# Supplementary material for: Adhesion pilus retraction powers twitching motility in the thermoacidophilic crenarchaeon Sulfolobus acidocaldarius
Source: Nat Commun. 2024 Jun 14;15:5051. doi: 10.1038/s41467-024-49101-7 (PMC11178785; doi:10.1038/s41467-024-49101-7)
Supplement: Supplementary file 15 — Source Data [file 41467_2024_49101_MOESM15_ESM.zip]

Archive with 307 entries (276 files):
- TWITCHING FULL TRACK DATASET/
- TWITCHING FULL TRACK DATASET/Figure 1/
- TWITCHING FULL TRACK DATASET/Figure 2/
- TWITCHING FULL TRACK DATASET/.DS_Store
- __MACOSX/TWITCHING FULL TRACK DATASET/._.DS_Store
- TWITCHING FULL TRACK DATASET/Figure 4/
- TWITCHING FULL TRACK DATASET/Figure 3/
- TWITCHING FULL TRACK DATASET/Figure 1/.DS_Store
- __MACOSX/TWITCHING FULL TRACK DATASET/Figure 1/._.DS_Store
- TWITCHING FULL TRACK DATASET/Figure 1/MW001 1/
- TWITCHING FULL TRACK DATASET/Figure 1/upsE 2/
- TWITCHING FULL TRACK DATASET/Figure 1/flaJ 1/
- TWITCHING FULL TRACK DATASET/Figure 1/MW001 2/
- TWITCHING FULL TRACK DATASET/Figure 1/upsEflaJ 3/
- TWITCHING FULL TRACK DATASET/Figure 1/upsE 1/
- TWITCHING FULL TRACK DATASET/Figure 1/flaJ 2/
- TWITCHING FULL TRACK DATASET/Figure 1/aapF 3/
- TWITCHING FULL TRACK DATASET/Figure 1/MSD data/
- TWITCHING FULL TRACK DATASET/Figure 1/aapF 1/
- TWITCHING FULL TRACK DATASET/Figure 1/upsE 3/
- TWITCHING FULL TRACK DATASET/Figure 1/upsEflaJ 1/
- TWITCHING FULL TRACK DATASET/Figure 1/aapF 2/
- TWITCHING FULL TRACK DATASET/Figure 1/flaJ 3/
- TWITCHING FULL TRACK DATASET/Figure 1/MW001 3/
- TWITCHING FULL TRACK DATASET/Figure 1/upsEflaJ 2/
- TWITCHING FULL TRACK DATASET/Figure 2/Pilus retraction data MW158.xlsx
- __MACOSX/TWITCHING FULL TRACK DATASET/Figure 2/._Pilus retraction data MW158.xlsx
- TWITCHING FULL TRACK DATASET/Figure 4/.DS_Store
- __MACOSX/TWITCHING FULL TRACK DATASET/Figure 4/._.DS_Store
- TWITCHING FULL TRACK DATASET/Figure 4/Sis/
- TWITCHING FULL TRACK DATASET/Figure 4/Sso/
- TWITCHING FULL TRACK DATASET/Figure 3/aapX 1/
- TWITCHING FULL TRACK DATASET/Figure 3/.DS_Store
- __MACOSX/TWITCHING FULL TRACK DATASET/Figure 3/._.DS_Store
- TWITCHING FULL TRACK DATASET/Figure 3/aapX 2/
- TWITCHING FULL TRACK DATASET/Figure 3/aapA 3/
- TWITCHING FULL TRACK DATASET/Figure 3/aapA 1/
- TWITCHING FULL TRACK DATASET/Figure 3/aapB 2/
- TWITCHING FULL TRACK DATASET/Figure 3/aapB 1/
- TWITCHING FULL TRACK DATASET/Figure 3/aapA 2/
- TWITCHING FULL TRACK DATASET/Figure 3/aapX 3/
- TWITCHING FULL TRACK DATASET/Figure 1/MW001 1/MW001_100X_1sec_interval_5min_total__11_tracks.csv
- __MACOSX/TWITCHING FULL TRACK DATASET/Figure 1/MW001 1/._MW001_100X_1sec_interval_5min_total__11_tracks.csv
- TWITCHING FULL TRACK DATASET/Figure 1/MW001 1/MW001_100X_1sec_interval_5min_total__13_tracks.csv
- __MACOSX/TWITCHING FULL TRACK DATASET/Figure 1/MW001 1/._MW001_100X_1sec_interval_5min_total__13_tracks.csv
- TWITCHING FULL TRACK DATASET/Figure 1/MW001 1/MW001_100X_1sec_interval_5min_total__2_tracks.csv
- __MACOSX/TWITCHING FULL TRACK DATASET/Figure 1/MW001 1/._MW001_100X_1sec_interval_5min_total__2_tracks.csv
- TWITCHING FULL TRACK DATASET/Figure 1/MW001 1/MW001_100X_1sec_interval_5min_total__9_tracks.csv
- __MACOSX/TWITCHING FULL TRACK DATASET/Figure 1/MW001 1/._MW001_100X_1sec_interval_5min_total__9_tracks.csv
- TWITCHING FULL TRACK DATASET/Figure 1/MW001 1/MW001_100X_1sec_interval_5min_total__5_tracks.csv
- __MACOSX/TWITCHING FULL TRACK DATASET/Figure 1/MW001 1/._MW001_100X_1sec_interval_5min_total__5_tracks.csv
- TWITCHING FULL TRACK DATASET/Figure 1/MW001 1/MW001_100X_1sec_interval_5min_total__4_tracks.csv
- __MACOSX/TWITCHING FULL TRACK DATASET/Figure 1/MW001 1/._MW001_100X_1sec_interval_5min_total__4_tracks.csv
- TWITCHING FULL TRACK DATASET/Figure 1/MW001 1/MW001_100X_1sec_interval_5min_total__12_tracks.csv
- __MACOSX/TWITCHING FULL TRACK DATASET/Figure 1/MW001 1/._MW001_100X_1sec_interval_5min_total__12_tracks.csv
- TWITCHING FULL TRACK DATASET/Figure 1/MW001 1/MW001_100X_1sec_interval_5min_total__3_tracks.csv
- __MACOSX/TWITCHING FULL TRACK DATASET/Figure 1/MW001 1/._MW001_100X_1sec_interval_5min_total__3_tracks.csv
- TWITCHING FULL TRACK DATASET/Figure 1/MW001 1/MW001_100X_1sec_interval_5min_total__1_tracks.csv
- __MACOSX/TWITCHING FULL TRACK DATASET/Figure 1/MW001 1/._MW001_100X_1sec_interval_5min_total__1_tracks.csv
- TWITCHING FULL TRACK DATASET/Figure 1/upsE 2/upsE_100X_1sec_interval_5min_total__1_tracks.csv
- __MACOSX/TWITCHING FULL TRACK DATASET/Figure 1/upsE 2/._upsE_100X_1sec_interval_5min_total__1_tracks.csv
- TWITCHING FULL TRACK DATASET/Figure 1/upsE 2/upsE_100X_1sec_interval_5min_total__3_tracks.csv
- __MACOSX/TWITCHING FULL TRACK DATASET/Figure 1/upsE 2/._upsE_100X_1sec_interval_5min_total__3_tracks.csv
- TWITCHING FULL TRACK DATASET/Figure 1/upsE 2/upsE_100X_1sec_interval_5min_total__2_tracks.csv
- __MACOSX/TWITCHING FULL TRACK DATASET/Figure 1/upsE 2/._upsE_100X_1sec_interval_5min_total__2_tracks.csv
- TWITCHING FULL TRACK DATASET/Figure 1/flaJ 1/flaJ_100X_1sec_interval_5min_total__5_tracks.csv
- __MACOSX/TWITCHING FULL TRACK DATASET/Figure 1/flaJ 1/._flaJ_100X_1sec_interval_5min_total__5_tracks.csv
- TWITCHING FULL TRACK DATASET/Figure 1/flaJ 1/flaJ_100X_1sec_interval_5min_total__2_tracks.csv
- __MACOSX/TWITCHING FULL TRACK DATASET/Figure 1/flaJ 1/._flaJ_100X_1sec_interval_5min_total__2_tracks.csv
- TWITCHING FULL TRACK DATASET/Figure 1/flaJ 1/flaJ_100X_1sec_interval_5min_total__1_tracks.csv
- __MACOSX/TWITCHING FULL TRACK DATASET/Figure 1/flaJ 1/._flaJ_100X_1sec_interval_5min_total__1_tracks.csv
- TWITCHING FULL TRACK DATASET/Figure 1/flaJ 1/flaJ_100X_1sec_interval_5min_total__6_tracks.csv
- __MACOSX/TWITCHING FULL TRACK DATASET/Figure 1/flaJ 1/._flaJ_100X_1sec_interval_5min_total__6_tracks.csv
- TWITCHING FULL TRACK DATASET/Figure 1/flaJ 1/flaJ_100X_1sec_interval_5min_total__3_tracks.csv
- __MACOSX/TWITCHING FULL TRACK DATASET/Figure 1/flaJ 1/._flaJ_100X_1sec_interval_5min_total__3_tracks.csv
- TWITCHING FULL TRACK DATASET/Figure 1/flaJ 1/flaJ_100X_1sec_interval_5min_total__4_tracks.csv
- __MACOSX/TWITCHING FULL TRACK DATASET/Figure 1/flaJ 1/._flaJ_100X_1sec_interval_5min_total__4_tracks.csv
- TWITCHING FULL TRACK DATASET/Figure 1/MW001 2/MW001_100X_1sec_interval_5min_total__2_tracks.csv
- __MACOSX/TWITCHING FULL TRACK DATASET/Figure 1/MW001 2/._MW001_100X_1sec_interval_5min_total__2_tracks.csv
- TWITCHING FULL TRACK DATASET/Figure 1/MW001 2/MW001_100X_1sec_interval_5min_total__1_tracks.csv
- __MACOSX/TWITCHING FULL TRACK DATASET/Figure 1/MW001 2/._MW001_100X_1sec_interval_5min_total__1_tracks.csv
- TWITCHING FULL TRACK DATASET/Figure 1/MW001 2/MW001_100X_1sec_interval_5min_total__4_tracks.csv
- __MACOSX/TWITCHING FULL TRACK DATASET/Figure 1/MW001 2/._MW001_100X_1sec_interval_5min_total__4_tracks.csv
- TWITCHING FULL TRACK DATASET/Figure 1/MW001 2/MW001_100X_1sec_interval_5min_total__3_tracks.csv
- __MACOSX/TWITCHING FULL TRACK DATASET/Figure 1/MW001 2/._MW001_100X_1sec_interval_5min_total__3_tracks.csv
- TWITCHING FULL TRACK DATASET/Figure 1/upsEflaJ 3/upsEflaJ_100X_1sec_interval_5min_total__10_tracks.csv
- TWITCHING FULL TRACK DATASET/Figure 1/upsEflaJ 3/upsEflaJ_100X_1sec_interval_5min_total__5_tracks.csv
- TWITCHING FULL TRACK DATASET/Figure 1/upsEflaJ 3/upsEflaJ_100X_1sec_interval_5min_total__8_tracks.csv
- __MACOSX/TWITCHING FULL TRACK DATASET/Figure 1/upsEflaJ 3/._upsEflaJ_100X_1sec_interval_5min_total__8_tracks.csv
- TWITCHING FULL TRACK DATASET/Figure 1/upsEflaJ 3/upsEflaJ_100X_1sec_interval_5min_total__3_tracks.csv
- TWITCHING FULL TRACK DATASET/Figure 1/upsE 1/upsE_100X_1sec_interval_5min_total__8_tracks.csv
- __MACOSX/TWITCHING FULL TRACK DATASET/Figure 1/upsE 1/._upsE_100X_1sec_interval_5min_total__8_tracks.csv
- TWITCHING FULL TRACK DATASET/Figure 1/upsE 1/upsE_100X_1sec_interval_5min_total__10_tracks.csv
- __MACOSX/TWITCHING FULL TRACK DATASET/Figure 1/upsE 1/._upsE_100X_1sec_interval_5min_total__10_tracks.csv
- TWITCHING FULL TRACK DATASET/Figure 1/upsE 1/upsE_100X_1sec_interval_5min_total__5_trackss.csv
- __MACOSX/TWITCHING FULL TRACK DATASET/Figure 1/upsE 1/._upsE_100X_1sec_interval_5min_total__5_trackss.csv
- TWITCHING FULL TRACK DATASET/Figure 1/upsE 1/upsE_100X_1sec_interval_5min_total__3_trackss.csv
- __MACOSX/TWITCHING FULL TRACK DATASET/Figure 1/upsE 1/._upsE_100X_1sec_interval_5min_total__3_trackss.csv
- TWITCHING FULL TRACK DATASET/Figure 1/flaJ 2/flaJ_100X_1sec_interval_5min_total__8_tracks.csv
- __MACOSX/TWITCHING FULL TRACK DATASET/Figure 1/flaJ 2/._flaJ_100X_1sec_interval_5min_total__8_tracks.csv
- TWITCHING FULL TRACK DATASET/Figure 1/flaJ 2/flaJ_100X_1sec_interval_5min_total__4_tracks.csv
- __MACOSX/TWITCHING FULL TRACK DATASET/Figure 1/flaJ 2/._flaJ_100X_1sec_interval_5min_total__4_tracks.csv
- TWITCHING FULL TRACK DATASET/Figure 1/flaJ 2/flaJ_100X_1sec_interval_5min_total__10_trackss.csv
- __MACOSX/TWITCHING FULL TRACK DATASET/Figure 1/flaJ 2/._flaJ_100X_1sec_interval_5min_total__10_trackss.csv
- TWITCHING FULL TRACK DATASET/Figure 1/flaJ 2/flaJ_100X_1sec_interval_5min_total__11_tracks.csv
- __MACOSX/TWITCHING FULL TRACK DATASET/Figure 1/flaJ 2/._flaJ_100X_1sec_interval_5min_total__11_tracks.csv
- TWITCHING FULL TRACK DATASET/Figure 1/flaJ 2/flaJ_100X_1sec_interval_5min_total__9_tracks.csv
- __MACOSX/TWITCHING FULL TRACK DATASET/Figure 1/flaJ 2/._flaJ_100X_1sec_interval_5min_total__9_tracks.csv
- TWITCHING FULL TRACK DATASET/Figure 1/flaJ 2/flaJ_100X_1sec_interval_5min_total__7_tracks.csv
- __MACOSX/TWITCHING FULL TRACK DATASET/Figure 1/flaJ 2/._flaJ_100X_1sec_interval_5min_total__7_tracks.csv
- TWITCHING FULL TRACK DATASET/Figure 1/aapF 3/aapF_100X_1sec_interval_5min_total__2_tracks.csv
- __MACOSX/TWITCHING FULL TRACK DATASET/Figure 1/aapF 3/._aapF_100X_1sec_interval_5min_total__2_tracks.csv
- TWITCHING FULL TRACK DATASET/Figure 1/aapF 3/aapF_100X_1sec_interval_5min_total__1_tracks.csv
- __MACOSX/TWITCHING FULL TRACK DATASET/Figure 1/aapF 3/._aapF_100X_1sec_interval_5min_total__1_tracks.csv
- TWITCHING FULL TRACK DATASET/Figure 1/aapF 3/aapF_100X_1sec_interval_5min_total_3__tracks.csv
- __MACOSX/TWITCHING FULL TRACK DATASET/Figure 1/aapF 3/._aapF_100X_1sec_interval_5min_total_3__tracks.csv
- TWITCHING FULL TRACK DATASET/Figure 1/MSD data/upsE_100X_1sec_interval_5min_total__8_spots.csv
- TWITCHING FULL TRACK DATASET/Figure 1/MSD data/MW001-_100X_1sec_interval_5min_total__10_spots.csv
- TWITCHING FULL TRACK DATASET/Figure 1/MSD data/upsE_100X_1sec_interval_5min_total__9_spots.csv
- TWITCHING FULL TRACK DATASET/Figure 1/MSD data/upsE_100X_1sec_interval_5min_total__10_spots.csv
- TWITCHING FULL TRACK DATASET/Figure 1/MSD data/flaJ_100X_1sec_interval_5min_total__8_spots.csv
- TWITCHING FULL TRACK DATASET/Figure 1/MSD data/upsEflaJ_100X_1sec_interval_5min_total__5_spots 2.csv
- TWITCHING FULL TRACK DATASET/Figure 1/MSD data/flaJ_100X_1sec_interval_5min_total__9_spots.csv
- TWITCHING FULL TRACK DATASET/Figure 1/MSD data/MW001_100X_1sec_interval_5min_total__4_spots 2.csv
- TWITCHING FULL TRACK DATASET/Figure 1/MSD data/upsEflaJ_100X_1sec_interval_5min_total__3_spots 2.csv
- TWITCHING FULL TRACK DATASET/Figure 1/MSD data/aapF_100X_1sec_interval_5min_total__3_spots 2.csv
- TWITCHING FULL TRACK DATASET/Figure 1/MSD data/flaJ_100X_1sec_interval_5min_total__7_spots.csv
- TWITCHING FULL TRACK DATASET/Figure 1/MSD data/MW001_100X_1sec_interval_5min_total__2_spots 2.csv
- TWITCHING FULL TRACK DATASET/Figure 1/MSD data/upsEflaJ_100X_1sec_interval_5min_total__12_spots.csv
- TWITCHING FULL TRACK DATASET/Figure 1/MSD data/upsE_100X_1sec_interval_5min_total__3_spots.csv
- TWITCHING FULL TRACK DATASET/Figure 1/MSD data/flaJ_100X_1sec_interval_5min_total__3_spotss.csv
- TWITCHING FULL TRACK DATASET/Figure 1/MSD data/flaJ_100X_1sec_interval_5min_total__8_spots 2.csv
- TWITCHING FULL TRACK DATASET/Figure 1/MSD data/flaJ_100X_1sec_interval_5min_total__6_spots.csv
- TWITCHING FULL TRACK DATASET/Figure 1/MSD data/upsE_100X_1sec_interval_5min_total__2_spots.csv
- TWITCHING FULL TRACK DATASET/Figure 1/MSD data/flaJ_100X_1sec_interval_5min_total__10_spots 2.csv
- TWITCHING FULL TRACK DATASET/Figure 1/MSD data/upsE_100X_1sec_interval_5min_total__1_spots.csv
- TWITCHING FULL TRACK DATASET/Figure 1/MSD data/upsEflaJ_100X_1sec_interval_5min_total__10_spots.csv
- TWITCHING FULL TRACK DATASET/Figure 1/MSD data/flaJ_100X_1sec_interval_5min_total__5_spots.csv
- TWITCHING FULL TRACK DATASET/Figure 1/MSD data/flaJ_100X_1sec_interval_5min_total__4_spots.csv
- TWITCHING FULL TRACK DATASET/Figure 1/MSD data/flaJ_100X_1sec_interval_5min_total__3_spots.csv
- TWITCHING FULL TRACK DATASET/Figure 1/MSD data/upsE_100X_1sec_interval_5min_total__6_spots.csv
- TWITCHING FULL TRACK DATASET/Figure 1/MSD data/flaJ_100X_1sec_interval_5min_total__2_spots.csv
- TWITCHING FULL TRACK DATASET/Figure 1/MSD data/flaJ_100X_1sec_interval_5min_total__1_spots.csv
- TWITCHING FULL TRACK DATASET/Figure 1/MSD data/upsE_100X_1sec_interval_5min_total__5_spots.csv
- TWITCHING FULL TRACK DATASET/Figure 1/MSD data/upsEflaJ_100X_1sec_interval_5min_total__14_spots.csv
- TWITCHING FULL TRACK DATASET/Figure 1/MSD data/upsEflaJ_100X_1sec_interval_5min_total__15_spots.csv
- TWITCHING FULL TRACK DATASET/Figure 1/MSD data/upsE_100X_1sec_interval_5min_total__4_spots.csv
- TWITCHING FULL TRACK DATASET/Figure 1/MSD data/aapF_100X_1sec_interval_5min_total__3_spots.csv
- TWITCHING FULL TRACK DATASET/Figure 1/MSD data/upsEflaJ_100X_1sec_interval_5min_total__9_spots.csv
- TWITCHING FULL TRACK DATASET/Figure 1/MSD data/MW001_100X_1sec_interval_5min_total__4_spots.csv
- __MACOSX/TWITCHING FULL TRACK DATASET/Figure 1/MSD data/._MW001_100X_1sec_interval_5min_total__4_spots.csv
- TWITCHING FULL TRACK DATASET/Figure 1/MSD data/aapF_100X_1sec_interval_5min_total__2_spots.csv
- TWITCHING FULL TRACK DATASET/Figure 1/MSD data/upsEflaJ_100X_1sec_interval_5min_total__8_spots.csv
- TWITCHING FULL TRACK DATASET/Figure 1/MSD data/MW001_100X_1sec_interval_5min_total__5_spots.csv
- TWITCHING FULL TRACK DATASET/Figure 1/MSD data/aapF_100X_1sec_interval_5min_total__1_spots.csv
- TWITCHING FULL TRACK DATASET/Figure 1/MSD data/MW001_100X_1sec_interval_5min_total__6_spots.csv
- TWITCHING FULL TRACK DATASET/Figure 1/MSD data/MW001-_100X_1sec_interval_5min_total__8_spots.csv
- TWITCHING FULL TRACK DATASET/Figure 1/MSD data/upsE_100X_1sec_interval_5min_total__3_spots 2.csv
- TWITCHING FULL TRACK DATASET/Figure 1/MSD data/aapF_100X_1sec_interval_5min_total__2_spots 2.csv
- TWITCHING FULL TRACK DATASET/Figure 1/MSD data/aapF_100X_1sec_interval_5min_total__7_spots.csv
- TWITCHING FULL TRACK DATASET/Figure 1/MSD data/MW001_100X_1sec_interval_5min_total__1_spots.csv
- __MACOSX/TWITCHING FULL TRACK DATASET/Figure 1/MSD data/._MW001_100X_1sec_interval_5min_total__1_spots.csv
- TWITCHING FULL TRACK DATASET/Figure 1/MSD data/aapF_100X_1sec_interval_5min_total__6_spots.csv
- TWITCHING FULL TRACK DATASET/Figure 1/MSD data/MW001_100X_1sec_interval_5min_total__1_spots 2.csv
- TWITCHING FULL TRACK DATASET/Figure 1/MSD data/MW001_100X_1sec_interval_5min_total__2_spots.csv
- __MACOSX/TWITCHING FULL TRACK DATASET/Figure 1/MSD data/._MW001_100X_1sec_interval_5min_total__2_spots.csv
- TWITCHING FULL TRACK DATASET/Figure 1/MSD data/upsE_100X_1sec_interval_5min_total__1_spots 2.csv
- TWITCHING FULL TRACK DATASET/Figure 1/MSD data/aapF_100X_1sec_interval_5min_total__5_spots.csv
- __MACOSX/TWITCHING FULL TRACK DATASET/Figure 1/MSD data/._aapF_100X_1sec_interval_5min_total__5_spots.csv
- TWITCHING FULL TRACK DATASET/Figure 1/MSD data/flaJ_100X_1sec_interval_5min_total__11_spots.csv
- TWITCHING FULL TRACK DATASET/Figure 1/MSD data/MW001_100X_1sec_interval_5min_total__3_spots.csv
- __MACOSX/TWITCHING FULL TRACK DATASET/Figure 1/MSD data/._MW001_100X_1sec_interval_5min_total__3_spots.csv
- TWITCHING FULL TRACK DATASET/Figure 1/MSD data/flaJ_100X_1sec_interval_5min_total__9_spotss.csv
- TWITCHING FULL TRACK DATASET/Figure 1/MSD data/flaJ_100X_1sec_interval_5min_total__4_spots 2.csv
- TWITCHING FULL TRACK DATASET/Figure 1/MSD data/flaJ_100X_1sec_interval_5min_total__10_spots.csv
- TWITCHING FULL TRACK DATASET/Figure 1/MSD data/upsE_100X_1sec_interval_5min_total__3_spots 3.csv
- TWITCHING FULL TRACK DATASET/Figure 1/MSD data/aapF_100X_1sec_interval_5min_total__6_spots 2.csv
- TWITCHING FULL TRACK DATASET/Figure 1/MSD data/upsE_100X_1sec_interval_5min_total__8_spots 2.csv
- TWITCHING FULL TRACK DATASET/Figure 1/MSD data/MW001-_100X_1sec_interval_5min_total__3_spots.csv
- TWITCHING FULL TRACK DATASET/Figure 1/MSD data/upsEflaJ_100X_1sec_interval_5min_total__2_spots.csv
- TWITCHING FULL TRACK DATASET/Figure 1/MSD data/upsEflaJ_100X_1sec_interval_5min_total__3_spots.csv
- TWITCHING FULL TRACK DATASET/Figure 1/MSD data/flaJ_100X_1sec_interval_5min_total__4_spots 3.csv
- TWITCHING FULL TRACK DATASET/Figure 1/MSD data/MW001-_100X_1sec_interval_5min_total__7_spots.csv
- TWITCHING FULL TRACK DATASET/Figure 1/MSD data/upsEflaJ_100X_1sec_interval_5min_total__5_spots.csv
- TWITCHING FULL TRACK DATASET/Figure 1/MSD data/upsEflaJ_100X_1sec_interval_5min_total__6_spots.csv
- TWITCHING FULL TRACK DATASET/Figure 1/MSD data/MW001-_100X_1sec_interval_5min_total__5_spots.csv
- TWITCHING FULL TRACK DATASET/Figure 1/MSD data/upsEflaJ_100X_1sec_interval_5min_total__7_spots.csv
- TWITCHING FULL TRACK DATASET/Figure 1/aapF 1/aapF_100X_1sec_interval_5min_total__2_edges.csv
- TWITCHING FULL TRACK DATASET/Figure 1/aapF 1/aapF_100X_1sec_interval_5min_total__3_edges.csv
- TWITCHING FULL TRACK DATASET/Figure 1/aapF 1/aapF_100X_1sec_interval_5min_total__3_tracks.csv
- __MACOSX/TWITCHING FULL TRACK DATASET/Figure 1/aapF 1/._aapF_100X_1sec_interval_5min_total__3_tracks.csv
- TWITCHING FULL TRACK DATASET/Figure 1/aapF 1/aapF_100X_1sec_interval_5min_total__1_edges.csv
- TWITCHING FULL TRACK DATASET/Figure 1/aapF 1/aapF_100X_1sec_interval_5min_total__6_edges.csv
- TWITCHING FULL TRACK DATASET/Figure 1/aapF 1/aapF_100X_1sec_interval_5min_total__1_tracks.csv
- __MACOSX/TWITCHING FULL TRACK DATASET/Figure 1/aapF 1/._aapF_100X_1sec_interval_5min_total__1_tracks.csv
- TWITCHING FULL TRACK DATASET/Figure 1/aapF 1/aapF_100X_1sec_interval_5min_total__6_tracks.csv
- __MACOSX/TWITCHING FULL TRACK DATASET/Figure 1/aapF 1/._aapF_100X_1sec_interval_5min_total__6_tracks.csv
- TWITCHING FULL TRACK DATASET/Figure 1/aapF 1/aapF_100X_1sec_interval_5min_total__1_spots.csv
- TWITCHING FULL TRACK DATASET/Figure 1/aapF 1/aapF_100X_1sec_interval_5min_total__2_spots.csv
- TWITCHING FULL TRACK DATASET/Figure 1/aapF 1/aapF_100X_1sec_interval_5min_total__3_spots.csv
- TWITCHING FULL TRACK DATASET/Figure 1/aapF 1/aapF_100X_1sec_interval_5min_total__6_spots.csv
- TWITCHING FULL TRACK DATASET/Figure 1/aapF 1/aapF_100X_1sec_interval_5min_total__2_tracks.csv
- __MACOSX/TWITCHING FULL TRACK DATASET/Figure 1/aapF 1/._aapF_100X_1sec_interval_5min_total__2_tracks.csv
- TWITCHING FULL TRACK DATASET/Figure 1/upsE 3/upsE_100X_1sec_interval_5min_total__9_tracks.csv
- __MACOSX/TWITCHING FULL TRACK DATASET/Figure 1/upsE 3/._upsE_100X_1sec_interval_5min_total__9_tracks.csv
- TWITCHING FULL TRACK DATASET/Figure 1/upsE 3/upsE_100X_1sec_interval_5min_total__8_tracks.csv
- __MACOSX/TWITCHING FULL TRACK DATASET/Figure 1/upsE 3/._upsE_100X_1sec_interval_5min_total__8_tracks.csv
- TWITCHING FULL TRACK DATASET/Figure 1/upsE 3/upsE_100X_1sec_interval_5min_total__3_tracks.csv
- __MACOSX/TWITCHING FULL TRACK DATASET/Figure 1/upsE 3/._upsE_100X_1sec_interval_5min_total__3_tracks.csv
- TWITCHING FULL TRACK DATASET/Figure 1/upsE 3/upsE_100X_1sec_interval_5min_total__4_tracks.csv
- __MACOSX/TWITCHING FULL TRACK DATASET/Figure 1/upsE 3/._upsE_100X_1sec_interval_5min_total__4_tracks.csv
- TWITCHING FULL TRACK DATASET/Figure 1/upsE 3/upsE_100X_1sec_interval_5min_total__1_tracks.csv
- __MACOSX/TWITCHING FULL TRACK DATASET/Figure 1/upsE 3/._upsE_100X_1sec_interval_5min_total__1_tracks.csv
- TWITCHING FULL TRACK DATASET/Figure 1/upsE 3/upsE_100X_1sec_interval_5min_total__6_tracks.csv
- __MACOSX/TWITCHING FULL TRACK DATASET/Figure 1/upsE 3/._upsE_100X_1sec_interval_5min_total__6_tracks.csv
- TWITCHING FULL TRACK DATASET/Figure 1/upsEflaJ 1/upsEflaJ_100X_1sec_interval_5min_total__3_tracks.csv
- TWITCHING FULL TRACK DATASET/Figure 1/upsEflaJ 1/upsEflaJ_100X_1sec_interval_5min_total__6_tracks.csv
- TWITCHING FULL TRACK DATASET/Figure 1/upsEflaJ 1/upsEflaJ_100X_1sec_interval_5min_total__7_tracks.csv
- TWITCHING FULL TRACK DATASET/Figure 1/upsEflaJ 1/upsEflaJ_100X_1sec_interval_5min_total__9_trackss.csv
- TWITCHING FULL TRACK DATASET/Figure 1/upsEflaJ 1/upsEflaJ_100X_1sec_interval_5min_total__2_tracks.csv
- __MACOSX/TWITCHING FULL TRACK DATASET/Figure 1/upsEflaJ 1/._upsEflaJ_100X_1sec_interval_5min_total__2_tracks.csv
- TWITCHING FULL TRACK DATASET/Figure 1/upsEflaJ 1/upsEflaJ_100X_1sec_interval_5min_total__5_tracks.csv
- TWITCHING FULL TRACK DATASET/Figure 1/aapF 2/aapF_100X_1sec_interval_5min_total__7_tracks.csv
- __MACOSX/TWITCHING FULL TRACK DATASET/Figure 1/aapF 2/._aapF_100X_1sec_interval_5min_total__7_tracks.csv
- TWITCHING FULL TRACK DATASET/Figure 1/aapF 2/aapF_100X_1sec_interval_5min_total__5_tracks.csv
- __MACOSX/TWITCHING FULL TRACK DATASET/Figure 1/aapF 2/._aapF_100X_1sec_interval_5min_total__5_tracks.csv
- TWITCHING FULL TRACK DATASET/Figure 1/aapF 2/aapF_100X_1sec_interval_5min_total__2_tracks.csv
- __MACOSX/TWITCHING FULL TRACK DATASET/Figure 1/aapF 2/._aapF_100X_1sec_interval_5min_total__2_tracks.csv
- TWITCHING FULL TRACK DATASET/Figure 1/aapF 2/aapF_100X_1sec_interval_5min_total__3_tracks.csv
- __MACOSX/TWITCHING FULL TRACK DATASET/Figure 1/aapF 2/._aapF_100X_1sec_interval_5min_total__3_tracks.csv
- TWITCHING FULL TRACK DATASET/Figure 1/aapF 2/aapF_100X_1sec_interval_5min_total__6_tracks.csv
- __MACOSX/TWITCHING FULL TRACK DATASET/Figure 1/aapF 2/._aapF_100X_1sec_interval_5min_total__6_tracks.csv
- TWITCHING FULL TRACK DATASET/Figure 1/flaJ 3/flaJ_100X_1sec_interval_5min_total__3_tracks.csv
- __MACOSX/TWITCHING FULL TRACK DATASET/Figure 1/flaJ 3/._flaJ_100X_1sec_interval_5min_total__3_tracks.csv
- TWITCHING FULL TRACK DATASET/Figure 1/flaJ 3/flaJ_100X_1sec_interval_5min_total__8_tracks.csv
- __MACOSX/TWITCHING FULL TRACK DATASET/Figure 1/flaJ 3/._flaJ_100X_1sec_interval_5min_total__8_tracks.csv
- TWITCHING FULL TRACK DATASET/Figure 1/flaJ 3/flaJ_100X_1sec_interval_5min_total__4_tracks.csv
- __MACOSX/TWITCHING FULL TRACK DATASET/Figure 1/flaJ 3/._flaJ_100X_1sec_interval_5min_total__4_tracks.csv
- TWITCHING FULL TRACK DATASET/Figure 1/flaJ 3/flaJ_100X_1sec_interval_5min_total__10_tracks.csv
- __MACOSX/TWITCHING FULL TRACK DATASET/Figure 1/flaJ 3/._flaJ_100X_1sec_interval_5min_total__10_tracks.csv
- TWITCHING FULL TRACK DATASET/Figure 1/flaJ 3/flaJ_100X_1sec_interval_5min_total__9_tracks.csv
- __MACOSX/TWITCHING FULL TRACK DATASET/Figure 1/flaJ 3/._flaJ_100X_1sec_interval_5min_total__9_tracks.csv
- TWITCHING FULL TRACK DATASET/Figure 1/MW001 3/MW001_100X_1sec_interval_5min_total__4_tracks.csv
- __MACOSX/TWITCHING FULL TRACK DATASET/Figure 1/MW001 3/._MW001_100X_1sec_interval_5min_total__4_tracks.csv
- TWITCHING FULL TRACK DATASET/Figure 1/MW001 3/MW001_100X_1sec_interval_5min_total__1_tracks.csv
- __MACOSX/TWITCHING FULL TRACK DATASET/Figure 1/MW001 3/._MW001_100X_1sec_interval_5min_total__1_tracks.csv
- TWITCHING FULL TRACK DATASET/Figure 1/MW001 3/MW001_100X_1sec_interval_5min_total__6_tracks.csv
- __MACOSX/TWITCHING FULL TRACK DATASET/Figure 1/MW001 3/._MW001_100X_1sec_interval_5min_total__6_tracks.csv
- TWITCHING FULL TRACK DATASET/Figure 1/MW001 3/MW001_100X_1sec_interval_5min_total__5_tracks.csv
- __MACOSX/TWITCHING FULL TRACK DATASET/Figure 1/MW001 3/._MW001_100X_1sec_interval_5min_total__5_tracks.csv
- TWITCHING FULL TRACK DATASET/Figure 1/MW001 3/MW001_100X_1sec_interval_5min_total__2_tracks.csv
- __MACOSX/TWITCHING FULL TRACK DATASET/Figure 1/MW001 3/._MW001_100X_1sec_interval_5min_total__2_tracks.csv
- TWITCHING FULL TRACK DATASET/Figure 1/upsEflaJ 2/upsEflaJ_100X_1sec_interval_5min_total__12_tracks.csv
- TWITCHING FULL TRACK DATASET/Figure 1/upsEflaJ 2/upsEflaJ_100X_1sec_interval_5min_total__5_tracks.csv
- TWITCHING FULL TRACK DATASET/Figure 1/upsEflaJ 2/upsEflaJ_100X_1sec_interval_5min_total__10_tracks.csv
- TWITCHING FULL TRACK DATASET/Figure 1/upsEflaJ 2/upsEflaJ_100X_1sec_interval_5min_total__3_tracks.csv
- TWITCHING FULL TRACK DATASET/Figure 1/upsEflaJ 2/upsEflaJ_100X_1sec_interval_5min_total__14_tracks.csv
- TWITCHING FULL TRACK DATASET/Figure 1/upsEflaJ 2/upsEflaJ_100X_1sec_interval_5min_total__8_tracks.csv
- TWITCHING FULL TRACK DATASET/Figure 4/Sis/SisI M1_1627-02 tracks.csv
- __MACOSX/TWITCHING FULL TRACK DATASET/Figure 4/Sis/._SisI M1_1627-02 tracks.csv
- TWITCHING FULL TRACK DATASET/Figure 4/Sis/sislandicus rey 15a-05 trackss.csv
- __MACOSX/TWITCHING FULL TRACK DATASET/Figure 4/Sis/._sislandicus rey 15a-05 trackss.csv
- TWITCHING FULL TRACK DATASET/Figure 4/Sis/SisI M1_1627-05 tracks.csv
- __MACOSX/TWITCHING FULL TRACK DATASET/Figure 4/Sis/._SisI M1_1627-05 tracks.csv
- TWITCHING FULL TRACK DATASET/Figure 4/Sis/sislandicus rey 15a-02 tracks.csv
- __MACOSX/TWITCHING FULL TRACK DATASET/Figure 4/Sis/._sislandicus rey 15a-02 tracks.csv
- TWITCHING FULL TRACK DATASET/Figure 4/Sis/SisI M1_1627-04 tracks.csv
- __MACOSX/TWITCHING FULL TRACK DATASET/Figure 4/Sis/._SisI M1_1627-04 tracks.csv
- TWITCHING FULL TRACK DATASET/Figure 4/Sis/SisI M1_1627-03 tracks.csv
- __MACOSX/TWITCHING FULL TRACK DATASET/Figure 4/Sis/._SisI M1_1627-03 tracks.csv
- TWITCHING FULL TRACK DATASET/Figure 4/Sis/sislandicus rey 15a-06 tracks.csv
- __MACOSX/TWITCHING FULL TRACK DATASET/Figure 4/Sis/._sislandicus rey 15a-06 tracks.csv
- TWITCHING FULL TRACK DATASET/Figure 4/Sso/Sso P2-04 tracks.csv
- __MACOSX/TWITCHING FULL TRACK DATASET/Figure 4/Sso/._Sso P2-04 tracks.csv
- TWITCHING FULL TRACK DATASET/Figure 4/Sso/Sso P2-01 trackss.csv
- __MACOSX/TWITCHING FULL TRACK DATASET/Figure 4/Sso/._Sso P2-01 trackss.csv
- TWITCHING FULL TRACK DATASET/Figure 4/Sso/Sso P2-06 tracks.csv
- TWITCHING FULL TRACK DATASET/Figure 4/Sso/Sso P2-05 tracks.csv
- __MACOSX/TWITCHING FULL TRACK DATASET/Figure 4/Sso/._Sso P2-05 tracks.csv
- TWITCHING FULL TRACK DATASET/Figure 3/aapX 1/MW159-04 tracks.csv
- __MACOSX/TWITCHING FULL TRACK DATASET/Figure 3/aapX 1/._MW159-04 tracks.csv
- TWITCHING FULL TRACK DATASET/Figure 3/aapX 1/MW159-03 tracks.csv
- __MACOSX/TWITCHING FULL TRACK DATASET/Figure 3/aapX 1/._MW159-03 tracks.csv
- TWITCHING FULL TRACK DATASET/Figure 3/aapX 2/MW159a-02 tracks.csv
- __MACOSX/TWITCHING FULL TRACK DATASET/Figure 3/aapX 2/._MW159a-02 tracks.csv
- TWITCHING FULL TRACK DATASET/Figure 3/aapX 2/MW159a-01 tracks.csv
- __MACOSX/TWITCHING FULL TRACK DATASET/Figure 3/aapX 2/._MW159a-01 tracks.csv
- TWITCHING FULL TRACK DATASET/Figure 3/aapA 3/MW153-03 tracks.csv
- __MACOSX/TWITCHING FULL TRACK DATASET/Figure 3/aapA 3/._MW153-03 tracks.csv
- TWITCHING FULL TRACK DATASET/Figure 3/aapA 1/MW153 aapA-03 tracks.csv
- __MACOSX/TWITCHING FULL TRACK DATASET/Figure 3/aapA 1/._MW153 aapA-03 tracks.csv
- TWITCHING FULL TRACK DATASET/Figure 3/aapA 1/MW153 aapA-04 tracks.csv
- __MACOSX/TWITCHING FULL TRACK DATASET/Figure 3/aapA 1/._MW153 aapA-04 tracks.csv
- TWITCHING FULL TRACK DATASET/Figure 3/aapA 1/MW153 aapA-01 tracks.csv
- __MACOSX/TWITCHING FULL TRACK DATASET/Figure 3/aapA 1/._MW153 aapA-01 tracks.csv
- TWITCHING FULL TRACK DATASET/Figure 3/aapB 2/MW154a-01 tracks.csv
- __MACOSX/TWITCHING FULL TRACK DATASET/Figure 3/aapB 2/._MW154a-01 tracks.csv
- TWITCHING FULL TRACK DATASET/Figure 3/aapB 1/MW154 aapB-02 tracks.csv
- __MACOSX/TWITCHING FULL TRACK DATASET/Figure 3/aapB 1/._MW154 aapB-02 tracks.csv
- TWITCHING FULL TRACK DATASET/Figure 3/aapB 1/MW154 aapB-01 tracks.csv
[truncated: 7 more entries]
