# Supplementary material for: Adhesion pilus retraction powers twitching motility in the thermoacidophilic crenarchaeon Sulfolobus acidocaldarius
Source: Nat Commun. 2024 Jun 14;15:5051. doi: 10.1038/s41467-024-49101-7 (PMC11178785; doi:10.1038/s41467-024-49101-7)
Supplement: Supplementary file 15 — Source Data [file 41467_2024_49101_MOESM15_ESM.zip › TWITCHING FULL TRACK DATASET/Figure 2/Pilus retraction data MW158.xlsx]

## Sheet: Pilus retraction speed
Charles-Orszag et al. 2024
Aap pilus retraction speed in um/sec
ΔarlJupsE
0.58	0.12	0.29
0.41	0.12	0.28
0.72	0.3	0.27
0.38	0.13	0.14
0.28	0.14	0.24
0.21	0.67	0.15
0.32

## Sheet: Pilus length vs retraction spee
Charles-Orszag et al. 2024
Aap pilus retraction speed in um/sec versus Aap pilus length
ΔarlJupsE
Pilus length	Retraction speed
10.67	0.58
10.99	0.41
8.54	0.72
10.8	0.38
7.2	0.28
12.18	0.21
14.1	0.32
5.2	0.12
5.8	0.12
4.5	0.3
3.4	0.13
4.7	0.14
1.69	0.67
10.14	0.29
7.33	0.28
6.8	0.27
5.87	0.14
2.72	0.24
3.9	0.15
