# Supplementary material for: Adhesion pilus retraction powers twitching motility in the thermoacidophilic crenarchaeon Sulfolobus acidocaldarius
Source: Nat Commun. 2024 Jun 14;15:5051. doi: 10.1038/s41467-024-49101-7 (PMC11178785; doi:10.1038/s41467-024-49101-7)
Supplement: Supplementary file 15 — Source Data [file 41467_2024_49101_MOESM15_ESM.zip › TWITCHING FULL TRACK DATASET/Figure 1/upsE 2/upsE_100X_1sec_interval_5min_total__1_tracks.csv]

LABEL	TRACK_INDEX	TRACK_ID	NUMBER_SPOTS	NUMBER_GAPS	NUMBER_SPLITS	NUMBER_MERGES	NUMBER_COMPLEX	LONGEST_GAP	TRACK_DURATION	TRACK_START	TRACK_STOP	TRACK_DISPLACEMENT	TRACK_X_LOCATION	TRACK_Y_LOCATION	TRACK_Z_LOCATION	TRACK_MEAN_SPEED	TRACK_MAX_SPEED	TRACK_MIN_SPEED	TRACK_MEDIAN_SPEED	TRACK_STD_SPEED	TRACK_MEAN_QUALITY	TOTAL_DISTANCE_TRAVELED	MAX_DISTANCE_TRAVELED	CONFINMENT_RATIO	MEAN_STRAIGHT_LINE_SPEED	LINEARITY_OF_FORWARD_PROGRESSION	MEAN_DIRECTIONAL_CHANGE_RATE
Label	Track index	Track ID	Number of spots in track	Number of gaps	Number of split events	Number of merge events	Number of complex points	Longest gap	Track duration	Track start	Track stop	Track displacement	Track mean X	Track mean Y	Track mean Z	Track mean speed	Track max speed	Track min speed	Track median speed	Track std speed	Track mean quality	Total distance traveled	Max distance traveled	Confinment ratio	Mean straight line speed	Linearity of forward progression	Mean directional change rate
Label	Index	ID	N spots	N gaps	N splits	N merges	N complex	Lgst gap	Duration	Track start	Track stop	Track disp.	Track X	Track Y	Track Z	Mean sp.	Max speed	Min speed	Med. speed	Std speed	Mean Q	Total dist.	Max dist.	Cfn. ratio	Mn. v. line	Fwd. progr.	Mn. ? rate
									(sec)	(sec)	(sec)	(µm)	(µm)	(µm)	(µm)	(µm/sec)	(µm/sec)	(µm/sec)	(µm/sec)	(µm/sec)	(quality)	(µm)	(µm)		(µm/sec)		(rad/sec)
Track_0	0	0	288	5	0	0	0	6	299.0	0.0	299.0	0.5811102366365658	55.72120094956463	34.84036541975431	0.0	0.4794397545547585	2.0153188236858686	0.00730025293126698	0.45233620796416607	0.42440643044204807	0.9995377214832438	145.63984126265007	4.420197402873984	0.003990049917649793	0.0019435124971122603	0.004053715776901193	2.480270136621286
Track_2	1	2	299	1	0	0	0	1	299.0	0.0	299.0	1.4811597273881973	21.97515963311306	37.64567387340649	0.0	0.282173106884025	1.1966467685328448	0.009785526030508397	0.24020953900362885	0.19891925602981106	0.9997077020115677	84.22413203060987	1.8514300388332328	0.017585930441525885	0.004953711462836781	0.017555576140970756	2.654999707887383
Track_3	2	3	299	1	0	0	0	1	299.0	0.0	299.0	3.754108473678712	86.80335473994452	37.89960378674107	0.0	0.07294939784340572	1.1939037601101818	0.002193143684757785	0.03238745093044577	0.14889570521372472	0.9999114370665024	22.238328117412657	4.537124786142043	0.16881253185302347	0.01255554673471141	0.17211309628166277	2.5126549859522926
Track_4	3	4	293	5	0	0	0	2	299.0	0.0	299.0	5.038096558569629	77.92671755122686	63.866778592009865	0.0	0.37464215422853153	2.222258780155235	0.004440008589621924	0.30634678178260344	0.28194424382601607	0.9989943284630368	113.99173815769265	5.038096558569629	0.04419703252177874	0.016849821266119162	0.04497577508547204	2.464080696923941
Track_5	4	5	292	8	0	0	0	1	299.0	0.0	299.0	4.181487009568078	31.431429799991978	38.85686120017799	0.0	0.5376856970874068	2.0613639866154183	0.014199740729913079	0.4779315669488008	0.34862371878338105	0.9976960430814795	162.03945657504875	5.955541373905944	0.025805363076069177	0.01398490638651531	0.02600944466678255	2.3878814777274577
Track_8	5	8	269	20	0	0	0	5	299.0	0.0	299.0	4.443174594950983	33.439885974630066	12.229049126032256	0.0	0.577839501459284	2.256851460305899	0.03299555099662449	0.5382972317891837	0.35042667596812915	0.9963901131569675	167.80381675866064	4.991268897090738	0.026478388160510437	0.0148601157021772	0.025716683723852825	2.4100075450544356
Track_13	7	13	300	0	0	0	0	0	299.0	0.0	299.0	0.25639731289738144	51.54027785919116	20.908466938377074	0.0	0.033272036473578535	0.22042171033725355	8.997906623591889E-4	0.026404896303111144	0.026036380760017845	1.0	9.948338905599977	0.509345325302841	0.025772876791828426	8.575160966467607E-4	0.025772876791828412	2.526056993589729
Track_14	8	14	210	2	0	0	0	3	213.0	4.0	217.0	12.519564166070506	86.48165206545963	25.334840390326264	0.0	0.1874475659305752	1.8706383181034036	0.0025525425165717117	0.08705146941475797	0.2659976488207885	0.999837212903159	41.813584712642744	14.648368593870314	0.2994137970257569	0.05877729655432162	0.3135666033459774	2.3428410209673514
Track_20	12	20	233	35	0	0	0	8	298.0	1.0	299.0	1.1272476005151717	52.87303374407392	70.82435130456885	0.0	0.675388241660916	2.560340067583171	0.03329708254983501	0.6057640390251859	0.427980011572347	0.9938769903305774	185.8364279083946	3.7597294794455682	0.006065805360135485	0.003782710068842858	0.005600793492555349	2.2270617454824366
Track_22	13	22	220	20	0	0	0	9	271.0	28.0	299.0	11.410931636456322	80.37423818874198	44.71421035273572	0.0	0.5908960266032804	1.906317286942226	0.014594113199976813	0.5634760212597953	0.34528768400402104	0.9971735257994044	148.8647452844427	11.65101065425805	0.07665301555887481	0.04210675880611189	0.07125916728220241	2.2320042257535904
Track_24	15	24	192	23	0	0	0	8	264.0	33.0	297.0	3.8594616937175186	13.909625453757045	37.95896089350213	0.0	0.6009891559183533	2.5047217208458834	0.06223074539423891	0.537105141064315	0.41106602662838954	0.9888626324633757	141.3368193278572	12.112989426943853	0.02730683845916169	0.014619173082263327	0.0243251861340563	2.206608883991027
Track_29	19	29	34	0	0	0	0	0	33.0	59.0	92.0	6.794404442949635	70.27522913420201	38.194929208798975	0.0	0.3410564781029204	1.122702782568098	0.006940321153689253	0.2967889766755511	0.2990197027272257	1.0	11.254863777396373	6.794404442949635	0.603686066515983	0.20589104372574651	0.603686066515983	2.120055559901959
Track_34	24	34	42	6	0	0	0	3	51.0	100.0	151.0	4.085982097747334	73.1090201157551	44.425349456559005	0.0	0.7163527921391493	2.561711116620755	0.026392477301539822	0.6133341343603272	0.48744668273034614	0.9964102364721752	36.61647836733	4.470243741954572	0.11158861474217943	0.08011729603426146	0.1118405580510377	2.0783792582731313
Track_40	29	40	172	1	0	0	0	1	172.0	127.0	299.0	6.626905019677391	10.739283650742546	30.748481573784805	0.0	0.11440743566495012	1.3078017924168297	0.003224486582960855	0.0416177605463508	0.18710240362220046	0.9996914381897727	20.871473291123298	6.8758592653971595	0.31751016937054627	0.0385285175562639	0.33676585208235293	2.3224332631797076
Track_43	32	43	35	7	0	0	0	9	59.0	147.0	206.0	3.641834283301444	63.232740187044094	39.89166831585773	0.0	0.5350924749453125	1.368747768712891	0.03275565221471146	0.5301966165962633	0.3302584167984852	0.9954471979822431	26.977260687272963	5.995367132921062	0.13499644480284645	0.061726004801719386	0.11535577062269078	1.969595801349442
Track_55	43	55	45	0	0	0	0	0	44.0	252.0	296.0	8.96453418012186	4.978636136162502	7.837148396006167	0.0	0.30148337583490975	1.4628569888535803	0.01650685026941558	0.28924846851379776	0.2595508222761077	0.999692255920834	13.265268536736027	8.96453418012186	0.6757898760432949	0.20373941318458771	0.6757898760432948	2.083697787113498
