# Supplementary material for: Adhesion pilus retraction powers twitching motility in the thermoacidophilic crenarchaeon Sulfolobus acidocaldarius
Source: Nat Commun. 2024 Jun 14;15:5051. doi: 10.1038/s41467-024-49101-7 (PMC11178785; doi:10.1038/s41467-024-49101-7)
Supplement: Supplementary file 15 — Source Data [file 41467_2024_49101_MOESM15_ESM.zip › TWITCHING FULL TRACK DATASET/Figure 1/upsE 2/upsE_100X_1sec_interval_5min_total__3_tracks.csv]

LABEL	TRACK_INDEX	TRACK_ID	NUMBER_SPOTS	NUMBER_GAPS	NUMBER_SPLITS	NUMBER_MERGES	NUMBER_COMPLEX	LONGEST_GAP	TRACK_DURATION	TRACK_START	TRACK_STOP	TRACK_DISPLACEMENT	TRACK_X_LOCATION	TRACK_Y_LOCATION	TRACK_Z_LOCATION	TRACK_MEAN_SPEED	TRACK_MAX_SPEED	TRACK_MIN_SPEED	TRACK_MEDIAN_SPEED	TRACK_STD_SPEED	TRACK_MEAN_QUALITY	TOTAL_DISTANCE_TRAVELED	MAX_DISTANCE_TRAVELED	CONFINMENT_RATIO	MEAN_STRAIGHT_LINE_SPEED	LINEARITY_OF_FORWARD_PROGRESSION	MEAN_DIRECTIONAL_CHANGE_RATE
Label	Track index	Track ID	Number of spots in track	Number of gaps	Number of split events	Number of merge events	Number of complex points	Longest gap	Track duration	Track start	Track stop	Track displacement	Track mean X	Track mean Y	Track mean Z	Track mean speed	Track max speed	Track min speed	Track median speed	Track std speed	Track mean quality	Total distance traveled	Max distance traveled	Confinment ratio	Mean straight line speed	Linearity of forward progression	Mean directional change rate
Label	Index	ID	N spots	N gaps	N splits	N merges	N complex	Lgst gap	Duration	Track start	Track stop	Track disp.	Track X	Track Y	Track Z	Mean sp.	Max speed	Min speed	Med. speed	Std speed	Mean Q	Total dist.	Max dist.	Cfn. ratio	Mn. v. line	Fwd. progr.	Mn. ? rate
									(sec)	(sec)	(sec)	(µm)	(µm)	(µm)	(µm)	(µm/sec)	(µm/sec)	(µm/sec)	(µm/sec)	(µm/sec)	(quality)	(µm)	(µm)		(µm/sec)		(rad/sec)
Track_1	1	1	273	14	0	0	0	5	299.0	0.0	299.0	5.992423903905435	24.702946009749553	41.159245045725484	0.0	0.34785120607546643	1.634447164453099	0.0011570556895756758	0.2598534995127566	0.3264964673090957	0.9941716117736621	99.48068542142174	6.901753651103846	0.060237058867459836	0.020041551518078377	0.05761529978346648	2.588310135830083
Track_4	2	4	286	2	0	0	0	8	294.0	0.0	294.0	8.611984387193962	52.033162854535185	26.703135722144765	0.0	0.4203199515932466	1.245659538411718	0.007012984402945456	0.40062910441485	0.2652875167948467	0.9993361728591519	125.37260082022401	10.41972759238119	0.06869112015585428	0.02929246390202028	0.06969087189648156	2.7558027485715275
Track_7	4	7	292	3	0	0	0	3	299.0	0.0	299.0	25.565184117238584	57.22999743832084	6.39769299054041	0.0	0.21187943293921493	1.5931291027263232	0.005587436550659444	0.11451233543372318	0.2663261543480954	0.9997807939166892	64.34804670161803	25.565184117238584	0.39729541808447383	0.08550228801752034	0.4035421788298333	2.603298975371106
Track_8	5	8	277	15	0	0	0	3	299.0	0.0	299.0	5.106608934483621	68.5715251911056	33.09215915604339	0.0	0.5583887017543924	2.5169160992629576	0.015609545838272537	0.4766097252909745	0.3839404974092893	0.9987676468566867	168.6896459872768	9.938416685566372	0.03027221323867607	0.01707895964710241	0.030586148311099966	2.522181625242144
Track_12	7	12	177	1	0	0	0	2	178.0	0.0	178.0	5.717903817227237	30.011327877299937	74.91855288785558	0.0	0.08114537518476965	0.6688651047531562	0.0013076523987751432	0.02923533002466214	0.1255033050552386	0.9892396519413102	14.435422250297572	6.946655766523119	0.3961022904688062	0.032123055152962	0.3958704372222959	2.7074690168196605
Track_13	8	13	85	0	0	0	0	0	84.0	0.0	84.0	1.0244139023680248	6.668760178003913	73.71528598620532	0.0	0.055939492694818654	0.4671798930968315	0.004107449009004069	0.03365080572836141	0.07743167007358931	1.0	4.698917386364766	1.0244139023680248	0.21801062205108152	0.012195403599619343	0.21801062205108146	2.663614973673335
Track_14	9	14	283	10	0	0	0	7	299.0	0.0	299.0	7.307125214828923	77.41451826785773	16.338104143807886	0.0	0.4594888044141294	2.3950647527134095	0.007538560175404661	0.4298319250898455	0.32503205861666873	0.9981243580895683	137.405621242387	7.626477689851797	0.053179230578485344	0.024438545868993054	0.05318637937251461	2.646323256349988
Track_15	10	15	282	12	0	0	0	6	299.0	0.0	299.0	8.377966242141447	68.79081228778772	43.69536333098203	0.0	0.5604705804181954	1.8547529390838204	0.016365114101698542	0.5013534557971859	0.3370215325942084	0.9979650500818347	163.6329097935306	10.107341509937438	0.05119976325491389	0.028019953987095142	0.04999362137114858	2.6289832513234725
Track_16	11	16	293	7	0	0	0	1	299.0	0.0	299.0	0.4025526448579925	50.554434513300265	19.261255124902906	0.0	0.4693392140510886	2.9393677488749352	0.01306349416266628	0.39870535321033457	0.3705429665297145	0.9990023846512361	139.1680628380693	4.368169717819923	0.002892564835988179	0.0013463299159130184	0.002868564730170762	2.67873652897881
Track_21	14	21	258	23	0	0	0	4	294.0	3.0	297.0	0.797147849939134	1.8269605397139224	41.68611428331045	0.0	0.6958656785306434	1.986631327909967	0.028771068361309993	0.6456072120863152	0.4108743787838892	0.9946633078331171	195.14130119863015	3.3825634359151264	0.004084977629249967	0.002711387244690932	0.0038964233017155943	2.5068441870741514
Track_22	15	22	242	26	0	0	0	8	290.0	9.0	299.0	5.185444335310812	57.88289213237676	33.682714029051475	0.0	0.5965869275834167	2.485365622354019	0.013270449738437511	0.5174882027811334	0.3930157635343365	0.9939346746964888	161.48766577274404	6.218036540223624	0.03211046683037767	0.017880842535554525	0.02997189798976004	2.4189018578768264
Track_24	17	24	59	6	0	0	0	5	71.0	8.0	79.0	7.606967955454004	52.7653398059459	42.34851944129363	0.0	0.6240620576441878	2.0374549496006966	0.00815005215806474	0.5123111616285925	0.4925369087866245	0.9959246718277366	42.7314319715651	7.606967955454004	0.1780180912382232	0.1071403937387888	0.17168227490586432	2.130392540785159
Track_27	20	27	272	3	0	0	0	1	274.0	25.0	299.0	6.509296165633256	65.20003649443218	56.34439021749287	0.0	0.23867928349573295	2.193307265766817	0.0018315968407783692	0.09709319548153691	0.3278787375716325	0.9993817918002605	67.54025641962053	7.956301897690407	0.09637653912937022	0.023756555349026483	0.09953337801707955	2.728179452863696
Track_29	22	29	229	7	0	0	0	6	244.0	43.0	287.0	11.419182592677126	67.11547928360032	10.333414424746278	0.0	0.26710531466578835	2.7063612570798368	0.001499375779672889	0.09549277235490042	0.3935229004233909	0.9996464078082788	74.51377941180651	11.91289539443563	0.15324927393050455	0.04679992865851281	0.17521152178147614	2.6669781334229747
Track_42	30	42	82	21	0	0	0	5	125.0	119.0	244.0	2.8446204455187867	13.493099644414428	18.894363538246047	0.0	0.635203161673807	2.393250307364357	0.04386909901692643	0.5645874012246926	0.4435238249380696	0.9927620895025207	70.41801711316795	4.646581420577361	0.04039620202521794	0.022756963564150294	0.035826275650429736	1.9413923452534738
Track_47	34	47	45	8	0	0	0	3	57.0	179.0	236.0	2.3003518778467407	77.6968407330052	39.97918466017177	0.0	0.8218339140151654	2.7818497323772804	0.09348422757286148	0.7495004451376043	0.5411392047337661	0.9979566865497165	44.735912017112724	8.067350672987988	0.051420699257607456	0.04035705048853931	0.049106090415970104	2.179729819168122
Track_55	41	55	33	6	0	0	0	4	42.0	208.0	250.0	17.400740335912396	87.69030478545898	64.64568388866437	0.0	0.5394284384376067	1.8576130081113924	0.012579836748338452	0.5362907538295435	0.4710685508079718	0.9993337862419359	25.90990962185324	17.400740335912396	0.6715862999860123	0.4143033413312475	0.7680413411855522	2.2693961927333244
Track_62	46	62	43	5	0	0	0	4	55.0	244.0	299.0	1.7202707486778959	29.469373177862163	76.0700751395635	0.0	0.5845169405506199	1.6835665583723605	0.09320792128872006	0.49491964049379045	0.3891240417102705	0.9878587376239688	28.748063592696276	4.54890830643995	0.05983953469182346	0.03127764997596174	0.05351025403386586	2.4286472566631057
