# Supplementary material for: Adhesion pilus retraction powers twitching motility in the thermoacidophilic crenarchaeon Sulfolobus acidocaldarius
Source: Nat Commun. 2024 Jun 14;15:5051. doi: 10.1038/s41467-024-49101-7 (PMC11178785; doi:10.1038/s41467-024-49101-7)
Supplement: Supplementary file 15 — Source Data [file 41467_2024_49101_MOESM15_ESM.zip › TWITCHING FULL TRACK DATASET/Figure 1/upsE 2/upsE_100X_1sec_interval_5min_total__2_tracks.csv]

LABEL	TRACK_INDEX	TRACK_ID	NUMBER_SPOTS	NUMBER_GAPS	NUMBER_SPLITS	NUMBER_MERGES	NUMBER_COMPLEX	LONGEST_GAP	TRACK_DURATION	TRACK_START	TRACK_STOP	TRACK_DISPLACEMENT	TRACK_X_LOCATION	TRACK_Y_LOCATION	TRACK_Z_LOCATION	TRACK_MEAN_SPEED	TRACK_MAX_SPEED	TRACK_MIN_SPEED	TRACK_MEDIAN_SPEED	TRACK_STD_SPEED	TRACK_MEAN_QUALITY	TOTAL_DISTANCE_TRAVELED	MAX_DISTANCE_TRAVELED	CONFINMENT_RATIO	MEAN_STRAIGHT_LINE_SPEED	LINEARITY_OF_FORWARD_PROGRESSION	MEAN_DIRECTIONAL_CHANGE_RATE
Label	Track index	Track ID	Number of spots in track	Number of gaps	Number of split events	Number of merge events	Number of complex points	Longest gap	Track duration	Track start	Track stop	Track displacement	Track mean X	Track mean Y	Track mean Z	Track mean speed	Track max speed	Track min speed	Track median speed	Track std speed	Track mean quality	Total distance traveled	Max distance traveled	Confinment ratio	Mean straight line speed	Linearity of forward progression	Mean directional change rate
Label	Index	ID	N spots	N gaps	N splits	N merges	N complex	Lgst gap	Duration	Track start	Track stop	Track disp.	Track X	Track Y	Track Z	Mean sp.	Max speed	Min speed	Med. speed	Std speed	Mean Q	Total dist.	Max dist.	Cfn. ratio	Mn. v. line	Fwd. progr.	Mn. ? rate
									(sec)	(sec)	(sec)	(µm)	(µm)	(µm)	(µm)	(µm/sec)	(µm/sec)	(µm/sec)	(µm/sec)	(µm/sec)	(quality)	(µm)	(µm)		(µm/sec)		(rad/sec)
Track_0	0	0	281	6	0	0	0	8	299.0	0.0	299.0	8.053816157079014	70.83364895023136	39.101260476046896	0.0	0.2658548055233159	2.0806512836393236	0.0022398604489368293	0.11246934738237602	0.33816190690358255	0.9987968119438009	87.79855831324663	12.21157476770398	0.09173061963437608	0.026935839990230817	0.10131786008986961	2.6451605286243494
Track_1	1	1	300	0	0	0	0	0	299.0	0.0	299.0	0.23448594479024207	25.607090516049826	33.16439503241912	0.0	0.04768804699319464	1.3017628593928667	3.539109341538342E-4	0.027957873970084247	0.11832152304229047	0.9999579737583796	14.258726050965194	1.2497486627476628	0.016445083800061464	7.842339290643547E-4	0.016445083800061457	2.8624258158334643
Track_2	2	2	100	4	0	0	0	8	114.0	0.0	114.0	6.465066384875882	52.731629121272334	48.06444974149285	0.0	0.15056409070331808	1.8059781172535847	6.74691816435141E-4	0.03713599955221751	0.2892835085069	0.9992358607053756	24.47367187048776	6.736466306632734	0.2641641360188357	0.05671110863926212	0.3766575972687247	2.5456354016929845
Track_3	3	3	292	1	0	0	0	1	292.0	0.0	292.0	16.485920045890452	36.874530553830475	57.76859575569709	0.0	0.10773407854242167	1.4856824859792328	0.0014396630656436547	0.03238287927193521	0.19360829130167084	0.9959645822440109	31.40980880255162	16.818553125243007	0.5248653422096347	0.056458630294145384	0.5240554433471492	2.796821474834404
Track_6	4	6	299	1	0	0	0	1	299.0	0.0	299.0	0.25836914103491654	32.76375401340602	37.14661170878775	0.0	0.03537819973468355	0.16535739489339182	4.941888769968752E-4	0.02797645011731888	0.027394714813786566	1.0	10.57728952215072	0.380623411650719	0.024426781595969907	8.641108395816607E-4	0.024424952260488162	2.8265129801115005
Track_7	5	7	300	0	0	0	0	0	299.0	0.0	299.0	1.4756795531080664	41.791171760091665	70.75539100663464	0.0	0.4350497393432722	1.7793373142049738	0.03231804043261438	0.4140969607993487	0.26513455998511687	0.9972242444753647	130.0798720636384	2.429956610651551	0.011344411165980594	0.004935383120762764	0.011344411165980594	2.8792052248724955
Track_8	6	8	300	0	0	0	0	0	299.0	0.0	299.0	3.228641904243117	66.5064790709974	19.425270210217583	0.0	0.15060575830410536	1.4476181251037636	0.0032757506015137034	0.09122455462100434	0.18030707871867202	0.9999370781580607	45.03112173292749	5.554068613562157	0.07169801195252663	0.01079813345900708	0.07169801195252662	2.7100393803042664
Track_9	7	9	30	5	0	0	0	8	46.0	0.0	46.0	2.918750301884737	20.429198873125173	60.474304112874535	0.0	0.5689736676967131	1.6842085314383057	0.06572425074678581	0.6124536834880309	0.3713134070846692	0.9889365911483765	19.890931914825877	4.319341991491125	0.1467377352847516	0.0634510935192334	0.1115185062537121	1.8926082721339397
Track_10	8	10	217	4	0	0	0	1	220.0	0.0	220.0	3.8264433814042533	49.41580687687434	55.27732612123342	0.0	0.09214929072019473	1.0998510043082772	0.00198278733931975	0.03242626415092701	0.1668389955977248	0.9997841688345105	19.982773291131583	4.41236354831371	0.19148710369958713	0.017392924460928424	0.18874724183977604	2.7415579766837985
Track_15	11	15	102	1	0	0	0	3	104.0	0.0	104.0	5.501930547752768	3.611633925069496	5.92061724829339	0.0	0.09235706887272868	0.9984828782953218	0.0039938580482831686	0.04587247324747998	0.14471226535798226	0.9995143524571961	12.323512591031564	6.012200593206177	0.44645798079979226	0.05290317834377662	0.5728113612687198	2.6018784319141126
Track_19	14	19	299	1	0	0	0	1	299.0	0.0	299.0	2.4797974142317214	77.37525467369743	46.472732160369574	0.0	0.28737305288031634	1.5301648201953797	0.005913136450348139	0.23780676961965277	0.2190999330224603	0.9998305531648489	86.38493073270905	4.300689749329269	0.02870636571909368	0.00829363683689539	0.028860175836839794	2.847653018588736
Track_20	15	20	299	1	0	0	0	1	299.0	0.0	299.0	10.770386455385124	42.50992336004047	22.98149212367254	0.0	0.3067762241202647	1.6004551984949085	0.0024419760385597108	0.24286248836826785	0.27855182439689574	0.999196650391837	91.72431424377294	12.061262190074329	0.1174212807605298	0.03602135938255894	0.11741900626704885	2.737803787606363
Track_21	16	21	57	7	0	0	0	8	72.0	1.0	73.0	2.9586433602873594	16.52539275573381	55.96769416666323	0.0	0.4786617730470072	1.0562820427318278	0.036213175669330806	0.4580427499531693	0.2798755049952698	0.9924905697504679	29.910607656816296	3.6548363934688743	0.09891619034403393	0.04109226889287999	0.0858482360755483	2.495950731345233
Track_33	24	33	67	6	0	0	0	9	89.0	13.0	102.0	9.25976254775343	11.370724494076123	42.017935723506724	0.0	0.5492932304408691	2.402405579035783	0.009992386483697656	0.5638939905939466	0.44022550601939414	0.991681876467235	53.26878212919666	10.346457097217748	0.17383094145638722	0.10404227581745427	0.18941117430839033	2.2417102615145494
Track_35	26	35	31	8	0	0	0	9	62.0	29.0	91.0	6.360666859025876	76.55448501114174	67.92458209175811	0.0	0.556358673345595	2.2642817353403943	0.04132755819264889	0.540017183428665	0.46419631498916736	0.9951834563286074	25.83152073389513	6.360666859025876	0.24623663951304475	0.10259140095203026	0.18439795381477456	1.8754535552098024
Track_54	43	54	34	2	0	0	0	3	38.0	135.0	173.0	7.033311167835726	56.072347552257746	44.150544921621794	0.0	0.26395941224137875	1.7560836821904005	0.006755042908832197	0.05683937020752036	0.3914017953523692	0.9987525519202737	11.422619917477817	7.043648230908329	0.6157353758286237	0.185087135995677	0.7011954391928382	2.606103771013721
Track_55	44	55	155	1	0	0	0	1	155.0	144.0	299.0	3.5778888957219976	14.805073254377724	43.382933527877405	0.0	0.18248847934241702	1.411547087085348	0.004289705755046786	0.10957661698117693	0.21665397512607587	0.9967721923705071	28.11933826340529	4.193623261243801	0.12723944149063734	0.02308315416594837	0.1264910215106549	2.7904816915202764
Track_72	59	72	39	3	0	0	0	3	43.0	256.0	299.0	4.796149665327115	91.73336640362137	3.9339894139479465	0.0	0.5984250390613555	2.3513737122182725	0.2069265397557858	0.4776002462831874	0.3808310878537515	0.9968891464746915	25.125928806712945	7.377339676174478	0.19088447245960985	0.1115383643099329	0.18638652634736608	2.3290854624936306
Track_74	61	74	36	0	0	0	0	0	35.0	264.0	299.0	0.10405094656678529	50.30681570002709	51.62355793909166	0.0	0.052674099849609295	0.22150646652748393	0.005398095364512828	0.0453975147280938	0.04367276073424622	0.9973328163226446	1.8435934947363255	0.2398188412345623	0.05643920249440176	0.002972884187622437	0.05643920249440177	2.8807944198751056
