# Supplementary material for: Adhesion pilus retraction powers twitching motility in the thermoacidophilic crenarchaeon Sulfolobus acidocaldarius
Source: Nat Commun. 2024 Jun 14;15:5051. doi: 10.1038/s41467-024-49101-7 (PMC11178785; doi:10.1038/s41467-024-49101-7)
Supplement: Supplementary file 15 — Source Data [file 41467_2024_49101_MOESM15_ESM.zip › TWITCHING FULL TRACK DATASET/Figure 1/flaJ 1/flaJ_100X_1sec_interval_5min_total__5_tracks.csv]

LABEL	TRACK_INDEX	TRACK_ID	NUMBER_SPOTS	NUMBER_GAPS	NUMBER_SPLITS	NUMBER_MERGES	NUMBER_COMPLEX	LONGEST_GAP	TRACK_DURATION	TRACK_START	TRACK_STOP	TRACK_DISPLACEMENT	TRACK_X_LOCATION	TRACK_Y_LOCATION	TRACK_Z_LOCATION	TRACK_MEAN_SPEED	TRACK_MAX_SPEED	TRACK_MIN_SPEED	TRACK_MEDIAN_SPEED	TRACK_STD_SPEED	TRACK_MEAN_QUALITY	TOTAL_DISTANCE_TRAVELED	MAX_DISTANCE_TRAVELED	CONFINMENT_RATIO	MEAN_STRAIGHT_LINE_SPEED	LINEARITY_OF_FORWARD_PROGRESSION	MEAN_DIRECTIONAL_CHANGE_RATE
Label	Track index	Track ID	Number of spots in track	Number of gaps	Number of split events	Number of merge events	Number of complex points	Longest gap	Track duration	Track start	Track stop	Track displacement	Track mean X	Track mean Y	Track mean Z	Track mean speed	Track max speed	Track min speed	Track median speed	Track std speed	Track mean quality	Total distance traveled	Max distance traveled	Confinment ratio	Mean straight line speed	Linearity of forward progression	Mean directional change rate
Label	Index	ID	N spots	N gaps	N splits	N merges	N complex	Lgst gap	Duration	Track start	Track stop	Track disp.	Track X	Track Y	Track Z	Mean sp.	Max speed	Min speed	Med. speed	Std speed	Mean Q	Total dist.	Max dist.	Cfn. ratio	Mn. v. line	Fwd. progr.	Mn. ? rate
									(sec)	(sec)	(sec)	(µm)	(µm)	(µm)	(µm)	(µm/sec)	(µm/sec)	(µm/sec)	(µm/sec)	(µm/sec)	(quality)	(µm)	(µm)		(µm/sec)		(rad/sec)
Track_140	0	0	230	8	0	0	0	3	242.0	0.0	242.0	11.801122971208569	40.08929423597798	41.134401144367025	0.0	0.3267539933646627	1.429609419280071	0.011681674342380157	0.26531877336983234	0.23821305731131937	0.8889992763166842	82.36892994429829	11.801122971208569	0.14327153429319817	0.04876497095540731	0.14924062733943336	2.5414504408828824
Track_143	3	3	261	14	0	0	0	7	299.0	0.0	299.0	3.929976011878272	85.22497155069549	62.51413252336736	0.0	0.48475138003729557	2.8482472678766335	0.017253058955707414	0.44848858389939755	0.33396226579336247	0.9069617194234183	146.44260221365272	6.554701737219941	0.026836289115817716	0.013143732481198234	0.027114378674253568	2.5702875203962616
Track_144	4	4	295	2	0	0	0	3	299.0	0.0	299.0	4.720504621646187	69.37976457926871	34.2112895038762	0.0	0.2846790896111143	1.7610621524536927	0.007147542795648633	0.23692910543765747	0.21786846880984093	0.9391746955402827	84.4580201648258	5.125012235909035	0.05589172718510082	0.015787640875070858	0.05545767656007877	2.711118718543903
Track_145	5	5	144	8	0	0	0	5	163.0	136.0	299.0	3.7081486810568376	53.51183472187293	45.97053221930683	0.0	0.33512164092585145	2.0511955189655224	0.009942834101128629	0.26572626254793635	0.3305253314705523	0.9180532611078687	54.55590867401487	6.482109094412223	0.067969698813266	0.02274937841139164	0.06788394312149222	2.4501128752662167
Track_147	6	7	241	22	0	0	0	6	299.0	0.0	299.0	10.09312080245048	86.01675901810634	9.959963948221379	0.0	0.4795429806405012	1.81343815243134	0.016785600459986744	0.4105665238364154	0.3309933181400491	0.904929428179729	137.1860802546511	13.123523255336139	0.07357248478646788	0.033756256864382876	0.0703925575540619	2.4480602642241007
Track_150	7	10	293	7	0	0	0	1	299.0	0.0	299.0	2.5558371517311884	50.72139994768579	21.97598095690351	0.0	0.2781550175860443	1.3912527740408465	0.003518645624184593	0.2292236897671344	0.25434035428550966	0.8971121982502855	83.67330712131333	5.8986686728455995	0.03054543007396159	0.008547950340238088	0.030730886735105798	2.5744970134724245
Track_154	9	14	53	10	0	0	0	7	78.0	0.0	78.0	15.89689167803509	75.94918054944071	24.37541391963271	0.0	0.48205526675988797	1.9214586754484788	0.007880863847971915	0.5436829090743224	0.42390430254313327	0.9220729920099366	47.947913222216336	19.57607229743136	0.3315450164506716	0.20380630356455243	0.42278617747385483	2.04885993968363
Track_155	10	15	235	11	0	0	0	7	262.0	0.0	262.0	1.2385895280348376	50.22946276578462	28.81222102517945	0.0	0.39461856082068325	1.8079846376723647	0.0227095265649396	0.3394293195235639	0.2775083314689962	0.8846941151517502	103.73095570512861	6.425232737599301	0.011940404092638664	0.004727440946697853	0.011979773421874161	2.5508196126020986
Track_160	14	20	256	6	0	0	0	2	262.0	37.0	299.0	7.115789011072045	43.56498758106693	58.76417753569029	0.0	0.35800335441096914	3.349175257084578	0.0012282999152027016	0.26301028473039095	0.36910120488359943	0.8823070204816759	94.21643753549311	10.087880900555076	0.07552598248465288	0.027159500042259713	0.07586381442415767	2.5767617710157076
Track_171	24	31	85	3	0	0	0	6	95.0	90.0	185.0	12.275441577265452	36.58118718207546	70.94738139057591	0.0	0.20605694117658319	0.9407567148926745	0.011260925844380303	0.11387724236050963	0.2000949038330127	0.8899542492978713	23.250239326334082	12.551238263660933	0.5279705470972005	0.1292151744975311	0.6270847939395473	2.3754474678437703
Track_177	29	37	142	11	0	0	0	6	175.0	79.0	254.0	4.451464254591648	14.553797734173422	61.148203150274895	0.0	0.4662376353714696	1.3238504265430415	0.00883392588576561	0.42223659533684943	0.2776082564829945	0.8784463115980927	75.79946986803657	4.635144246911506	0.05872685207880009	0.025436938597666558	0.05455788350805263	2.4647243524425124
Track_185	37	45	147	14	0	0	0	8	180.0	119.0	299.0	3.116120728551192	3.453415029562452	70.6617795954003	0.0	0.386307325912586	1.5988818688690432	0.013666575055228294	0.3571459094118673	0.28179082729485644	0.8731179727988989	66.28153761565068	9.527262153223237	0.04701340434527578	0.017311781825284398	0.044813496053662014	2.429049668004459
Track_188	39	48	35	4	0	0	0	4	43.0	129.0	172.0	5.951531851067913	63.20783636094853	59.91939521562075	0.0	0.6136045710605664	1.9805707794022245	0.13100826653948439	0.4977965413333169	0.3652232430524004	0.8891373855727059	25.984340245159487	6.1025621013377584	0.22904302341009405	0.13840771746669567	0.22556500390384804	2.244856772328223
Track_193	44	53	134	7	0	0	0	5	144.0	155.0	299.0	2.947759677060359	50.47545444297314	32.77568336194894	0.0	0.3023618358011652	1.0661514156812835	0.00897981500635962	0.21764209213823188	0.24439441423001346	0.8935127413984555	43.836257797431294	3.5231795086141324	0.06724478377424568	0.02047055331291916	0.06770217298978402	2.607282828415551
Track_202	50	62	97	5	0	0	0	5	110.0	189.0	299.0	9.4954971263436	55.46265916703791	64.98969051328213	0.0	0.34645140664537133	1.7460242650606836	0.004426366039640706	0.25084712633825684	0.3253198310463612	0.896922386798662	41.42831411363218	11.236982605064307	0.22920307836565	0.0863227011485782	0.2491625073323439	2.2478727651540202
Track_226	72	86	120	4	0	0	0	1	123.0	0.0	123.0	2.346883757102756	60.7526673299913	45.78974175930425	0.0	0.4384242473310249	2.566743491591087	0.01955277838713701	0.32773439977986707	0.3746342319056235	0.9234315757950147	54.43191616223923	4.1459442613159565	0.04311594965916058	0.019080355748802895	0.043520302229991835	2.4679043568313808
