# Supplementary material for: Adhesion pilus retraction powers twitching motility in the thermoacidophilic crenarchaeon Sulfolobus acidocaldarius
Source: Nat Commun. 2024 Jun 14;15:5051. doi: 10.1038/s41467-024-49101-7 (PMC11178785; doi:10.1038/s41467-024-49101-7)
Supplement: Supplementary file 15 — Source Data [file 41467_2024_49101_MOESM15_ESM.zip › TWITCHING FULL TRACK DATASET/Figure 1/flaJ 1/flaJ_100X_1sec_interval_5min_total__2_tracks.csv]

LABEL	TRACK_INDEX	TRACK_ID	NUMBER_SPOTS	NUMBER_GAPS	NUMBER_SPLITS	NUMBER_MERGES	NUMBER_COMPLEX	LONGEST_GAP	TRACK_DURATION	TRACK_START	TRACK_STOP	TRACK_DISPLACEMENT	TRACK_X_LOCATION	TRACK_Y_LOCATION	TRACK_Z_LOCATION	TRACK_MEAN_SPEED	TRACK_MAX_SPEED	TRACK_MIN_SPEED	TRACK_MEDIAN_SPEED	TRACK_STD_SPEED	TRACK_MEAN_QUALITY	TOTAL_DISTANCE_TRAVELED	MAX_DISTANCE_TRAVELED	CONFINMENT_RATIO	MEAN_STRAIGHT_LINE_SPEED	LINEARITY_OF_FORWARD_PROGRESSION	MEAN_DIRECTIONAL_CHANGE_RATE
Label	Track index	Track ID	Number of spots in track	Number of gaps	Number of split events	Number of merge events	Number of complex points	Longest gap	Track duration	Track start	Track stop	Track displacement	Track mean X	Track mean Y	Track mean Z	Track mean speed	Track max speed	Track min speed	Track median speed	Track std speed	Track mean quality	Total distance traveled	Max distance traveled	Confinment ratio	Mean straight line speed	Linearity of forward progression	Mean directional change rate
Label	Index	ID	N spots	N gaps	N splits	N merges	N complex	Lgst gap	Duration	Track start	Track stop	Track disp.	Track X	Track Y	Track Z	Mean sp.	Max speed	Min speed	Med. speed	Std speed	Mean Q	Total dist.	Max dist.	Cfn. ratio	Mn. v. line	Fwd. progr.	Mn. ? rate
									(sec)	(sec)	(sec)	(µm)	(µm)	(µm)	(µm)	(µm/sec)	(µm/sec)	(µm/sec)	(µm/sec)	(µm/sec)	(quality)	(µm)	(µm)		(µm/sec)		(rad/sec)
Track_409	3	3	259	14	0	0	0	8	299.0	0.0	299.0	0.8379588947248852	64.97658196195184	66.93889395162755	0.0	0.49701503716426937	2.8501925471408094	0.009232172065498867	0.3790889484925175	0.42786584286735835	0.864343990230192	135.29188462999494	3.0034656453717554	0.0061937114485217624	0.0028025381094477766	0.0056387390720363745	2.662229333648676
Track_411	5	5	285	5	0	0	0	9	299.0	0.0	299.0	11.529150598524657	53.57251349834898	17.36244678031793	0.0	0.5064063981280829	2.727450838302302	0.006758034113642374	0.41556083763950236	0.40635955896560577	0.8964503934508876	151.95853211659727	12.365784300081422	0.0758703735679572	0.03855903210208916	0.07614246629707197	2.632646138652047
Track_412	6	6	132	0	0	0	0	0	131.0	0.0	131.0	8.287348144394116	93.05180296034351	29.694148367821683	0.0	0.3682993730308353	3.3112822918137117	0.0021214111791552403	0.3376773394218737	0.3156090237173895	0.9239170537753538	48.24721786703944	8.688743541267307	0.171768415066596	0.0632621995755276	0.17176841506659601	2.664366175893314
Track_414	8	8	215	10	0	0	0	7	232.0	0.0	232.0	4.4693301282882905	40.52353998772347	63.78200092925895	0.0	0.5264200037724922	3.0399900677719383	0.023516746246384983	0.4646088204010585	0.38417626905386293	0.8330647307772969	117.23920100741722	7.657819067754155	0.038121465259777186	0.019264354001242632	0.03659502652480563	2.5533429355788
Track_416	10	10	277	14	0	0	0	5	299.0	0.0	299.0	3.063364262871365	62.25434428375628	39.36137132020906	0.0	0.561605225412246	2.8123918966460084	0.008113678742516083	0.4640209358353644	0.4553652131653715	0.8900967449057403	165.4702421070332	6.706323541759269	0.01851308261753706	0.010245365427663428	0.01824300231562629	2.5373647164701842
Track_417	11	11	298	2	0	0	0	1	299.0	0.0	299.0	10.734403930830672	58.61233119665867	64.3836198806377	0.0	0.4724989797065017	2.4886773410086644	0.012732794382884289	0.38079522548228295	0.3983034767582004	0.8800327731858963	140.9993669924972	11.624989560036443	0.07613086611517814	0.03590101649107248	0.0759811513526925	2.6448588208114656
Track_433	26	27	209	1	0	0	0	3	211.0	88.0	299.0	11.079272372250239	91.02995104911527	43.62520819618555	0.0	0.4151768635066618	1.5088031460629403	0.009606260554748107	0.3802058655477348	0.2900534395039935	0.9376039040145692	86.38560639104985	13.239808482854244	0.12825368525048786	0.052508399868484545	0.12647236511444482	2.641566398582148
Track_434	27	28	80	3	0	0	0	1	82.0	104.0	186.0	3.744183479304016	48.01112419541268	42.89349708718224	0.0	0.5044640685628949	4.977365056877294	0.023026059681955285	0.41505884025006456	0.6114088026211857	0.8640896685421466	41.18892837115806	10.524816784457974	0.09090266795884462	0.045660774137853855	0.09051343194358949	2.280600587403368
Track_439	32	33	170	8	0	0	0	1	177.0	122.0	299.0	3.54260501470067	43.53792078897163	6.621832874978605	0.0	0.35953522101340124	1.53238109867589	0.02450815937852567	0.3010935040480297	0.26991488520551987	0.8719462994266959	62.47689229879475	3.8381848559250926	0.056702644519484376	0.020014717597178926	0.05566830849218219	2.507374580943802
Track_445	37	39	148	1	0	0	0	1	148.0	151.0	299.0	15.127861450167487	91.38892454684614	30.745494057534515	0.0	0.41410946959313905	1.5638614690090042	0.03263633856352472	0.36043302444151976	0.2852959842429329	0.9190662825429762	61.251991662322	15.127861450167487	0.24697746211366223	0.10221528006869923	0.24683154473411426	2.43439533457699
Track_454	46	48	97	6	0	0	0	8	113.0	186.0	299.0	2.0040204524482914	48.48694047833085	40.405929702530926	0.0	0.3066141755460949	2.4673206508297874	0.020145538191550086	0.22963534461294502	0.34311702463580795	0.8724430215727422	34.434178861288004	5.815770028184702	0.05819858404410145	0.017734694269453906	0.05784042514625277	2.3896330718867986
Track_456	48	50	110	2	0	0	0	1	111.0	188.0	299.0	33.91624090647604	58.455776169983835	29.833815708553754	0.0	0.721971448129103	3.2728701285656667	0.0040274483942305496	0.4776540379325506	0.6946813639209237	0.8998963610692458	81.18025077929897	34.69712546023783	0.4177893093565647	0.30555171987816254	0.4232185644875028	2.6353747602095705
Track_461	53	55	69	3	0	0	0	6	77.0	222.0	299.0	6.314916582875848	40.540752864554456	63.162309660584256	0.0	0.635720282700037	2.066651561590832	0.035791803628391294	0.5371924408615224	0.42815725525165343	0.8337820008181144	45.74042353305675	6.314916582875848	0.13805986248273452	0.08201190367371232	0.12900627194934006	2.6731515253313494
Track_465	57	59	48	4	0	0	0	7	58.0	241.0	299.0	5.0187022426461665	58.006848957088344	53.80460007744784	0.0	1.065049916659131	2.8612351689786326	0.12325289448118598	0.839107800992137	0.7735780449290793	0.8573865927755833	55.26517634179799	8.270548528304927	0.090811295192601	0.0865293490111408	0.08124440710024909	2.6128287530111054
