# Supplementary material for: Adhesion pilus retraction powers twitching motility in the thermoacidophilic crenarchaeon Sulfolobus acidocaldarius
Source: Nat Commun. 2024 Jun 14;15:5051. doi: 10.1038/s41467-024-49101-7 (PMC11178785; doi:10.1038/s41467-024-49101-7)
Supplement: Supplementary file 15 — Source Data [file 41467_2024_49101_MOESM15_ESM.zip › TWITCHING FULL TRACK DATASET/Figure 1/flaJ 1/flaJ_100X_1sec_interval_5min_total__1_tracks.csv]

LABEL	TRACK_INDEX	TRACK_ID	NUMBER_SPOTS	NUMBER_GAPS	NUMBER_SPLITS	NUMBER_MERGES	NUMBER_COMPLEX	LONGEST_GAP	TRACK_DURATION	TRACK_START	TRACK_STOP	TRACK_DISPLACEMENT	TRACK_X_LOCATION	TRACK_Y_LOCATION	TRACK_Z_LOCATION	TRACK_MEAN_SPEED	TRACK_MAX_SPEED	TRACK_MIN_SPEED	TRACK_MEDIAN_SPEED	TRACK_STD_SPEED	TRACK_MEAN_QUALITY	TOTAL_DISTANCE_TRAVELED	MAX_DISTANCE_TRAVELED	CONFINMENT_RATIO	MEAN_STRAIGHT_LINE_SPEED	LINEARITY_OF_FORWARD_PROGRESSION	MEAN_DIRECTIONAL_CHANGE_RATE
Label	Track index	Track ID	Number of spots in track	Number of gaps	Number of split events	Number of merge events	Number of complex points	Longest gap	Track duration	Track start	Track stop	Track displacement	Track mean X	Track mean Y	Track mean Z	Track mean speed	Track max speed	Track min speed	Track median speed	Track std speed	Track mean quality	Total distance traveled	Max distance traveled	Confinment ratio	Mean straight line speed	Linearity of forward progression	Mean directional change rate
Label	Index	ID	N spots	N gaps	N splits	N merges	N complex	Lgst gap	Duration	Track start	Track stop	Track disp.	Track X	Track Y	Track Z	Mean sp.	Max speed	Min speed	Med. speed	Std speed	Mean Q	Total dist.	Max dist.	Cfn. ratio	Mn. v. line	Fwd. progr.	Mn. ? rate
									(sec)	(sec)	(sec)	(µm)	(µm)	(µm)	(µm)	(µm/sec)	(µm/sec)	(µm/sec)	(µm/sec)	(µm/sec)	(quality)	(µm)	(µm)		(µm/sec)		(rad/sec)
Track_253	1	1	190	15	0	0	0	8	235.0	0.0	235.0	20.628482373547506	25.661608866887807	25.325458899810766	0.0	0.3522007220373591	2.453566487659639	0.002140299127800899	0.24292443837624303	0.3921047278146518	0.8856436236908561	92.34377486145459	20.706994205977402	0.22338790464757233	0.08778077605764896	0.24923508262523597	2.28947534171087
Track_255	3	3	135	9	0	0	0	5	153.0	0.0	153.0	2.849551189455491	7.2774904589937455	38.81188972051429	0.0	0.47918864152525575	6.074818176959847	0.002432266832669809	0.23311946198464378	0.9937808106493558	0.8538622577985128	68.03700952195412	7.171710534696769	0.0418823697495993	0.018624517578140463	0.038866775971272374	2.403433781359944
Track_256	4	4	300	0	0	0	0	0	299.0	0.0	299.0	2.537622740254613	87.38228819687798	8.394178070336258	0.0	0.3654335233804301	2.7112831157143114	0.008433253794480136	0.2860444490684522	0.32141928940903763	0.9427122652530671	109.26462349074848	7.448909969246024	0.023224559415330578	0.008487032576102385	0.02322455941533055	2.682721198112962
Track_257	5	5	299	1	0	0	0	1	299.0	0.0	299.0	0.7395864632693889	52.116156180345975	28.94704039937906	0.0	0.18081089209515627	1.5911029172725695	0.004184056510126144	0.09890782909844135	0.22663848371789347	0.9315735773498	54.643030729738435	2.8914620713287515	0.013534872670722545	0.0024735333219712006	0.013680222984959564	2.689157439589148
Track_259	7	7	293	2	0	0	0	4	299.0	0.0	299.0	5.9228703426331615	92.83968527450695	42.41017189625284	0.0	0.23357008609480745	5.0590446438919665	0.020902795467623997	0.15401175871017006	0.38710095304325226	0.9172465304872689	68.42159037016074	6.389553803734846	0.08656434775325213	0.019808930911816593	0.08480936597238754	2.697167288828205
Track_261	9	9	156	3	0	0	0	1	158.0	97.0	255.0	2.3617620495537524	66.45267454674281	43.466210840178356	0.0	0.3181354720677197	1.7566378868512902	0.002448567457973988	0.2162003581656149	0.34411085877577774	0.9314986169338226	51.14458074443493	7.551701993810028	0.04617814859711675	0.014947861073125015	0.046985835864109954	2.4795310768410537
Track_263	11	11	218	3	0	0	0	5	227.0	0.0	227.0	10.890979535634592	47.05221183093823	51.50560383639387	0.0	0.32628259992433817	1.8068655916420715	0.007397899827482825	0.21911993725710516	0.33095135407682424	0.90957120498386	74.01607922914184	11.310511375362358	0.1471434267940332	0.04797788341689248	0.14704395339505721	2.3904833645176318
Track_265	13	13	300	0	0	0	0	0	299.0	0.0	299.0	1.9876005429905663	68.01655836757267	63.445836892503685	0.0	0.3328659193167532	3.7061711750632997	0.00505434013658388	0.2471008689014748	0.39914500804225117	0.9396692043542862	99.5269098757092	6.301524988743453	0.01997048381661516	0.006647493454817947	0.01997048381661516	2.629060973410539
Track_266	14	14	297	1	0	0	0	3	299.0	0.0	299.0	9.17325869380752	79.26518897041986	42.06852001493118	0.0	0.2759482342225968	1.4332593538253176	0.006744801916466074	0.19265505980030068	0.24597747099970077	0.945054439181832	84.9877038962449	9.189061494008438	0.10793630458597238	0.030679794962566957	0.11117952991798727	2.688168954310894
Track_271	19	19	270	6	0	0	0	4	278.0	16.0	294.0	11.489331951239306	40.71899421080281	62.574080743563776	0.0	0.32214517356114597	2.0354022045457927	0.005882560402538824	0.2766813020743785	0.26607640839635044	0.8826669143305884	91.02983557405463	11.489331951239306	0.12621501377855945	0.04132853219870254	0.12829163864799614	2.586355956977323
Track_274	22	22	54	6	0	0	0	6	71.0	33.0	104.0	10.686120552843837	63.724482694437775	48.658665401784845	0.0	0.922379120785313	9.238930255622188	0.05009454276595538	0.7025933066623677	1.2529824511092793	0.8811063898934258	56.30839242677829	10.686120552843837	0.18977846982116817	0.1505087401808991	0.16317448735478318	2.195207889716897
Track_277	25	25	123	10	0	0	0	6	146.0	77.0	223.0	3.5400023016302082	14.024195412855477	58.898936478019756	0.0	0.4000661325634567	6.90281990616632	0.0012714152634602167	0.24491481066738155	0.6950591243441764	0.8568494756047319	53.864690589746566	13.764521226894269	0.06572027543223402	0.02424659110705622	0.060606457616630006	2.249378472002639
Track_282	30	30	199	3	0	0	0	4	208.0	91.0	299.0	18.877537478208243	85.42626288080729	44.9173361615154	0.0	0.3482103364798056	1.3240896238996975	0.009502951255318257	0.3180229947298251	0.24799852801080696	0.9276309905938767	69.64355993867615	21.429487161958356	0.2710593412345757	0.09075739172215501	0.2606395681405008	2.4814437848122064
Track_284	32	32	89	9	0	0	0	8	104.0	195.0	299.0	2.0241640488236183	57.62221164326249	49.474853058061996	0.0	0.8865271362361589	4.139869455269019	0.009536585963576738	0.742345154785461	0.6958830133728894	0.8821871073058482	86.25426992016801	4.614917753825541	0.023467406897039047	0.019463115854073253	0.021954337389722654	2.4087941354279696
