# Supplementary material for: Adhesion pilus retraction powers twitching motility in the thermoacidophilic crenarchaeon Sulfolobus acidocaldarius
Source: Nat Commun. 2024 Jun 14;15:5051. doi: 10.1038/s41467-024-49101-7 (PMC11178785; doi:10.1038/s41467-024-49101-7)
Supplement: Supplementary file 15 — Source Data [file 41467_2024_49101_MOESM15_ESM.zip › TWITCHING FULL TRACK DATASET/Figure 1/flaJ 1/flaJ_100X_1sec_interval_5min_total__6_tracks.csv]

LABEL	TRACK_INDEX	TRACK_ID	NUMBER_SPOTS	NUMBER_GAPS	NUMBER_SPLITS	NUMBER_MERGES	NUMBER_COMPLEX	LONGEST_GAP	TRACK_DURATION	TRACK_START	TRACK_STOP	TRACK_DISPLACEMENT	TRACK_X_LOCATION	TRACK_Y_LOCATION	TRACK_Z_LOCATION	TRACK_MEAN_SPEED	TRACK_MAX_SPEED	TRACK_MIN_SPEED	TRACK_MEDIAN_SPEED	TRACK_STD_SPEED	TRACK_MEAN_QUALITY	TOTAL_DISTANCE_TRAVELED	MAX_DISTANCE_TRAVELED	CONFINMENT_RATIO	MEAN_STRAIGHT_LINE_SPEED	LINEARITY_OF_FORWARD_PROGRESSION	MEAN_DIRECTIONAL_CHANGE_RATE
Label	Track index	Track ID	Number of spots in track	Number of gaps	Number of split events	Number of merge events	Number of complex points	Longest gap	Track duration	Track start	Track stop	Track displacement	Track mean X	Track mean Y	Track mean Z	Track mean speed	Track max speed	Track min speed	Track median speed	Track std speed	Track mean quality	Total distance traveled	Max distance traveled	Confinment ratio	Mean straight line speed	Linearity of forward progression	Mean directional change rate
Label	Index	ID	N spots	N gaps	N splits	N merges	N complex	Lgst gap	Duration	Track start	Track stop	Track disp.	Track X	Track Y	Track Z	Mean sp.	Max speed	Min speed	Med. speed	Std speed	Mean Q	Total dist.	Max dist.	Cfn. ratio	Mn. v. line	Fwd. progr.	Mn. ? rate
									(sec)	(sec)	(sec)	(µm)	(µm)	(µm)	(µm)	(µm/sec)	(µm/sec)	(µm/sec)	(µm/sec)	(µm/sec)	(quality)	(µm)	(µm)		(µm/sec)		(rad/sec)
Track_1262	0	0	298	2	0	0	0	1	299.0	0.0	299.0	1.9515397670446326	44.78974487510945	42.40378175370708	0.0	0.22202817771510872	2.6354234535205596	0.011636288167373847	0.14613738203511728	0.24995419360305457	0.9076162042633799	67.32246646733772	9.426369278991901	0.0289879422048722	0.006526888852992082	0.029396669018141187	2.637793650164307
Track_1264	2	2	261	18	0	0	0	9	298.0	1.0	299.0	3.5910490972423554	40.003519349643824	33.31597943930609	0.0	0.45545409305098994	1.493210188059623	0.0030887837683981844	0.41422983028185056	0.3066072570231547	0.8781706266019537	129.61961403780336	4.780171965159429	0.027704519288223088	0.012050500326316629	0.026458210630171078	2.4326312971428905
Track_1265	3	3	42	5	0	0	0	9	62.0	0.0	62.0	10.461424276928899	18.578380511386943	60.55573813036085	0.0	0.32087286702633616	0.7512184769109953	0.028108830405180363	0.19491976335109387	0.23227903657363969	0.8472330669562022	15.613264851388134	10.482950592482052	0.6700343827190507	0.16873264962788545	0.5258551500212588	2.2889270049120483
Track_1266	4	4	63	1	0	0	0	2	64.0	0.0	64.0	1.8505209459166685	39.020874677755174	33.660362703736325	0.0	0.5396339065395854	1.4728100088985232	0.028572479905941313	0.5641387164784203	0.32879652363659484	0.9003235300381979	35.5917595014342	3.9533713090219518	0.05199296050093001	0.028914389779947945	0.053581491877265686	2.5787318052299124
Track_1269	6	7	78	18	0	0	0	9	116.0	0.0	116.0	1.3175738513615607	26.139393175479807	52.712082084258796	0.0	0.5516119381111453	1.232323851870727	0.07367752815910433	0.497145359190348	0.2982411462336543	0.8642812990225278	57.03014321749017	3.3427553980549107	0.023103113143813452	0.011358395270358281	0.020591278914760647	2.1889594985487917
Track_1270	7	8	95	5	0	0	0	8	115.0	0.0	115.0	1.3990262074783257	9.186779012125525	70.16621135134423	0.0	0.3739696272505459	1.9959742083878866	0.026221534921258817	0.2572668080247124	0.3207877997575564	0.856365820608641	38.56055074239598	2.955886322109968	0.03628128179041139	0.012165445282420223	0.03253057038846051	2.408139498711401
Track_1271	8	9	290	2	0	0	0	9	299.0	0.0	299.0	12.335688341899742	69.5851303644359	77.58888839972379	0.0	0.2863521517771732	2.0312443034323895	0.0026492067961915865	0.22385823213118783	0.24310703743226883	0.9076453469950577	85.14806478804469	12.335688341899742	0.14487338464598606	0.041256482748828566	0.1440760353738587	2.656248313937969
Track_1272	9	10	296	4	0	0	0	1	299.0	0.0	299.0	9.656959192825347	49.19658712774577	23.163774609068447	0.0	0.3725650930501575	1.9031068662573036	0.009461686102494512	0.3164088100876257	0.28510736186063385	0.908329282459375	112.49983188135386	13.777029969977526	0.08583976554747126	0.03229752238403126	0.08668960937702	2.5813649067310043
Track_1273	10	11	152	5	0	0	0	3	160.0	0.0	160.0	3.6800212744615624	83.9004899598816	9.51128207926856	0.0	0.5389732654676956	3.2130016576744143	0.009496423795076078	0.4776805457285868	0.41799339012766934	0.9118321439937541	84.24030995922374	3.6800212744615624	0.04368480215995009	0.023000132965384765	0.04267397742896641	2.525292713589409
Track_1274	11	12	294	3	0	0	0	4	299.0	0.0	299.0	12.736648215976707	60.37158196923131	44.551822336387296	0.0	0.34580892971572813	1.8459094090157593	0.014289488065864024	0.2658904965369983	0.28839277212158687	0.9191400039763677	103.0138239868194	13.539214350440963	0.12364018461839023	0.0425974856721629	0.12318214485432784	2.484390034043534
Track_1278	12	16	287	4	0	0	0	6	296.0	3.0	299.0	9.052542646034189	76.22756926564634	31.81149820038993	0.0	0.4857373576242985	1.9994125838484507	0.005439625662837172	0.4111233709889226	0.32251525417597704	0.9344205023519668	143.52707847343098	9.774761180945735	0.06307201917796962	0.030582914344710097	0.06296183290140298	2.510744721958494
Track_1281	15	19	153	11	0	0	0	7	177.0	31.0	208.0	11.856917240024096	18.366735691355107	63.35568178688033	0.0	0.5665246879630521	1.8571057891632556	0.027355053401048338	0.5153527429993291	0.3100397458692882	0.8891952178057503	92.33908559783062	11.856917240024096	0.1284062665691229	0.06698823299448642	0.11824415496409098	2.3681483393388247
Track_1285	19	23	137	3	0	0	0	7	146.0	45.0	191.0	21.757636400677058	61.06127962868736	40.879773644481766	0.0	0.3780847440160917	1.7039408317868907	0.015496139168636491	0.2926168825587999	0.3015825377046276	0.9343809759529837	56.27769154221131	21.757636400677058	0.3866120980523456	0.14902490685395245	0.3941574189716837	2.402772275183667
Track_1287	21	25	42	8	0	0	0	4	58.0	50.0	108.0	12.799357980005116	16.530180502574087	42.10952726153096	0.0	0.48816987814853774	0.9485429888773151	0.10546679046036096	0.4789841252863776	0.23091982522730786	0.8588585002081734	28.940404501261778	12.799357980005116	0.4422660360343987	0.22067858586215716	0.4520528523781843	1.8544121582072652
Track_1292	26	30	155	27	0	0	0	8	224.0	74.0	298.0	1.8263531698562971	14.454780985748247	60.88923615170911	0.0	0.31230561450625144	1.0141313635305547	0.013351667536386875	0.2526765823922236	0.2282237517120198	0.8363268102369	55.431827272028045	3.268330340795407	0.03294773525854721	0.008153362365429897	0.02610699899942622	2.3111336294551594
Track_1294	28	32	63	3	0	0	0	2	67.0	81.0	148.0	1.8682652692826494	55.96221516602838	62.042887630665845	0.0	0.5049633680281181	1.440763686644538	0.034128211816155135	0.4569525282899726	0.3626684191530752	0.8961759720529828	32.80835186880981	5.6665820665207125	0.05694480712573583	0.02788455625794999	0.055220948733052014	2.308219991971049
Track_1296	30	34	171	7	0	0	0	7	184.0	115.0	299.0	1.609889316560874	8.800887985824223	69.08184233901225	0.0	0.19694264556285493	0.8064792995306967	0.010124981383738178	0.11400243854286635	0.1725317916271579	0.8446652181664406	33.945123364135384	1.752600821032325	0.04742623260759151	0.008749398459569967	0.04442612433972593	2.693391134012917
Track_1298	32	36	173	4	0	0	0	5	180.0	119.0	299.0	1.2994670676545208	71.25283236509492	31.74882213947689	0.0	0.42083789202390837	2.482952760598966	0.0028041418525104563	0.34562543046589533	0.35151804348961435	0.8849701347378637	74.10010316513944	4.527523409810156	0.017536643164430276	0.00721926148696956	0.017154494934499446	2.4522502434889453
Track_1299	33	37	60	9	0	0	0	8	84.0	125.0	209.0	4.885873586648422	30.861672232955232	29.849429307185556	0.0	0.5203722137425286	2.2079582123140624	0.07627904346936046	0.4335529460305519	0.34176366011782017	0.8615829775730769	39.18934745926257	8.014657554369702	0.12467351215090532	0.058165161745814556	0.1117760714537185	2.198716319511754
Track_1300	34	38	108	18	0	0	0	9	170.0	129.0	299.0	1.6232911298377466	25.82702110555611	52.74841947457867	0.0	0.5139284156797425	2.2014576049676915	0.038504172513678256	0.4411631658998333	0.37224534027605466	0.8636792406991676	65.31248776085008	3.049810375337972	0.024854222913413316	0.009548771351986745	0.018579963786118255	2.1779090300066644
Track_1303	37	41	108	10	0	0	0	3	122.0	152.0	274.0	2.179887113122789	46.16404763950644	60.975028953173755	0.0	0.5748389234573462	2.3347574402282327	0.04683988023977266	0.45656800885198184	0.42713297094739977	0.8835712836848365	71.02328714823399	6.381597188479572	0.0306925686018039	0.017867927156744172	0.03108336340427023	2.331876596678176
Track_1305	39	43	134	2	0	0	0	3	138.0	161.0	299.0	4.960235337305135	45.17886989274401	32.362897971918194	0.0	0.3105899002466482	2.5211829967648023	0.0013526084926348328	0.18742711213321608	0.3607857179446334	0.9128802351987184	42.85314215586751	8.244593842215467	0.11574962972991638	0.03594373432829808	0.11572731212365293	2.4800316601241033
Track_1309	43	47	95	7	0	0	0	4	115.0	183.0	298.0	2.944398491516536	77.37857534402605	4.922084222106989	0.0	0.5789334778732256	2.0632798233038887	0.05337563356106738	0.5388148155097345	0.33953514425803594	0.91921892793555	65.73997203056472	5.406004624054214	0.044788557107197834	0.02560346514362205	0.044225228151737114	2.183170093851272
Track_1310	44	48	89	5	0	0	0	9	102.0	197.0	299.0	1.691266220471185	37.513391655135486	25.62061981089731	0.0	0.4266817043137036	1.6379624723597366	0.03512646658370243	0.35424618681180153	0.276142441318013	0.91678606459264	41.17390442327562	5.283667569350366	0.041076168125438	0.01658104137716848	0.03886044611131913	2.4450970182280836
Track_1316	49	54	55	7	0	0	0	5	70.0	228.0	298.0	2.4704055573498604	7.123746003072768	65.12705935054096	0.0	0.6172224170798278	1.415061845278902	0.17406475746629188	0.5777491759519489	0.31189565172200967	0.9024762966416099	39.200911831528046	4.850371255559734	0.06301908404495306	0.03529150796214087	0.05717794264361023	2.274121768887009
Track_1319	52	57	54	2	0	0	0	4	58.0	241.0	299.0	5.296355512896993	35.49543281324254	38.303416624109474	0.0	0.3879785882468329	2.168484790126242	0.0063681966533592205	0.24672762133239168	0.42967776797274987	0.8986925350295173	21.428389867456175	6.4514524510431634	0.24716535146397997	0.09131647436029297	0.23536472662815405	2.5067136411472055
