# Supplementary material for: Adhesion pilus retraction powers twitching motility in the thermoacidophilic crenarchaeon Sulfolobus acidocaldarius
Source: Nat Commun. 2024 Jun 14;15:5051. doi: 10.1038/s41467-024-49101-7 (PMC11178785; doi:10.1038/s41467-024-49101-7)
Supplement: Supplementary file 15 — Source Data [file 41467_2024_49101_MOESM15_ESM.zip › TWITCHING FULL TRACK DATASET/Figure 1/flaJ 1/flaJ_100X_1sec_interval_5min_total__3_tracks.csv]

LABEL	TRACK_INDEX	TRACK_ID	NUMBER_SPOTS	NUMBER_GAPS	NUMBER_SPLITS	NUMBER_MERGES	NUMBER_COMPLEX	LONGEST_GAP	TRACK_DURATION	TRACK_START	TRACK_STOP	TRACK_DISPLACEMENT	TRACK_X_LOCATION	TRACK_Y_LOCATION	TRACK_Z_LOCATION	TRACK_MEAN_SPEED	TRACK_MAX_SPEED	TRACK_MIN_SPEED	TRACK_MEDIAN_SPEED	TRACK_STD_SPEED	TRACK_MEAN_QUALITY	TOTAL_DISTANCE_TRAVELED	MAX_DISTANCE_TRAVELED	CONFINMENT_RATIO	MEAN_STRAIGHT_LINE_SPEED	LINEARITY_OF_FORWARD_PROGRESSION	MEAN_DIRECTIONAL_CHANGE_RATE
Label	Track index	Track ID	Number of spots in track	Number of gaps	Number of split events	Number of merge events	Number of complex points	Longest gap	Track duration	Track start	Track stop	Track displacement	Track mean X	Track mean Y	Track mean Z	Track mean speed	Track max speed	Track min speed	Track median speed	Track std speed	Track mean quality	Total distance traveled	Max distance traveled	Confinment ratio	Mean straight line speed	Linearity of forward progression	Mean directional change rate
Label	Index	ID	N spots	N gaps	N splits	N merges	N complex	Lgst gap	Duration	Track start	Track stop	Track disp.	Track X	Track Y	Track Z	Mean sp.	Max speed	Min speed	Med. speed	Std speed	Mean Q	Total dist.	Max dist.	Cfn. ratio	Mn. v. line	Fwd. progr.	Mn. ? rate
									(sec)	(sec)	(sec)	(µm)	(µm)	(µm)	(µm)	(µm/sec)	(µm/sec)	(µm/sec)	(µm/sec)	(µm/sec)	(quality)	(µm)	(µm)		(µm/sec)		(rad/sec)
Track_275	1	2	179	10	0	0	0	3	191.0	0.0	191.0	3.0422659350965175	6.120878580634302	38.629465119320955	0.0	0.3457359071996888	1.4763344316586773	0.014052663833893165	0.2865053725503053	0.2705233081146872	0.8498107388032882	64.5387377841814	5.551815778622556	0.047138602946805455	0.015928093901028888	0.04607011759362675	2.497403162165536
Track_276	2	3	228	10	0	0	0	3	242.0	0.0	242.0	9.39038054475504	70.79173667925009	33.08247185902414	0.0	0.3625947344973975	1.666537252231591	0.012718077713057784	0.303218545051701	0.2393689950330996	0.9038609457120561	85.7242941965071	11.820347434439373	0.10954164898960063	0.03880322539154975	0.10701541335214358	2.5631849479801714
Track_278	4	5	285	9	0	0	0	4	296.0	0.0	296.0	2.346147439621036	43.55435535082765	1.4182866993704242	0.0	0.42745431336766637	3.159135011447345	0.010055206648244127	0.35904194481858775	0.33854437814951355	0.8969908078511556	124.56988929549048	5.3578153638468775	0.018833985105788868	0.0079261737825035	0.0185427390357995	2.5698024349691098
Track_279	5	6	293	2	0	0	0	4	299.0	0.0	299.0	7.607545813596359	43.07615802296704	34.22455665633041	0.0	0.26735250764883317	1.8459357638361795	0.011663138018465595	0.22292362613788022	0.23621318174518333	0.9008966202215123	79.86738920319564	8.219291721050881	0.09525221607334032	0.02544329703543933	0.09516760197685908	2.690466159521264
Track_280	6	7	218	32	0	0	0	7	297.0	0.0	297.0	14.611436723456606	73.25413197748512	59.27870298939079	0.0	0.7131714445837615	2.3846801028633293	0.014638710321077926	0.6016189772833305	0.5113815137966383	0.867673490845829	180.66006221603877	15.114087747717777	0.08087806759406409	0.049196756644635034	0.06898307134737909	2.401018046942175
Track_281	7	8	161	9	0	0	0	4	177.0	0.0	177.0	4.4621905409935545	10.227798593388682	7.732386106424273	0.0	0.7909330348466879	2.423450123739075	0.02328766260336574	0.6941414048364801	0.5052373072042257	0.8587396033802388	138.32355604737882	8.087088978093512	0.03225907913663785	0.025210116050811044	0.031873894426090954	2.55464349199985
Track_282	8	9	63	5	0	0	0	5	71.0	0.0	71.0	2.447162213572867	4.72794413564162	77.67843560231499	0.0	0.5835895709825252	2.672304920836099	0.15484890042711738	0.5397297076574443	0.3931469628047563	0.8393732034970843	41.82419105441677	7.4176037829141706	0.05851068847664989	0.03446707343060376	0.059060468425738595	2.3284429797707222
Track_287	12	14	31	3	0	0	0	1	33.0	0.0	33.0	17.624267258709956	69.23942675818911	50.955875099738186	0.0	1.6016808929942092	2.8490224696920037	0.0247032451419205	1.8053820997229106	0.7266394536703307	0.8882152342027233	53.253762493430806	19.455790146276026	0.3309487711949747	0.5340687048093926	0.33344263963278953	2.434126571387748
Track_289	13	16	91	8	0	0	0	14	143.0	2.0	145.0	4.173106418433737	19.29060750224012	43.315503064478506	0.0	0.5717017415114475	1.955227932468051	0.029673658819772453	0.5056113693832959	0.39772218426128403	0.8693723017042809	58.85163590727308	4.173106418433737	0.07090892808840359	0.029182562366669492	0.05104508216035433	2.3697494791384957
Track_291	15	18	27	3	0	0	0	11	48.0	9.0	57.0	2.0187287850678586	19.870909588261103	42.76648079512582	0.0	0.5489001093359246	1.3887869455779676	0.02598134482492607	0.43616001778883295	0.4135914328914099	0.8804456966894644	17.81353323739603	2.4900189669241395	0.11332556872153426	0.04205684968891372	0.07662022465215998	1.9245425334477437
Track_294	16	21	233	27	0	0	0	10	285.0	14.0	299.0	1.8768089539559207	25.160199090734594	16.03808066023582	0.0	0.7005551680153085	2.2203028468096315	0.01455989715057581	0.6169625292340196	0.4365678034517926	0.8495138016381489	178.00941738781265	3.077100640429233	0.010543312716242932	0.006585294575283933	0.00940010847959376	2.383525797361083
Track_295	17	22	38	7	0	0	0	8	54.0	17.0	71.0	12.106783425346961	19.54701984153138	26.586900625315444	0.0	0.6550279016984171	1.9435370610867568	0.09595548429705678	0.53983167583012	0.4559369314208579	0.8598402973852659	32.12020161355546	12.106783425346961	0.37692115295557865	0.22419969306198076	0.3422750274921954	2.173946838903874
Track_299	20	26	89	9	0	0	0	19	154.0	27.0	181.0	17.369304768593633	8.799697890109112	73.10911094143962	0.0	0.4827455600572828	1.6017901506836643	0.007009436585521868	0.42824751118540966	0.3566041631913065	0.8478354503599446	61.747417448442114	17.626046617582606	0.28129605231014987	0.11278769330255606	0.2336379712931438	2.2271154981332346
Track_303	24	30	38	3	0	0	0	3	42.0	52.0	94.0	27.77363687852045	15.105380459609842	47.679693824896056	0.0	1.230714201268684	3.6366603059612217	0.14482241486596492	1.0534725537468783	0.8870858389769571	0.8376362919807434	51.50209009486687	27.77363687852045	0.539272033957484	0.6612770685362012	0.5373116421786004	2.08775611897228
Track_307	28	34	23	1	0	0	0	9	31.0	64.0	95.0	10.16149049899017	89.7771560954024	21.173581509016493	0.0	0.8796996381858668	2.0351380519658218	0.11186806608150184	0.7517683306717109	0.6332155716028237	0.8937070628871089	20.36020463482258	10.16149049899017	0.49908587272304294	0.32779001609645714	0.3726158359828724	2.2265177771702724
Track_316	37	43	91	6	0	0	0	17	131.0	114.0	245.0	6.508152866661204	14.21450586438329	40.328976877159924	0.0	0.455329111916181	1.6572084838346361	0.03819537037762187	0.4075179731821729	0.3150201524312334	0.8677898193453695	46.33275555234999	7.923477029915843	0.1404654825527879	0.04968055623405499	0.10910911455887848	2.479148010980464
Track_319	40	46	97	7	0	0	0	10	114.0	127.0	241.0	14.210089394359892	78.2816711454532	37.64953402022231	0.0	1.0141759675914959	3.117893795887139	0.09756693998589455	0.8707982845797726	0.5836483556757798	0.8829181151291758	108.71872400761983	14.402796707784335	0.1307050788543466	0.12464990696806923	0.12290757319372557	2.4784046297694813
Track_322	43	49	150	0	0	0	0	0	149.0	150.0	299.0	7.114121007943824	39.54310887426566	41.247512405468434	0.0	0.36605935178673965	2.5895022936387564	0.01296106657427893	0.2568959643217019	0.36075703497735634	0.891720921198527	54.54284341622423	10.167102597002309	0.13043179567399796	0.04774577857680419	0.130431795673998	2.5786879864737635
Track_328	48	55	86	5	0	0	0	10	111.0	188.0	299.0	13.912109010557984	39.810768772257205	65.44511330980518	0.0	0.4036512034231452	2.211685619117193	0.016671459651016296	0.3362320535472256	0.32412963714420406	0.8737777118072954	38.12705073392282	13.928113441477562	0.3648881500865722	0.1253343154104323	0.3105015279219794	2.5011510272998994
Track_329	49	56	88	6	0	0	0	8	105.0	194.0	299.0	5.222176593876301	3.9233842499795797	40.20208957264236	0.0	0.2878929644734794	1.939338459730122	0.005632289959780085	0.17746142640671952	0.3023211030020396	0.8495076610283419	29.125713183916325	5.488887128995841	0.179297810182381	0.0497350151797743	0.17275522960671683	2.4633589933884026
Track_333	53	60	51	3	0	0	0	7	60.0	236.0	296.0	2.4751431382152878	13.34616613229061	41.40499066785588	0.0	0.4650920717214369	2.799158344867172	0.032243856205521726	0.372313437731858	0.4478370776062478	0.873858884269116	24.129914874570908	4.122765241378472	0.1025757094909479	0.04125238563692146	0.08869724543838116	2.5818306937493762
Track_337	56	64	32	4	0	0	0	3	37.0	258.0	295.0	1.487078214554978	74.90046796718883	74.24824830293875	0.0	0.7432527423617525	2.7067775239415566	0.018054380427682124	0.661378913888167	0.6346934607724787	0.8675211910158396	26.455731544519068	5.724419164601324	0.056210058378183894	0.04019130309608048	0.0540748803272074	2.5213873718849937
