# Supplementary material for: Adhesion pilus retraction powers twitching motility in the thermoacidophilic crenarchaeon Sulfolobus acidocaldarius
Source: Nat Commun. 2024 Jun 14;15:5051. doi: 10.1038/s41467-024-49101-7 (PMC11178785; doi:10.1038/s41467-024-49101-7)
Supplement: Supplementary file 15 — Source Data [file 41467_2024_49101_MOESM15_ESM.zip › TWITCHING FULL TRACK DATASET/Figure 1/flaJ 1/flaJ_100X_1sec_interval_5min_total__4_tracks.csv]

LABEL	TRACK_INDEX	TRACK_ID	NUMBER_SPOTS	NUMBER_GAPS	NUMBER_SPLITS	NUMBER_MERGES	NUMBER_COMPLEX	LONGEST_GAP	TRACK_DURATION	TRACK_START	TRACK_STOP	TRACK_DISPLACEMENT	TRACK_X_LOCATION	TRACK_Y_LOCATION	TRACK_Z_LOCATION	TRACK_MEAN_SPEED	TRACK_MAX_SPEED	TRACK_MIN_SPEED	TRACK_MEDIAN_SPEED	TRACK_STD_SPEED	TRACK_MEAN_QUALITY	TOTAL_DISTANCE_TRAVELED	MAX_DISTANCE_TRAVELED	CONFINMENT_RATIO	MEAN_STRAIGHT_LINE_SPEED	LINEARITY_OF_FORWARD_PROGRESSION	MEAN_DIRECTIONAL_CHANGE_RATE
Label	Track index	Track ID	Number of spots in track	Number of gaps	Number of split events	Number of merge events	Number of complex points	Longest gap	Track duration	Track start	Track stop	Track displacement	Track mean X	Track mean Y	Track mean Z	Track mean speed	Track max speed	Track min speed	Track median speed	Track std speed	Track mean quality	Total distance traveled	Max distance traveled	Confinment ratio	Mean straight line speed	Linearity of forward progression	Mean directional change rate
Label	Index	ID	N spots	N gaps	N splits	N merges	N complex	Lgst gap	Duration	Track start	Track stop	Track disp.	Track X	Track Y	Track Z	Mean sp.	Max speed	Min speed	Med. speed	Std speed	Mean Q	Total dist.	Max dist.	Cfn. ratio	Mn. v. line	Fwd. progr.	Mn. ? rate
									(sec)	(sec)	(sec)	(µm)	(µm)	(µm)	(µm)	(µm/sec)	(µm/sec)	(µm/sec)	(µm/sec)	(µm/sec)	(quality)	(µm)	(µm)		(µm/sec)		(rad/sec)
Track_2189	0	0	70	1	0	0	0	1	70.0	0.0	70.0	9.807614038116986	40.052922208376664	26.66296726354447	0.0	0.5336646864262754	1.1091113592251423	0.07191316494768318	0.49685145200497427	0.2840013694880421	0.8840718618461064	37.638378376694895	9.855970353297485	0.26057482976444357	0.1401087719730998	0.2625408342293518	2.5471981716134984
Track_2190	1	1	157	1	0	0	0	1	157.0	0.0	157.0	2.6946645770349855	87.6458835416457	52.01635494546397	0.0	0.4104073041042479	1.2950545234390607	0.008160176386167435	0.32295625391483646	0.30882237504478044	0.9326129396250293	64.44758232110105	5.083549578878766	0.04181172481551281	0.01716346864353494	0.04182057305484805	2.4544766756568186
Track_2191	2	2	95	7	0	0	0	1	101.0	0.0	101.0	5.418623378268053	58.67301219886814	70.04920251050272	0.0	0.41753935014936044	1.326770112388561	0.04720085826484942	0.3890020528944112	0.25209579661331766	0.8862015090490643	41.80378554223567	6.9362252560259225	0.12962039939644815	0.05364973641849557	0.1284902522344402	2.4221749264712398
Track_2194	5	5	74	0	0	0	0	0	73.0	0.0	73.0	9.516129419416114	55.672448496670974	51.43850363413072	0.0	0.33154272330351287	1.3877484168455412	0.004120302344725843	0.21213790359181575	0.33507307082094434	0.9237401106873074	24.202618801156454	11.13316944603054	0.3931859398190998	0.13035793725227554	0.39318593981910005	2.48772291820315
Track_2220	28	31	61	1	0	0	0	1	61.0	28.0	89.0	8.295710603965398	44.16957569408375	70.7536960245709	0.0	0.515130009125326	1.8003849769923785	0.08124630143482219	0.5069782018955189	0.3106368395631703	0.8694617230384076	31.334472575926206	8.295710603965398	0.26474709551482495	0.13599525580271143	0.26400181195738714	2.361595575960792
Track_2238	46	49	75	1	0	0	0	1	75.0	51.0	126.0	1.6518289942354016	90.98531782916538	37.5403185920126	0.0	0.39397200545647265	1.7006873532099944	0.010450547012713631	0.21068576386095283	0.4277329505849721	0.9342933011054992	29.34946102015972	4.9986741176320635	0.056281408135596914	0.022024386589805354	0.05590343040817575	2.3132982605495447
Track_2251	59	62	232	0	0	0	0	0	231.0	68.0	299.0	8.067414578311684	31.25363660062806	43.231536805314285	0.0	0.2743108683072838	1.3299437285368447	0.005002167706068714	0.1930413736131126	0.22771731290627847	0.9062461521604965	63.365810578982575	9.434422390228892	0.1273149432572321	0.034923872633383916	0.12731494325723214	2.6426662860643026
Track_2261	69	72	223	1	0	0	0	1	223.0	76.0	299.0	8.99418120058123	55.06422313571849	47.450052240854646	0.0	0.36168731953126276	2.1312073196189	0.008472189402910685	0.25432489050022145	0.3514660418180896	0.8957573718019665	81.1391054735813	10.986632418697177	0.11084890754076299	0.040332651123682645	0.11151248314691457	2.6280162831918243
Track_2276	83	87	193	2	0	0	0	1	194.0	105.0	299.0	5.551452329249019	64.37923009602599	33.29717165351602	0.0	0.384997644519108	2.0864893187080624	0.03402021163231173	0.26872641716451157	0.3341518474229612	0.9037855181051659	74.4933278955907	5.876670034880217	0.07452281279512568	0.028615733655922782	0.07432703566710404	2.6214380098515244
Track_2277	84	88	169	3	0	0	0	1	171.0	105.0	276.0	7.362789186152883	59.35976318387152	37.47455238154074	0.0	0.346363647179323	1.980538628474925	0.010487981240939482	0.2592654439319224	0.2929524151133562	0.9021387495232757	59.76452962221992	8.19404711905811	0.1231966390883375	0.04305724670264844	0.12431225693947145	2.685600545488373
Track_2310	116	121	77	3	0	0	0	1	79.0	144.0	223.0	5.899750896364448	15.495257068552306	23.62014570545403	0.0	0.4910316445549847	1.4780338072652193	0.014430524229778465	0.4723321093436531	0.33110802111617277	0.8620365594888663	38.10720274534204	6.468481254584401	0.1548198364437965	0.07468039109322086	0.15208875420015483	2.5714883280250223
Track_2313	119	124	150	2	0	0	0	1	151.0	148.0	299.0	2.2564009988926013	89.78315986002019	14.277890200959622	0.0	0.43576335467409627	3.1981864638269215	0.009022292552030062	0.3061872193005481	0.4515414324296344	0.9245021649201711	65.64010126413801	4.908917791986897	0.0343753430515405	0.014943052972798684	0.03429166957826104	2.7033320233819764
Track_2317	123	128	63	1	0	0	0	1	63.0	153.0	216.0	9.75169799267767	40.566178879627074	67.8628044261464	0.0	0.4867493018388946	1.2798119511924435	0.04537414054272422	0.5156244851182802	0.29324486430800256	0.8793097838522896	30.841334632095773	10.692182097632388	0.3161892346425674	0.15478885702662967	0.31800529850140813	2.4231013242876887
Track_2330	136	141	133	0	0	0	0	0	132.0	167.0	299.0	9.912551528822021	85.29818777498014	50.852885406297425	0.0	0.4068163316168429	1.649294173596945	0.013340154514079671	0.3044772888225631	0.3069412175783452	0.9413019015376729	53.69975577342329	9.912551528822021	0.1845921156633616	0.07509508733956077	0.1845921156633617	2.6253076989206123
Track_2338	144	149	122	1	0	0	0	1	122.0	177.0	299.0	5.508024235092856	58.80227292875696	66.38048390841949	0.0	0.3110190903130502	1.1895899492370037	0.005755237909269351	0.2829534570279353	0.24985057756282897	0.9126812517642975	38.274684445136856	8.952841288022023	0.1439077634457859	0.04514773963190866	0.14516067031919513	2.6626891592433215
Track_2344	150	155	115	2	0	0	0	1	116.0	183.0	299.0	7.150863960277647	61.404054183054384	70.63095663131566	0.0	0.6666139608559524	3.5308528477044896	0.001322920205732121	0.5590143952442429	0.6161427508890404	0.8832286907278973	77.14194369405628	7.292909268306257	0.09269748230142942	0.06164537896791075	0.0924753794366326	2.641469660395263
Track_2369	175	180	76	1	0	0	0	1	76.0	223.0	299.0	6.194518449684108	88.47844037811049	39.17743877835277	0.0	0.47109407861641733	2.423879262555931	0.01532712686893447	0.3349810516678517	0.4535218503632707	0.922759913300213	35.65457449069061	9.180640229167343	0.17373698994224412	0.08150682170636984	0.17301601825637844	2.7031948096579845
Track_2385	190	196	57	0	0	0	0	0	56.0	239.0	295.0	6.955931259762863	93.14052185048804	9.087019288680912	0.0	0.5155509639056276	1.8517747140771916	0.038168018802519514	0.3909190399942007	0.4521087073068761	0.9118545839661046	28.870853978715157	6.955931259762863	0.24093264663702282	0.12421305821005113	0.2409326466370229	2.904925405984552
