# Supplementary material for: Adhesion pilus retraction powers twitching motility in the thermoacidophilic crenarchaeon Sulfolobus acidocaldarius
Source: Nat Commun. 2024 Jun 14;15:5051. doi: 10.1038/s41467-024-49101-7 (PMC11178785; doi:10.1038/s41467-024-49101-7)
Supplement: Supplementary file 15 — Source Data [file 41467_2024_49101_MOESM15_ESM.zip › TWITCHING FULL TRACK DATASET/Figure 1/MW001 2/MW001_100X_1sec_interval_5min_total__2_tracks.csv]

LABEL	TRACK_INDEX	TRACK_ID	NUMBER_SPOTS	NUMBER_GAPS	NUMBER_SPLITS	NUMBER_MERGES	NUMBER_COMPLEX	LONGEST_GAP	TRACK_DURATION	TRACK_START	TRACK_STOP	TRACK_DISPLACEMENT	TRACK_X_LOCATION	TRACK_Y_LOCATION	TRACK_Z_LOCATION	TRACK_MEAN_SPEED	TRACK_MAX_SPEED	TRACK_MIN_SPEED	TRACK_MEDIAN_SPEED	TRACK_STD_SPEED	TRACK_MEAN_QUALITY	TOTAL_DISTANCE_TRAVELED	MAX_DISTANCE_TRAVELED	CONFINMENT_RATIO	MEAN_STRAIGHT_LINE_SPEED	LINEARITY_OF_FORWARD_PROGRESSION	MEAN_DIRECTIONAL_CHANGE_RATE
Label	Track index	Track ID	Number of spots in track	Number of gaps	Number of split events	Number of merge events	Number of complex points	Longest gap	Track duration	Track start	Track stop	Track displacement	Track mean X	Track mean Y	Track mean Z	Track mean speed	Track max speed	Track min speed	Track median speed	Track std speed	Track mean quality	Total distance traveled	Max distance traveled	Confinment ratio	Mean straight line speed	Linearity of forward progression	Mean directional change rate
Label	Index	ID	N spots	N gaps	N splits	N merges	N complex	Lgst gap	Duration	Track start	Track stop	Track disp.	Track X	Track Y	Track Z	Mean sp.	Max speed	Min speed	Med. speed	Std speed	Mean Q	Total dist.	Max dist.	Cfn. ratio	Mn. v. line	Fwd. progr.	Mn. ? rate
									(sec)	(sec)	(sec)	(µm)	(µm)	(µm)	(µm)	(µm/sec)	(µm/sec)	(µm/sec)	(µm/sec)	(µm/sec)	(quality)	(µm)	(µm)		(µm/sec)		(rad/sec)
Track_1	1	1	34	1	0	0	0	2	35.0	0.0	35.0	2.13442072237937	70.16186165969532	41.513464685835864	0.0	0.7238031734564363	1.96963708857005	0.19981356249367346	0.6292650125579881	0.4363605323077779	0.9990405370207394	25.57906315286287	7.56647089604352	0.08344405381948013	0.06098344921083915	0.08425418877292278	2.282543307985204
Track_8	6	8	299	1	0	0	0	1	299.0	0.0	299.0	2.3705498039544737	19.969926382734588	42.90874306260617	0.0	0.06031340185838185	0.6809061380595975	0.001609468928877782	0.03365775662887591	0.08418591480752008	0.9996928207850376	18.188748188338113	2.978333417897282	0.13033056367641474	0.007928260213894561	0.13145105349073855	2.586365425276912
Track_11	9	11	208	1	0	0	0	1	208.0	0.0	208.0	0.3782425471556852	47.34831195556343	45.380897727247344	0.0	0.03626439881407729	0.2624160122971916	9.048226327593049E-4	0.02961838642108439	0.033832061429402066	1.0	7.531021867414002	0.4052184708393148	0.05022459817734747	0.0018184737844023327	0.05014487607323657	2.7065661307198323
Track_15	13	15	49	0	0	0	0	0	48.0	0.0	48.0	3.5198433784741976	40.61337955308116	50.46092852757613	0.0	0.41867370871256543	1.4648613272459072	0.08602487005615472	0.36450291153237613	0.2670159275265618	0.9986373307753582	20.096338018203145	3.532337009207893	0.17514849597403986	0.07333007038487911	0.1751484959740399	2.8027648664748694
Track_23	20	23	45	2	0	0	0	3	48.0	0.0	48.0	0.8371579974199512	36.89106378712504	54.50978665462536	0.0	0.1562946317690029	0.6482221764841649	0.005003684921360875	0.03901175432470803	0.1930895165010419	0.9991181400087145	7.429072879794103	1.3167081045050177	0.112686739108037	0.01744079161291565	0.11158919161531042	2.6644075217407206
Track_27	24	27	72	2	0	0	0	3	75.0	0.0	75.0	3.6427689750286714	22.074538916179655	20.91187874492213	0.0	0.16472385170521064	1.325449684799478	0.00835600521337648	0.06314703444504983	0.23380546904815275	0.9983594566583633	14.156653991059454	3.6427689750286714	0.2573185003553269	0.048570253000382285	0.2948586528155223	2.464322665180357
Track_28	25	28	77	2	0	0	0	2	79.0	0.0	79.0	6.69506268148674	85.24806920481394	61.312600197734085	0.0	0.3944025133306134	5.218829662637781	0.012868729656915094	0.13736045746598047	0.6943045020842832	0.9975420337218743	34.053659307645866	6.953757835508521	0.19660332597453153	0.08474762887957898	0.21487598586507511	2.7211844686472757
Track_30	26	30	115	2	0	0	0	3	118.0	0.0	118.0	10.005590454760622	57.111852169863226	22.02193103734268	0.0	0.17604889558466766	6.540596716050557	0.004783010012348441	0.04396344545001286	0.6369795440322432	0.9995712347652601	21.152945141793797	10.005590454760622	0.47301169589815967	0.08479313944712391	0.48164539269344137	2.509112394662212
Track_34	29	34	120	0	0	0	0	0	119.0	0.0	119.0	0.22361748781601387	28.029297173854	23.60159547729887	0.0	0.16535221133519334	0.36643714733312116	0.012380641747933931	0.16262856397843162	0.08818841375005448	0.9975888301928838	19.67691314888798	0.3995738863795183	0.011364459766833467	0.001879138553075747	0.011364459766833451	2.7634624997179995
Track_37	32	37	174	1	0	0	0	1	174.0	0.0	174.0	0.08864199138785271	27.36837695497233	28.102249812221487	0.0	0.030536999110869788	0.31673445153864943	0.0018908400361891398	0.024389756576752845	0.03161071950960428	1.0	5.401264257172688	0.3232216730329124	0.016411341339231698	5.094367321140961E-4	0.01668260624642582	2.671177140242087
Track_53	46	53	124	7	0	0	0	5	140.0	0.0	140.0	4.016050634971887	64.56279616072835	68.46341153163996	0.0	0.6086285692691601	5.398839951322284	0.013195760176660576	0.4110099750668495	0.7053801435922108	0.9968834245397199	82.54922403621055	12.138075161825324	0.04865037414779612	0.02868607596408491	0.04713231913929228	2.4474880356012294
Track_62	55	62	67	0	0	0	0	0	66.0	3.0	69.0	1.8275139795550857	74.8033972411609	75.9313794331935	0.0	0.33711801809287184	1.478953748453895	0.01896514056593657	0.22454773574947168	0.330247680048585	0.9996069981091058	22.24978919412954	2.023791727632243	0.08213623794859427	0.02768960575083463	0.08213623794859427	2.5236871845880997
Track_66	58	66	46	3	0	0	0	3	50.0	2.0	52.0	2.194431772618376	67.54522457810965	19.494298394282975	0.0	0.6218243373498249	3.12280738751047	0.0648798131714265	0.48601331121335917	0.5656472591750799	0.9973911383877629	29.694759206215252	2.610671986383139	0.07389963182995171	0.04388863545236752	0.07058044019219004	2.423359405638329
Track_78	68	78	30	0	0	0	0	0	29.0	9.0	38.0	0.08091769474439248	54.559252819940745	70.30246352284313	0.0	0.028585111908052584	0.10432466205328261	0.009516635725962784	0.022073029922925133	0.021665031296863924	1.0	0.8289682453335251	0.10752536442273217	0.09761253847767866	0.0027902653360135335	0.09761253847767866	2.670070002092177
Track_113	100	113	203	0	0	0	0	0	202.0	29.0	231.0	0.28049892953276867	26.385399597896384	58.314984645724046	0.0	0.07499080619846832	0.6874489907165104	0.0012494475856282884	0.038971834480964265	0.10147241155111808	0.9985167172742008	15.1481428520906	2.8004478689689756	0.018517050721769297	0.0013886085620434092	0.018517050721769297	2.5811694333624127
Track_120	107	120	37	0	0	0	0	0	36.0	33.0	69.0	6.698007643098717	53.27198813038881	17.67377570900023	0.0	0.4477986010165842	2.318637838242011	0.030214179566568883	0.379963716899165	0.4537936876661751	0.9969691215334712	16.120749636597026	6.705257071867923	0.41548983726495103	0.18605576786385325	0.4154898372649509	2.5268634072058545
Track_123	110	123	80	1	0	0	0	1	80.0	37.0	117.0	1.3185644531522025	69.12695263095829	57.73585079015189	0.0	0.17751599718585384	1.5991624194172678	0.004379013748468041	0.07579927126981403	0.24338903572390677	0.9992875628173351	14.069523889303003	2.966242229142955	0.09371777350296133	0.016482055664402532	0.09284828367973125	2.407708482836734
Track_128	115	128	36	0	0	0	0	0	35.0	39.0	74.0	3.0938070340257227	64.14962135619379	13.955812131357362	0.0	0.6262946919623223	2.0227066241724776	0.22737193623645113	0.6040972902679631	0.33500179243954475	0.9972789188226064	21.920314218681277	6.244661076667978	0.14113880864851241	0.08839448668644923	0.1411388086485124	2.4230095838745545
Track_216	200	216	139	2	0	0	0	5	144.0	80.0	224.0	0.15953571439501685	38.57470295990153	41.39218055745525	0.0	0.03161189360046887	0.2206819575830252	0.0021779301232541575	0.025133665454250817	0.02956914948679884	1.0	4.4606472326623265	0.2674781595261573	0.03576514933233094	0.0011078869055209503	0.035046521398658576	2.6097307570619837
Track_229	213	229	79	2	0	0	0	3	82.0	95.0	177.0	0.3435854794996415	48.535915723425155	19.735213732484493	0.0	0.23009189310174213	0.7908230186532403	0.012041611735389217	0.1769032532892273	0.18131882061750548	0.9982189030586919	18.12428204114403	1.5679395722745586	0.018957191171471856	0.00419006682316636	0.018210406141139418	2.622640705763634
Track_231	215	231	37	0	0	0	0	0	36.0	97.0	133.0	3.746988448476604	50.842871385225365	61.448623130099314	0.0	0.4674136143920904	1.9419947889369662	0.0378363732281361	0.39701695495783973	0.3978108909382134	0.9988757420230556	16.82689011811525	4.5030411605120655	0.2226786068117676	0.10408301245768344	0.22267860681176757	2.449241791264398
Track_270	253	270	44	1	0	0	0	1	44.0	111.0	155.0	0.8326337926653059	28.14580846355238	78.23162280230969	0.0	0.21372036685509385	0.8361563025747933	0.007396311239683762	0.10673260290152205	0.22478718633756262	0.9998742192983627	9.36796021506833	1.9166793336522288	0.08888101289392941	0.018923495287847862	0.0885432472642082	2.355478944046208
Track_290	272	290	35	2	0	0	0	5	40.0	127.0	167.0	1.5842300813944905	43.94812135291465	11.917610210005826	0.0	0.08745892724964668	0.41835323733904256	0.006341928591217494	0.04458256991233318	0.11298605899331736	0.9996016928127833	3.103777024585222	1.7355183679381438	0.5104200684668067	0.03960575203486226	0.45284973507404025	2.4428943711324056
Track_360	338	360	127	6	0	0	0	3	136.0	163.0	299.0	2.430004861379606	51.64015394758876	12.469059944216855	0.0	0.08626247717261774	0.7340129477072683	0.005108332904584066	0.04286523742945283	0.10630025690685953	0.9994952429936627	11.950449576948788	2.74288252761138	0.2033400371871231	0.01786768280426181	0.20713157551118344	2.488056441748902
Track_364	342	364	135	1	0	0	0	1	135.0	164.0	299.0	2.086256329421356	19.84301119405519	34.07925426555111	0.0	0.0668159725127347	0.8095882288508544	9.889914385470932E-4	0.030434431237084565	0.12017941747207549	0.9993024552309955	8.98377474794353	2.4577824845247895	0.23222491524499986	0.015453750588306342	0.2312882684654624	2.4391715952860324
Track_373	351	373	67	0	0	0	0	0	66.0	168.0	234.0	3.2296650803927167	69.45926161582523	75.7719028945038	0.0	0.41517401189503056	5.234284448492454	0.01054474278689316	0.26720269307498046	0.6753553653080124	0.999652526271877	27.40148478507202	6.583945494751974	0.11786460134277822	0.048934319399889646	0.11786460134277824	2.346432049959263
Track_380	358	380	121	2	0	0	0	3	126.0	173.0	299.0	0.19924443434239472	28.091848834062958	23.5292810429902	0.0	0.16733140171309185	0.40037637895348893	0.017945635108833395	0.15453027842364842	0.0860441859451548	0.9968603509516756	20.407647938867186	0.3908104804524764	0.00976322381389801	0.0015813050344634502	0.009450139174563135	2.6816314179525893
Track_381	359	381	68	0	0	0	0	0	67.0	173.0	240.0	0.9532530079524995	22.318590767774207	73.49478912342975	0.0	0.09602648513765435	0.8014278481286448	0.003046080575315985	0.04280818984443784	0.14713058691849867	0.9962215195683872	6.433774504222843	0.9532530079524995	0.14816388223224589	0.014227656835111933	0.1481638822322459	2.5935756253866544
Track_420	396	420	65	2	0	0	0	4	69.0	193.0	262.0	2.7358860449641926	48.54401504019736	19.27306554460635	0.0	0.25867185903835554	1.074498547104538	0.020136596947729034	0.17344954251668493	0.24549997631818832	0.9988625031251174	18.604351983755365	3.3890553077735244	0.14705623970956191	0.0396505223907854	0.1532850250436638	2.5385692755093676
Track_422	398	422	100	4	0	0	0	3	105.0	194.0	299.0	0.023998599844735843	45.02502964061283	58.59157961108908	0.0	0.030452765740188258	0.10548377432760421	2.0302852463201183E-4	0.02638409307128216	0.019248871411993877	0.9999686175584793	3.09572281299292	0.16635349804460386	0.007752179795946973	2.2855809375938897E-4	0.007505331230317869	2.495184319656683
Track_439	414	439	92	1	0	0	0	1	92.0	201.0	293.0	7.317615117054557	38.80677157213602	46.17140193766446	0.0	0.20362621952743643	1.5753541786751897	0.007848105734221292	0.04085916457119173	0.3310724632513051	0.9979265656160272	19.721024772697117	7.317615117054557	0.3710565349111812	0.07953929475059301	0.39061420938415037	2.404355223344719
Track_449	423	449	34	6	0	0	0	5	48.0	208.0	256.0	8.194043021226737	81.03982508570675	67.32687726808001	0.0	0.4259982328444027	1.0853980565497239	0.02299316197708387	0.33266926260133267	0.3027723063959596	0.9997444643693811	17.54168011729173	8.605290796577322	0.4671184838873815	0.17070922960889034	0.4007275534197872	1.9656382124788347
Track_453	427	453	93	0	0	0	0	0	92.0	207.0	299.0	1.9059589386111504	72.44157510763014	44.708869936165534	0.0	0.12457991147156282	0.8193933402873966	0.004388957592380682	0.05815306067021082	0.17526999529262255	0.9997955996503112	11.461351855383782	2.3382721415982943	0.16629442692799432	0.02071694498490381	0.16629442692799434	2.342383573674311
Track_458	431	458	92	3	0	0	0	1	94.0	205.0	299.0	0.05863286396418927	27.39185493722627	28.024290918468957	0.0	0.0321938347383861	0.15431961271075267	0.0022978726897398775	0.02269068208845024	0.03030164551229601	1.0	3.002848194850124	0.15945831134353938	0.019525750274271093	6.237538719594604E-4	0.019374947937336948	2.3718493916745733
Track_496	467	496	33	4	0	0	0	3	41.0	227.0	268.0	5.4952056794034	75.67842883992606	53.30312334026923	0.0	0.4388034844214906	1.081420178078626	0.013046395565960624	0.46679715233532654	0.2857520286294125	1.0	16.19226596083579	5.9456992147474566	0.33937224676858974	0.13402940681471706	0.3054428954487876	2.17275706403366
Track_504	473	504	56	1	0	0	0	1	56.0	236.0	292.0	0.06521768151028529	38.595450210639065	41.3587082406487	0.0	0.0364758037609709	0.2050212329792072	3.589659284862008E-4	0.025793890295881673	0.0375933077749779	1.0	2.074900202933282	0.2757853535556207	0.031431719664438404	0.0011646014555408088	0.03192805464061993	2.5707515296331547
Track_550	518	550	29	1	0	0	0	1	29.0	267.0	296.0	1.8333953609775144	53.22399964005235	29.546521177246305	0.0	0.2248893051069843	0.9600516492577742	0.019918044712971646	0.19037006943683893	0.1975590209803896	0.9995850879570534	7.256952192253333	2.342639259971763	0.2526398565687991	0.06322052968887981	0.2811184358402662	2.3522466059964082
Track_551	519	551	26	2	0	0	0	4	30.0	269.0	299.0	0.22196292207996382	64.2713704179108	52.25732397047323	0.0	0.03127745529638657	0.13755379250168986	0.003150456060082399	0.026198343636984436	0.02623533627078587	1.0	0.8348727667758719	0.22571764555650536	0.26586436989332474	0.007398764069332127	0.23655262230322469	2.2245096292357283
Track_560	528	560	28	0	0	0	0	0	27.0	272.0	299.0	0.2579887218939744	78.2113154692305	40.753978560843414	0.0	0.024880707100720077	0.055496066791526924	0.003528194302684777	0.02290174689170888	0.01584664830801549	1.0	0.6717790917194421	0.2579887218939744	0.38403803433900163	0.009555137847924979	0.38403803433900163	2.5892543510690182
