# Supplementary material for: Adhesion pilus retraction powers twitching motility in the thermoacidophilic crenarchaeon Sulfolobus acidocaldarius
Source: Nat Commun. 2024 Jun 14;15:5051. doi: 10.1038/s41467-024-49101-7 (PMC11178785; doi:10.1038/s41467-024-49101-7)
Supplement: Supplementary file 15 — Source Data [file 41467_2024_49101_MOESM15_ESM.zip › TWITCHING FULL TRACK DATASET/Figure 1/MW001 2/MW001_100X_1sec_interval_5min_total__1_tracks.csv]

LABEL	TRACK_INDEX	TRACK_ID	NUMBER_SPOTS	NUMBER_GAPS	NUMBER_SPLITS	NUMBER_MERGES	NUMBER_COMPLEX	LONGEST_GAP	TRACK_DURATION	TRACK_START	TRACK_STOP	TRACK_DISPLACEMENT	TRACK_X_LOCATION	TRACK_Y_LOCATION	TRACK_Z_LOCATION	TRACK_MEAN_SPEED	TRACK_MAX_SPEED	TRACK_MIN_SPEED	TRACK_MEDIAN_SPEED	TRACK_STD_SPEED	TRACK_MEAN_QUALITY	TOTAL_DISTANCE_TRAVELED	MAX_DISTANCE_TRAVELED	CONFINMENT_RATIO	MEAN_STRAIGHT_LINE_SPEED	LINEARITY_OF_FORWARD_PROGRESSION	MEAN_DIRECTIONAL_CHANGE_RATE
Label	Track index	Track ID	Number of spots in track	Number of gaps	Number of split events	Number of merge events	Number of complex points	Longest gap	Track duration	Track start	Track stop	Track displacement	Track mean X	Track mean Y	Track mean Z	Track mean speed	Track max speed	Track min speed	Track median speed	Track std speed	Track mean quality	Total distance traveled	Max distance traveled	Confinment ratio	Mean straight line speed	Linearity of forward progression	Mean directional change rate
Label	Index	ID	N spots	N gaps	N splits	N merges	N complex	Lgst gap	Duration	Track start	Track stop	Track disp.	Track X	Track Y	Track Z	Mean sp.	Max speed	Min speed	Med. speed	Std speed	Mean Q	Total dist.	Max dist.	Cfn. ratio	Mn. v. line	Fwd. progr.	Mn. ? rate
									(sec)	(sec)	(sec)	(µm)	(µm)	(µm)	(µm)	(µm/sec)	(µm/sec)	(µm/sec)	(µm/sec)	(µm/sec)	(quality)	(µm)	(µm)		(µm/sec)		(rad/sec)
Track_2	1	2	33	0	0	0	0	0	32.0	0.0	32.0	0.4102602390465303	33.84936870589382	8.542974645070794	0.0	0.07524790659655053	0.3366010224985933	0.009519122419059469	0.047254484714426295	0.07727582373934203	1.0	2.407933011089617	0.4947500392015906	0.17037859324038374	0.012820632470204072	0.17037859324038374	2.607803747410726
Track_12	11	12	120	1	0	0	0	1	120.0	0.0	120.0	6.5830166725085455	70.12195894986691	72.35507587765417	0.0	0.34643755239037155	2.5127167092003773	0.0012936841905284158	0.2715937132815341	0.37547261786327457	0.999386710425218	41.64648287913216	8.166374165556169	0.1580689704725847	0.05485847227090455	0.15835024780768892	2.360935668617984
Track_22	20	22	295	3	0	0	0	2	299.0	0.0	299.0	0.29940559255948923	42.10542386044162	20.58185745347885	0.0	0.029259810523720692	0.17272535004975972	4.797566282338495E-4	0.02555689537272127	0.021137173616487984	1.0	8.662352362671047	0.3538957299296046	0.034564005252167684	0.0010013564968544791	0.034222931691327514	2.5450814582405394
Track_23	21	23	62	4	0	0	0	5	73.0	0.0	73.0	7.8093380954778775	51.477378306413875	75.04040904630419	0.0	0.22968814163675103	0.8725490534100245	0.002558195138054209	0.0996349248450486	0.2376166209734128	0.9997162203634938	16.44148223869496	7.971859578847472	0.4749777411855625	0.10697723418462846	0.4657499225789882	2.318514146882569
Track_33	31	33	30	2	0	0	0	4	34.0	5.0	39.0	4.712136744858496	31.862794281224076	14.51103816337834	0.0	0.18864489431723136	1.2070289943026227	0.01319174978130881	0.07930107545120828	0.2407578275546478	0.9990316728750864	7.6549000786803205	4.712136744858496	0.615571293736711	0.13859225720172047	0.7346727177713024	2.4838820750099764
Track_44	42	44	31	2	0	0	0	5	38.0	11.0	49.0	4.9408055649293505	57.62620455316357	5.279988558983819	0.0	0.3808990137234029	2.0271445652879327	0.013205919053529176	0.25792432841050605	0.39238706670507256	0.9980573654174805	15.98121617924843	5.4948163033135105	0.3091633020611394	0.13002119907708817	0.3413534674350865	2.0240286922209707
Track_91	89	91	59	0	0	0	0	0	58.0	50.0	108.0	1.2931158787351344	54.5517408926077	4.863588795695562	0.0	0.06949536757030986	0.4121866785378688	0.005345087680453513	0.03567879580945647	0.09004391520459315	1.0	4.030731319077971	1.2931158787351344	0.32081420873047284	0.022295101357502317	0.3208142087304728	2.59562072766629
Track_103	100	103	59	1	0	0	0	1	59.0	58.0	117.0	0.9185738842264525	44.50206026593223	5.034633580460776	0.0	0.07760359892580328	0.8743387645616802	0.005947363031234688	0.03570644092358539	0.13002364556968854	0.9999461456880732	4.591328402981777	0.9185738842264525	0.20006712733288626	0.01556904888519411	0.20062276879812832	2.648752585199345
Track_111	108	111	184	7	0	0	0	5	196.0	67.0	263.0	3.8213761221458857	25.27844095435685	49.43848826091834	0.0	0.11577584892015937	3.973149732559142	9.076416793224377E-4	0.030619567447015286	0.34380819786817635	0.9997108011789944	25.170377723331125	3.8213761221458857	0.15182037250890143	0.019496816949723907	0.1684014164574961	2.358562963633282
Track_156	153	156	59	2	0	0	0	5	64.0	107.0	171.0	7.198809033022188	38.116434975476274	74.87273124888335	0.0	0.26411073416487824	1.0100909959391744	0.008058039449792926	0.19531463534038648	0.24192370061029425	0.998932752568843	19.981150850331918	7.198809033022188	0.36028000023345025	0.11248139114097169	0.42588723815652324	2.173559687714937
Track_170	167	170	33	5	0	0	0	3	40.0	119.0	159.0	3.811627795186223	51.97715093432751	4.3814645142999105	0.0	0.4493407210717828	1.2694429771138058	0.058728762772961046	0.4991608632552908	0.28924670499458205	0.9980858492128777	18.386027391914222	4.994250754100143	0.20731111261492488	0.09529069487965558	0.2120677926816091	1.5720685999396813
Track_171	168	171	43	3	0	0	0	1	45.0	117.0	162.0	3.4888106697325525	35.29700723875636	21.636551894963223	0.0	0.24386656586549701	1.0737060231904034	0.018680115709377734	0.15256356969235113	0.24117038262067192	0.9985917959102365	10.561983835264249	3.4888106697325525	0.33031774372577105	0.07752912599405672	0.31791617567131936	1.949450082026323
Track_197	193	197	153	6	0	0	0	3	160.0	139.0	299.0	2.022798430053272	50.40466131880383	44.04117717872889	0.0	0.40853392493757323	2.371061674462091	0.013633049135447353	0.373002298464188	0.30142314175101537	0.9990980687484242	64.38387888414853	3.315128621416798	0.03141777825615427	0.01264249018783295	0.030945998400903445	2.4426998630903007
Track_201	197	201	41	3	0	0	0	6	50.0	142.0	192.0	19.537601359706407	40.21239382324643	42.82642142965929	0.0	0.9723319644598156	6.37246696596218	0.1058873700525358	0.7352517851009372	1.215960190826498	0.9980900898212339	46.7549492029686	19.537601359706407	0.417872368439359	0.39075202719412816	0.4018710085410106	2.2470532273597787
Track_211	207	211	58	0	0	0	0	0	57.0	145.0	202.0	2.470589142814266	81.05866716588959	65.89532470338044	0.0	0.25387011159630607	2.112925924301388	0.010095056192771358	0.17159846370908932	0.3011811642628672	0.9991773099734865	14.470596360989452	2.470589142814266	0.17073167416061732	0.043343669172180105	0.1707316741606174	2.657597658933196
Track_220	216	220	41	0	0	0	0	0	40.0	155.0	195.0	3.4525677232345595	62.21844395969579	60.037301853925484	0.0	0.5205154725410429	2.1120264058854126	0.012956048169303892	0.43286074094133914	0.4485402290269268	0.9995822775654677	20.82061890164171	7.0862699592060014	0.16582445217141573	0.086314193080864	0.16582445217141567	2.2484137771925377
Track_227	223	227	34	2	0	0	0	2	36.0	157.0	193.0	2.836557530130916	72.80297461562476	38.263296214516906	0.0	0.4800661131188381	1.4132401513893587	0.04625868663309362	0.3713965579601929	0.3868021776750399	0.9994494581923765	17.344556659286088	4.5589936035532626	0.16354165666219286	0.07879326472585878	0.16413002828707027	2.411683177583957
Track_275	270	275	47	0	0	0	0	0	46.0	193.0	239.0	3.1938084555902306	19.59984983070876	50.27083630975111	0.0	0.2013135048286889	2.157390740843027	0.008527467700785248	0.07278308383164384	0.3623922377855258	0.9992138045899411	9.260421222119689	3.1938084555902306	0.34488803251858724	0.06943061859978762	0.34488803251858724	2.500931537812967
Track_291	286	291	32	2	0	0	0	5	37.0	199.0	236.0	0.19521689493882888	73.1335178944957	22.05760976156472	0.0	0.6429784704208683	1.7345076253500105	0.16515639084388223	0.5319925665827189	0.39852594042405187	0.9981318358331919	21.37012233575674	2.121198635230419	0.00913503871768622	0.005276132295644023	0.008205768215210185	2.3324800858287094
Track_370	364	370	41	1	0	0	0	6	46.0	253.0	299.0	2.3151110152255123	83.58116462673192	26.24449963646595	0.0	0.15617653013077673	0.6926906811926077	0.006787814683402149	0.1245234573689366	0.14932078258758355	0.9996906039191455	7.210066000852531	2.70941107079135	0.3210942888666719	0.0503285003309894	0.32225392822369714	2.178654633835532
Track_381	375	381	26	4	0	0	0	4	36.0	263.0	299.0	2.6093257761719015	72.4387682901195	69.5130647962209	0.0	0.42679146522223993	1.3957409791995778	0.0012503848053595104	0.34227067606057776	0.3600850552203636	0.9987355562356802	13.903803863353259	4.980678416153945	0.18766992125438367	0.0724812715603306	0.169828306014948	1.7138038667500712
