# Supplementary material for: Adhesion pilus retraction powers twitching motility in the thermoacidophilic crenarchaeon Sulfolobus acidocaldarius
Source: Nat Commun. 2024 Jun 14;15:5051. doi: 10.1038/s41467-024-49101-7 (PMC11178785; doi:10.1038/s41467-024-49101-7)
Supplement: Supplementary file 15 — Source Data [file 41467_2024_49101_MOESM15_ESM.zip › TWITCHING FULL TRACK DATASET/Figure 1/MW001 2/MW001_100X_1sec_interval_5min_total__4_tracks.csv]

LABEL	TRACK_INDEX	TRACK_ID	NUMBER_SPOTS	NUMBER_GAPS	NUMBER_SPLITS	NUMBER_MERGES	NUMBER_COMPLEX	LONGEST_GAP	TRACK_DURATION	TRACK_START	TRACK_STOP	TRACK_DISPLACEMENT	TRACK_X_LOCATION	TRACK_Y_LOCATION	TRACK_Z_LOCATION	TRACK_MEAN_SPEED	TRACK_MAX_SPEED	TRACK_MIN_SPEED	TRACK_MEDIAN_SPEED	TRACK_STD_SPEED	TRACK_MEAN_QUALITY	TOTAL_DISTANCE_TRAVELED	MAX_DISTANCE_TRAVELED	CONFINMENT_RATIO	MEAN_STRAIGHT_LINE_SPEED	LINEARITY_OF_FORWARD_PROGRESSION	MEAN_DIRECTIONAL_CHANGE_RATE
Label	Track index	Track ID	Number of spots in track	Number of gaps	Number of split events	Number of merge events	Number of complex points	Longest gap	Track duration	Track start	Track stop	Track displacement	Track mean X	Track mean Y	Track mean Z	Track mean speed	Track max speed	Track min speed	Track median speed	Track std speed	Track mean quality	Total distance traveled	Max distance traveled	Confinment ratio	Mean straight line speed	Linearity of forward progression	Mean directional change rate
Label	Index	ID	N spots	N gaps	N splits	N merges	N complex	Lgst gap	Duration	Track start	Track stop	Track disp.	Track X	Track Y	Track Z	Mean sp.	Max speed	Min speed	Med. speed	Std speed	Mean Q	Total dist.	Max dist.	Cfn. ratio	Mn. v. line	Fwd. progr.	Mn. ? rate
									(sec)	(sec)	(sec)	(µm)	(µm)	(µm)	(µm)	(µm/sec)	(µm/sec)	(µm/sec)	(µm/sec)	(µm/sec)	(quality)	(µm)	(µm)		(µm/sec)		(rad/sec)
Track_306	0	0	148	2	0	0	0	1	149.0	0.0	149.0	6.564777993966416	68.44531106556583	44.726498490382795	0.0	0.3175393911866561	1.7160171659193089	0.0035458994825580533	0.1469358990752707	0.38172914376294326	0.9994683624119372	48.50103480189274	7.517922875723717	0.1353533593825554	0.044058912711184	0.13875101462698616	2.358038964661399
Track_307	1	1	217	10	0	0	0	2	228.0	0.0	228.0	6.2135035760242285	71.96952496025993	17.78032005065711	0.0	0.6295145466714108	2.4526364690147733	0.02180688680861074	0.5649474535998209	0.4185734425851718	0.997737192063837	143.15276509835414	8.18356843235838	0.0434047052584363	0.027252208666772932	0.04329083229429777	2.2961005480187926
Track_308	2	2	81	3	0	0	0	4	89.0	0.0	89.0	15.576565204808073	82.97430889035608	48.040033313791334	0.0	0.6756963155570528	5.7534734788101	0.04184130575248169	0.5495665803616174	0.6852281253793322	0.9991999562875724	56.9852485471619	20.465453366610706	0.27334381444202455	0.17501758657087724	0.2590181158921822	2.0154847097282262
Track_326	17	20	270	12	0	0	0	4	295.0	0.0	295.0	1.8747376328796028	90.10125015431943	76.13155787004035	0.0	0.5075577785579866	2.3517244923279788	0.019344734390884456	0.430882972050203	0.35284522539416985	0.9982410735554166	143.7276185413786	2.7335814393773425	0.013043683962104148	0.006355042823320688	0.012520826380350012	2.3657019497742366
Track_332	21	26	187	6	0	0	0	1	192.0	0.0	192.0	0.8550134379850958	83.22476442408127	23.533510782404548	0.0	0.5948073667325195	1.4524220689074598	0.022727134407460946	0.5486236393590781	0.35017108118628915	0.9990259396201149	112.50990632063996	1.501892382804572	0.007599450270169174	0.004453194989505707	0.007486785198994141	2.572759431785552
Track_335	23	29	108	0	0	0	0	0	107.0	0.0	107.0	2.8504241588642163	37.723302244037306	25.993045803137715	0.0	0.15640972025820038	1.0814749654237934	0.007751104482403445	0.10228925410832387	0.1709201204459455	0.9997870105284231	16.73584006762744	3.5339837525776665	0.1703185586947538	0.02663947812022632	0.17031855869475376	2.4429169288771755
Track_337	25	31	122	0	0	0	0	0	121.0	0.0	121.0	0.4084624695849897	15.725689704358143	10.41198402026089	0.0	0.1379299395604129	1.3235112182718418	0.003733444901864972	0.043855268795001366	0.2482676904661431	0.9998506991589655	16.689522686809962	1.3229308397184343	0.024474185226867222	0.0033757228891321462	0.02447418522686722	2.5553084409448426
Track_340	28	34	184	7	0	0	0	6	201.0	0.0	201.0	4.852648108483272	62.8067686345495	9.878170538789059	0.0	0.17957830051364265	1.674079877096647	0.001241561066914333	0.07183566579827803	0.25958627233088627	0.9998706870752833	36.14436532061685	6.280679728265427	0.13425738881947688	0.024142527902901854	0.13444011795326982	2.2120799878303594
Track_341	29	35	300	0	0	0	0	0	299.0	0.0	299.0	5.371827514858376	15.070792920575446	34.460128054836325	0.0	0.08343837415447035	0.7503915192482347	7.82038770359542E-4	0.03565988057045849	0.12205243957730041	0.9985572834809621	24.948073872186615	6.678848317443407	0.21532033063470937	0.01796597831056313	0.2153203306347092	2.3118397990259822
Track_346	34	40	300	0	0	0	0	0	299.0	0.0	299.0	1.1275236427536304	60.83762903605935	35.23242982752494	0.0	0.4413097831958096	1.4540842024034455	0.0031055727692428183	0.3858677613849978	0.2856093515278727	0.998801212310791	131.951625175547	1.8661938930994673	0.008544977307051619	0.0037709820827880615	0.008544977307051616	2.5630633387355855
Track_347	35	41	292	6	0	0	0	3	299.0	0.0	299.0	0.913880807842748	29.948538284570972	35.38149751738809	0.0	0.594079864842828	1.6478287940631668	0.03479887031966246	0.5936404605072478	0.28682665972897936	0.9980469458315471	174.43662344315283	1.7064240081660258	0.005239042064699061	0.0030564575513135385	0.005144859693438973	2.6135473703089036
Track_355	43	49	190	1	0	0	0	2	191.0	5.0	196.0	7.6224372269127905	78.93757658315926	30.413919275104018	0.0	0.3555181262639094	6.415808900819412	0.005751798294084008	0.14637356205041804	0.6012624453501838	0.9997619999082465	67.55492842988353	8.362604192415837	0.11283317744647238	0.03990804830844393	0.1122532027489908	2.4647718523934654
Track_392	79	86	106	1	0	0	0	1	106.0	26.0	132.0	4.995793002324999	93.10371664057205	29.223489429105815	0.0	0.294721015566517	1.913908150476571	0.003450298219099637	0.17145611245348585	0.3455201914920028	0.9995499219534532	32.070298088205966	6.606018930003118	0.15577631952732707	0.04713012266344339	0.15991436027339004	2.5122129311455677
Track_414	101	108	79	1	0	0	0	3	81.0	39.0	120.0	6.345580204934614	75.39877934559006	70.66077656650081	0.0	0.35705683840993163	2.3799355260888144	0.018343420361463653	0.15309666026714513	0.44725940727102503	0.9995979553536524	29.900529215663585	6.345580204934614	0.21222300646138534	0.07834049635721746	0.2194062343297733	2.43466148741881
Track_417	104	111	227	9	0	0	0	6	254.0	43.0	297.0	9.88004977392993	73.27802959529394	10.100753035541038	0.0	0.5935758148279873	3.951966880802363	0.0048010597500446174	0.40381697952340295	0.6460603443079763	0.9980584220214037	145.01787666475994	9.913175997521261	0.06812987475171625	0.03889783375562964	0.06553136563844313	2.13329336902999
Track_487	171	181	184	0	0	0	0	0	183.0	116.0	299.0	4.158981216930866	39.441029015564105	24.60843631473703	0.0	0.33176251931607154	2.545025480863744	0.0066349699583724804	0.2304413427669464	0.3336344034800528	0.9994357766016669	60.712541034841124	5.979391184894933	0.06850283559280035	0.02272667331656211	0.06850283559280038	2.0355553280681717
Track_492	176	186	106	5	0	0	0	3	114.0	103.0	217.0	11.092369792263195	36.455995096785614	75.02939790620123	0.0	0.36686426716191856	1.5756397521581413	0.007657436403107879	0.2514429255939401	0.37790382751104473	0.9980001995023692	44.93790843918683	11.441026171702761	0.24683769622420632	0.0973014894058175	0.2652247659837437	2.301535144953462
Track_517	200	211	73	4	0	0	0	2	78.0	120.0	198.0	13.095872660488102	85.03469105665629	50.630522411414404	0.0	0.603726653493465	2.817395268010836	0.033723339102829285	0.49933377374454024	0.542408717534674	0.9986403135404195	46.837162283735346	13.12180843855488	0.2796043146498602	0.16789580333959103	0.2780990409617693	1.9573594981462776
Track_563	245	257	140	2	0	0	0	3	144.0	155.0	299.0	2.117877507208479	67.8283900619216	43.04589429576598	0.0	0.30909836797211604	1.0748040287909806	0.005557175356475784	0.2526318969350344	0.26278875142165886	0.999405346597944	43.96029064152959	4.350970361719653	0.04817705880242078	0.01470748268894777	0.04758188399841225	1.9946646103608585
Track_564	246	258	146	0	0	0	0	0	145.0	154.0	299.0	2.267163653338663	64.03290023148207	52.547847553569476	0.0	0.14471710123367104	1.3442449157310157	0.00347575393987746	0.07374463419145878	0.2003167414625466	0.9999477940879457	20.983979678882303	3.104062004302088	0.10804259668723727	0.01563561140233561	0.10804259668723729	2.153443005539275
Track_594	274	288	108	5	0	0	0	4	118.0	181.0	299.0	5.207627943545389	58.06238839051399	12.369745763610375	0.0	0.35005673925520486	1.7962951642278584	0.006538099433361401	0.26389744508187946	0.312703167892481	0.999079731327516	43.07376381604115	7.444725736012821	0.12090022979617143	0.044132440199537194	0.1260722484401677	2.084940366531853
Track_625	304	319	93	0	0	0	0	0	92.0	207.0	299.0	0.394170158250408	16.123246848455725	60.965250384785115	0.0	0.10429267994642816	0.32333877835803604	0.012394369548849427	0.09392969761769966	0.0689702206723766	1.0	9.594926555071392	0.6511160220459895	0.04108110218332725	0.004284458241852261	0.04108110218332726	2.4491443013931407
