# Supplementary material for: Adhesion pilus retraction powers twitching motility in the thermoacidophilic crenarchaeon Sulfolobus acidocaldarius
Source: Nat Commun. 2024 Jun 14;15:5051. doi: 10.1038/s41467-024-49101-7 (PMC11178785; doi:10.1038/s41467-024-49101-7)
Supplement: Supplementary file 15 — Source Data [file 41467_2024_49101_MOESM15_ESM.zip › TWITCHING FULL TRACK DATASET/Figure 1/MW001 2/MW001_100X_1sec_interval_5min_total__3_tracks.csv]

LABEL	TRACK_INDEX	TRACK_ID	NUMBER_SPOTS	NUMBER_GAPS	NUMBER_SPLITS	NUMBER_MERGES	NUMBER_COMPLEX	LONGEST_GAP	TRACK_DURATION	TRACK_START	TRACK_STOP	TRACK_DISPLACEMENT	TRACK_X_LOCATION	TRACK_Y_LOCATION	TRACK_Z_LOCATION	TRACK_MEAN_SPEED	TRACK_MAX_SPEED	TRACK_MIN_SPEED	TRACK_MEDIAN_SPEED	TRACK_STD_SPEED	TRACK_MEAN_QUALITY	TOTAL_DISTANCE_TRAVELED	MAX_DISTANCE_TRAVELED	CONFINMENT_RATIO	MEAN_STRAIGHT_LINE_SPEED	LINEARITY_OF_FORWARD_PROGRESSION	MEAN_DIRECTIONAL_CHANGE_RATE
Label	Track index	Track ID	Number of spots in track	Number of gaps	Number of split events	Number of merge events	Number of complex points	Longest gap	Track duration	Track start	Track stop	Track displacement	Track mean X	Track mean Y	Track mean Z	Track mean speed	Track max speed	Track min speed	Track median speed	Track std speed	Track mean quality	Total distance traveled	Max distance traveled	Confinment ratio	Mean straight line speed	Linearity of forward progression	Mean directional change rate
Label	Index	ID	N spots	N gaps	N splits	N merges	N complex	Lgst gap	Duration	Track start	Track stop	Track disp.	Track X	Track Y	Track Z	Mean sp.	Max speed	Min speed	Med. speed	Std speed	Mean Q	Total dist.	Max dist.	Cfn. ratio	Mn. v. line	Fwd. progr.	Mn. ? rate
									(sec)	(sec)	(sec)	(µm)	(µm)	(µm)	(µm)	(µm/sec)	(µm/sec)	(µm/sec)	(µm/sec)	(µm/sec)	(quality)	(µm)	(µm)		(µm/sec)		(rad/sec)
Track_2	2	2	188	2	0	0	0	1	189.0	0.0	189.0	10.792181725270556	14.03771061011694	13.31559640510888	0.0	0.1937718372144776	2.223007715676136	0.004917656071024926	0.038376933114961986	0.3209639607897515	0.9946154406730164	37.18113791167519	12.214317112309994	0.29025958675357594	0.057101490609897124	0.294684157567717	2.5208092080016518
Track_3	3	3	142	5	0	0	0	2	147.0	0.0	147.0	6.791564656827234	21.74040725692181	38.640471414859306	0.0	0.4112840239532367	3.628231626455841	0.005531061797890848	0.31250796582730267	0.47641227103706907	0.9917379084607245	63.24051816980036	7.504061502086767	0.10739261557901737	0.04620112011447098	0.11233385549574393	2.471273404102929
Track_5	5	5	52	0	0	0	0	0	51.0	0.0	51.0	0.3806770557702115	68.61610341454187	14.571977944059103	0.0	0.07123622960619133	0.8447085617853652	0.0049382904027356215	0.035346094823864575	0.15363371079047508	1.0	3.6330477099157594	0.6874665554348237	0.10478173868491211	0.007464255995494343	0.10478173868491215	2.6591802325314835
Track_19	17	19	299	1	0	0	0	1	299.0	0.0	299.0	3.674018312087875	82.0768884970864	42.66822910130541	0.0	0.1642916314484307	1.9616016206163678	0.0017529833145986655	0.0933118717477134	0.19424070574228708	0.9999788419458778	48.98512769142164	4.196141823797624	0.0750027301190699	0.012287686662501254	0.0747919206484855	2.4606342889111628
Track_22	19	22	292	3	0	0	0	3	296.0	0.0	296.0	4.1393266007093175	15.280449159614507	45.96984282899645	0.0	0.1136292042238882	1.0751108123737605	0.0015619486134919424	0.0376545795385246	0.18448652211486907	0.9993063460474145	34.147028106143	5.031740096402404	0.12122069855808797	0.01398421148888283	0.12306881478575855	2.451092068181957
Track_23	20	23	150	1	0	0	0	1	150.0	0.0	150.0	3.6059496345725046	52.92069609537509	24.823037130262332	0.0	0.7336097295596108	2.768269656924656	0.07843624338636065	0.6134299652209119	0.4428494045733148	0.9977569695313772	110.16846018733894	6.137554760250909	0.03273123386167575	0.024039664230483364	0.03276900954532662	2.5158366575553663
Track_25	22	25	103	1	0	0	0	3	105.0	0.0	105.0	2.4191256572564575	6.342019737869243	2.0191968867155388	0.0	0.4364958567513608	1.3236858550796509	0.007328430184846339	0.37773749564959636	0.30289489493804805	0.9890392341660065	44.905631722999004	3.439783670019368	0.05387132002014506	0.023039291973871022	0.05278238411090988	2.5140369338490665
Track_26	23	26	170	6	0	0	0	3	178.0	0.0	178.0	1.0295536578941489	45.226114277621626	62.36568923593039	0.0	0.5794206839894468	1.9376358262564017	0.015028408904193134	0.5023013858583621	0.3516404111754656	0.9959288484909955	100.76401456407946	2.5411806209279644	0.010217473592612953	0.005784009314012072	0.00998240048005849	2.515098689446963
Track_35	31	35	168	8	0	0	0	4	178.0	0.0	178.0	4.8093488040052685	44.51024615597809	4.013766321799108	0.0	0.82369549871643	2.475868896084778	0.08527208862998215	0.7096890741618337	0.4627624226597862	0.9893250227684066	145.15655735123235	5.5934355085034415	0.033132149809589284	0.027018813505647575	0.03280194385880603	2.4188730115985475
Track_36	32	36	65	2	0	0	0	1	66.0	0.0	66.0	6.994588264737455	1.7351370963336938	29.173358958360573	0.0	0.49450651952827696	4.873997161307692	0.003844832116374895	0.4026694223327734	0.6287745484552609	0.9898228315206674	32.25657206698166	6.994588264737455	0.21684226861468725	0.10597861007177962	0.21431185613665005	2.3390806206875436
Track_37	33	37	298	2	0	0	0	1	299.0	0.0	299.0	3.619509966647597	71.20167376875065	49.87400317340336	0.0	0.7269861053382056	5.029535768097877	0.0246924061962689	0.5809899709427045	0.60551116629242	0.9965567698814725	217.55527759709483	8.342678048535031	0.016637196792581653	0.012105384503838117	0.016651466121496913	2.4193537149724946
Track_41	37	41	93	4	0	0	0	5	102.0	0.0	102.0	10.123091215458679	28.649474156867694	28.908939218020983	0.0	0.39131198654971217	1.2718416635599945	0.03284582886424945	0.3733827367321267	0.23775188648551207	0.9988105149679286	38.820346086434036	10.123091215458679	0.2607676704612441	0.09924599230841842	0.2536236959759224	2.334673422805296
Track_45	40	45	151	6	0	0	0	6	163.0	0.0	163.0	0.2810709103397774	61.804877608155984	36.35306612554765	0.0	0.14337844542798492	0.680595324408813	0.001134201079547058	0.08684482728374596	0.14746888969113311	0.9998430657070994	22.84273205498322	0.9145946365684341	0.012304610046785572	0.0017243614131274686	0.012026643251572764	2.642556124825385
Track_56	51	56	99	5	0	0	0	1	103.0	4.0	107.0	6.762830158291486	7.057811799140374	29.577531630722184	0.0	0.2764995345818727	2.07198662627331	0.0028777245595488325	0.066344747873847	0.4061088227391188	0.995369675183537	29.077863945349915	6.762830158291486	0.2325765802812	0.06565854522613093	0.23746349275206158	2.4828764499019966
Track_64	58	64	279	7	0	0	0	3	289.0	10.0	299.0	1.3788267029160013	2.1841129765782763	16.61853038415828	0.0	0.1570923352013037	1.1531062243241608	8.875445197533132E-4	0.048359176751866566	0.23703307402003518	0.9954572067893107	45.01107990538367	2.2771754753352718	0.030633050924669843	0.004771026653688586	0.03037084303046882	2.415711172888132
Track_78	71	78	106	4	0	0	0	6	117.0	26.0	143.0	1.3876887073838902	90.94407235316966	32.679281396954565	0.0	0.612092501795722	2.3723139556521726	0.08004274692396837	0.5189511102432133	0.45582204438987284	0.989749088039938	68.02788703167332	4.776640378991367	0.020398821247201045	0.011860587242597352	0.019377115726465263	2.4335179872840835
Track_84	77	84	145	1	0	0	0	1	145.0	28.0	173.0	4.96768470259771	86.99717142534033	35.679268096192224	0.0	0.5763339182477429	2.7674072396191924	0.02132889274803338	0.4334149647062538	0.527090453472373	0.9995131574828049	83.12695879724777	4.96768470259771	0.059760212264161214	0.03425989450067386	0.059444522378339186	2.529001467442014
Track_98	90	98	110	7	0	0	0	3	120.0	37.0	157.0	7.1019349317080085	56.21915359711188	71.85476719932464	0.0	0.7972371806382408	2.579078281854044	0.018884658860708236	0.6998868980320908	0.5064267535296374	0.9871554526415738	96.71532407864458	8.821148055692058	0.07343133055039998	0.05918279109756674	0.07423486076024079	2.3806695928679353
Track_116	107	116	78	4	0	0	0	1	81.0	48.0	129.0	4.69502147114059	36.76565263850203	72.17482591593911	0.0	0.7354792298016088	2.9343603323613134	0.03886690757602315	0.6205206664550323	0.5015813498855431	0.9852064748605093	61.14429383142714	6.098839565337967	0.07678593008342878	0.05796322803877272	0.07881014947819527	2.3103069872154145
Track_148	136	148	97	3	0	0	0	3	101.0	76.0	177.0	6.809584705214296	44.804166632687185	58.046749965794675	0.0	0.5010593250589025	4.9849240301822535	0.04193568142418656	0.39215631150317265	0.5798334851792248	0.9985025353038434	50.80869861124029	7.762270674244834	0.1340239937518854	0.067421630744696	0.1345581797859369	2.2924183530781215
Track_159	146	159	75	1	0	0	0	4	78.0	83.0	161.0	1.3023821740371637	68.38112811746262	9.284188615878174	0.0	0.5340361012266921	2.1174605838820666	0.029842279367909653	0.4268709655458186	0.41466629349252665	0.9943932747840881	40.908047495151386	5.26230377654236	0.03183682071825912	0.01669720735945082	0.03126606482426372	2.5041968632010976
Track_165	151	165	97	11	0	0	0	5	119.0	87.0	206.0	6.97599851368265	43.82421456972459	77.33670422304775	0.0	0.7735987386193156	2.230320734982814	0.060951086804351774	0.6224820398033298	0.5186950179415296	0.9842223045752221	82.51528177919154	6.97599851368265	0.08454189773417022	0.05862183624943403	0.07577809182323599	2.2220884693580643
Track_174	159	174	77	1	0	0	0	1	77.0	93.0	170.0	5.0849706793440514	85.79307572335506	28.519974392612305	0.0	0.682502698692974	4.293158413982636	0.004563020687734234	0.46951848761905135	0.7137649191848197	0.996851604480248	52.43559959094962	5.0849706793440514	0.09697554178863088	0.06603858025122145	0.0967594419446085	2.5092590219786532
Track_177	162	177	59	0	0	0	0	0	58.0	123.0	181.0	2.215831256036133	87.58872047826387	2.2338858105334243	0.0	0.518112065467904	1.8525196296051236	0.029579364110302903	0.4693649117147284	0.3948853587817616	0.9907618387270782	30.05049979713842	5.223833083604569	0.07373691855358548	0.038203987173036774	0.07373691855358545	2.403511809252419
Track_178	163	178	75	3	0	0	0	5	84.0	96.0	180.0	9.828325130917468	52.85781815090229	47.87442915197772	0.0	0.3176419956580695	1.8547632695971148	0.007369806504507249	0.29365795568430864	0.3447505186219184	0.9967690523465474	25.031584910346876	10.035923594802776	0.3926369491232216	0.11700387060616034	0.3683513899469103	2.2293404600333786
Track_185	170	185	126	2	0	0	0	1	127.0	100.0	227.0	5.4161679868840515	68.21175709443752	3.519357117453183	0.0	0.24995516484634242	1.1332879624716292	0.004649332616793666	0.19007345848337046	0.22264303928165086	0.9998529066169073	31.27226018014835	7.78501574415976	0.1731940050282083	0.042646992022709065	0.17061856692949673	2.332374350466127
Track_190	175	190	40	7	0	0	0	6	60.0	106.0	166.0	5.691888168971315	52.677117180536015	77.53190104191727	0.0	0.6654935706127635	2.3315901634992873	0.05858119963373372	0.5811508778288244	0.5176992764110422	0.9828422456979752	30.893056401266747	7.757357151162532	0.18424490264219773	0.09486480281618857	0.14254803803564975	2.0444591748084413
Track_217	202	217	77	3	0	0	0	3	81.0	145.0	226.0	6.423403141508186	82.8247403954081	68.57275003170481	0.0	0.8981490897248264	3.3624821748190277	0.130353232906724	0.7063573779638583	0.6252391460010637	0.9943255248007836	73.48006317529413	11.428232511612658	0.08741695180888055	0.07930127335195292	0.0882941086944141	2.2975134970838638
Track_222	207	222	158	4	0	0	0	3	163.0	136.0	299.0	16.71526965725025	69.74069078434948	24.29150874962454	0.0	0.7196706191421649	3.223124112822959	0.01792411489064941	0.48938846793458357	0.6934154980510064	0.991180090964595	116.54725513410149	19.429842667714897	0.1434205347695005	0.10254766660889723	0.14249250126555438	2.2392113716125395
Track_245	229	245	73	3	0	0	0	1	75.0	156.0	231.0	12.125264697395714	69.39436418609708	10.853672882886416	0.0	0.7453089455482657	1.8845971513243749	0.09848600900434268	0.6857201140963826	0.4208087362245034	0.9924523397667767	56.76167719167632	13.24889273811835	0.21361709690942315	0.16167019596527618	0.21691702069448265	2.0762252842653686
Track_246	230	246	140	2	0	0	0	1	141.0	158.0	299.0	1.5664669411043046	51.13842632729465	23.874662421412275	0.0	0.7365070084318194	1.853575296788292	0.05498697943156474	0.716348306094323	0.38046180481131064	0.9986820714814323	103.91740224430278	5.365243559154615	0.015074154157757397	0.011109694617761026	0.015084302648274777	2.3369836221168394
Track_247	231	247	90	0	0	0	0	0	89.0	158.0	247.0	3.03382879240147	52.36993026175136	28.91351502542143	0.0	0.6406331184921317	2.112382759715041	0.042877145182913204	0.510815772700925	0.460865907226451	0.9961163805590736	57.01634754579971	5.506293434686298	0.05320980601159126	0.03408796395956708	0.05320980601159125	2.33731603655127
Track_254	236	254	78	2	0	0	0	6	89.0	160.0	249.0	7.918819052868181	74.94130884856249	27.002355368774886	0.0	0.7513511876334162	2.712386539792356	0.1772598376972105	0.5741980801865866	0.5260755910551451	0.9844510226677625	62.6048834345086	8.541050789166697	0.12648883950326514	0.08897549497604698	0.11842064861346578	1.9846447622342829
Track_257	239	257	104	2	0	0	0	1	105.0	163.0	268.0	4.6149554428293715	25.31979800331355	71.04502385199349	0.0	0.32152929832474536	2.0214230853578714	0.012052610150879378	0.19759894361678285	0.35071600438496847	0.9932080793839234	34.28837413535952	5.6679311766830365	0.1345924255437428	0.04395195659837497	0.13669658356913836	2.0441560922034863
Track_260	242	260	88	0	0	0	0	0	87.0	165.0	252.0	1.8852107243219467	70.62211715707373	63.48423306646782	0.0	0.3513115700357566	1.2373362722964703	0.008485649057146431	0.30487656703495103	0.2945770663736901	0.9967974627559836	30.564106593110825	3.3208163392990024	0.061680544091116174	0.021669088785309733	0.06168054409111618	2.0860174164170613
Track_261	243	261	57	1	0	0	0	2	58.0	198.0	256.0	6.44323474415113	66.26367285900312	67.68293769464529	0.0	0.6009202683883824	2.8174508378305636	0.02831412044672947	0.43176770334882636	0.5968203032419267	0.9978541951430472	34.2623421669674	9.246521810193212	0.18805587524495349	0.11109025420950225	0.18486687844202188	2.134261692665068
Track_262	244	262	124	4	0	0	0	3	130.0	169.0	299.0	7.400395324311876	92.02891154979987	67.18817623966477	0.0	0.24462693996575227	2.6004068521236765	0.0016257902286626153	0.07111132539505276	0.4132416699433114	0.9973692519049491	33.46501448206788	7.400748321631469	0.22113826749656282	0.05692611787932212	0.2327058413406625	2.1957658123390753
Track_289	269	289	52	2	0	0	0	2	54.0	182.0	236.0	0.07867508897047841	62.06915868353181	9.016930735743411	0.0	0.5234793441171235	4.491022156667204	0.010227124537242355	0.36818736611540426	0.6970431348090687	0.9867698802397802	28.598484572923017	4.670177342184639	0.002751023005077962	0.0014569460920458965	0.002783196908185777	2.096800197118814
Track_290	270	290	76	2	0	0	0	3	79.0	182.0	261.0	7.93426822947857	92.5848358754831	33.74280080059015	0.0	0.4988443514628309	2.8584770425207955	0.0037745423842322694	0.34577269388985443	0.4974539344598798	0.9968966316235693	41.8918790064868	7.93426822947857	0.18939871921834725	0.10043377505669075	0.20133289023354636	2.142074846212065
Track_306	286	306	31	1	0	0	0	2	32.0	209.0	241.0	7.244374301632319	57.54599171218034	19.162752079637848	0.0	0.605681693618095	1.1941384164174855	0.16068907514013864	0.6026398922095143	0.27381117000482336	0.9910354710394337	18.804495869690154	8.094152004391244	0.38524692987431236	0.22638669692600996	0.3737717340830764	2.1643213982673335
Track_317	295	317	94	1	0	0	0	1	94.0	198.0	292.0	0.30031708327826323	61.62361317471536	35.88010856849216	0.0	0.12287002993488817	0.561968125376194	0.009883008619907221	0.09161383238076184	0.09877087588406637	1.0	11.538736449620025	0.5322947733137541	0.026026860444338582	0.0031948625880666302	0.02600196801253866	2.539987313054699
Track_326	303	326	87	5	0	0	0	4	96.0	203.0	299.0	9.401750830897045	39.85983850451172	30.752633100547662	0.0	0.6289599946768876	1.8291987401408252	0.012297774638777086	0.5899309380256733	0.4054243151024874	0.9918020011364729	57.746435768186785	9.401750830897045	0.16281092860239496	0.09793490448851089	0.15570927454427763	2.2201650389646477
Track_350	325	350	78	1	0	0	0	3	80.0	219.0	299.0	2.597884644952064	15.121218664434362	42.13881745451653	0.0	0.21376863863496792	1.535912575893952	0.0058571137721728644	0.10334980430446122	0.29286483782679734	0.9957094857325921	16.54546963033925	3.1437488950319508	0.1570148628593987	0.0324735580619008	0.15190983237420883	2.413631628975017
Track_351	326	351	37	2	0	0	0	5	43.0	249.0	292.0	13.984597282271723	9.078484752212537	41.71073614449799	0.0	0.5984098329359295	2.036847396857482	0.06989705868260909	0.5421882991112518	0.49361725417740476	0.987037568478971	26.6892205289479	13.984597282271723	0.5239792322560948	0.3252231926109703	0.5434790250944812	2.2674829692098952
Track_363	338	363	73	0	0	0	0	0	72.0	227.0	299.0	0.978582639468187	21.141767157827456	22.848521265613247	0.0	0.09963746955887287	1.1038660582920674	0.008529471493145474	0.04681846192496128	0.1522939095927542	1.0	7.173897808238847	1.8018188593946964	0.1364087788293187	0.013591425548169264	0.1364087788293187	2.328684274801405
Track_364	339	364	71	2	0	0	0	1	72.0	227.0	299.0	6.002382067888247	30.774154264773642	21.08455309655237	0.0	0.8002714711109846	2.5013087151560907	0.13173421440163519	0.6629446197116609	0.5138979349800944	0.9827203238514107	56.815161399946746	6.087782734391811	0.1056475405505734	0.08336641760955898	0.10417267217313739	2.356107088934172
Track_367	341	367	73	1	0	0	0	1	73.0	226.0	299.0	3.6107122195392534	41.9368792868419	66.20883482023709	0.0	0.4022806959785974	1.5797925652562281	0.015573655860261515	0.35931647542719425	0.315899311632094	0.9964526883543354	29.674810563055004	6.277516817712385	0.12167599897114668	0.049461811226565115	0.12295347930191669	2.3732937368122315
Track_676	440	676	86	2	0	0	0	1	87.0	0.0	87.0	0.7540614066943035	15.582358237808329	31.509962563686347	0.0	0.44261850694060006	1.6033734458331552	0.012862895477643625	0.37051814515442294	0.3527768663963142	0.9956379560537116	40.358242182306206	3.147822216880878	0.01868419846652533	0.00866737249073912	0.0195820381543655	2.467474831013748
Track_786	441	786	48	6	0	0	0	6	65.0	15.0	80.0	5.354260724073126	12.471519909778998	53.80980185017659	0.0	0.6444829746365778	2.155193310635786	0.025307151913679313	0.5177331128441923	0.46614100882918286	0.9767815644542376	35.77043070747382	5.354260724073126	0.14968398809227687	0.08237324190881733	0.1278129060822241	1.9138117418968554
Track_1337	442	1337	32	0	0	0	0	0	31.0	165.0	196.0	3.3786195176434153	66.1513641789865	65.71764191242367	0.0	0.7118606426082437	1.5944199859969261	0.09427525578168128	0.5687861465536189	0.39085873572953905	0.9776669386774302	22.06767992085555	3.7290465727797195	0.15310261566964165	0.10898772637559404	0.15310261566964162	2.313752542338014
Track_1338	443	1338	26	1	0	0	0	1	26.0	273.0	299.0	4.199679487365808	70.74183113684369	68.90171986124946	0.0	0.8543407515706696	2.1477581882681585	0.09035342381893943	0.8029397386316187	0.4881574373860911	0.9921740018404447	22.369869700401548	5.924299159938632	0.18773821857757275	0.16152613412945416	0.18906523402108016	2.05752132301782
