# Supplementary material for: Adhesion pilus retraction powers twitching motility in the thermoacidophilic crenarchaeon Sulfolobus acidocaldarius
Source: Nat Commun. 2024 Jun 14;15:5051. doi: 10.1038/s41467-024-49101-7 (PMC11178785; doi:10.1038/s41467-024-49101-7)
Supplement: Supplementary file 15 — Source Data [file 41467_2024_49101_MOESM15_ESM.zip › TWITCHING FULL TRACK DATASET/Figure 1/upsEflaJ 3/upsEflaJ_100X_1sec_interval_5min_total__10_tracks.csv]

LABEL	TRACK_INDEX	TRACK_ID	NUMBER_SPOTS	NUMBER_GAPS	NUMBER_SPLITS	NUMBER_MERGES	NUMBER_COMPLEX	LONGEST_GAP	TRACK_DURATION	TRACK_START	TRACK_STOP	TRACK_DISPLACEMENT	TRACK_X_LOCATION	TRACK_Y_LOCATION	TRACK_Z_LOCATION	TRACK_MEAN_SPEED	TRACK_MAX_SPEED	TRACK_MIN_SPEED	TRACK_MEDIAN_SPEED	TRACK_STD_SPEED	TRACK_MEAN_QUALITY	TOTAL_DISTANCE_TRAVELED	MAX_DISTANCE_TRAVELED	CONFINMENT_RATIO	MEAN_STRAIGHT_LINE_SPEED	LINEARITY_OF_FORWARD_PROGRESSION	MEAN_DIRECTIONAL_CHANGE_RATE
Label	Track index	Track ID	Number of spots in track	Number of gaps	Number of split events	Number of merge events	Number of complex points	Longest gap	Track duration	Track start	Track stop	Track displacement	Track mean X	Track mean Y	Track mean Z	Track mean speed	Track max speed	Track min speed	Track median speed	Track std speed	Track mean quality	Total distance traveled	Max distance traveled	Confinment ratio	Mean straight line speed	Linearity of forward progression	Mean directional change rate
Label	Index	ID	N spots	N gaps	N splits	N merges	N complex	Lgst gap	Duration	Track start	Track stop	Track disp.	Track X	Track Y	Track Z	Mean sp.	Max speed	Min speed	Med. speed	Std speed	Mean Q	Total dist.	Max dist.	Cfn. ratio	Mn. v. line	Fwd. progr.	Mn. ? rate
									(sec)	(sec)	(sec)	(µm)	(µm)	(µm)	(µm)	(µm/sec)	(µm/sec)	(µm/sec)	(µm/sec)	(µm/sec)	(quality)	(µm)	(µm)		(µm/sec)		(rad/sec)
Track_2	2	2	186	0	0	0	0	0	185.0	0.0	185.0	1.4578430231094983	36.58417082700554	75.03720020108095	0.0	0.15058767482160745	1.4195477810905794	0.00805916722947045	0.09058060783077172	0.18701582415263995	0.9873207118562473	27.858719841997356	3.006783227263539	0.052329864092024156	0.00788023255734864	0.05232986409202412	2.508936931681599
Track_4	4	4	300	0	0	0	0	0	299.0	0.0	299.0	0.1632848770346386	48.56485246844809	1.481351476823247	0.0	0.02938095955026647	0.11768649041148391	5.812451606505072E-4	0.02629832386197079	0.01789856699686464	1.0	8.78490690552967	0.3123804366770487	0.01858697864309282	5.461032676743765E-4	0.01858697864309281	2.4619403664238444
Track_6	6	6	300	0	0	0	0	0	299.0	0.0	299.0	1.8068525004403533	69.8399740190582	4.005339465139957	0.0	0.1870555981174392	2.2204277146334572	0.004162390227899594	0.09622870615551304	0.2421617383569481	0.9986684141556422	55.929623837114306	8.482286028836466	0.03230582250476974	0.0060429849513055295	0.03230582250476973	2.3510169579941245
Track_12	10	12	300	0	0	0	0	0	299.0	0.0	299.0	1.8735221656890795	65.32808009692776	10.834919541675227	0.0	0.04831519908055143	0.6090033051374619	5.166268286268069E-4	0.029618971980548133	0.07483624344517274	0.9999498963356018	14.446244525084868	2.057544736104598	0.1296892187056534	0.006265960420364814	0.1296892187056533	2.4597548278976897
Track_16	13	16	298	2	0	0	0	1	299.0	0.0	299.0	4.58838061429601	51.27177991204785	16.653962823622056	0.0	0.13176438580886315	0.947985849231914	0.001408836153692482	0.04814731226529148	0.21159001979169212	0.9998598394777951	39.17684206395874	5.289923436872416	0.11711971594865102	0.01534575456286291	0.1164635987839946	2.4621077378518605
Track_20	17	20	272	3	0	0	0	5	280.0	19.0	299.0	7.784797227854571	33.28676241561842	26.68557432302225	0.0	0.25931972731875313	1.4269104724503114	0.0038086107887874334	0.16523670197064352	0.2726794367824702	0.986961800385924	77.08995794851606	11.019900733790145	0.10098328543717183	0.027802847242337753	0.10721454757725693	2.3332943310688923
Track_21	18	21	150	1	0	0	0	1	150.0	63.0	213.0	6.163556021819355	64.23904779380541	17.68150656932647	0.0	0.1810361032726536	1.0374357413130237	0.0048676128284443525	0.12456633972698557	0.18216722569387123	0.9982520198822021	27.28343091615202	8.719274339600757	0.22590839256108652	0.0410903734787957	0.2269733646272235	2.251919334417798
Track_40	30	40	299	1	0	0	0	1	299.0	0.0	299.0	5.390261884789842	59.09625766868288	41.06475844034773	0.0	0.11908422221241072	0.9220235034128426	0.0010588546761759819	0.06486466170963845	0.15843318394195124	0.997397936307467	35.50938916828526	6.25363519250658	0.15179821481142466	0.018027631721705156	0.15138556046114354	2.457069536014705
Track_42	32	42	298	1	0	0	0	2	299.0	0.0	299.0	0.8195038638807066	26.207974342848974	46.18657723331029	0.0	0.1790744128945769	1.0313632957594354	0.002822333658305351	0.10222900503315747	0.19650723779325835	0.9805749842784549	54.25499756813575	4.151117446361135	0.01510467054858013	0.002740815598263233	0.015305456284683069	2.3386385506914795
Track_46	34	46	197	1	0	0	0	1	197.0	0.0	197.0	5.835758077717618	42.101296210895036	49.030648568174094	0.0	0.16958304910783492	1.2721903154354979	0.005832621008217025	0.1016975633054544	0.18474629491328703	0.9890592981716098	33.67314845212511	6.143049779881048	0.17330598254020183	0.02962313745034324	0.17468218437036356	2.3643452594477132
Track_50	38	50	300	0	0	0	0	0	299.0	0.0	299.0	3.359301628029052	87.45712936516318	52.34745003391061	0.0	0.15743953675300176	1.9132239521442296	0.0012041712051490006	0.06163972183547587	0.2370380724859836	0.9951939042409261	47.07442148914757	8.358885916136838	0.0713615063501842	0.011235122501769406	0.07136150635018428	2.4608213341388634
Track_52	40	52	300	0	0	0	0	0	299.0	0.0	299.0	2.4453365644829534	38.88549679750049	56.62254204145216	0.0	0.149339065973008	1.8044958764242167	0.003080483185887564	0.07412787341292362	0.2111392775382441	0.9883586976925532	44.65238072592938	5.281460065412861	0.05476385636618386	0.008178383158805865	0.054763856366183854	2.4178054031933174
Track_58	45	58	202	1	0	0	0	6	207.0	0.0	207.0	13.887540943651645	10.954386461295893	62.8406318231463	0.0	0.21519597256414075	1.4179700892372422	0.00665377195307918	0.14651081991841633	0.20904867438052946	0.987074200174596	45.557257832587545	13.887540943651645	0.30483706887462736	0.0670895697760949	0.31176034094271143	2.430515875121276
Track_60	47	60	298	1	0	0	0	2	299.0	0.0	299.0	0.11344877009460311	34.218153495114706	67.29096162641414	0.0	0.08278286958293654	1.0466876498393909	0.001962640002892564	0.06318169214427775	0.08950027344024541	0.9898717047384121	25.215866405449233	1.2769471061085986	0.0044991025995476585	3.7942732473111407E-4	0.004583403868972945	2.570109928511132
Track_95	77	95	273	1	0	0	0	2	274.0	25.0	299.0	11.735459284436963	3.046845046761976	24.928431635604465	0.0	0.21715513027630165	1.1324868278952174	0.005168429947082049	0.13715885272177403	0.21801562156082557	0.9914220912115914	61.17789843066961	11.735459284436963	0.1918251457711689	0.04283014337385753	0.19723293352250876	2.322200419122326
Track_97	79	97	153	2	0	0	0	4	158.0	27.0	185.0	3.8515875678338327	69.80651867423548	60.59834122976532	0.0	0.14764782457366168	0.9666076947552252	0.011549966323691385	0.04986342843790886	0.20969656186378682	0.992642244482352	25.614949685165293	5.140945750796385	0.15036483050616534	0.02437713650527742	0.16510325550455798	2.4872309988604817
Track_150	129	150	154	0	0	0	0	0	153.0	146.0	299.0	11.40824580651394	19.19906232735875	21.331644943037897	0.0	0.24223950984302153	1.1028484733517951	0.00579122744203776	0.19947213503439573	0.21181162428460829	0.9957097459149051	37.06264500598229	11.40824580651394	0.30780981240471456	0.07456369808179045	0.3078098124047145	2.1861849792873365
