# Supplementary material for: Adhesion pilus retraction powers twitching motility in the thermoacidophilic crenarchaeon Sulfolobus acidocaldarius
Source: Nat Commun. 2024 Jun 14;15:5051. doi: 10.1038/s41467-024-49101-7 (PMC11178785; doi:10.1038/s41467-024-49101-7)
Supplement: Supplementary file 15 — Source Data [file 41467_2024_49101_MOESM15_ESM.zip › TWITCHING FULL TRACK DATASET/Figure 1/upsEflaJ 3/upsEflaJ_100X_1sec_interval_5min_total__5_tracks.csv]

LABEL	TRACK_INDEX	TRACK_ID	NUMBER_SPOTS	NUMBER_GAPS	NUMBER_SPLITS	NUMBER_MERGES	NUMBER_COMPLEX	LONGEST_GAP	TRACK_DURATION	TRACK_START	TRACK_STOP	TRACK_DISPLACEMENT	TRACK_X_LOCATION	TRACK_Y_LOCATION	TRACK_Z_LOCATION	TRACK_MEAN_SPEED	TRACK_MAX_SPEED	TRACK_MIN_SPEED	TRACK_MEDIAN_SPEED	TRACK_STD_SPEED	TRACK_MEAN_QUALITY	TOTAL_DISTANCE_TRAVELED	MAX_DISTANCE_TRAVELED	CONFINMENT_RATIO	MEAN_STRAIGHT_LINE_SPEED	LINEARITY_OF_FORWARD_PROGRESSION	MEAN_DIRECTIONAL_CHANGE_RATE
Label	Track index	Track ID	Number of spots in track	Number of gaps	Number of split events	Number of merge events	Number of complex points	Longest gap	Track duration	Track start	Track stop	Track displacement	Track mean X	Track mean Y	Track mean Z	Track mean speed	Track max speed	Track min speed	Track median speed	Track std speed	Track mean quality	Total distance traveled	Max distance traveled	Confinment ratio	Mean straight line speed	Linearity of forward progression	Mean directional change rate
Label	Index	ID	N spots	N gaps	N splits	N merges	N complex	Lgst gap	Duration	Track start	Track stop	Track disp.	Track X	Track Y	Track Z	Mean sp.	Max speed	Min speed	Med. speed	Std speed	Mean Q	Total dist.	Max dist.	Cfn. ratio	Mn. v. line	Fwd. progr.	Mn. ? rate
									(sec)	(sec)	(sec)	(µm)	(µm)	(µm)	(µm)	(µm/sec)	(µm/sec)	(µm/sec)	(µm/sec)	(µm/sec)	(quality)	(µm)	(µm)		(µm/sec)		(rad/sec)
Track_2	2	2	298	0	0	0	0	0	297.0	0.0	297.0	8.34960187376934	3.588818522485192	11.781468115990979	0.0	0.19819617630855316	2.4117189701205572	0.00653861433330824	0.09659428858699459	0.26016483902425624	0.9979523812364411	58.86426436364027	8.610411989377713	0.14184500501337763	0.028113137622118988	0.14184500501337757	2.5858915533694478
Track_3	3	3	283	3	0	0	0	8	299.0	0.0	299.0	12.609705012668103	78.04330941298119	13.86525666331361	0.0	0.1717767317665092	2.5408724506506166	0.0	0.09366119834308843	0.25802924306777636	0.994746831196357	50.430962142485775	12.609705012668103	0.2500389537887679	0.04217292646377292	0.2455101225298504	2.5506924905828092
Track_6	6	6	300	0	0	0	0	0	299.0	0.0	299.0	5.970675749272104	41.262154864956706	14.007738989136458	0.0	0.0927261330143026	0.8754034109318327	0.0026593131234456096	0.03791140629418182	0.1484600737899067	0.9992073273658753	27.725113771276472	6.894065864028481	0.2153526149082133	0.01996881521495687	0.21535261490821328	2.56673173113823
Track_21	17	21	300	0	0	0	0	0	299.0	0.0	299.0	1.8240193133652178	92.64130404595	33.33678540473307	0.0	0.04879327771541954	0.367398820089542	0.0033915543883039903	0.03697738543400079	0.04591691313200085	0.9999634923537573	14.589190036910457	2.117102007057307	0.12502539954243336	0.006100399041355243	0.12502539954243347	2.735379075072979
Track_24	20	24	299	1	0	0	0	1	299.0	0.0	299.0	6.680052551483574	87.60403029941318	32.05713828116046	0.0	0.08009525189378072	1.173451990262725	6.395318852095167E-4	0.0326174624718005	0.14496359170220335	0.9999749293694129	25.041837054609374	7.287858580349583	0.2667556911626017	0.022341312881215967	0.27893429826332483	2.602369088806904
Track_26	22	26	300	0	0	0	0	0	299.0	0.0	299.0	4.478790111875276	65.89183711802248	43.50167974993544	0.0	0.06812193737160283	0.9535078705748716	0.00475891916345793	0.03396072880482972	0.11259073779688741	0.9994992063442866	20.368459274109252	4.942946796492664	0.21988850759901873	0.014979231143395572	0.21988850759901882	2.648322145059307
Track_29	24	29	185	6	0	0	0	8	203.0	0.0	203.0	3.441021866141852	76.1321411437402	46.00178174002599	0.0	0.1455116533786112	2.5885342033341696	0.001747342446884835	0.041138930396080915	0.2849362899075429	0.9648743548908749	35.457823136421254	10.085722718030048	0.0970454912841881	0.016950846631240652	0.11649133411422197	2.5107087725523907
Track_30	25	30	126	3	0	0	0	7	138.0	0.0	138.0	3.996028842027495	44.69037366791723	48.09860302910539	0.0	0.2209527389782377	1.4711646730703694	0.001768927844859588	0.10780797403111692	0.26752841661699683	0.9300862687920767	28.689854027970696	3.996028842027495	0.13928369374523947	0.028956730739329674	0.13105395693774002	2.5038639190213123
Track_31	26	31	299	1	0	0	0	1	299.0	0.0	299.0	3.003085132542317	29.452747850117927	51.125282432537425	0.0	0.12783501825455715	2.0904902498288718	0.0016711049918507876	0.05795252046025209	0.19193532883115874	0.996589119418409	38.38900210419635	3.9023055224844425	0.07822774669660001	0.010043762985091362	0.07856816639311831	2.5735639603003144
Track_44	37	44	300	0	0	0	0	0	299.0	0.0	299.0	0.09667586099946368	66.20657788187941	71.83017428829818	0.0	0.047033579473046844	0.6503255641690484	0.0031770896032132373	0.03561257721635557	0.050410360132642204	0.9990772652626038	14.063040262441008	0.7743771524925797	0.006874463785591343	3.233306387941929E-4	0.006874463785591344	2.724938962166074
Track_180	160	180	159	0	0	0	0	0	158.0	98.0	256.0	7.438841168451862	2.838844397346367	24.80313730133943	0.0	0.15357453604746504	1.0100348332921287	0.0062249779184952005	0.08403980510179253	0.1704444840893867	0.9889577510971693	24.264776695499464	7.540628079443066	0.306569529231711	0.04708127321804976	0.3065695292317108	2.527774097113923
Track_205	184	205	192	2	0	0	0	1	193.0	106.0	299.0	14.370854997495785	10.998366909428611	33.84336258543173	0.0	0.20554019607566348	1.3653430865567096	0.0034743293818224373	0.09685752515937633	0.22948256652255783	0.990646516593794	39.80059843689089	16.09277407498885	0.3610713296254245	0.07446038858806106	0.3622667974912834	2.510832032694424
