# Supplementary material for: Adhesion pilus retraction powers twitching motility in the thermoacidophilic crenarchaeon Sulfolobus acidocaldarius
Source: Nat Commun. 2024 Jun 14;15:5051. doi: 10.1038/s41467-024-49101-7 (PMC11178785; doi:10.1038/s41467-024-49101-7)
Supplement: Supplementary file 15 — Source Data [file 41467_2024_49101_MOESM15_ESM.zip › TWITCHING FULL TRACK DATASET/Figure 1/upsEflaJ 3/upsEflaJ_100X_1sec_interval_5min_total__8_tracks.csv]

LABEL	TRACK_INDEX	TRACK_ID	NUMBER_SPOTS	NUMBER_GAPS	NUMBER_SPLITS	NUMBER_MERGES	NUMBER_COMPLEX	LONGEST_GAP	TRACK_DURATION	TRACK_START	TRACK_STOP	TRACK_DISPLACEMENT	TRACK_X_LOCATION	TRACK_Y_LOCATION	TRACK_Z_LOCATION	TRACK_MEAN_SPEED	TRACK_MAX_SPEED	TRACK_MIN_SPEED	TRACK_MEDIAN_SPEED	TRACK_STD_SPEED	TRACK_MEAN_QUALITY	TOTAL_DISTANCE_TRAVELED	MAX_DISTANCE_TRAVELED	CONFINMENT_RATIO	MEAN_STRAIGHT_LINE_SPEED	LINEARITY_OF_FORWARD_PROGRESSION	MEAN_DIRECTIONAL_CHANGE_RATE
Label	Track index	Track ID	Number of spots in track	Number of gaps	Number of split events	Number of merge events	Number of complex points	Longest gap	Track duration	Track start	Track stop	Track displacement	Track mean X	Track mean Y	Track mean Z	Track mean speed	Track max speed	Track min speed	Track median speed	Track std speed	Track mean quality	Total distance traveled	Max distance traveled	Confinment ratio	Mean straight line speed	Linearity of forward progression	Mean directional change rate
Label	Index	ID	N spots	N gaps	N splits	N merges	N complex	Lgst gap	Duration	Track start	Track stop	Track disp.	Track X	Track Y	Track Z	Mean sp.	Max speed	Min speed	Med. speed	Std speed	Mean Q	Total dist.	Max dist.	Cfn. ratio	Mn. v. line	Fwd. progr.	Mn. ? rate
									(sec)	(sec)	(sec)	(µm)	(µm)	(µm)	(µm)	(µm/sec)	(µm/sec)	(µm/sec)	(µm/sec)	(µm/sec)	(quality)	(µm)	(µm)		(µm/sec)		(rad/sec)
Track_2	1	2	299	1	0	0	0	1	299.0	0.0	299.0	4.117512351945186	90.21668228949206	35.206040969114724	0.0	0.14209253402967958	1.2860332072961813	0.006356517404139595	0.06414216636318419	0.18247668585402907	0.9985342398535049	42.61720000422749	5.3429211737434485	0.09661621015779409	0.013770944320886911	0.09691532644502282	1.3567366694729945
Track_3	2	3	297	2	0	0	0	2	299.0	0.0	299.0	1.2496038410927037	28.70244704088277	36.527101925622894	0.0	0.33613831647677067	1.1003306114870002	0.005960291237190428	0.3057998165007084	0.2132807669942511	0.9928690034532387	100.10628448932009	1.5231381692602963	0.012482771161345206	0.004179277060510715	0.012433206378599597	1.9022555786167825
Track_9	4	9	284	0	0	0	0	0	283.0	16.0	299.0	1.2131255691529623	67.62675267422514	2.061188920789851	0.0	0.24745740160671031	1.0941014783680532	0.004530856899734325	0.1948138726612936	0.1939309930343052	0.9895877179125665	70.03044465469897	3.1873293154935203	0.017322831164853426	0.0042866627885263684	0.017322831164853413	1.7075862578156145
Track_10	5	10	289	4	0	0	0	6	299.0	0.0	299.0	4.009284690378425	55.911322160538376	59.23726466318977	0.0	0.090290883888624	0.9574158087699256	5.858113636862949E-4	0.05053478601822946	0.11861213390402003	0.9946277554059936	26.845347050482786	5.588781652437524	0.1493474710101139	0.013408978897586705	0.14850866798609488	1.525875133689069
Track_11	6	11	71	5	0	0	0	4	85.0	0.0	85.0	15.423352705168638	12.842893649261836	2.5986530513014774	0.0	0.45575592325455183	2.0198125285464776	0.02903047180713094	0.42047614121325655	0.28222958145693705	0.9918093849235857	38.94542921250141	15.423352705168638	0.39602472015426576	0.18145120829610162	0.39813241921324694	1.5082345256743066
Track_12	7	12	293	2	0	0	0	6	299.0	0.0	299.0	14.20636008783336	24.428109107260127	5.749152251351504	0.0	0.2821554853058989	2.102696273456721	0.0024393889801619275	0.12944496175472311	0.31506975522942476	0.9947268710608368	84.50628844294964	14.362813536299102	0.16811009393015883	0.04751290999275371	0.16839265039005918	1.513613580052646
Track_13	8	13	300	0	0	0	0	0	299.0	0.0	299.0	0.5084413720536088	72.9644019895316	4.810103201199401	0.0	0.04334402784598802	0.89661641520866	0.0016469831999349745	0.029571411489368853	0.06882103132584867	0.9998495711882909	12.959864325950422	0.8729881473370277	0.03923199805691808	0.0017004728162328055	0.039231998056918085	1.7220465024353162
Track_14	9	14	280	11	0	0	0	4	299.0	0.0	299.0	4.297930218127174	45.03872023878963	6.752415518771643	0.0	0.39965793231021446	2.8139181253873606	0.0037128501127002495	0.28068200231568075	0.41655889532315865	0.9920082581894738	127.22862057263578	6.215162349739852	0.033781158663694334	0.014374348555609278	0.035966628943203134	1.4177189385786424
Track_16	10	16	245	28	0	0	0	7	299.0	0.0	299.0	0.6247758642567351	35.6333569729547	8.271565828600844	0.0	0.6262515101662173	2.2054549545176765	0.048850963006591606	0.572801536261194	0.3535449860214179	0.980425200900253	172.00792665199788	2.091063860707215	0.0036322504225096905	0.0020895513854740306	0.0033366009527377107	1.6989889691362823
Track_17	11	17	300	0	0	0	0	0	299.0	0.0	299.0	5.170979268270919	83.95843228690941	11.129189216245033	0.0	0.12019018922991233	1.0392162835640164	0.001859968946101901	0.05424084831555708	0.15728426046262717	0.9988124128182729	35.93686657974377	5.399023620665186	0.1438906549294312	0.017294245044384347	0.14389065492943115	1.5648721912049546
Track_18	12	18	296	3	0	0	0	2	299.0	0.0	299.0	4.327472317904317	77.65306326469852	66.63659537447316	0.0	0.09825801759207671	1.3614021123893054	0.002042786052864728	0.048607868763455485	0.14542439123457276	0.9906310745187707	32.600476001346706	4.327472317904317	0.13274261141848212	0.014473151564897382	0.14729741062946564	1.4320207952327308
Track_21	14	21	273	4	0	0	0	9	296.0	0.0	296.0	7.3539240356328355	72.88379338766863	15.527284183760507	0.0	0.279471245744527	1.857473966904012	0.00463839235127455	0.1482879378390359	0.3246871458278701	0.9947022806593787	79.04213901271116	9.431115285791055	0.09303801905525626	0.02484433795821904	0.08889765346711194	1.4862083718240282
Track_22	15	22	286	9	0	0	0	3	299.0	0.0	299.0	18.922152192367893	50.25902723087097	23.524199567260272	0.0	0.377018902926135	2.19117020300746	0.006478665413481458	0.29549409255136616	0.3269373196343263	0.9957166981030178	117.71286072562906	19.195984240745673	0.16074838446474068	0.06328478994102975	0.16785574794754632	1.5953274350913238
Track_23	16	23	294	4	0	0	0	3	299.0	0.0	299.0	4.014544780835044	83.54299365766956	18.157072351946304	0.0	0.13744581514370702	1.1513410031245894	0.003529321942735079	0.0617850085014867	0.18865896781785474	0.9999892101401374	40.39320506991291	4.1668072104618705	0.09938663628911434	0.01342657117336135	0.09768628575066578	1.341537872334732
Track_27	18	27	267	17	0	0	0	6	298.0	1.0	299.0	12.022879748108295	31.03415398346601	33.618980678091795	0.0	0.45199497604056327	2.287810948908308	0.005921357253270069	0.3908930463501608	0.318837327543807	0.9853174108244507	133.48161372638123	13.171780373501273	0.09007142940864896	0.04034523405405468	0.08926035950106222	1.567718300814048
Track_28	19	28	250	18	0	0	0	8	299.0	0.0	299.0	1.6664549618024556	16.90082705564922	45.776608247346616	0.0	0.3326972874660959	4.067581445087931	0.004485124882992153	0.2332326361403648	0.42935274346523356	0.9831862411499024	98.74897929969254	5.202547626783459	0.016875667714447398	0.0055734279658945	0.016752249494857905	1.3852515253762208
Track_30	21	30	224	19	0	0	0	9	271.0	0.0	271.0	9.842562940744036	33.770514518363036	26.358237544074196	0.0	0.4599569767485592	2.692660499077315	0.01257907024727565	0.367636560558759	0.34925921093444423	0.9770235980727843	121.85181771664128	14.063758492349958	0.08077485527242849	0.03631942044554995	0.0789626471203727	1.428019517787447
Track_31	22	31	208	34	0	0	0	6	278.0	8.0	286.0	1.087349927912452	64.1120113172455	40.894096705937685	0.0	0.5594089141918319	1.8083619548082017	0.012042782333352143	0.5130648439284718	0.31867132336528786	0.9686693027615547	138.79437797440153	3.6991590511881016	0.007834250520673085	0.003911330675944073	0.006991899086189397	1.5771240767909067
Track_33	24	33	254	17	0	0	0	5	294.0	2.0	296.0	5.3983707242539944	35.3242776218219	76.24700654890003	0.0	0.08333593002007347	0.924602408938868	0.0028695814323981706	0.0463310827985769	0.12024051276832788	0.9711306334480526	21.744127356697142	5.3983707242539944	0.2482679868314563	0.018361805184537398	0.2203347965291143	1.5247531429614045
Track_36	26	36	221	20	0	0	0	9	294.0	2.0	296.0	8.775786146661357	25.137083152758716	51.44525674120038	0.0	0.2702167358425278	2.0656729322214984	0.004034470689264881	0.17458975588094855	0.290113454713737	0.9786631060401778	81.28668298969878	14.677649502766421	0.10796093313062716	0.02984961274374611	0.11046544785864539	1.3141696517382209
Track_43	32	43	229	18	0	0	0	8	275.0	24.0	299.0	3.715332724021951	13.072297258602594	5.915971925691977	0.0	0.5058832280327178	2.1003355243082646	0.003413090198688724	0.4338023360435336	0.3404812799287639	0.9877769205247471	133.258342646407	6.192948248729605	0.02788067636320799	0.013510300814625276	0.026706362389526585	1.6043525400712675
Track_55	44	55	154	1	0	0	0	1	154.0	83.0	237.0	8.202732954306246	80.0442718547641	23.943242580375813	0.0	0.3341445597872724	2.440015058749912	0.004801428964655199	0.24858953705173734	0.3797092503198212	0.9991444333807215	52.68515878020908	8.357932377298047	0.15569342760313673	0.05326449970328731	0.15940555709539989	1.6242859591901873
Track_64	52	64	140	23	0	0	0	9	184.0	115.0	299.0	0.9536396206580582	75.83298619473156	9.400705342348346	0.0	0.7169671266935302	2.627426737074454	0.05811884213758559	0.6309337976320817	0.4726933136552298	0.99504802269595	116.09595215573019	2.4314518216777175	0.008214236611616342	0.0051828240253155335	0.007228816820678234	1.7081002887984928
