# Supplementary material for: Adhesion pilus retraction powers twitching motility in the thermoacidophilic crenarchaeon Sulfolobus acidocaldarius
Source: Nat Commun. 2024 Jun 14;15:5051. doi: 10.1038/s41467-024-49101-7 (PMC11178785; doi:10.1038/s41467-024-49101-7)
Supplement: Supplementary file 15 — Source Data [file 41467_2024_49101_MOESM15_ESM.zip › TWITCHING FULL TRACK DATASET/Figure 1/upsEflaJ 3/upsEflaJ_100X_1sec_interval_5min_total__3_tracks.csv]

LABEL	TRACK_INDEX	TRACK_ID	NUMBER_SPOTS	NUMBER_GAPS	NUMBER_SPLITS	NUMBER_MERGES	NUMBER_COMPLEX	LONGEST_GAP	TRACK_DURATION	TRACK_START	TRACK_STOP	TRACK_DISPLACEMENT	TRACK_X_LOCATION	TRACK_Y_LOCATION	TRACK_Z_LOCATION	TRACK_MEAN_SPEED	TRACK_MAX_SPEED	TRACK_MIN_SPEED	TRACK_MEDIAN_SPEED	TRACK_STD_SPEED	TRACK_MEAN_QUALITY	TOTAL_DISTANCE_TRAVELED	MAX_DISTANCE_TRAVELED	CONFINMENT_RATIO	MEAN_STRAIGHT_LINE_SPEED	LINEARITY_OF_FORWARD_PROGRESSION	MEAN_DIRECTIONAL_CHANGE_RATE
Label	Track index	Track ID	Number of spots in track	Number of gaps	Number of split events	Number of merge events	Number of complex points	Longest gap	Track duration	Track start	Track stop	Track displacement	Track mean X	Track mean Y	Track mean Z	Track mean speed	Track max speed	Track min speed	Track median speed	Track std speed	Track mean quality	Total distance traveled	Max distance traveled	Confinment ratio	Mean straight line speed	Linearity of forward progression	Mean directional change rate
Label	Index	ID	N spots	N gaps	N splits	N merges	N complex	Lgst gap	Duration	Track start	Track stop	Track disp.	Track X	Track Y	Track Z	Mean sp.	Max speed	Min speed	Med. speed	Std speed	Mean Q	Total dist.	Max dist.	Cfn. ratio	Mn. v. line	Fwd. progr.	Mn. ? rate
									(sec)	(sec)	(sec)	(µm)	(µm)	(µm)	(µm)	(µm/sec)	(µm/sec)	(µm/sec)	(µm/sec)	(µm/sec)	(quality)	(µm)	(µm)		(µm/sec)		(rad/sec)
Track_1	0	1	293	7	0	0	0	1	299.0	0.0	299.0	5.5949841196354875	50.75586188403828	56.44187395750872	0.0	0.18141473632403435	1.2892033480402432	0.0012172671597962326	0.09159859094467576	0.21535699958704563	0.9930957854811242	56.15848741830882	5.806954430054528	0.09962846894290475	0.018712321470352802	0.1031466453581243	2.6086499742541287
Track_2	1	2	249	6	0	0	0	5	264.0	0.0	264.0	5.902973844459987	47.32410500741933	53.715509512401134	0.0	0.27002010811061933	3.040695950507658	0.005361651883268732	0.170141735983875	0.3379052667960378	0.9933208516802654	73.82604479774396	14.364260501784397	0.07995787747578717	0.022359749410833282	0.08280771964461679	2.4506114946344857
Track_15	7	15	102	0	0	0	0	0	101.0	0.0	101.0	4.8372232187731985	62.76578483940873	27.32267944939095	0.0	0.26491678227121407	1.2590767205922258	0.012538562498570518	0.15012039847924516	0.2625171301089662	0.994248592970418	26.75659500939261	5.769298931866265	0.18078620306788457	0.047893299195774244	0.18078620306788448	2.563166267387698
Track_16	8	16	295	5	0	0	0	1	299.0	0.0	299.0	0.955668739665937	73.9388247223132	16.786634230526964	0.0	0.509215785620211	1.4150738233558622	0.005977779627443442	0.41607782729963616	0.3449453915122557	0.9910125855672157	150.3112747670348	1.3508167241198326	0.006357931174139224	0.003196216520621863	0.006276742809001803	2.698980966438639
Track_20	10	20	298	2	0	0	0	1	299.0	0.0	299.0	2.181601805734061	23.3470609386917	16.85576103656646	0.0	0.09909196271844949	1.2144866245725046	0.003739930339752104	0.044718561967308945	0.16148785187486991	0.9975848263942155	29.538082387726057	2.181601805734061	0.07385725915100638	0.0072963271094784645	0.07363187597978614	2.5713529582010026
Track_22	12	22	294	6	0	0	0	1	299.0	0.0	299.0	1.1260278059338866	62.26962824819885	34.7324214979003	0.0	0.1948027523202136	1.0011485571639946	0.012208783719509857	0.16433834789903684	0.13928611239856759	0.9928333430874104	57.69500258024278	1.423733827216668	0.019516903641139387	0.0037659792840598217	0.01933226938123218	2.6865553368652026
Track_26	15	26	98	1	0	0	0	1	98.0	14.0	112.0	5.110291589289144	34.68175820339066	47.66410270186392	0.0	0.18658044477743727	2.128202313801792	0.007299903335964006	0.05861475754517963	0.3221722415715125	0.9982562685499385	18.30340124830197	5.314624800087454	0.27919901443253514	0.05214583254376677	0.2794817678024564	2.574414797852858
Track_36	25	36	235	5	0	0	0	4	242.0	57.0	299.0	6.443868918920298	43.68040324724024	31.99144131606279	0.0	0.27656843259899555	2.1430426689784574	0.0038004070065235924	0.12085354468403696	0.3492312356435659	0.9974912166595459	71.28954949425011	6.443868918920298	0.09039009174044552	0.02662755751619958	0.09627836866981719	2.4465487688144254
Track_41	28	41	207	7	0	0	0	6	224.0	75.0	299.0	2.692279257575409	12.853875271390654	42.396398025616534	0.0	0.19189270287443203	1.300624049434275	0.005545860364280708	0.11765651054641854	0.20657659099884945	0.9935957979464877	44.31494423919652	5.093338944183243	0.060753303514124495	0.012019103828461648	0.0626345017211339	2.4530586626746267
Track_43	30	43	202	12	0	0	0	3	221.0	78.0	299.0	1.5300171978722514	52.316239322912836	32.822405716557974	0.0	0.3809638214039245	1.9490772155395604	0.0059678715890281574	0.2731367050007567	0.33694829643902297	0.9937378746448177	85.25561151698643	5.395746473903545	0.017946234513459666	0.0069231547415034	0.018172735447660758	2.4426593733961948
Track_45	32	45	193	6	0	0	0	8	209.0	90.0	299.0	4.46568018814572	19.56785994717739	20.50323302486491	0.0	0.3427660869611531	1.4731378159420732	0.004715869505134739	0.29824113437140976	0.24331466993478085	0.9939971245014606	70.10584536264359	4.908202972877581	0.06369911331994707	0.021366890852371867	0.062336653668988704	2.6122770755514
