# Supplementary material for: Adhesion pilus retraction powers twitching motility in the thermoacidophilic crenarchaeon Sulfolobus acidocaldarius
Source: Nat Commun. 2024 Jun 14;15:5051. doi: 10.1038/s41467-024-49101-7 (PMC11178785; doi:10.1038/s41467-024-49101-7)
Supplement: Supplementary file 15 — Source Data [file 41467_2024_49101_MOESM15_ESM.zip › TWITCHING FULL TRACK DATASET/Figure 1/upsE 1/upsE_100X_1sec_interval_5min_total__8_tracks.csv]

LABEL	TRACK_INDEX	TRACK_ID	NUMBER_SPOTS	NUMBER_GAPS	NUMBER_SPLITS	NUMBER_MERGES	NUMBER_COMPLEX	LONGEST_GAP	TRACK_DURATION	TRACK_START	TRACK_STOP	TRACK_DISPLACEMENT	TRACK_X_LOCATION	TRACK_Y_LOCATION	TRACK_Z_LOCATION	TRACK_MEAN_SPEED	TRACK_MAX_SPEED	TRACK_MIN_SPEED	TRACK_MEDIAN_SPEED	TRACK_STD_SPEED	TRACK_MEAN_QUALITY	TOTAL_DISTANCE_TRAVELED	MAX_DISTANCE_TRAVELED	CONFINMENT_RATIO	MEAN_STRAIGHT_LINE_SPEED	LINEARITY_OF_FORWARD_PROGRESSION	MEAN_DIRECTIONAL_CHANGE_RATE
Label	Track index	Track ID	Number of spots in track	Number of gaps	Number of split events	Number of merge events	Number of complex points	Longest gap	Track duration	Track start	Track stop	Track displacement	Track mean X	Track mean Y	Track mean Z	Track mean speed	Track max speed	Track min speed	Track median speed	Track std speed	Track mean quality	Total distance traveled	Max distance traveled	Confinment ratio	Mean straight line speed	Linearity of forward progression	Mean directional change rate
Label	Index	ID	N spots	N gaps	N splits	N merges	N complex	Lgst gap	Duration	Track start	Track stop	Track disp.	Track X	Track Y	Track Z	Mean sp.	Max speed	Min speed	Med. speed	Std speed	Mean Q	Total dist.	Max dist.	Cfn. ratio	Mn. v. line	Fwd. progr.	Mn. ? rate
									(sec)	(sec)	(sec)	(µm)	(µm)	(µm)	(µm)	(µm/sec)	(µm/sec)	(µm/sec)	(µm/sec)	(µm/sec)	(quality)	(µm)	(µm)		(µm/sec)		(rad/sec)
Track_1	1	1	126	7	0	0	0	9	157.0	0.0	157.0	0.44859780703298185	41.95619196875547	41.54549813783119	0.0	0.05444510146884336	0.76059578970746	0.00292696440579292	0.032495169400424614	0.09596791960746437	0.9999328023857541	8.084298573847356	0.5108059953775634	0.05549000979308116	0.0028573108728215404	0.05248058678808155	2.373792715358124
Track_4	4	4	278	11	0	0	0	7	298.0	1.0	299.0	9.364172198360942	51.635067439561055	38.83423196511347	0.0	0.5146130352127979	2.739280637184745	0.02133221961136991	0.45006990930878604	0.3525160925143886	0.9974747628187962	155.22009478560489	12.275599035094318	0.06032834995555856	0.031423396638795106	0.061062185542581915	2.439278145349921
Track_8	7	8	157	5	0	0	0	5	168.0	0.0	168.0	6.436222669206967	23.576249491586392	69.24314996003996	0.0	0.23861898371915524	1.972398185889233	0.0018102233462404223	0.05981568819479424	0.35029045671918446	0.997949497335276	51.18277877872272	10.609803076324784	0.1257497701918947	0.038310849221470045	0.16055239455114076	2.273827940654809
Track_9	8	9	250	2	0	0	0	1	251.0	0.0	251.0	0.6923022024357702	2.5498887515898607	47.644203339161905	0.0	0.533111262601818	1.725996030866613	0.013292323328583088	0.47585599354987224	0.2936583639252709	0.9968066606521606	134.22502459321578	3.6745726565658443	0.0051577729602499305	0.0027581761053217936	0.005173734450592318	2.5188453491767304
Track_10	9	10	279	12	0	0	0	3	296.0	3.0	299.0	1.6649563958024305	74.99709204501106	77.78945366288781	0.0	0.2855700706354146	2.742269586316569	0.0027279845520727605	0.10952335547738956	0.42503903724606173	0.9981714234984477	92.49955551350916	4.209932870931419	0.017999615096088443	0.0056248526885217245	0.019696926488150558	2.4998854217007747
Track_12	11	12	169	1	0	0	0	2	170.0	0.0	170.0	1.2026392755063744	49.62284392378722	16.717733718651214	0.0	0.11427902857650749	1.966957773347421	0.004795311175710206	0.04197184605967579	0.21947228376442415	0.99985105434113	19.460433304931303	3.045505795900056	0.06179920337136706	0.007074348679449261	0.061904172336511666	2.4911391034046835
Track_13	12	13	208	9	0	0	0	8	235.0	0.0	235.0	5.690438608664044	39.73225725044381	51.82755574269623	0.0	0.273977338659372	1.57038029242094	0.001658432885427192	0.09919346084315281	0.33673725085447864	0.9984821619895788	61.690030439746366	6.266997773596733	0.09224243476783475	0.024214632377293804	0.08838188039850678	2.3049371240861634
Track_14	13	14	92	2	0	0	0	1	93.0	0.0	93.0	9.16055145572675	31.176398002395658	52.61930863723133	0.0	0.33038023968738695	1.8153291922668369	0.009504450866528126	0.15275183901873307	0.38156797437848855	0.9980666494887808	31.72458703579331	9.16055145572675	0.2887524255364253	0.09850055328738441	0.2981429923913967	2.311900637044812
Track_15	14	15	253	20	0	0	0	6	299.0	0.0	299.0	3.1784466584022764	22.917554208809317	27.30782224370131	0.0	0.6044868789802312	3.1377052519046815	0.006604908304875363	0.5278895838078626	0.4647396003994403	0.9970944125661737	180.36869574066807	4.49053908666854	0.017621941797329448	0.01063025638261631	0.017585586639282464	2.2284565519040083
Track_16	15	16	90	0	0	0	0	0	89.0	0.0	89.0	1.108712478276472	23.39716788775579	54.07332745551673	0.0	0.07330575128555558	0.7996274645618984	0.0033244408341111353	0.05241359322418727	0.09236053516236399	0.9993371526400249	6.524211864414447	1.108712478276472	0.16993814752151365	0.012457443576140134	0.16993814752151365	2.5785543946446854
Track_17	16	17	300	0	0	0	0	0	299.0	0.0	299.0	1.0760847381339806	70.32650821559098	1.1490936973739876	0.0	0.1693794394411551	0.7730413064570676	0.007506261151332026	0.14142333917767916	0.12257980944588517	0.9999895689884821	50.64445239290533	1.88743262750373	0.021247830459012466	0.0035989456124882295	0.021247830459012445	2.6146826837554826
Track_18	17	18	281	8	0	0	0	6	294.0	0.0	294.0	3.2555936809294823	85.80167222016642	27.97821366036296	0.0	0.3646386870211169	1.6837932413834338	0.003819644875564937	0.29279831306105836	0.31944141737180526	0.9977517603130951	108.26780324969236	3.651415369385121	0.03006982300565642	0.011073447894317967	0.030368274921077375	2.427024667142295
Track_19	18	19	186	27	0	0	0	9	275.0	2.0	277.0	0.26424432692655914	91.93334910469352	1.9009931066374177	0.0	0.7617119966700021	3.1563406652218045	0.09559842044193062	0.6891478926915712	0.4611404434856935	0.9963688055674235	175.67362455188004	3.5102987299902138	0.0015041775770301953	9.608884615511242E-4	0.001261485267071895	2.118545486447533
Track_22	20	22	298	2	0	0	0	1	299.0	0.0	299.0	1.1323231612493507	71.626077242942	7.355873033366322	0.0	0.29862467618838295	1.3995022716503212	0.00914355982087084	0.18646935199244408	0.28228849970742464	0.9997431583852576	88.93307075103613	1.3190064383016677	0.012732307022426283	0.003787033984111541	0.01268158422957166	2.6095075031170367
Track_25	21	25	279	11	0	0	0	4	298.0	0.0	298.0	13.320394993749982	8.60710701651461	16.875530040728833	0.0	0.4371088018468373	2.4970434328157225	0.0016182862123734596	0.4038285544595361	0.43491424093278175	0.9970970574672932	136.20726824838184	14.95251715336215	0.09779503814333514	0.0446993120595637	0.10226129483255364	2.4063606764201375
Track_26	22	26	287	8	0	0	0	4	299.0	0.0	299.0	15.405931245884847	82.77735809580794	38.708878566988275	0.0	0.5029104971511058	2.8407279496121083	0.004141587894066394	0.40770544523105995	0.43335357429561666	0.9994327806014217	153.66492706181174	15.405931245884847	0.10025665283846984	0.051524853665166716	0.10245332709705883	2.4596373163054492
Track_27	23	27	103	4	0	0	0	7	114.0	0.0	114.0	4.500840929974019	30.63557061951429	60.93748138742637	0.0	0.35611010142680427	1.1757981502008141	0.01024992275636452	0.3204040715009019	0.31871926266012746	0.999877334798424	38.447102445629305	4.834735887402956	0.11706580323807153	0.03948106078924578	0.11086756772992246	2.2201231591801465
Track_30	26	30	246	20	0	0	0	7	294.0	2.0	296.0	6.367166549289983	62.08496608036081	41.65617968094378	0.0	0.5096058215249186	2.530755648487345	0.017189414399353547	0.4422930871878819	0.362773976528744	0.9947532238514443	152.52874023941214	11.26336425520685	0.04174404469148537	0.02165702907921763	0.04249760925888216	2.147738621210918
Track_31	27	31	156	10	0	0	0	6	184.0	0.0	184.0	16.231417713747028	48.31105473229745	51.11399439717083	0.0	0.4735927029062662	1.8324240715024012	0.0017314838325139274	0.4391936965264871	0.4040943885346616	0.998194001806088	88.83289330147845	16.468418792804595	0.18271855289753225	0.08821422670514689	0.18626601753744992	2.171304565419613
Track_32	28	32	101	7	0	0	0	4	114.0	0.0	114.0	5.893170494754349	35.6361053340321	57.3860222257703	0.0	0.5173986032404578	1.6909677378411108	0.01517333094545131	0.4953265429896749	0.3480497451923379	0.9968804445597205	57.716749747002545	9.098807770935391	0.10210503052556948	0.05169447802416096	0.0999122875485156	2.245980303573114
Track_36	32	36	252	10	0	0	0	9	281.0	18.0	299.0	7.272272433948846	21.41178761963586	63.59272602534091	0.0	0.3020824493401162	2.7704016026785925	0.002728105820454565	0.13676238074545694	0.3734821952810767	0.9992000734995282	85.31801943441246	7.272272433948846	0.08523723923923651	0.025879973074551053	0.08567188570896636	2.386271572513295
Track_62	58	62	159	2	0	0	0	8	167.0	77.0	244.0	9.304471625951171	46.01752718724526	50.189838437005974	0.0	0.0938321028915549	1.2872697995278202	0.0027591521171270238	0.026797173721451652	0.19403132085903305	0.9999502376190521	17.128424651589736	9.314591394677636	0.5432181776908245	0.05571539895779144	0.5937775797499041	2.5977520517953816
Track_63	59	63	200	5	0	0	0	8	222.0	77.0	299.0	6.656401903474034	57.55709815316992	73.96923840375898	0.0	0.22827167440520274	2.158187209121075	0.0010872239598487307	0.0666745331958274	0.35453567381665024	0.9980327755212783	50.6803314416203	8.135428716476426	0.131340930773937	0.029983792357991146	0.13135134894032985	2.4277161432275114
Track_66	62	66	151	2	0	0	0	1	152.0	84.0	236.0	5.503432945760317	50.45509970204879	3.615310076725488	0.0	0.40264082297037546	1.8039177567988949	0.00523841579655481	0.36073967373139604	0.3321632257429641	0.9988955748791726	62.346725551175425	9.20771881204555	0.08827140314278399	0.03620679569579156	0.08992331038041688	2.408479201793418
Track_82	78	82	145	6	0	0	0	7	167.0	132.0	299.0	3.292279818294358	30.76939428835967	62.49842277649919	0.0	0.39579986122739574	3.489373084777172	0.009847419912355706	0.28014435279827016	0.4910005884702544	0.9956476080006567	68.18173534132683	6.779035025636063	0.048286829336519045	0.01971425040894825	0.04980863395912607	2.329009524657304
Track_88	84	88	139	2	0	0	0	2	141.0	158.0	299.0	8.893264403608914	55.02270703047862	45.1273334997864	0.0	0.19116042069472977	1.3872754230004476	0.0010352155635265908	0.04461783769974564	0.30278976758003295	0.998824050958208	27.037560994698588	9.328568075363421	0.32892258311882006	0.0630727971887157	0.3299469469647102	2.4538211862481316
Track_89	85	89	136	1	0	0	0	5	140.0	159.0	299.0	5.879587923508795	5.144204881597766	6.525776026133309	0.0	0.12475718168699737	0.9867139628353978	0.0012189104036562756	0.08046108906832286	0.16257640209564558	0.9960488466655507	16.886586543374673	6.116639931747527	0.348180960575221	0.04199705659649139	0.33663037292600584	2.52996710064972
Track_95	91	95	123	1	0	0	0	1	123.0	176.0	299.0	0.05786635739134877	42.092737305524665	41.75802823398914	0.0	0.024608552838614968	0.11054538748261027	0.0015962476001556468	0.021225045671436765	0.01761051071380486	0.9975710569358454	3.0225671118519917	0.1319270758082892	0.01914477172878812	4.7045819017356726E-4	0.01911766991171212	2.6148234564433825
Track_102	97	102	111	1	0	0	0	4	114.0	185.0	299.0	7.103502774413581	51.63944178594123	17.7575937555295	0.0	0.2478575880610814	0.9000052724806387	0.006248318053458945	0.17347414861759358	0.21498681450162144	0.9999006755717166	27.952730274461235	7.103502774413581	0.25412554353961025	0.06231142784573317	0.2514001218731189	2.3803801432184244
Track_109	104	109	95	4	0	0	0	7	110.0	189.0	299.0	1.1842225257903267	41.63402661361586	33.15153250714664	0.0	0.4648214465439408	2.7893841213755373	0.002138834082801066	0.3220503025074903	0.4763869660871376	0.9996005522577386	48.176163792946156	4.943781358082301	0.024581088084969477	0.010765659325366607	0.023160848978488132	2.341038254945513
