# Supplementary material for: Adhesion pilus retraction powers twitching motility in the thermoacidophilic crenarchaeon Sulfolobus acidocaldarius
Source: Nat Commun. 2024 Jun 14;15:5051. doi: 10.1038/s41467-024-49101-7 (PMC11178785; doi:10.1038/s41467-024-49101-7)
Supplement: Supplementary file 15 — Source Data [file 41467_2024_49101_MOESM15_ESM.zip › TWITCHING FULL TRACK DATASET/Figure 1/upsE 1/upsE_100X_1sec_interval_5min_total__10_tracks.csv]

LABEL	TRACK_INDEX	TRACK_ID	NUMBER_SPOTS	NUMBER_GAPS	NUMBER_SPLITS	NUMBER_MERGES	NUMBER_COMPLEX	LONGEST_GAP	TRACK_DURATION	TRACK_START	TRACK_STOP	TRACK_DISPLACEMENT	TRACK_X_LOCATION	TRACK_Y_LOCATION	TRACK_Z_LOCATION	TRACK_MEAN_SPEED	TRACK_MAX_SPEED	TRACK_MIN_SPEED	TRACK_MEDIAN_SPEED	TRACK_STD_SPEED	TRACK_MEAN_QUALITY	TOTAL_DISTANCE_TRAVELED	MAX_DISTANCE_TRAVELED	CONFINMENT_RATIO	MEAN_STRAIGHT_LINE_SPEED	LINEARITY_OF_FORWARD_PROGRESSION	MEAN_DIRECTIONAL_CHANGE_RATE
Label	Track index	Track ID	Number of spots in track	Number of gaps	Number of split events	Number of merge events	Number of complex points	Longest gap	Track duration	Track start	Track stop	Track displacement	Track mean X	Track mean Y	Track mean Z	Track mean speed	Track max speed	Track min speed	Track median speed	Track std speed	Track mean quality	Total distance traveled	Max distance traveled	Confinment ratio	Mean straight line speed	Linearity of forward progression	Mean directional change rate
Label	Index	ID	N spots	N gaps	N splits	N merges	N complex	Lgst gap	Duration	Track start	Track stop	Track disp.	Track X	Track Y	Track Z	Mean sp.	Max speed	Min speed	Med. speed	Std speed	Mean Q	Total dist.	Max dist.	Cfn. ratio	Mn. v. line	Fwd. progr.	Mn. ? rate
									(sec)	(sec)	(sec)	(µm)	(µm)	(µm)	(µm)	(µm/sec)	(µm/sec)	(µm/sec)	(µm/sec)	(µm/sec)	(quality)	(µm)	(µm)		(µm/sec)		(rad/sec)
Track_149	2	2	72	2	0	0	0	3	75.0	0.0	75.0	1.8893905874018027	27.31686110882523	54.64172279464803	0.0	0.589451574272447	2.9547182650375414	0.11130138908621894	0.5325850140469591	0.4124177316267453	0.994194341202577	43.337136361023255	3.5747081356786476	0.0435974950366377	0.025191874498690703	0.04273781867456157	2.397828563441485
Track_150	3	3	300	0	0	0	0	0	299.0	0.0	299.0	0.18952569742735892	36.06005179656202	56.06332186665746	0.0	0.2052044365190703	1.1047791160897849	0.010557648878230987	0.17370802806039398	0.13655300113546506	0.9977532108624776	61.35612651920208	0.9145020250500413	0.0030889449543077784	6.338652087871535E-4	0.003088944954307781	2.668198560923853
Track_151	4	4	211	2	0	0	0	1	212.0	0.0	212.0	5.200703686585082	71.5851129886521	7.135287441820787	0.0	0.2874002686927104	1.9619736810052888	0.0027725521429827838	0.1794136964896834	0.3095697273368199	0.9999124455790949	61.81980518541668	5.533411913266024	0.08412682102421006	0.02453162116313718	0.08535698757250118	2.5005430397760477
Track_154	6	7	78	1	0	0	0	6	83.0	0.0	83.0	10.754677857794823	8.712644562345945	40.26112078635377	0.0	0.18669803175101352	0.8821130717204687	0.0036034197661782893	0.08641214397083982	0.21625733333008196	0.9995255523767227	18.259696735133197	10.84027055501357	0.5889844729513999	0.12957443202162436	0.6940321266719565	2.2306170102296305
Track_155	7	8	297	3	0	0	0	1	299.0	0.0	299.0	0.5786118666914505	42.98159532933604	57.39756465414155	0.0	0.3688861684543727	1.1690110276116605	0.02383485170293507	0.3233869381016239	0.2073408129101638	0.9999250839856337	110.17784298462551	1.09761871117974	0.005251617303600611	0.0019351567447874597	0.005245945525406214	2.6374792076731506
Track_156	8	9	126	3	0	0	0	1	128.0	0.0	128.0	7.94773795443681	12.824620164321736	29.72055558001927	0.0	0.31246954819227085	2.1938011447077117	0.005008400141184149	0.19370843620966893	0.3885566037671664	0.9986072144811116	41.55745276989334	8.145858157146847	0.19124699481568366	0.062091702769037575	0.19871281258687934	2.569327687672787
Track_160	10	13	290	6	0	0	0	3	299.0	0.0	299.0	7.130200182123631	69.38898415750747	38.063327090781996	0.0	0.27632423386366006	2.2934484313510626	0.003924262375708385	0.141242053607816	0.3238119086132193	0.9990595986103189	85.80965884458854	13.876659868533	0.0830932120944248	0.02384682335158405	0.08630015188371139	2.4203513391581186
Track_162	12	15	299	0	0	0	0	0	298.0	0.0	298.0	4.390817613048733	45.83320989361326	39.57965947047073	0.0	0.06918635432869734	1.093176364723742	6.118152165183115E-4	0.02991139061749406	0.11979674705304053	1.0	20.61753358995179	5.104311359535532	0.21296522175613924	0.014734287292109842	0.21296522175613908	2.476060288635676
Track_165	14	18	294	4	0	0	0	2	299.0	0.0	299.0	27.017815562852817	33.098190908797804	53.510537277024476	0.0	0.2701778951204014	2.576313176122438	0.0012870491102424343	0.24447569908051744	0.2936754682644763	0.9998578911735898	81.32799365242226	27.017815562852817	0.33220806698270394	0.09036058716673183	0.3344484830132523	2.4224693765011804
Track_166	15	19	177	5	0	0	0	9	197.0	0.0	197.0	10.143154177005425	31.910914188676657	5.421721579808991	0.0	0.13158519343810174	1.6845116015165342	0.0014125149405924062	0.0323309365171329	0.25833416191717556	0.9996007128623919	34.15352721711406	10.143154177005425	0.29698701725667653	0.05148809226906307	0.39129092661389214	2.4909331742152196
Track_168	16	21	192	0	0	0	0	0	191.0	0.0	191.0	6.405871330702008	85.4247069627	19.180055064524137	0.0	0.1531328744121271	0.9477729761579576	0.0024488431409947073	0.07774398627614826	0.18652611395473426	1.0	29.248379012716324	8.909666827908243	0.2190162855834481	0.03353859335446078	0.21901628558344846	2.3202461919610173
Track_176	24	29	118	5	0	0	0	5	136.0	14.0	150.0	2.96307571978242	50.718974014728225	62.80071307727612	0.0	0.14789187225697983	1.314107252077641	0.004753681409298973	0.07568253825347827	0.202646532435803	0.998507797212924	27.0197394384392	5.445680348615275	0.10966337134869064	0.02178732146898838	0.14731926194787975	2.4330404217296544
Track_187	34	40	128	3	0	0	0	7	137.0	44.0	181.0	1.7493371917613911	9.187565214594219	46.929483561771036	0.0	0.16163190440687045	1.2399062443546527	0.0024391607166099633	0.043512899571145694	0.24159320939033813	0.9984262534417212	23.06658819896785	5.0975774120515505	0.07583857554797237	0.012768884611397016	0.07899977828173292	2.4298740894471105
Track_199	44	52	206	20	0	0	0	5	238.0	60.0	298.0	7.529427977440524	57.569190474202294	14.642066111028079	0.0	0.7043558812266945	3.262058125903271	0.02328210117598997	0.6095814922517588	0.5230367623027719	0.997133844685786	164.92194690772428	8.928885182526377	0.0456544936475515	0.03163625200605262	0.044915152764757854	2.2977462644467486
Track_201	46	54	235	0	0	0	0	0	234.0	65.0	299.0	8.412643503892264	64.23502226376627	72.70303023915295	0.0	0.06368646189212526	0.9118780729518926	4.356546972144613E-4	0.0236257966950318	0.11821561011162995	0.9997746216489913	14.902632082757314	8.495061483628682	0.5645072264533649	0.035951467965351556	0.564507226453365	2.5116514708105986
Track_203	48	56	101	4	0	0	0	2	106.0	69.0	175.0	3.927298474454592	14.939830958469152	57.08032394630171	0.0	0.2781649059706291	1.0824629987432706	0.009194514296443445	0.1839338859153564	0.2837354755972636	0.9946757171413686	30.386675113276286	7.4950724382858	0.12924409991597635	0.03704998560806219	0.1331943203934368	2.3673248005566547
Track_211	53	64	187	9	0	0	0	4	204.0	95.0	299.0	3.591853634203788	27.240542673308877	51.921843905148926	0.0	0.4386499210850926	2.6140919881418547	0.011794085328815486	0.371083976271605	0.3294622818566634	0.9934164505591367	88.7929271249536	4.093211631205537	0.04045202417022656	0.017607125657861707	0.04013935672051824	2.3943028081329336
Track_223	64	76	164	8	0	0	0	2	172.0	127.0	299.0	3.2528416744350923	63.13040051593526	12.075886397658628	0.0	0.5063538188164719	1.6341960364244703	0.002933332915129446	0.4614169946947818	0.3751909419523754	0.9985418523230204	84.82607132241546	3.4770150034865384	0.03834719236343464	0.018911870200204024	0.037349121301006004	2.4488553853213486
Track_230	68	83	151	2	0	0	0	1	152.0	147.0	299.0	5.063584823977818	92.96117197077439	69.068989853213	0.0	0.09993041974441097	1.232899574570596	7.905405243881133E-4	0.02488813814736371	0.16533333516637141	0.999569134601694	15.216033443713425	5.222886124830558	0.3327795540611053	0.03331305805248565	0.33336253502876756	2.36940690860642
Track_232	70	85	64	0	0	0	0	0	63.0	149.0	212.0	8.280520683865623	86.28435271860678	34.882036270468134	0.0	0.4349016549481995	1.9552278861490402	0.007162523964440812	0.28419023627589945	0.45518773359301284	0.9994588401168585	27.39880426173657	8.280520683865623	0.3022219730745576	0.13143683625183528	0.30222197307455756	2.328267115213217
Track_238	76	91	128	3	0	0	0	8	142.0	157.0	299.0	2.1560333578414688	23.38150609984587	27.329494427009557	0.0	0.14120775870649319	1.5738086156836009	0.0023542284774554106	0.05711851873764245	0.2454065031222601	0.9993509943597019	20.33943277944635	2.681392921065786	0.1060026295335143	0.015183333505925836	0.1075247822429155	2.422086709111783
Track_241	79	94	107	8	0	0	0	5	129.0	162.0	291.0	7.292692101651909	11.158421674268636	23.95791889876546	0.0	0.43111957070184903	2.1951383585743534	0.010977215344077477	0.3816219793030755	0.4119101081771254	0.9973640904248318	54.99514854415101	9.681405052660956	0.13260609880519217	0.0565324969120303	0.13112950734293316	2.139742128494067
Track_247	84	100	107	1	0	0	0	6	112.0	176.0	288.0	3.786559826929449	16.846446785204694	39.73208077315401	0.0	0.1810970305592357	1.531059271654406	0.0015483702662948734	0.052051908086093356	0.2689318157290598	0.9995599907135295	20.55941779737849	5.617155977416287	0.1841764131770438	0.03380856988329865	0.18668759934327075	2.2464486764617315
Track_252	89	105	104	4	0	0	0	6	112.0	187.0	299.0	2.975922148571811	14.45981403833778	53.47439907196706	0.0	0.41587156417805926	1.1860466424979037	0.004055469502301549	0.33536793992598896	0.30198303931574866	0.9982219768258241	44.98843139551581	4.83023546742368	0.06614860879253581	0.02657073346939117	0.06389168137019982	2.328464323778816
Track_262	99	115	90	0	0	0	0	0	89.0	210.0	299.0	6.199795121296747	83.94155937754728	27.28300831276004	0.0	0.3027747851423558	1.4842716340293876	0.016164778901872713	0.23835440532340013	0.27943670977788715	0.9996621933248308	26.946955877669666	7.003775126443406	0.2300740443351665	0.06966061934041289	0.23007404433516654	2.31539875834501
Track_267	104	120	72	2	0	0	0	1	73.0	226.0	299.0	0.22136424997976056	13.046218863274307	43.04023552381617	0.0	0.025663310812989823	0.10462500798622447	0.0022976412339956996	0.022188981363281787	0.016975729037332625	0.9999133919676145	1.8462140718985622	0.2330185461891192	0.11990172393828613	0.003032386986024117	0.11816039668931705	2.5908431742009754
Track_268	105	121	70	3	0	0	0	2	73.0	226.0	299.0	9.001513249987761	6.62572206653725	45.51106982580224	0.0	0.23721811455353234	0.8650882464332902	0.004614845775323934	0.16260529121970288	0.21426053001257292	0.9979239727769579	17.459534483174323	9.001513249987761	0.5155643329816428	0.12330840068476386	0.5198102215627264	2.1577260071615307
Track_269	106	122	69	3	0	0	0	4	75.0	224.0	299.0	4.959462644494511	77.82539606445039	37.13334084871513	0.0	0.3889218518502664	2.042235936006273	0.015403601924034688	0.31932182632729833	0.35743126186463714	0.9967984090680662	31.181271330693846	5.8435714427495915	0.15905261180330948	0.06612616859326015	0.1700243076563322	2.261784049052354
