# Supplementary material for: Adhesion pilus retraction powers twitching motility in the thermoacidophilic crenarchaeon Sulfolobus acidocaldarius
Source: Nat Commun. 2024 Jun 14;15:5051. doi: 10.1038/s41467-024-49101-7 (PMC11178785; doi:10.1038/s41467-024-49101-7)
Supplement: Supplementary file 15 — Source Data [file 41467_2024_49101_MOESM15_ESM.zip › TWITCHING FULL TRACK DATASET/Figure 1/upsE 1/upsE_100X_1sec_interval_5min_total__5_trackss.csv]

LABEL	TRACK_INDEX	TRACK_ID	NUMBER_SPOTS	NUMBER_GAPS	NUMBER_SPLITS	NUMBER_MERGES	NUMBER_COMPLEX	LONGEST_GAP	TRACK_DURATION	TRACK_START	TRACK_STOP	TRACK_DISPLACEMENT	TRACK_X_LOCATION	TRACK_Y_LOCATION	TRACK_Z_LOCATION	TRACK_MEAN_SPEED	TRACK_MAX_SPEED	TRACK_MIN_SPEED	TRACK_MEDIAN_SPEED	TRACK_STD_SPEED	TRACK_MEAN_QUALITY	TOTAL_DISTANCE_TRAVELED	MAX_DISTANCE_TRAVELED	CONFINMENT_RATIO	MEAN_STRAIGHT_LINE_SPEED	LINEARITY_OF_FORWARD_PROGRESSION	MEAN_DIRECTIONAL_CHANGE_RATE
Label	Track index	Track ID	Number of spots in track	Number of gaps	Number of split events	Number of merge events	Number of complex points	Longest gap	Track duration	Track start	Track stop	Track displacement	Track mean X	Track mean Y	Track mean Z	Track mean speed	Track max speed	Track min speed	Track median speed	Track std speed	Track mean quality	Total distance traveled	Max distance traveled	Confinment ratio	Mean straight line speed	Linearity of forward progression	Mean directional change rate
Label	Index	ID	N spots	N gaps	N splits	N merges	N complex	Lgst gap	Duration	Track start	Track stop	Track disp.	Track X	Track Y	Track Z	Mean sp.	Max speed	Min speed	Med. speed	Std speed	Mean Q	Total dist.	Max dist.	Cfn. ratio	Mn. v. line	Fwd. progr.	Mn. ? rate
									(sec)	(sec)	(sec)	(µm)	(µm)	(µm)	(µm)	(µm/sec)	(µm/sec)	(µm/sec)	(µm/sec)	(µm/sec)	(quality)	(µm)	(µm)		(µm/sec)		(rad/sec)
Track_97	1	2	147	3	0	0	0	4	152.0	0.0	152.0	1.4979770700914892	50.863935059913565	75.40605430086721	0.0	0.5029126849455025	1.4190417147724426	0.04400575517356467	0.4442099369610098	0.2798129428328308	0.9999571896734691	74.39609061236006	2.660728601711146	0.020135158417082435	0.009855112303233481	0.01959607024885725	2.7578170015088754
Track_98	2	3	213	5	0	0	0	3	219.0	0.0	219.0	7.740874379485318	48.70080546541643	4.259471919227651	0.0	0.15021784422126042	2.2443295178920684	0.0015757402573189732	0.06715900289668279	0.25376088669102576	0.9994821081139112	34.29015540523471	7.803795152294906	0.22574626122293986	0.03534645835381424	0.2353013287938773	2.717219693294957
Track_99	3	4	237	12	0	0	0	6	268.0	0.0	268.0	2.716909482215005	24.697400788592333	62.549027820173556	0.0	0.4990914490456347	3.0504838913971195	0.007409194388986181	0.434275341186717	0.4095840722904521	0.9988376251755887	128.98272593068398	4.3646438607584335	0.02106413446150213	0.010137721948563452	0.020312353513467038	2.5023773932424906
Track_102	4	7	291	5	0	0	0	3	299.0	0.0	299.0	4.6359749861647055	64.67572813625783	52.123783993495756	0.0	0.37870170337817405	2.070525581970263	0.010341505328722847	0.3109111996523141	0.2956418471748952	0.9998972268448663	113.52657232046876	5.11295556812578	0.040836034167208296	0.015504933064096005	0.04094233779723107	2.765252313681305
Track_104	6	9	266	9	0	0	0	9	299.0	0.0	299.0	4.388400289021183	34.489108933352284	28.8643614857206	0.0	0.3654279815946912	1.5987334932093262	0.013506369391982142	0.3354756698567706	0.236908072868451	0.9996734680537891	108.90317502367238	7.809777956696227	0.04029634845877792	0.014676924043549106	0.04016365681549748	2.663704628149637
Track_106	8	11	300	0	0	0	0	0	299.0	0.0	299.0	0.32157118788674577	32.56287351840963	54.43048802335324	0.0	0.03461262969237335	0.1490455628055895	0.0011069871691323457	0.02675957194865504	0.0258668739444646	1.0	10.349176278019634	0.3957265999162476	0.031072152918075524	0.0010754889226981463	0.031072152918075528	2.724977244512591
Track_108	10	13	189	10	0	0	0	9	228.0	0.0	228.0	19.61344493658933	46.96634610324593	78.92853368805415	0.0	0.34907860823382136	2.045979654029195	0.001436584863316843	0.24618048920254695	0.33515823165981534	0.9940994028691892	85.10143523765022	20.336267427742467	0.23047137667910955	0.0860238813008304	0.24643126009947164	2.490699028753468
Track_111	12	16	299	1	0	0	0	1	299.0	0.0	299.0	5.1863638388476	55.15811599989735	71.44804531372591	0.0	0.22220929900202807	1.19469627982291	0.0020326783005052878	0.1192868568702216	0.23683290762187406	1.0	67.14650472690364	7.26322189376469	0.07723952065623418	0.017345698457684283	0.07806018260975645	2.782228573076415
Track_112	13	17	283	12	0	0	0	3	299.0	0.0	299.0	1.99059764116522	10.063066866694932	50.15139392614912	0.0	0.6225220653028404	2.5975512757788954	0.040692925253424536	0.5294368355991101	0.3759182451095476	0.9992137673465608	179.0791857896107	2.749067639453259	0.011115739846527181	0.006657517194532508	0.010694427660638509	2.6152602553135047
Track_119	20	24	95	7	0	0	0	6	116.0	1.0	117.0	2.4431815971041266	45.63415028159699	77.78988862981572	0.0	0.3235342324920055	2.4623621490381566	0.012004443410565776	0.2036950214357369	0.37799202423751366	0.9989680403157284	36.549891071808574	2.4431815971041266	0.06684511295270551	0.02106191031986316	0.06509948006934195	2.449608023154178
Track_121	22	26	273	19	0	0	0	2	297.0	2.0	299.0	1.1718529982825454	10.02840442561931	41.681239561797156	0.0	0.6737222622293366	2.3060893978583463	0.07903964326580573	0.6336942961390012	0.37914661875071265	0.9993823921724116	192.54147323918718	1.7620087541218972	0.0060862367913161	0.003945632990850321	0.005856468179920732	2.5458938539359552
Track_124	25	29	106	16	0	0	0	6	130.0	3.0	133.0	0.5317314819635198	1.8620862742048447	26.304438804757982	0.0	0.6378639588014106	1.6028842067729325	0.04233943989430466	0.6026008639130082	0.3419005937938236	0.9923115906850347	79.2088790390755	7.020282019982155	0.0067130287464515805	0.0040902421689501525	0.006412405204137875	2.334164890058829
Track_126	27	31	287	3	0	0	0	5	293.0	6.0	299.0	10.5461229858572	63.33145726209064	6.461883106493319	0.0	0.25869142588987604	1.8555853735402996	0.019932726214588012	0.19395226123075684	0.22186353213155413	0.9986653068339784	82.15202910213837	13.248458161470644	0.12837325019380064	0.03599359380838635	0.13913717350535107	2.7124317396543765
Track_173	69	78	106	4	0	0	0	9	123.0	128.0	251.0	11.386849930955597	11.153481661071869	67.64669373329995	0.0	0.35242584337357047	1.693441203322561	0.00980172933718528	0.22483748580507712	0.3604535208063021	0.9995987943883212	42.33656893255819	11.386849930955597	0.2689601500087255	0.092576015698826	0.26268225625183694	2.6874046282322004
Track_174	70	79	115	0	0	0	0	0	114.0	130.0	244.0	2.439110588098738	75.48545933864288	49.517852141307344	0.0	0.13501210218589485	0.9538432905700699	0.008225979235702662	0.046265346202581215	0.2167317993763809	1.0	15.391379649192013	2.958934532350142	0.15847251147669414	0.021395706913146826	0.15847251147669417	2.787353595368961
Track_175	71	80	151	7	0	0	0	4	161.0	137.0	298.0	4.924305177417112	85.27893892299704	35.12936316110854	0.0	0.20183469389412345	1.3351013042500297	0.009823751014949022	0.1517527412370875	0.19422247785293073	0.9999483922459432	33.416471008535595	5.061973288939214	0.14736161625682415	0.030585746443584545	0.15153859751995327	2.656363728506304
Track_176	72	81	141	11	0	0	0	3	158.0	138.0	296.0	1.4731933795975132	78.22867012329755	77.08085540865484	0.0	0.6413059295503082	2.15099464223796	0.034847719197060915	0.6037490455837604	0.36816139897769384	0.9980065095509197	99.05069540002486	4.077610091269168	0.014873125056294591	0.00932400873162983	0.014539096400009808	2.4733410916964744
Track_179	74	84	159	0	0	0	0	0	158.0	141.0	299.0	7.304378370392315	53.84729614355073	38.99684775614855	0.0	0.15020037298823186	1.533462207891356	0.0025144315720000677	0.041292733867083306	0.2602686044522934	0.9997269443745883	23.73165893214064	7.304378370392315	0.3077904663672598	0.046230242850584274	0.30779046636725993	2.695028164104661
Track_190	83	95	125	6	0	0	0	3	136.0	163.0	299.0	6.114440058285523	41.993757602075384	76.54698266652434	0.0	0.5321132129201156	2.50123396733031	0.014911192500508803	0.39182956210593084	0.4464258254914192	0.9992547731399536	75.50137143982333	6.197048392448159	0.08098448997259473	0.04495911807562885	0.08449164009460222	2.4806048490998736
Track_195	88	100	90	14	0	0	0	4	119.0	180.0	299.0	0.9989407955184525	25.01644887737507	11.903859047086902	0.0	0.67190392359181	2.3107485393785363	0.10094735438360737	0.6280404665022535	0.3813664781212564	0.9908670869138506	74.0931288020205	3.4059440395979794	0.013482232585799664	0.008394460466541617	0.012493542859025418	2.364041740836305
Track_196	89	101	85	5	0	0	0	6	95.0	182.0	277.0	13.308248795322507	69.60203418787572	44.53339831163269	0.0	0.5887534745964254	1.7819922423882657	0.004765275583447716	0.5077671535226016	0.4018396485549853	0.9982666485449847	63.734825887550755	13.316003320241183	0.20880654508733806	0.14008682942444745	0.23793800880831012	2.396998595665908
Track_197	90	102	91	9	0	0	0	7	111.0	183.0	294.0	1.5312326387358939	93.74524068831748	45.736620996166124	0.0	0.49913199665018304	2.699491101573637	0.034447735806330586	0.42968640844238665	0.4105983377466122	0.9995850881377419	52.97335179226209	2.8647574700386698	0.028905715551862884	0.013794888637260305	0.027637756605150002	2.5117259800817493
Track_286	127	191	17	4	0	0	0	2	22.0	276.0	298.0	8.839644248823669	19.071309357543146	63.787630675271856	0.0	0.9387841449755613	2.0946174633479835	0.18199417607869434	0.9347245379879464	0.548625055171239	0.9906631708145142	21.61940709411187	9.633687592151086	0.40887542430482193	0.4018020113101668	0.4280025535802233	1.6928167505258145
