# Supplementary material for: Adhesion pilus retraction powers twitching motility in the thermoacidophilic crenarchaeon Sulfolobus acidocaldarius
Source: Nat Commun. 2024 Jun 14;15:5051. doi: 10.1038/s41467-024-49101-7 (PMC11178785; doi:10.1038/s41467-024-49101-7)
Supplement: Supplementary file 15 — Source Data [file 41467_2024_49101_MOESM15_ESM.zip › TWITCHING FULL TRACK DATASET/Figure 1/upsE 1/upsE_100X_1sec_interval_5min_total__3_trackss.csv]

LABEL	TRACK_INDEX	TRACK_ID	NUMBER_SPOTS	NUMBER_GAPS	NUMBER_SPLITS	NUMBER_MERGES	NUMBER_COMPLEX	LONGEST_GAP	TRACK_DURATION	TRACK_START	TRACK_STOP	TRACK_DISPLACEMENT	TRACK_X_LOCATION	TRACK_Y_LOCATION	TRACK_Z_LOCATION	TRACK_MEAN_SPEED	TRACK_MAX_SPEED	TRACK_MIN_SPEED	TRACK_MEDIAN_SPEED	TRACK_STD_SPEED	TRACK_MEAN_QUALITY	TOTAL_DISTANCE_TRAVELED	MAX_DISTANCE_TRAVELED	CONFINMENT_RATIO	MEAN_STRAIGHT_LINE_SPEED	LINEARITY_OF_FORWARD_PROGRESSION	MEAN_DIRECTIONAL_CHANGE_RATE
Label	Track index	Track ID	Number of spots in track	Number of gaps	Number of split events	Number of merge events	Number of complex points	Longest gap	Track duration	Track start	Track stop	Track displacement	Track mean X	Track mean Y	Track mean Z	Track mean speed	Track max speed	Track min speed	Track median speed	Track std speed	Track mean quality	Total distance traveled	Max distance traveled	Confinment ratio	Mean straight line speed	Linearity of forward progression	Mean directional change rate
Label	Index	ID	N spots	N gaps	N splits	N merges	N complex	Lgst gap	Duration	Track start	Track stop	Track disp.	Track X	Track Y	Track Z	Mean sp.	Max speed	Min speed	Med. speed	Std speed	Mean Q	Total dist.	Max dist.	Cfn. ratio	Mn. v. line	Fwd. progr.	Mn. ? rate
									(sec)	(sec)	(sec)	(µm)	(µm)	(µm)	(µm)	(µm/sec)	(µm/sec)	(µm/sec)	(µm/sec)	(µm/sec)	(quality)	(µm)	(µm)		(µm/sec)		(rad/sec)
Track_0	0	0	300	0	0	0	0	0	299.0	0.0	299.0	4.0796280527247255	64.16769016242182	26.392669649872595	0.0	0.2552661149197581	1.1612941576555178	0.016850388600225627	0.1951888021394805	0.20043567608384324	1.0	76.32456836100766	4.906039837470322	0.05345104650220212	0.01364424097901246	0.05345104650220212	2.568310751173692
Track_4	2	4	38	3	0	0	0	2	41.0	0.0	41.0	13.315091773916327	70.06069698813603	37.37346436281542	0.0	0.6148662312642833	2.8481476466439295	0.17125607537926535	0.4736109522877048	0.5006494315900558	0.9992823318431252	25.928176151365562	13.334876936962441	0.5135375390920066	0.3247583359491787	0.5281772187771852	1.9465792238217763
Track_6	3	6	300	0	0	0	0	0	299.0	0.0	299.0	2.4680742358729373	43.53368184853539	20.863664722087982	0.0	0.27215304633637294	1.561973859137768	0.011151150042008008	0.21858221193040828	0.20262880545312548	1.0	81.3737608545755	2.986282799436197	0.030330099161616445	0.008254428882518185	0.030330099161616438	2.477192956847682
Track_7	4	7	284	6	0	0	0	5	299.0	0.0	299.0	2.777659555754696	6.086532092699636	64.7768462737012	0.0	0.38104620854185145	3.1641604496379783	0.004192618781271804	0.2707502567977962	0.3854957937290956	0.9988339686057937	117.44120546392115	7.534051888478144	0.023651490503544044	0.009289831290149484	0.024379802454140294	2.3301199089618154
Track_14	6	14	232	9	0	0	0	18	299.0	0.0	299.0	4.989807785430547	56.462906814054286	40.21055599430602	0.0	0.250446534268307	2.3065955606217763	0.004119713090325153	0.09147298963687765	0.34639512062290967	0.9997968755919358	66.08410073077944	5.130662886020675	0.07550693329033206	0.016688320352610527	0.0666342634820895	2.3968632074533214
Track_15	7	15	259	10	0	0	0	16	291.0	0.0	291.0	3.641551666903233	58.441954109646915	2.761417183395679	0.0	0.37431473556881706	2.5139028433184283	0.009304520731223216	0.26942959899772423	0.401348390054501	0.9965851352942036	106.14027126507465	7.055211484955172	0.03430885962038691	0.012513923253963	0.03343155388992785	2.434381422555291
Track_17	8	17	297	3	0	0	0	1	299.0	0.0	299.0	2.9153679084094586	47.01210514945734	44.718779375582706	0.0	0.35092559807899937	2.2745056833723787	0.003919640494504512	0.237621620590509	0.3705035673916867	0.9997954659590416	106.09132295760485	5.013602715355036	0.027479795963845872	0.00975039434250655	0.027784790838517197	2.324941324117916
Track_22	9	22	291	5	0	0	0	3	298.0	0.0	298.0	11.02768066290162	53.64552401404656	9.50549156191145	0.0	0.27582548345147617	2.4786646346640913	0.0012680324629521882	0.16013210028810795	0.3244849046998821	0.9998716560426036	82.50021378906128	12.605951935991882	0.13366851013377354	0.0370056398083947	0.13416323736782215	2.403282388585123
Track_23	10	23	202	21	0	0	0	12	299.0	0.0	299.0	3.6516296946088462	15.66766766165802	55.16926790600156	0.0	0.4817486518838146	2.490891208371246	0.004129911316805786	0.3914526316765342	0.40209800779030114	0.9962192930207394	130.6347370227303	7.0051569020710565	0.027952976197850553	0.012212808343173398	0.025350996407393817	2.140277170697752
Track_24	11	24	289	5	0	0	0	5	299.0	0.0	299.0	1.2338998546623379	18.852029646799277	59.5093329282161	0.0	0.2240968664817672	1.41919777940786	0.00875249329994969	0.1651295012668039	0.21721328984461263	1.0	67.11346111629453	2.4228627420196958	0.018385281196036517	0.004126755366763672	0.018415051631698875	2.4616420122128355
Track_26	12	26	236	16	0	0	0	14	296.0	0.0	296.0	10.683679361773772	83.80073425527742	60.13705188538659	0.0	0.28156173965911935	2.018855334087592	0.0052839205527565195	0.13402522461269706	0.3340946875519391	0.999923941695084	78.47796695561232	11.54941371389529	0.13613603634529084	0.03609351135734382	0.1281903976053048	2.2862177082559456
Track_28	13	28	287	5	0	0	0	8	299.0	0.0	299.0	2.302434963604079	50.19783766151137	62.12801248654588	0.0	0.39733722308694236	2.5027049430814587	0.008917445544261625	0.33005513509632706	0.3744057602005518	0.9997095797950798	120.46269813273369	6.387042770394979	0.019113260779424893	0.007700451383291234	0.01938014093788107	2.4522545515087333
Track_31	14	31	283	11	0	0	0	4	297.0	2.0	299.0	1.199598549528856	25.797778317058924	3.9323221367676533	0.0	0.3519528910209698	2.3287491788333825	0.0016594970739220438	0.27221255802680494	0.3422007994854259	0.9953979780311719	106.50389875787957	5.191073830136833	0.011263423813770056	0.004039052355316013	0.011476116430239412	2.2782868704415216
Track_34	15	34	209	18	0	0	0	17	296.0	3.0	299.0	6.556448067549416	20.091608724940965	56.012193172887535	0.0	0.5074837037729668	2.285933607236566	6.945721339028833E-4	0.4307815284553693	0.38952160994794177	0.9976580681983364	127.10483194904108	11.600690998885858	0.05158299623241727	0.02215016239036965	0.04364704171915435	2.189618222738537
Track_35	16	35	254	17	0	0	0	7	298.0	1.0	299.0	2.2603652003936707	45.40211919608121	73.54657531606848	0.0	0.4508932125075012	1.9978370990792116	0.005578482752076068	0.36949142554684966	0.3557401160638849	0.9960093725854018	123.92233050693432	4.480789871383655	0.018240176658614306	0.0075851181221264115	0.016822426933295703	2.2048115343848864
Track_37	17	37	182	25	0	0	0	15	298.0	1.0	299.0	3.3850164601324813	2.408267978462705	39.671195176167195	0.0	0.40814967720810025	1.9571837359779252	0.006986419757562548	0.35790081628674136	0.3661236934597227	0.9946314957770672	94.08085042440489	5.2550773810663465	0.0359798667301842	0.011359115638028461	0.027830759822546357	2.1785384179500427
Track_38	18	38	122	27	0	0	0	19	296.0	2.0	298.0	7.772470542766562	4.684000685118728	39.74599138865358	0.0	0.504136972214414	1.6759659506093514	0.005513220019173445	0.47038702255466247	0.33891822918946335	0.9912778290568806	86.73541928482996	8.325870505934127	0.08961126385107553	0.02625834642826541	0.05208573835187295	1.9382460232998673
Track_39	19	39	156	27	0	0	0	15	296.0	3.0	299.0	1.4127311152789392	90.35544729433074	61.58781385908327	0.0	0.4754553319463164	3.071432345035826	0.006046048194467594	0.3767751416016452	0.4450513343651985	0.9982376037499844	94.13557892837538	8.026909141301845	0.015007408796559686	0.004772740254320741	0.010038251616157352	1.9088539895278442
Track_42	21	42	264	7	0	0	0	11	289.0	10.0	299.0	13.666308050641659	49.44212922748451	70.60041384910082	0.0	0.29336517282157715	3.087631967445398	0.0021820527489199784	0.19519858883111224	0.3392104634902553	0.9993483320330129	81.51092856973601	13.942032667933354	0.16766227903966963	0.0472882631510092	0.161192491583756	2.2197556953072644
Track_46	24	46	172	15	0	0	0	16	283.0	16.0	299.0	3.512195286083594	3.1348723023904537	39.1412671079815	0.0	0.3786993330965397	1.9258655764653017	0.0040679061780513216	0.23437397499600277	0.41124313214830266	0.9974927871033202	78.06076515301926	5.87618741834056	0.04499309325496341	0.012410584049765349	0.032771602601691374	2.180228515341687
Track_48	26	48	84	20	0	0	0	13	168.0	48.0	216.0	3.4592790606032344	91.26089951741446	61.92675700272496	0.0	0.5161327378166041	2.1901663325775766	0.03154044799001179	0.41141026824273313	0.3868226440037795	0.99793802911327	69.45537299775499	5.634422592439958	0.04980578047885581	0.020590946789304967	0.039894672979688975	1.9561980008126614
Track_49	27	49	216	11	0	0	0	6	240.0	50.0	290.0	15.07772552474667	25.0041111665028	36.36813795722661	0.0	0.4551285626729503	1.8694722800983743	0.0037901413014064396	0.37770193016633136	0.34883896508926815	0.9983542622239502	115.31319540324189	15.07772552474667	0.13075455477598166	0.06282385635311112	0.1380354069279883	2.179236266587766
Track_50	28	50	243	2	0	0	0	1	244.0	55.0	299.0	10.971247414387808	33.27427937599759	8.093578586582401	0.0	0.3422801299361687	1.0915668726961472	0.006685822151318895	0.277994350057765	0.2519830858713652	0.9993653763468864	83.73302054249991	13.934633475730623	0.13102653341902543	0.04496412874749101	0.1313664592679578	2.29093763523653
Track_51	29	51	42	8	0	0	0	19	86.0	57.0	143.0	1.6513877138635078	57.48714356342074	36.70663898167817	0.0	0.4990933510167923	2.1391376069014285	0.08770311718598311	0.39862355431370877	0.39741231492696927	0.9993639446440197	30.99305486127717	5.896983621398959	0.05328250865411648	0.019202182719343115	0.03847413050128381	2.1399354253414007
Track_59	34	59	36	3	0	0	0	1	38.0	129.0	167.0	18.94910203959194	20.12996480382462	18.62048080020171	0.0	0.6878658092376644	2.5276652847746113	0.00846381611650071	0.5638378648137262	0.6523113476967534	0.9968592425187429	30.19874724234023	18.94910203959194	0.6274797390609734	0.49866057998926155	0.724938750105792	2.3980064270448462
Track_61	36	61	69	3	0	0	0	6	76.0	147.0	223.0	14.675943987652731	60.926478296282724	43.179425018329496	0.0	0.5819398156960056	3.2629011015241187	0.01402373395528291	0.34983274365819034	0.6788375883249582	0.9997239078300587	44.793997201598025	18.07916187720719	0.32763193518101946	0.1931045261533254	0.3318290327366079	2.4076643746869326
Track_69	41	69	60	7	0	0	0	12	87.0	187.0	274.0	10.556043828130061	23.96693312497617	50.23968067592714	0.0	0.6939154108998614	1.775337986907523	0.01874603181151298	0.6479315438084002	0.4356951672646389	0.9852020859718322	57.51122426490386	10.556043828130061	0.18354754159827322	0.12133383710494323	0.17485393060747698	2.0275810182161216
Track_73	44	73	37	3	0	0	0	7	47.0	204.0	251.0	3.9857913574392554	29.31665816693896	8.031388602690617	0.0	0.49788385694575027	1.4995677733947477	0.02995204733372093	0.4605710386381041	0.38190137196124124	0.9990913304122718	26.295261837070566	5.6623121396630305	0.1515783102726196	0.08480407143487777	0.17032902403204062	1.7994524183867702
Track_75	45	75	74	11	0	0	0	5	92.0	207.0	299.0	5.302812632348928	90.6265079344746	67.99494394182442	0.0	0.7034457279491313	2.832172825420131	0.06073093777226119	0.5917033606668778	0.4589959808737945	0.9978530028381863	60.24170257229099	7.247693329480955	0.08802561026533853	0.057639267742923134	0.08193847151644261	1.9052814067587798
Track_79	49	79	32	0	0	0	0	0	31.0	254.0	285.0	1.5375128392989024	16.459604646681058	11.82879025541905	0.0	0.6261875191407271	1.7040896577253082	0.013488578358090482	0.6808940236968639	0.39190555011245787	0.9949704073369503	19.41181309336254	5.420853317838007	0.07920500943956763	0.049597188364480724	0.07920500943956763	1.8444455710882717
