# Supplementary material for: Adhesion pilus retraction powers twitching motility in the thermoacidophilic crenarchaeon Sulfolobus acidocaldarius
Source: Nat Commun. 2024 Jun 14;15:5051. doi: 10.1038/s41467-024-49101-7 (PMC11178785; doi:10.1038/s41467-024-49101-7)
Supplement: Supplementary file 15 — Source Data [file 41467_2024_49101_MOESM15_ESM.zip › TWITCHING FULL TRACK DATASET/Figure 1/flaJ 2/flaJ_100X_1sec_interval_5min_total__8_tracks.csv]

LABEL	TRACK_INDEX	TRACK_ID	NUMBER_SPOTS	NUMBER_GAPS	NUMBER_SPLITS	NUMBER_MERGES	NUMBER_COMPLEX	LONGEST_GAP	TRACK_DURATION	TRACK_START	TRACK_STOP	TRACK_DISPLACEMENT	TRACK_X_LOCATION	TRACK_Y_LOCATION	TRACK_Z_LOCATION	TRACK_MEAN_SPEED	TRACK_MAX_SPEED	TRACK_MIN_SPEED	TRACK_MEDIAN_SPEED	TRACK_STD_SPEED	TRACK_MEAN_QUALITY	TOTAL_DISTANCE_TRAVELED	MAX_DISTANCE_TRAVELED	CONFINMENT_RATIO	MEAN_STRAIGHT_LINE_SPEED	LINEARITY_OF_FORWARD_PROGRESSION	MEAN_DIRECTIONAL_CHANGE_RATE
Label	Track index	Track ID	Number of spots in track	Number of gaps	Number of split events	Number of merge events	Number of complex points	Longest gap	Track duration	Track start	Track stop	Track displacement	Track mean X	Track mean Y	Track mean Z	Track mean speed	Track max speed	Track min speed	Track median speed	Track std speed	Track mean quality	Total distance traveled	Max distance traveled	Confinment ratio	Mean straight line speed	Linearity of forward progression	Mean directional change rate
Label	Index	ID	N spots	N gaps	N splits	N merges	N complex	Lgst gap	Duration	Track start	Track stop	Track disp.	Track X	Track Y	Track Z	Mean sp.	Max speed	Min speed	Med. speed	Std speed	Mean Q	Total dist.	Max dist.	Cfn. ratio	Mn. v. line	Fwd. progr.	Mn. ? rate
									(sec)	(sec)	(sec)	(µm)	(µm)	(µm)	(µm)	(µm/sec)	(µm/sec)	(µm/sec)	(µm/sec)	(µm/sec)	(quality)	(µm)	(µm)		(µm/sec)		(rad/sec)
Track_1	0	1	271	8	0	0	0	11	299.0	0.0	299.0	15.506648485416635	29.3261587114314	63.10170660765017	0.0	0.40811973441495975	1.4207488163358508	0.022857093490544236	0.3306657188335884	0.27251539819662257	0.9592701733332278	116.73230417373762	15.637838823523891	0.13283939347532656	0.051861700620122526	0.1270747191249312	2.472133186326022
Track_3	1	3	177	22	0	0	0	11	252.0	0.0	252.0	0.3389010751405601	69.7105956403895	62.94721858852832	0.0	0.3787429012253959	2.0340501819969905	0.0019185311151527656	0.2996797210655503	0.34168568992306486	0.96501025843755	84.75759684706875	7.527621340766556	0.003998474328525994	0.001344845536272064	0.0035508138421100734	2.1538686753428213
Track_4	2	4	261	20	0	0	0	4	299.0	0.0	299.0	6.426726112977209	19.64099959647742	45.095416947506656	0.0	0.366011301902369	2.1470082714918868	0.0023577013958899153	0.267779496726745	0.33693361283083695	0.9448463629032003	104.65335812920794	11.240107768489116	0.06140965018095831	0.021494067267482306	0.058725146343201445	2.5441932859325727
Track_8	3	8	65	0	0	0	0	0	64.0	0.0	64.0	8.527101133943367	80.9250181877142	74.84021500443387	0.0	0.28583605815682467	0.9215178987525111	0.016250171160045027	0.1966663961941508	0.22679509249301974	0.9674458567912761	18.29350772203678	8.527101133943367	0.46612717820494454	0.1332359552178651	0.46612717820494454	2.535225932770372
Track_10	4	10	291	4	0	0	0	6	299.0	0.0	299.0	3.788223806775176	79.46060434289082	20.405814764254824	0.0	0.19126839414423366	1.4707955748987542	0.0029148157928283094	0.10384643198754243	0.22502585185146395	0.9751046799712165	60.285474842820534	6.467251371937038	0.0628380852378128	0.012669644838712963	0.06624013808135444	2.6182757094864195
Track_19	6	19	160	40	0	0	0	10	292.0	4.0	296.0	4.569427761510527	61.257412195795474	67.15181937157864	0.0	0.6424814290599148	2.538170626461296	0.06439326900065899	0.5826329339116586	0.45459157402516476	0.9582909625023603	146.3557593498943	4.88020493846377	0.03122137305568103	0.015648725210652487	0.02435669655627223	1.972985802189873
Track_20	7	20	272	10	0	0	0	11	295.0	4.0	299.0	4.497655154257621	47.506251310524874	9.588612150612178	0.0	0.31135097951994184	2.2882957315276777	0.015097966497835357	0.2181095434914455	0.27732869721300124	0.9756057433345738	91.47161926170365	7.448551353372293	0.049169952282026023	0.015246288658500409	0.04896817309522514	2.5031713331357484
Track_21	8	21	242	21	0	0	0	10	292.0	7.0	299.0	1.06636533929955	10.03427052319916	58.03400925021839	0.0	0.3975857392779397	3.3827848162381335	0.01765986200681199	0.32111080354235927	0.32609100701905014	0.9343837548878567	108.66648017726565	2.600710723929744	0.009813194810027964	0.0036519360934916096	0.009185279381810662	2.522485669085023
Track_23	10	23	232	11	0	0	0	16	291.0	8.0	299.0	9.545339388530104	1.908189953901207	33.8704944563496	0.0	0.1958953381500473	1.595357939413472	0.0037487283221006246	0.03782776033175695	0.294207278906734	0.9757195343745166	59.69442086733142	9.558757074332092	0.15990337538820015	0.03280185356883197	0.1674458099850604	2.5520123466253137
Track_24	11	24	28	1	0	0	0	1	28.0	38.0	66.0	3.895132653961749	22.25408885611827	50.97435566434604	0.0	0.5313024687368949	2.02778282179261	0.09792882442009986	0.44475189342367566	0.4032422617912999	0.9616399471248899	14.518072168415108	4.288517049546444	0.26829544644610814	0.1391118804986339	0.2618317976751642	2.409141430665763
Track_29	15	29	216	5	0	0	0	16	241.0	58.0	299.0	4.84080749184448	45.26646141280985	19.210563075132267	0.0	0.2632995359186297	1.5330159341001648	0.0014631990542257171	0.15629451625779894	0.2952980805482257	0.9767780345347192	60.08943484251833	6.750612781496172	0.0805600436171718	0.020086338140433525	0.07628702447330185	2.6323423811791473
Track_53	29	53	26	4	0	0	0	6	37.0	262.0	299.0	4.019315630957085	54.70057251911689	40.935697622921225	0.0	0.43749519073424714	1.1276885579578708	0.038322539509258666	0.3497469883793906	0.3240303968827122	0.9801940138523395	16.122523498223572	4.019315630957085	0.24929817167889046	0.10863015218802934	0.24830022018234213	2.2006002882282893
