# Supplementary material for: Adhesion pilus retraction powers twitching motility in the thermoacidophilic crenarchaeon Sulfolobus acidocaldarius
Source: Nat Commun. 2024 Jun 14;15:5051. doi: 10.1038/s41467-024-49101-7 (PMC11178785; doi:10.1038/s41467-024-49101-7)
Supplement: Supplementary file 15 — Source Data [file 41467_2024_49101_MOESM15_ESM.zip › TWITCHING FULL TRACK DATASET/Figure 1/flaJ 2/flaJ_100X_1sec_interval_5min_total__4_tracks.csv]

LABEL	TRACK_INDEX	TRACK_ID	NUMBER_SPOTS	NUMBER_GAPS	NUMBER_SPLITS	NUMBER_MERGES	NUMBER_COMPLEX	LONGEST_GAP	TRACK_DURATION	TRACK_START	TRACK_STOP	TRACK_DISPLACEMENT	TRACK_X_LOCATION	TRACK_Y_LOCATION	TRACK_Z_LOCATION	TRACK_MEAN_SPEED	TRACK_MAX_SPEED	TRACK_MIN_SPEED	TRACK_MEDIAN_SPEED	TRACK_STD_SPEED	TRACK_MEAN_QUALITY	TOTAL_DISTANCE_TRAVELED	MAX_DISTANCE_TRAVELED	CONFINMENT_RATIO	MEAN_STRAIGHT_LINE_SPEED	LINEARITY_OF_FORWARD_PROGRESSION	MEAN_DIRECTIONAL_CHANGE_RATE
Label	Track index	Track ID	Number of spots in track	Number of gaps	Number of split events	Number of merge events	Number of complex points	Longest gap	Track duration	Track start	Track stop	Track displacement	Track mean X	Track mean Y	Track mean Z	Track mean speed	Track max speed	Track min speed	Track median speed	Track std speed	Track mean quality	Total distance traveled	Max distance traveled	Confinment ratio	Mean straight line speed	Linearity of forward progression	Mean directional change rate
Label	Index	ID	N spots	N gaps	N splits	N merges	N complex	Lgst gap	Duration	Track start	Track stop	Track disp.	Track X	Track Y	Track Z	Mean sp.	Max speed	Min speed	Med. speed	Std speed	Mean Q	Total dist.	Max dist.	Cfn. ratio	Mn. v. line	Fwd. progr.	Mn. ? rate
									(sec)	(sec)	(sec)	(µm)	(µm)	(µm)	(µm)	(µm/sec)	(µm/sec)	(µm/sec)	(µm/sec)	(µm/sec)	(quality)	(µm)	(µm)		(µm/sec)		(rad/sec)
Track_172	0	0	113	5	0	0	0	16	146.0	0.0	146.0	12.064289999065634	61.78185412036815	11.828034549149923	0.0	0.4698903133490952	1.4488492866071976	0.005810185783407877	0.4089072201278982	0.3175477975579702	0.9483267343149776	61.706209137726766	12.064289999065634	0.19551176725406078	0.08263212328127147	0.17585406835122744	2.3698354694518806
Track_173	1	1	94	6	0	0	0	11	122.0	0.0	122.0	8.815020102495078	39.38430842252599	15.93582450934594	0.0	0.393187399430611	2.8369396803752243	0.016097025387445583	0.30516093073896894	0.39470304072578233	0.9440478936154791	51.61819797206848	11.124833903279566	0.1707734955657507	0.07225426313520555	0.183765459523473	2.326978314097594
Track_174	2	2	151	11	0	0	0	14	199.0	0.0	199.0	2.9243871152614376	73.51864642078638	62.62484179981007	0.0	0.473466950030809	1.5399587875498304	0.007281518139152271	0.38493144100398247	0.3498463650992718	0.9544875108643084	90.74639406203038	11.177934181425046	0.03222593190052765	0.014695412639504711	0.03103788477431944	2.2505199454895073
Track_175	3	3	171	21	0	0	0	19	299.0	0.0	299.0	4.06948966016358	84.88713562611136	48.10059136335183	0.0	0.5644195751004767	1.7168347412375216	0.04149500924828892	0.5146413565523011	0.3270974785203488	0.9698553667430989	115.764367162726	4.407694482190199	0.03515321475772625	0.013610333311583879	0.02411385769028475	2.1225629398792605
Track_176	4	4	279	20	0	0	0	2	299.0	0.0	299.0	2.1707155000624456	78.7171600207152	32.21921845071685	0.0	0.6457002590139836	2.7117838201892006	0.019138673557384182	0.600097134298275	0.3742415912283147	0.974743110304665	189.645247880951	4.509165269081338	0.011446189790239845	0.007259918060409517	0.011243480173750856	2.53545341358849
Track_177	5	5	163	19	0	0	0	8	221.0	0.0	221.0	11.730983207792324	34.25752389041443	47.58659058421196	0.0	0.45150302319359076	1.7076452993352027	0.006179852800385477	0.43297608009877087	0.307847092866956	0.9396441330207638	92.69719227744032	11.730983207792324	0.12655165619991804	0.05308137198096074	0.11756592814263629	2.3027139025935064
Track_179	6	7	296	2	0	0	0	3	299.0	0.0	299.0	6.829657964967396	65.06801686245154	38.87673781314677	0.0	0.23905011245474908	1.4539348162948809	0.0032591765164099334	0.1611299421010616	0.24536522255363474	0.9663499184959644	71.55519374578431	8.008925285615387	0.09544601317454705	0.022841665434673565	0.09555178702958096	2.652270513341154
Track_181	7	9	74	12	0	0	0	9	119.0	1.0	120.0	4.032334969186221	22.431607723327364	23.00756798498806	0.0	0.4205594364670656	1.8043153467028226	0.011521703746827767	0.32133355393654073	0.36392388396700465	0.9199405787764369	48.5895125271759	4.881149126170608	0.08298776339711071	0.03388516780828757	0.08057165021177963	2.1749583879068015
Track_183	9	11	273	7	0	0	0	15	296.0	3.0	299.0	12.099868063809142	54.06860268596515	26.698007496636574	0.0	0.3850469941063525	2.317310080509446	0.011201210186860298	0.30574438880735627	0.28430925758448666	0.957368824508164	107.52691445003914	12.91805101558594	0.11252873874132391	0.04087793264800386	0.10616348984330236	2.68632779665796
Track_184	10	12	146	1	0	0	0	2	147.0	152.0	299.0	4.314333179635945	62.22720567640213	18.034250722486362	0.0	0.3100949167053102	2.4114202270377767	0.011182433541985013	0.20605770031306067	0.33555041206574293	0.9688641543257727	46.14935014704689	6.495100203770907	0.09348632572049381	0.029349205303645882	0.0946458768672337	2.6255805628499007
Track_193	19	21	65	16	0	0	0	19	177.0	107.0	284.0	2.9082163209485805	85.09692041847222	47.65080149664457	0.0	0.525042689715455	2.0077090318546933	0.0128053346969962	0.4215830480999923	0.43038295870605553	0.9582083555368277	42.450937477258485	4.317431291422852	0.06850770545424467	0.016430600683325313	0.031293837634859406	1.945935731448983
Track_195	21	23	66	9	0	0	0	4	88.0	126.0	214.0	15.039408239364676	67.1716958616128	49.44314069865622	0.0	0.6680876306532132	2.1275894682848464	0.1204231382433675	0.6328806073594802	0.3741076286596917	0.9530218171350884	61.86869587801934	16.824757241337338	0.24308591002170882	0.17090236635641676	0.25580830794505116	2.2755074749743023
Track_196	22	24	72	20	0	0	0	18	166.0	133.0	299.0	6.820560342662803	1.8921874869942092	42.964508170684724	0.0	0.4344501351644675	1.406776885500593	0.0075931154028601525	0.35610468756601205	0.2940309714086871	0.9119939547446039	53.386810741710704	6.820560342662803	0.12775740389627643	0.04108771290760725	0.09457405944194928	1.7166335235153471
Track_216	42	44	86	15	0	0	0	11	143.0	154.0	297.0	7.291838983603317	59.45926580547556	24.391822806389197	0.0	0.49646177331642843	1.5683239879890707	0.007720433109830623	0.4317405813001886	0.30509353716205256	0.9347714151060859	60.41833372394018	9.31349227584063	0.12068917717792003	0.050991881004219	0.10271058869968314	2.302278791282499
Track_427	43	255	113	8	0	0	0	10	131.0	3.0	134.0	11.34555634998657	60.21250281677844	25.184028558202197	0.0	0.5674252522530814	2.1166645667576605	0.011373070897158978	0.5406348610530826	0.3411879216403216	0.9635197815641893	71.12396965016097	12.67726795402109	0.15951804160808525	0.08660730038157687	0.15263208684788762	2.397642214717962
