# Supplementary material for: Adhesion pilus retraction powers twitching motility in the thermoacidophilic crenarchaeon Sulfolobus acidocaldarius
Source: Nat Commun. 2024 Jun 14;15:5051. doi: 10.1038/s41467-024-49101-7 (PMC11178785; doi:10.1038/s41467-024-49101-7)
Supplement: Supplementary file 15 — Source Data [file 41467_2024_49101_MOESM15_ESM.zip › TWITCHING FULL TRACK DATASET/Figure 1/flaJ 2/flaJ_100X_1sec_interval_5min_total__10_trackss.csv]

LABEL	TRACK_INDEX	TRACK_ID	NUMBER_SPOTS	NUMBER_GAPS	NUMBER_SPLITS	NUMBER_MERGES	NUMBER_COMPLEX	LONGEST_GAP	TRACK_DURATION	TRACK_START	TRACK_STOP	TRACK_DISPLACEMENT	TRACK_X_LOCATION	TRACK_Y_LOCATION	TRACK_Z_LOCATION	TRACK_MEAN_SPEED	TRACK_MAX_SPEED	TRACK_MIN_SPEED	TRACK_MEDIAN_SPEED	TRACK_STD_SPEED	TRACK_MEAN_QUALITY	TOTAL_DISTANCE_TRAVELED	MAX_DISTANCE_TRAVELED	CONFINMENT_RATIO	MEAN_STRAIGHT_LINE_SPEED	LINEARITY_OF_FORWARD_PROGRESSION	MEAN_DIRECTIONAL_CHANGE_RATE
Label	Track index	Track ID	Number of spots in track	Number of gaps	Number of split events	Number of merge events	Number of complex points	Longest gap	Track duration	Track start	Track stop	Track displacement	Track mean X	Track mean Y	Track mean Z	Track mean speed	Track max speed	Track min speed	Track median speed	Track std speed	Track mean quality	Total distance traveled	Max distance traveled	Confinment ratio	Mean straight line speed	Linearity of forward progression	Mean directional change rate
Label	Index	ID	N spots	N gaps	N splits	N merges	N complex	Lgst gap	Duration	Track start	Track stop	Track disp.	Track X	Track Y	Track Z	Mean sp.	Max speed	Min speed	Med. speed	Std speed	Mean Q	Total dist.	Max dist.	Cfn. ratio	Mn. v. line	Fwd. progr.	Mn. ? rate
									(sec)	(sec)	(sec)	(µm)	(µm)	(µm)	(µm)	(µm/sec)	(µm/sec)	(µm/sec)	(µm/sec)	(µm/sec)	(quality)	(µm)	(µm)		(µm/sec)		(rad/sec)
Track_1	0	1	159	12	0	0	0	17	203.0	0.0	203.0	4.16696158188696	10.800977929353923	37.77191422241661	0.0	0.3305606975545108	3.1005364103117667	5.755220953192769E-4	0.2236096520571464	0.4280830370511748	0.9410961326563133	68.4351666083248	9.10487303150576	0.06088918590256006	0.020526904344270736	0.06209723205489596	2.385619014194755
Track_2	1	2	117	11	0	0	0	18	187.0	0.0	187.0	1.6018598914227107	50.01053761762099	4.724466316400753	0.0	0.3802925989482394	1.50332017643463	0.010734975407998339	0.31955982642020353	0.3103565289949815	0.950405134095086	52.38948688611276	2.6053329069008018	0.030575979774433076	0.008566095676057277	0.022525012844710094	2.304110178330154
Track_3	2	3	282	3	0	0	0	9	299.0	0.0	299.0	2.7104009111583975	17.75710362300258	32.183847802564394	0.0	0.04978450611468037	0.4590398788733226	5.513403957842707E-4	0.03419604695912626	0.06199520242351393	0.9577290155786149	17.262677783123003	3.486117458969498	0.1570092974687996	0.009064885990496313	0.18208247300103828	2.751853891367982
Track_4	3	4	144	28	0	0	0	17	288.0	0.0	288.0	3.9092122270486156	50.234906509156126	47.185137334783605	0.0	0.4632941439900114	2.2202628504181177	0.005496420778065696	0.45169936402926475	0.37433143545763037	0.9332568554414643	92.60917697398945	4.785472746987328	0.04221193141740771	0.013573653566141026	0.029298133253403854	2.0957496616516904
Track_5	4	5	215	30	0	0	0	15	299.0	0.0	299.0	11.185741818518279	15.402820354347245	13.648085654862106	0.0	0.39430296987654406	2.0155662426465715	0.0026806913443964964	0.307587784684598	0.33156202641168175	0.9518847684527553	99.33420450369664	13.274041296107848	0.11260715152857555	0.037410507754241734	0.09487757032607422	2.2821803529855154
Track_7	5	7	297	3	0	0	0	1	299.0	0.0	299.0	8.327808826912541	93.1151971820931	54.37748314720459	0.0	0.3805688167725356	1.7258364318347978	0.012107192764433755	0.31652343310797426	0.2806616894297067	0.968430013568313	113.30764770054242	12.15874254592983	0.07349732340152249	0.027852203434490106	0.07318572149629708	2.6529202934716825
Track_9	7	9	207	28	0	0	0	16	298.0	0.0	298.0	5.954273414248541	43.202710739873226	75.56086160073728	0.0	0.47936090592876995	3.6242470987184285	0.01513275398675285	0.3972404977617765	0.4161555691386514	0.9414677044043794	123.98205823566116	8.388070042964399	0.048025282843190485	0.019980783269290404	0.04168212931460753	2.299751075469188
Track_10	8	10	294	4	0	0	0	3	299.0	0.0	299.0	7.647504139105722	57.87706125586477	12.944102937657357	0.0	0.2626273581688384	1.6620719840847915	0.0032679120355935854	0.1599140206111315	0.27345492412635153	0.9656650902462655	79.59572430745634	7.647504139105722	0.09607933347733004	0.025576936920086026	0.09738869970904962	2.639578575404956
Track_11	9	11	165	6	0	0	0	12	181.0	0.0	181.0	1.6104517099215392	44.780139565146506	6.944543308260321	0.0	0.4494159344330809	1.294164148683611	0.01461070424022372	0.390611170854125	0.291747373289384	0.9706657807032267	76.08368994090964	2.564727555491429	0.02116684549832291	0.008897523259235023	0.019797970159778314	2.659150740787879
Track_12	10	12	240	9	0	0	0	8	259.0	39.0	298.0	4.689801358494776	22.75974392082542	33.373355803767616	0.0	0.21986141483115812	1.4279815446199897	0.0019302817850973021	0.12051317062519776	0.26514921359033905	0.9379425960282485	61.250715148651295	8.702677982901596	0.07656729145305405	0.018107341152489482	0.08235797612052555	2.5982693864532314
Track_13	11	13	102	33	0	0	0	17	292.0	2.0	294.0	0.260562836088732	54.472429299405725	5.516930807872645	0.0	0.5847993425482344	2.473165287819596	0.03638187856663449	0.49911128601629107	0.43314030386779795	0.9341347994757634	97.06867211785116	3.783191705133537	0.0026843144178626695	8.923384797559315E-4	0.001525888308744689	1.7813732443815495
Track_14	12	14	261	19	0	0	0	7	298.0	1.0	299.0	3.07960077258796	83.26155822848335	70.75269542601143	0.0	0.5931693691406662	2.3579213902255836	0.054377787918441695	0.5437255766778685	0.347672544292155	0.9573393564571366	169.9489236954486	4.978906501409863	0.01812074301868871	0.01033423078049651	0.017422057372024912	2.513585764102817
Track_15	13	15	282	8	0	0	0	5	298.0	1.0	299.0	4.752428188911037	74.91245061204852	3.2703858930553227	0.0	0.24855076685799238	1.9928868617595417	0.007995279786915374	0.1438407818954002	0.28377096998149764	0.9744623840277922	77.20359460106991	6.258529714154426	0.061557084400901414	0.01594774560037261	0.06416293058344992	2.654632575673521
Track_18	16	18	153	34	0	0	0	15	290.0	9.0	299.0	3.169429797836371	71.16230141731084	59.42016824943609	0.0	0.6219601180977818	2.2827114605407854	0.011679366025937474	0.5485083787670485	0.41285612607949346	0.9496051201633379	133.7528665879488	5.409931524614117	0.0236961635192493	0.010929068268401279	0.017571976000369624	2.087786992629131
Track_19	17	19	56	12	0	0	0	19	178.0	11.0	189.0	6.586768347742559	51.681341249230066	4.461356797605843	0.0	0.47018525689411317	1.1316869712499635	0.006824938022412726	0.43727196565155374	0.3176730174390853	0.9446903775845256	40.631369732788926	6.586768347742559	0.16211041840480048	0.037004316560351455	0.0787015671328991	1.857889340158422
Track_20	18	20	62	6	0	0	0	17	94.0	11.0	105.0	1.9353235249005145	3.5574621920844987	29.851181745166055	0.0	0.5002846067341606	1.3155440202412603	0.04268107677652715	0.40573047372245413	0.3233115045909431	0.9351525018292088	37.04855111337865	6.754240679379441	0.052237495576490905	0.020588548137239517	0.04115367105064614	2.289708058277687
Track_24	21	24	175	5	0	0	0	4	187.0	112.0	299.0	3.4396353485147295	24.7367128650917	56.992948894033354	0.0	0.2259815215003191	1.494852294776223	0.0010832497843976108	0.09065626764887884	0.28109982269805145	0.9545038260732378	45.7441823527176	6.4690185501773785	0.07519284795589717	0.018393771917191066	0.0813950264387661	2.753579431987126
Track_32	28	32	57	1	0	0	0	1	57.0	242.0	299.0	7.2880908904423265	89.73638278535876	3.2633507713763814	0.0	0.2445752874042626	1.450140837929392	0.004476098181303254	0.09557764541517709	0.33873961005821684	0.9769955057846872	14.476082445596381	7.4930039830738995	0.5034574041583578	0.12786124369197063	0.5227888927331674	2.5976482614996073
