# Supplementary material for: Adhesion pilus retraction powers twitching motility in the thermoacidophilic crenarchaeon Sulfolobus acidocaldarius
Source: Nat Commun. 2024 Jun 14;15:5051. doi: 10.1038/s41467-024-49101-7 (PMC11178785; doi:10.1038/s41467-024-49101-7)
Supplement: Supplementary file 15 — Source Data [file 41467_2024_49101_MOESM15_ESM.zip › TWITCHING FULL TRACK DATASET/Figure 1/flaJ 2/flaJ_100X_1sec_interval_5min_total__11_tracks.csv]

LABEL	TRACK_INDEX	TRACK_ID	NUMBER_SPOTS	NUMBER_GAPS	NUMBER_SPLITS	NUMBER_MERGES	NUMBER_COMPLEX	LONGEST_GAP	TRACK_DURATION	TRACK_START	TRACK_STOP	TRACK_DISPLACEMENT	TRACK_X_LOCATION	TRACK_Y_LOCATION	TRACK_Z_LOCATION	TRACK_MEAN_SPEED	TRACK_MAX_SPEED	TRACK_MIN_SPEED	TRACK_MEDIAN_SPEED	TRACK_STD_SPEED	TRACK_MEAN_QUALITY	TOTAL_DISTANCE_TRAVELED	MAX_DISTANCE_TRAVELED	CONFINMENT_RATIO	MEAN_STRAIGHT_LINE_SPEED	LINEARITY_OF_FORWARD_PROGRESSION	MEAN_DIRECTIONAL_CHANGE_RATE
Label	Track index	Track ID	Number of spots in track	Number of gaps	Number of split events	Number of merge events	Number of complex points	Longest gap	Track duration	Track start	Track stop	Track displacement	Track mean X	Track mean Y	Track mean Z	Track mean speed	Track max speed	Track min speed	Track median speed	Track std speed	Track mean quality	Total distance traveled	Max distance traveled	Confinment ratio	Mean straight line speed	Linearity of forward progression	Mean directional change rate
Label	Index	ID	N spots	N gaps	N splits	N merges	N complex	Lgst gap	Duration	Track start	Track stop	Track disp.	Track X	Track Y	Track Z	Mean sp.	Max speed	Min speed	Med. speed	Std speed	Mean Q	Total dist.	Max dist.	Cfn. ratio	Mn. v. line	Fwd. progr.	Mn. ? rate
									(sec)	(sec)	(sec)	(µm)	(µm)	(µm)	(µm)	(µm/sec)	(µm/sec)	(µm/sec)	(µm/sec)	(µm/sec)	(quality)	(µm)	(µm)		(µm/sec)		(rad/sec)
Track_0	0	0	299	1	0	0	0	1	299.0	0.0	299.0	0.9702860442300515	77.90713163877534	75.52614882859464	0.0	0.4720036976794846	1.0284877870924	0.011348615196332202	0.48176594826427255	0.2245337238585555	0.989298236409956	141.01341966286898	1.0979899516067877	0.006880806426436468	0.0032451038268563595	0.00687516611164338	2.902631944507204
Track_2	2	2	294	4	0	0	0	3	299.0	0.0	299.0	4.792595378276269	15.852876854503188	38.82621887267186	0.0	0.308234524393124	1.9387838546387135	0.002534391670284679	0.21368817435726295	0.2945035908965137	0.9702034803474842	91.92042434263071	6.948384560958974	0.05213852538813365	0.016028747084536017	0.05200179024752226	2.6502316900703082
Track_3	3	3	277	11	0	0	0	6	299.0	0.0	299.0	3.488188234615876	41.70339676497647	41.890925623937974	0.0	0.3445244775841834	3.7606507781780887	0.002939260533510786	0.23042551930549923	0.4224229359743669	0.9574139935875627	113.30852160044226	8.4753922655299	0.030784871123075895	0.01166618138667517	0.03386169095583224	2.6162535376968497
Track_4	4	4	298	2	0	0	0	1	299.0	0.0	299.0	10.078584107455928	91.34675077783461	30.793861082617116	0.0	0.20260323324491483	2.052343652374893	0.0045643843182621826	0.06106632442661238	0.2795833567591789	0.9757406037525843	60.88624145385177	12.728586561498705	0.16553138881293747	0.033707639155371	0.16637266155878108	2.7169839074971627
Track_5	5	5	293	4	0	0	0	3	299.0	0.0	299.0	1.9547407751954742	75.928041198266	65.56538541015513	0.0	0.23038715206879407	1.6170464443621013	0.00206085686888315	0.10943652536899205	0.26700009151556303	0.9722806876429926	69.36699936134426	5.032981436841533	0.028179693416071003	0.006537594565871151	0.02837655879317008	2.7157269893545424
Track_6	6	6	285	7	0	0	0	6	299.0	0.0	299.0	6.394232449470445	61.821887674391256	68.70812698871461	0.0	0.27525696615970574	1.6296983642127287	0.003264731330258153	0.22956173696491622	0.2154363854180411	0.9314639961510374	80.96766698705181	8.377797185550811	0.07897266510708524	0.02138539280759346	0.07769246717333042	2.737536890517354
Track_7	7	7	181	2	0	0	0	8	189.0	0.0	189.0	12.517890585910157	92.4839123443535	71.41204605989628	0.0	0.16361617144589508	1.9953902187168178	0.0039011944497610762	0.040990330600297074	0.27223301958366025	0.9755869863441636	29.843286444503946	12.675879707047127	0.41945415794564744	0.06623222532227596	0.4048024393736518	2.6493392147519694
Track_8	8	8	173	4	0	0	0	8	185.0	0.0	185.0	11.496665786930661	88.50481280947952	69.67183641997016	0.0	0.21605605441301862	1.2594146196356744	0.0018987436862608808	0.10443007150785559	0.2584957933904053	0.9758766944697826	42.630908657041104	11.496665786930661	0.26967911661042726	0.062144139388814384	0.2876297059003862	2.6766448568123056
Track_9	9	9	298	2	0	0	0	1	299.0	0.0	299.0	7.315415909667089	13.517330043533118	71.13626780443784	0.0	0.11724781917994259	3.3801205355662143	0.001694705267745078	0.04471530874013481	0.27038907956999725	0.9484834212984815	35.05814961810076	8.345398031223684	0.20866520307991643	0.02446627394537488	0.2086714628595863	2.822917778622746
Track_10	10	10	62	17	0	0	0	18	136.0	0.0	136.0	1.3181676624621377	51.6272656308063	71.01440822649178	0.0	0.5370192169376604	1.9696837360221817	0.013670663494631051	0.45853619359405473	0.38299568236788645	0.925914607701763	43.6912550497687	2.0532788907920274	0.030170057165000482	0.009692409282809835	0.01804853341763182	1.9099447810424874
Track_11	11	11	187	24	0	0	0	17	299.0	0.0	299.0	2.4504873428632292	50.641274913199275	74.48563873395419	0.0	0.19661536954569706	0.940017135518145	0.007529639090838688	0.14992061970545228	0.16763119055093684	0.9603302466040626	41.11260112930935	3.5474628401899224	0.059604288601342384	0.008195609842351938	0.041683464834355824	2.388623645525843
Track_13	12	13	298	1	0	0	0	2	299.0	0.0	299.0	7.241159616218001	64.29628303457768	48.72003162141975	0.0	0.1830524115463823	0.7050177327615554	0.007177550751506736	0.14108989751844922	0.145606827140235	0.9678293480569085	54.50295429851428	7.292193850365068	0.13285811217788226	0.024217925137852845	0.13230049761850007	2.8076864725051816
Track_14	13	14	300	0	0	0	0	0	299.0	0.0	299.0	7.281482510683193	75.21767836633302	52.85679764297637	0.0	0.08182005726384366	0.7901360840987816	0.002804591048836359	0.041828317310035466	0.11991403225877727	0.9815542701880137	24.464197121889246	9.162775650991506	0.297638319148766	0.0243527843166662	0.2976383191487659	2.715154430003179
Track_15	14	15	259	22	0	0	0	5	299.0	0.0	299.0	5.061727998307571	35.05594795966448	13.375899923673195	0.0	0.501627322969785	2.256459426252308	0.011447834052998061	0.4135647849249714	0.37636132720911464	0.9573343992233276	159.3265239880712	5.830474851515728	0.0317695250709577	0.01692885618163067	0.03374787497899186	2.4906326674954586
Track_17	15	17	235	20	0	0	0	13	293.0	2.0	295.0	7.3135868143579	45.40726094569655	62.11948373582135	0.0	0.4827812544988657	2.2313756052485023	0.023566395678008688	0.39105667120037213	0.33564531346586784	0.9331498802976406	126.43058053357122	7.3135868143579	0.05784666006825712	0.02496104714797918	0.05170260219380127	2.525694242280633
Track_20	18	20	48	6	0	0	0	13	67.0	8.0	75.0	4.761372140764884	51.82455560429705	10.03158904920911	0.0	0.3514379952112811	0.9400212936620781	0.013472167240333932	0.2870913860601969	0.2331523768893119	0.9792386392752329	19.04357311567587	4.761372140764884	0.2500251455881209	0.0710652558323117	0.20221278518729302	2.3368378780068593
Track_23	20	23	227	4	0	0	0	8	240.0	34.0	274.0	4.085326152005952	62.909019133659946	7.845723021477097	0.0	0.34614641569143934	1.3675494009446483	0.0037785580436203573	0.30204470535860656	0.28103835592695975	0.9701378576555967	79.89542328439515	17.660602901953375	0.05113341896273402	0.0170221923000248	0.04917627780724635	2.6884311712015956
Track_24	21	24	207	21	0	0	0	13	258.0	41.0	299.0	5.47306095539973	41.62927546688354	28.795512530050132	0.0	0.3263666003435621	1.3758433121104134	0.00814791782147979	0.26477014933187065	0.26902659650632665	0.9567944306682273	86.21269897195343	7.912091686685014	0.06348323414837317	0.02121341455581291	0.06499873005841227	2.5510030890962936
Track_29	26	29	197	12	0	0	0	12	235.0	64.0	299.0	4.4728672349377385	31.726344283022705	41.5579844776882	0.0	0.3653988949392599	3.7013539164399223	0.006511244490227991	0.2864697913184042	0.3917866153942178	0.9358943973095889	86.63939722687945	6.776995923402116	0.05162625062158273	0.01903347759547974	0.05208958718565272	2.5491230247316943
Track_34	31	34	138	7	0	0	0	9	170.0	129.0	299.0	1.3600537273163003	6.013173786960454	28.490942937663082	0.0	0.28529963539003717	1.102161460301581	0.002110095502041968	0.20469223734605319	0.26437060216622976	0.933766213880069	53.95437260787295	6.685209688110852	0.025207479238074638	0.00800031604303706	0.02804180254944846	2.5250048193165147
