# Supplementary material for: Adhesion pilus retraction powers twitching motility in the thermoacidophilic crenarchaeon Sulfolobus acidocaldarius
Source: Nat Commun. 2024 Jun 14;15:5051. doi: 10.1038/s41467-024-49101-7 (PMC11178785; doi:10.1038/s41467-024-49101-7)
Supplement: Supplementary file 15 — Source Data [file 41467_2024_49101_MOESM15_ESM.zip › TWITCHING FULL TRACK DATASET/Figure 1/flaJ 2/flaJ_100X_1sec_interval_5min_total__9_tracks.csv]

LABEL	TRACK_INDEX	TRACK_ID	NUMBER_SPOTS	NUMBER_GAPS	NUMBER_SPLITS	NUMBER_MERGES	NUMBER_COMPLEX	LONGEST_GAP	TRACK_DURATION	TRACK_START	TRACK_STOP	TRACK_DISPLACEMENT	TRACK_X_LOCATION	TRACK_Y_LOCATION	TRACK_Z_LOCATION	TRACK_MEAN_SPEED	TRACK_MAX_SPEED	TRACK_MIN_SPEED	TRACK_MEDIAN_SPEED	TRACK_STD_SPEED	TRACK_MEAN_QUALITY	TOTAL_DISTANCE_TRAVELED	MAX_DISTANCE_TRAVELED	CONFINMENT_RATIO	MEAN_STRAIGHT_LINE_SPEED	LINEARITY_OF_FORWARD_PROGRESSION	MEAN_DIRECTIONAL_CHANGE_RATE
Label	Track index	Track ID	Number of spots in track	Number of gaps	Number of split events	Number of merge events	Number of complex points	Longest gap	Track duration	Track start	Track stop	Track displacement	Track mean X	Track mean Y	Track mean Z	Track mean speed	Track max speed	Track min speed	Track median speed	Track std speed	Track mean quality	Total distance traveled	Max distance traveled	Confinment ratio	Mean straight line speed	Linearity of forward progression	Mean directional change rate
Label	Index	ID	N spots	N gaps	N splits	N merges	N complex	Lgst gap	Duration	Track start	Track stop	Track disp.	Track X	Track Y	Track Z	Mean sp.	Max speed	Min speed	Med. speed	Std speed	Mean Q	Total dist.	Max dist.	Cfn. ratio	Mn. v. line	Fwd. progr.	Mn. ? rate
									(sec)	(sec)	(sec)	(µm)	(µm)	(µm)	(µm)	(µm/sec)	(µm/sec)	(µm/sec)	(µm/sec)	(µm/sec)	(quality)	(µm)	(µm)		(µm/sec)		(rad/sec)
Track_0	0	0	199	13	0	0	0	14	244.0	0.0	244.0	2.5135175167905315	24.6933418548204	17.581240300816468	0.0	0.46530444869437293	1.7165486557295786	0.0093861838708368	0.40016757071491177	0.3116769193580822	0.9419183850887433	110.76391149440563	4.948984925457322	0.02269256730715475	0.01030130129832185	0.02213884119790155	2.248875087010078
Track_1	1	1	80	2	0	0	0	17	98.0	0.0	98.0	6.53407474141633	25.203614809062582	44.839921258909946	0.0	0.2865731806112257	1.4098502010569396	0.008935051928051451	0.18195129016129782	0.30547733152120077	0.946500102430582	23.668583513106462	6.53407474141633	0.2760653056317498	0.06667423205526866	0.2326604042746102	2.5031926037389174
Track_4	2	4	47	4	0	0	0	14	67.0	0.0	67.0	7.128649315949472	54.61910325431155	13.53947508239349	0.0	0.40286729765821216	1.0798680474206066	0.018894825269437695	0.40400039039523417	0.26182536564321834	0.9687665523366725	20.003436818081166	7.128649315949472	0.3563712266437068	0.10639775098432049	0.2641012353268422	2.311863710649673
Track_6	4	6	299	1	0	0	0	1	299.0	0.0	299.0	0.812999756562941	72.72621391928807	54.6040074856996	0.0	0.408529966355253	1.4947936597742775	0.016493681165922276	0.3778892990117009	0.23340806763690103	0.972979299200817	121.92831836585505	1.61428246744208	0.0066678501553960115	0.002719062730979736	0.006655724071451027	2.8009709812002397
Track_7	5	7	210	0	0	0	0	0	209.0	90.0	299.0	3.839670865349404	58.79860348829868	28.908406993014577	0.0	0.2625235254431463	3.893488368404316	0.004786554396753334	0.1571570390762093	0.39119839142187124	0.9719461920715514	54.8674168176176	5.9468218387107	0.06998089372628362	0.018371630934686144	0.06998089372628366	2.685854901811932
Track_8	6	8	104	10	0	0	0	8	128.0	0.0	128.0	3.5874122401939115	35.91675846566541	63.74561491580388	0.0	0.5131476646338502	1.7159358632533515	0.018063272767666234	0.49329997231526446	0.390743009008936	0.9435757261056167	63.98767516159513	7.71360410769569	0.05606411283320146	0.028026658126514933	0.05461714055838681	2.291602746873196
Track_11	9	11	254	16	0	0	0	17	299.0	0.0	299.0	6.728911550967875	31.194948324978277	45.52746446120502	0.0	0.2982197869185569	1.7902250032962597	0.0015765000877655385	0.1421387061971351	0.34847895137447576	0.9512495590945867	95.35221067416592	16.222512383925658	0.07056901463943678	0.022504720906247073	0.07546354029282791	2.431117463367447
Track_12	10	12	247	12	0	0	0	7	283.0	0.0	283.0	1.0346038763734304	45.496795364717194	58.29252013611365	0.0	0.33566613445606125	1.4125847512700715	0.010079247960266383	0.26431599509744114	0.26921566082321247	0.9493490575778822	99.00347107660869	3.3408196207471135	0.010450177808138221	0.003655844086125196	0.010891310474467142	2.584958277753768
Track_13	11	13	78	2	0	0	0	1	79.0	0.0	79.0	3.607823932875925	53.25997323317793	29.658644475300754	0.0	0.4256586682485046	1.8048245254623356	0.006347919512345753	0.2886777003212517	0.4365708197421683	0.9555373573914553	33.22378130404198	4.220290187295528	0.10859161092650825	0.04566865737817627	0.1072893865079575	2.4839902644233014
Track_14	12	14	300	0	0	0	0	0	299.0	0.0	299.0	0.2897534141170569	35.82575532262826	39.333618020253105	0.0	0.02656760564200893	0.10788602058937612	0.001169142770281015	0.023350303354829304	0.01690152078621263	0.9432738904158274	7.943714086960674	0.8032331288840392	0.036475811055772626	9.690749636021971E-4	0.03647581105577265	2.674617069701163
Track_18	14	18	175	22	0	0	0	13	256.0	5.0	261.0	6.985741394887272	15.682845214885562	12.23267121548703	0.0	0.43985234770867443	2.3547149902813533	0.0020026245429616675	0.3190991169748728	0.46158951495786393	0.9311184671946934	120.88764985850605	10.629206185366675	0.0577870560232066	0.027288052323778407	0.062039119413435505	2.2433787083062837
Track_26	17	26	128	11	0	0	0	13	158.0	5.0	163.0	10.619707600575092	19.22436432925501	37.71111408673389	0.0	0.31181018577523784	1.6977113505229635	0.01666772127083657	0.228092985878738	0.27799859787746195	0.9484328213147819	47.488381951556654	10.619707600575092	0.22362748874889768	0.06721333924414614	0.21555851062734538	2.3416442987508117
Track_30	20	30	221	12	0	0	0	16	263.0	34.0	297.0	0.7536909799496563	31.305157403161836	14.234383953214325	0.0	0.3427928168623571	1.9025808508507964	0.007196202827005444	0.26147490323950656	0.3092154559353338	0.950482220131887	82.91204982771997	4.6568201174488895	0.009090246610905463	0.0028657451709112407	0.008359991895810158	2.567229353271203
Track_31	21	31	78	7	0	0	0	13	116.0	54.0	170.0	8.076571307528372	40.877869396562666	70.16214182144317	0.0	0.39206679169705555	2.5716192357093015	0.01709715304700649	0.372729467311366	0.3530011904317602	0.9626816060298529	38.7001171298778	8.115626603124172	0.20869630136837455	0.06962561472007217	0.17758610572116726	2.1353527914203214
Track_34	24	34	232	3	0	0	0	2	235.0	64.0	299.0	7.4403081617995275	72.62873353823034	43.388003057766525	0.0	0.32768696307289996	1.8532401201685635	0.006183303369330003	0.19866264322331742	0.3282999308143348	0.980397648852447	78.30448070664106	9.935435694786998	0.09501765537113778	0.031660885794891604	0.09661930245253016	2.554454989135677
Track_38	27	38	114	7	0	0	0	17	151.0	89.0	240.0	18.10578123307882	23.560377796246527	8.63837344290286	0.0	0.3949930437929586	2.3137356232353983	0.014448373128671617	0.27572418910684154	0.37673428521871866	0.9546385104196113	56.25003757732995	18.134759198982728	0.32188034022533457	0.11990583598065443	0.30356442439909104	2.2901725793111507
Track_41	29	41	144	14	0	0	0	6	170.0	126.0	296.0	4.843660715669237	24.793786556111414	45.223099822184366	0.0	0.3035360308143508	2.188657528421158	0.0031907051281251115	0.15415850872705528	0.3489970113059972	0.9260692463980781	52.49191108841305	6.115608297132068	0.09227442124389364	0.028492121856877863	0.09386734675431088	2.454972131715938
Track_42	30	42	169	1	0	0	0	3	171.0	127.0	298.0	9.901208440238877	54.90397203196207	17.916087137005242	0.0	0.08917284027867887	1.9617984545958	0.0016871834962515811	0.02518822427237357	0.24765417183438654	0.9845465460472559	20.557540777953232	9.901208440238877	0.4816338951815359	0.057901803744087	0.6493210664046916	2.7056152539457425
Track_43	31	43	169	1	0	0	0	2	170.0	129.0	299.0	10.480535285894808	69.4274968512092	16.055713857646396	0.0	0.457315881055299	1.5356878125821745	0.034594563766731846	0.4268692783002093	0.29966440775261477	0.968209496969302	77.57976604968763	13.992574246106829	0.13509366964554034	0.06165020756408711	0.13480880528754766	2.7142386015084345
Track_58	43	58	44	0	0	0	0	0	43.0	256.0	299.0	10.086046844978673	43.31275352361258	71.0617853969455	0.0	0.27382490257269265	0.6920444981186109	0.038417498624774005	0.25917998694774697	0.11787961370622888	0.921474122188308	11.774470810625784	10.086046844978673	0.8566029851529798	0.23455922895299242	0.85660298515298	2.611581425695717
Track_61	46	61	45	1	0	0	0	1	45.0	254.0	299.0	4.472374463728142	39.970865579609935	73.62954053007114	0.0	0.38643470512918987	1.5874927050788845	0.007141577877201196	0.19463535926405434	0.37585574888150125	0.9531612224049039	17.403696377032368	4.733052901312273	0.2569784238266951	0.09938609919395872	0.2571873019550165	2.7323273092503446
