# Supplementary material for: Adhesion pilus retraction powers twitching motility in the thermoacidophilic crenarchaeon Sulfolobus acidocaldarius
Source: Nat Commun. 2024 Jun 14;15:5051. doi: 10.1038/s41467-024-49101-7 (PMC11178785; doi:10.1038/s41467-024-49101-7)
Supplement: Supplementary file 15 — Source Data [file 41467_2024_49101_MOESM15_ESM.zip › TWITCHING FULL TRACK DATASET/Figure 1/flaJ 2/flaJ_100X_1sec_interval_5min_total__7_tracks.csv]

LABEL	TRACK_INDEX	TRACK_ID	NUMBER_SPOTS	NUMBER_GAPS	NUMBER_SPLITS	NUMBER_MERGES	NUMBER_COMPLEX	LONGEST_GAP	TRACK_DURATION	TRACK_START	TRACK_STOP	TRACK_DISPLACEMENT	TRACK_X_LOCATION	TRACK_Y_LOCATION	TRACK_Z_LOCATION	TRACK_MEAN_SPEED	TRACK_MAX_SPEED	TRACK_MIN_SPEED	TRACK_MEDIAN_SPEED	TRACK_STD_SPEED	TRACK_MEAN_QUALITY	TOTAL_DISTANCE_TRAVELED	MAX_DISTANCE_TRAVELED	CONFINMENT_RATIO	MEAN_STRAIGHT_LINE_SPEED	LINEARITY_OF_FORWARD_PROGRESSION	MEAN_DIRECTIONAL_CHANGE_RATE
Label	Track index	Track ID	Number of spots in track	Number of gaps	Number of split events	Number of merge events	Number of complex points	Longest gap	Track duration	Track start	Track stop	Track displacement	Track mean X	Track mean Y	Track mean Z	Track mean speed	Track max speed	Track min speed	Track median speed	Track std speed	Track mean quality	Total distance traveled	Max distance traveled	Confinment ratio	Mean straight line speed	Linearity of forward progression	Mean directional change rate
Label	Index	ID	N spots	N gaps	N splits	N merges	N complex	Lgst gap	Duration	Track start	Track stop	Track disp.	Track X	Track Y	Track Z	Mean sp.	Max speed	Min speed	Med. speed	Std speed	Mean Q	Total dist.	Max dist.	Cfn. ratio	Mn. v. line	Fwd. progr.	Mn. ? rate
									(sec)	(sec)	(sec)	(µm)	(µm)	(µm)	(µm)	(µm/sec)	(µm/sec)	(µm/sec)	(µm/sec)	(µm/sec)	(quality)	(µm)	(µm)		(µm/sec)		(rad/sec)
Track_1	0	1	262	11	0	0	0	6	298.0	0.0	298.0	11.754385121629884	70.48430941993185	34.81486671209618	0.0	0.44982592307486535	2.522986815292325	0.006030292325637421	0.3330432577541536	0.37856220626509907	0.9744786574640347	129.24912592701014	12.04152854217224	0.09094363336946547	0.039444245374596926	0.08768779954914281	2.619118805717727
Track_2	1	2	262	21	0	0	0	4	299.0	0.0	299.0	1.837336322588815	37.73566215871307	67.62081547152654	0.0	0.42667553152774257	1.7595367267776838	0.01388505244473831	0.374211013180034	0.29249570738845077	0.9421858971810523	125.80599855746662	5.927843320516955	0.01460452079913775	0.006144937533741857	0.01440189811620897	2.528884481843896
Track_3	2	3	162	18	0	0	0	19	245.0	0.0	245.0	12.215610447478815	15.38240783283403	72.84330398286217	0.0	0.5019413226272587	2.740786582055249	0.02515367333585492	0.4193831384322764	0.37432768033048497	0.9489223765738216	107.84843990522002	12.775905523007781	0.11326645483434167	0.049859634479505366	0.09933359185996149	2.3009231751814445
Track_5	3	5	274	10	0	0	0	6	299.0	0.0	299.0	15.233204457837905	80.48588697862411	38.337739052890505	0.0	0.5230484082134857	2.1122193984383935	0.0325347541007337	0.4741077180778652	0.31579545345583365	0.9713369342532471	156.1271844069964	17.29436350807889	0.09756919985265085	0.050947172099792326	0.09740431535544965	2.4275597296861453
Track_6	4	6	237	26	0	0	0	7	299.0	0.0	299.0	5.393023268015979	40.794757478645316	23.416258175004753	0.0	0.5940849405005519	3.6921971171145715	0.016182359012675063	0.5103252588626964	0.40942194871985294	0.9578964576942508	170.09225503365752	9.074337682132114	0.03170645992640181	0.018036867117110295	0.030360754645477397	2.221888900511326
Track_7	5	7	257	19	0	0	0	11	299.0	0.0	299.0	1.6851579773556666	77.58889710748531	30.116424838763994	0.0	0.6102766422315161	2.5788267878638136	0.05839407424795329	0.5305292236825714	0.40851269316554084	0.9794111896581686	178.65348198961928	5.7548055331173735	0.009432550424366111	0.005635979857376811	0.00923512300383722	2.444495168963728
Track_8	6	8	205	28	0	0	0	19	299.0	0.0	299.0	4.421837776936236	20.770555318455795	44.30857133933987	0.0	0.3341189138456323	1.274887393599313	0.022340490906444053	0.2889645626385027	0.23810079942833698	0.9143730535739806	84.07315556338757	6.57279893503849	0.0525951208480852	0.014788755106810155	0.04426195134120055	2.4257973776529376
Track_9	7	9	265	17	0	0	0	6	298.0	1.0	299.0	5.308128981566776	35.44601717261993	10.091344065908979	0.0	0.48080650017589743	1.874296781946228	0.01851723052751498	0.3602507386626787	0.36617303098505294	0.9600299369614079	142.4925492728095	6.744711411536749	0.03725197569035054	0.017812513360962335	0.03704715588172339	2.495151776216
Track_10	8	10	252	29	0	0	0	4	298.0	1.0	299.0	6.820212127770183	77.70855418484905	17.071993637222235	0.0	0.7081340154036233	2.632093751741925	0.036334119933448324	0.6198964384336533	0.4882688117390462	0.9545864789258867	207.11835118535026	9.235721193700483	0.03292905765586543	0.022886617878423433	0.0323196137744894	2.3488894770027584
Track_12	10	12	248	16	0	0	0	8	290.0	9.0	299.0	3.075705701753574	34.9931934073319	37.51254939409647	0.0	0.3386069353533065	1.6233548871047476	0.01197742708906813	0.26300910338367767	0.2764393718604665	0.957463756684334	92.36135458480042	3.7000190783375495	0.03330078597894159	0.010605881730184738	0.03132210425376679	2.601216752867446
Track_13	11	13	106	9	0	0	0	18	144.0	9.0	153.0	6.574160358923554	39.20076467668538	43.24677614730609	0.0	0.6234503048606241	4.353408652682196	0.03370557049852784	0.5250739291934818	0.5214478723506334	0.9522733097931124	73.70213951507702	9.068887334991423	0.08919904363941426	0.04565389138141357	0.07322779542407916	2.1429571914490024
Track_16	14	16	184	31	0	0	0	11	293.0	6.0	299.0	13.300653764228983	68.58519353894476	64.619129600406	0.0	0.6866007461385655	2.9517448296344195	0.07047546217312632	0.6186515282190538	0.47487549547909846	0.9506978010353835	176.12190307552615	16.842042381859166	0.07551958917071933	0.04539472274480882	0.06611516663812005	2.142251392665053
Track_17	15	17	63	19	0	0	0	15	156.0	6.0	162.0	0.23497975920956288	18.91829201511155	10.6364888750039	0.0	0.665693037503869	2.0017482410535163	0.03455415840864004	0.6370127693819857	0.4432058521283137	0.9222635759247674	61.49167565533991	3.358677622751621	0.003821326329219284	0.0015062805077536083	0.0022627253447049214	1.8652936045295767
Track_22	18	22	192	20	0	0	0	7	227.0	72.0	299.0	4.1952877341756025	3.628215757794879	44.58771180015523	0.0	0.5508213754827511	2.3151206663166994	0.015615380453221998	0.48349382453541756	0.36528804531129827	0.9400171143934131	118.21345353584351	8.596154324213016	0.03548908866708263	0.018481443762888117	0.0335525173595353	2.34242940230526
Track_28	24	28	85	8	0	0	0	8	108.0	173.0	281.0	6.919813391527147	46.629648728100584	37.87920396908312	0.0	0.5233933724779465	1.7440792608332498	0.008660931217586383	0.43680394572001263	0.3509674349481276	0.9574573909535128	52.8451358526558	6.919813391527147	0.1309451339253087	0.06407234621784395	0.12241719056261777	2.387479376826415
