# Supplementary material for: Adhesion pilus retraction powers twitching motility in the thermoacidophilic crenarchaeon Sulfolobus acidocaldarius
Source: Nat Commun. 2024 Jun 14;15:5051. doi: 10.1038/s41467-024-49101-7 (PMC11178785; doi:10.1038/s41467-024-49101-7)
Supplement: Supplementary file 15 — Source Data [file 41467_2024_49101_MOESM15_ESM.zip › TWITCHING FULL TRACK DATASET/Figure 1/aapF 3/aapF_100X_1sec_interval_5min_total__2_tracks.csv]

	TRACK_INDEX	TRACK_ID	NUMBER_SPOTS	NUMBER_GAPS	NUMBER_SPLITS	NUMBER_MERGES	NUMBER_COMPLEX	LONGEST_GAP	TRACK_DURATION	TRACK_START	TRACK_STOP	TRACK_DISPLACEMENT	TRACK_X_LOCATION	TRACK_Y_LOCATION	TRACK_Z_LOCATION	TRACK_MEAN_SPEED	TRACK_MAX_SPEED	TRACK_MIN_SPEED	TRACK_MEDIAN_SPEED	TRACK_STD_SPEED	TRACK_MEAN_QUALITY	TOTAL_DISTANCE_TRAVELED	MAX_DISTANCE_TRAVELED	CONFINMENT_RATIO	MEAN_STRAIGHT_LINE_SPEED	LINEARITY_OF_FORWARD_PROGRESSION	MEAN_DIRECTIONAL_CHANGE_RATE
	Track index	Track ID	Number of spots in track	Number of gaps	Number of split events	Number of merge events	Number of complex points	Longest gap	Track duration	Track start	Track stop	Track displacement	Track mean X	Track mean Y	Track mean Z	Track mean speed	Track max speed	Track min speed	Track median speed	Track std speed	Track mean quality	Total distance traveled	Max distance traveled	Confinment ratio	Mean straight line speed	Linearity of forward progression	Mean directional change rate
	Index	ID	N spots	N gaps	N splits	N merges	N complex	Lgst gap	Duration	Track start	Track stop	Track disp.	Track X	Track Y	Track Z	Mean sp.	Max speed	Min speed	Med. speed	Std speed	Mean Q	Total dist.	Max dist.	Cfn. ratio	Mn. v. line	Fwd. progr.	Mn. ? rate
									(sec)	(sec)	(sec)	(µm)	(µm)	(µm)	(µm)	(µm/sec)	(µm/sec)	(µm/sec)	(µm/sec)	(µm/sec)	(quality)	(µm)	(µm)		(µm/sec)		(rad/sec)
Track_206	1	1	51	0	0	0	0	0	50.0	0.0	50.0	0.724664913761844	82.64739073515848	48.8181621213685	0.0	0.1805269110322549	0.9092497904595639	0.02873517532704477	0.14542504453584115	0.1595193954686909	0.9840202086112079	9.026345551612742	1.0815110558729686	0.08028331173653858	0.014493298275236882	0.08028331173653855	2.80453055952925
Track_209	4	4	215	0	0	0	0	0	214.0	0.0	214.0	0.2697225688334071	41.069192872316385	4.30979396045455	0.0	0.1721780101213673	0.5184275431077411	0.0049070973562109245	0.15403405367144307	0.10708455559425868	0.9955020879590234	36.84609416597258	0.5370098948457956	0.0073202485891298704	0.0012603858356701268	0.007320248589129866	2.763190484019011
Track_210	5	5	55	0	0	0	0	0	54.0	0.0	54.0	0.44161702943442827	54.07792350019239	3.492314713691746	0.0	0.3664836986250371	0.9575457621230578	0.052855601963483	0.3433100741138856	0.2150519699026422	0.9843892075798728	19.790119725752007	1.0263560967315364	0.02231502565695808	0.008178093137674598	0.022315025656958087	2.7142153009191134
Track_213	8	8	298	2	0	0	0	1	299.0	0.0	299.0	0.22434691935710083	77.90297344570604	32.232208829345815	0.0	0.11175931164874767	0.32668196597689164	0.005459585329293889	0.10430302525856432	0.05864171877729493	0.9879002783122479	33.35325721497866	0.45714185726161505	0.006726387108493517	7.503241450070262E-4	0.006713750594359839	2.7519290207234213
Track_215	10	10	294	3	0	0	0	4	299.0	0.0	299.0	0.38500148613705	83.60655982763959	8.067909728234191	0.0	0.4682033585520482	1.1704760301015313	0.01993862655952702	0.4470090018979466	0.23939935284480876	0.9836143287671667	138.1077898814367	1.2077605400436102	0.002787688416906588	0.0012876303884182274	0.0027501519690083277	2.7662419898137545
Track_219	14	14	295	5	0	0	0	1	299.0	0.0	299.0	0.23925087048711366	40.83303223872237	33.66620532203022	0.0	0.0879767234468908	0.30382932675125596	0.010414870055247763	0.08402881498281048	0.05071065592587135	0.9829061530404172	26.17714311008118	0.3457882751630457	0.009139686079607932	8.001701354084069E-4	0.009095248198137867	2.6899521974526834
Track_221	16	16	299	1	0	0	0	1	299.0	0.0	299.0	0.3968488910380364	65.22629467528898	19.655987901638635	0.0	0.10704778534854019	0.32434221764579974	0.008421834206736386	0.09711825133372892	0.06146856237652542	0.9997889174266802	31.939560351762736	0.4462346453851833	0.012424995418452415	0.0013272538161807237	0.012398704110124998	2.7390458970592713
Track_223	18	18	58	1	0	0	0	2	59.0	0.0	59.0	0.14805872912918794	84.23141478036796	21.337285055115217	0.0	0.21009605860100714	1.400821748208519	0.021770507959708092	0.12162548240916468	0.28437022138203716	0.9960017738671139	12.0691777362353	1.3563272229180514	0.012267507560574828	0.0025094699852404737	0.01194439344531542	2.7923926662598464
Track_225	20	20	149	4	0	0	0	1	152.0	0.0	152.0	1.832474829226157	67.60451270068158	23.9704174342873	0.0	0.413446307566755	1.8331332265416835	0.01671365987053172	0.39999825147187995	0.24293627029664572	0.9885392165024008	61.98586778813895	1.832474829226157	0.02956278414120715	0.012055755455435243	0.029159180369481768	2.708014445096692
Track_226	21	21	135	11	0	0	0	3	151.0	2.0	153.0	1.1121219942281284	85.4878707991972	1.4841315588164514	0.0	0.3305751967715979	1.184020148363346	0.008721940512291613	0.22312158933893164	0.2857151972519023	0.9836139520009358	47.14369161679307	1.7321767595533317	0.023590048977665954	0.007365046319391579	0.022279488574214662	2.6064034573280463
Track_234	29	29	55	0	0	0	0	0	54.0	11.0	65.0	0.4091302094429241	27.01441711289285	24.29833406840363	0.0	0.28561118311698347	0.6904195832421128	0.023274159638201928	0.2673972985487513	0.1810539731630775	0.9700199831615794	15.423003888317108	1.1127963350936525	0.026527271367210076	0.0075764853600541505	0.02652727136721008	2.6989390552971417
Track_253	48	48	195	8	0	0	0	2	203.0	44.0	247.0	0.4249353522422853	84.30850279226064	70.52531927498453	0.0	0.3074348265267183	0.965863946636873	0.007545253697426341	0.2604931448449786	0.1873962799355025	0.9904383167242392	60.89279493237706	0.7994504246164047	0.006978417606125428	0.002093277597252637	0.006808849930574525	2.647775326900394
Track_274	69	69	230	5	0	0	0	1	234.0	65.0	299.0	0.43716020390721455	84.16027346889659	22.08542715574422	0.0	0.30678926335400925	1.1665894417798408	0.011883625750895384	0.2766236997620972	0.1953271273408704	0.9886387068292369	71.4128507832355	2.1292254643639263	0.00612159014956787	0.0018682059996034809	0.006089541658593596	2.7029445373058807
Track_275	70	70	72	12	0	0	0	3	93.0	66.0	159.0	20.238457198783234	37.736386296017166	25.986501181840325	0.0	0.4517276289667549	3.2436081273560164	0.05812189315877863	0.3593422420893461	0.4361368981576846	0.9773072004318237	40.22418700357367	20.650296615862505	0.503141485419834	0.2176178193417552	0.4817456480125347	2.356572261141598
Track_280	75	75	118	6	0	0	0	3	126.0	72.0	198.0	1.1480471127616927	54.57769083803458	2.8357605004672246	0.0	0.4776502825635331	1.5088146333185628	0.04932348315218297	0.4224508338747906	0.31332605004752423	0.9738287723670571	57.533694102403295	1.8900059194867433	0.019954343809703963	0.009111485021918195	0.019075640389067	2.740422919181897
Track_286	81	81	212	4	0	0	0	2	216.0	83.0	299.0	0.657822795312504	41.515249359471966	9.531074299931813	0.0	0.22248536671431107	1.407823248198348	0.0025813702309383634	0.1609116472333083	0.20183317732931574	0.9826070626951614	47.32293678016176	1.0956329553060478	0.01390071791969322	0.0030454759042245557	0.013688432408838776	2.705230940768269
Track_295	90	90	196	9	0	0	0	1	204.0	95.0	299.0	0.3479966687034188	61.20906083604059	52.21710734349733	0.0	0.23487107943705615	0.5800179914561036	0.017143152373549388	0.2263927421465559	0.11991261723392367	0.9959731488203516	47.04233872538225	0.6441372103917558	0.007397520576834184	0.0017058660230559743	0.0072629888155861045	2.667647840048612
Track_337	132	132	61	2	0	0	0	4	65.0	143.0	208.0	1.2598200615313355	59.72338648956139	21.346214979691588	0.0	0.4050008285605753	2.06265479067813	0.052378685628054485	0.2860755956475903	0.4053557216841039	0.9914873017639411	26.2693786000242	2.6109062024889615	0.04795774124364612	0.019381847100482085	0.047856314687966556	2.5855927225984945
Track_345	140	140	62	1	0	0	0	1	62.0	151.0	213.0	2.344757280435325	58.77174698930816	33.322981749800576	0.0	0.479882980653785	1.5719308050936198	0.10104217635528381	0.406263803488535	0.27679423858261726	0.9694828025756344	29.56200203942074	3.720004908405712	0.07931659287854072	0.037818665813472985	0.07880809976204914	2.6110708071942255
Track_350	145	145	103	14	0	0	0	4	138.0	159.0	297.0	0.5718605152817496	85.23961214113433	1.4159514550286147	0.0	0.3397771335626536	1.865805954943779	0.030987270056754158	0.21093859081896935	0.33646658407832714	0.9836332445005769	40.9260705155722	1.3022174981593055	0.013973012998258875	0.004143916777403983	0.01219598486205918	2.3962506062093123
Track_406	201	201	75	2	0	0	0	1	76.0	223.0	299.0	0.22174394415241497	40.939616504211706	4.43033169232691	0.0	0.19522781713577514	0.4343616535852743	0.030778463513315986	0.18785297868593878	0.10675710895928305	0.996742095152537	14.584506496166544	0.44692964461766105	0.015204075928842648	0.0029176834756896707	0.014945019201134174	2.6659688906729775
