# Supplementary material for: Adhesion pilus retraction powers twitching motility in the thermoacidophilic crenarchaeon Sulfolobus acidocaldarius
Source: Nat Commun. 2024 Jun 14;15:5051. doi: 10.1038/s41467-024-49101-7 (PMC11178785; doi:10.1038/s41467-024-49101-7)
Supplement: Supplementary file 15 — Source Data [file 41467_2024_49101_MOESM15_ESM.zip › TWITCHING FULL TRACK DATASET/Figure 1/aapF 3/aapF_100X_1sec_interval_5min_total__1_tracks.csv]

	TRACK_INDEX	TRACK_ID	NUMBER_SPOTS	NUMBER_GAPS	NUMBER_SPLITS	NUMBER_MERGES	NUMBER_COMPLEX	LONGEST_GAP	TRACK_DURATION	TRACK_START	TRACK_STOP	TRACK_DISPLACEMENT	TRACK_X_LOCATION	TRACK_Y_LOCATION	TRACK_Z_LOCATION	TRACK_MEAN_SPEED	TRACK_MAX_SPEED	TRACK_MIN_SPEED	TRACK_MEDIAN_SPEED	TRACK_STD_SPEED	TRACK_MEAN_QUALITY	TOTAL_DISTANCE_TRAVELED	MAX_DISTANCE_TRAVELED	CONFINMENT_RATIO	MEAN_STRAIGHT_LINE_SPEED	LINEARITY_OF_FORWARD_PROGRESSION	MEAN_DIRECTIONAL_CHANGE_RATE
	Track index	Track ID	Number of spots in track	Number of gaps	Number of split events	Number of merge events	Number of complex points	Longest gap	Track duration	Track start	Track stop	Track displacement	Track mean X	Track mean Y	Track mean Z	Track mean speed	Track max speed	Track min speed	Track median speed	Track std speed	Track mean quality	Total distance traveled	Max distance traveled	Confinment ratio	Mean straight line speed	Linearity of forward progression	Mean directional change rate
	Index	ID	N spots	N gaps	N splits	N merges	N complex	Lgst gap	Duration	Track start	Track stop	Track disp.	Track X	Track Y	Track Z	Mean sp.	Max speed	Min speed	Med. speed	Std speed	Mean Q	Total dist.	Max dist.	Cfn. ratio	Mn. v. line	Fwd. progr.	Mn. ? rate
									(sec)	(sec)	(sec)	(µm)	(µm)	(µm)	(µm)	(µm/sec)	(µm/sec)	(µm/sec)	(µm/sec)	(µm/sec)	(quality)	(µm)	(µm)		(µm/sec)		(rad/sec)
Track_0	0	0	168	4	0	0	0	4	174.0	0.0	174.0	1.7477829818628137	47.93462180025021	42.02206556598041	0.0	0.2564740800435711	0.6676279951010112	0.023112666492056448	0.22907249364394722	0.13852692363359334	0.9778196708787055	43.388572179549165	2.1426760646124574	0.04028210411327193	0.010044729780820768	0.03916469757534297	2.693251897450516
Track_13	13	13	296	4	0	0	0	1	299.0	0.0	299.0	3.9801285496907686	13.015486417403743	20.069483546349886	0.0	0.42968117165885783	2.613346522700081	0.0062263517612691915	0.38369812225568706	0.293824621943102	0.9636661349921614	128.0070231684943	4.607538719664252	0.031093048265420305	0.013311466721373807	0.030979869725225817	2.6255982373109927
Track_22	22	22	291	0	0	0	0	0	290.0	9.0	299.0	1.6686067528017696	94.55842197953314	33.42894331609339	0.0	0.13960376069154418	1.0585500642847965	0.006606270167199443	0.1112519916690044	0.11740303432173435	0.9958160656833976	40.48509060054782	1.7633861392830068	0.04121533947559428	0.00575381638897162	0.0412153394755943	2.6527948094896487
Track_37	37	37	144	17	0	0	0	4	165.0	49.0	214.0	2.309357884509816	36.04494560396345	30.365641025375055	0.0	0.6386834774051333	2.8516378619555014	0.061228957165998105	0.5292677752350589	0.4782401889842885	0.951418006585704	100.98425787495948	2.309357884509816	0.02286849389307098	0.01399610839096858	0.02191399791307031	2.3163384692941102
