# Supplementary material for: Adhesion pilus retraction powers twitching motility in the thermoacidophilic crenarchaeon Sulfolobus acidocaldarius
Source: Nat Commun. 2024 Jun 14;15:5051. doi: 10.1038/s41467-024-49101-7 (PMC11178785; doi:10.1038/s41467-024-49101-7)
Supplement: Supplementary file 15 — Source Data [file 41467_2024_49101_MOESM15_ESM.zip › TWITCHING FULL TRACK DATASET/Figure 1/aapF 3/aapF_100X_1sec_interval_5min_total_3__tracks.csv]

	TRACK_INDEX	TRACK_ID	NUMBER_SPOTS	NUMBER_GAPS	NUMBER_SPLITS	NUMBER_MERGES	NUMBER_COMPLEX	LONGEST_GAP	TRACK_DURATION	TRACK_START	TRACK_STOP	TRACK_DISPLACEMENT	TRACK_X_LOCATION	TRACK_Y_LOCATION	TRACK_Z_LOCATION	TRACK_MEAN_SPEED	TRACK_MAX_SPEED	TRACK_MIN_SPEED	TRACK_MEDIAN_SPEED	TRACK_STD_SPEED	TRACK_MEAN_QUALITY	TOTAL_DISTANCE_TRAVELED	MAX_DISTANCE_TRAVELED	CONFINMENT_RATIO	MEAN_STRAIGHT_LINE_SPEED	LINEARITY_OF_FORWARD_PROGRESSION	MEAN_DIRECTIONAL_CHANGE_RATE
	Track index	Track ID	Number of spots in track	Number of gaps	Number of split events	Number of merge events	Number of complex points	Longest gap	Track duration	Track start	Track stop	Track displacement	Track mean X	Track mean Y	Track mean Z	Track mean speed	Track max speed	Track min speed	Track median speed	Track std speed	Track mean quality	Total distance traveled	Max distance traveled	Confinment ratio	Mean straight line speed	Linearity of forward progression	Mean directional change rate
	Index	ID	N spots	N gaps	N splits	N merges	N complex	Lgst gap	Duration	Track start	Track stop	Track disp.	Track X	Track Y	Track Z	Mean sp.	Max speed	Min speed	Med. speed	Std speed	Mean Q	Total dist.	Max dist.	Cfn. ratio	Mn. v. line	Fwd. progr.	Mn. ? rate
									(sec)	(sec)	(sec)	(µm)	(µm)	(µm)	(µm)	(µm/sec)	(µm/sec)	(µm/sec)	(µm/sec)	(µm/sec)	(quality)	(µm)	(µm)		(µm/sec)		(rad/sec)
Track_2	2	2	296	2	0	0	0	3	299	0	299	0.114447075	82.72210852	34.56471349	0	L	1.498713772	0.012416312	0.298048138	0.228632001	0.978706419	102.1109532	1.464088369	0.001120811	3.83E-04	0.001112001	2.464115791
Track_3	3	3	271	22	0	0	0	4	299	0	299	6.040602744	2.198624488	35.20949306	0	0.752569627	2.93832505	0.017491603	0.63267867	0.479961778	0.945529577	214.2993548	6.53851746	0.028187685	0.020202685	0.026844938	2.406752871
Track_4	4	4	300	0	0	0	0	0	299	0	299	0.198726261	25.07388682	48.19419369	0	0.119534412	0.627642136	0.00501979	0.112396265	0.071850595	0.974802648	35.74078929	0.527986693	0.005560209	6.65E-04	0.005560209	2.53565992
Track_7	7	7	46	0	0	0	0	0	45	0	45	3.771939679	76.24830931	41.98277433	0	0.914039193	2.799785498	0.119821792	0.885894748	0.616181791	0.965834855	41.13176369	3.771939679	0.091703816	0.083820882	0.091703816	2.307662624
Track_8	8	8	300	0	0	0	0	0	299	0	299	0.26007409	45.42089432	61.89804821	0	0.0863548	0.410961446	0.002667108	0.071740526	0.06208988	0.990193868	25.82008513	0.495272135	0.01007255	8.70E-04	0.01007255	2.499061636
Track_9	9	9	300	0	0	0	0	0	299	0	299	0.118392817	39.73254744	56.76408505	0	0.12441369	0.470995271	0.005578762	0.102183704	0.087001055	0.983194376	37.19969316	0.590285014	0.003182629	3.96E-04	0.003182629	2.513574649
Track_11	11	11	300	0	0	0	0	0	299	0	299	0.479693611	27.63562771	3.491210008	0	0.157085447	0.74959712	0.005395091	0.123881801	0.116488899	0.995933174	46.96854857	0.838400419	0.010213081	0.001604326	0.010213081	2.497178281
Track_16	16	16	299	1	0	0	0	1	299	0	299	0.787067127	94.31330712	76.07596746	0	0.288690659	1.71775889	0.014145345	0.204870304	0.259678709	0.980146637	86.55336836	2.214358555	0.009093432	0.002632332	0.009118174	2.470605113
Track_18	18	18	77	1	0	0	0	1	77	0	77	0.653210583	57.6601868	71.21759301	0	0.900202998	2.420183774	0.022814721	0.818053252	0.563815295	0.925983115	69.21827074	2.725760432	0.009436968	0.008483254	0.009423713	2.434521916
Track_19	19	19	299	1	0	0	0	1	299	0	299	0.361882098	5.721272492	17.1841079	0	0.22271121	0.877820645	0.012568879	0.19446192	0.141882712	0.963985466	66.43101241	0.828652217	0.005447487	0.001210308	0.005434428	2.427470222
Track_20	20	20	213	0	0	0	0	0	212	0	212	0.23854499	10.27522553	72.96174882	0	0.138797833	0.542452349	0.013707319	0.115936873	0.094192063	0.932992476	29.4251405	0.565101931	0.008106843	0.001125212	0.008106843	2.57526414
Track_24	24	24	171	2	0	0	0	1	172	0	172	0.84441167	36.36049759	31.63027985	0	0.598458572	2.146373022	0.024124178	0.534189063	0.412509348	0.940481354	102.1567746	1.582870497	0.008265841	0.00490937	0.008203358	2.382943786
Track_28	28	28	182	1	0	0	0	1	182	0	182	1.109358197	91.01194023	21.17889126	0	0.769952723	3.648500297	0.00806273	0.526138802	0.698760583	0.965926726	139.4309821	4.864923382	0.007956325	0.006095375	0.007916557	2.301966424
Track_29	29	29	75	10	0	0	0	4	94	0	94	2.462351236	8.072458153	78.11124698	0	0.93817784	2.425020237	0.07463543	0.837890085	0.560367143	0.914427919	76.52629502	3.195340975	0.032176538	0.026195226	0.027921386	2.135244527
Track_38	38	38	43	2	0	0	0	3	47	13	60	1.128234112	64.97783766	78.33457464	0	0.796784516	2.372518272	0.083840599	0.73015569	0.447969858	0.960769512	34.57280111	2.489144408	0.032633575	0.024004981	0.030127319	2.408974639
Track_45	45	45	30	8	0	0	0	4	46	49	95	1.600543687	57.99410897	16.60864714	0	0.774310006	3.101985693	0.126361067	0.763159206	0.640707989	0.958583232	27.7127261	1.723000527	0.057754826	0.034794428	0.044936043	1.92534987
Track_53	53	53	79	6	0	0	0	4	89	68	157	0.829771768	64.8606281	78.52279749	0	0.589629116	2.042187693	0.101491729	0.465657499	0.409699417	0.973993521	48.59461638	2.707929194	0.017075385	0.009323278	0.015812106	2.15817564
Track_63	63	63	196	1	0	0	0	2	197	102	299	0.551614794	94.6113642	65.3687147	0	0.301357274	1.264856336	0.019488341	0.243416372	0.231711296	0.980522617	60.84581202	3.204392693	0.009065781	0.002800075	0.009291546	2.558621047
Track_69	69	69	48	1	0	0	0	1	48	128	176	6.042888458	9.502329927	31.23268017	0	1.17434778	4.243862481	0.211210151	1.039303194	0.786020364	0.917318445	56.64524317	6.626776437	0.10667954	0.12589351	0.107202919	2.25928368
Track_112	112	112	55	7	0	0	0	2	63	234	297	0.36171899	64.96751317	78.74385118	0	0.861633978	5.653020422	0.034670509	0.678701603	0.860120593	0.966268669	52.39073536	4.823702698	0.006904255	0.005741571	0.006663585	2.448349641
Track_116	116	116	52	0	0	0	0	0	51	248	299	2.181405595	76.45273405	57.40180974	0	0.322665941	1.736156994	0.052124989	0.268471967	0.258364865	0.970252998	16.45596302	2.444943008	0.132560191	0.042772659	0.132560191	2.552453172
