# Supplementary material for: Adhesion pilus retraction powers twitching motility in the thermoacidophilic crenarchaeon Sulfolobus acidocaldarius
Source: Nat Commun. 2024 Jun 14;15:5051. doi: 10.1038/s41467-024-49101-7 (PMC11178785; doi:10.1038/s41467-024-49101-7)
Supplement: Supplementary file 15 — Source Data [file 41467_2024_49101_MOESM15_ESM.zip › TWITCHING FULL TRACK DATASET/Figure 1/MSD data/upsE_100X_1sec_interval_5min_total__8_spots.csv]

LABEL	ID	TRACK_ID	QUALITY	POSITION_X	POSITION_Y	POSITION_Z	POSITION_T	FRAME	RADIUS	VISIBILITY	MANUAL_SPOT_COLOR	MEAN_INTENSITY_CH1	MEDIAN_INTENSITY_CH1	MIN_INTENSITY_CH1	MAX_INTENSITY_CH1	TOTAL_INTENSITY_CH1	STD_INTENSITY_CH1	CONTRAST_CH1	SNR_CH1	ELLIPSE_X0	ELLIPSE_Y0	ELLIPSE_MAJOR	ELLIPSE_MINOR	ELLIPSE_THETA	ELLIPSE_ASPECTRATIO	AREA	PERIMETER	CIRCULARITY	SOLIDITY
Label	Spot ID	Track ID	Quality	X	Y	Z	T	Frame	Radius	Visibility	Manual spot color	Mean intensity ch1	Median intensity ch1	Min intensity ch1	Max intensity ch1	Sum intensity ch1	Std intensity ch1	Contrast ch1	Signal/Noise ratio ch1	Ellipse center x0	Ellipse center y0	Ellipse long axis	Ellipse short axis	Ellipse angle	Ellipse aspect ratio	Area	Perimeter	Circularity	Solidity
Label	Spot ID	Track ID	Quality	X	Y	Z	T	Frame	R	Visibility	Spot color	Mean ch1	Median ch1	Min ch1	Max ch1	Sum ch1	Std ch1	Ctrst ch1	SNR ch1	El. x0	El. y0	El. long axis	El. sh. axis	El. angle	El. a.r.	Area	Perim.	Circ.	Solidity
			(quality)	(�m)	(�m)	(�m)	(sec)		(�m)			(counts)	(counts)	(counts)	(counts)	(counts)	(counts)			(�m)	(�m)	(�m)	(�m)	(radians)		(�m^2)	(�m)
ID8706	8706	1	1.0	41.94411823339205	41.52212115788787	0.0	39.0	39	1.5942975385373686	1		29694.78928571425	29744.0	20083.0	41330.0	2.4943623E7	3274.258677564824	-0.9810366568194999	-938.3558957955061	-4.4840676330631224E-4	0.02272732858162632	1.744838764595833	1.4687714458685768	-0.4528125488776717	1.1879579831864175	7.985251956386605	10.960478423980879	0.8352941982684281	0.9567198177676537
ID3332	3332	1	1.0	41.989572707293945	41.57693220730727	0.0	7.0	7	1.5995084491553013	1		29421.065165876786	29443.0	19538.0	40758.0	2.4831379E7	3223.0107962007987	-0.981107981755756	-948.1238687171635	-0.006814847150707325	0.0011707305897434154	1.7430370589852875	1.4898591063291367	2.740396653482545	1.169934157921789	8.037536344196276	11.114026227857872	0.8176924335856861	0.9657338663620791
ID24324	24324	1	1.0	41.97405711627001	41.55155706451385	0.0	131.0	131	1.6141032362959222	1		29663.37485448199	29661.0	20078.0	41074.0	2.5480839E7	3219.3917911630447	-0.9811073540105646	-956.9747246545475	-8.61487151479356E-6	0.01758538826103036	1.772645947665296	1.470875701330439	2.591319568311228	1.2051636627499518	8.18488325529627	10.823579433514013	0.8779717372432014	0.9756373937677051
ID26116	26116	1	1.0	41.706908784478344	41.77514756935471	0.0	142.0	142	1.7512236314064695	1		30007.25296442687	29546.0	20310.0	44871.0	3.036734E7	4130.356045614246	-0.9806720585723966	-737.2366981508586	-0.018532394413129653	0.003171484477914766	2.2267059842980244	1.3967243983353252	-0.7113615288988533	1.594234329229092	9.634586735473603	14.643888586540418	0.5645860234265246	0.8898156277436338
ID15366	15366	1	1.0	41.98175987929523	41.54298096231227	0.0	78.0	78	1.5985622743022272	1		29428.11492890997	29489.0	20328.0	40610.0	2.4837329E7	3298.154562870502	-0.9811132044870595	-927.0054284897499	0.002890771761867577	-9.3732312268799E-4	1.7606503052912517	1.4813640465495765	-0.3217305030495121	1.1885331694070707	8.028030091867244	11.36644232563946	0.7808538401907904	0.9520856820744072
ID14343	14343	1	1.0	41.95308886222223	41.5244535087209	0.0	72.0	72	1.6089395948537293	1		29454.55140186918	29481.0	19968.0	41208.0	2.5213096E7	3206.619734444882	-0.9810270544816988	-949.907183947025	0.013571144655531124	0.009410901758422192	1.8037886757418433	1.4986010474781029	-0.4241256217395808	1.203648348422898	8.132598867486594	11.1581365156669	0.8208350157917195	0.9694050991501416
ID4873	4873	1	1.0	41.92216355277307	41.54019699738698	0.0	16.0	16	1.597615539084864	1		29518.11506524316	29545.0	20050.0	40896.0	2.4883771E7	3245.6241068612367	-0.9811415777366556	-946.3389618080826	-0.015059196135078088	-0.014316663038724132	1.7909852903593537	1.4774378691686383	-0.41643759867936575	1.212223760967458	8.018523839538213	10.733527056737127	0.8746199472598981	0.9645511720983417
ID11273	11273	1	1.0	42.018387716329684	41.537479368176804	0.0	54.0	54	1.604230952638566	1		29498.664310954056	29501.0	19904.0	40797.0	2.5044366E7	3226.3382402107222	-0.9811189500543193	-950.2064514463345	0.0022746676708720807	0.005889348712883816	1.7782156303407113	1.4844921905048354	-0.4177733938488358	1.197861222655532	8.085067605841438	10.912759650569937	0.8531479263009717	0.9675767918088736
ID5387	5387	1	1.0	41.921793147115565	41.54285450420443	0.0	19.0	19	1.6084693509170878	1		29570.350877193	29589.0	20263.0	40995.0	2.528265E7	3281.3674048114913	-0.9810891414609192	-935.0370868019365	0.0024427026017969948	-0.012460030126724359	1.7647409212856895	1.5092670285138459	-0.40492602351490176	1.1692701741609006	8.127845741322075	10.964168223744174	0.8496380155518006	0.9622960045019691
ID10254	10254	1	0.9968572854995728	41.96152703916933	41.57202375806329	0.0	48.0	48	1.6042309526385659	1		29516.897405660377	29553.0	19869.0	41093.0	2.5030329E7	3214.76115734731	-0.9811617603740895	-956.4280091260648	-0.00791550319837875	-0.01734012258493557	1.7638308180075357	1.4825536278522882	2.6299624199303198	1.1897247997448306	8.085067605841436	11.487546321042144	0.769908241515687	0.947104677060133
ID14862	14862	1	1.0	41.98021701940878	41.527466230809104	0.0	75.0	75	1.6061160660417466	1		29422.914218566424	29444.0	19674.0	40680.0	2.50389E7	3257.256807000415	-0.9811705874373112	-941.3940100601731	-0.01348445337316729	-0.013132913814002691	1.7431058425128503	1.516449432808666	2.6980627764795537	1.1494651946846566	8.104080110499496	11.017435442275048	0.8389818403567195	0.9627329192546581
ID13839	13839	1	1.0	41.95775366923628	41.553090384370904	0.0	69.0	69	1.603759328064905	1		29507.700352526394	29522.0	20033.0	40771.0	2.5111053E7	3270.3962606801133	-0.9811206100735547	-937.7766724805069	0.0034767126045351423	-0.00769978791556079	1.7646869842153827	1.483541838063714	2.7494966392108013	1.189509415196954	8.080314479676916	11.249204878975984	0.8024065671692105	0.9566685424873378
ID4370	4370	1	1.0	41.95551690425583	41.57312568094239	0.0	13.0	13	1.6037593280649052	1		29468.68235294119	29498.0	19763.0	40821.0	2.504838E7	3238.7579386186003	-0.9811082126607055	-945.0528269812385	0.011270927500275666	-0.005477958729107597	1.8071159963078136	1.459134292087781	2.7459216472890446	1.2384850428826042	8.08031447967692	11.187557389126422	0.8112740326447063	0.9539842873176201
ID12818	12818	1	1.0	41.97470543429959	41.50301824201515	0.0	63.0	63	1.6084693509170884	1		29592.635831381696	29651.0	20559.0	40948.0	2.5272111E7	3306.307479437696	-0.9811083885934877	-929.6476827414456	0.0031180884358334893	-0.006343071941454697	1.750050040075287	1.49190790096432	-0.35980456345742173	1.1730282002958174	8.127845741322082	11.369754738295248	0.7901019318314992	0.9558412520961421
ID25618	25618	1	0.9946758151054382	42.0845025601962	41.544057857313454	0.0	139.0	139	1.4785930423892566	1		29968.71844660196	29474.0	22822.0	41439.0	2.1607446E7	3555.0519264539935	-0.9807211220137501	-857.6616531987892	0.04914909413951598	0.017947652607710696	1.684625688136254	1.290740963036765	-0.2657180949469353	1.3051617143789909	6.868267307725384	13.35082604772765	0.4842178315476591	0.8848744641763623
ID8212	8212	1	1.0	41.95012394355377	41.51712534823733	0.0	36.0	36	1.610819197825088	1		29665.886046511656	29722.0	20107.0	41031.0	2.5512662E7	3236.6878489390656	-0.9810653909673405	-949.7911436947668	-5.900264093872132E-4	-0.009858413670369392	1.7866179347566862	1.4586961474132394	2.64424180358362	1.2248047257305525	8.151611372144659	11.469098253774693	0.778744126255163	0.9485619469026545
ID12309	12309	1	1.0	41.934345537428776	41.50461050245415	0.0	60.0	60	1.6028156625945194	1		29549.988221437015	29588.0	20140.0	41110.0	2.508794E7	3305.971515696552	-0.9810863474237232	-927.2994994959579	-0.015023094843245665	-0.016600703091316872	1.715448214994012	1.5184637714171996	2.881444889295238	1.1297261398557863	8.07080822734789	11.242629700757702	0.8024002938159516	0.9517937219730931
ID15893	15893	1	1.0	42.01207491392102	41.541127181811326	0.0	81.0	81	1.6131656217896788	1		29421.09756097564	29466.0	19722.0	41096.0	2.5331565E7	3241.9822438657116	-0.9810412848232732	-939.1968252435627	0.008585861620218547	-0.015249768680665753	1.769344089299926	1.4964154222430814	-0.34307913988291805	1.1823883014034517	8.175377002967238	11.035573185964626	0.843583084160477	0.9630459126539754
ID7191	7191	1	1.0	42.00398364011104	41.55385664351294	0.0	30.0	30	1.591448032169334	1		29615.29355608589	29632.0	19671.0	40671.0	2.4817616E7	3270.9200726412096	-0.9811507160957624	-942.5772967821753	0.005469913957627306	0.010180629815712092	1.778887617393317	1.4495872735216662	-0.40842440129503765	1.2271683463884446	7.956733199399508	11.044937338057496	0.819630568428861	0.954389965792474
ID7704	7704	1	1.0	41.95625065130985	41.519844254343134	0.0	33.0	33	1.5900213639917906	1		29623.147129186596	29689.0	19878.0	40902.0	2.4764951E7	3263.3617244789393	-0.9811385133803542	-944.387825310649	0.014172368706767446	-0.027862302072511416	1.761313063579004	1.5052936125162324	-0.4891497068714753	1.1700794110424824	7.942473820905962	11.403295267239919	0.7675468904994569	0.9581422018348623
ID11802	11802	1	1.0	41.99297435020997	41.53495765662487	0.0	57.0	57	1.6098796706539813	1		29472.18786464411	29516.0	20492.0	40738.0	2.5257665E7	3211.580403081954	-0.9810882936886376	-952.140310544696	-0.00941105731499664	0.014934990264623579	1.7922347141004782	1.4697293777876608	2.773730336746891	1.2194317819231966	8.142105119815625	11.22757980954337	0.8116602311531838	0.9602017937219726
ID23835	23835	1	1.0	41.990033803391206	41.507826219335456	0.0	128.0	128	1.6042309526385663	1		29623.363207547198	29638.0	20120.0	41165.0	2.5120612E7	3269.7319344885905	-0.9811865559223238	-945.0080156461449	-9.777244843153035E-4	-0.003415936582315736	1.7414832140699494	1.4790658552020095	-0.4868804060190901	1.1774210106635847	8.08506760584144	10.976401443684122	0.8432834076128359	0.9577702702702701
ID28190	28190	1	1.0	41.64781561141224	41.507990753519415	0.0	154.0	154	1.7572608644918613	1		29724.300685602342	29326.0	17430.0	47458.0	3.0348511E7	4973.29530718222	-0.9808762588265907	-613.1105081063944	-0.014481900830531776	0.007224092241927389	1.9008179127380282	1.6504411803271395	0.1635949937351262	1.151702911558024	9.701130501776833	12.735534223311308	0.7516192187802649	0.9559718969555029
ID3871	3871	1	1.0	41.9451805379292	41.60844278205484	0.0	10.0	10	1.5985622743022279	1		29409.048520710043	29420.0	20118.0	40793.0	2.4850646E7	3223.7142153779205	-0.9810987253365597	-947.0568586258513	-0.007167519682243878	-0.005772547379428993	1.745611376403133	1.4827664254967714	-0.3290079402613387	1.1772665919504486	8.028030091867251	11.180123870199873	0.8070967993161192	0.9467488789237662
ID16415	16415	1	1.0	41.999289507171646	41.55956464258904	0.0	84.0	84	1.6117581773264713	1		29452.29487179488	29512.0	19896.0	41071.0	2.5270069E7	3282.993887283527	-0.9810924793530215	-931.0101693350178	0.0015499524822094343	-0.00782662998488902	1.762336178348843	1.510755644030615	-0.3481667203450872	1.1665262912055219	8.161117624473691	11.485454376917813	0.7774333005782031	0.9362050163576877
ID6691	6691	1	1.0	41.968694454368276	41.55879801576066	0.0	27.0	27	1.5985622743022272	1		29615.08659549231	29676.0	20103.0	41053.0	2.4965518E7	3274.4649583216124	-0.9810306815589682	-935.477870264309	0.0012118513338134917	-0.005068967276468528	1.7507031009750362	1.477777874138907	-0.45808391547627003	1.1846862316809021	8.028030091867244	11.52136608029746	0.7599952946792725	0.9520856820744077
ID25126	25126	1	1.0	42.005869389042424	41.51811858745318	0.0	136.0	136	1.5966682425064178	1		29627.75476190473	29668.0	19689.0	41125.0	2.4887314E7	3303.215029657995	-0.9812360855056742	-938.0844931089089	-0.011736371795875757	-0.019322887196146648	1.7462402431444408	1.48017145022655	-0.3203669436295103	1.1797553877134757	8.009017587209183	11.479228570553845	0.7637719496061837	0.944506726457399
ID2087	2087	1	1.0	41.96334740241493	41.594917297758634	0.0	0.0	0	1.5942975385373688	1		29292.45238095239	29351.0	19801.0	40305.0	2.460566E7	3243.288128320977	-0.9810748468390958	-936.4032971119198	0.003347545977920326	-0.017422016357366496	1.7395205306387556	1.4789954858690915	-0.36979293311019906	1.1761499931939101	7.985251956386608	11.663909032195118	0.7375818819371448	0.9390721073225261
ID20011	20011	1	1.0	42.047547421356356	41.52342598033991	0.0	105.0	105	1.5828687349946773	1		29716.94794188861	29784.0	20041.0	41079.0	2.4546199E7	3322.2563476816345	-0.9810587766534071	-926.5909657196221	0.010902724859790595	0.0015617192708738204	1.7173123325682829	1.4717619635100316	-0.3700525834935398	1.1668410892157002	7.871176928438223	11.195310908625176	0.7891820898676211	0.948453608247422
ID16941	16941	1	1.0	42.01033186738573	41.54604067865483	0.0	87.0	87	1.6103495027581485	1		29523.022196261674	29544.0	19744.0	40632.0	2.5271707E7	3251.9942657959764	-0.9810482475029543	-939.9008186135648	0.0027656275881056502	0.016039416013155734	1.7697801013781977	1.4887124019986344	-0.4163943224472244	1.1887991925117456	8.146858245980143	11.255140951302183	0.808161481710124	0.9506378258458126
ID21550	21550	1	1.0	42.10389896303719	41.515201040099726	0.0	114.0	114	1.5470985329444202	1		29655.85101010103	29682.0	20093.0	41047.0	2.3487434E7	3431.962491657745	-0.9812013271860968	-902.046221913274	0.00342969788230646	0.021665290464495897	1.6375523624854114	1.4921271379990675	2.5357195309024947	1.0974616845863137	7.519445592264054	11.107141219649519	0.7659335584084965	0.9495798319327728
ID28718	28718	1	1.0	41.87761866159021	41.15458722216601	0.0	157.0	157	1.8115257459046903	1		29736.407918968718	29547.0	20386.0	53090.0	3.2293739E7	4970.399244624145	-0.980942739037309	-615.9002814740649	0.009660672594544659	0.008582718766098722	2.013394977528031	1.6183044424426818	-1.5029685684199687	1.2441385716577509	10.309530650834857	14.21234087948735	0.6413831221681853	0.9365284974093266
ID23347	23347	1	1.0	41.9637357607124	41.512882992304675	0.0	125.0	125	1.5928734225420984	1		29643.779499404096	29690.0	20006.0	40990.0	2.4871131E7	3262.2207288562945	-0.9811861221653806	-947.8144033596116	-0.005451797839494137	0.0031628602591367207	1.7317134722987086	1.5055369585563545	2.601397000013515	1.1502297983831846	7.970992577893054	10.898739629955436	0.8432759486994434	0.9660138248847923
ID2612	2612	1	1.0	41.95034510328767	41.594601294863544	0.0	3.0	3	1.5961943833944816	1		29401.353846153834	29442.0	19726.0	40604.0	2.4844144E7	3272.20602016264	-0.981043457916903	-930.0061316159472	0.013635041717930261	-0.010565480070677273	1.7429258122157125	1.4837750125290536	2.8072654599457283	1.1746563983746723	8.00426446104467	11.11766549267034	0.8137745199332455	0.9487323943661969
ID20534	20534	1	1.0	42.07300411905256	41.57866195323266	0.0	108.0	108	1.5995084491553013	1		29690.83195266273	29728.0	20151.0	41013.0	2.5088753E7	3259.6949124057	-0.9810969709056692	-945.4878232280485	0.011032710804313934	0.012042454817309704	1.757999300531464	1.4772058114421471	-0.5414296228504683	1.1900842028337186	8.037536344196274	11.730718594276535	0.7339789085727353	0.9425863991081374
ID21049	21049	1	1.0	42.03587099215765	41.590742885217324	0.0	111.0	111	1.5938229745921815	1		29697.022565320665	29747.0	20130.0	41057.0	2.5004893E7	3262.0327869560538	-0.9810264447414897	-941.4268506838752	-0.008384142027394953	-0.005906729670758403	1.7304937924341055	1.4769766063834666	2.6179023784049535	1.1716460402655953	7.980498830222094	11.058476675616044	0.8200669127359274	0.9654974123059226
ID17978	17978	1	1.0	41.98805667927243	41.56386731839032	0.0	93.0	93	1.6004540646379346	1		29610.4505882353	29680.0	19926.0	41224.0	2.5168883E7	3250.451170717857	-0.9810277637735848	-942.0937886440518	-0.019304957853609448	-0.00650365518074259	1.760779378473914	1.4980161601124398	-0.5512712655461585	1.1754074657924596	8.047042596525309	11.349346584419601	0.7850628869490639	0.9484593837535005
ID6203	6203	1	1.0	41.97433827582688	41.587098395854106	0.0	24.0	24	1.5904970622414731	1		29649.724880382775	29672.0	20173.0	41203.0	2.478717E7	3290.6808579152257	-0.9811021720974332	-935.5505237100049	-0.006493047585026332	0.014964751587878905	1.768652093378703	1.4492290637221246	-0.4558594581044056	1.2204089316537643	7.947226947070474	10.709320857483194	0.8707663109849095	0.9675925925925922
ID26427	26427	1	1.0	41.77491365401233	41.164791628052846	0.0	144.0	144	1.7960082815185199	1		29755.75093632957	29394.0	20033.0	51098.0	3.1779142E7	5014.933000806336	-0.9808667153651653	-608.353821461731	-0.015454894346170731	-0.0022542307683295934	1.9700465382681545	1.6787703713246416	1.4411920127182836	1.1735056633824672	10.133664982747767	12.97694810460376	0.7561905935559252	0.9513609995537707
ID17471	17471	1	1.0	41.94005215258179	41.56460434539551	0.0	90.0	90	1.5919233041023335	1		29530.83492822966	29577.0	20054.0	41086.0	2.4687778E7	3291.0739228302127	-0.9810947035779652	-931.3126977891225	0.019026042138135933	-0.02105281999466225	1.7392628200415652	1.494413065035484	2.6886126301546507	1.1638434250441108	7.961486325564024	11.992532456781344	0.6956362615898513	0.9420697412823391
ID24643	24643	1	1.0	42.01288976196314	41.46427431014242	0.0	133.0	133	1.5990354317121165	1		29678.308510638297	29753.0	20118.0	40917.0	2.5107849E7	3275.4810927148105	-0.9811981610687099	-945.6935817120553	-0.011304817228737314	-8.777107796453574E-4	1.7070564082406388	1.517719007951714	-0.4791995807237687	1.124751287489277	8.032783218031764	11.012124608795851	0.8324030765094288	0.9505061867266588
ID3143	3143	1	1.0	41.94607206868027	41.5837931725144	0.0	6.0	6	1.6070577935140684	1		29408.192262602577	29446.0	19725.0	41150.0	2.5085188E7	3225.841261689857	-0.9810872692002057	-945.8205185389327	0.0021678324533471955	-0.004359528993631593	1.7371638969542487	1.5043942846670757	-0.4342366892855044	1.1547264667644528	8.113586362828531	10.99382539747007	0.8435776341320498	0.9589887640449426
ID9545	9545	1	1.0	41.955686891181266	41.55256879844845	0.0	44.0	44	1.6070577935140682	1		29620.564402810316	29652.0	20087.0	40819.0	2.5295962E7	3216.8858729776234	-0.9810653801087355	-954.1771915568294	-0.013045604504827647	0.005048834304492061	1.769620621888427	1.4663568159496203	2.645154481166494	1.2068144687842648	8.11358636282853	11.053019479995067	0.8345663242216339	0.9660441426146001
ID5706	5706	1	1.0	41.948740450118635	41.5576137864595	0.0	21.0	21	1.6047024386010276	1		29581.655699177438	29635.0	19954.0	40907.0	2.5173989E7	3275.0788394856836	-0.9811419316761197	-939.8647176899093	0.0023000275402397636	0.00467113295070283	1.7673837371366354	1.4615274901553956	-0.3909040270638997	1.2092716346708743	8.089820732005952	10.705332263440338	0.8870507341523444	0.9781609195402292
ID9042	9042	1	1.0	41.923737267879616	41.53139505186064	0.0	41.0	41	1.5938229745921804	1		29666.976218787175	29728.0	19980.0	41467.0	2.4949927E7	3269.9396604168583	-0.9811152191809546	-942.695869705928	-0.004512475775152675	0.0013801593952664558	1.7742976246583921	1.4461975632756903	-0.409152087767885	1.2268708437314355	7.980498830222084	10.890683300048536	0.8455312129996152	0.958880639634494
ID15190	15190	1	1.0	42.02160719755735	41.5674568151266	0.0	77.0	77	1.5957203835671352	1		29443.94391408115	29496.0	19834.0	40705.0	2.4674025E7	3279.299890744007	-0.9811611357068615	-935.2559126990034	-0.004468364140685691	0.009251509336865318	1.744153492878942	1.4641505238098087	-0.42341775516171426	1.1912391960496989	7.999511334880153	11.312318936509051	0.7855431395555358	0.9487034949267185
ID5208	5208	1	1.0	41.915633850480155	41.55233713534622	0.0	18.0	18	1.5952462428989447	1		29571.64922711059	29614.0	20132.0	40886.0	2.4869757E7	3284.9929639560087	-0.9811281155398739	-936.0122879917736	-0.005039793127631541	-0.00443802184799316	1.7495985907410856	1.4827586056462079	-0.4134374466944188	1.179961852238642	7.9947582087156315	11.333986608732816	0.7820775281594604	0.9551391254968756
ID4697	4697	1	1.0	41.95155673575403	41.58377431340924	0.0	15.0	15	1.599508449155302	1		29541.717494089877	29566.0	20034.0	40859.0	2.4992293E7	3219.766617563335	-0.9810848180942178	-951.7817563622417	-0.0045700378204405106	-0.01815303178739635	1.7472525592556585	1.4891581934275206	-0.5239197677010246	1.1733156134568181	8.037536344196281	11.117770101081021	0.8171418157313153	0.9452207937395187
ID14683	14683	1	1.0	41.967556388796716	41.55573518564518	0.0	74.0	74	1.5957203835671347	1		29459.321428571457	29508.0	19877.0	40802.0	2.474583E7	3255.6468550554264	-0.9810740747241098	-938.1237326351287	0.016882042314241747	-0.005375862328530098	1.7696324416479485	1.4651884743093688	-0.4748492046211918	1.2077848499880415	7.9995113348801485	11.205071023192996	0.8006525567500765	0.9513849632560764
ID10589	10589	1	1.0	41.954979931892375	41.49107418111379	0.0	50.0	50	1.5971419610281916	1		29552.95853080564	29637.0	20177.0	40952.0	2.4942697E7	3271.251707488562	-0.9810858599367284	-937.211077950728	0.0014963957054404454	-0.006700792144318674	1.7356708641124725	1.4730367414658656	2.680959885570739	1.1782943461310078	8.013770713373699	11.281710148202482	0.7912193528026162	0.9514672686230246
ID24157	24157	1	1.0	41.976324463632785	41.485660686712315	0.0	130.0	130	1.6013991217410402	1		29662.669811320764	29705.0	20331.0	41244.0	2.5153944E7	3307.0922952479386	-0.9810828854745753	-930.346491672403	-0.007724900937287461	-0.013860011097445522	1.7644261600993139	1.4796346335020885	-0.4763477241599276	1.1924742231284244	8.05654884885434	11.326316252089757	0.7891899410549332	0.9554678692220966
ID10079	10079	1	1.0	41.95274053849537	41.57017791713816	0.0	47.0	47	1.5933482693025476	1		29550.605231866823	29616.0	19741.0	40666.0	2.4852059E7	3252.8354343588016	-0.9810908274683604	-942.694502675842	-0.006897321243957389	-0.003947212689134822	1.7731046493581337	1.4733754736937164	-0.5382146042753887	1.2034302735561382	7.975745704057573	11.118933406018474	0.8106901650314996	0.9643678160919532
ID11103	11103	1	1.0	41.98298191729495	41.52325595214988	0.0	53.0	53	1.6192504114416195	1		29509.85138248848	29538.0	19903.0	40988.0	2.5614551E7	3225.574793305351	-0.9810763975618177	-948.6126540183368	-0.013274122562480506	0.011132830989058283	1.769210924462173	1.4953759247745502	-0.44269920907692883	1.1831211771908843	8.237167643105938	11.273218760312052	0.8145015206612518	0.9585176991150438
ID15711	15711	1	1.0	42.00555370683116	41.56471882069456	0.0	80.0	80	1.588593414566792	1		29412.41746411483	29452.0	19697.0	40654.0	2.4588781E7	3303.1405856410374	-0.9811070842882047	-924.8069473004721	-0.016023255274871487	-0.019220691608790093	1.7477307045284594	1.499144137200248	-0.3112664984908846	1.1658189904224041	7.928214442412409	10.932899970146124	0.8335170794598054	0.9703315881326348
ID14176	14176	1	1.0	41.95383455110902	41.53490949979073	0.0	71.0	71	1.6037593280649054	1		29455.177856301532	29533.0	19884.0	40693.0	2.5007446E7	3259.032762182787	-0.9810922449266336	-937.93511096427	0.014548850622383301	0.012284208995808425	1.7616131401696091	1.4705557779114136	-0.3462549875308786	1.1979233747063818	8.080314479676922	10.958267399422972	0.8455792947777898	0.9609949123798752
ID8553	8553	1	1.0	41.92867019191484	41.53086405062354	0.0	38.0	38	1.6070577935140684	1		29674.254098360663	29711.0	19923.0	41297.0	2.5341813E7	3215.127914269064	-0.9809841815672651	-952.2665586603052	0.00666294113120626	0.008538568652670941	1.7935568036252296	1.454168847423324	-0.45225674771661	1.233389648528969	8.113586362828531	11.47255772347348	0.7746441121479452	0.9622322435174743
ID16233	16233	1	1.0	42.00755821196357	41.552002436818405	0.0	83.0	83	1.6018714412091313	1		29457.30896226414	29490.0	19821.0	40569.0	2.4979798E7	3268.4349324977443	-0.9810998637368349	-935.688952996639	-4.3074550843483233E-4	-0.002254968883302741	1.7483726511258004	1.4959189368042327	2.6958814759919627	1.1687616274588317	8.061301975018857	11.449845815683844	0.7727086556687152	0.9528089887640445
ID7530	7530	1	1.0	41.990100619697635	41.47489344730169	0.0	32.0	32	1.6047024386010278	1		29611.812500000022	29670.0	20289.0	40748.0	2.5110817E7	3280.0551549606357	-0.9810873675397574	-936.6331852854446	0.011535368298443054	-0.007408678233829666	1.7775602808763988	1.4657048596744433	-0.43287503265906463	1.2127682248875287	8.089820732005954	11.177769372504656	0.8136515807028698	0.9686966420034147
ID12650	12650	1	1.0	41.97006760458944	41.52855667454894	0.0	62.0	62	1.6042309526385663	1		29562.522968197904	29579.0	19710.0	40982.0	2.5098582E7	3222.1127517007085	-0.9810311173464867	-949.0121892846392	0.009407651574810279	-0.005241128762833372	1.7854669945586432	1.4754721751678275	-0.48722842589983434	1.2100987227058724	8.08506760584144	11.21434335773812	0.8078780743313546	0.9604743083003952
ID25451	25451	1	1.0	41.70928868565049	41.65719732060207	0.0	138.0	138	1.7048195505863304	1		29738.020768432005	29453.0	19934.0	44137.0	2.8637714E7	3702.631970493925	-0.9810043455534284	-829.5607200020524	0.05492125837610502	-0.08517884612938258	1.778882148443397	1.555081104174032	-0.2417142971557728	1.1439159949076965	9.130755362034938	24.77146287991442	0.18698779561210868	0.792491749174918
ID8044	8044	1	1.0	41.96967347854895	41.49365189900995	0.0	35.0	35	1.6018714412091315	1		29679.804245283023	29724.0	19821.0	41519.0	2.5168474E7	3263.4378989514316	-0.9810837442591425	-943.3798116157077	0.013515330744097378	-8.689993527287209E-4	1.7674307815146724	1.4664805466790394	2.7658199176277014	1.2052193842715189	8.061301975018859	10.855230060239412	0.8596803298687471	0.9652817302219694
ID11631	11631	1	1.0	41.99751168159171	41.5164134239357	0.0	56.0	56	1.6136344971438004	1		29511.37979094074	29573.0	20014.0	40922.0	2.5409298E7	3237.0307519873895	-0.9809698649162018	-939.91045557698	-0.007694642563610237	-0.004975624328114127	1.7757529719845722	1.4736080251586126	2.7211006146775354	1.2050375280722552	8.180130129131753	11.333976162994816	0.8002127865105182	0.9571746384872079
ID7024	7024	1	1.0	41.985884607557345	41.597509559981525	0.0	29.0	29	1.5942975385373683	1		29648.738095238088	29690.0	19921.0	41067.0	2.490494E7	3260.766841370208	-0.9810714204630924	-942.5384232400522	0.014670910935881853	-0.011633818837497999	1.7466657344384025	1.4839364156922807	2.7704957847547425	1.1770489058478655	7.985251956386603	11.114187269593355	0.8123497805517698	0.9545454545454541
ID13681	13681	1	1.0	41.96700949008834	41.545386762974786	0.0	68.0	68	1.5881171461062107	1		29494.733173076907	29541.0	20040.0	40933.0	2.4539618E7	3287.007840702979	-0.9810587736514603	-929.5241108075949	0.008560752944270392	0.021015116599871615	1.729870748600721	1.4946476000273166	-0.4296087090123223	1.1573769954664266	7.923461316247893	11.662591739417781	0.7320397432351484	0.9354657687991007
ID16753	16753	1	1.0	41.97285396173311	41.577178397038765	0.0	86.0	86	1.6013991217410402	1		29490.144876325117	29550.0	20090.0	40655.0	2.5037133E7	3276.528422905674	-0.9810860330830005	-933.7216527567333	4.673774282536337E-4	-0.0011790162989454508	1.7495822889476056	1.4777280239737502	-0.29200160447235146	1.1839677265122261	8.05654884885434	11.240916576798583	0.8012267847391421	0.9506449803701623
ID6517	6517	1	1.0	41.963586899689055	41.53302899570602	0.0	26.0	26	1.6009266629251104	1		29651.327014217997	29677.0	20116.0	41100.0	2.502572E7	3287.0540878131083	-0.9810209732081892	-932.5489409104119	-0.01160334688159888	0.02589615985057721	1.7710085341514503	1.4956023159865126	-0.5439343089982003	1.18414401690952	8.051795722689823	11.13518461223105	0.816033088352102	0.9597733711048155
ID12149	12149	1	1.0	41.99142190813837	41.53379751035917	0.0	59.0	59	1.6079989694621062	1		29553.85362997659	29607.0	20033.0	40963.0	2.5238991E7	3278.5809082925057	-0.9810248909640109	-932.0816426576745	-0.0060446635010096535	-0.01202253751065281	1.7262287903905555	1.5242043260920568	-0.42673932281931837	1.1325442139483188	8.123092615157566	11.459067017433433	0.7773789027153479	0.9426365140650852
ID23671	23671	1	1.0	41.96231887467444	41.483823902833215	0.0	127.0	127	1.5900213639917904	1		29641.91866028709	29697.0	20148.0	40921.0	2.4780644E7	3314.2318098141996	-0.9812205742457298	-934.6257956616523	-0.008010271066372178	0.01050728322948163	1.7475875397189837	1.5181975231267908	2.850470488727372	1.1510936575102262	7.94247382090596	11.130784673425003	0.8055900496988154	0.9614499424626001
ID4216	4216	1	1.0	41.91276938609541	41.584507766310985	0.0	12.0	12	1.5961943833944814	1		29491.54804270462	29520.0	19864.0	40878.0	2.4861375E7	3274.398600618063	-0.9810897688821402	-934.5615934514138	0.014164712160791059	0.0014631155468868532	1.7413941439207052	1.4841396376167113	-0.33808708538174287	1.1733357830918816	8.004264461044666	11.082134978468673	0.8190009817314983	0.9508752117447762
ID3708	3708	1	1.0	41.927883043142145	41.58336749706298	0.0	9.0	9	1.5928734225420986	1		29447.2491060787	29475.0	20183.0	40483.0	2.4706242E7	3258.767180349671	-0.9811294653561726	-939.6443482325673	0.0017934188752753433	-0.020059795548084347	1.7165237392809511	1.5365822313756505	-0.5511864236688547	1.1171050297413663	7.970992577893057	10.964799559355399	0.8331455417837522	0.9599313108185454
ID28543	28543	1	1.0	41.772928692314125	41.57243903044852	0.0	156.0	156	1.708808474785098	1		29782.771929824572	29482.0	16656.0	46988.0	2.8859506E7	5057.6639503741	-0.9808167077603248	-602.1571588467905	0.004428698977826951	-0.014912823043269838	1.715699321042128	1.7013218474293057	0.391927564005497	1.0084507664640565	9.173533497515573	14.437537656952465	0.5530447260743928	0.9086629001883239
ID24960	24960	1	1.0	42.019050264761944	41.493707184338255	0.0	135.0	135	1.5646024045688958	1		29621.421701602958	29696.0	19739.0	40892.0	2.4022973E7	3333.4360887454686	-0.9812593664497687	-930.557702635557	-0.02033129794689381	-0.0013548581172845972	1.6782794201195896	1.4854749620679533	2.711147246302622	1.1297931388781068	7.690558134186626	10.825094479236627	0.8247158333734156	0.9517647058823528
ID20360	20360	1	1.0	42.09879752998422	41.57518846525763	0.0	107.0	107	1.6089395948537297	1		29689.074941451978	29746.0	19905.0	41281.0	2.535447E7	3266.3308128750327	-0.9810774129868319	-942.5171471833585	-0.010303319810234609	-0.014378035472584112	1.809336886756484	1.5012928484294135	2.6889843456550553	1.205185842755018	8.132598867486598	10.759405619132526	0.882800672026335	0.9754846066134547
ID2442	2442	1	1.0	41.96338238602358	41.61201258250173	0.0	2.0	2	1.5895455233814062	1		29399.135167464116	29408.0	19827.0	40707.0	2.4577677E7	3249.6358321492144	-0.9810724746552112	-937.8580501787801	-0.005502983002589137	0.0042030114837358825	1.7605784276564975	1.4622305106936146	-0.3443786377076729	1.2040361726697664	7.937720694741442	10.840770412112372	0.8487609366763081	0.9619815668202761
ID21387	21387	1	1.0	42.025377197618916	41.576196083296644	0.0	113.0	113	1.6211180595957948	1		29723.440872560277	29773.0	20069.0	40961.0	2.5889117E7	3255.866203707157	-0.9810445967132132	-944.9704991840213	-0.01151975858798188	4.326109753443763E-6	1.8002481992686539	1.4740578026908062	2.7089337968947804	1.2212873850553256	8.256180147764013	10.976738681315133	0.8610777633877899	0.9682274247491637
ID23181	23181	1	1.0	41.97454876904157	41.53317587399659	0.0	124.0	124	1.593822974592181	1		29659.23095238096	29705.0	20191.0	41337.0	2.4913754E7	3300.358780510032	-0.981209639752276	-938.545705530732	-0.008663879271167511	0.017782669456429267	1.732529193397561	1.4754244917614043	-0.34827111909672515	1.1742581223721031	7.980498830222089	11.0337980735184	0.823739399316904	0.9750290360046451
ID20881	20881	1	1.0	42.06352429363472	41.56582405733046	0.0	110.0	110	1.6089395948537297	1		29657.41705607473	29700.0	19924.0	41215.0	2.5386749E7	3229.195264500145	-0.9810550158089149	-951.1918675328968	-0.0024574387058562347	-8.146955346973311E-5	1.7588964183554394	1.4798382736092612	-0.5185552971166546	1.1885734067855722	8.132598867486598	12.289739961246509	0.6766340178677394	0.94321940463065
ID2962	2962	1	1.0	41.96875365572874	41.480558408759	0.0	5.0	5	1.595720383567135	1		29407.47494033415	29439.0	20185.0	40646.0	2.4643464E7	3235.57143745125	-0.9810726273527007	-942.2096856394469	-9.965277671973105E-4	-0.002120551040103904	1.7510606965798288	1.4777740798239423	-0.46663392209920485	1.1849312560607674	7.999511334880152	11.519236021495791	0.7575755827738687	0.9370824053452117
ID17810	17810	1	1.0	41.94716941588303	41.562836425560604	0.0	92.0	92	1.6079989694621057	1		29583.02464788735	29625.0	20338.0	40838.0	2.5204737E7	3251.325901547808	-0.9811373710118574	-946.5415060902104	0.008884517692045473	-0.0119022230708845	1.7634490617408003	1.4902822263505588	-0.3665276518398477	1.1832987272881723	8.123092615157562	11.221938304905395	0.8105793122215661	0.961733258300506
ID17299	17299	1	1.0	42.01888873509951	41.57354516909463	0.0	89.0	89	1.6051737860744324	1		29499.978848413615	29506.0	19457.0	41117.0	2.5104482E7	3233.7901597350333	-0.9811839740930173	-951.3983828467225	-3.414386641975042E-4	0.006174543610980736	1.8071994496948163	1.4646165479043036	-0.5263880162086072	1.233906207246333	8.094573858170463	10.87446368606534	0.86017766061936	0.97705106138841
ID18325	18325	1	1.0	41.9958190120219	41.53710961224643	0.0	95.0	95	1.5995084491553018	1		29669.076923076944	29704.0	20437.0	41196.0	2.507037E7	3273.5588558842783	-0.9810972615069294	-940.8084597849723	-0.013222677728224781	-0.020570091085985828	1.7538275500296239	1.4886358102426518	-0.435693679988994	1.1781441356994797	8.037536344196278	11.413049599756574	0.7754064414083581	0.9473389355742293
ID6038	6038	1	1.0	41.96417156203475	41.58453937897904	0.0	23.0	23	1.6032875647577234	1		29640.516509433968	29663.0	20137.0	40985.0	2.5135158E7	3269.5291473029556	-0.9811331801929833	-942.88735396346	0.0014883529589303278	-0.004375238785216471	1.779821277969789	1.4675794961611242	-0.49130741555377305	1.2127597057777266	8.075561353512402	11.329523629602873	0.7906045072461843	0.9566441441441432
ID9371	9371	1	1.0	41.93399896770213	41.49796043015127	0.0	43.0	43	1.6047024386010276	1		29606.865882352962	29670.0	20223.0	41036.0	2.5165836E7	3257.670873895536	-0.9811637927914367	-946.8109700989991	0.007936158934530226	-0.00277798496528676	1.7458769865604997	1.4980973666715074	-0.3865250279305478	1.165396205481298	8.089820732005952	11.178972523027513	0.8134764496445118	0.9664963089153885
ID24475	24475	1	1.0	41.97141468482415	41.47752118169919	0.0	132.0	132	1.6075284503680638	1		29680.889929742403	29732.0	20233.0	41251.0	2.534748E7	3299.723188797603	-0.9811092267738634	-934.3229802040016	-0.002313284654295722	-0.0036554694442474714	1.759023293810482	1.4769652128547406	-0.3921174750351616	1.190971377322129	8.118339488993042	11.274306198815644	0.802596795149085	0.9563269876819704
ID26274	26274	1	1.0	41.546620482619446	41.89031777039101	0.0	143.0	143	1.845450846283361	1		29412.085106382947	29356.0	23140.0	44631.0	3.3176832E7	3294.876272373252	-0.9811156135343664	-927.5429020481071	0.03280157256082591	0.028726978513605426	2.1290642270501023	1.5870632941623812	-0.44371412917226455	1.3415118570767386	10.69928699632516	16.698352740173405	0.4821891559768464	0.8918383518225038
ID8874	8874	1	1.0	41.94115938057249	41.49205797022458	0.0	40.0	40	1.6023436214526094	1		29683.377068557904	29748.0	20017.0	41128.0	2.5112137E7	3274.616798162924	-0.9810818449440724	-940.1762533072002	0.013021496402985874	-0.012792888351905604	1.7773573856658826	1.4803775913870558	2.7717196583617145	1.2006108414546917	8.066055101183371	11.417509813117903	0.7775498848351603	0.9496362618914379
ID4529	4529	1	1.0	41.91308326872528	41.57901754093958	0.0	14.0	14	1.5881171461062116	1		29493.17427884617	29525.0	19992.0	41088.0	2.4538321E7	3271.587840187768	-0.9811850939835149	-940.2466960293469	-0.0019265751446696144	-0.0015897326328446091	1.7499654864390801	1.4786781569439729	2.679303184375308	1.1834661100666994	7.923461316247902	11.243804713801703	0.7875864177235613	0.9580459770114936
ID9906	9906	1	1.0	41.91021536472314	41.560391399586905	0.0	46.0	46	1.578561601201439	1		29553.494532199216	29618.0	19928.0	40710.0	2.4322526E7	3296.334942507195	-0.9811382688355852	-932.7304768224789	0.003806134720976274	9.613795524295583E-4	1.7228260088666871	1.4756007308110268	-0.3330123065959338	1.1675421222648616	7.828398792957577	11.054373513383315	0.8050345801170091	0.9525737420474261
ID5556	5556	1	1.0	41.92370053116647	41.539283423862734	0.0	20.0	20	1.6009266629251104	1		29571.91016548463	29606.0	20149.0	41170.0	2.5017836E7	3261.819410100684	-0.98114619487315	-943.5918282309348	0.005855873927914537	-0.013006709410611597	1.7516746784566204	1.4885853568007152	-0.3855592312954447	1.1767378138270417	8.051795722689821	10.903482402663899	0.8510834750136599	0.9635949943117176
ID5045	5045	1	1.0	41.900053153711205	41.54593931522155	0.0	17.0	17	1.6122274620000716	1		29533.03146853147	29557.0	19720.0	41419.0	2.5339341E7	3234.1991374762642	-0.981141830616012	-950.1748406476192	-0.007126875017877123	-0.007833826069398291	1.7798081976947364	1.4746334582151044	2.7315592128975075	1.2069495560266315	8.165870750638204	11.103225782150544	0.8323654080495682	0.9581706636921357
ID10933	10933	1	1.0	41.987475662333665	41.49987978892405	0.0	52.0	52	1.601871441209132	1		29548.283353010618	29610.0	19997.0	40613.0	2.5027396E7	3271.684546689071	-0.9810889232149134	-937.0935365971557	0.008710846044423598	-0.0010536671214277317	1.7305422939303665	1.539086548867063	-0.37481416111958704	1.124395697697596	8.061301975018862	11.156876881868246	0.8138226501863493	0.9533445756042713
ID15031	15031	1	1.0	41.98440656173398	41.56235816029372	0.0	76.0	76	1.6164448931724185	1		29440.60743321722	29471.0	20030.0	40956.0	2.5348363E7	3217.3155235802196	-0.9810761457979602	-948.803395920368	0.02086412122396654	-0.003778021796360461	1.788781054393635	1.4908117822290774	2.78983780492951	1.1998704837971101	8.20864888611885	11.863402029636294	0.7329309266091547	0.948380010982976
ID15544	15544	1	1.0	42.00928744278861	41.59158852798408	0.0	79.0	79	1.5904970622414738	1		29420.579450418154	29452.0	20004.0	40356.0	2.4625025E7	3232.141755880073	-0.9811451581170005	-947.329776073719	0.004668597544370325	0.006759566908614406	1.7453008336714013	1.4672175125691471	-0.4792437223285446	1.189531080920184	7.947226947070479	11.189149328911542	0.7976848419270093	0.9521640091116166
ID11449	11449	1	1.0	41.992822330683346	41.55248334452819	0.0	55.0	55	1.5881171461062116	1		29482.788277511965	29505.0	19872.0	40987.0	2.4647611E7	3251.4155516100427	-0.9811145055680046	-942.1442632937881	0.002917388294947294	0.01051824143439139	1.7480208703769011	1.4415056623218898	2.735073970068232	1.2126354519907299	7.923461316247903	11.916218429173352	0.7012096677072465	0.939154929577464
ID12473	12473	1	1.0	41.96596042538222	41.523265829921	0.0	61.0	61	1.6141032362959222	1		29555.405342624857	29579.0	20018.0	40881.0	2.5447204E7	3254.408837385855	-0.9810534397498335	-940.4963070520921	0.0065501664987244	0.0074484090417675205	1.7615063411231617	1.4977071929362187	-0.4080107186777878	1.176135328341297	8.18488325529627	11.09254356990541	0.8359110510468907	0.9529607083563918
ID23993	23993	1	1.0	41.97172039139175	41.507461287995085	0.0	129.0	129	1.6229835585554806	1		29619.974712643707	29649.0	20191.0	41190.0	2.5769378E7	3236.821429781013	-0.9810771402513022	-948.8822535366478	-0.003131511204325214	-0.003049010232476022	1.786690643242257	1.4986483755663462	-0.49661584264716907	1.1922013678272319	8.275192652422074	10.88843994252357	0.877115240458342	0.965077605321507
ID14011	14011	1	1.0	41.96016036887781	41.51191907808001	0.0	70.0	70	1.595720383567135	1		29470.506524317923	29508.0	19801.0	40671.0	2.4843637E7	3259.477268670719	-0.9811158678023348	-939.4916121471416	0.004487710931143229	0.023300083683844314	1.754396498640073	1.457794693211208	-0.37155378166832875	1.2034592434792826	7.99951133488015	11.913483107898992	0.7082650560842647	0.9412751677852345
ID14523	14523	1	1.0	41.95687499870618	41.53311466477451	0.0	73.0	73	1.6047024386010278	1		29495.163337250273	29546.0	19928.0	40902.0	2.5100384E7	3254.7884511170405	-0.9811333507876219	-942.5215715743245	0.02122787133955612	-0.018239820995808332	1.7733138689786105	1.4815966044844324	-0.4136069085672448	1.1968938533007034	8.089820732005954	11.232764624568432	0.805703860725276	0.9572553430821147
ID7356	7356	1	1.0	41.96766986972054	41.51916206284033	0.0	31.0	31	1.5928734225420982	1		29625.833732057436	29669.0	19855.0	41012.0	2.4767197E7	3265.439403154675	-0.9811016143279482	-941.9942036514968	-0.0035404854398959954	-0.017186527684639095	1.7704766576379787	1.4534465920738227	2.7273475258620965	1.2181229549768373	7.970992577893052	11.650115356467147	0.7380092708487991	0.9474576271186433
ID3517	3517	1	1.0	41.935273422442805	41.55817205730305	0.0	8.0	8	1.5885934145667924	1		29435.75059952038	29496.0	20278.0	40559.0	2.4549416E7	3296.0636893250826	-0.9810490750466718	-924.6339515913502	-0.0030059017218036447	-1.9635271837133858E-4	1.7452857733520148	1.483006248501431	-0.36693864590994396	1.1768566552673771	7.928214442412412	11.598148053505355	0.7406413512668429	0.9515116942384478
ID10431	10431	1	1.0	41.96264174441903	41.53399304326079	0.0	49.0	49	1.6047024386010276	1		29576.202115158656	29633.0	20062.0	40957.0	2.5169348E7	3247.3139867455325	-0.9811177819005014	-946.4904913392043	-3.4846071977146675E-4	-0.04234840089894679	1.7595775952782309	1.5154490988242473	-0.4985974574025851	1.1610931681198593	8.08982073200595	10.895525152722234	0.8563522175219589	0.9675952245594087
ID8384	8384	1	1.0	41.92705685509228	41.490994264626615	0.0	37.0	37	1.597615539084864	1		29687.050827423172	29722.0	20220.0	41108.0	2.5115245E7	3274.8438898272634	-0.9810187887628962	-937.0437154980776	8.054185578763027E-4	-0.0067394436385012834	1.7275101093098788	1.504213444663446	2.7665916970126236	1.148447459659818	8.018523839538213	11.62055617733355	0.7461917784442421	0.9440402909904865
ID16065	16065	1	1.0	41.999870189231096	41.57821379539561	0.0	82.0	82	1.6013991217410404	1		29440.147713950755	29465.0	19906.0	40775.0	2.5112446E7	3242.1849033697245	-0.9811281036175118	-944.1529918600654	0.0025451354028677453	-0.005540934820385027	1.7495878936239189	1.4866303838372938	-0.43652887783660677	1.1768815656167866	8.056548848854343	11.599336447760034	0.752475938619728	0.9453430005577236
ID7878	7878	1	1.0	41.96001184051827	41.46687896295652	0.0	34.0	34	1.5938229745921804	1		29659.75866188769	29743.0	20491.0	41039.0	2.4825218E7	3283.6325905212257	-0.9810589297943596	-935.6935428932771	0.014433315629890102	0.0018589224339004519	1.739368488997959	1.4832234394743862	-0.33490941647943306	1.1726948500856647	7.980498830222084	11.165308415400023	0.804448885651867	0.9534355479840994
ID13510	13510	1	1.0	41.976528579624556	41.528520712243555	0.0	67.0	67	1.5866874829692217	1		29544.55354993985	29629.0	19969.0	40746.0	2.4551524E7	3290.0464594381433	-0.9811839367752345	-936.5415775919693	-0.011309113632186424	-0.008429128217390187	1.759824461463024	1.4769135066093486	2.726070930422066	1.1915555336095298	7.90920193775435	10.844148898720054	0.8451846166841833	0.9685681024447028
ID4040	4040	1	1.0	41.92835129006896	41.551678167003416	0.0	11.0	11	1.5990354317121158	1		29406.7992916175	29434.0	19891.0	40526.0	2.4907559E7	3271.7618492131123	-0.9810842108132889	-932.3476709684011	0.014248286937095712	-0.0034414791180673756	1.7399517953366108	1.4947966962423058	-0.4066660720529038	1.1640056468619364	8.032783218031758	11.361521021330924	0.7819931666798021	0.9483726150392812
ID16585	16585	1	1.0	42.00137919654086	41.56161411056219	0.0	85.0	85	1.609879670653981	1		29485.19369894984	29528.0	19966.0	40532.0	2.5268811E7	3270.278447061561	-0.9811562904758843	-938.9036779369817	-0.012135105518615935	-0.010803044465009149	1.7553643374051524	1.4931080094913762	2.8007332359920936	1.1756445791239933	8.142105119815623	11.913030231722807	0.7209449122457128	0.9443219404630646
ID28363	28363	1	1.0	41.66724515634481	41.586541688382155	0.0	155.0	155	1.787141135799235	1		29727.460885956647	29465.0	19641.0	46808.0	3.1540836E7	4433.163078735854	-0.980782849541723	-684.4756092064439	0.09944892761964207	-0.06267787688720688	1.8259163765780018	1.6978787635214854	0.16567654384412456	1.0754103389519756	10.033849333292942	18.867712692889658	0.35419214915692215	0.8832635983263598
ID11983	11983	1	1.0	41.99148068584213	41.51679404304155	0.0	58.0	58	1.6070577935140682	1		29489.180116959025	29527.0	19943.0	40841.0	2.5213249E7	3249.1305470513475	-0.9811371820279672	-944.1667304651827	-0.011691206105332358	-0.01526113665523599	1.7638955160977343	1.4975966442636717	2.7172804634323686	1.1778174870076548	8.113586362828528	11.32625723393455	0.7947854092501319	0.9515050167224077
ID6868	6868	1	1.0	41.993636165693815	41.60148579844474	0.0	28.0	28	1.6145718393646704	1		29627.38255813951	29610.0	19400.0	40668.0	2.5479549E7	3220.0679627420855	-0.9811123977751782	-955.8729652858242	-0.0021221046185555693	-0.018963279599482234	1.7735599686139993	1.5059522902484355	2.6669802262321185	1.177699971040528	8.18963638146079	11.273767494840452	0.809722739639218	0.9472237493128086
ID6357	6357	1	1.0	41.96524183160739	41.56016162469532	0.0	25.0	25	1.5814343271468203	1		29620.301568154435	29661.0	19999.0	40883.0	2.455523E7	3295.9504271341148	-0.981083749554634	-932.201564227237	0.005102938838783425	-0.0099234310217363	1.751260042095665	1.4698167707840322	2.74693472399749	1.1914818750921619	7.856917549944673	11.13682824800959	0.7960475602877511	0.9610465116279069
ID23511	23511	1	1.0	41.97266990439397	41.50445660743616	0.0	126.0	126	1.6070577935140682	1		29633.103165298922	29715.0	20010.0	41215.0	2.5277037E7	3293.0258483909174	-0.981237008902498	-941.2041564502136	-0.02135750317869385	-0.012089988024510126	1.7843365109284857	1.5044702428681864	2.666246432794493	1.186023132984505	8.11358636282853	11.10237994734924	0.8271619641184508	0.9546979865771811
ID20186	20186	1	1.0	42.04676045420512	41.54355620870885	0.0	106.0	106	1.6023436214526101	1		29723.777385159	29795.0	20273.0	41294.0	2.5235487E7	3284.0300855057408	-0.9810601505047736	-937.6612757348153	0.004512703496044475	0.02446611010373991	1.7377085501379617	1.4670483267343224	-0.5617348386333866	1.1844930521178767	8.066055101183379	11.56533526813942	0.7577999884568097	0.9464584495259339
ID21722	21722	1	1.0	41.62661882621633	41.80495591831663	0.0	115.0	115	1.7425627294957222	1		29841.596439169138	29627.0	22266.0	43674.0	3.0169854E7	3707.4665296750263	-0.9809729483270107	-829.9660795396023	0.04562455592280638	0.0010007579350633556	2.308802475648201	1.3473261528986475	2.7009655733148565	1.7136180951293982	9.5395242121833	16.08628634420272	0.4632601979830584	0.8654592496765852
ID17115	17115	1	1.0	41.96045272554994	41.5563272343485	0.0	88.0	88	1.6028156625945191	1		29488.912838633714	29542.0	19966.0	40725.0	2.5036087E7	3263.6938005159136	-0.981138301037506	-940.0019868976746	0.008943520413798142	0.002087037860223729	1.7595172612953849	1.485564719175136	-0.38006498254804316	1.184409698604287	8.070808227347888	11.34960343653922	0.7873458044825389	0.9480737018425454
ID2269	2269	1	1.0	41.989966499298504	41.60460378859591	0.0	1.0	1	1.595246242898945	1		29369.77830750891	29423.0	19802.0	40435.0	2.4641244E7	3253.299473812227	-0.9811269456972607	-938.6196348784016	8.212961262383117E-4	0.00537153505460713	1.745092061218437	1.5126592279592144	-0.3554376538170277	1.1536584241599521	7.994758208715634	10.980599966622925	0.8332264685730554	0.9672225416906268
ID2787	2787	1	1.0	41.96027623341964	41.56786234102338	0.0	4.0	4	1.595720383567135	1		29384.9631391201	29426.0	19792.0	40589.0	2.4712754E7	3247.207146489285	-0.9810890984873379	-938.9476276490664	1.5739065164183723E-4	-0.006155144597703657	1.7157583941790802	1.4967149009911183	2.844892345893718	1.1463495105466728	7.999511334880151	11.497646029919197	0.7604233669027141	0.961165048543689
ID20709	20709	1	1.0	42.03777089765888	41.57227871465184	0.0	109.0	109	1.5804773320049321	1		29650.319226118514	29713.0	20372.0	40835.0	2.4520814E7	3301.626118490797	-0.9810955820698073	-932.1364435167036	-0.010353880897027956	0.009781143226376885	1.7513007939660157	1.4755128913716946	-0.49216857170079625	1.186909856367258	7.847411297615643	10.33880811756812	0.9225615048998453	0.9868499701135686
ID21223	21223	1	1.0	42.01866283043102	41.58971697681312	0.0	112.0	112	1.5938229745921808	1		29682.185273159117	29713.0	19883.0	40716.0	2.49924E7	3289.6775986182347	-0.9810842301797653	-935.954645423342	-0.0011690956760776671	-8.122383769612755E-4	1.7632541844432108	1.4561447737064463	-0.3854936767844123	1.2109058221972349	7.980498830222088	10.772937119894022	0.8641152156588257	0.9677233429394806
ID18155	18155	1	1.0	41.97331413878083	41.58843356065959	0.0	94.0	94	1.601399121741041	1		29616.422668240848	29650.0	20000.0	41069.0	2.508511E7	3264.01126273609	-0.9810936833628044	-941.7041818093983	-0.00855613370096462	0.01605142330643322	1.7568200704525756	1.499241139229493	-0.4995292157533224	1.1718062054750313	8.056548848854348	11.532476812506967	0.7612262018492421	0.9522471910112353
ID23019	23019	1	1.0	42.00588802324791	41.53371049810539	0.0	123.0	123	1.5952462428989453	1		29609.728351126905	29655.0	19982.0	40708.0	2.4961001E7	3252.5596718574375	-0.9812214344491366	-951.3575255756831	0.002203330828451595	-0.00399038689831106	1.7251791542596673	1.5079127052750612	-0.4369038881136358	1.144084235264119	7.994758208715639	11.2928128959409	0.7877908501594352	0.933407325194228
ID17649	17649	1	1.0	41.97479197485832	41.556156482740256	0.0	91.0	91	1.615040306468497	1		29552.809744779584	29598.0	19814.0	40826.0	2.5474522E7	3246.427192383189	-0.9810988517691525	-945.0345481750848	-0.005778153810051852	0.0049985273282451715	1.818821341903207	1.4653145913552825	-0.4805961523656799	1.2412497306950059	8.194389507625297	11.548791790218083	0.7720641098942396	0.956714761376248
ID5881	5881	1	1.0	41.951717726091694	41.543186643564056	0.0	22.0	22	1.6150403064684977	1		29605.106604866774	29640.0	20108.0	40947.0	2.5549207E7	3246.9170317949374	-0.9811094505075523	-947.1053759572325	0.005712081022961708	0.001602139387809602	1.7744941584853826	1.4997700994215855	-0.4820732283208653	1.1831774477766623	8.194389507625305	11.194306220948722	0.821735599205651	0.9588431590656274
ID9209	9209	1	1.0	41.92019174659742	41.52031462415276	0.0	42.0	42	1.5980889768013125	1		29631.885850178358	29649.0	20197.0	41104.0	2.4920416E7	3263.3889799675053	-0.9811542436840273	-945.4621785953525	0.0029663414121936576	-0.012358698841201806	1.7619247537166154	1.4910061650008821	2.6963299187787917	1.1817018568233573	8.023276965702731	11.01492955397897	0.8309945978468246	0.9525959367945824
ID10749	10749	1	1.0	41.99876983344994	41.5090547323319	0.0	51.0	51	1.6047024386010278	1		29535.45111896349	29598.0	19802.0	40992.0	2.5075598E7	3248.2540604606124	-0.9810817785487003	-943.0799657749055	-0.005046573919323402	-0.008912179219835876	1.7563364836134185	1.48450167942251	-0.4412291841926028	1.1831151880519635	8.089820732005954	11.522925270706407	0.765637631593184	0.9567172568858913
ID9727	9727	1	1.0	41.922319506741665	41.53113233307286	0.0	45.0	45	1.5895455233814069	1		29554.998803827755	29638.0	20067.0	40761.0	2.4707979E7	3278.890390484704	-0.981063061715837	-933.9447890475717	-0.013308057833902227	-0.003072829202734617	1.725154109364922	1.4963809707244622	-0.47074912109194794	1.152884287568627	7.937720694741449	11.31265860811209	0.7794285591985124	0.9413754227733937
ID8704	8704	4	1.0	51.69626588693119	40.962818712211615	0.0	39.0	39	1.54121973321699	1		30347.894536213476	30256.0	19360.0	44120.0	2.3883793E7	3548.4723818269226	-0.9810340139472068	-884.760592618586	-0.006073990725986159	-0.007864449607024405	1.6555565806033627	1.4562983516682684	-0.9474832640299596	1.1368251421192872	7.462408078289873	10.320050033193171	0.8804916726246264	0.9794135995009358
ID14337	14337	4	1.0	51.90301834442214	40.08347922529546	0.0	72.0	72	1.486247587291088	1		30153.502057613172	30131.0	18575.0	42755.0	2.1981903E7	3741.3876690206275	-0.9810392190068878	-833.9983501585355	-6.373052781906394E-4	0.004763364510596529	1.5965077753506067	1.3862349610637126	-0.8927405590002389	1.1516862726687715	6.939564200193121	10.930679754363744	0.7298737101602667	0.9443725743855108
ID22529	22529	4	1.0	51.96359841717008	40.88999481880604	0.0	120.0	120	1.4923429549905458	1		30302.91711956525	30229.0	18483.0	44702.0	2.2302947E7	3783.215533653068	-0.9810494117688277	-829.3188485984327	-0.013458047817058347	0.012204662789037698	1.6498869325753032	1.3508665610819905	-0.7939482477028287	1.2213544846752362	6.996601714167319	10.344393200663113	0.8216502199765116	0.9521345407503236
ID26113	26113	4	1.0	53.45514207013844	40.80386442608157	0.0	142.0	142	1.4989182989541792	1		30123.572580645145	30111.0	19657.0	42208.0	2.2411938E7	3507.7526988188383	-0.981030106212948	-888.2289850721249	-0.013620017889105772	0.021972017856761037	1.730871351752288	1.2987949131797751	-0.7676214435613125	1.332674877448266	7.058392354306027	10.900423749979963	0.7464984274573039	0.9446564885496187
ID15362	15362	4	1.0	52.51083678971964	40.43631923916277	0.0	78.0	78	1.455387875386465	1		30119.910000000007	30069.0	20077.0	41628.0	2.1083937E7	3375.5316943196117	-0.9810122839362538	-922.0260515954823	-2.2428120206778108E-4	0.014108131925433495	1.624201529524421	1.2948420335423139	-0.7704773003238639	1.2543626847524207	6.654376630322177	10.49819499717595	0.7587312492080155	0.9478672985781992
ID46082	46082	4	1.0	47.36216221547714	34.163055559319695	0.0	255.0	255	1.5204649453449393	1		29995.718586387447	29870.0	21776.0	42115.0	2.2916729E7	3355.3041865286077	-0.9810338412318769	-924.8301391761242	-0.005120686437811544	-0.006065005605629832	1.594802747150836	1.4506975478036208	-1.1501013875076558	1.099335109213766	7.2627767793802	10.499787319529194	0.8278498147742677	0.967088607594937
ID13316	13316	4	1.0	52.032833696957454	40.01359733181365	0.0	66.0	66	1.5259280086411926	1		30228.50194552533	30195.0	18672.0	42871.0	2.3306175E7	3657.957422860979	-0.9810513639939096	-855.7004635069321	0.0012871263416243787	-0.0020690836694326315	1.64035091464178	1.4361152689177528	-0.8856893246238156	1.1422139643971183	7.315061167189873	10.38988346569633	0.8515427839146743	0.9594763092269325
ID53253	53253	4	1.0	46.7440989317275	34.30665315726926	0.0	294.0	294	1.4734679211022812	1		29972.44909344493	30026.0	19185.0	42930.0	2.1490246E7	3591.4867230483105	-0.9810318482080512	-863.2489360571485	-0.005611670333905453	-0.014521421073052342	1.6247819071691263	1.355567297008422	2.1694338016711328	1.198599221709486	6.820736046080237	10.259770885481224	0.8142650272732141	0.9547571523619436
ID10246	10246	4	1.0	51.81898286348258	38.90398794362074	0.0	48.0	48	1.5069716452922388	1		30292.067909454076	30285.0	19492.0	43486.0	2.2749343E7	3734.9813556940503	-0.9810445139295826	-839.5068947684852	-0.0013769721926523528	0.02229289512640303	1.651055839229844	1.3885499113384887	-0.8116657571581672	1.189050408449714	7.13444237293828	10.377464762380026	0.8325059836093387	0.939887288666249
ID14855	14855	4	1.0	52.556608822478395	40.06124614172566	0.0	75.0	75	1.4688400222902003	1		30138.06713286711	30073.0	18182.0	41489.0	2.1548718E7	3667.3824068640492	-0.9810444364482348	-850.6309354963545	0.057433813866553794	0.029566578028957353	1.5919763915573477	1.429688225480345	2.376603720192753	1.1135129765949339	6.7779579105995795	10.52426657363121	0.7689977191907329	0.9694085656016312
ID37383	37383	4	1.0	52.54965575473851	40.91749392024242	0.0	206.0	206	1.4887903566220477	1		30072.20516304347	29996.0	21063.0	41059.0	2.2133143E7	3253.2816394954284	-0.981062879465435	-957.7595900144773	-0.020166544499244436	0.0028328440364886903	1.6191803977858064	1.3846406717350364	2.373929136446552	1.1693867086519119	6.963329831015707	10.68717198113474	0.7661278225197522	0.9469941822882997
ID13833	13833	4	1.0	52.193815176591634	39.883281165093344	0.0	69.0	69	1.4791045777937268	1		30266.2946058091	30194.0	18275.0	42539.0	2.1882531E7	3835.906128030181	-0.9809712150858806	-813.5167266396105	0.008755643773379748	0.014363760765018198	1.6366534523707463	1.3622498376482821	-0.9421450111938476	1.2014341328138314	6.8730204338898915	9.91067145400518	0.8793288874849768	0.9665775401069521
ID34313	34313	4	1.0	53.44601932085835	41.3325108694689	0.0	189.0	189	1.5099805766980785	1		30029.756935270838	29953.0	21096.0	42092.0	2.2732526E7	3386.590893899105	-0.9809560754280313	-913.5076422976092	-0.007163327344086922	0.013616236894854056	1.5551770289266884	1.477500614578688	-0.4730055125859643	1.0525728474029434	7.162961129925371	10.711193780193957	0.7845609817522881	0.9735142118863049
ID46601	46601	4	1.0	47.953665971142534	34.757607992246434	0.0	258.0	258	1.4791045777937284	1		30017.16253443527	29969.0	18785.0	41465.0	2.179246E7	3720.8284140295373	-0.9809780135037263	-832.0767636047552	-0.0014502144710672087	0.005358210569141541	1.6196038497649277	1.3601569292373132	-0.8232028897077006	1.1907477842818441	6.873020433889905	10.069778709851553	0.8517607934541694	0.9639999999999997
ID50187	50187	4	0.9203346371650696	49.84700546850386	29.69281613737062	0.0	277.0	277	1.0891125589121997	1		31336.9564102564	30099.0	25107.0	45734.0	1.2221413E7	5109.62664064953	-0.9802107737898074	-607.5587786558743	0.0038067050812581253	-0.015335632476277719	1.2949449950566962	0.9062336422817288	2.692162690508943	1.4289306141805376	3.726450912980418	11.797218223516472	0.3364697634283919	0.8252631578947367
ID12813	12813	4	1.0	53.62976510206891	40.397782252482074	0.0	63.0	63	1.4887903566220473	1		30235.647945205532	30258.0	20365.0	41238.0	2.2072023E7	3219.9045667686	-0.9811296074186191	-976.4538491401076	0.008260851416513178	-0.005872742075636325	1.5870505348116903	1.3830450241229348	-1.0272827503268531	1.1475046055121212	6.963329831015703	12.543288911494654	0.5561654160943649	0.923125393824827
ID12304	12304	4	1.0	53.40011676024094	40.341135324562735	0.0	60.0	60	1.4877737703945166	1		30269.486338797804	30287.0	19379.0	43245.0	2.2157264E7	3590.045813406508	-0.9810739332303449	-874.1308043644647	-0.002367497100650352	-0.0060839764174699835	1.6767977110376813	1.3246957506675785	2.4882488727896166	1.26579836176923	6.953823578686676	10.861675846645191	0.740695757178549	0.9384220654265558
ID15888	15888	4	1.0	52.671673118948874	40.54840106202043	0.0	81.0	81	1.4729544281711615	1		30107.794405594406	30084.0	19028.0	42213.0	2.1527073E7	3534.0348047365205	-0.9810394289668251	-881.6032139543754	-0.011329723383795884	4.241029186845809E-4	1.6281642215699839	1.3454498230840748	2.3991742066663027	1.2101263039582284	6.815982919915717	10.480397628232122	0.7797992930720292	0.9465346534653464
ID8209	8209	4	1.0	51.62210031347808	40.89603921692683	0.0	36.0	36	1.5382719082681007	1		30301.96296296296	30272.0	18684.0	42378.0	2.3726437E7	3703.328195514195	-0.9810281516801946	-846.2143452057933	-0.018435038997064383	0.0011274752255271323	1.659906986004641	1.4580286527122674	-0.9108054713812315	1.1384597846666686	7.433889321302777	10.97959664778021	0.7749134216218206	0.9559902200489003
ID34834	34834	4	1.0	54.43943691745069	41.56092877905973	0.0	192.0	192	1.4801271182392577	1		29914.701244813263	29922.0	21243.0	41575.0	2.1628329E7	3124.642199011041	-0.981114843034045	-994.7492471230122	-0.006177148475185213	0.008945223385081314	1.6166829332526629	1.3493524340491598	-0.6508053503889842	1.1981176247641196	6.88252668621893	10.408434235648413	0.7983382964713348	0.979702300405954
ID25619	25619	4	1.0	53.38934810398118	41.72322870505994	0.0	139.0	139	1.4852292606300532	1		30128.164609053474	30127.0	18227.0	42947.0	2.1963432E7	3715.7627964766325	-0.9811472556184302	-843.9453086862666	-0.001113522063545495	0.012527537634876457	1.5936908393534341	1.4190761149030555	-0.8323305119554401	1.123048173819984	6.930057947864096	10.046646645076047	0.8627887518791636	0.955439056356488
ID28179	28179	4	1.0	51.66231797246979	38.3077546927002	0.0	154.0	154	1.4862475872910885	1		30248.402188782507	30228.0	19423.0	41580.0	2.2111582E7	3666.6747317845798	-0.9809367997287577	-848.99526033692	0.021136223820566114	0.002682497609314769	1.6606962939403722	1.3611716667128986	2.3318613646687836	1.2200491198518681	6.939564200193124	10.164217892688491	0.8441004442582397	0.9567496723460023
ID29716	29716	4	1.0	52.210839729162096	39.28092586454562	0.0	163.0	163	1.497403474616763	1		30277.53918918918	30277.0	18547.0	43968.0	2.2405379E7	3695.0325429860554	-0.980916399255359	-842.3721038336507	-0.0027413381166467364	0.007454147618636209	1.6494369884592555	1.3753539190585231	2.350348816936032	1.1992818470960198	7.044132975812472	10.180899652715793	0.8540142081222153	0.9579831932773109
ID7190	7190	4	1.0	52.406153048252534	41.29894589881566	0.0	30.0	30	1.5422010894025244	1		30195.040816326502	30152.0	20807.0	42201.0	2.3672912E7	3242.241919173257	-0.9810764452109874	-965.6512945316	5.866361049731356E-6	0.0015337331380770507	1.6204951310915428	1.4778198551522297	2.4895440021035706	1.096544430257784	7.471914330618889	10.359830304097992	0.8748557781982854	0.9697717458359032
ID11798	11798	4	1.0	52.527107947590075	40.17344703947415	0.0	57.0	57	1.4662626558155447	1		30176.82981715888	30118.0	18927.0	41014.0	2.1455726E7	3579.4467918640357	-0.9810638012366864	-873.5588067774235	0.008217311486793341	-0.004775321864146657	1.6103227701413476	1.3654475252052656	-0.7531181134739623	1.1793369868968566	6.7541922797769995	10.311137466262965	0.7983073547591453	0.9454424484364605
ID33302	33302	4	1.0	52.958468484686385	41.807045850743485	0.0	183.0	183	1.4898062491705732	1		30075.11354309164	30076.0	18939.0	42944.0	2.1984908E7	3751.184684390436	-0.9811507745980775	-834.662819284142	0.002731510055297718	0.007885652368819683	1.5974812674957495	1.4225386372971807	-0.8192428968710624	1.122979176531162	6.972836083344737	10.601659147089698	0.7795996683462655	0.9581972566949708
ID41494	41494	4	1.0	50.46188865170123	36.81130431018187	0.0	229.0	229	1.5094795046495388	1		30529.533333333347	30483.0	18005.0	45696.0	2.289715E7	3935.0970365593766	-0.9809390963000851	-798.5337424661584	-0.008460123538056747	-0.015320268078650731	1.6896782834149502	1.384351716823192	2.2970377468806564	1.2205556311169397	7.158208003760855	11.178895815059066	0.7198074888833846	0.9099697885196374
ID7703	7703	4	1.0	53.244957553437565	41.38453342012273	0.0	33.0	33	1.4837004601624824	1		30266.207702888583	30274.0	19280.0	42736.0	2.2003533E7	3747.3725887692344	-0.9810171787541383	-834.7895086460454	-0.005330080193570758	-0.004325573380016884	1.6279065842270195	1.3566928032493377	-0.7627862801014417	1.1999080265835516	6.915798569370549	10.34303166576434	0.8123748894474857	0.9540983606557375
ID16411	16411	4	1.0	52.39892842159414	40.724431078661645	0.0	84.0	84	1.4903139357585486	1		30162.144414168917	30152.0	18365.0	42021.0	2.2139014E7	3738.0948815369256	-0.9810515216725624	-835.5248410307246	3.6651930341883985E-4	-0.0019432153939739059	1.6114378344640743	1.3991499221542423	2.20107465898369	1.1517263510853624	6.977589209509251	10.328474661196587	0.8219452403701004	0.9422336328626439
ID37915	37915	4	1.0	53.356203095919966	40.913911992581255	0.0	209.0	209	1.5049623488715662	1		30048.42933333331	30023.0	20145.0	42697.0	2.2536322E7	3457.627514888667	-0.9809695530576069	-895.9424333409903	-0.01283740341851229	0.012096908438764462	1.6368484810175516	1.4046349091415296	-0.798094062294641	1.1653195220799004	7.11542986828022	11.145990853091691	0.7197366893242526	0.9565495207667739
ID29213	29213	4	1.0	51.88758469410476	38.75541346688505	0.0	160.0	160	1.4903139357585489	1		30264.091405184176	30250.0	19075.0	44142.0	2.2183579E7	3778.902455602167	-0.9810297359238017	-828.3249612887381	0.007134703245999306	0.016437358516590186	1.6898203387014104	1.3387206567518195	2.2538139077358172	1.2622650813512322	6.9775892095092535	10.273758670123831	0.8307235872166714	0.9601046435578823
ID19999	19999	4	1.0	51.64717537123742	39.37058461718934	0.0	105.0	105	1.5099805766980792	1		30439.8764940239	30365.0	18610.0	43024.0	2.2921227E7	3715.4038452631507	-0.9810905641978295	-850.1535706636389	-0.016044150591009183	-0.005130868878935011	1.6176564474436974	1.438120203357227	-0.7985115522448256	1.1248409164041722	7.162961129925378	10.649643889294909	0.7936559691435308	0.947798742138365
ID33825	33825	4	1.0	53.844752171206075	41.69537015193269	0.0	186.0	186	1.4908214494581764	1		30046.48907103827	30029.0	20271.0	42926.0	2.199403E7	3403.43365101238	-0.9811344239862992	-918.2583429632784	0.005513950496285983	0.014726206655596716	1.6609888922710463	1.3481585539736443	-0.6454121075706682	1.2320426906578212	6.98234233567376	10.027088545271724	0.8726926170461222	0.9645436638214052
ID53793	53793	4	1.0	46.74580211108125	34.3176986104666	0.0	297.0	297	1.4892983895174425	1		29939.70532060027	29838.0	19815.0	44013.0	2.1945804E7	3714.111599448072	-0.980935832152937	-829.5552460131935	0.007449831392394551	0.015273151351488597	1.5383349822476715	1.4520936651991925	-0.367629313986194	1.059391015273556	6.968082957180222	10.28074231545838	0.8284651207391253	0.9682959048877144
ID6690	6690	4	1.0	52.07139430978096	41.44889128438614	0.0	27.0	27	1.4811489527539552	1		30173.467032967033	30229.0	19630.0	42573.0	2.1966284E7	3524.7389939579775	-0.981032634734049	-885.532886529725	-0.0068107781243445615	0.001457474321892434	1.6119723357034927	1.3834704744545638	-1.036993886502247	1.1651656941497188	6.8920329385479615	10.107521258272964	0.847750162214546	0.9583608724388628
ID21543	21543	4	1.0	52.15127273908805	39.80573492852501	0.0	114.0	114	1.5209623983094496	1		30438.087811271263	30386.0	18725.0	42741.0	2.3224261E7	3635.550691193434	-0.9810103694117659	-865.0361128104818	0.009394479891012306	0.005975757931488598	1.6509248377391124	1.426310546716951	-0.9223515989944253	1.1574792330738726	7.267529905544714	10.06094853461687	0.9022332678538972	0.9751275510204078
ID25127	25127	4	1.0	53.928457693194865	41.52038891777111	0.0	136.0	136	1.492342954990544	1		30207.779891304395	30226.0	20019.0	41122.0	2.2232926E7	3455.341025598911	-0.9811284349630366	-909.0250090183991	-0.018583151957179148	0.017212546290053633	1.6785978837893063	1.3500379726763125	-0.6687054346442223	1.243370866422118	6.996601714167304	10.341927100070917	0.8220421225036524	0.9490651192778852
ID28712	28712	4	1.0	51.71710051342618	38.4523129295857	0.0	157.0	157	1.4862475872910883	1		30313.04258241756	30262.0	19003.0	44099.0	2.2067895E7	3803.2435917242615	-0.9810405509784521	-824.8341435742684	-0.00598911135979875	0.012664317806657084	1.6833171927254587	1.3306485963820645	2.35558166345501	1.2650351094212808	6.939564200193123	10.566588245809353	0.7810385917151507	0.9383033419023132
ID19497	19497	4	1.0	51.91186982468627	38.75527730391281	0.0	102.0	102	1.487773770394516	1		30443.98907103824	30462.0	17989.0	42791.0	2.2285E7	3629.9969937980654	-0.9810234864213582	-867.1380968482302	-0.004281634345822572	0.009317174188574497	1.681159453948569	1.3506029355662936	-0.7266478966057461	1.244747371472043	6.95382357868667	10.562658466418139	0.7832259303184186	0.9372197309417036
ID22057	22057	4	1.0	52.30939669322834	40.41170162162975	0.0	117.0	117	1.4923429549905447	1		30337.795115332432	30361.0	19833.0	42341.0	2.2358955E7	3448.6474967949416	-0.9810834256786869	-912.4911314663073	-0.006091379474103978	0.021352900918050633	1.6861204367543388	1.3404043136685493	-0.8363921750858727	1.2579192856665762	6.996601714167309	10.705571794507817	0.767144683318638	0.9454078355812462
ID16939	16939	4	1.0	52.26490647257687	41.294035563427855	0.0	87.0	87	1.4688400222901998	1		30079.83916083917	30103.0	19692.0	41255.0	2.1507085E7	3414.820001429323	-0.9810432267247582	-911.7198631248655	1.476834236955318E-5	0.009312068321407133	1.6104937735781348	1.3476066375544218	-0.8226402751147369	1.1950770563884943	6.777957910599575	11.056732034168668	0.696715003413406	0.9418758256274765
ID20525	20525	4	1.0	52.15361324634226	38.845878593508004	0.0	108.0	108	1.5074735509332295	1		30449.06399999999	30495.0	18910.0	43176.0	2.2836798E7	3458.497742771129	-0.9810649612206238	-912.3217157013739	-0.020984614571852328	-0.014437004718959456	1.6840079807022004	1.3713008270955254	-0.8166438719543927	1.228036873768247	7.13919549910279	11.112091124897606	0.7265534184155401	0.921472392638037
ID21038	21038	4	1.0	52.080592240124496	39.439354699482834	0.0	111.0	111	1.514982182235126	1		30411.98157894737	30391.0	18201.0	42434.0	2.3113106E7	3619.083901244235	-0.9810261113148276	-868.9609924101226	-0.013788626946748504	-0.0018796851657082918	1.6809986742859184	1.3836375971576977	-0.7296144367579804	1.214912544830429	7.21049239157053	10.329989378976713	0.849131665958956	0.9637865311308768
ID30255	30255	4	1.0	52.35380416231773	39.91984800068594	0.0	166.0	166	1.489298389517441	1		30287.914518317484	30214.0	19035.0	43492.0	2.2322193E7	3714.126776069385	-0.9809634667265938	-840.441742005233	-0.00399341428935773	0.0036206845962460316	1.6594089872296562	1.360479119774354	-0.8041063021426804	1.2197239657047305	6.968082957180209	10.583307830221502	0.7817723745475613	0.9458064516129024
ID30767	30767	4	1.0	52.60012272258273	40.35806090316339	0.0	169.0	169	1.442859195714976	1		30150.48911465891	30192.0	19769.0	42321.0	2.0773687E7	3565.1218214794435	-0.9810448771557658	-875.4115131791981	0.017372745512036342	-0.0019534398354957455	1.5960763674984826	1.3170979364559892	-0.8609279025905265	1.2118129740550356	6.5403016023737965	9.96586000378003	0.8275191940205577	0.9555555555555559
ID42546	42546	4	1.0	47.51164057194992	35.736013242910616	0.0	235.0	235	1.460576440418771	1		30273.18945868943	30069.0	21989.0	44700.0	2.1251779E7	3803.880988679467	-0.9810979521898667	-826.1611444620668	0.009410781229904243	0.0137719642763509	1.5126460622179252	1.3859055960376172	0.17537184350360424	1.0914495666535053	6.701907891967325	11.80465653324926	0.6043682040938297	0.9331568497683657
ID47156	47156	4	0.9591692090034485	47.896029401899106	35.967257958386696	0.0	261.0	261	0.9229303593847715	1		32023.113475177306	30845.0	25105.0	43803.0	9030518.0	4971.808635146295	-0.979227976088516	-607.2732405247586	0.013673354960138533	-0.016627670867960236	1.005297086690982	0.8965560588624091	0.5054554029341677	1.1212874830900685	2.6760100306224164	6.86604063730885	0.7133207573291154	0.9244663382594427
ID2613	2613	4	1.0	53.256469215687595	41.572581801147955	0.0	3.0	3	1.4729544281711613	1		30067.24407252439	29997.0	19704.0	42761.0	2.1558214E7	3493.366356053708	-0.981083351281925	-892.773297467487	-0.004629367909499666	-0.013350996588188477	1.5588178470618237	1.417482906311604	-0.7678309844729337	1.099708391629204	6.815982919915714	10.071626407555321	0.844382340296279	0.9695740365111558
ID17973	17973	4	1.0	52.15364275245871	40.31417332691695	0.0	93.0	93	1.4821700827978643	1		30277.209078404416	30260.0	19412.0	42505.0	2.2011531E7	3539.0628290964446	-0.9810506578400748	-885.8391259233429	-0.002595701889616731	-0.01198222720075304	1.645108682711327	1.3581445310402775	-0.760818270280046	1.211291320704467	6.901539190876997	10.63933677617991	0.766172764942088	0.9283887468030693
ID18488	18488	4	1.0	52.438162428896945	39.21146694439692	0.0	96.0	96	1.5224537819640265	1		30385.151436031356	30430.0	19996.0	39323.0	2.3275026E7	3351.5231465519896	-0.9810560991298901	-939.0173297818126	-0.022235118201861727	0.004806319506158377	1.7157238677225017	1.3577047228353598	-0.7261788734699502	1.2636944092965026	7.2817892840382665	10.879191895074403	0.7731338654361836	0.9421894218942186
ID31289	31289	4	1.0	52.34750814868432	40.77868034261322	0.0	172.0	172	1.4760327061958003	1		30176.018105849555	30164.0	18813.0	43745.0	2.1666381E7	3653.980340699119	-0.9809852147155995	-852.1121483515104	-0.00410924276474283	0.009238861200450598	1.6153618044661355	1.3641954720748384	-0.7196403047714593	1.184113154993318	6.8445016769028095	10.44836078595086	0.7878714751617129	0.953011250827267
ID17466	17466	4	1.0	52.48736417381199	40.60439975518545	0.0	90.0	90	1.498918298954179	1		30253.210810810826	30240.0	19065.0	42167.0	2.2387376E7	3648.8738413422598	-0.9810527911986902	-858.5977733559039	3.7202463080094624E-4	0.0034068159420583602	1.6438979764248711	1.3710390925366325	2.225377910096227	1.1990161224239113	7.058392354306026	10.697250943125667	0.7751241927016049	0.9464627151051626
ID49211	49211	4	0.9603880047798157	47.98897309176312	30.667802937133242	0.0	272.0	272	0.9606819970994476	1		32180.35598705502	31158.0	25679.0	45193.0	9943730.0	5123.067724062341	-0.9792694131974375	-593.4461778289874	-3.149233687860399E-4	-0.010033501649404588	0.9776749354069549	0.9694802027456361	2.600951248864099	1.0084527075830025	2.899406960354662	6.841281114819473	0.7784741006378925	0.9256449165402125
ID6204	6204	4	1.0	52.76544506026032	41.79064108426748	0.0	24.0	24	1.497403474616763	1		30244.250000000007	30251.0	19880.0	41487.0	2.2380745E7	3524.920342241439	-0.9811053853962471	-891.0480611445905	-0.007708670880042355	-0.007619405846983885	1.6812677665238598	1.36411554543919	-0.8137547642895376	1.2324965961608183	7.044132975812473	10.27540580844471	0.8383771723899409	0.9610894941634239
ID19006	19006	4	1.0	51.57117625211004	38.64624329625654	0.0	99.0	99	1.5214596886278908	1		30463.633637548846	30414.0	18326.0	42908.0	2.3365607E7	3747.672633752963	-0.9809368425973191	-836.5584003340325	0.0287212461595497	0.005180056499001915	1.665031869425169	1.4468775116758446	-0.8883499421037728	1.1507759682411867	7.272283031709234	9.92045423443741	0.9285761419862381	0.9807692307692307
ID35390	35390	4	1.0	52.96286376201202	41.63762725343658	0.0	195.0	195	1.4349732237685142	1		29859.753303964764	29928.0	19285.0	42450.0	2.0334492E7	3580.5339904403395	-0.9810955631609757	-865.5974682135736	-0.02793958379168172	0.00652273680274952	1.5547376602354601	1.3587231491023077	-1.04695587731347	1.1442637606216224	6.469004709906055	9.966842676270012	0.8183368822298954	0.9517482517482506
ID50755	50755	4	1.0	48.325861802271355	30.158283106154606	0.0	280.0	280	1.3888963196604711	1		30535.73312401883	30168.0	23708.0	45694.0	1.9451262E7	3995.023394865239	-0.9809587339056702	-787.5423843531704	0.029903970451493005	-0.03386976020633645	1.3530596747908905	1.3486532157588198	-0.29451890084290255	1.003267303247849	6.060235859757704	13.34066707184796	0.427901982618599	0.885416666666667
ID24644	24644	4	1.0	53.2654861373211	41.9155549341204	0.0	133.0	133	1.5044596054638941	1		30304.78074866311	30341.0	19188.0	41801.0	2.2667976E7	3472.20876468364	-0.9810871385324844	-905.4941604646937	0.00301197896851162	0.015337144335831313	1.6334121465715208	1.3934500748760732	-0.8200125975180313	1.1722071540430243	7.110676742115699	11.393238009612125	0.6883771715947877	0.9510489510489513
ID44103	44103	4	0.9708724021911621	46.682817356178745	32.530276524056696	0.0	244.0	244	1.2824177095076643	1		30624.358455882368	29702.0	24710.0	47711.0	1.6659651E7	4817.478376697375	-0.9806758112500774	-645.2104812276012	-0.00789951684846669	0.015560154324336576	1.5045029573466169	1.1492087989400996	-1.0272173496212005	1.3091641473109155	5.1666481408287215	9.793411461063066	0.6769408891501673	0.9219677692960131
ID3146	3146	4	1.0	52.90732641851913	41.83540961335735	0.0	6.0	6	1.4744943704925988	1		30042.24512534819	29956.0	18984.0	45194.0	2.1570332E7	3677.1300400911164	-0.9810592417990113	-846.352469340688	-0.013569316489309447	0.012394902140522072	1.6006116533410002	1.375521106917591	-0.6386149741949912	1.1636401980975888	6.830242298409263	10.1987370743828	0.8251885302469628	0.954817275747508
ID5707	5707	4	1.0	55.16913779270156	41.72682235291446	0.0	21.0	21	1.481148952753956	1		30266.34487534626	30267.0	19675.0	42745.0	2.1852301E7	3501.5992948271546	-0.9811627204840261	-900.4225909011645	0.0065292345299185275	-0.009084797017450174	1.654256427375986	1.3384090823455457	-0.7870986291106575	1.235987150114763	6.8920329385479695	11.279931815503415	0.6806819894213559	0.9165613147914035
ID31820	31820	4	1.0	52.0533718870055	41.30712220671646	0.0	175.0	175	1.520464945344939	1		30029.657068062792	30068.0	20663.0	42085.0	2.2942658E7	3206.5151157630735	-0.9810092698188022	-967.5613784156736	0.004196726346179663	0.006753297510109743	1.6244665808581842	1.4431216305738812	-0.6538227710840901	1.12566158419522	7.2627767793801965	10.86169294060351	0.7736018828484987	0.9520249221183799
ID51276	51276	4	1.0	49.07417758021543	29.94703308027711	0.0	283.0	283	1.5214596886278913	1		30285.089843749993	30244.0	18956.0	41429.0	2.3258949E7	3191.2934250304334	-0.9811559916220877	-988.2274116000002	0.005777259020005686	-0.001086534487626493	1.6863714588231933	1.3987840964058345	2.4639558007205222	1.20559810706764	7.272283031709239	10.978859139775318	0.7581693278938614	0.9503105590062108
ID5207	5207	4	0.9952042102813721	55.66474691794181	41.17528969743869	0.0	18.0	18	1.409441639305182	1		30461.24048706242	30149.0	24177.0	49604.0	2.0013035E7	4419.841560592002	-0.9808428813377584	-705.7325276074615	0.04924863193663372	0.020557582383407057	1.4840489370527252	1.3544882551912054	0.6973772077819921	1.0956528647368968	6.240854654009295	12.104627841412604	0.5352430652606466	0.8931972789115638
ID4696	4696	4	1.0	54.59554718327022	41.44368312236744	0.0	15.0	15	1.503453614307966	1		30113.623324396787	30041.0	23071.0	40569.0	2.2464763E7	3009.1156115984154	-0.9811343837906152	-1040.9062978502798	-0.005633937737368637	0.011983602201005644	1.581797551565854	1.4109151790869836	-0.5155978820335397	1.12111456096847	7.101170489786663	12.210239456043215	0.598537605133767	0.9314214463840399
ID24158	24158	4	1.0	53.26394273172862	41.57687405868375	0.0	130.0	130	1.4811489527539556	1		30233.11325966855	30222.0	20112.0	41193.0	2.1888774E7	3376.51402989387	-0.9810709835407877	-928.1468397705804	-0.004758913007639413	0.010625800421240159	1.683360360703746	1.31121129832866	-0.7034595118570466	1.2838208173232242	6.892032938547967	10.95530928020598	0.721618939398505	0.927109974424552
ID35935	35935	4	1.0	52.70851559884866	41.00945122619118	0.0	198.0	198	1.4667784914184223	1		29918.972027972046	29909.0	19634.0	41995.0	2.1392065E7	3460.625186680848	-0.980995674461523	-892.5585825822108	-0.0010596392872867235	0.007848381869820264	1.6223231220502645	1.352522459858799	2.4475263114935704	1.199479616937106	6.758945405941528	10.519057807443293	0.7676002702930304	0.9349112426035506
ID44640	44640	4	0.9915974736213684	48.02730494388821	32.782270021395576	0.0	247.0	247	1.4744943704925995	1		30276.88873435327	30068.0	23984.0	45629.0	2.1769083E7	3841.2558355683545	-0.9810560171036995	-816.3765480583219	0.035371824612442676	-0.02792673762037727	1.5753187398668898	1.3852754586939726	0.8534435947156137	1.1371880805223307	6.830242298409268	14.21469615675487	0.42478660393178186	0.8558665872543181
ID38497	38497	4	1.0	51.99469696341162	39.98463537902433	0.0	212.0	212	1.4626467128121359	1		30174.220338983054	30119.0	19001.0	43570.0	2.1363348E7	3704.838756496247	-0.9809783376090748	-840.0549394136042	-0.007693377831586106	-0.0024611216937825264	1.6083838352602384	1.3151712712209689	-0.6137031441000845	1.2229462963915407	6.720920396625395	10.799643577924414	0.7241353857586785	0.9321028345418587
ID23670	23670	4	1.0	52.97682188475497	41.40969853317764	0.0	127.0	127	1.4903139357585484	1		30257.66030013646	30295.0	19575.0	42858.0	2.2178865E7	3484.628364598493	-0.9810384339291834	-898.505395404975	-0.010220169894695243	-0.0022949636891708147	1.6153719039248202	1.3812105377336257	-0.7627946737263732	1.1695334344722137	6.977589209509249	10.74954978142176	0.7588129101441489	0.9557291666666664
ID45177	45177	4	1.0	48.30287897911681	32.917234329517996	0.0	250.0	250	1.5303832823811416	1		30078.505821474788	30049.0	21273.0	41576.0	2.3250685E7	3184.633919881181	-0.9811039449338175	-980.7777700284142	0.007539616849401687	0.015904528049012448	1.6292852619063094	1.4585803138477667	2.3881153439267404	1.1170350007043626	7.357839302670526	10.29743320989143	0.8719713083262418	0.9717514124293782
ID51833	51833	4	1.0	48.39420041441047	30.16091798578488	0.0	286.0	286	1.4201355835187592	1		30152.69022556388	30236.0	19055.0	40214.0	2.0051539E7	3269.1962531862637	-0.981130952502398	-959.1622293031396	0.040831894048043715	-6.38457712614914E-4	1.6067937618108477	1.2811031031305418	-0.8355446982802813	1.2542267346667404	6.3359171772996215	11.259275182757131	0.6280561726077405	0.8946308724832219
ID4218	4218	4	1.0	54.44067167242142	41.75949668470415	0.0	12.0	12	1.482680384098162	1		30105.287482806074	30083.0	18779.0	42596.0	2.1886544E7	3653.669792746721	-0.9811471035440325	-857.6291297555061	-0.017353067086161876	0.009794558444232323	1.674779279062577	1.3325673285272694	-0.7459005496531991	1.25680649916092	6.906292317041515	10.358407527839907	0.8088515718032823	0.9584432717678105
ID32378	32378	4	1.0	51.73840139968391	41.59017484788367	0.0	178.0	178	1.4852292606300528	1		30028.93784530387	30057.0	20500.0	42775.0	2.1740951E7	3466.8540237306775	-0.9810241878110669	-895.5993159077126	-0.004494695996332678	0.01897924470288887	1.599832992026622	1.3949776623813026	-0.8213590390107159	1.1468520501580077	6.930057947864092	10.837279240471444	0.7414915436582803	0.9418604651162784
ID48251	48251	4	0.9825094938278198	47.8358868490767	31.111646005921525	0.0	267.0	267	1.3992066897663258	1		30316.981424148595	30099.0	24441.0	43446.0	1.958477E7	3442.3969132250754	-0.9809515693922025	-907.0753725746468	0.06328788686924747	-0.04090318616575321	1.4024697119671583	1.355922089558284	0.5769877103214802	1.0343291275858173	6.150545256883496	14.941466637284604	0.3462079398400291	0.8391699092088194
ID3709	3709	4	1.0	52.75336091434422	41.627029071915835	0.0	9.0	9	1.4862475872910883	1		30046.212912087925	30078.0	19048.0	42477.0	2.1873643E7	3781.5169376031	-0.9810497548545648	-822.6780068380532	0.010246123758034555	-0.015244093024511284	1.610541358769041	1.4238296359850229	2.436470261496183	1.1311334713544212	6.939564200193122	10.254087005420855	0.8293695106792089	0.9499024072869223
ID39041	39041	4	1.0	51.79046453545758	38.33111476382056	0.0	215.0	215	1.488790356622047	1		30324.945429740823	30282.0	20001.0	42223.0	2.2228185E7	3653.685481926864	-0.9809927532721845	-856.7329124237526	0.029357803966994927	0.025097002521892873	1.646780557690008	1.3896308123886831	-0.7657222566038727	1.1850489662497492	6.9633298310157015	10.347323143507444	0.8172798781574652	0.9506813757300447
ID39559	39559	4	1.0	51.77565932759217	38.508293387550026	0.0	218.0	218	1.493356430798355	1		30356.234417344207	30337.0	18809.0	44368.0	2.2402901E7	3788.4373196467877	-0.981002499104805	-827.5446350045823	0.017190018456320472	0.016830922512640074	1.6957540383069163	1.3495735125110258	-0.8720000845383545	1.2565110552235015	7.006107966496348	10.272180388156826	0.83437525340306	0.9430582213691615
ID36488	36488	4	1.0	52.59300172566068	40.36639645431682	0.0	201.0	201	1.4439074044952314	1		29946.212209302328	29927.0	18862.0	43522.0	2.0602994E7	3775.706318340234	-0.9811498633328172	-825.647235737786	-0.02896662861240115	0.024558947558416512	1.634362827752568	1.316472878010356	2.177299925398965	1.2414709448649281	6.549807854702828	10.181899277637209	0.7939274732351778	0.9457789979409749
ID23180	23180	4	1.0	52.04614243463185	41.21643098734913	0.0	124.0	124	1.5024469495721964	1		30262.029530201362	30254.0	19726.0	43130.0	2.2545212E7	3510.076866585952	-0.9810291525627663	-891.6750216790012	-0.008192716126115116	-0.01140739942678644	1.6662720049323003	1.3518478546570967	2.4456225375489358	1.2325884153250064	7.091664237457634	11.042196889207284	0.7308816461855798	0.9437065148640108
ID40079	40079	4	1.0	50.99969988267492	38.41752608043422	0.0	221.0	221	1.5456309292626893	1		30266.65779467679	30186.0	20862.0	42122.0	2.3880393E7	3257.5383350889847	-0.9809875705894938	-958.8061633458734	0.005519628902007102	0.011731677925122818	1.6015172506049062	1.5015130249808002	-0.9172635892427399	1.0666023031171405	7.505186213770505	11.114976941165125	0.7634036007291811	0.9651589242053786
ID9362	9362	4	1.0	52.13533443702243	39.5976215855423	0.0	43.0	43	1.4898062491705724	1		30371.339237057236	30325.0	18427.0	41594.0	2.2292563E7	3508.2906975806927	-0.9810654215853517	-897.0996672727528	1.3898971425610392E-4	0.0031700338131803937	1.6905584031680494	1.3278509799296165	2.3508771779740645	1.273153711313041	6.97283608334473	10.659307383252752	0.7711899257912798	0.9403846153846156
ID40594	40594	4	1.0	49.455906058347374	38.294985336296065	0.0	224.0	224	1.5313715829571093	1		30270.74193548386	30095.0	20956.0	43265.0	2.3459825E7	3368.554609639401	-0.9809779823832449	-926.8557517119089	0.008999334830078953	0.015708097563445045	1.6200536144494313	1.4453077857869279	-0.43576184948896785	1.1209056163544844	7.367345554999549	10.803944759817377	0.7931515811739767	0.9651307596513077
ID52374	52374	4	1.0	47.888665463024836	31.675186425412942	0.0	289.0	289	1.475007327325125	1		30163.8050139276	30120.0	18455.0	43249.0	2.1657612E7	3867.871661065567	-0.9810832147278153	-808.9144180495467	0.006525592660943466	-0.003401407852840304	1.6205554876087291	1.3523027145052235	-0.8398512972525325	1.1983673997146809	6.8349954245737745	10.224488876598937	0.8216084148538241	0.9410994764397903
ID27287	27287	4	1.0	51.94241157201718	39.65975946498233	0.0	149.0	149	1.4610942835268421	1		30129.21671388103	30189.0	19569.0	41746.0	2.1271227E7	3576.3994465377373	-0.9810643305379487	-872.9485337100075	0.007081008133263498	-0.010307236000347475	1.6145215965972222	1.3487512449289063	-0.8189700638381147	1.197049198410434	6.706661018131854	10.22721264057656	0.8057524754463996	0.9406666666666673
ID49817	49817	4	0.97364342212677	49.873341015144874	29.504147482182653	0.0	275.0	275	1.2663905682493417	1		30936.409433962264	30310.0	24316.0	44613.0	1.6396297E7	4132.639746962188	-0.9806765229528559	-759.8237374735586	0.03258571300075662	0.038985209341377766	1.4246787475381146	1.161050897496812	2.201489317304769	1.2270596841272643	5.038313734386796	10.70564525495597	0.552419975965671	0.8569118835893288
ID22684	22684	4	1.0	52.609897407727274	41.035110574602996	0.0	121.0	121	1.47244075616664	1		30274.618384401114	30297.0	21007.0	39557.0	2.1737176E7	3203.0421308224036	-0.9810242580869635	-977.297985462199	-0.0175658358266971	-0.002598613926734516	1.6651784632549553	1.364908776395961	-0.774248227150078	1.2199924947745269	6.811229793751193	9.801249937335948	0.8909892585725037	0.9636852723604574
ID45724	45724	4	1.0	47.07930751498584	33.56215712712721	0.0	253.0	253	1.4857385112058377	1		30035.271232876727	30045.0	20205.0	40985.0	2.1925748E7	3217.4802912021382	-0.9810472326869898	-966.4134039760357	-0.0012441174827998902	-0.004807664336840954	1.5976731230882588	1.3797938542762458	-0.889647401905089	1.1579071164411723	6.934811074028613	10.720343439771272	0.7582756334883652	0.9486345903771131
ID26269	26269	4	1.0	53.785336908591034	40.80847857344645	0.0	143.0	143	1.4750073273251247	1		30106.39832869082	30124.0	19833.0	41082.0	2.1616394E7	3421.2550104737543	-0.9810538895375557	-911.3310165338985	-0.006256499613771495	0.015387438567099274	1.6730601336900266	1.3443845869875746	-0.9073772283375036	1.2444802996729758	6.834995424573773	10.281301488026795	0.8125533835705847	0.9331602855288765
ID26783	26783	4	1.0	51.9618731813171	40.726727077238	0.0	146.0	146	1.481659605743703	1		30140.37621023515	30134.0	18587.0	44821.0	2.1791492E7	3762.883167680877	-0.9810158146443311	-827.8315484641994	-0.011472053124634793	-0.0036496269518193863	1.63578488844456	1.3516031104527961	-0.8534655762730513	1.2102553447783655	6.896786064712488	10.163629601289594	0.838994202279465	0.9458930899608867
ID52897	52897	4	1.0	46.66946254152133	33.205566393586764	0.0	292.0	292	1.473981235147152	1		30027.481843575464	29902.0	23450.0	43228.0	2.1499677E7	3525.618014516783	-0.9810436440937138	-881.5503588832318	-0.014928531815493003	0.0015126553439282042	1.5295571688872445	1.417457242588357	0.6854854543516393	1.079085225945995	6.8254891722447555	11.303449229677117	0.6713077640902227	0.9258542875564157
ID41122	41122	4	1.0	49.94096316187529	36.9314191060601	0.0	227.0	227	1.5159805231554893	1		30438.509186351737	30377.0	17816.0	44978.0	2.3194144E7	3909.3771311798478	-0.980955373714675	-802.0890751398327	-0.007458849798151066	-0.0071284241916493695	1.6756847610900991	1.3957372236436185	-0.6349635684902148	1.2005732402233051	7.219998643899556	11.010647941038597	0.7483783701781783	0.9470074812967574
ID8869	8869	4	1.0	51.687145146587916	40.54565909467209	0.0	40.0	40	1.5074735509332304	1		30340.103999999974	30321.0	19466.0	42300.0	2.2755078E7	3630.1795642560614	-0.9810782181580702	-866.6835544837552	-0.011083847503425568	-7.955874886268348E-4	1.6783706517477577	1.3764492563159445	2.4684369947726266	1.2193480028750958	7.139195499102799	10.372471007454727	0.8338629535607855	0.9536507936507937
ID12968	12968	4	1.0	53.00505084265835	40.34911795196506	0.0	64.0	64	1.5174768030293333	1		30255.968586387447	30265.0	20140.0	41445.0	2.311556E7	3295.549470261143	-0.9811157772150176	-953.9692262995186	1.945177629007005E-4	-0.00426297557587393	1.662296163638007	1.408854974123679	-0.7630311990975832	1.1798916099735324	7.234258022393111	10.421579110929358	0.8370218580143987	0.9542319749216298
ID32936	32936	4	1.0	52.69555720198119	41.585189242183	0.0	181.0	181	1.4928497788988533	1		30037.71506105834	30060.0	19506.0	41601.0	2.2137796E7	3563.2511839921167	-0.9810538384568445	-873.0157043771094	-0.008666878958365471	0.006731476214799816	1.6375414254303582	1.3756965082888764	2.3637476081532363	1.1903362519013518	7.001354840331825	10.404957518076545	0.812664577729743	0.9533980582524268
ID9897	9897	4	1.0	51.80683181153352	38.92061383049079	0.0	46.0	46	1.4816596057437033	1		30314.274482758618	30333.0	18799.0	42402.0	2.1977849E7	3484.270690744097	-0.9810486093977654	-900.7716937909441	0.0013980612037058095	0.015522650719625424	1.7257994183712322	1.3003507230386275	2.3881287376818268	1.3271799582949642	6.89678606471249	10.60929175058288	0.7699877814998507	0.9458930899608865
ID46251	46251	4	1.0	47.448406894075895	34.02184558428403	0.0	256.0	256	1.4724407561666395	1		30029.15921787709	30020.0	19834.0	42100.0	2.1500878E7	3497.3243242741546	-0.9810506811240113	-889.0682462658091	-9.655359591307144E-4	-0.011089321501894036	1.5904217287454199	1.3842400699152095	-0.7842832762513344	1.1489493501245343	6.811229793751189	10.073032983214636	0.8435578758111634	0.9559706470980643
ID10924	10924	4	1.0	51.97717715258061	39.50817765627227	0.0	52.0	52	1.4948753561926613	1		30234.597297297296	30226.0	19615.0	42310.0	2.2373602E7	3588.230892291245	-0.9810012503423191	-870.1584542103199	0.02802624222699372	0.01371086580443018	1.6333933234034281	1.4218677325110578	-0.6442696544794286	1.148766011110478	7.0203673449899	10.39186843945264	0.8169254416225514	0.9437699680511193
ID37038	37038	4	1.0	52.76352163694382	40.724923702677785	0.0	204.0	204	1.4470474750493925	1		30112.391930835754	30114.0	20275.0	41170.0	2.0898E7	3605.8114579676794	-0.9808343270540503	-854.7592702155754	0.0551634305739126	-0.09335268345064908	1.6367677321729277	1.3760699830865797	-0.7545270221992748	1.1894509380268528	6.578326611689927	11.20590625712064	0.6583113246738833	0.9081364829396328
ID53422	53422	4	1.0	46.67786041471086	34.24413906118213	0.0	295.0	295	1.5229505852998029	1		29934.397905759153	29879.0	22150.0	40548.0	2.286988E7	3051.7675296611146	-0.9810737780397056	-1016.9200593236384	-0.007217031514087472	0.0069249188593605805	1.53979900237772	1.518328572840532	2.1511726398719992	1.0141408321764112	7.2865424102027845	10.251740420353004	0.8712366949602508	0.9665825977301387
ID27826	27826	4	1.0	51.556067604863905	38.24743538003392	0.0	152.0	152	1.5049623488715658	1		30233.15281501342	30274.0	18604.0	40343.0	2.2553932E7	3556.302594794734	-0.981015307712455	-878.5914044407712	-0.001385791011047025	-0.020195556311485004	1.645470419133927	1.4254857103208134	-0.7603530237525162	1.1543226334858208	7.1154298682802155	10.742261591386184	0.774853427818133	0.9409176618478947
ID10419	10419	4	1.0	52.13495490104966	39.35659411895494	0.0	49.0	49	1.4968981925120735	1		30275.156756756773	30242.0	19421.0	41754.0	2.2403616E7	3458.665747382848	-0.9810206786192089	-904.909786724046	-0.0030140360955538082	-0.014113302075500017	1.678871207155335	1.3477169709475716	-0.7723231042262292	1.2457149708331794	7.039379849647963	10.621736346559143	0.7840670990554839	0.945721583652619
ID14003	14003	4	1.0	52.77277202623601	39.91745922006584	0.0	70.0	70	1.4953813218041003	1		30182.277027027005	30174.0	18777.0	42405.0	2.2334885E7	3509.8183511685534	-0.9810304624140957	-889.4532061839514	-0.012695438370606778	-0.003225678349358543	1.6740116321239966	1.363560288006578	2.334578799666317	1.2276770208461225	7.025120471154411	10.464017817558597	0.8062443779654109	0.9492614001284522
ID15027	15027	4	1.0	52.233559868865136	40.27243057076597	0.0	76.0	76	1.4616119431652352	1		30166.818953323895	30134.0	18661.0	41869.0	2.1327941E7	3746.4429454323235	-0.9809779998719866	-830.5073433669273	0.0013773636066611403	0.008007336715011979	1.6037495982622285	1.3452634002056678	-0.8012001927378806	1.192145417779925	6.711414144296352	10.141267285243746	0.8200483222855796	0.9489247311827956
ID11444	11444	4	1.0	52.50416609562455	39.891160348851145	0.0	55.0	55	1.469869703469789	1		30139.64235624122	30117.0	19608.0	42086.0	2.1489565E7	3587.4964165900055	-0.9810596896317053	-870.3320053946161	-0.013336455403895692	0.00974177521299421	1.6260699759348543	1.3490791974562897	2.4690289594662533	1.2053183971710741	6.787464162928614	10.407218423114136	0.7874954888757105	0.9394736842105262
ID14516	14516	4	1.0	52.4348300964517	40.00441830836299	0.0	73.0	73	1.4719269049012387	1		30219.269553072667	30175.0	18008.0	42727.0	2.1636997E7	3818.488002853854	-0.9809854164710806	-816.5791021077304	0.0058642811356961755	-0.009824958353652283	1.6234114902129357	1.3587955117107586	-0.8566588948079474	1.1947430472220346	6.806476667586671	10.419068810723543	0.7879060071199363	0.9371727748691092
ID15540	15540	4	1.0	52.66921922163712	40.432458849982964	0.0	79.0	79	1.474494370492599	1		30149.722841225608	30088.0	17680.0	41904.0	2.1647501E7	3905.8641286067873	-0.9809986822589403	-797.0414215161453	0.00369734946921135	-0.004537275448203054	1.6087728974574145	1.357350522393916	-0.9259557965875282	1.1852302488675313	6.830242298409265	10.241502468777876	0.8183114467475776	0.9422950819672138
ID12469	12469	4	1.0	52.46101849081529	40.6912466066597	0.0	61.0	61	1.502446949572196	1		30257.822192513373	30210.0	18633.0	42535.0	2.2632851E7	3667.5479133323506	-0.9810126246907721	-852.5140150923113	-0.0030584578226144983	0.004599283592754462	1.5988472367411115	1.4151484291456533	-0.9124958097509122	1.129808862315849	7.09166423745763	10.791240784193699	0.7652710127167107	0.94370651486401
ID42168	42168	4	0.9819884300231934	48.396946069471355	37.64069592553966	0.0	233.0	233	1.2693738246053101	1		30611.73033707865	29629.0	24662.0	48696.0	1.6346664E7	5104.261644599181	-0.9807967576858596	-612.6175100196941	-0.016025684359147637	-0.00942954443852377	1.364305410811998	1.2471247737756999	-1.0009474587128402	1.093960636097005	5.062079365209378	9.749269852534843	0.6692596329899531	0.9133790737564326
ID48826	48826	4	0.9625484943389893	48.004299880527434	30.026025678188766	0.0	270.0	270	0.9724219276001781	1		31932.812101910826	30628.0	25862.0	46146.0	1.0026903E7	5234.332259019134	-0.9796374481491146	-587.0012816930512	-0.004388567207485172	-9.975329508617081E-4	1.0046706792790911	0.9675845971272893	-1.3747852161555898	1.0383285164541773	2.970703852822398	6.813438065529942	0.804149133790048	0.949848024316109
ID13499	13499	4	1.0	52.87995116805775	39.55629909343282	0.0	67.0	67	1.4908214494581775	1		30296.175271739125	30269.0	18765.0	42186.0	2.2297985E7	3745.069683082381	-0.9810511359862334	-837.6572724402015	-0.006167992958906864	0.002867590320361449	1.635697015730746	1.3655597331211067	2.369103670199456	1.197821652218916	6.982342335673771	10.810513952021637	0.7507897220679789	0.9344783715012726
ID29883	29883	4	1.0	52.24741128246303	39.50206965381869	0.0	164.0	164	1.4989182989541783	1		30254.77254374159	30226.0	19031.0	43754.0	2.2479296E7	3672.232450508258	-0.9809957023114543	-850.5679299659469	-0.0018556878359284234	4.298399809202407E-4	1.6747957680599823	1.3604943198941748	-0.7422447603011945	1.2310200370334918	7.0583923543060205	10.491190207217278	0.8058721325759964	0.94106463878327
ID41659	41659	4	1.0	49.99924944126688	36.801372267556964	0.0	230.0	230	1.5417104893934828	1		30552.11210191082	30447.0	18355.0	44625.0	2.3983408E7	3837.4222085672177	-0.9809560164159837	-820.2068398272875	-0.017288941995853884	-0.012314829188662576	1.6749555744556484	1.4339148260108219	-0.6847106109697766	1.168099767205425	7.467161204454384	10.976367359069869	0.7788397772440908	0.9492447129909363
ID16060	16060	4	1.0	52.71666554870256	40.49782314280286	0.0	82.0	82	1.470898663836247	1		30113.341701534173	30120.0	19522.0	41708.0	2.1591266E7	3504.7946554985283	-0.981051008956007	-889.6759857295881	-0.012090682153399406	0.012860192913512068	1.6593950782477376	1.3061818290736562	2.3863550210645594	1.2704165999802495	6.796970415257654	10.271116320624799	0.8096362568167095	0.9507978723404255
ID37565	37565	4	1.0	52.93178625985977	41.13021288841292	0.0	207.0	207	1.398665933537525	1		29832.887171561022	30037.0	19578.0	41165.0	1.9301878E7	3500.783188084417	-0.9813003914694518	-894.3953318928708	0.011272205443808084	0.0010221247361036523	1.4599148852693935	1.356013749432659	-0.8281752373736311	1.0766224795878403	6.145792130718986	9.652451003229755	0.8289198113308688	0.9500367376928724
ID8383	8383	4	1.0	52.45994081172619	41.14434640230977	0.0	37.0	37	1.5089782662147826	1		30284.147410358575	30311.0	17655.0	43809.0	2.2803963E7	3744.717174758698	-0.9809706528072448	-833.7933934147399	-0.012479995982803008	0.023390788786685244	1.6782204062393757	1.37760482459003	-0.8115695864937179	1.2182161214039067	7.153454877596334	10.749232812677256	0.7779841833512352	0.9447583176396736
ID28351	28351	4	1.0	51.722595621733056	38.20459297371384	0.0	155.0	155	1.5124834469334472	1		30276.147952443847	30252.0	19832.0	41124.0	2.2919044E7	3573.652724159963	-0.9809886608498647	-874.318253877481	-0.015508959050995395	-0.012659664343317176	1.6636104602002277	1.4197615183723227	-0.7205554252874832	1.1717534520216213	7.1867267607479475	10.404409872218766	0.834268973268002	0.947962382445141
ID33473	33473	4	1.0	53.338824715822874	41.610459642735	0.0	184.0	184	1.4708986638362462	1		30080.946778711477	30095.0	19680.0	42598.0	2.1477796E7	3492.1120776604416	-0.9811021029613022	-894.4046559438038	-0.005093895402958926	9.361969259125206E-4	1.5929110038577283	1.384545889311533	-0.7420825664743065	1.1504934694868114	6.796970415257648	10.778073057635947	0.7352634834840314	0.9482758620689651
ID29378	29378	4	1.0	52.137251679347976	38.91794609226311	0.0	161.0	161	1.4999273319186421	1		30226.50806451615	30182.0	19029.0	42421.0	2.2488522E7	3771.5924550924638	-0.9809563328224958	-825.6430087009312	-0.00803135341332767	0.004989243420899278	1.6410853546326631	1.406754416761478	-0.9256421987567821	1.1665755835411868	7.067898606635054	10.22420389118581	0.8496521710496507	0.9525944907110824
ID25795	25795	4	1.0	53.66515629542941	41.45180869901617	0.0	140.0	140	1.4739812351471506	1		30131.71309192201	30157.0	16607.0	42468.0	2.163457E7	3949.4708200685754	-0.9810168248775955	-788.5377899287259	-0.013534685296158543	0.0053565904762001675	1.6159920810516053	1.3787740742654917	-0.8093186255895416	1.1720499472783354	6.825489172244742	10.442219635500837	0.7866073475103377	0.9416393442622949
ID7876	7876	4	1.0	54.078302823806254	41.11857482732716	0.0	34.0	34	1.5194695508386802	1		30305.897771952852	30281.0	19166.0	41975.0	2.31234E7	3532.8048450947886	-0.9810268172319933	-887.1114634934028	-0.004484813666690845	0.003746140504508713	1.632742482217692	1.4304565960968858	-0.7977596622884988	1.1414135085767434	7.253270527051167	10.512396722838155	0.8247840530785246	0.95554164057608
ID46789	46789	4	1.0	48.319933680713035	34.4016346092257	0.0	259.0	259	1.4381328016644603	1		30016.658357771284	30041.0	19563.0	39953.0	2.0471361E7	3327.239091601826	-0.9810575267815643	-934.471628216837	-0.030535630388244115	0.013219374191343995	1.5064269878767849	1.3730797491207083	-0.7387387598357317	1.097115436187497	6.497523466893158	10.941072414119049	0.6820841156786148	0.9343814080656191
ID16582	16582	4	1.0	52.917003326653024	40.90524344006503	0.0	85.0	85	1.468840022290202	1		30141.893408134652	30085.0	19298.0	40816.0	2.149117E7	3534.288949175303	-0.9810605548069002	-883.5416651650265	0.017247967741774596	0.011026306603850155	1.6197378422681434	1.3547582146632982	-0.965149570555325	1.1955918220216892	6.777957910599596	10.60181221025244	0.7577893843200654	0.9295958279009129
ID33990	33990	4	1.0	53.47972301046729	41.51913717461719	0.0	187.0	187	1.4791045777937275	1		29998.775312066577	30020.0	20091.0	43347.0	2.1629117E7	3495.225902650118	-0.9811990926148003	-895.8526825686891	-0.015106501100675357	0.003945994414405537	1.5862936792658984	1.3812087416362702	-0.6797531295203362	1.1484822181089522	6.873020433889899	11.320058296897754	0.6740004279311066	0.9359223300970875
ID25287	25287	4	0.9937674403190613	53.85268464662577	41.64488548864301	0.0	137.0	137	1.4391844528482618	1		30275.197657393863	30102.0	24111.0	44784.0	2.067796E7	3604.8682984464303	-0.9810283173217301	-868.5668934225648	0.025089088506174032	0.012553982083877245	1.4451629204992869	1.414484485869217	-0.20988777018647345	1.021688774204701	6.507029719222164	13.103832363667095	0.47620724359692795	0.8742017879948903
ID11978	11978	4	1.0	53.157066084043606	40.228021730377925	0.0	58.0	58	1.4928497788988542	1		30206.444897959198	30195.0	20437.0	42580.0	2.2201737E7	3330.2079808217827	-0.9810402049205958	-938.666718902868	-0.003599327072533621	0.007518363960568421	1.6711998833144166	1.358547953741002	-0.728941038291991	1.2301368374318127	7.0013548403318335	10.73890944823385	0.7629069868355238	0.9442307692307694
ID30413	30413	4	1.0	52.50725369053526	40.065900213076574	0.0	167.0	167	1.485738511205836	1		30222.105624142692	30151.0	19818.0	41891.0	2.2031915E7	3503.45601718898	-0.9810104881307085	-891.2876613404537	-0.00384403502640017	-0.0017223811547889872	1.662129637119831	1.3781942996863126	-0.6812924869690985	1.2060198170157461	6.934811074028599	10.412298271519868	0.8038060990156467	0.9358563181526615
ID35021	35021	4	1.0	54.0977349663197	41.70260889918091	0.0	193.0	193	1.44757015791818	1		29950.185878962515	29939.0	17729.0	41412.0	2.0785429E7	3560.0410160707725	-0.9810717641685442	-872.0977268254492	-0.006361509920898241	0.0031989605068364724	1.626078993789503	1.2842710060966864	-0.798761214575198	1.2661494233461528	6.583079737854435	10.730778969792462	0.718416801640608	0.9358108108108103
ID28878	28878	4	1.0	51.710348365547745	38.38591972343212	0.0	158.0	158	1.4647140590210517	1		30273.771186440685	30292.0	19950.0	41679.0	2.143383E7	3584.656388980832	-0.9810114126854736	-872.6305063592214	0.010734682565186887	0.00585611532531783	1.6357544808108546	1.3304719456525178	2.4223730477878127	1.229454319691509	6.739932901283462	10.808297186464824	0.7250214938992399	0.9243807040417215
ID22223	22223	4	1.0	52.22262926751891	40.6699214302942	0.0	118.0	118	1.5194695508386804	1		30338.270341207335	30326.0	18442.0	43965.0	2.3117762E7	3774.0884460097755	-0.9810741540059725	-833.4034073939828	-0.00916599346847258	-1.8179346594266477E-4	1.6323448449049518	1.423521309464665	2.3284541555588185	1.146695054054946	7.253270527051169	10.342189818408764	0.8521552635231232	0.9579409918392964
ID20176	20176	4	1.0	51.97057952498976	39.23208758628949	0.0	106.0	106	1.5099805766980792	1		30427.01458885936	30382.0	19368.0	42264.0	2.2941969E7	3404.236270898409	-0.9810436608143779	-925.1315853509012	-0.01663134688287351	0.016100767156968582	1.7319957247827353	1.3170580318478753	2.359295389091586	1.3150489066550006	7.162961129925377	11.297780161616442	0.7052063577214295	0.9279556650246314
ID19665	19665	4	1.0	51.95304735887119	38.95132029572987	0.0	103.0	103	1.5004315939372317	1		30465.935483870984	30468.0	19453.0	42532.0	2.2666656E7	3515.1162447161037	-0.9809931635337953	-894.6660651403976	0.00429604691393557	0.034012596816470425	1.6681330797865435	1.3751919594267092	2.375314788629458	1.2130183487125359	7.0726517327995735	10.943325408019751	0.7421531077555759	0.9259489732420657
ID50385	50385	4	0.9968486428260803	49.270742016973934	29.60639381369887	0.0	278.0	278	1.4507023004000263	1		30448.257925072012	30128.0	23833.0	45886.0	2.1131091E7	3892.3489739629285	-0.9809921076618349	-807.4436525553715	0.04051804466487735	-0.057058754151786496	1.4846462296960414	1.378590608252143	0.9794640723314224	1.0769304685590175	6.611598494841528	16.578261828910005	0.30230013935091493	0.8497251069028711
ID6867	6867	4	1.0	52.24842772195696	41.28603026189744	0.0	28.0	28	1.4903139357585482	1		30270.077445652154	30302.0	19949.0	42806.0	2.2278777E7	3572.613568854228	-0.9810616276393732	-877.8314224242146	-9.633145698803796E-4	0.007042537222298823	1.618569522829221	1.3759143413207229	2.3062612438291077	1.176359221080272	6.977589209509246	10.312940351555616	0.824423285985731	0.9350318471337572
ID21715	21715	4	1.0	52.145424148813426	40.00386652227348	0.0	115.0	115	1.517975235232962	1		30429.83705650461	30413.0	19418.0	41540.0	2.3157106E7	3607.971825619917	-0.9810496319393898	-873.2524540060627	0.014282416942548186	-0.007402198242269871	1.671451810216618	1.4036386294645389	-0.8812849132862746	1.1907992378738141	7.239011148557617	10.634734829796948	0.8043327985704443	0.9389642416769419
ID17109	17109	4	1.0	53.50198060728725	40.63605862448021	0.0	88.0	88	1.4688400222902016	1		30132.289510489518	30191.0	19867.0	41263.0	2.1544587E7	3355.622733364304	-0.9810042146675076	-927.4758697764238	-0.010551332376464587	-7.512467260574091E-4	1.6490176585158993	1.3246421182094708	-0.8578430437387468	1.2448778699146978	6.777957910599592	10.558219837482133	0.7640597655494628	0.9418758256274773
ID6358	6358	4	1.0	53.3734779962958	41.56343700348645	0.0	25.0	25	1.4831905098260028	1		30244.96844993141	30271.0	19049.0	42531.0	2.2048582E7	3538.808692083828	-0.9810211989048386	-883.5592218741349	-0.00996245000609063	-0.004747960706987577	1.6274774055345038	1.3848242079517359	-0.9831626486628383	1.1752231049901063	6.911045443206035	10.845490917721959	0.7383379351888738	0.9411003236245955
ID42713	42713	4	1.0	47.971438719973314	35.581939594604364	0.0	236.0	236	1.4877737703945153	1		30257.187158469937	30094.0	21658.0	42874.0	2.2148261E7	3515.2087170899117	-0.9809574466096799	-886.8137478754303	-0.01898326265974128	0.009611003198456354	1.6220329920427277	1.4067832974295995	2.932978033682436	1.153008423547835	6.953823578686663	10.788381902343591	0.7507941994290358	0.9574607329842929
ID2267	2267	4	1.0	52.17191312768732	41.34738742795252	0.0	1.0	1	1.4948753561926609	1		29992.270380434773	29983.0	19053.0	42972.0	2.2074311E7	3495.86249733372	-0.981058868843793	-888.7388249241574	-0.004087533302311778	0.007931370596885489	1.5958437554577791	1.4218149369847715	-0.755525132491492	1.1223990647067394	7.020367344989896	10.524183096240554	0.7965130783362011	0.9480102695763798
ID19164	19164	4	1.0	51.8564115811694	38.26767135445705	0.0	100.0	100	1.521459688627891	1		30447.332031250015	30418.0	18074.0	42745.0	2.3383551E7	3740.8827417503317	-0.9810938031451865	-844.7175175835114	0.016986563171794283	0.006244414627811728	1.6143807864489765	1.4391929425037358	-0.753329413198658	1.121726447352132	7.272283031709235	10.806953041056687	0.7824815537594002	0.9568480300187614
ID21212	21212	4	1.0	52.059314107208735	39.54872059814392	0.0	112.0	112	1.5229505852998024	1		30451.72620599739	30414.0	18173.0	42083.0	2.3356474E7	3778.591663767401	-0.981066244944474	-835.1673908696932	-0.003230004817195225	0.004745088467522138	1.6567913755852233	1.4169239218945813	-0.9693309433031218	1.1692874613690714	7.28654241020278	10.378645503804727	0.8500608292832172	0.9605263157894735
ID53980	53980	4	1.0	46.43428348552534	33.87949306649405	0.0	298.0	298	1.466262655815545	1		29928.994366197177	29803.0	18594.0	42270.0	2.1249586E7	3712.415644585459	-0.9810632540364406	-835.3282753457689	-0.009383182052474626	0.014484319461783314	1.5309637580598452	1.4069026116786998	-0.72165029061113	1.0881803369695342	6.754192279777003	10.355932125724697	0.791416122603019	0.9575471698113208
ID18143	18143	4	1.0	52.73026321141309	39.661173124308675	0.0	94.0	94	1.4590218083226298	1		30362.467994310027	30397.0	18723.0	41950.0	2.1344815E7	3452.3385403923608	-0.9810481601210604	-910.5266011787353	0.006531794194259793	0.001364335444149598	1.693833944590799	1.3147069750217701	-0.8170414021661827	1.288373741656578	6.687648513473782	11.033827363671834	0.6902889705351805	0.9036608863198455
ID18655	18655	4	1.0	52.30979623095799	38.75388749071348	0.0	97.0	97	1.4908214494581764	1		30395.341530054673	30448.0	20114.0	40230.0	2.224939E7	3411.691983003629	-0.9811149494324494	-925.6971985883202	-0.018414480731271686	0.001840629029123147	1.6908385917624784	1.3654416478554983	-0.7258350696663848	1.2383089342690214	6.982342335673762	10.809310469487388	0.7509569136053432	0.9321065989847712
ID20703	20703	4	1.0	51.93259110750426	39.10263190871587	0.0	109.0	109	1.5234472266256738	1		30390.926988265994	30369.0	18788.0	42879.0	2.3309841E7	3565.146096470563	-0.9810070923351649	-880.5972027997167	-0.0024344442187990505	8.349784320470976E-4	1.682425678118736	1.3671411249973315	-0.804620150021967	1.2306159527766527	7.2912955363673015	10.930947793747928	0.766829700696553	0.9388004895960834
ID30944	30944	4	1.0	52.068754636261225	40.57772709620641	0.0	170.0	170	1.4734679211022805	1		30188.31432545201	30201.0	19695.0	42681.0	2.1705398E7	3520.9317682483993	-0.9809743288119346	-884.1560145964482	-0.001962113487702691	-0.01596930905459061	1.5904769024061893	1.4048687550647996	2.069704724104863	1.1321177844351935	6.8207360460802295	10.932071095583332	0.7171932812533761	0.9360730593607306
ID2788	2788	4	1.0	53.284575492877245	41.588065439365586	0.0	4.0	4	1.510481482525987	1		29984.385430463593	29888.0	22532.0	41941.0	2.2638211E7	3206.732356613076	-0.9810715482999848	-969.2772587698457	-0.0013136888575625537	0.0034903405728349377	1.578041456248516	1.4522699169986213	2.8762331872364606	1.08660341839885	7.167714256089878	10.403269286503258	0.8322443724344374	0.9648112603966723
ID38116	38116	4	1.0	52.402585556008404	40.78334312545662	0.0	210.0	210	1.4501807464373138	1		30108.70833333331	30153.0	19759.0	42824.0	2.0955661E7	3578.058920698201	-0.9809614343079988	-867.146228049689	0.055524061723922276	-0.008941402726452554	1.6621544968110449	1.3303445147256756	-0.6491047814634558	1.249416582255605	6.606845368677012	10.178126780257076	0.8014349799278983	0.9481582537517057
ID31464	31464	4	1.0	53.01612964458063	40.74677120007625	0.0	173.0	173	1.4652304398088272	1		30131.798307475332	30140.0	20002.0	41548.0	2.1363445E7	3569.6320986107457	-0.9810658184228509	-874.7484793298976	0.00559105355712049	0.009221170014454421	1.6258793835562237	1.3558956334201062	-0.6830842516670166	1.199118386018481	6.744686027447978	10.485041938926832	0.7709589557853264	0.9504353650368387
ID17644	17644	4	1.0	52.44437851359321	40.534694752593836	0.0	91.0	91	1.507975289522903	1		30260.271276595697	30242.0	18143.0	42419.0	2.2755724E7	3726.7792427484274	-0.9810442319243257	-840.4586417261014	2.3822677343164126E-4	0.0023319603122318342	1.617423756104175	1.4017990791947408	-0.8623269268929058	1.15381995901531	7.143948625267304	10.206067831137227	0.8618492061883278	0.9646983311938379
ID50930	50930	4	1.0	48.69490617520992	29.79028201065401	0.0	281.0	281	1.4698697034697892	1		30348.872727272734	30186.0	22724.0	42638.0	2.1699444E7	3361.6079530482816	-0.9810151512030502	-933.0266953122109	0.01710001866505631	0.003958519641188303	1.570325608438227	1.3754345129249215	-0.3964290098529673	1.1416942018554277	6.787464162928617	10.965710296943055	0.7093227309159841	0.9419525065963064
ID35571	35571	4	1.0	53.59463808861776	41.311240956256555	0.0	196.0	196	1.464714059021051	1		29921.01129943502	29988.0	20101.0	40099.0	2.1184076E7	3396.4519401944076	-0.9811056631312627	-914.8816532974788	0.003466584243624957	0.015931672996967204	1.6134004110377818	1.3638147007826595	-0.6234063165079794	1.1830055872780159	6.7399329012834555	10.016635012472657	0.8441541087349033	0.9739010989010984
ID5880	5880	4	1.0	55.33310155756194	41.436218285467	0.0	22.0	22	1.4693549530763217	1		30232.481690140845	30313.0	22780.0	39392.0	2.1465062E7	2992.6193533698156	-0.9811726555299398	-1052.9522612978776	-0.0014728261585754807	-2.53400050143066E-4	1.587812766029674	1.3889454557989305	-0.6195303386111947	1.1431786319617236	6.782711036764093	10.715926586097588	0.7422560053361069	0.9419141914191408
ID44289	44289	4	0.9211687445640564	47.39260901660361	32.44151391292318	0.0	245.0	245	0.9947263189855439	1		31701.550458715607	30336.0	25239.0	45539.0	1.0366407E7	5316.785273156234	-0.9798861504419081	-580.954071665644	-0.0013206368344589902	-0.001413619594346979	1.0583408106898406	0.9627111989262249	2.0565498470374752	1.099333644264529	3.108544511593361	7.353657784333308	0.722370702546717	0.9224259520451346
ID24323	24323	4	1.0	53.4009847657947	41.39051064089895	0.0	131.0	131	1.496898192512073	1		30264.696236559153	30296.0	19323.0	42933.0	2.2516934E7	3556.4650836825103	-0.9810993439036932	-883.453856571962	-0.009176990014200187	-0.0029722727997427635	1.6864681170788327	1.3577853694752338	2.404996572729429	1.2420726832037015	7.039379849647957	10.690092007983564	0.7740720358720533	0.939720812182741
ID3334	3334	4	1.0	52.73215801584581	41.685169179504435	0.0	7.0	7	1.4953813218041003	1		30044.589986468174	30005.0	18082.0	42312.0	2.2202952E7	3806.9163717108886	-0.9810718781346697	-818.1185583821128	-0.0064597535796031055	0.004463635419847886	1.6341218558175883	1.3731221808284244	-0.8940544492171341	1.190077531798153	7.025120471154411	10.460482945613315	0.8067893723385197	0.9578742709008424
ID49415	49415	4	0.9174142479896545	48.41411497328137	30.446395573654527	0.0	273.0	273	0.9237496497009069	1		32554.154929577464	31680.0	25203.0	44532.0	9245380.0	5147.550656758793	-0.979112873476021	-592.9114752135854	0.021855378399707196	-0.020645101691458754	1.0192804466795244	0.8851007586321454	-1.2950059770291051	1.1515982070275743	2.6807631567869334	7.76371609623926	0.5588934484760043	0.8785046728971954
ID32009	32009	4	1.0	52.56911707940016	41.29437353114293	0.0	176.0	176	1.522453781964026	1		30072.01436031328	30058.0	20134.0	43213.0	2.3035163E7	3432.927219621522	-0.9811124355981663	-910.0614996167423	-0.002336891037213345	-4.4014467269675584E-4	1.5946248497591935	1.486282810631603	-0.7317068816517134	1.0728946324027995	7.281789284038263	10.319258207819907	0.8593122688727795	0.9702343255224828
ID4874	4874	4	1.0	54.24440267214202	41.519197104714046	0.0	16.0	16	1.453827694975093	1		30166.99999999999	29984.0	21625.0	46088.0	2.1147067E7	3663.9162026443764	-0.9810736729242516	-853.5950090053863	-0.010143287213692237	0.001259286735545357	1.5406496059784383	1.3622739865598363	-0.759290652697967	1.1309396062601589	6.640117251828616	11.8750379770662	0.591719113426058	0.910691003911342
ID5388	5388	4	0.9797896146774292	55.222500554679975	41.71936014965778	0.0	19.0	19	1.4600584136458121	1		30355.434042553195	30169.0	24603.0	42689.0	2.1400581E7	3158.450868841387	-0.9810950472659952	-997.5342238133362	0.015761226440824273	-0.03460264270085648	1.46851412195281	1.3914945543331083	-0.9687596544987207	1.0553502472430547	6.697154765802814	15.92574081270157	0.3318187419612253	0.8518742442563484
ID44815	44815	4	0.9936594367027283	47.430437064787846	33.41959289769335	0.0	248.0	248	1.4402353361229003	1		30248.210834553465	30055.0	23987.0	45658.0	2.0659528E7	3872.022423432711	-0.9809006031750389	-802.4115529440639	0.022179216606522133	-0.011453175428344096	1.5238090707415457	1.3104298315492715	1.091597383967694	1.162831487848536	6.51653597155121	13.154161525884533	0.4732605673627576	0.8682710576314123
ID51473	51473	4	1.0	49.33786994728372	29.894678923194956	0.0	284.0	284	1.5224537819640265	1		30300.20811518325	30282.0	19249.0	41573.0	2.3149359E7	3252.6034403409108	-0.9810770702678681	-965.960213676475	-0.007603230608566563	0.005829498393711648	1.653743866459468	1.3998213496982257	2.4058300086905655	1.181396373770112	7.281789284038268	10.956332675486324	0.7622853094709532	0.9474335188620905
ID4374	4374	4	1.0	53.95482633735834	42.00725004384795	0.0	13.0	13	1.4913287904459644	1		30103.92286874155	30062.0	20617.0	41800.0	2.2246799E7	3329.5089301975036	-0.9810307205972086	-935.200387557798	-0.020165629709542523	0.013967603862583163	1.6161891570265097	1.3980833305554572	-0.6892706723100945	1.156003452515523	6.987095461838281	10.859360545954383	0.7445571453339457	0.9545454545454543
ID38678	38678	4	1.0	52.21644566010714	39.43794960059128	0.0	213.0	213	1.4826803840981615	1		30261.100274725297	30186.0	18337.0	43188.0	2.2030081E7	3738.152923408762	-0.9809843154825153	-835.2331954642912	-0.010315837236399648	-7.889654081341422E-4	1.661551289094684	1.3463558028000528	2.2511861720145623	1.2341100960378457	6.906292317041511	10.137793816183047	0.8444382790281793	0.9552925706771862
ID23834	23834	4	1.0	53.72189056785825	41.12697072432743	0.0	128.0	128	1.5214596886278906	1		30249.960835509133	30208.0	21842.0	40363.0	2.317147E7	3022.438770054007	-0.981127182093944	-1040.6048824263858	0.005089185115187674	-0.0026930427581870514	1.6080941148374228	1.4632074633315677	-0.6797675891737514	1.0990198964512958	7.272283031709231	11.138841598260933	0.736547196668624	0.9497206703910615
ID3876	3876	4	1.0	52.3195447908853	41.872524147363336	0.0	10.0	10	1.4791045777937273	1		29998.921270718216	29997.0	20565.0	41092.0	2.1719219E7	3364.288905588542	-0.9811043345066938	-925.966666154915	0.0028821701125041235	-0.007150195007482417	1.5763221830119898	1.4090332155313363	-0.9221238388097553	1.1187260638263734	6.873020433889895	10.526638037957989	0.7794317979947979	0.9538258575197894
ID39214	39214	4	1.0	51.7786522485069	38.52868705841856	0.0	216.0	216	1.4765451286053337	1		30342.299999999967	30350.0	18896.0	44141.0	2.1846456E7	3822.118974297589	-0.9810468842815586	-821.8327439740626	-0.01180503914472782	0.003480979256163172	1.6675664561924664	1.3471145618898437	-0.882269314001495	1.237880209574059	6.849254803067323	10.049260360564727	0.8522852853720542	0.9587491683300065
ID23344	23344	4	1.0	52.830327604310476	41.03911069027321	0.0	125.0	125	1.4801271182392588	1		30252.500000000004	30293.0	20628.0	41102.0	2.1842305E7	3165.607800108126	-0.9810843136464882	-991.3303114227435	0.024326904170904537	0.017716341310548535	1.6940207757714216	1.3235281927014628	2.2620034855122717	1.2799279872639084	6.882526686218939	10.623542608219429	0.7663356683938142	0.9501312335958003
ID45363	45363	4	1.0	48.944643909290804	32.86853120397774	0.0	251.0	251	1.496898192512074	1		30164.453441295558	30156.0	19107.0	41577.0	2.235186E7	3412.930635662389	-0.9810316044456329	-914.2193214186333	-0.003859896217024035	0.009751306516924192	1.6517956697128238	1.356494750389261	-0.7807117616452286	1.2176941114138649	7.039379849647967	10.739276910035658	0.7669979147842338	0.9367488931056296
ID52019	52019	4	1.0	48.40819315944083	30.50254341910121	0.0	287.0	287	1.4480926521268278	1		30207.779220779226	30331.0	19040.0	39936.0	2.0933991E7	3361.090469813747	-0.9811212916994566	-934.15515816025	-0.00937778882709996	0.00946491002224672	1.6657865508961551	1.295613547308925	-0.7885992046926825	1.2857125138557743	6.587832864018957	10.760527617218425	0.7149658583588193	0.9106438896189222
ID39734	39734	4	1.0	51.77841947555141	38.4871404875883	0.0	219.0	219	1.4872652167066474	1		30371.827633378933	30358.0	18807.0	44061.0	2.2201806E7	3795.5444333575574	-0.9810752645658513	-829.6584705484869	0.00843647207550275	-0.005696051818362061	1.6906686091191756	1.3403038712568114	2.3208636672431724	1.261406943138816	6.949070452522157	10.399725456570533	0.8074075940697611	0.9432258064516129
ID32567	32567	4	1.0	52.48659918579614	41.7751031739904	0.0	179.0	179	1.4631638232093458	1		30009.956090651543	30027.0	19542.0	40961.0	2.1187029E7	3529.9968769477287	-0.9811368701076382	-884.3758518326314	0.0011292268475839903	6.025041380173574E-4	1.5910737282289336	1.3561062267495045	-0.6940919704101344	1.1732662949587882	6.725673522789908	10.149215640345368	0.8205039684439727	0.9619306594153634
ID26941	26941	4	1.0	52.17902026202353	40.49869914241585	0.0	147.0	147	1.4953813218040999	1		30131.594850948473	30115.0	18418.0	42909.0	2.2237117E7	3716.5571022814815	-0.9811263089736881	-842.9064663296713	-0.0022093998653839116	0.009857800204789696	1.6169565024995274	1.403798280102901	-0.8900907053611333	1.1518439119194543	7.025120471154406	10.56822677907921	0.7904226780555177	0.9609882964889466
ID40765	40765	4	1.0	49.11613230207335	37.5645740104007	0.0	225.0	225	1.53433266516073	1		30278.047619047637	30291.0	18004.0	45176.0	2.3526043E7	3735.8609582710146	-0.9810635490317884	-839.7803558696432	-4.264927432925807E-4	-8.02471090089323E-5	1.6636307188377824	1.439385379168102	2.371994982464641	1.155792425652735	7.395864311986647	10.221421569486889	0.889561948916182	0.9688667496886674
ID9536	9536	4	1.0	51.903244478342934	39.61651690753043	0.0	44.0	44	1.4714128741871535	1		30295.445530726254	30309.0	19941.0	40328.0	2.1691539E7	3461.0707153032354	-0.9809695005377644	-902.4064376776382	0.008059149976253437	-0.016506045487809665	1.649758066248942	1.3627176496554607	-0.8365294531242102	1.2106382174370856	6.8017235414221675	10.397896040723392	0.7905655727440546	0.9322475570032575
ID26432	26432	4	1.0	51.817156838142	41.466304133582106	0.0	144.0	144	1.4693549530763228	1		30034.343618513343	30073.0	18077.0	43276.0	2.1414487E7	3806.0719504698986	-0.9810815185465864	-818.4458819963169	-7.510925641601222E-4	0.0057723804712605815	1.5980991739842951	1.3665413584030914	-0.8752727659517342	1.1694480845071509	6.782711036764103	10.649605504413417	0.7515296829259799	0.9406723796967699
ID36675	36675	4	1.0	52.44985341866363	40.4976221764196	0.0	202.0	202	1.4538276949750943	1		30744.39571428572	29771.0	17316.0	49408.0	2.1521077E7	5621.578054655845	-0.9804972533453292	-549.9058174102121	-0.009514489781624013	0.02663783657752527	1.674779458449158	1.3096138212836312	2.4729690383001	1.2788345932449048	6.640117251828628	11.752512385177852	0.6041213402390012	0.8841772151898738
ID22852	22852	4	1.0	51.33386578974568	41.20203334913533	0.0	122.0	122	1.4984135276655923	1		30239.526315789437	30281.0	19116.0	42510.0	2.2407489E7	3511.619381720748	-0.981055665137812	-891.8911004564327	0.021140601224282116	-5.060655708403519E-4	1.6474223800488272	1.405419215419954	-0.7440394483391033	1.1721928674189643	7.053639228141509	10.324444332646067	0.8315526140406164	0.9452229299363055
ID52548	52548	4	1.0	46.759463692636494	32.87278057558843	0.0	290.0	290	1.490821449458178	1		30081.96049046323	29987.0	22666.0	44415.0	2.2080159E7	3599.555725173298	-0.9809877404893254	-862.4165402236491	0.017140457219540182	0.00712151223489167	1.522241158767087	1.4333903708703373	0.44884850014014854	1.0619864551223408	6.982342335673776	12.53908733217312	0.5580577549687056	0.9090346534653465
ID27466	27466	4	1.0	51.9963829085434	39.03414978852254	0.0	150.0	150	1.4872652167066476	1		30215.334242837638	30192.0	19811.0	42525.0	2.214784E7	3503.6170691288244	-0.980998533218404	-890.4755433854817	-0.007221339577748614	0.004183270645964816	1.664305128845034	1.3656920369780365	-0.8266269049603779	1.2186533155218213	6.94907045252216	10.241462145405611	0.832554457919673	0.9432258064516134
ID45901	45901	4	1.0	47.693258624064384	33.463409871172296	0.0	254.0	254	1.475007327325125	1		30062.7600554785	30056.0	20359.0	39749.0	2.167525E7	3109.544539150029	-0.9810120543615465	-998.983761166516	-0.012686388881075539	0.009814993679088701	1.605185026959101	1.3710606657249267	-0.7881092688822181	1.1707614893250438	6.8349954245737745	10.564782388917225	0.7695325247131196	0.9580279813457693
ID9038	9038	4	1.0	51.63200853731092	40.33767087056859	0.0	41.0	41	1.490821449458177	1		30381.84447476128	30357.0	19066.0	42165.0	2.2269892E7	3708.9741994776505	-0.9810118853973411	-846.4138174487595	-7.615183185879885E-4	0.017467332868213774	1.6882114733319993	1.3256683200332608	-0.6858222476838366	1.2734795331683284	6.982342335673767	10.510270876270257	0.79429747847315	0.9514248704663212
ID15185	15185	4	1.0	52.34843715592799	40.1942701265018	0.0	77.0	77	1.4963927397904142	1		30158.92567567563	30072.0	19261.0	42520.0	2.2317605E7	3647.2436788890914	-0.9809803347471502	-852.9793447757103	-8.386854326251661E-4	0.0015656146858679487	1.5625171617362976	1.4404887428636841	-0.8018656457202209	1.0847132054847035	7.034626723483429	10.058442551898791	0.873754533115433	0.9610389610389601
ID14676	14676	4	1.0	52.05042883792796	40.11045171464154	0.0	74.0	74	1.4750073273251245	1		30174.659722222194	30169.0	19151.0	43400.0	2.1725755E7	3636.1362916722564	-0.9810139158672362	-857.5747602432949	-0.016395983847775162	-0.011345912814494813	1.6606482788512915	1.3435691637827587	-0.7034126592053267	1.2359976126393157	6.834995424573771	10.231830160923625	0.8204298383841883	0.9398692810457516
ID10069	10069	4	1.0	51.96934429727826	39.080627201169484	0.0	47.0	47	1.4811489527539565	1		30304.79586206894	30274.0	18794.0	43110.0	2.1970977E7	3527.8590556144945	-0.980880482715831	-881.3924020857664	-0.011131212836600578	0.006580315680363933	1.7118085435802608	1.2908731267799034	-0.8959406641854458	1.3260858159239748	6.892032938547975	10.262535119156723	0.8223333352008393	0.9464751958224543
ID11094	11094	4	1.0	52.3903973112928	39.63819987286035	0.0	53.0	53	1.4837004601624812	1		30224.752747252758	30298.0	19879.0	42273.0	2.200362E7	3497.8349065804373	-0.9810706389662206	-895.6900898126637	-0.003479470947786659	-0.010932280955368716	1.6510538378889394	1.3473561079959526	2.3566888747229626	1.2254027187695051	6.915798569370538	10.713739476127893	0.757129270827515	0.9332905708787679
ID53078	53078	4	1.0	46.74307830667178	34.37913324370152	0.0	293.0	293	1.53137158295711	1		29939.125161290376	29857.0	22396.0	43100.0	2.3202822E7	3245.1872074575604	-0.9811146110116254	-958.5685037683651	-0.011162029047872458	0.007458527727608749	1.6212453132727978	1.4776092550597397	-1.4640826325738667	1.0972084180721045	7.367345554999556	10.69114948292841	0.8099759065509559	0.9609423434593928
ID14167	14167	4	1.0	52.679202697170254	39.928920294461335	0.0	71.0	71	1.4816596057437021	1		30161.7093663912	30088.0	19175.0	44384.0	2.1897401E7	3624.437055870515	-0.9810682918083939	-862.4914972401726	-0.004418186152615218	-0.002253402899449263	1.607714695916831	1.3647391886116575	-0.8325761559966928	1.1780380524958407	6.896786064712479	11.05604579355019	0.7090175102659281	0.9331189710610932
ID37207	37207	4	1.0	52.47921904898612	40.86695078710488	0.0	205.0	205	1.4296917438553527	1		29904.45562130176	30006.0	20761.0	40997.0	2.0215412E7	3455.6699284399124	-0.9811927932682422	-902.9499830189704	0.0026686256591570345	-0.002336171226475138	1.526955736536932	1.3611949405844432	2.0093475598332398	1.1217759418656945	6.421473448260895	10.139276339746123	0.784929471827438	0.9527503526093087
ID46423	46423	4	1.0	47.81619557379562	34.69426134224526	0.0	257.0	257	1.4605764404187718	1		30044.381895332415	30020.0	18718.0	42669.0	2.1241378E7	3791.280348529351	-0.9810772058833256	-821.7227121516503	0.0059602644756157055	0.005063557838304835	1.6369496802193184	1.3226864679680226	-0.9315137376800585	1.237594637778432	6.701907891967333	10.329266549743718	0.7893495204933563	0.9507754551584624
ID10585	10585	4	1.0	51.97762754919781	39.116171790402746	0.0	50.0	50	1.509479504649539	1		30267.49867021273	30246.0	19303.0	41985.0	2.2761159E7	3627.9950459255783	-0.9810557735906643	-864.0853953324054	-0.0015081022173847884	0.001344486873642081	1.6488931320809193	1.4014718795444583	-0.6843838578364809	1.176543858030804	7.158208003760857	10.551151231470993	0.8080058074426218	0.9424280350438045
ID41306	41306	4	1.0	50.445302081189794	36.66406432741423	0.0	228.0	228	1.5189716089767638	1		30426.304062909574	30359.0	18718.0	44427.0	2.321527E7	3849.6120541934974	-0.9810408448680052	-817.9567491946524	-0.022065386775945786	-0.0030018672823977355	1.6972952062099962	1.3896320808405136	2.356836801689516	1.221398980069166	7.248517400886659	10.68508388014917	0.7978168018303832	0.9507481296758108
ID13147	13147	4	1.0	52.89753713867524	40.42671395717977	0.0	65.0	65	1.4693549530763232	1		30189.009817671784	30214.0	20114.0	41765.0	2.1524764E7	3367.3971858822592	-0.9810642750464466	-928.9664816517791	-0.019029245688148944	-0.0041365300410460114	1.684429818945387	1.3113010356934127	2.3198339977202784	1.2845485308830438	6.782711036764107	10.355441687624275	0.7948330630203382	0.9444076770350764
ID15707	15707	4	1.0	52.55599429876779	40.544418231995095	0.0	80.0	80	1.4662626558155454	1		30098.999999999996	30085.0	18596.0	43942.0	2.1400389E7	3728.914831762079	-0.9809910801205852	-833.1193408338135	-0.005630631278279393	0.003382218797993043	1.6352836514688085	1.3330423399534603	-0.803276056343864	1.2267304664350722	6.754192279777007	10.469578002507339	0.7743279401828937	0.9348684210526309
ID34652	34652	4	1.0	54.656440710285615	41.28127550305435	0.0	191.0	191	1.4265134700231528	1		29977.186011904738	30037.0	19322.0	40237.0	2.0144669E7	3387.9563354288894	-0.9810855583164306	-917.902199635317	2.9797047779359955E-4	0.01119671397104728	1.5937122158639956	1.2920315348803346	-0.6807377921551144	1.2334932800317464	6.392954691273807	10.41026893565317	0.7412890625760316	0.9392458100558654
ID28000	28000	4	1.0	51.67555680451141	38.450983707536054	0.0	153.0	153	1.4943692192706897	1		30257.179972936377	30230.0	18649.0	43489.0	2.2360056E7	3759.0710095846453	-0.9810065158321897	-831.4672873732153	0.002699697714020034	-0.004729489306545968	1.6831140259218802	1.3424099176431237	-0.8235468173749044	1.2538003509963132	7.01561421882538	10.564284083083821	0.7899423927295297	0.9425287356321848
ID50016	50016	4	0.9923442006111145	49.40637906241217	29.38736430906971	0.0	276.0	276	1.4460015425129848	1		30617.419448476045	30261.0	23670.0	48448.0	2.1095402E7	4343.910850088496	-0.9809747080219976	-726.8489304542137	0.02674233253047956	-0.029407019940291806	1.5352710814417956	1.3393324708145513	0.7116291372437747	1.1462957218591727	6.568820359360889	14.013400422391578	0.4203491616088412	0.8536133415688697
ID22369	22369	4	1.0	51.59578084003321	40.74211483186384	0.0	119.0	119	1.5109822222985785	1		30301.80984042556	30287.0	19660.0	44120.0	2.2786961E7	3698.576599530256	-0.9810361065015933	-847.6594938306523	0.027419813650793955	0.030837425195633913	1.6638571322413884	1.4158347608724349	-0.929872202052729	1.175177484140962	7.172467382254407	10.597349557445035	0.8025718558525412	0.9514501891551075
ID34145	34145	4	1.0	53.26130113550032	41.614260094177	0.0	188.0	188	1.455907563985562	1		30025.249999999978	30088.0	18714.0	43799.0	2.1017675E7	3726.840040635432	-0.9810088958228359	-832.3358570408487	5.548615291195375E-4	-0.004909457082252473	1.599503448498978	1.3519609498876772	-0.8382019225022754	1.1830988525459016	6.659129756486696	10.408433163220817	0.7724255413250876	0.9290450928381965
ID33123	33123	4	1.0	53.57926056637019	41.590496361211144	0.0	182.0	182	1.4418102248778708	1		30042.802037845726	30127.0	20172.0	40799.0	2.0639405E7	3495.189944887305	-0.9810760201200882	-891.2300727017152	0.003033884689238443	0.010557828793447393	1.5399592190311588	1.3576399986942387	-0.7719008628044642	1.1342912852540235	6.530795350044757	10.682689084261439	0.7191421790399012	0.9423868312757198
ID12644	12644	4	1.0	53.30065296279843	40.47367265349639	0.0	62.0	62	1.4852292606300537	1		30209.74380165289	30246.0	19993.0	40866.0	2.1932274E7	3418.3947909341396	-0.9810852040751166	-916.7689292601754	-0.008938715368395767	0.022342199925374822	1.672075011385624	1.360008316626069	-0.7509948544277915	1.2294594017878766	6.9300579478641	10.100276444617734	0.8536507160696153	0.9623762376237623
ID16228	16228	4	1.0	52.81845502621903	40.64984342726017	0.0	83.0	83	1.4475701579181806	1		30137.91642651298	30117.0	19611.0	41829.0	2.0915714E7	3526.229054337614	-0.9809891870369195	-882.0561487031922	-0.017535486334983277	0.005856990238112115	1.6317101328150077	1.3161802322124008	-0.8656826047738989	1.2397315298317653	6.583079737854443	10.07873835640705	0.8143791335072281	0.9447476125511602
ID8549	8549	4	1.0	52.38949652685663	40.46392378357223	0.0	38.0	38	1.4892983895174423	1		30375.23160762943	30369.0	19941.0	43051.0	2.229542E7	3671.0875926248364	-0.9809801146605516	-853.5071354378067	-0.006444589493136954	0.006564589397347921	1.6941475417872252	1.33872367017935	2.3952755412046076	1.265494574814128	6.968082957180219	10.494136524005935	0.7951146523756668	0.93138500635324
ID41829	41829	4	1.0	50.479139305162576	36.70519693988875	0.0	231.0	231	1.4636807509142955	1		30532.49716713881	30531.0	18782.0	44237.0	2.1555943E7	3929.1663549247696	-0.9810303634737819	-803.7395590877417	-0.012246996073233067	0.014314539176489682	1.6544197284100381	1.3300838433637576	2.483332060581968	1.2438461956097753	6.730426648954429	10.343282385005123	0.7905615648866573	0.9383697813121276
ID29542	29542	4	1.0	51.960890928050915	39.186924199305516	0.0	162.0	162	1.4882821503069779	1		30267.471956224355	30220.0	18322.0	41969.0	2.2125522E7	3782.9780282052543	-0.980975929084608	-825.1392009703973	0.006237588382774444	0.007608643767578454	1.6223804127365322	1.3670370124971842	-1.0219284998547218	1.1867860181582859	6.958576704851197	10.479494397790575	0.7962503261303625	0.9354632587859429
ID13674	13674	4	1.0	52.65597810336302	39.660527399398404	0.0	68.0	68	1.488282150306977	1		30246.449315068523	30312.0	18329.0	41878.0	2.2079908E7	3609.922683193459	-0.9810640215995236	-868.1926290164789	0.0069615328149302	0.008749035065714577	1.6505844835450103	1.3522950542168797	-0.7768354675407008	1.2205801377428473	6.95857670485119	9.98546817996812	0.8769875312430705	0.9669749009247031
ID25962	25962	4	1.0	53.64336492190006	41.40624989628322	0.0	141.0	141	1.4806381236465898	1		30126.870523415975	30183.0	16739.0	43312.0	2.1872108E7	3936.3972486367215	-0.9809976648634858	-790.216506742292	7.777305997534225E-4	-0.010190400791188516	1.6459221073145207	1.363578260845668	2.2409378150990955	1.2070609766789242	6.887279812383446	10.254502999035621	0.8230540546821176	0.9545454545454543
ID7531	7531	4	1.0	53.126054867477926	41.52070997350578	0.0	32.0	32	1.4877737703945162	1		30224.649386084588	30246.0	18416.0	43819.0	2.2154668E7	3787.5143663079857	-0.981059980604103	-826.7079602240314	0.017070226304407087	0.014280792739625434	1.601303833502318	1.3935260906860611	2.378837548954411	1.1491021547461402	6.953823578686672	10.667191579876443	0.7679507030776316	0.9524739583333339
ID11627	11627	4	1.0	52.377728394663535	39.93035853765313	0.0	56.0	56	1.496898192512072	1		30141.29784366577	30100.0	18817.0	43243.0	2.2364843E7	3672.4052147015323	-0.9810264832125294	-848.7391674637489	0.014412623560482136	0.01407917424600467	1.6055572981354274	1.4415926363306362	2.340027774501193	1.1137385539247338	7.039379849647947	10.232419062737552	0.8448656018499583	0.9511881824020544
ID25452	25452	4	1.0	53.727938027784624	41.6719662235066	0.0	138.0	138	1.4892983895174419	1		30185.43579234973	30142.0	17680.0	42501.0	2.2095739E7	3770.324032924119	-0.9809941320296236	-826.4707180991102	0.014820306033025081	0.01010360100676152	1.5912985218941484	1.45160510875696	2.297195723456622	1.0962337568905438	6.968082957180215	10.385593716113858	0.8118214431668107	0.9458064516129032
ID29038	29038	4	1.0	51.78467211902137	38.457541475753274	0.0	159.0	159	1.504459605463894	1		30262.8768406961	30227.0	18665.0	43951.0	2.2606369E7	3765.210877579085	-0.9809841230982126	-829.271084817471	-0.02009070005326078	-0.004883735187278831	1.6721524805322345	1.3746063582800412	-0.9065958215843182	1.2164591488027847	7.110676742115697	10.586985012705505	0.7972163612420826	0.9391086001255495
ID37742	37742	4	1.0	53.311335102066714	40.87416393565618	0.0	208.0	208	1.4553878753864657	1		30073.997138769653	30072.0	19755.0	40512.0	2.1021724E7	3395.9949076226926	-0.9809186227769416	-910.4946155901099	0.004291769192620653	-0.0024943373347835387	1.6774927389464511	1.2759955523717572	2.4942215237978718	1.3146540642938849	6.654376630322184	10.330444715988255	0.7835725366498476	0.9414929388029601
ID12143	12143	4	1.0	52.680730680192525	40.41114154830221	0.0	59.0	59	1.4837004601624824	1		30225.1618655693	30217.0	18976.0	41499.0	2.2034143E7	3513.669625157231	-0.9810188869867261	-889.1876055666966	-0.016638351483611417	0.016916907195976594	1.669857170093373	1.3306930326832516	-0.8786837073716696	1.2548778186102172	6.915798569370549	10.944416853233932	0.7255493328386871	0.9478827361563522
ID16751	16751	4	1.0	52.087022866046716	41.204779860639626	0.0	86.0	86	1.4918359588981183	1		30160.81249999999	30168.0	18701.0	42039.0	2.2198358E7	3621.8853687906603	-0.9810665335088159	-862.991776441569	0.012400366811779605	0.011644263269513448	1.6134842809067076	1.414324184092689	-0.8470462707030878	1.1408164401443668	6.991848588002797	10.148680144931726	0.8530662273103418	0.9514877102199221
ID7025	7025	4	1.0	53.05600719671214	41.62543396940936	0.0	29.0	29	1.472954428171161	1		30238.997214484676	30272.0	19495.0	42888.0	2.17116E7	3568.8963137332976	-0.9811441782707666	-881.7608608900398	3.0742403242966593E-4	0.002635131138904654	1.6092236098192283	1.3878290265182036	2.286653178038631	1.1595258342855541	6.815982919915713	10.045242221427808	0.8488237659513077	0.9572763684913215
ID33650	33650	4	1.0	52.94751097278985	41.812071704893704	0.0	185.0	185	1.451744846205014	1		29967.65186246416	30078.0	19862.0	42099.0	2.0917421E7	3489.4977761012374	-0.9810720511311353	-890.2605606522882	-0.006364766737001125	0.012953764243897756	1.6006536334456183	1.3282730530414253	2.3350181591312538	1.2050636951344507	6.621104747170567	10.390859220575903	0.7706148980614195	0.9528043775649796
ID53618	53618	4	1.0	46.08150729818055	33.94988384291646	0.0	296.0	296	1.4349732237685124	1		29979.75699558177	29786.0	20710.0	46188.0	2.0356255E7	4088.7852648845083	-0.9810163604234049	-757.8104181404374	0.01406287930744837	-0.011638118243426905	1.5099666122635051	1.3777066747856133	0.3737034055164852	1.0960000701879977	6.46900470990604	10.700781724718299	0.7099312942692112	0.9220867208672078
ID30069	30069	4	1.0	52.34149878471476	39.632697227886695	0.0	165.0	165	1.4938629108640609	1		30288.628726287272	30256.0	19193.0	43451.0	2.2353008E7	3634.5272616345114	-0.98098744939456	-859.9728585208569	9.47015936858388E-5	0.01905700528604566	1.6874085271295396	1.3375946936060525	-0.7340200017685506	1.261524537436984	7.0108610926608605	10.717171735196692	0.767045005443379	0.9503865979381441
ID6518	6518	4	1.0	53.20753601893558	41.71752449677638	0.0	26.0	26	1.4979085862771464	1		30265.087719298284	30215.0	18682.0	43825.0	2.242643E7	3773.5634351434564	-0.9810129168127846	-828.7752061691206	-0.004146146071236662	-0.004734560982320315	1.5831218479749927	1.4297058745695812	-0.599039337346513	1.1073059684052833	7.048886101976988	10.125165883593986	0.8640245110964895	0.9692810457516341
ID28535	28535	4	1.0	51.72630191378476	38.52776721121133	0.0	156.0	156	1.4968981925120732	1		30319.179729729723	30280.0	18217.0	44383.0	2.2436193E7	3831.0468499224	-0.9809855454258728	-816.59875994879	-0.005414581852120534	0.0049197922838867935	1.6806329540160414	1.3488862925515244	-0.8909626789522151	1.245941161457718	7.03937984964796	10.829696567983193	0.75424369365374	0.9332073093887836
ID49018	49018	4	0.9923245906829834	47.85028093129682	30.141716784282018	0.0	271.0	271	1.042262126714273	1		31333.142458100578	29863.0	24858.0	47208.0	1.1217265E7	5634.215653244724	-0.9801766373343719	-549.9554414581606	0.007693441207759094	0.006731345213793954	1.1541515662856805	0.9591788284253185	-0.8864085317047833	1.2032704768728562	3.41274458612237	7.132641769768287	0.842971370931534	0.9637583892617448
ID20349	20349	4	1.0	51.83324494782921	38.73923093603242	0.0	107.0	107	1.5019433641886615	1		30499.23592493296	30530.0	19197.0	42742.0	2.275243E7	3498.960244115712	-0.9810053837325776	-900.3695803395369	-0.003977630894522994	0.003595614724703808	1.7061608457694892	1.3372831192045092	2.39295260183667	1.2758411597870234	7.086911111293119	11.053815344092413	0.7288571842560261	0.9181034482758624
ID19838	19838	4	1.0	51.728894762408	39.21782418377078	0.0	104.0	104	1.5059673321881548	1		30473.052069425925	30438.0	19166.0	43181.0	2.2824316E7	3601.950471873623	-0.9810054825681646	-873.8791601752521	-0.0193259846247897	-0.018621305097087062	1.659445214053318	1.4084167751183507	-0.7699581342332734	1.178234485253041	7.124936120609246	10.757972468245704	0.7736240849260755	0.9386349405134626
ID42366	42366	4	0.9870802760124207	48.05374377418131	36.75602436695451	0.0	234.0	234	1.2495527175731524	1		30850.192678227344	30008.0	24477.0	47975.0	1.601125E7	4685.044187627635	-0.9803603097514759	-657.3932969880032	0.11724517204140986	0.04296543262798913	1.4005206926276297	1.211766622066753	1.1736317142446173	1.1557676759894109	4.905226201780348	15.145786558220054	0.2687108724250193	0.75
ID30592	30592	4	1.0	51.92363136064518	40.37410939788345	0.0	168.0	168	1.4862475872910892	1		30170.061559507503	30116.0	19127.0	44148.0	2.2054315E7	3735.3909014474243	-0.9810064299777789	-834.3252497728851	0.0022085485486903716	0.008320476606057963	1.6186373318692617	1.3741443204917088	-0.875889174519792	1.1779238233798224	6.939564200193131	10.39627560640009	0.8068382775797207	0.9511400651465797
ID46976	46976	4	1.0	47.965677604766995	35.55654835879213	0.0	260.0	260	1.393789686503094	1		30075.420560747658	29740.0	22790.0	46569.0	1.930842E7	4175.178265823132	-0.9809858830104115	-743.281421341196	0.004462791899878156	-0.0222182285793317	1.4408930296075935	1.3566378470161387	0.2910716329185452	1.0621058765069618	6.103013995238325	12.532605745219183	0.4882828541436852	0.8571428571428564
ID24961	24961	4	1.0	53.37216958156824	41.6609507556399	0.0	135.0	135	1.50395669399891	1		30276.385333333306	30242.0	17870.0	42293.0	2.2707289E7	3694.197551329549	-0.9810041855034023	-846.499769127811	-0.002762330071577372	-4.864110207703351E-4	1.6263770627815088	1.394937308034738	-0.8784782009035939	1.165914090485425	7.105923615951182	10.50230600507169	0.8095824080396338	0.9462025316455692
ID21378	21378	4	1.0	52.350188036830644	39.61796425491103	0.0	113.0	113	1.5169782070562778	1		30464.81782437747	30447.0	18497.0	41734.0	2.3244656E7	3641.601412836199	-0.9810821001845945	-867.6980133547488	-0.00647215173453095	0.01762275396848348	1.681393357631512	1.3975230826522402	-0.8505181948465559	1.2031238542697547	7.229504896228589	10.825480517586948	0.7752183686436307	0.9447204968944096
ID19331	19331	4	1.0	51.88927115906604	38.43734845857419	0.0	101.0	101	1.5164794471522638	1		30499.28439153442	30429.0	18227.0	42538.0	2.3057459E7	3801.9366897919954	-0.9810783363869986	-831.8770310122628	0.00898298164425322	-0.0099700708375761	1.6558321602391965	1.4202915664956324	2.1456648694180442	1.1658396059653633	7.224751770064075	10.324134914952701	0.8517761031421879	0.9626345788473724
ID35205	35205	4	1.0	53.37915762664294	41.492220412505205	0.0	194.0	194	1.4918359588981183	1		29902.260869565198	29921.0	20442.0	42232.0	2.2008064E7	3361.2328297718554	-0.9810939934551186	-923.3072332497358	-0.007767724164874764	0.008571212903074749	1.5920001382513185	1.4244668298875267	-0.6396661282629897	1.1176112387095878	6.991848588002797	10.831088860538229	0.7489583053211527	0.9453727506426732
ID21894	21894	4	1.0	52.48354355457292	40.21574402724481	0.0	116.0	116	1.4903139357585484	1		30366.219346049045	30327.0	18292.0	43245.0	2.2288805E7	3687.6870843813176	-0.9810726472409675	-853.6462745928997	0.006352451053923219	0.007346421321957507	1.673435657080584	1.3784579801967691	-0.7535522074150418	1.2139910545852897	6.977589209509249	10.000368399160896	0.8767651189177167	0.9638870650032828
ID20871	20871	4	1.0	51.92660118859407	39.30811756034188	0.0	110.0	110	1.49588711627884	1		30414.24966261808	30369.0	18103.0	41980.0	2.2536959E7	3760.18561553283	-0.980993881073178	-834.9696209068427	-0.0070653179894566	0.005863385822157811	1.6603225551432967	1.3717075314732872	2.3172130378947253	1.2104056564886114	7.02987359731893	10.420295935623642	0.8135743989363315	0.9444444444444443
ID50567	50567	4	0.9941531419754028	49.120224923589674	30.331435988653308	0.0	279.0	279	1.4548680011511297	1		30438.678111587993	30087.0	24163.0	45316.0	2.1276636E7	3871.313923789434	-0.9809048193175656	-807.7937530101024	0.03000408312749081	-0.05269904359161136	1.4309428781090028	1.349109673313274	0.7250336462739839	1.0606571922316403	6.649623504157658	16.925032621172146	0.29170769918539763	0.8437876960193
ID2440	2440	4	1.0	52.59627837286897	41.328689273291175	0.0	2.0	2	1.4974034746167628	1		30035.845945945923	30026.0	19739.0	40759.0	2.2226526E7	3390.65914261983	-0.9810344368063336	-916.4404278166581	0.0017191239905968367	0.00464098652362634	1.5962723030831258	1.4137247920871012	-0.8457679549394884	1.1291252102373668	7.044132975812471	10.790006541633613	0.7603157619277757	0.9506093649775496
ID18318	18318	4	1.0	52.34244107494872	39.57919329411897	0.0	95.0	95	1.4831905098260016	1		30403.847736625514	30423.0	18997.0	42811.0	2.2164405E7	3454.8850742838463	-0.9810157689992267	-909.5109202711786	-0.007753272480540149	0.02108144794588305	1.7042050028882632	1.2813101201055241	-0.7968319722381161	1.3300488118738272	6.911045443206024	10.698854652793115	0.758715641746056	0.9296675191815855
ID18830	18830	4	1.0	51.79812892591665	38.312388564235796	0.0	98.0	98	1.5313715829571093	1		30400.41472868223	30385.0	18367.0	41842.0	2.3529921E7	3677.0358576455983	-0.9810223735945769	-854.7687937176462	-0.0071059307719611164	-0.010444543888126021	1.6413331663948663	1.4294324446753959	-0.958049979129721	1.1482411585862597	7.367345554999548	10.648674134759675	0.8164504447748088	0.9462759462759465
ID17295	17295	4	1.0	52.67890028878034	40.44247070762636	0.0	89.0	89	1.4862475872910892	1		30142.82673942704	30176.0	20657.0	41256.0	2.2094692E7	3272.367752715273	-0.9810717283776422	-954.8643295851388	-3.0156690053118973E-4	0.012766076824863592	1.6253763092681397	1.3421541720778916	-0.7320470714697883	1.2110205690839304	6.93956420019313	11.070376671269448	0.7115694035933791	0.949902407286923
ID17807	17807	4	1.0	52.10872850875554	40.46174624576315	0.0	92.0	92	1.4734679211022805	1		30274.86072423398	30243.0	18743.0	44027.0	2.173735E7	3706.325414504806	-0.9809548359765811	-841.4588785462334	-0.019170566073626025	0.006840065005330297	1.6355229017870183	1.3451793289292515	-0.7981967392852726	1.2158400494370347	6.82073604608023	10.481442182231211	0.7801875598796978	0.9440789473684219
ID31119	31119	4	1.0	52.08515109945566	40.805207266748646	0.0	171.0	171	1.4948753561926613	1		30115.472899729004	30127.0	19527.0	41487.0	2.2225219E7	3482.974852558115	-0.9810769557674021	-896.564243269787	0.0019392453712117424	0.01107058966508219	1.622012969008446	1.3816090743150131	-0.8249841709895656	1.1740028342044746	7.0203673449899	10.964952245835192	0.733763681918528	0.9431673052362712
ID31631	31631	4	1.0	51.88443435163731	41.24087663574859	0.0	174.0	174	1.4693549530763228	1		30075.47545582048	30065.0	19477.0	41803.0	2.1443814E7	3545.5294750114276	-0.9810621586626977	-878.875682258414	-7.068369745890348E-5	0.0044623908521920766	1.609874876272601	1.3465685135064325	-0.7630849572284425	1.1955387788479659	6.782711036764104	10.54877486560026	0.7659653643926257	0.9437830687830683
ID2965	2965	4	0.9968487620353699	53.49883077518307	41.68304366518631	0.0	5.0	5	1.4454782924352365	1		30068.819767441873	29894.0	23205.0	43429.0	2.0687348E7	3321.0642170393116	-0.9809966297998736	-934.7726364225115	0.022843774283750725	-4.280590727826243E-4	1.5304446470745021	1.377986010596792	-0.11322535955526232	1.110638740382917	6.564067233196371	12.123410513106888	0.5612201589805016	0.9388171312032638
ID6037	6037	4	1.0	52.600221274318535	41.2490719076909	0.0	23.0	23	1.509980576698078	1		30269.836653386476	30298.0	19024.0	42098.0	2.2793187E7	3458.4796286277997	-0.9811149283735766	-909.4024054967737	-0.013639462262377524	0.005376660561349662	1.650520160897248	1.3905439774559727	-0.7397866890031264	1.186960058549825	7.162961129925368	10.909469136018927	0.7563019541535724	0.95198989260897
ID54172	54172	4	1.0	46.40373070230066	33.97068135626873	0.0	299.0	299	1.4559075639855605	1		29895.02152080345	29849.0	18702.0	42046.0	2.083683E7	3577.005835223905	-0.9810947747781809	-867.4377625893047	8.366135464539994E-4	0.015776034145923712	1.5564954551022285	1.372598359048933	-1.0589239209641013	1.1339773538566058	6.65912975648668	10.910680362799035	0.7029487703014546	0.9308970099667766
ID24478	24478	4	1.0	52.87664305777198	41.883361738342664	0.0	132.0	132	1.4903139357585493	1		30255.083106267066	30294.0	19770.0	42276.0	2.2207231E7	3481.6877197422887	-0.9811180370820458	-903.0517732182836	-7.926672797152911E-4	-0.018794794915249585	1.6439586174194445	1.3780701313105976	-0.8749078194151011	1.1929426377277161	6.977589209509256	10.302986123485297	0.826017088339677	0.9575994781474235
ID38305	38305	4	1.0	52.598323401081345	40.37498675088438	0.0	211.0	211	1.4418102248778717	1		29966.584302325595	30035.0	19861.0	42634.0	2.061701E7	3555.2390042249276	-0.9811240803057192	-876.2221975830195	0.003317355091497266	-5.298616146311898E-5	1.6440346060727762	1.2844165922159456	-0.7700537513729098	1.279985493831404	6.530795350044767	10.460457225905978	0.7500230370781649	0.9436813186813192
ID51107	51107	4	0.9828617572784424	48.10010482681411	30.49759315756873	0.0	282.0	282	1.4099782628309294	1		30329.657056145676	30050.0	24426.0	44673.0	1.9987244E7	3782.403519421286	-0.9809864687624221	-827.4273475862134	-0.003732156282988715	-0.04356026156660873	1.524089781857632	1.2947992607153351	1.0701318564912383	1.177085767731765	6.245607780173819	13.694871038992515	0.4184741900203289	0.8644736842105263
ID35752	35752	4	1.0	52.975488232087066	41.40750778391738	0.0	197.0	197	1.4465246033159533	1		29938.86975397971	29996.0	18664.0	41885.0	2.0687759E7	3754.2617577002056	-0.9810519078559624	-825.7856765698876	-0.0039027398726241233	0.014222724458517676	1.579678159676639	1.360678189255055	2.283908588439049	1.1609491297435157	6.573573485525406	10.192894414454365	0.7950900805475662	0.9325691166554281
ID44462	44462	4	0.9596494436264038	47.59480018867411	32.7074749368978	0.0	246.0	246	1.325350800069081	1		30455.41996557659	29882.0	24581.0	46787.0	1.7694599E7	4442.727152038797	-0.9807657359828414	-699.0925243193559	0.003898831114665957	0.008436817205930737	1.4241808851188222	1.2806449525133576	-0.8333363214099252	1.1120809732032013	5.51837947700288	9.888965407710211	0.7091199610021367	0.9370460048426146
ID4533	4533	4	1.0	54.3943124065442	42.04668251558178	0.0	14.0	14	1.496392739790416	1		30131.73848238485	30120.0	18951.0	43823.0	2.2237223E7	3683.9795942224446	-0.9810811660526048	-848.2962407139617	-9.308933638029E-4	-0.008539625066161731	1.657239623062193	1.3681484295031774	-0.6173304194383891	1.2113010455042474	7.034626723483444	10.380815290402529	0.8203288670028459	0.9487179487179486
ID5558	5558	4	0.9922671318054199	54.19254395202048	41.87199725204015	0.0	20.0	20	1.3507917161515859	1		30421.745454545457	29993.0	24557.0	45967.0	1.8405156E7	3776.5972465850655	-0.9808965076101128	-827.2254176090413	0.03818227463976169	-0.03830309794797123	1.3938645057923733	1.2552182572265682	-1.2777672169423762	1.1104558890596024	5.732270154406102	15.356154563777814	0.305472109795348	0.8237704918032788
ID48054	48054	4	0.9069277048110962	47.499933354976335	30.714701830185668	0.0	266.0	266	0.7914343674973386	1		31555.07692307693	31406.0	25754.0	40059.0	6563456.0	3680.702595689984	-0.9790096980903541	-799.7179060226558	0.061895020129961516	-0.07862420304190343	0.7936332674196703	0.7789692778137985	0.9955332649527361	1.0188248625761298	1.9677942321095558	9.214751110917883	0.29122075825407784	0.7379679144385012
ID5048	5048	4	1.0	55.12184057499552	41.813481149548736	0.0	17.0	17	1.5229505852998024	1		30187.973924380705	30124.0	22065.0	42526.0	2.3154176E7	3155.59345183465	-0.9810829150881448	-992.2804050453261	0.007902698208383904	0.004520435314291224	1.6082144684630553	1.4617533594045227	-0.6739111846201329	1.1001955002300776	7.28654241020278	10.331787362570187	0.8577889397035285	0.96536523929471
ID23994	23994	4	1.0	53.086425650584935	41.58536030395047	0.0	129.0	129	1.4953813218041005	1		30256.138398914536	30176.0	19349.0	42294.0	2.2298774E7	3560.423360017576	-0.9811319279614471	-883.7750463542577	-0.00884424699655595	0.0021168639742042664	1.625366585096442	1.3964937734535854	-0.7831915118137118	1.1638910362463306	7.025120471154413	10.295723864563914	0.832817549059734	0.9628664495113998
ID32190	32190	4	1.0	52.77837917339165	41.44128681139584	0.0	177.0	177	1.4647140590210515	1		30043.385593220315	30073.0	19901.0	42116.0	2.1270717E7	3504.8444379566818	-0.9810639214868447	-888.2135211681353	-0.03386158974657634	0.019788273419934076	1.5412220747025305	1.374108268504048	-1.1731089677077424	1.1216161855866091	6.739932901283461	11.45246218589206	0.6457548907009699	0.9378306878306877
ID3520	3520	4	1.0	53.702210842619564	41.897288488676054	0.0	8.0	8	1.483190509826002	1		30024.74277854195	30016.0	19078.0	43415.0	2.1827988E7	3685.743311574322	-0.9810745684683718	-844.5792983716958	-0.005259445228292896	0.03745152478544168	1.602531927182785	1.39573317840622	2.4427621207241983	1.1481649587299396	6.911045443206029	10.775105918166783	0.7480153615990638	0.9453836150845255
ID44995	44995	4	1.0	47.87735860470189	33.11289617961712	0.0	249.0	249	1.4862475872910885	1		30163.35879945428	30012.0	23920.0	42207.0	2.2109742E7	3314.5385268053897	-0.9810689289167982	-943.215566803715	0.012965842232829478	-0.01581031527577093	1.5285723208033624	1.4430174553788924	-1.321753009541532	1.059288863835681	6.939564200193124	13.367329202980013	0.4880370288129942	0.8821752265861025
ID4039	4039	4	1.0	52.794601681187224	41.44594448649628	0.0	11.0	11	1.4928497788988535	1		29992.284353741503	30010.0	19568.0	41852.0	2.2044329E7	3575.2295670599856	-0.9809756786530572	-865.1365776265145	0.011161054105700759	0.013265746445331784	1.5735500959954267	1.4351417209130872	2.2249268637455772	1.096442304662622	7.001354840331827	10.90589417947065	0.7397234631522097	0.9466580976863751
ID36297	36297	4	1.0	52.98977183742721	40.102859123877	0.0	200.0	200	1.4559075639855616	1		30198.32045779687	29970.0	17498.0	44774.0	2.1108626E7	4256.943554286373	-0.9810076256678969	-732.8380582501715	-0.10219152295186769	-0.021284391712210235	1.624943553150267	1.3459504608107937	3.0007415900994863	1.2072833291140666	6.65912975648669	13.100602611080083	0.48757877873229055	0.8547895057962183
ID23507	23507	4	1.0	52.98372089728317	40.86207873441649	0.0	126.0	126	1.493862910864062	1		30230.837398373962	30260.0	20189.0	42424.0	2.2310358E7	3380.6802617031794	-0.9810224158338611	-924.5152509389363	0.015051182452458123	0.01777147815445345	1.6442802709518156	1.378046351184424	-0.7136811525655621	1.1931966363385127	7.010861092660871	11.10791355006841	0.7140296468855256	0.9317751105495898
ID39381	39381	4	1.0	51.80787921335938	38.223609631197576	0.0	217.0	217	1.4887903566220475	1		30351.230874316934	30314.0	19863.0	41435.0	2.2217101E7	3600.8792234561624	-0.9810072860207272	-870.7288893007269	-0.018197541967267174	-0.006985009447795701	1.6884841646803486	1.340740168422956	-0.8441520798776493	1.2593671797470094	6.963329831015704	10.389245739676808	0.8106974240923392	0.9463824289405682
ID52186	52186	4	1.0	48.006646621554346	31.03637232047379	0.0	288.0	288	1.4291625223884488	1		30150.816838995554	30249.0	18970.0	40535.0	2.0412103E7	3385.3931757726623	-0.9811089046666515	-925.0815969663917	-0.007544668666093931	0.0012062651589133848	1.6030667800428136	1.2785479261955128	-0.9274311904977022	1.2538182943309362	6.416720322096374	10.437375062582515	0.7401851960063153	0.920245398773006
ID38876	38876	4	1.0	52.03474400794676	38.938828299418724	0.0	214.0	214	1.5044596054638941	1		30307.70833333335	30259.0	19056.0	44769.0	2.2548935E7	3757.257257164038	-0.98094425878107	-830.4828075114452	0.010287346339551204	0.0070787689793296365	1.6637790429087975	1.3640244560383021	-0.9170927649308772	1.219757487150273	7.110676742115699	10.903352804061685	0.7516240532010129	0.9303482587064674
ID49630	49630	4	0.9926231503486633	50.00141504937858	29.96056703610253	0.0	274.0	274	1.362501584748097	1		30664.646003262646	30180.0	24037.0	45914.0	1.8797428E7	4142.833287025847	-0.9809215450811386	-761.1347800023481	-0.016620033564689378	-0.02120729807125935	1.4330596447729664	1.3337514986361527	-0.06124267208122347	1.0744577578644618	5.832085803860935	11.199337985911518	0.5843177321840073	0.8726884779516355
ID27108	27108	4	1.0	51.76823717784461	40.01150228816753	0.0	148.0	148	1.4734679211022808	1		30146.61173184357	30109.0	19136.0	41074.0	2.1584974E7	3554.1096086890007	-0.9811440040781788	-882.7159305968412	-0.011886710757934564	0.007500197100515113	1.624696507562449	1.3599619191563104	-0.7083673738270552	1.1946632362841263	6.820736046080231	10.461918483502544	0.783102199248838	0.9605087014725566
ID39910	39910	4	1.0	51.34409905694823	38.60516038950988	0.0	220.0	220	1.5510053536420607	1		30303.48185231537	30278.0	20043.0	42446.0	2.4212482E7	3231.5274803875377	-0.9809578034626721	-966.1575607432626	-0.006986236616056544	-0.008997178848311919	1.6693341990189392	1.467460880341784	-0.6586037808589726	1.137566405606763	7.557470601580187	10.387387197067696	0.8801844452457221	0.9701037217815736
ID32744	32744	4	1.0	52.48567830449335	41.69292351015894	0.0	180.0	180	1.4760327061958	1		30022.44583333334	29960.0	19623.0	41203.0	2.1616161E7	3525.9948417889077	-0.9810980865227098	-883.8957603639509	-0.00914157639912562	0.01177718657946568	1.5588252052157587	1.417610519616637	-0.7674215080329059	1.0996145864079157	6.844501676902807	10.636330632485313	0.760270326555752	0.949868073878628
ID40425	40425	4	1.0	50.33787362670685	38.737848396180084	0.0	223.0	223	1.543671953913677	1		30233.070886075933	30107.0	21122.0	43245.0	2.3884126E7	3358.0588842743605	-0.9810116030407774	-930.2716639153786	-0.0010865686252393742	0.0038251366079097436	1.5925366441683797	1.5167883535479394	-0.48843580889463395	1.0499399210465037	7.486173709112447	10.246620188783012	0.8960009852968439	0.9710234278668308
ID45545	45545	4	1.0	48.07657538396557	33.054064518437016	0.0	252.0	252	1.4475701579181806	1		30070.751803751795	30127.0	19535.0	40458.0	2.0839031E7	3355.5770717646155	-0.9811736680705498	-934.0868032957935	0.014901315935408475	-0.010682089510643013	1.6072252163687448	1.3335010547824253	-0.851534729691338	1.2052673003929348	6.583079737854442	9.96433795121821	0.8331862269614608	0.9453924914675763
ID23018	23018	4	1.0	52.07739139919152	41.24049782462865	0.0	123.0	123	1.5174768030293329	1		30224.326315789513	30182.0	21392.0	41424.0	2.2970488E7	3253.809333173222	-0.9810304613212462	-960.7718007263376	-0.006895213265333703	0.011256598404571409	1.6338727919974008	1.4201550364120892	-0.6955139002367937	1.1504890312013065	7.2342580223931074	9.876762907729448	0.9319113503813751	0.9883116883116883
ID26602	26602	4	1.0	51.444839060613994	41.340767133209816	0.0	145.0	145	1.481148952753956	1		30059.65151515153	30095.0	18395.0	43549.0	2.1823307E7	3675.566580736265	-0.9810685206211439	-847.6263147927068	-0.0021902918134317387	0.009129340364725593	1.5760839914546927	1.382949133912567	-0.7963334858384002	1.1396543465020428	6.8920329385479695	10.179018836447126	0.8358827682383434	0.9545753785385118
ID40944	40944	4	1.0	49.425758456851206	37.15128543641308	0.0	226.0	226	1.484719835384187	1		30345.31491712709	30266.0	18210.0	45676.0	2.1970008E7	3877.1458610603795	-0.9810180903399234	-808.9964550939129	0.004273772164532055	0.010106679447290906	1.605981981820345	1.3758113029241372	-0.8099065178889222	1.1672981450341373	6.925304821699573	10.601698216767355	0.7742797170184235	0.9436528497409324
ID9203	9203	4	1.0	51.145780889161735	39.83144468783393	0.0	42.0	42	1.4872652167066467	1		30322.935616438368	30307.0	19624.0	42970.0	2.2135743E7	3726.1462625326417	-0.9810161308839879	-841.0711935629472	0.00868954588555847	0.0069729660492704165	1.6357480528037718	1.3918621714068966	-0.6875856661126846	1.1752227242086442	6.949070452522151	10.148202503016337	0.8479267359146505	0.9561805101373443
ID9717	9717	4	1.0	51.75746902685784	39.23211301488967	0.0	45.0	45	1.4933564307983556	1		30301.236806495283	30268.0	19168.0	41164.0	2.2392614E7	3511.0279603209688	-0.9809907114018939	-890.7484887486312	-0.010559690828658954	0.046693171232814856	1.6997951816131167	1.3496411183434676	-0.7795719415024891	1.259442349903672	7.006107966496354	10.682022278669994	0.7715778130129094	0.9335022165927801
ID10742	10742	4	1.0	51.9365247518866	39.258701793949164	0.0	51.0	51	1.5109822222985787	1		30231.791281373833	30144.0	19288.0	42565.0	2.2885466E7	3629.129556062415	-0.9811052533141176	-865.0992413627223	-0.012104353722856167	-0.002975248058456066	1.622347225399192	1.4118769050531033	-0.7414067917087674	1.1490712962247742	7.172467382254408	10.930156889491029	0.7544416467928667	0.9443053817271588
ID52729	52729	4	1.0	47.169235280428126	32.976797597491235	0.0	291.0	291	1.4376066875800297	1		30064.827232796506	29897.0	22803.0	43764.0	2.0534277E7	3786.0490745289007	-0.9810598951943735	-822.6509695603793	-0.0012696471106708272	0.004890917786327897	1.5377667666645811	1.3604332290207797	0.43936110565010444	1.1303507837510287	6.492770340728641	9.750727171661337	0.8581553130872772	0.960618846694796
ID27642	27642	4	1.0	51.86327678261466	38.58436933877394	0.0	151.0	151	1.478081329952271	1		30254.264542936296	30265.0	18093.0	42545.0	2.1843579E7	3722.3280738193016	-0.9809425462913052	-836.7209555199719	0.013959413369451173	0.006537169929622527	1.6218289041639102	1.3647092339747917	-0.7841431135646239	1.1884061921675748	6.8635141815608725	10.376270819225084	0.8010761517964133	0.9531353135313532
ID36862	36862	4	1.0	52.88001688483227	40.5342545029112	0.0	203.0	203	1.2788734805946285	1		31077.04788213628	30183.0	20738.0	46883.0	1.6874837E7	4537.4138176592	-0.9800787871462846	-673.9172561030496	-0.0015341111734143327	0.00181565417265452	1.3497411342981946	1.2254211342935604	-1.3297811191912987	1.1014508372065113	5.138129383841629	9.055577434574136	0.7873767795802964	0.9457567804024493
ID11263	11263	4	1.0	52.62752837669479	39.67923731684559	0.0	54.0	54	1.4974034746167628	1		30158.11455525607	30252.0	19651.0	42987.0	2.2377321E7	3574.2217984607764	-0.9811098723198683	-876.4667303833783	-0.0019005425547401983	-0.015621338126446891	1.6723921768866112	1.3680792045696324	2.3601621395001455	1.222438124415983	7.044132975812469	10.539539976260267	0.7968821501163941	0.9361970941250783
ID10498	10498	8	1.0	20.869826951017306	66.41976332673184	0.0	49.0	49	1.478593042389258	1		28197.328254847624	28215.0	18902.0	39413.0	2.0358471E7	3149.9045471753075	-0.9810568942294756	-927.2216685915587	-0.019911992660830102	0.005526869402885693	1.5696038192613053	1.4047841692861551	2.2421602789672437	1.1173273827956816	6.868267307725397	10.81399817112719	0.7380477654244875	0.9556878306878307
ID15106	15106	8	1.0	20.992010613957977	66.3542081626136	0.0	76.0	76	1.4867564890650484	1		28088.038408779143	28121.0	18261.0	39455.0	2.047618E7	3153.0778846825838	-0.9811684080929899	-928.2676799341292	-0.004094669900314647	-0.007669332162817868	1.5599205868835009	1.432391745291854	2.2219850195625237	1.0890320975465149	6.94431732635765	10.061641426694509	0.861989052172568	0.9637203166226916
ID12547	12547	8	1.0	20.91884319183312	66.39568528805373	0.0	61.0	61	1.4872652167066478	1		28237.953551912502	28283.0	19013.0	38929.0	2.0670182E7	3131.5395256725074	-0.9811585483068435	-939.139588792445	-0.0012015624073221925	0.006981328563376509	1.5890366283629083	1.4007215103369781	-1.071858322089401	1.134441512203683	6.949070452522163	10.360333592723535	0.8135590860974271	0.95743287491814
ID15620	15620	8	1.0	21.228513183421388	66.21426990861119	0.0	79.0	79	1.4765451286053348	1		28041.834722222233	28128.0	18279.0	38757.0	2.0190121E7	3135.7216907785987	-0.9811178539629561	-929.3273903942877	0.0022788894383348143	-0.0020921993446096168	1.5306582184217017	1.4401643348588282	-1.0016260268980242	1.062835803784673	6.849254803067333	10.603592374507475	0.7655034259410618	0.9492753623188404
ID16132	16132	8	1.0	21.266377605131566	66.21999402744325	0.0	82.0	82	1.4657466386762807	1		28053.17696629216	28141.0	18361.0	38694.0	1.9973862E7	3129.8239845051135	-0.9812106539346468	-936.1441385496308	0.002306413992486984	4.4934192639586656E-4	1.5531077309555625	1.4047055219038622	-1.003818734870751	1.1056464908392785	6.7494391536125	9.797137731453153	0.8836476431317444	0.9620596205962061
ID14085	14085	8	1.0	20.92124907853231	66.37000203276389	0.0	70.0	70	1.4734679211022816	1		28130.952712100134	28123.0	18493.0	39300.0	2.0226155E7	3167.0160552386797	-0.9811218786778665	-923.2692235624719	5.947709508744066E-4	-0.003030078142645325	1.5630838436593952	1.3988058311204539	-0.9517226329594565	1.1174416126127766	6.82073604608024	10.663751903383083	0.753739095670873	0.9403669724770647
ID24070	24070	8	1.0	28.08244639311916	69.64434577975288	0.0	129.0	129	1.5014396099017477	1		28451.090053763426	28462.0	17638.0	39409.0	2.1167611E7	3484.8700231166017	-0.9810464087640266	-845.162781000534	0.00955561020506911	0.0025013357496051283	1.5909747152530258	1.428168832225764	-0.9040833206184227	1.1139962442490312	7.08215798512861	10.395011302373133	0.8236174564060705	0.9526854219948854
ID27910	27910	8	0.9943101406097412	30.271732072046458	71.68247243898064	0.0	152.0	152	1.4958871162788394	1		28289.107816711577	28129.0	22320.0	40718.0	2.0990518E7	3203.120078403705	-0.9810531911961552	-914.6027628472549	0.014402237661724602	-0.003741244492881378	1.517611504296798	1.4448121846751696	-0.10141988327759081	1.05038670104931	7.029873597318924	14.260597011095799	0.434392147002911	0.8969072164948455
ID7432	7432	8	1.0	22.315150135338097	72.20499468788344	0.0	31.0	31	1.5069716452922388	1		28285.148395721902	28303.0	19885.0	38671.0	2.1157291E7	3144.9205148753176	-0.9810191755466393	-929.6965248343542	0.0029589573785207303	-0.011771310416140754	1.6311156704884888	1.4334113993992492	-0.6632259830431753	1.1379257003063452	7.13444237293828	10.59244695447579	0.7990561580632689	0.9560509554140131
ID14600	14600	8	1.0	20.945472922228653	66.36176703952825	0.0	73.0	73	1.485738511205838	1		28135.75137362638	28161.0	18473.0	39697.0	2.0482827E7	3164.612495644761	-0.9810876941642045	-922.4255433259887	0.017129836446914258	-0.0027922107232443423	1.5826972117691385	1.4304236166831628	-0.8299514243053888	1.106453496230064	6.934811074028618	10.200602051532616	0.8375155666245013	0.954842931937173
ID11530	11530	8	1.0	20.9376621576864	66.4235148656594	0.0	55.0	55	1.480638123646591	1		28150.292413793126	28196.0	18577.0	39207.0	2.0408962E7	3150.062954296872	-0.9811378836008139	-929.6795912849714	-0.010052040490043337	-0.0045482795860230085	1.5702647233364404	1.4312217039805344	2.1476681901693846	1.0971498817892418	6.887279812383459	9.880355133420455	0.8865688781028718	0.9718309859154928
ID25358	25358	8	1.0	29.723371327283193	69.40697824969514	0.0	137.0	137	1.5084768612279515	1		28405.878145695366	28396.0	17759.0	40169.0	2.1446438E7	3561.227416857115	-0.9810321765045354	-825.0955775544055	-0.007817448961114094	0.00490731166620084	1.6056744309960151	1.453582428508714	2.3032760706077116	1.10463252685528	7.148701751431834	10.45066154186196	0.8225257007367599	0.9537095751426762
ID16656	16656	8	1.0	21.26769253462179	66.23710970415449	0.0	85.0	85	1.4631638232093478	1		28103.75988700567	28210.0	18552.0	38913.0	1.9897462E7	3161.3083220695853	-0.9811162512341334	-923.7614253979265	0.0035527781410549606	-0.0022233710615068513	1.5316179522390505	1.414620242834114	-1.0754047496657293	1.082706090201663	6.725673522789924	9.856028371007643	0.8700450812494931	0.9560810810810815
ID25872	25872	8	1.0	31.910498736621463	68.58123943568295	0.0	140.0	140	1.4811489527539543	1		28340.62569060775	28388.0	17300.0	38574.0	2.0518613E7	3146.045841882859	-0.9810928532708795	-934.8856654789555	-0.014313305791619976	0.012761125294699681	1.64916589225458	1.3233707861105743	-0.6383440168991018	1.2461858079106665	6.892032938547954	10.857981370720106	0.734613701107451	0.9495743287491816
ID7953	7953	8	1.0	22.37455892980862	71.80833534375274	0.0	34.0	34	1.5239437061000316	1		28340.532383419664	28303.0	20044.0	38166.0	2.1878891E7	3021.122895362766	-0.9809157045304996	-964.3288584939371	-0.00748137277221793	-0.02041369795471248	1.6170818208330846	1.4680892947781725	2.3383850984197236	1.1014873731351775	7.296048662531813	10.912450256128313	0.7699331731821158	0.9516429014259148
ID3603	3603	8	1.0	22.306753721370463	72.64099027623897	0.0	8.0	8	1.5149821822351266	1		28096.458994708988	28061.0	18208.0	38789.0	2.1240923E7	3199.2840725894107	-0.9810568013414436	-909.6401476581497	-0.005903882373733074	-0.003897903061296812	1.605973948190322	1.467283642252099	-0.7922378472420024	1.094521810197073	7.210492391570536	10.78963319947869	0.7783257974992024	0.946941323345818
ID13589	13589	8	1.0	20.904703888259295	66.38340414966412	0.0	67.0	67	1.4908214494581782	1		28193.76662143822	28251.0	18606.0	39137.0	2.0778806E7	3151.135193970234	-0.9810786464720415	-927.8284453514319	-0.0024240148597252198	0.01550167212004994	1.5853592703786419	1.4237195560251024	-0.8741761217996533	1.1135333947401995	6.982342335673778	10.820876401995072	0.7493524455597865	0.9551365409622891
ID22293	22293	8	1.0	25.864557516234406	69.71032375690616	0.0	118.0	118	1.503956693998911	1		28470.127175368147	28454.0	17784.0	39581.0	2.1267185E7	3476.4450720574655	-0.981051571261335	-848.0133041602772	-0.008927850694371913	-0.013848790023778968	1.5648442838449899	1.4637298599518123	-0.8968221012366361	1.0690799762030587	7.105923615951192	10.312106105788441	0.8397222345529091	0.9552715654952078
ID12056	12056	8	1.0	20.921838257465723	66.4117367118032	0.0	58.0	58	1.479615936349298	1		28161.023513139684	28212.0	18782.0	39164.0	2.036042E7	3139.4874554337475	-0.9811342851260948	-932.9854360900403	0.003964328084613231	0.0101866590931704	1.5519418077871836	1.4210808883375121	-0.9982381933173601	1.092085482623556	6.877773560054429	10.496310707409895	0.7844845254570801	0.9563780568407139
ID6938	6938	8	1.0	22.31172718574082	72.35703192279249	0.0	28.0	28	1.5099805766980794	1		28300.172413793072	28279.0	19599.0	39088.0	2.133833E7	3173.538921295129	-0.9810209156466714	-921.888205618539	-0.004706782538414809	0.006748959721281795	1.5917899799836186	1.442799985501863	-0.7171692962883324	1.1032644829351943	7.16296112992538	10.706489101183333	0.7852506417384054	0.9568253968253972
ID4127	4127	8	1.0	22.306433093259276	72.66489617599804	0.0	11.0	11	1.5049623488715667	1		28089.83155080216	28071.0	18442.0	39449.0	2.1011194E7	3239.7318345514996	-0.981005173333942	-895.5833891258079	-0.012904668884806448	-0.0041493556574447536	1.6107575532224538	1.4205946628948345	-0.8446475947580551	1.1338614703367338	7.115429868280224	10.296149449167023	0.8434538617796277	0.9602309172546513
ID23585	23585	8	1.0	28.087253440688023	69.64141070498455	0.0	126.0	126	1.503956693998911	1		28471.508000000013	28443.0	17475.0	40007.0	2.1353631E7	3515.9497216536347	-0.9809267791648582	-832.9335655074831	0.01823353715371814	0.021852588862402145	1.5846121832044708	1.4537690708161766	-0.8549701433197061	1.0900026799406568	7.105923615951191	10.54473899220699	0.8030798516206918	0.9552715654952084
ID6434	6434	8	1.0	22.297910395234805	72.5547447083481	0.0	25.0	25	1.4968981925120737	1		28285.88378378379	28269.0	19061.0	39060.0	2.0931554E7	3221.478903356423	-0.981015389996739	-907.441417254278	-0.007960021698245242	0.0067782651471546915	1.6024576118831149	1.4212883296748118	-0.8699524951642875	1.1274683527794493	7.039379849647964	10.857964936202523	0.7503215067615359	0.9463258785942492
ID28965	28965	8	0.9574834704399109	24.21711872535257	74.2608967428762	0.0	158.0	158	1.2471287526958343	1		28413.175438596496	27879.0	22464.0	41685.0	1.4575959E7	4047.0278987067995	-0.9807196192125349	-714.2377932316863	0.008018550259034564	0.0460156477797765	1.3809954024388253	1.150384090779037	-0.627187397483766	1.2004646217800343	4.886213697122266	11.168280957349905	0.4922771290446968	0.8808911739502988
ID21801	21801	8	1.0	25.311536554848768	69.65467481483273	0.0	115.0	115	1.5149821822351264	1		28452.325396825378	28430.0	17482.0	40101.0	2.1509958E7	3526.9528870523054	-0.981049406969016	-835.2494120552019	-0.005613312017280564	0.015351302765728846	1.604723278052193	1.442659068168998	2.1689240533133174	1.1123371512084865	7.2104923915705355	10.53257703462979	0.8167807590802606	0.9631746031746031
ID23084	23084	8	1.0	27.192556101536685	69.59425654640454	0.0	123.0	123	1.514482764986602	1		28349.23544973548	28411.0	17448.0	39532.0	2.1432022E7	3449.9787230536813	-0.9811894317356432	-857.2468066875854	0.0014471869038396546	-0.009080793371851099	1.6107575496614954	1.4565020639898227	-1.233435923034389	1.1059081819967476	7.205739265406023	10.31639450946623	0.8508098793487789	0.9705505761843791
ID24876	24876	8	1.0	28.77171257341221	69.62166308611805	0.0	134.0	134	1.513483436098517	1		28473.86393659182	28461.0	17496.0	40509.0	2.1554715E7	3487.8225058037797	-0.9810631239780381	-845.8836708433045	-7.543434703705359E-4	-0.0011483725370837435	1.5850469208819273	1.4538709046439386	-0.9318662975068872	1.0902253534471236	7.1962330130769905	10.44437471974849	0.828991717511865	0.9552050473186122
ID19757	19757	8	1.0	22.722599184546617	69.11503899358445	0.0	103.0	103	1.5343326651607303	1		28429.138064516115	28351.0	17639.0	40596.0	2.2032582E7	3454.7896005047746	-0.9809563063956099	-847.755395959956	0.008346939898566278	0.004861121805317655	1.6081605075154952	1.4859303281009095	-1.041224866433363	1.0822583516219106	7.395864311986649	10.495630532110773	0.843687724670215	0.96168108776267
ID20269	20269	8	1.0	23.58081671161398	68.68757015252258	0.0	106.0	106	1.5358110653737849	1		28516.275994865216	28435.0	18045.0	41050.0	2.2214179E7	3463.5973579014762	-0.9809730870509029	-848.954015456368	-0.0038254003580118277	0.0012855662919424803	1.574822126910044	1.5084597284638483	-1.0551983850899438	1.0439934836800557	7.410123690480189	10.279461828210868	0.8812407369968909	0.9671215880893299
ID2350	2350	8	1.0	22.36168452694085	72.64718463852772	0.0	1.0	1	1.5004315939372321	1		28054.10618279571	28049.0	18058.0	38977.0	2.0872255E7	3230.2044009452957	-0.9810489555762661	-899.1951539943724	-0.002540057044315294	2.980684082987924E-4	1.6047269022811108	1.4146687580328074	-0.9036140322987049	1.1343481597152056	7.072651732799575	10.99577050171106	0.7350904889099147	0.9465648854961832
ID21294	21294	8	1.0	25.17917218776288	68.31683504197798	0.0	112.0	112	1.5259280086411924	1		28488.47662337664	28394.0	18597.0	39067.0	2.1936127E7	3324.836668374011	-0.9810343374746489	-886.4313288578588	-1.0159056468541062E-4	0.0011645732829351223	1.6112703456725994	1.4459971058292784	-0.981719094456523	1.1142970751304075	7.315061167189871	10.617042930691877	0.8154938291393706	0.9553072625698324
ID17199	17199	8	1.0	21.00331704478571	66.41333461025648	0.0	88.0	88	1.485229260630054	1		28133.276333789345	28195.0	18820.0	39261.0	2.0565425E7	3142.6635540486973	-0.9810553894061426	-927.1719061814345	-0.005410533742551078	0.006528384161301327	1.5884696308868222	1.4102029497904112	-1.0497503894834297	1.1264120750299846	6.9300579478641025	10.569928460126224	0.7794757962670987	0.9579500657030219
ID30513	30513	8	0.9426603317260742	23.884531706892595	78.9078454449888	0.0	167.0	167	1.157794802597418	1		30103.59276018099	29422.0	23970.0	38321.0	1.3305788E7	3208.969300939046	-0.9793382534967823	-889.3003294818828	0.03998497791719165	-0.0025005264535672765	1.5579369417098332	0.9183681030072286	0.4825876212835307	1.6964188287989468	4.211269781761041	10.88624795019994	0.4465462889373434	0.8535645472061658
ID2866	2866	8	1.0	22.35911174682406	72.63572691354227	0.0	4.0	4	1.5224537819640274	1		28070.34073107053	28041.0	18406.0	39300.0	2.1501881E7	3197.5438535718745	-0.9811100429310575	-911.9014808355954	-0.004685307494566925	-0.010741699800614277	1.6345101479717645	1.4471461396499854	-0.6269676321485932	1.1294713803867078	7.281789284038275	10.328940341292887	0.8577020210987993	0.9592986850344398
ID18229	18229	8	1.0	20.881974780264184	66.52732759404226	0.0	94.0	94	1.476032706195801	1		28276.48956884563	28332.0	19089.0	39522.0	2.0330796E7	3176.4548790166436	-0.9811193551949543	-925.1620688564511	-0.004080330683653577	0.009367066701348372	1.5663095598106507	1.4078712030177551	-1.0019445006058487	1.1125375364261196	6.844501676902816	10.252993900657092	0.8181827148087808	0.95364238410596
ID17719	17719	8	1.0	20.882329162640485	66.50553868523203	0.0	91.0	91	1.4806381236465915	1		28209.702068965504	28256.0	19166.0	39478.0	2.0452034E7	3140.9976178634543	-0.9811094812076027	-932.898673591499	-0.012621656728227515	0.007901219866936126	1.5721643288461782	1.4100417581747162	-0.9494437323431444	1.1149771414439016	6.887279812383462	10.23298153861198	0.8265197019243102	0.9558047493403704
ID9275	9275	8	1.0	20.960828703338144	66.54251055068991	0.0	42.0	42	1.5377800547277043	1		28243.480916030538	28262.0	21365.0	39625.0	2.2199376E7	2947.9115872744446	-0.9811444701310933	-997.0753548405988	0.004372466206360775	-0.008185803310942274	1.565916159222328	1.5292197086667068	1.9780062558496014	1.0239968464620537	7.429136195138265	10.758421069225205	0.8065867960994476	0.9530487804878051
ID20795	20795	8	1.0	24.275879021506885	68.49535091163618	0.0	109.0	109	1.5318654941400722	1		28433.049032258103	28316.0	17946.0	40120.0	2.2035613E7	3448.6654435102832	-0.9810073449463814	-851.7045016963195	0.0018272524557033064	0.007095326447220894	1.5847460448978246	1.5025123605344053	-0.904039075207261	1.054730787262323	7.372098681164067	10.061129620857834	0.9151820966108816	0.9748585795097425
ID18748	18748	8	1.0	20.952620363305915	66.54076154107298	0.0	97.0	97	1.4938629108640622	1		28279.26621621623	28326.0	19096.0	39693.0	2.0926657E7	3118.907193110434	-0.981172700783416	-945.0463552504207	0.007909924997837972	0.021118752578700883	1.600157609325304	1.4091894614656206	-0.9557805200911011	1.1355163042881884	7.010861092660873	10.358194146924355	0.8211322940905899	0.9609120521172643
ID26685	26685	8	1.0	31.013226429294377	67.71438746724333	0.0	145.0	145	1.50546492439029	1		28305.477852348977	28225.0	20180.0	40963.0	2.1087581E7	3278.6444422774944	-0.9811530811260583	-898.881776989999	0.008910512286459548	0.02199713427109523	1.6102594863153674	1.4257676056277635	-0.7690202879621351	1.1293982833944192	7.120182994444722	10.176052232927578	0.8640569434794595	0.9727272727272729
ID27197	27197	8	0.9629857540130615	32.156573814956715	68.59416523508382	0.0	148.0	148	1.1036024981838373	1		29073.191542288558	28069.0	23367.0	43214.0	1.1687423E7	4892.61418993968	-0.9804365318510113	-595.6009366958219	0.04507643157107508	0.0398029541183029	1.2203728087379682	1.0739456660206435	1.438648447547231	1.136345019445807	3.8262665624352437	8.303336786737729	0.6973965259722551	0.9168564920273342
ID19263	19263	8	1.0	21.600012976580327	68.19012198965429	0.0	100.0	100	1.5426915333931068	1		28409.664968152894	28337.0	21229.0	41201.0	2.2301587E7	3315.265658870492	-0.9810825668793615	-888.8349520650604	0.004711743833266094	0.011776299519210512	1.6223892767104455	1.4864544648243376	1.5310155472825533	1.0914490252496043	7.476667456783399	10.71677485894132	0.8180685836325556	0.9562310030395135
ID5953	5953	8	1.0	22.290259602284465	72.56066170281693	0.0	22.0	22	1.5204649453449404	1		28264.910878112754	28244.0	18505.0	39441.0	2.1566127E7	3208.947573598642	-0.9809671435474205	-907.9574229213679	-0.018049694176584013	-0.015021261725595897	1.6241619392998183	1.4671294463361113	-0.856357992394146	1.1070338362820453	7.26277677938021	10.509531263697575	0.8263154394111492	0.9616110761485211
ID8775	8775	8	0.9424716234207153	21.067687427057447	67.33132413388299	0.0	39.0	39	1.0165414374669692	1		30217.17836257311	28678.0	24120.0	43931.0	1.0334275E7	4633.16032388928	-0.9794063187181463	-620.3481474520438	0.01290038487049461	-0.027722540984183815	1.1270685625352788	0.9590520956748417	1.5625481026102042	1.1751901357790282	3.2463851703643187	8.199380830313181	0.606803103601483	0.8870129870129857
ID26183	26183	8	1.0	31.94461037902495	68.85788165784159	0.0	142.0	142	1.4948753561926607	1		28307.756097560967	28332.0	17583.0	39118.0	2.0891124E7	3154.1160139045314	-0.9810649984163397	-930.0155565028037	-0.023445182059439396	0.025710950702729947	1.7013627778790077	1.3423622923094538	2.426387045207197	1.2674393400546995	7.020367344989893	11.000662634781023	0.7290075218158738	0.9348101265822775
ID9800	9800	8	1.0	20.859511789216334	66.44390177822925	0.0	45.0	45	1.4872652167066482	1		28195.010943912468	28267.0	18662.0	39166.0	2.0610553E7	3145.153666980544	-0.9810448782956325	-927.9459732913389	-0.0035165493163175645	-0.004675154668535654	1.586515428095022	1.4084883348645652	-0.9595324030279679	1.1263958591801722	6.949070452522166	10.784276074438221	0.7508524193813544	0.9365791159513137
ID22600	22600	8	1.0	26.072774933045277	69.68848679770899	0.0	120.0	120	1.4688400222902027	1		28515.431179775256	28469.0	17538.0	40029.0	2.0302987E7	3772.828393670206	-0.9809699011748879	-779.215396801889	0.05935651732949673	0.006928908468840681	1.6219387107665482	1.3959426512881998	-0.4711264894368052	1.1618949455192842	6.777957910599603	10.69040090639611	0.7452821972166432	0.9182227945911142
ID24392	24392	8	1.0	28.085405585233705	69.55944049153938	0.0	131.0	131	1.5024469495721975	1		28497.5710455764	28483.0	17376.0	40093.0	2.1259188E7	3507.264301252238	-0.9810026171619785	-839.1618604998174	-9.215600640743584E-4	0.008040117806226559	1.5891375950068154	1.4388231395713	-0.8684718467208197	1.104470418428426	7.091664237457644	10.402010759893244	0.823613453230281	0.9619600257898134
ID5453	5453	8	1.0	22.239709961206646	72.58148915439065	0.0	19.0	19	1.5164794471522647	1		28252.805519053887	28248.0	18584.0	38918.0	2.1500385E7	3193.7700439615787	-0.9810643105599925	-916.6515717332884	-0.008156772580729638	-0.004822264086342783	1.633675600193648	1.434943620517758	-0.70983042999942	1.1384946257360156	7.224751770064082	10.471779760308397	0.827926521325249	0.9589905362776024
ID10832	10832	8	1.0	20.906532822398116	66.41232759905854	0.0	51.0	51	1.4831905098260034	1		28147.964334705077	28195.0	18659.0	39799.0	2.0519866E7	3138.902757446342	-0.9810925480958375	-930.6279652507461	-0.004696955891357435	-0.006019236045450738	1.5846142683979447	1.4095185835302075	2.0716090305628323	1.1242237505157269	6.9110454432060395	10.39312847958651	0.8040092042731972	0.9597359735973598
ID4946	4946	8	1.0	22.248580311658102	72.55944854370522	0.0	16.0	16	1.5104814825259885	1		28200.448275862098	28180.0	18608.0	39320.0	2.1263138E7	3228.2279727328128	-0.9811181751878596	-907.8187919334416	0.0018570332057202587	-0.007167317465520214	1.622328165505505	1.4399383980306606	-0.8104127545327873	1.126664979365986	7.167714256089894	10.723442772214092	0.7832890779079638	0.9490245437382002
ID4438	4438	8	1.0	22.24925838089011	72.6094957542774	0.0	13.0	13	1.5079752895229042	1		28131.571049136783	28097.0	18232.0	39129.0	2.1183073E7	3215.0869301905363	-0.9810056475138955	-903.8123612595466	-0.011635203477938755	0.0034919233929032677	1.617843444189606	1.4227924331315194	-0.6558775515813381	1.137090278607109	7.1439486252673134	10.672993432561825	0.7880897923024212	0.9512658227848102
ID14422	14422	8	1.0	20.94900756280738	66.37964545059648	0.0	72.0	72	1.4816596057437035	1		28102.736914600573	28121.0	18499.0	39116.0	2.0402587E7	3150.2742494190347	-0.9812102124933706	-931.6878697464064	-0.013236914485774569	0.005518593467536856	1.591479407668042	1.4144919879507856	-0.9433222805455365	1.1251243706043632	6.896786064712493	10.389656794218478	0.8028866106564042	0.9533508541392908
ID13399	13399	8	1.0	20.922729835761906	66.404553589104	0.0	66.0	66	1.4708986638362473	1		28198.049019607803	28241.0	18697.0	39206.0	2.0133407E7	3182.1956010459216	-0.9811092804268788	-920.430642333646	-0.01808185595866196	0.012342420198820174	1.572964280565136	1.4000840983742628	2.1342901931126903	1.1234784270399305	6.796970415257659	10.205478436398243	0.8200843134621627	0.9610215053763439
ID3416	3416	8	1.0	22.324433051784023	72.64678234705107	0.0	7.0	7	1.5134834360985168	1		28091.197089947076	28075.0	18251.0	39431.0	2.1236945E7	3209.294099032408	-0.9809948965229832	-903.6229123053785	0.0037720757183125468	-0.009440943710987281	1.5968929444690767	1.4537767864967714	-0.858451528212422	1.098444382453773	7.196233013076988	10.57789544937796	0.8081957102130215	0.9433021806853579
ID11352	11352	8	1.0	20.922183432235453	66.39816436238658	0.0	54.0	54	1.4867564890650484	1		28138.28864569087	28212.0	18871.0	38897.0	2.0569089E7	3098.635557457411	-0.9810255635814374	-939.0065354342676	-0.0014746861554626113	0.01193932385773749	1.5910108776997365	1.3964601013258324	-1.0004294785372936	1.1393171034311635	6.94431732635765	10.379895211134276	0.8099411861548085	0.956151832460733
ID15448	15448	8	1.0	21.2317834822262	66.22455443450784	0.0	78.0	78	1.4765451286053344	1		28047.113573407216	28110.0	18201.0	38727.0	2.0250016E7	3127.0858085783616	-0.9811729331642353	-934.8485633813731	0.012176175905455375	0.005704862664553885	1.548535227152968	1.4321538295672416	-0.8048405278263009	1.081263196161612	6.84925480306733	9.761327722113284	0.9033070491362919	0.978275627970129
ID27737	27737	8	1.0	29.72403141897102	71.01254075031707	0.0	151.0	151	1.5169782070562767	1		28305.660526315765	28156.0	20814.0	41182.0	2.1512302E7	3188.996325768532	-0.980988919050791	-916.0233859424743	0.009119464515085229	0.004683136141739208	1.6160818770705712	1.4369710621275025	-0.9874340955312543	1.124644691645973	7.229504896228577	10.596386598950817	0.8091011729186792	0.9602272727272722
ID8283	8283	8	1.0	22.72401917713526	70.86316441844328	0.0	36.0	36	1.5490531749531882	1		28354.16835443041	28311.0	21456.0	38224.0	2.2399793E7	2865.1335663658747	-0.981067870924857	-1025.6557832128178	0.0030112454500886166	-0.009209785258893422	1.6258374517677279	1.5097087281161046	-0.9248794199602494	1.0769212772562657	7.538458096922111	10.39438373820187	0.8767886053734604	0.9802224969097647
ID10331	10331	8	1.0	20.879828875369643	66.4091756573686	0.0	48.0	48	1.4867564890650484	1		28213.467032967044	28271.0	19124.0	39584.0	2.0539404E7	3145.653966863139	-0.9811004493997885	-931.1882855582854	9.809210540003685E-4	0.01363137323728528	1.6021594448576264	1.4062743776300768	-0.9195093206762752	1.1392936331227657	6.944317326357652	10.362513798812143	0.8126605511053897	0.9524119947848764
ID12891	12891	8	1.0	20.90089907675373	66.39533258698081	0.0	63.0	63	1.4882821503069779	1		28269.64883401921	28301.0	18994.0	39503.0	2.0608574E7	3133.337611127193	-0.9811751363658964	-940.4980794786287	0.002088869415271504	0.01430702467640133	1.5546175071858608	1.4346167555659795	-0.9106005515995294	1.0836465565833566	6.958576704851196	10.055418722971257	0.8648284397594403	0.965062623599209
ID12380	12380	8	1.0	20.91582033535533	66.4024078576698	0.0	60.0	60	1.4791045777937293	1		28200.630853994513	28276.0	18830.0	39523.0	2.0473658E7	3162.2125944516742	-0.9810546672638736	-923.6102125510379	-0.0017769298644028002	-0.005191515616521373	1.5765162790226637	1.4068595273170752	-1.0714441855692447	1.1205925313873584	6.873020433889914	10.34143990622301	0.8075984446468591	0.9506903353057203
ID13919	13919	8	1.0	20.93164884255543	66.37906309352954	0.0	69.0	69	1.4816596057437035	1		28119.88781163433	28174.0	18662.0	39046.0	2.0302559E7	3161.727862883812	-0.9812168710691184	-929.2148893166406	-0.007650756238002005	-0.005191929803542833	1.587671540248993	1.4114639369668591	-0.9222323317527169	1.1248403155526538	6.896786064712492	9.875237250393544	0.8887130185415071	0.979743416610398
ID14943	14943	8	1.0	20.96090013715473	66.34607236350521	0.0	75.0	75	1.4760327061958012	1		28069.330097087386	28129.0	18528.0	39148.0	2.0237987E7	3142.138781378081	-0.9811400539584029	-929.4525866008295	-0.01553039075489927	0.0052386956358926005	1.5684777509174639	1.4142242884221174	2.188871525753096	1.1090728420931382	6.8445016769028175	10.319041664549339	0.8077425596405031	0.9645010046885469
ID7265	7265	8	1.0	22.223375987400043	72.38258900566454	0.0	30.0	30	1.5129835241324106	1		28304.258575197895	28290.0	19576.0	38817.0	2.1454628E7	3146.680713541061	-0.9809849326331948	-928.0974277791304	-0.003174590135865471	-0.005131419563629185	1.6326970386289532	1.4193074315986323	-0.8189125591258435	1.1503476993634636	7.19147988691247	10.355505975893225	0.8427242416493509	0.9655392469687301
ID15969	15969	8	1.0	21.26888233895882	66.23040432640964	0.0	81.0	81	1.4688400222902016	1		28017.007052186204	28116.0	18679.0	38716.0	1.9864058E7	3122.6598209370864	-0.9811931462120983	-936.1930604553189	-1.1665888485976235E-4	0.0077131194602648254	1.529616377256362	1.4208432677053204	-0.7929888261107026	1.0765553189597834	6.777957910599593	10.551680005616548	0.7650071731454129	0.9437458636664459
ID23905	23905	8	1.0	28.07276914746966	69.63447377086308	0.0	128.0	128	1.5044596054638946	1		28430.814171123024	28408.0	17564.0	39862.0	2.1266249E7	3508.004009034575	-0.980943105642567	-834.3550600150402	8.642025395896013E-4	0.008913507713471306	1.5754815626394478	1.4467128696500173	-1.0432602165235882	1.0890077745838964	7.110676742115705	10.326927536188881	0.8378736651128506	0.9670329670329672
ID11876	11876	8	1.0	20.914153246915046	66.42927354854423	0.0	57.0	57	1.4862475872910896	1		28164.095759233893	28232.0	19049.0	38990.0	2.0587954E7	3132.3407775946084	-0.9811244330242115	-934.7186093062077	0.0033889157570159262	0.0012309838631993566	1.5826558239724087	1.4160687525720181	-0.9577292857256066	1.1176405249376606	6.939564200193134	10.26850364991274	0.8270423299391861	0.9511400651465797
ID25700	25700	8	1.0	31.301547662409696	68.60698558754456	0.0	139.0	139	1.5179752352329625	1		28379.901315789506	28233.0	19773.0	41524.0	2.1568725E7	3322.2293627721124	-0.9810242523823645	-883.2672192430001	0.005322161021577347	0.0013364410217566606	1.6472822415540465	1.4051002012243345	-0.8598334926446501	1.1723592667047422	7.23901114855762	10.362352037683726	0.847173621641009	0.9663705583756339
ID7783	7783	8	1.0	22.18920595328297	72.04775145877603	0.0	33.0	33	1.5367958753918656	1		28334.18766066836	28272.0	19879.0	38623.0	2.2043998E7	3060.755057920139	-0.9810150448823299	-956.7055179026663	0.003971142466731228	0.011233267270511452	1.6376963008161334	1.4685851102360568	-0.7753417225564379	1.1151524616458177	7.419629942809227	10.668535801927007	0.8191859051650694	0.9564950980392153
ID25192	25192	8	1.0	29.447166650755282	69.6030193959325	0.0	136.0	136	1.5039566939989109	1		28434.83914209114	28390.0	17572.0	39814.0	2.121239E7	3513.689381079018	-0.9810655623227742	-838.615769550342	-0.005283251564005526	0.004979019526602089	1.594310435803216	1.450587772495317	2.05661983648258	1.0990789154803544	7.10592361595119	10.432892382425026	0.8203911064382831	0.9626529298132651
ID16493	16493	8	1.0	21.28587989303448	66.23279116555895	0.0	84.0	84	1.4667784914184228	1		28071.299578059065	28198.0	18641.0	38541.0	1.9958694E7	3133.707645924645	-0.981141674178533	-932.1002519982545	0.002196333964398312	0.001994055293104348	1.5548246304083413	1.4095141797115183	-0.94446030790646	1.1030925781296952	6.758945405941531	10.24878605704976	0.8086190115150271	0.9492656875834447
ID29805	29805	8	1.0	25.653563351985646	73.97764486069103	0.0	163.0	163	1.520464945344939	1		28039.59816753928	27948.0	21731.0	39182.0	2.1422253E7	2980.2193792861826	-0.9810456045470998	-973.9413522812521	0.010689132151545785	0.0067327820994964056	1.5578454545149847	1.4828760142521284	0.5440299755014293	1.050556782591609	7.2627767793801965	11.365077567472392	0.70659043159616	0.9484792054624452
ID6767	6767	8	1.0	22.31114748700131	72.3953165109124	0.0	27.0	27	1.5284047640588863	1		28273.461836998686	28251.0	19380.0	38696.0	2.1855386E7	3119.50741970774	-0.9809865822936775	-935.24595372756	-0.005178551625374307	0.00787037661359819	1.6156592199815525	1.466961942587368	-0.7084354794283683	1.1013641002382915	7.338826798012462	10.432931808724266	0.8472737757200205	0.9680250783699057
ID3952	3952	8	1.0	22.31557329685318	72.65637677859769	0.0	10.0	10	1.5199673295746683	1		28088.08115183249	28073.0	18373.0	38832.0	2.1459294E7	3190.821322832813	-0.9809902491881413	-908.5270199704814	-0.013861579577514245	0.005454766070476222	1.60505083534394	1.4491565413571101	2.375826545901887	1.1075758826170965	7.258023653215694	10.806158821598094	0.7810620748703497	0.9555694618272842
ID22135	22135	8	1.0	25.818694279882617	69.68169258715055	0.0	117.0	117	1.4994229003146964	1		28527.235531628543	28501.0	17717.0	39679.0	2.1195736E7	3500.7975174903	-0.981005122025643	-841.7002538191256	-0.014011267115437988	0.011151741400298761	1.5928229487353482	1.427247482802707	2.32444511858261	1.1160103401321109	7.063145480470549	10.484616701453081	0.8074263149008135	0.9587096774193551
ID17018	17018	8	1.0	21.07645142618861	66.41654195655578	0.0	87.0	87	1.4918359588981194	1		28141.101092896155	28175.0	18382.0	39383.0	2.0599286E7	3156.1739479575963	-0.9811903272863259	-930.2124986773016	0.0010031612829430395	-0.0018235038248236193	1.5782727462353747	1.4330426776201581	-0.9518165273135919	1.1013438545015275	6.991848588002808	10.5886902214286	0.7836414382002356	0.9545749513303052
ID20090	20090	8	1.0	23.378183864481713	69.07078756516128	0.0	105.0	105	1.5209623983094511	1		28489.572739187402	28438.0	18724.0	39810.0	2.1737544E7	3377.71328607542	-0.9810249644273871	-872.1488451507569	-0.004365317493204484	0.004446739850684748	1.5899888967635887	1.450635837361411	-0.950161576196941	1.0960634335738249	7.267529905544727	11.05264658587691	0.7475911037195685	0.9455782312925176
ID21628	21628	8	1.0	25.287094681827753	69.66229978775803	0.0	114.0	114	1.5139831829954449	1		28485.589473684187	28480.0	17654.0	39721.0	2.1649048E7	3498.4794054112554	-0.9809797066184922	-839.8828182275023	-0.0038163789117199756	-0.002627110404940219	1.5839410741295818	1.4698370150000661	-1.1196126481166946	1.0776304161380168	7.2009861392415075	10.555971901566455	0.8120922911809368	0.9655831739961761
ID23421	23421	8	1.0	27.90419029533959	69.62525520683417	0.0	125.0	125	1.5089782662147841	1		28467.185580774352	28455.0	17254.0	39945.0	2.1321922E7	3476.450642315365	-0.9809900329951646	-845.1264465604439	0.003283612359761939	-0.001968697797895887	1.590556097800681	1.4523919305062292	-0.9162981792890574	1.0951287076115157	7.153454877596348	10.850651086867579	0.7635089090086385	0.9513274336283191
ID2174	2174	8	1.0	22.35658168604999	72.65963883501742	0.0	0.0	0	1.5164794471522647	1		27989.990801576885	27964.0	18317.0	39014.0	2.1300383E7	3176.289900624628	-0.9810237309071376	-911.1320014662011	0.007041067061643523	0.006443467089157976	1.5998371461964007	1.4617969355785165	-0.7877903594964574	1.094431864822082	7.224751770064082	10.677384168854111	0.7963482986260181	0.95
ID2689	2689	8	1.0	22.33967405135154	72.65134190111901	0.0	3.0	3	1.5094795046495395	1		28094.758940397354	28083.0	18189.0	38986.0	2.1211543E7	3222.206871825127	-0.9809007721640085	-895.5939542269019	7.088342392143533E-4	6.742355874462201E-4	1.5847874034785459	1.4524785852328272	-0.7954676586066958	1.0910917514315779	7.158208003760862	11.499547730356815	0.6802251070670783	0.9354037267080751
ID6274	6274	8	1.0	22.30191808112878	72.57325823146333	0.0	24.0	24	1.5154814349038892	1		28283.18181818185	28253.0	18489.0	39393.0	2.1466935E7	3225.211916481228	-0.9809640102203278	-903.8109872078077	-0.0025562832676079682	-0.013027573626236248	1.6141506582323466	1.4406356194499634	-0.7692636134334595	1.1204433907087703	7.215245517735054	10.491041700448077	0.8238037245309306	0.9565217391304353
ID19587	19587	8	1.0	22.113751091858393	69.18893473696485	0.0	102.0	102	1.529394343161628	1		28409.631168831173	28361.0	17926.0	40453.0	2.1875416E7	3430.695963250781	-0.9811233307685266	-860.8185099220343	0.0031449653816585884	-0.0010200381963957619	1.626867717063973	1.4632637619827815	2.198135803480901	1.111807562882239	7.348333050341491	10.643581907786503	0.8151228777508623	0.956683168316832
ID30340	30340	8	0.9542679786682129	23.78893432004065	78.6529206327169	0.0	166.0	166	1.4147987153979626	1		28825.683812405423	27924.0	22959.0	41477.0	1.9053777E7	3744.6661531248396	-0.9803095435911663	-766.4855234054997	0.07130077876547847	0.02654006639344939	1.6286388678413486	1.3809930177267635	0.4901020043094636	1.1793244766162772	6.288385915654464	13.0596992009269	0.4633217650191128	0.8963414634146345
ID21126	21126	8	1.0	25.178052426416357	68.32058896137659	0.0	111.0	111	1.516479447152263	1		28489.417322834623	28361.0	18692.0	39469.0	2.1708936E7	3353.537289768089	-0.980957739745833	-875.2703652264242	-0.0030831105171739794	-0.0025187882405766702	1.5877426545720927	1.457035070869346	-1.0349245766378694	1.0897079187152026	7.224751770064065	10.400469763911198	0.839318667681728	0.9663064208518751
ID18056	18056	8	1.0	20.868566929696566	66.48949554278386	0.0	93.0	93	1.4903139357585498	1		28258.37465940054	28361.0	19101.0	39139.0	2.0741647E7	3143.2186465010163	-0.9811750384213199	-937.1626567300912	0.00690687170803256	0.0013238572525946504	1.5869876269707008	1.4249308721539087	-0.9616745434603454	1.1137295555761446	6.977589209509261	10.534881406200704	0.7900525146334568	0.963887065003283
ID20616	20616	8	1.0	23.831239932313796	68.6293720434613	0.0	108.0	108	1.5264236812248817	1		28495.312987013014	28407.0	18034.0	40918.0	2.1941391E7	3472.1549810895513	-0.9810420888209174	-849.3789252766452	-0.0016650279825840657	-0.0010542539996121114	1.5784152007898369	1.4909903645914526	2.075207060700059	1.0586354132626066	7.319814293354388	10.445257815850894	0.8430854592970576	0.9612983770287139
ID27016	27016	8	0.9766690731048584	31.45510834851849	68.52087590169278	0.0	147.0	147	1.3850784156239266	1		28471.654516640247	28143.0	23021.0	39741.0	1.7965614E7	3244.1806123474616	-0.9808159672805135	-897.3984129914027	0.08429616177236417	-0.011154083672768845	1.4428305897135847	1.274968647277699	2.1793964727791666	1.1316596629997944	6.026963976606077	15.55810089888781	0.31289260017589693	0.8287581699346396
ID18569	18569	8	1.0	20.874783678911946	66.5137923476656	0.0	96.0	96	1.4872652167066485	1		28279.421195652147	28368.0	19021.0	39053.0	2.0813654E7	3147.4996917279727	-0.9811291443986453	-934.2635405892867	-0.00647897448558613	0.008018546513801949	1.5640107032085375	1.4237452914860353	-1.0865988774039381	1.098518613238819	6.949070452522168	10.295723864563913	0.8238019328317544	0.9468911917098445
ID9615	9615	8	1.0	20.85795151703709	66.41004706256736	0.0	44.0	44	1.4785930423892573	1		28181.886896551725	28235.0	19019.0	38933.0	2.0431868E7	3144.4460290695674	-0.981180388622533	-934.5318911962606	-0.010133320112441597	0.01907792399783141	1.608486312163516	1.386746530917955	-1.1047066198164384	1.1598992867851494	6.868267307725392	10.392483086194133	0.7991317770963137	0.9525379037574159
ID17552	17552	8	1.0	20.93976161174508	66.48882251509455	0.0	90.0	90	1.4744943704926	1		28168.765603328724	28217.0	18484.0	39200.0	2.030968E7	3177.0826588823234	-0.9811297602316963	-921.9732662163913	0.00180587463066414	0.007689391524866406	1.5657865593933944	1.3992853580987306	-0.9899852752816524	1.118990169039499	6.830242298409272	10.266200006214003	0.8143789366644011	0.9567243675099871
ID19088	19088	8	1.0	21.38544351118992	67.24752600268047	0.0	99.0	99	1.5303832823811414	1		28408.58193548386	28350.0	20342.0	41493.0	2.2016651E7	3297.898753651685	-0.981018951984069	-890.4293004362835	0.013966206441330729	-0.001991649156117336	1.6463516690176154	1.4679815690967744	-0.8789858319407401	1.1215070431916863	7.357839302670524	10.502038695164558	0.8383259972756794	0.9532019704433499
ID22930	22930	8	1.0	26.881212416558387	69.59017121282665	0.0	122.0	122	1.5209623983094507	1		28458.80784313724	28430.0	17425.0	39882.0	2.1770988E7	3497.6836446352445	-0.9809343597477068	-837.2491699848664	-0.003677789367352107	-0.023459993727393498	1.6166005719960534	1.4428832046031217	-0.9150993214515715	1.1203960007564953	7.267529905544724	10.806652255981849	0.782013658171989	0.9386126457949663
ID26514	26514	8	1.0	31.55653055838388	68.81522490122035	0.0	144.0	144	1.5244400238810132	1		28331.811688311696	28165.0	19507.0	40634.0	2.1815495E7	3387.2804519941037	-0.9810285946160419	-865.0383236579117	-0.0017752555556686369	-0.003471242957389614	1.6298463239504815	1.442106792500561	-0.7015539794227883	1.1301842085664036	7.300801788696329	10.492985837652478	0.833263288772353	0.9624060150375938
ID24724	24724	8	1.0	28.2982521206419	69.61664883759795	0.0	133.0	133	1.4994229003146962	1		28498.840268456406	28466.0	17394.0	40163.0	2.1231636E7	3532.9326565762835	-0.9810113135566787	-833.4910034627367	0.002209289066880575	0.00625616551349431	1.5673741949794429	1.4521064753924755	-1.080897213949765	1.079379660885964	7.063145480470546	10.50459373327961	0.8043582012612879	0.9471000637348633
ID5783	5783	8	1.0	22.26781814836807	72.57587170763267	0.0	21.0	21	1.5054649243902913	1		28243.033333333326	28212.0	18645.0	39372.0	2.1182275E7	3240.4810213745654	-0.9809906452302624	-899.5583558524754	-0.004275212731016061	-0.006187562046369578	1.6348345106456414	1.4090429521698284	-0.7814997350217959	1.1602446242877902	7.120182994444734	10.45759149169638	0.8181589278904425	0.9517153748411692
ID4762	4762	8	1.0	22.266789272532158	72.58191337633421	0.0	15.0	15	1.5089782662147837	1		28212.857901726456	28201.0	18635.0	39058.0	2.1244282E7	3217.025699843172	-0.9810395382397659	-907.5282393183672	-0.005574844520256952	-0.0014104545242363024	1.6147047024220913	1.4381097272839447	-0.7993404904176611	1.1227965931860213	7.153454877596346	10.7346939950123	0.7800929774816574	0.9513274336283184
ID9116	9116	8	1.0	21.267206078364808	67.33717567999551	0.0	41.0	41	1.5194695508386813	1		28407.79842931936	28317.0	21258.0	41870.0	2.1703558E7	3315.479857090981	-0.9810260239142766	-886.0196606798562	-0.019568200266069695	0.009269695549435743	1.6432812428834462	1.4298565569453847	-0.7079782705719941	1.1492630046709038	7.253270527051177	10.287099456153918	0.8613067732900287	0.9609571788413102
ID3232	3232	8	1.0	22.313242087996603	72.6261241661627	0.0	6.0	6	1.5079752895229046	1		28087.775265957454	28057.0	18323.0	38770.0	2.1122007E7	3219.0272283663553	-0.981060439436467	-903.9586237087763	0.008828907969068042	-0.006231453049304254	1.612227028435644	1.4165763873363766	-0.7975657663497585	1.1381151364997366	7.143948625267318	11.293617194627819	0.7038531537610404	0.9376169681846541
ID10657	10657	8	1.0	20.890706282145597	66.39706711067612	0.0	50.0	50	1.4744943704926	1		28167.28155339806	28216.0	19049.0	39355.0	2.030861E7	3149.5899163940235	-0.9812091024926209	-933.9743814680699	-5.409697475552918E-4	0.0016316768314585044	1.5958983535860594	1.369691215845333	-0.8786004451783298	1.1651519226551497	6.830242298409273	10.279954158440505	0.8122011840413286	0.9503968253968262
ID15268	15268	8	1.0	21.200485746991053	66.24882173308846	0.0	77.0	77	1.4831905098260034	1		28073.335625859723	28117.0	18336.0	38751.0	2.0409315E7	3132.449270123916	-0.9811457410319891	-932.7473464937834	-0.0029119105930808884	0.01118512019678423	1.5765887288757874	1.414453937714949	-0.8198934483785628	1.114627127004763	6.91104544320604	10.080441344542196	0.8546622441412126	0.9686875416389072
ID24228	24228	8	1.0	28.085283883861983	69.64829360802385	0.0	130.0	130	1.5119832043376809	1		28473.848284960426	28450.0	17422.0	39722.0	2.1583177E7	3483.0331972351287	-0.9810444776973838	-846.1970179250299	-0.0019271898570202247	-0.0026962948930093615	1.5921168569132282	1.480466945967818	-0.780807273906717	1.0754153351748235	7.181973634583443	10.455069122975864	0.8256573542047864	0.9479297365119198
ID27556	27556	8	1.0	29.02717022249411	70.99588369699369	0.0	150.0	150	1.5363035492938888	1		28180.77763496144	28120.0	19466.0	39247.0	2.1924645E7	3084.3108649458013	-0.981021042672655	-944.5627152964676	-0.002363708405944869	-0.0047729427459805495	1.6222339897461509	1.4664018784212096	-0.5900997142730863	1.1062683522287333	7.414876816644693	10.1461071101956	0.9051382520447275	0.9750000000000001
ID10149	10149	8	1.0	20.87452138558086	66.4351075106856	0.0	47.0	47	1.472954428171162	1		28214.119777158783	28287.0	18689.0	39176.0	2.0257738E7	3178.5659230752117	-0.981122850468814	-922.682434636357	-0.004487502914191743	-0.0044839426395446354	1.5596195967158626	1.4118370706353998	2.161806087578709	1.1046739238926153	6.815982919915721	10.157164965492502	0.8302202946621381	0.9540918163672659
ID14757	14757	8	1.0	20.95947670546666	66.3854943391187	0.0	74.0	74	1.481148952753957	1		28079.765193370127	28111.0	18258.0	39039.0	2.032975E7	3155.9985984853656	-0.981174791520591	-927.4558674320948	0.005638171215320229	-0.0024920693715427414	1.5806475552973944	1.4145610471874406	2.287674887418273	1.1174120469669246	6.8920329385479775	10.047823627143071	0.8578536473618206	0.9552042160737817
ID14250	14250	8	1.0	20.929544029801228	66.37908848243468	0.0	71.0	71	1.4826803840981628	1		28091.508990318143	28153.0	18584.0	39320.0	2.0310161E7	3154.404818656067	-0.9812675175879975	-932.9958807684937	-0.010484755016475798	9.330965887905287E-4	1.590075534229632	1.4047291651881468	2.187899530220508	1.1319445581644632	6.906292317041525	10.068339254487386	0.8561288632288677	0.9719063545150504
ID5294	5294	8	1.0	22.240988790095013	72.58277036679988	0.0	18.0	18	1.5189716089767644	1		28248.767624020875	28243.0	18552.0	39189.0	2.1638556E7	3193.8451193795254	-0.9810013820324982	-913.4047363702276	0.001613813501768707	0.017669786364026094	1.6292161720621066	1.4731508898448502	2.34849272303323	1.1059397807061657	7.248517400886665	11.09962514776998	0.73933697358332	0.9531250000000002
ID26031	26031	8	1.0	31.90771386617188	68.60823395376448	0.0	141.0	141	1.4610942835268408	1		28324.97875354105	28352.0	17644.0	38502.0	1.9997435E7	3166.5967405526167	-0.981070336022374	-927.1800270251786	-0.00843178115896861	0.015075213225972816	1.6267673150366815	1.3222445822433995	-0.6493558999601496	1.2303074158009484	6.706661018131842	10.71227889343872	0.7344334994391234	0.9325842696629215
ID11184	11184	8	1.0	20.90570045604828	66.39929126020698	0.0	53.0	53	1.4806381236465913	1		28163.052269601063	28213.0	18976.0	39201.0	2.0474539E7	3135.226446014313	-0.9811319412676066	-934.2024421036448	0.006666527432939581	0.012145759021696375	1.5853760886387391	1.3884507998697335	-1.0498419837304576	1.1418309448109227	6.88727981238346	10.550927957701113	0.7774568176380836	0.9539170506912441
ID13233	13233	8	1.0	20.91517917390641	66.39984866896073	0.0	65.0	65	1.4852292606300541	1		28212.466484268167	28291.0	18781.0	39713.0	2.0623313E7	3159.200199185339	-0.9810004711973244	-922.1897468576823	-0.001205251985376887	0.008035369115098188	1.548156110247484	1.4481349920506297	2.1571186881704323	1.0690689188134452	6.930057947864106	10.475367302611648	0.7936119717597321	0.9498371335504889
ID22451	22451	8	1.0	25.983373312834	69.68304749721437	0.0	119.0	119	1.5264236812248837	1		28435.906856403653	28452.0	17657.0	39772.0	2.1980956E7	3413.5402161649167	-0.9810514706851642	-862.5977878668823	-0.0016200193633761051	6.860680574451232E-4	1.6173769207670015	1.4501376655333513	-0.7699348512588685	1.1153264681061439	7.319814293354407	10.962013010050727	0.7654719846170654	0.950617283950618
ID8116	8116	8	1.0	22.498791997435816	71.42534802363912	0.0	35.0	35	1.5209623983094487	1		28356.675816993426	28350.0	20540.0	38659.0	2.1692857E7	3022.311313794516	-0.9810578172339277	-971.8756406860657	-0.005629536889394982	0.004439900421219101	1.613947394354057	1.4455072695741353	-0.605135602370453	1.116526653532186	7.267529905544706	10.798862627894888	0.7831422571393427	0.954431960049937
ID12725	12725	8	1.0	20.904239255447067	66.42607081226339	0.0	62.0	62	1.4698697034697903	1		28216.484593837544	28288.0	18873.0	39400.0	2.014657E7	3161.3941884949795	-0.9811511382195941	-929.191081383798	0.0035800857761481915	0.014100499820539849	1.5708092442718833	1.3902780625227684	-1.0842662380062218	1.129852571665791	6.787464162928627	10.274819589608674	0.8079211985806083	0.9526350900600402
ID15798	15798	8	1.0	21.244407691848465	66.22731897942151	0.0	80.0	80	1.4831905098260034	1		28036.950549450554	28125.0	18302.0	38707.0	2.04109E7	3108.698686649101	-0.9811789913714954	-940.3455820397671	0.006731667680598064	0.013867554079312162	1.548864585009646	1.4229110645074765	-0.7208675151291095	1.0885181960024795	6.91104544320604	10.715748368043062	0.7563252492227426	0.9572086899275842
ID13751	13751	8	1.0	20.941475132618198	66.38383749709838	0.0	68.0	68	1.4806381236465909	1		28148.849447513843	28217.0	18683.0	39374.0	2.0379767E7	3172.60444746408	-0.9811783149502671	-925.0477572855101	-0.00892114906258053	0.011273968350517258	1.5666485727000772	1.403144711853245	2.145171055643341	1.1165267270479033	6.887279812383457	10.146206866951829	0.8407176521192942	0.960875331564987
ID7099	7099	8	1.0	22.327154746757195	72.42142921555775	0.0	29.0	29	1.5269191929020238	1		28325.648894668408	28290.0	19374.0	38953.0	2.1782424E7	3136.762085618363	-0.9809903400390129	-932.0059088658858	-0.009407844638347294	0.0011938315474538217	1.6375493548064817	1.4444544445943104	-0.7498338815901825	1.133680166193406	7.3245674195189165	10.453690545389778	0.8422723913996233	0.9607231920199503
ID23740	23740	8	1.0	28.092087333897688	69.64905718972658	0.0	127.0	127	1.5014396099017477	1		28477.93020134229	28467.0	17442.0	39564.0	2.1216058E7	3516.4997095815597	-0.9809501723523862	-834.033947672267	0.0010934992108130876	0.006259028345881649	1.6042247074593168	1.4322803060470841	-0.8669389709636173	1.1200494070094267	7.082157985128609	10.38782716177556	0.8247570652161157	0.9545163356822554
ID29628	29628	8	1.0	25.14187189176079	74.69217499137616	0.0	162.0	162	1.409441639305182	1		28209.065449010635	27849.0	22742.0	43426.0	1.8533356E7	3625.3886482545317	-0.9809478757570819	-801.2474302020883	0.04500610092774671	-0.017631262718774302	1.4250570411121573	1.3587190651892875	0.9509685215715671	1.0488239089466431	6.240854654009294	15.449824075973964	0.32855407278775023	0.8170504044803979
ID12221	12221	8	1.0	20.94842959967544	66.41842320802684	0.0	59.0	59	1.487773770394517	1		28197.35928961746	28237.0	18633.0	39642.0	2.0640467E7	3149.9414183654003	-0.981112059698809	-929.9722068510276	-0.005120105023360785	-0.0015785310323885736	1.6007544349533018	1.411034424411774	-0.9698699825162932	1.1344545584850756	6.953823578686681	10.314846718592765	0.8213116346030523	0.9637681159420287
ID25533	25533	8	1.0	30.23213051981578	69.0949869978198	0.0	138.0	138	1.5134834360985165	1		28369.88492063488	28275.0	18733.0	41059.0	2.1447633E7	3565.4333050786927	-0.9810889440538274	-825.5965226057344	-0.004124308243251831	0.0025629773230759966	1.5989313440593593	1.4427782267066054	-0.8377761960895409	1.1082308524361368	7.196233013076987	10.114600196293416	0.8839295230496786	0.9742599742599739
ID7614	7614	8	1.0	22.19220587404325	72.1310945549931	0.0	32.0	32	1.5249361801264962	1		28296.542262678824	28215.0	20407.0	38905.0	2.1760041E7	3103.271059603141	-0.9809948257748826	-941.3226642786905	-0.0022238150725024434	0.002741384511355107	1.615215786183209	1.466538794992174	-0.815388549450937	1.1013795146086323	7.305554914860849	10.908537771152442	0.7714894547440241	0.9481801357186919
ID4288	4288	8	1.0	22.311568881027203	72.63162854718038	0.0	12.0	12	1.5274145438292164	1		28130.852713178345	28109.0	18613.0	39000.0	2.177328E7	3179.183315360099	-0.9809430789820681	-910.9371110150055	0.005109788430561914	0.008761548494999716	1.599542632007833	1.4655568945153519	-0.6706917981967028	1.0914230883795126	7.329320545683435	10.304203799631301	0.867450497544402	0.9747155499367893
ID11712	11712	8	1.0	20.955130291798902	66.38502175614283	0.0	56.0	56	1.4903139357585498	1		28148.523744911858	28221.0	18754.0	39070.0	2.0745462E7	3112.0483533485526	-0.9810706667709305	-937.5711967888963	0.004402079158575198	0.0012221857328054335	1.5721153459497168	1.434623074716087	-0.8403999372926154	1.0958386029451253	6.97758920950926	10.0800615333316	0.8629564819769044	0.9702577660277596
ID16321	16321	8	1.0	21.26359602116098	66.23097163642663	0.0	83.0	83	1.457984465988631	1		28064.00570613408	28156.0	18252.0	38790.0	1.9672868E7	3173.8816982132644	-0.9812634832773013	-926.1593231840656	0.015574558128671343	0.0012573453772581596	1.559953207949236	1.4030861994828359	2.378856144841492	1.1118014050200336	6.678142261144766	9.655416877912412	0.9001677955818838	0.9682977257064097
ID3784	3784	8	1.0	22.314971318240556	72.6350799956823	0.0	9.0	9	1.5124834469334483	1		28111.02119205298	28065.0	18427.0	38793.0	2.1223821E7	3205.397256166867	-0.9810941167929613	-910.2034098654359	-0.01037079059436316	0.0025424470555227936	1.6257302096723865	1.4288954074209737	2.4227573335829957	1.137753121207578	7.186726760747956	10.602042589302247	0.803455648570579	0.9636711281070742
ID6601	6601	8	1.0	22.292994065096917	72.47210747168462	0.0	26.0	26	1.5209623983094511	1		28299.099087353363	28278.0	19484.0	39298.0	2.1705409E7	3157.7831716822297	-0.9810128262723417	-926.050479629902	-2.923248741182093E-4	-0.008127472651359421	1.6324274475964797	1.4374887595137051	-0.842285615402765	1.135610582547248	7.267529905544727	10.495818435131566	0.8290182150615842	0.9598242310106718
ID16843	16843	8	1.0	21.101283364660784	66.37767912989692	0.0	86.0	86	1.4872652167066482	1		28138.27335164834	28186.0	18534.0	39102.0	2.0484663E7	3133.7939473214024	-0.9811837758890306	-936.4290627831645	0.011741781973160193	0.007420292893266167	1.5617248142452256	1.4441000598939273	-0.8835103087586885	1.0814519420212045	6.9490704525221645	10.220869114439063	0.8359127029480647	0.9555555555555554
ID25037	25037	8	1.0	29.27509341158552	69.62798452002691	0.0	135.0	135	1.5009356865413874	1		28451.243967828428	28457.0	17851.0	39643.0	2.1224628E7	3484.3917481382277	-0.9810612128662206	-845.9568704794124	0.0019417910032057913	0.007356472681593501	1.5739866651514116	1.4485405569646352	-1.012228719656254	1.0866017230816403	7.077404858964088	10.061336084125044	0.8785623570003642	0.9802501645819618
ID19921	19921	8	1.0	23.21654972916713	69.0848324408293	0.0	104.0	104	1.5269191929020234	1		28473.476067270374	28416.0	18186.0	39740.0	2.2009997E7	3410.803578756643	-0.9810810714222935	-865.8090761288473	0.021114459030479746	0.012701711285857951	1.573816459546667	1.5291846070413562	-1.0395900472926765	1.0291867000882673	7.324567419518913	10.643327068340083	0.8125255540921246	0.9419315403422983
ID29137	29137	8	0.9803767800331116	24.490766274455044	75.18804018398554	0.0	159.0	159	1.0128137335389928	1		29218.555882352957	28115.0	23177.0	42128.0	9934309.0	4608.730877443674	-0.9798727932347828	-617.2961745113873	-0.02309590815338153	0.019666664826687708	1.0892057198067409	1.0094598407030553	0.19083632153585262	1.078998565260551	3.2226195395417485	7.112401030006508	0.8005462503054616	0.9495798319327738
ID21462	21462	8	1.0	25.12668045591007	69.50641757623212	0.0	113.0	113	1.5343326651607312	1		28479.221649484534	28382.0	18722.0	39678.0	2.2099876E7	3499.876529412244	-0.9809948929093998	-840.0435726564051	0.014167954442592324	3.7510292320437725E-4	1.6006099004442385	1.509701779449666	-0.913766494920795	1.0602159461107021	7.3958643119866565	10.240223212866233	0.8862983731254362	0.9634674922600621
ID23254	23254	8	1.0	27.591728559607922	69.61709948172006	0.0	124.0	124	1.521956816459694	1		28463.53202614374	28472.0	17447.0	39941.0	2.1774602E7	3460.209167796406	-0.9810491892749119	-851.6858323238727	-0.005793734388483379	-0.0017307824959594644	1.5977218589201714	1.4627120415729589	-0.9982005577508615	1.0923010226961876	7.277036157873762	10.580820805312745	0.8168187120530693	0.9641057934508821
ID21975	21975	8	1.0	25.364216553591604	69.65020272275022	0.0	116.0	116	1.522453781964027	1		28475.379895561346	28431.0	17302.0	39851.0	2.1812141E7	3508.696677091165	-0.981053050376082	-840.4403383627766	-0.008745588237698339	0.0025721160027845865	1.5916090703677237	1.4591598567245625	-0.9390762696935144	1.0907708727270469	7.281789284038273	10.398342560718532	0.8462910152946348	0.9551122194513718
ID20441	20441	8	1.0	23.66801873426522	68.69940460889569	0.0	107.0	107	1.5377800547277032	1		28499.71702944948	28434.0	17833.0	40460.0	2.2258279E7	3453.6635788650374	-0.9810193458318752	-853.0154719305377	-0.009287892509717477	-2.8800311412972607E-4	1.566856006386824	1.5208147928000217	-0.6147118258702358	1.0302740437591578	7.4291361951382555	10.398816956875594	0.8633369263358507	0.9696029776674936
ID20957	20957	8	1.0	24.79711337465217	68.40076583210735	0.0	110.0	110	1.5279097341628038	1		28447.02337662338	28342.0	17942.0	39849.0	2.1904208E7	3387.7343383797383	-0.9810676703072051	-870.2667376378546	6.865934316241614E-4	0.002003235657011108	1.5943822265074759	1.4846706229391688	2.149931491983944	1.0738962581148899	7.334073671847928	10.212512601561482	0.8836696136436176	0.9741161616161614
ID17375	17375	8	1.0	20.958549864719537	66.44827841018434	0.0	89.0	89	1.4963927397904169	1		28150.171621621656	28187.0	18711.0	39823.0	2.0831127E7	3128.7538988678434	-0.9812110970018935	-939.7247510433718	-0.002014996278013375	0.006144227657303662	1.5749163894731737	1.4348606519925433	-0.8928371474874368	1.0976092955689736	7.034626723483452	10.387393172671441	0.8192902391035687	0.9566903684550748
ID17888	17888	8	1.0	20.829727069548152	66.51575711512331	0.0	92.0	92	1.4821700827978652	1		28221.531680440792	28327.0	19000.0	39092.0	2.0488832E7	3150.97417903194	-0.9811822525339741	-934.0019441345598	0.002273403762906511	0.001263161225424535	1.6016680058642851	1.3898251121016207	-1.0023556943645602	1.1524241373379178	6.901539190877006	10.375329836519594	0.8056603644587328	0.9546351084812621
ID6113	6113	8	1.0	22.30702686129705	72.60853771492137	0.0	23.0	23	1.502446949572197	1		28282.76644295302	28285.0	18689.0	39559.0	2.1070661E7	3242.9259822821405	-0.9810311957064376	-902.1062846497015	-0.015450569615594415	-0.005951833474390225	1.6224266279305861	1.4120806123931633	2.47531128416456	1.1489617615958434	7.09166423745764	10.557584963801522	0.7995191289841432	0.9533546325878592
ID19425	19425	8	1.0	21.842865423989547	68.95052814535134	0.0	101.0	101	1.5367958753918656	1		28391.183333333356	28330.0	18766.0	41404.0	2.2145123E7	3409.8925458589842	-0.9810303536925298	-861.184109663342	0.006912670812781452	-0.008084740402239762	1.639536412507378	1.4651225973544846	-0.848584197603696	1.1190438366508206	7.419629942809228	10.360232772008994	0.8686665190753914	0.9683622828784115
ID30689	30689	8	0.9751375317573547	23.580720722128692	78.97837651496283	0.0	168.0	168	1.2645972363585007	1		29157.93927893738	28216.0	22579.0	42460.0	1.5366234E7	4240.781895778266	-0.9799571611969001	-672.3396798305831	0.036257736672381906	0.055684804329372416	1.782771266735959	1.0291749504613308	0.2758077379187356	1.7322334418816028	5.02405435589325	11.658919704966696	0.46445920109223354	0.864268192968111
ID2530	2530	8	1.0	22.369559670964158	72.66055923095189	0.0	2.0	2	1.5139831829954449	1		28088.980237154134	28081.0	18378.0	39099.0	2.1319536E7	3195.787088812889	-0.9810074858808447	-907.9835780051108	-7.557214996536103E-4	-0.01706852212369924	1.6111604331564688	1.4456154879082403	-0.8493286633514868	1.1145151989812774	7.200986139241507	10.636354794402033	0.7998641053860872	0.9528301886792456
ID9442	9442	8	1.0	20.82388632437975	66.4235600826815	0.0	43.0	43	1.4755201058309084	1		28255.744444444434	28326.0	18868.0	38977.0	2.0344136E7	3147.292856855225	-0.9811365143993557	-933.9144339361601	-8.365696639077013E-4	-9.498505410003191E-4	1.60109311406259	1.3941400975571028	-0.9705497570726068	1.148444920900075	6.839748550738299	10.301433241314255	0.8099434455558552	0.9423706614276361
ID18402	18402	8	1.0	20.877732462154047	66.50995194855794	0.0	95.0	95	1.4903139357585498	1		28306.66848567534	28389.0	18884.0	39448.0	2.0748788E7	3161.6047829990634	-0.9811522798981092	-932.1563622529728	-0.0014305613476362426	0.022459174048223986	1.5689672672183534	1.4186626558247348	-0.9939764322175181	1.1059480989201338	6.97758920950926	10.782176045184595	0.7542276069455893	0.9569752281616688
ID26342	26342	8	1.0	31.88754918436244	69.27081540676281	0.0	143.0	143	1.5293943431616277	1		28292.53696498054	28280.0	17859.0	40238.0	2.1813546E7	3198.5514935277656	-0.9811219835654522	-919.4226276598448	-0.02618033371390604	0.03554724313124076	1.6896962721012603	1.4113024358577926	-0.9084949398559551	1.1972602251439177	7.3483330503414885	10.749461177254222	0.7991444812688279	0.9608452454940961
ID3048	3048	8	1.0	22.35723150452026	72.63016566560823	0.0	5.0	5	1.5099805766980798	1		28093.2175066313	28068.0	18298.0	38819.0	2.1182286E7	3192.495934625677	-0.9810201548976961	-909.6752748002094	-0.018736686162502243	5.583075938712925E-4	1.624257245737046	1.434055027614109	2.455060627677823	1.1326324404994301	7.162961129925384	10.29591225688275	0.8491272783348406	0.9647887323943668
ID18921	18921	8	1.0	21.208106046269222	66.77429697295595	0.0	98.0	98	1.5104814825259887	1		28306.003968254	28301.0	20236.0	39801.0	2.1399339E7	3184.91714156895	-0.9810981981802623	-922.613262652702	-0.01481405164753077	-0.0019408741144792553	1.609255626451994	1.4126186466061814	-0.8365885608125511	1.1392003286366303	7.167714256089897	12.263429989739466	0.5989169930805647	0.9325912183055044
ID22763	22763	8	1.0	26.454512169249238	69.66025406909574	0.0	121.0	121	1.484210235288387	1		28366.570644718813	28464.0	17522.0	38999.0	2.067923E7	3499.0711406020646	-0.9810481642752638	-839.311366801797	0.01318089324007945	0.010285752444329138	1.547620131363039	1.4567029798284798	-1.5640385117987399	1.062412964614972	6.920551695535074	10.53258578626017	0.7839359320573246	0.9528795811518328
ID24555	24555	8	1.0	28.081734016033614	69.61935129461241	0.0	132.0	132	1.5029503662221335	1		28493.050938337758	28490.0	17413.0	40107.0	2.1255816E7	3528.5376357729583	-0.9809586819429706	-832.0087698699008	-0.0021416324057612368	0.00734929854678007	1.6187815595583195	1.415324517835444	2.1621606034941676	1.143752926737987	7.096417363622159	10.524308639615736	0.805122311837015	0.9552143314139485
ID26861	26861	8	1.0	31.61509278498342	67.55687891728104	0.0	146.0	146	1.472954428171161	1		28296.655076495143	28317.0	18723.0	38236.0	2.0345295E7	3108.309745533227	-0.9809493485592241	-937.5135613714262	-0.0030115365623235774	-0.01420585203654771	1.586750861362628	1.3946991248874376	-0.7439402723714832	1.1377011952242317	6.815982919915713	10.30386054924948	0.8067489572162343	0.9598393574297193
ID5620	5620	8	1.0	22.284957469868235	72.59641853756581	0.0	20.0	20	1.5159805231554906	1		28250.47575360421	28184.0	18600.0	39410.0	2.1555113E7	3212.6159401449286	-0.980965834099243	-906.3939189321507	0.013404922453406017	-0.003659455123827288	1.6207790786067087	1.4534896866858067	-0.6076658312377854	1.11509499754508	7.219998643899568	10.600542078797197	0.8074038787367439	0.9423076923076923
ID8949	8949	8	0.9917083978652954	21.41449721895162	67.8624672803236	0.0	40.0	40	1.3746620833888028	1		28566.199356913185	27959.0	23602.0	46293.0	1.7768176E7	4228.791988263264	-0.9809085398873462	-694.1534819855326	0.016961927471196188	-0.018194228770362593	1.3940539451362282	1.3616452345168604	0.8996931284416068	1.0238011412942425	5.936654579480268	15.484562469279666	0.31113850998946296	0.8337783711615487
ID9977	9977	8	1.0	20.8790250045622	66.40732050638479	0.0	46.0	46	1.485738511205838	1		28200.41483516485	28252.0	18687.0	38888.0	2.0529902E7	3140.095357000938	-0.9811348101825141	-934.1361112386677	-2.1940574412147954E-4	0.0176090885700702	1.5820415471078846	1.417189559983635	-0.8573020725500742	1.1163231735394332	6.934811074028618	10.26441208266569	0.8271348882643007	0.9586070959264128
ID11004	11004	8	1.0	20.91684886114879	66.38277286801018	0.0	52.0	52	1.4857385112058383	1		28168.25956284154	28217.0	18775.0	39036.0	2.0619166E7	3143.940589093089	-0.9811106420553909	-930.7144767878497	-1.3121901264189937E-4	0.0058024241492471255	1.5980434817420621	1.402022747381288	2.0486056909127477	1.1398128059811465	6.934811074028619	10.025833569537584	0.8669688948028422	0.9662251655629139
ID13052	13052	8	1.0	20.810400748719886	66.42147801197665	0.0	64.0	64	1.478081329952272	1		28210.850828729264	28251.0	18823.0	39468.0	2.0424656E7	3151.989380342053	-0.9810884707498907	-928.6305307281503	0.0020393244715759848	0.0016960908042558604	1.5964014625632614	1.3919761870087737	2.1593849235993403	1.1468597505204299	6.86351418156088	10.02652730100072	0.857936842171849	0.9620253164556966
ID4606	4606	8	1.0	22.245061852268076	72.51169858954337	0.0	14.0	14	1.5069716452922388	1		28194.3970588235	28163.0	18400.0	38956.0	2.1089409E7	3213.9046683070596	-0.9810616018660195	-908.8931964489673	-0.0055636945901879255	-0.005716968789619272	1.6335372984951972	1.4179078651580004	-0.7372271366210879	1.1520757720835189	7.13444237293828	10.193880595456024	0.8627616134071876	0.9621794871794873
ID5119	5119	8	1.0	22.236936484708828	72.58187854940103	0.0	17.0	17	1.516978207056279	1		28206.329396325447	28199.0	18609.0	38789.0	2.1493223E7	3188.7616564848427	-0.9810394796842286	-915.3574986213521	0.0030985162744766484	-0.005284279595241496	1.5948117389861256	1.4546508405754903	-0.6841358808284221	1.0963536365573368	7.2295048962285975	10.96014183808124	0.7562860177292235	0.9447204968944098
ID39937	39937	9	0.9958585500717163	1.3376967686269958	46.827327994037745	0.0	220.0	220	1.614571839364671	1		29344.456018518496	28995.0	22414.0	42681.0	2.535361E7	3986.3343329497748	-0.9806719659200251	-746.9962410645912	-0.14722696861775153	-0.09345611688687104	2.0693498739410163	1.372595213559303	0.7782775000195139	1.507618454077911	8.189636381460796	14.763202048862851	0.472186271958961	0.8918219461697727
ID40968	40968	9	1.0	2.320870792361196	46.76661973138925	0.0	226.0	226	1.562667212233301	1		29021.348203221816	28984.0	21674.0	41615.0	2.3420228E7	3656.966803910971	-0.9811029798065709	-824.039119092718	7.564638592995859E-4	0.0023038670488532897	1.6559243287902936	1.4765916357112745	0.6516860137441348	1.1214504327004633	7.6715456295285716	11.635145760194522	0.712113271855705	0.9433080070134429
ID9231	9231	9	1.0	2.9080593124228384	47.52828223974047	0.0	42.0	42	1.5323592461252193	1		29062.10233160622	28922.0	22187.0	42561.0	2.2435943E7	3634.6377192349373	-0.9811506773480579	-832.4072489194497	-0.02870699212649746	-0.02990892662586781	1.5608474885588646	1.4586299371483367	0.6909470182681701	1.070077782449993	7.376851807328579	13.576749266475739	0.5029089075169103	0.8945244956772329
ID10767	10767	9	1.0	2.7065070409986887	46.85186542430107	0.0	51.0	51	1.6103495027581491	1		28938.63604651164	28954.0	20218.0	39518.0	2.4887227E7	3095.4049351502385	-0.9810466094830506	-967.8171486829701	0.00776656257967137	0.026183309634251445	1.7027746998492514	1.5117518677464927	-0.9380403366246962	1.1263585884550675	8.14685824598015	12.966193754474915	0.6089407106796094	0.9474847982310669
ID9748	9748	9	1.0	3.201308427874566	48.42463837249434	0.0	45.0	45	1.5942975385373692	1		28956.00475624255	28919.0	20281.0	39957.0	2.4352E7	3350.441496135244	-0.9809596131191852	-890.5164677868456	-0.0027262384506811883	-0.030254721840506253	1.7440542312165328	1.5099769665982203	-1.5047201695229429	1.155020420705925	7.985251956386611	11.305870171726355	0.7850376753591624	0.9417040358744395
ID26132	26132	9	0.9952390193939209	2.7545486435802617	47.723340225030185	0.0	142.0	142	1.5529550783007564	1		28949.15909090911	28864.0	21889.0	40615.0	2.2927734E7	3433.8681648979405	-0.9810884972286659	-874.7107708844558	0.02115246731203217	-0.00483040740123051	1.6155351149116273	1.480672948445712	0.6747332400126024	1.0910816710790066	7.576483106238244	14.013031499988339	0.48485661671536834	0.9041406693136693
ID22549	22549	9	0.9905299544334412	2.575880177527758	47.34139381688663	0.0	120.0	120	1.5529550783007566	1		29141.37390213301	28943.0	22540.0	43489.0	2.3225675E7	3732.688751732187	-0.9809643350356344	-804.6433129985724	-0.004645769149923984	-0.024133816729753437	1.6529078999242184	1.4419286709878367	0.8949155237460884	1.1463173825317199	7.576483106238246	13.857399588252978	0.49580858517674503	0.8672470076169749
ID27670	27670	9	1.0	3.0909555602977994	47.047840039715325	0.0	151.0	151	1.5938229745921813	1		28864.698090692116	28816.0	19611.0	40630.0	2.4188617E7	3291.2343369491628	-0.9810859364312929	-909.8303412088212	-0.01621995526885247	0.014540410833841062	1.6709936022770915	1.5488566561185597	-1.19751032530081	1.0788561973608373	7.980498830222092	10.95784081317711	0.8351989279001436	0.968840161569532
ID8727	8727	9	0.9521484375	2.6334632855622333	48.407696670683734	0.0	39.0	39	1.42916252238845	1		29433.608308605322	28956.0	22913.0	44629.0	1.9838252E7	4029.083676938267	-0.980729755419073	-743.5828078250653	0.08462027050002675	-0.061638063218815264	1.536658736003093	1.3450420581778946	0.033576080992957946	1.1424614766952181	6.416720322096387	16.339593871351127	0.302023307445975	0.8176862507571168
ID36890	36890	9	0.962932825088501	0.43084268670680087	49.086758245270715	0.0	203.0	203	0.8232917087539606	1		30048.735426008974	28781.0	23755.0	39316.0	6700868.0	3488.69453331793	-0.9805566642578313	-868.7507068127297	-0.0069326947207202705	-0.0019373454548995226	1.3255150339663975	0.5517639782484347	1.5380394385177145	2.4023225259724676	2.1294005217030936	6.708323444721712	0.5946196156854916	0.96969696969697
ID15387	15387	9	1.0	2.904809779608711	47.556869571214754	0.0	78.0	78	1.5876407347722263	1		28825.17527010809	28829.0	18179.0	39590.0	2.4011371E7	3289.1596564602587	-0.9810647533231748	-908.1209682090836	-0.0031591086892741975	-0.00596745677413001	1.6593982331839587	1.524102835418075	-1.1554649720021357	1.0887705177247906	7.918708190083388	11.913876012903934	0.7010646208099556	0.9547277936962751
ID42013	42013	9	1.0	2.601040080967442	47.31474756936557	0.0	232.0	232	1.575683637821053	1		29078.28205128205	29028.0	21979.0	41711.0	2.3815113E7	3604.8386451426127	-0.9810988593171754	-837.409081507021	0.010007755285335691	0.00916161237620817	1.6651993132058864	1.4697742190106104	0.7576010028736668	1.1329626630182885	7.79988003597049	11.77028876033361	0.7074952886943402	0.9579684763572677
ID14366	14366	9	1.0	2.398727625450347	48.901160459304116	0.0	72.0	72	1.5284047640588856	1		28814.677002583983	28737.0	20836.0	39101.0	2.230256E7	3391.7931862711653	-0.9810275537631032	-878.5616916730197	0.007798009922917142	-0.002478454413772488	1.583189858256312	1.4824477257942994	1.114891901104861	1.0679566170928791	7.338826798012455	13.120169070187082	0.5357443987124897	0.9045108377270061
ID34336	34336	9	1.0	1.8221540813346013	49.97134479603853	0.0	189.0	189	1.5592748464750803	1		28632.753117206987	28561.0	20783.0	38936.0	2.2963468E7	3141.628877094614	-0.9811083830290187	-946.6426755401768	0.02433758123671638	0.030351288846530367	1.5996894560999526	1.4854217181724045	-0.430035377574087	1.0769261257793765	7.6382737463769566	12.487558656100347	0.6155310996926208	0.9403159742539494
ID10273	10273	9	1.0	2.8439812915401625	47.191370445025555	0.0	48.0	48	1.5303832823811414	1		28978.121290322564	28961.0	20743.0	41824.0	2.2458044E7	3614.3440308558547	-0.9810611977493723	-830.6428341641064	0.008308651546527553	0.00410607923267875	1.5710918489943042	1.5146472030269056	0.9018624190712914	1.0372658701343773	7.3578393026705236	10.383233255997167	0.8576200815939795	0.9632856253889237
ID13347	13347	9	0.9784178137779236	2.6163920650563126	48.148006676946984	0.0	66.0	66	1.5583042426795215	1		28957.13591022444	28852.0	23213.0	42951.0	2.3223623E7	3605.1588269482418	-0.9809709855501848	-828.1348553768447	-2.2121602755529964E-4	-0.005999359636299086	1.6448405374171042	1.452433225561832	0.7449895634801752	1.1324723976765576	7.628767494047924	13.87716580343259	0.4978089362279214	0.9176672384219554
ID11300	11300	9	1.0	3.132092726023695	47.46688043931733	0.0	54.0	54	1.58716418043618	1		28887.48259303724	28919.0	19232.0	40503.0	2.4063273E7	3467.5858999532816	-0.9809973848057214	-860.1356333609759	0.018439959574733863	0.011901301467654403	1.6269139989487211	1.596433048768629	2.1730317120734166	1.0190931590921417	7.913955063918874	11.143496201761955	0.8008671963363174	0.9460227272727278
ID14884	14884	9	0.9968738555908203	2.430970481280119	49.18782177474355	0.0	75.0	75	1.5728004082547546	1		28743.24112607098	28683.0	22211.0	39521.0	2.3483228E7	3203.346212208002	-0.9810654388893235	-929.8322145701717	0.009694573693630066	0.007258125126725649	1.6011863008691924	1.5512012117432454	0.4049001678369239	1.0322234722017614	7.771361278983395	11.172469558193807	0.7823635400856415	0.9527972027972025
ID12325	12325	9	1.0	2.7132596922776937	47.64922534186111	0.0	60.0	60	1.5828687349946777	1		28952.06400966186	28896.0	19380.0	40181.0	2.3972309E7	3325.6190109594636	-0.9810614917858015	-901.9604496358568	0.005625699897488154	0.01076971851789579	1.6374092010001504	1.5779462920365634	-0.08812969603503765	1.0376837343981091	7.871176928438228	10.777490938790546	0.8515579461247265	0.9639115250291024
ID37413	37413	9	1.0	0.49027586077053653	49.42435213989241	0.0	206.0	206	0.9221103411336734	1		29825.290322580622	28946.0	22875.0	39055.0	8321256.0	3392.1662745382396	-0.9811045310882713	-913.0512409064075	-0.02855931349532713	0.026809730243335585	1.3847328289532648	0.6518058992931863	-1.5637498355236974	2.1244558087842704	2.671256904457901	9.004295967627257	0.4140244590679959	0.9153094462540718
ID8230	8230	9	1.0	2.760578918087731	46.79148003379823	0.0	36.0	36	1.5957203835671359	1		29132.35238095238	29122.0	20178.0	41696.0	2.4471176E7	3401.0803071809696	-0.9810068416722777	-884.8374817551563	-3.784371763946478E-4	0.008382273896543162	1.662649857097544	1.53646633721398	1.048998952151679	1.0821257952923122	7.999511334880158	11.026620284333022	0.826777184452933	0.9633657698912422
ID12838	12838	9	1.0	2.967084732641288	47.51018838680986	0.0	63.0	63	1.5602448464733896	1		28992.577114427844	28981.0	20276.0	41086.0	2.3310032E7	3380.33093544838	-0.981027598262459	-886.985478315144	0.002302707792262912	0.03548731917607784	1.5781246377604625	1.5084042242800237	-0.9600310805289677	1.04622130617124	7.64777999870598	11.104527501031928	0.7793725081300633	0.9628964691801315
ID13862	13862	9	0.9968696236610413	2.3130550799491254	49.42959546010425	0.0	69.0	69	1.5785616012014398	1		28796.958687727823	28752.0	22394.0	40823.0	2.3699897E7	3321.514234277826	-0.9810752510593413	-898.9027198412925	0.01115696324958191	0.019375528063112595	1.6656920700484652	1.5040193711650438	0.5240759412305255	1.107493761039917	7.828398792957586	11.68518964092591	0.7204623250230008	0.9460080413555431
ID33318	33318	9	1.0	3.0066797977477067	47.55739246241722	0.0	183.0	183	1.5871641804361794	1		28837.283132530087	28828.0	21237.0	40843.0	2.3934945E7	3503.5613551695806	-0.9810466824274108	-852.0773946531006	0.01640821465302319	0.011521959330338961	1.6285687358534802	1.5456107381754618	0.6539248849295933	1.0536732798427288	7.913955063918867	12.321462600516874	0.6550567372126598	0.9364454443194594
ID15911	15911	9	1.0	3.3553223123506846	47.234219083424044	0.0	81.0	81	1.5857336581262054	1		28855.828124999996	28824.0	18558.0	41114.0	2.4008049E7	3420.884716852504	-0.9810344763404265	-872.6589171199385	-0.007689512057472695	-0.012658026045126817	1.6570849805053909	1.5252294821625776	-1.4326023513079704	1.086449612917172	7.899695685425324	11.810896148065263	0.7116304517987389	0.959030582804385
ID7722	7722	9	1.0	3.018589419115349	47.659280808177705	0.0	33.0	33	1.5857336581262054	1		29088.928829915534	29127.0	19916.0	40336.0	2.4114722E7	3308.939845985266	-0.9810099218123755	-908.2711081323636	0.007602282856422594	0.0197842349591107	1.5976108481667186	1.5643233426442087	-1.0203888811505508	1.021279172032454	7.899695685425325	12.271431215221238	0.6592191134510487	0.9416430594900845
ID25642	25642	9	1.0	2.972849715589183	47.75158898636212	0.0	139.0	139	1.601871441209132	1		28895.786304604484	28883.0	18183.0	39524.0	2.4474731E7	3345.772149237194	-0.9810561129895382	-894.5258685403422	-0.008410372032718669	0.00851203216714784	1.645714092406942	1.591361259371239	2.353742140814624	1.034154930387823	8.061301975018864	11.442471977847578	0.773704885198455	0.9459007250418293
ID34858	34858	9	1.0	0.8353916433740028	51.1320784300671	0.0	192.0	192	1.6461239272192192	1		29799.819304152657	28807.0	18167.0	40892.0	2.6551639E7	4013.1601381303776	-0.9801349691524671	-732.7465408384378	0.06511195827988431	-0.032007533511697384	2.722395610591097	0.9162092560208648	1.642889019066421	2.9713688141665093	8.512848960647874	16.741294818979785	0.38168641515557217	0.8476100331282538
ID7212	7212	9	1.0	2.957025331784938	47.48737487932291	0.0	30.0	30	1.5761636633121041	1		28999.41147741148	28976.0	19625.0	41379.0	2.3750518E7	3420.6167984121817	-0.9810922428044649	-879.8012628108781	5.636055331472668E-4	0.0138541647851481	1.624132066492637	1.5478667149455814	1.160081383568196	1.0492712652909117	7.804633162135004	11.261770740501117	0.7733017533808155	0.9535423925667831
ID16430	16430	9	1.0	3.1992842697102604	47.30035440288385	0.0	84.0	84	1.5814343271468214	1		28906.221142162813	28918.0	19612.0	40833.0	2.378982E7	3284.610784334216	-0.9810657641857475	-911.9850959535077	-0.004718795615621587	0.001694068455044309	1.6303025249101504	1.5386308986051975	-1.143372429607187	1.0595799982881242	7.856917549944683	11.384370651963291	0.7618053277753537	0.9494543365881684
ID41520	41520	9	1.0	1.7241969281140188	46.17354978973668	0.0	229.0	229	1.6766313774975665	1		29242.653347732175	29079.0	21493.0	39544.0	2.7078697E7	3321.1882099918366	-0.9809132090760905	-905.0049417998763	0.02273354164435049	-0.05883178348961813	2.111381791336842	1.3490672285066125	0.868657988356859	1.5650678829950488	8.831308413670431	16.21420144787439	0.42212763723096264	0.8456986800182072
ID28209	28209	9	1.0	3.229393722949624	47.64015320276491	0.0	154.0	154	1.5900213639917915	1		28850.91190476191	28861.0	19411.0	41152.0	2.4234766E7	3384.8181039046694	-0.9810193731534627	-881.0919591583777	-0.00899945830415006	-0.013708301542603192	1.6579918700573906	1.5610385927811716	1.9497973046784425	1.062108187282856	7.942473820905972	11.155836814324275	0.8019759604726006	0.9515945330296126
ID11827	11827	9	1.0	2.7635178157345797	47.25173603149867	0.0	57.0	57	1.57760286342627	1		28872.209500609006	28832.0	19313.0	39128.0	2.3704084E7	3220.825947313087	-0.981125526519815	-931.9497355879105	0.0035405758539869886	0.003129491608081194	1.6364168602943927	1.5370943162946278	-0.5322786505916874	1.0646170784361464	7.818892540628558	11.466119038662093	0.7473468632092377	0.934659090909091
ID37939	37939	9	0.952333927154541	1.885224678453838	47.50486079172113	0.0	209.0	209	1.0466079223250824	1		30474.53591160221	29500.0	23817.0	42095.0	1.1031782E7	4802.276842856739	-0.9795575783117895	-608.1595482452379	0.00648232441149937	-2.1919745873621996E-4	1.1356123191203558	1.0048500717001496	-0.3771503820783602	1.1301311022439038	3.4412633431094672	7.222338604047639	0.8290335022356287	0.9501312335958007
ID6709	6709	9	1.0	3.0083290893075163	47.02522716280422	0.0	27.0	27	1.568465626263555	1		29020.46805896806	28953.0	20748.0	42593.0	2.3622661E7	3543.4814870116106	-0.9811098778020241	-850.7209366429867	0.025751816395232566	0.012287755529834207	1.5791964591614762	1.5569729527247282	1.66593881726512	1.0142735340378626	7.728583143502758	11.629317966714943	0.7181270028037129	0.9334098737083814
ID29749	29749	9	0.9801004528999329	2.7086702549383124	48.36465919180733	0.0	163.0	163	1.536795875391866	1		29004.679846938758	28821.0	22567.0	43882.0	2.2739669E7	3828.6641606401163	-0.980865971983987	-776.7013528645454	0.016190643760007246	-0.04722469395753777	1.623781162699119	1.4314595297705923	0.6423336353585876	1.1343535244474208	7.419629942809232	15.487669182178735	0.3887048703339695	0.8672222222222229
ID29238	29238	9	1.0	2.8825998186766686	46.95916697577586	0.0	160.0	160	1.596194383394482	1		28832.49170616112	28802.0	19320.0	40628.0	2.4334623E7	3343.897476842994	-0.9810825512295153	-894.3390686423813	0.025747296216745964	0.013729001854499517	1.6036310786999741	1.5430566266368515	-1.0527398740577825	1.0392561433050884	8.004264461044674	14.486498618830073	0.4792966953487667	0.9222343921139102
ID33846	33846	9	0.9968307018280029	2.2421262337397425	49.12163645218308	0.0	186.0	186	1.5382719082680993	1		28809.511538461586	28708.0	21765.0	39223.0	2.2471419E7	3210.0394678221337	-0.9809861908729097	-926.0816578068914	-0.0027901725490849165	-0.009414567424237533	1.5803024290342038	1.4973044565074807	0.959005621602906	1.055431593865899	7.433889321302764	12.799099773041181	0.570252379049944	0.908773968622893
ID20025	20025	9	1.0	3.0162895298964703	47.27787389930904	0.0	105.0	105	1.553929023255888	1		29190.129999999983	29100.0	21055.0	42496.0	2.3352104E7	3545.2344986139774	-0.9809378784167069	-847.4055961600986	-0.014830144646481006	-1.9383106274211234E-4	1.587373288546988	1.4565887739589607	1.1751551378325578	1.0897882208940546	7.58598935856728	12.449796158824864	0.6150318569978949	0.9427052569403424
ID25145	25145	9	0.9958338141441345	2.895965801910288	47.252251723360196	0.0	136.0	136	1.5553887972022726	1		29048.849812265318	28994.0	21890.0	41130.0	2.3210031E7	3469.765396931932	-0.9810627660507563	-867.4392598522276	-0.0028531343646208	-0.008970153519663385	1.6859611421434206	1.4630185189441687	0.7965398188532958	1.1523853733308482	7.600248737060833	11.6384372960745	0.7050961246342378	0.926419466975667
ID22078	22078	9	0.9947446584701538	2.516863604195947	47.081063819864845	0.0	117.0	117	1.5568472023958109	1		29219.49812265334	29099.0	22358.0	44165.0	2.3346379E7	3752.1845907005577	-0.9810233668568783	-805.1536059158966	-0.004016474296993151	-0.04360529884304537	1.6740342363610274	1.4462819703555332	1.0012643982954992	1.1574743173694593	7.614508115554374	13.806179987308516	0.5020010854245912	0.8826446280991731
ID16960	16960	9	1.0	2.835425715890017	47.50787897696336	0.0	87.0	87	1.569429945829763	1		28896.571078431363	28881.0	19892.0	39490.0	2.3579602E7	3272.744842973799	-0.981051187879082	-914.2686712899689	0.009496215165540329	0.004345590177132681	1.6038778790294685	1.5196728123089664	2.076428279627246	1.0554099974931856	7.738089395831785	12.593181034330069	0.6131584439721075	0.9244747302668939
ID19520	19520	9	1.0	3.067486196662587	47.48344686149844	0.0	102.0	102	1.5919233041023337	1		29086.124253285554	29087.0	19115.0	39992.0	2.4345086E7	3264.151314311957	-0.9811001361993529	-925.1245997958908	-0.009680534369398993	0.010352587005862328	1.6365533834913584	1.5666968962878858	-1.1893035059967274	1.0445883867958057	7.961486325564027	11.228388538859251	0.7935406028537877	0.9560502283105015
ID21569	21569	9	1.0	2.9790901994539154	47.67861990682485	0.0	114.0	114	1.5999813267559235	1		29108.971698113204	29172.0	20040.0	40962.0	2.4684408E7	3273.408151993951	-0.9809627320255447	-916.4411570798845	0.003434806123854698	-0.0012336206211658826	1.635173167663576	1.5780130022151253	-1.0428714258781127	1.0362228735556755	8.042289470360803	11.797688545312887	0.7260987871444524	0.9322314049586778
ID2114	2114	9	1.0	2.815850528765217	48.03687782079209	0.0	0.0	0	1.5713568095951318	1		28679.179926560602	28637.0	20713.0	40035.0	2.343089E7	3238.5917242016094	-0.9810095526112008	-914.9103964441737	4.883533250838793E-4	-0.012973636847172211	1.6040352235424482	1.5553674901591872	-0.8497191050622753	1.0312901829896677	7.757101900489852	11.452903100858649	0.7431529189392381	0.943898207056102
ID28738	28738	9	0.9968373775482178	2.799112802438242	47.03595155478432	0.0	157.0	157	1.5288996336732972	1		28901.781653746788	28794.0	21775.0	40955.0	2.2369979E7	3289.2262938311774	-0.98103973457619	-909.2913152422833	-0.009622997813209912	0.007271725099441151	1.5475200723495157	1.478060443100057	1.4830948053952322	1.046993767794621	7.343579924176973	13.734523959883916	0.4892045270183523	0.8930635838150289
ID20550	20550	9	1.0	2.6775928356503838	47.54664114556459	0.0	108.0	108	1.5728004082547544	1		29059.029304029325	29033.0	19377.0	41096.0	2.3799345E7	3415.8331214457253	-0.981096775464673	-883.0603978005892	-0.0010774140516966305	0.011276982981471976	1.6119920173852595	1.5511125095181373	0.5572524235189118	1.039248931005034	7.771361278983394	11.149090245699899	0.7856481667689995	0.967455621301775
ID21063	21063	9	1.0	3.0271769125462202	46.943249402301355	0.0	111.0	111	1.5819126076135699	1		29103.06159420286	29098.0	19347.0	41129.0	2.4097335E7	3354.7400809469354	-0.9810579703886861	-898.6238811762887	0.014898457467940255	-0.00967204219155913	1.6631081338211609	1.5305290058686551	1.5081776604521082	1.0866230744037813	7.8616706761092	11.27102615320955	0.7776743884326214	0.9483944954128442
ID30281	30281	9	0.9968501925468445	2.8575591830619667	47.28793535434527	0.0	166.0	166	1.5318654941400724	1		28990.877892030836	28881.0	21462.0	40919.0	2.2554903E7	3425.865691570409	-0.9810691878086613	-877.1046607911006	0.002110892168181852	-0.015829961487168916	1.5436863179333928	1.4888018352048893	1.4206690223444616	1.0368648677283168	7.3720986811640685	13.411744250380842	0.5150275694785966	0.9027939464493594
ID30793	30793	9	1.0	2.7262684171505205	47.42858401976644	0.0	169.0	169	1.5843018441474415	1		28908.157384987895	28862.0	21820.0	40786.0	2.3878138E7	3351.9910901631697	-0.9810718371687835	-894.0048938715952	-0.02040393626068086	-0.00319032569817739	1.6459531265480225	1.508448979906643	0.6675309608094988	1.0911559810593592	7.885436306931774	11.822722816294018	0.7089254651715287	0.9394110985277462
ID2634	2634	9	1.0	3.2365281742524687	47.59187090936921	0.0	3.0	3	1.5742426831183483	1		28843.20121951217	28845.0	18488.0	41665.0	2.3651425E7	3562.0992592631997	-0.9810598031927891	-838.8386501225624	-0.001045819744212311	0.014436371047520734	1.6517310340832783	1.5137722601106374	-1.1348476936468355	1.0911357524562895	7.7856206574769455	11.403333951071836	0.7523837682245312	0.9317406143344706
ID17996	17996	9	1.0	3.133711013800862	47.332121939917265	0.0	93.0	93	1.5804773320049328	1		29029.75544794193	29020.0	19034.0	41228.0	2.3978578E7	3426.193384235982	-0.9810815300700083	-878.7808643090167	0.002720126535569487	0.007419700062305343	1.6168829365773778	1.5606228176598915	-1.1836077195792516	1.0360497862012852	7.8474112976156505	11.19276204463862	0.787157681153414	0.9402050113895218
ID6221	6221	9	1.0	3.2501761793965853	47.66322849499547	0.0	24.0	24	1.5866874829692224	1		29059.56317689531	29123.0	19753.0	41060.0	2.4148497E7	3365.9799386671757	-0.9810761895580958	-895.162129278947	-0.005841037591788039	-0.006342571345425152	1.6545171393957276	1.5362647537124179	-1.0248238274877275	1.076973962591767	7.909201937754356	11.562736243729017	0.7433978314407196	0.9411764705882346
ID18510	18510	9	1.0	2.7891912561652408	46.56816336493251	0.0	96.0	96	1.596194383394482	1		29092.751781472714	29075.0	20519.0	41881.0	2.4496097E7	3382.898025023498	-0.9810725872926048	-891.5296265517148	-0.009896220848948903	-0.002212275333576379	1.638454649732262	1.575812535439681	-1.3659608357837203	1.0397522629651519	8.004264461044674	11.280938720317058	0.7903888647780032	0.9678160919540229
ID31312	31312	9	1.0	2.369658273220376	47.159436764233895	0.0	172.0	172	1.5756836378210535	1		28890.393902439027	28772.0	20634.0	39777.0	2.3690123E7	3277.0415113137697	-0.981077700391953	-914.1785057782369	0.0028620739752943723	0.004423770731281898	1.6321730860702812	1.5415100233120702	1.1400875671176058	1.0588144490707971	7.799880035970494	12.201708983564284	0.6583494269887655	0.9281674208144794
ID17489	17489	9	1.0	2.795544600827422	47.32824742450467	0.0	90.0	90	1.5904970622414742	1		28945.386363636393	28954.0	19622.0	39401.0	2.4198343E7	3219.106305891155	-0.9810926103495611	-933.1521434318255	0.0041318907190702305	-0.004955947526134144	1.6302121728369134	1.5650283483083913	-1.0342881919902778	1.0416502516385586	7.947226947070485	11.759201572634227	0.7222204962342936	0.9382716049382721
ID42577	42577	9	1.0	2.112809497615976	46.56844569849596	0.0	235.0	235	1.5699118834876236	1		28998.894218942154	28896.0	20680.0	39754.0	2.3576101E7	3291.571010605822	-0.9811870334122855	-918.9729344840181	0.013921244187817887	-0.006672741435871146	1.6343682893664064	1.529164989093703	-0.2755417711461391	1.0687978740181954	7.742842521996303	10.737098645572825	0.8439882572867243	0.9520748100526006
ID35413	35413	9	0.983420193195343	0.9438519353792306	50.02823619778304	0.0	195.0	195	1.3213493004897106	1		28812.996539792377	28333.0	22265.0	39858.0	1.6653912E7	3862.4142076236685	-0.9807133583507451	-758.6562787088131	-0.06031484146243465	-0.017179151469171084	1.5588528844205414	1.2095795400198046	1.3347360653461902	1.2887559956536783	5.485107593851281	9.895018036335944	0.7039824535070174	0.9537190082644631
ID24663	24663	9	1.0	2.657286992184328	47.67276083991318	0.0	133.0	133	1.5064695724329618	1		29188.921438082572	29044.0	21230.0	41845.0	2.192088E7	3625.4352530171877	-0.9809776658914976	-830.3920914189719	0.01591566031273593	-0.04758730292318532	1.4761629532506821	1.454728938874965	0.39781816406469545	1.0147340262525426	7.129689246773755	14.859873215224845	0.40574227237159866	0.8875739644970408
ID19032	19032	9	1.0	2.5540055367462795	46.81982588468247	0.0	99.0	99	1.5919233041023342	1		29068.073053892196	29009.0	21467.0	42189.0	2.4271841E7	3479.482505236816	-0.9809823943628972	-861.8604609891214	-0.001828346403566707	0.008398935707496672	1.6634184578428726	1.5247622251070323	0.9179109839725693	1.0909362984291582	7.961486325564032	11.116509015670118	0.8095937903697464	0.9538724373576307
ID5724	5724	9	1.0	3.0816542236564834	47.026448068432195	0.0	21.0	21	1.5990354317121172	1		29014.531435349938	29015.0	19512.0	41230.0	2.445925E7	3331.052891458962	-0.9811047817844173	-904.5394425054261	-0.008442462440293978	0.02431400451408106	1.6737044292021255	1.533851103315342	2.268653106924935	1.0911779021995667	8.03278321803177	11.439481714746364	0.7713708339460561	0.9624145785876992
ID43612	43612	9	1.0	2.3839469547271834	47.277318067991075	0.0	241.0	241	1.5933482693025485	1		28927.598816568046	28918.0	21599.0	40267.0	2.4443821E7	3272.474764836467	-0.9810469032894139	-915.1149867765154	0.009451934737399217	0.017506114837532616	1.6394729575888125	1.5415648266019775	0.6714256298598684	1.0635121723701044	7.975745704057581	11.401325696725056	0.7710285477649874	0.955580865603645
ID31839	31839	9	1.0	2.8960407464418574	46.947767379008404	0.0	175.0	175	1.5723193559699886	1		28881.00366748165	28812.0	21422.0	42044.0	2.3624661E7	3378.166757663302	-0.9810413121116983	-884.7900141784745	-0.00987097881681488	0.010939544268637897	1.6570117840797254	1.5199955432573438	0.24225696521641066	1.0901425280029153	7.766608152818885	11.376919480973125	0.7540356676709457	0.9450549450549451
ID43104	43104	9	0.9968763589859009	2.0893926380545866	46.99763876809347	0.0	238.0	238	1.58191260761357	1		29033.155797101455	28976.0	21615.0	40491.0	2.4039453E7	3242.651141320531	-0.9811626002799976	-932.7044407946956	-0.004332971504949957	-0.006417358512448602	1.6359418033700353	1.54098353965324	0.6898949849856236	1.061621854661837	7.861670676109202	12.261451415871576	0.6571143450043253	0.9451428571428571
ID3170	3170	9	1.0	2.8772980354777333	47.65665039804712	0.0	6.0	6	1.500935686541386	1		28743.804845222046	28654.0	21159.0	39998.0	2.1356647E7	3650.3124318342184	-0.9812422135698226	-823.8323665873548	0.013159412479292039	0.03531679843303179	1.5850411415522174	1.412792800084776	0.22315121960443807	1.1219204553258662	7.0774048589640755	11.44834041194441	0.6785765304514408	0.9394321766561516
ID44133	44133	9	1.0	2.3803243656638107	47.03995050552419	0.0	244.0	244	1.5914480321693352	1		28866.734523809486	28822.0	20381.0	38504.0	2.4248057E7	3046.8324734605135	-0.9810637135642928	-981.7060710490443	0.005213120701911502	0.01161594888816219	1.6581601115586273	1.5589312905481456	-1.499600940222142	1.0636518245621918	7.956733199399517	10.930489497555888	0.8368843321488549	0.9604130808950087
ID4712	4712	9	1.0	2.75864871191821	47.52286151260753	0.0	15.0	15	1.5553887972022717	1		28962.225967540577	28955.0	20837.0	41490.0	2.3198743E7	3475.407094517825	-0.9809594754149924	-858.6741860098399	-0.0056594927717477025	0.018982932591334517	1.5915581996748478	1.5084563336590229	0.7958138990911864	1.0550906673010858	7.6002487370608245	11.585585909583264	0.7115438445765543	0.9534883720930231
ID5229	5229	9	0.9754037261009216	2.260315091703409	48.54483465044587	0.0	18.0	18	1.5655691037062727	1		29024.11960542541	28807.0	22441.0	44542.0	2.3538561E7	3871.6918229756648	-0.9809499181946119	-772.0372583633116	-5.123895279048444E-4	-0.03001390659983029	1.707790184347919	1.459105030764918	0.7663449812592745	1.1704367734601195	7.700064386515667	13.025736498815952	0.5702951047869717	0.8935466078323225
ID24174	24174	9	1.0	2.8878621737765493	47.29705498797928	0.0	130.0	130	1.5009356865413872	1		29169.481879194645	29074.0	22077.0	43112.0	2.1731264E7	3642.9621628421683	-0.980956554341391	-824.9132749008816	-0.013298952357850957	-0.02502628277306097	1.5516516297323761	1.399341473531775	1.0303624699316547	1.1088441664036355	7.077404858964087	14.847293232967042	0.403449639841658	0.8656976744186046
ID38518	38518	9	0.9654104113578796	1.527245285126764	46.989249220235415	0.0	212.0	212	1.5214596886278913	1		29042.0588235294	28806.0	22884.0	42829.0	2.2217175E7	3852.988885090315	-0.9807596328940339	-768.4380628215132	-0.011553279321761936	-0.056296333072829434	1.671725846452285	1.3791891460551045	0.8398738430724179	1.2121077455067881	7.272283031709239	15.084786236837044	0.4016079640389813	0.8537946428571429
ID44668	44668	9	1.0	1.1852830720264418	46.428205687455126	0.0	247.0	247	1.7611310142379184	1		29460.322580645246	28914.0	22656.0	44902.0	3.013791E7	3971.489316730497	-0.9808363764557292	-759.334318189026	0.1159145742030071	-0.04967128858269709	2.6342851300949417	1.174640665039884	1.278192808053995	2.242630626111941	9.743908637257467	21.95188298179391	0.2540969834601854	0.7435618425825172
ID35966	35966	9	1.0	1.2067266534494312	48.878123955803204	0.0	198.0	198	1.51198320433768	1		28598.00795755967	28574.0	20628.0	39935.0	2.1562898E7	3495.8608178585046	-0.9809902737075268	-844.3071797932364	-0.050795238051508027	0.015782897587471853	1.5991070066722242	1.4907411095510845	1.511771746827028	1.0726926335007776	7.181973634583434	11.827282903823617	0.6451841657960872	0.9461490294301819
ID23685	23685	9	1.0	2.8500257963829356	47.39684494861796	0.0	127.0	127	1.566052229501974	1		29046.52098765433	29031.0	20546.0	41722.0	2.3527682E7	3629.9944352137218	-0.981034950690262	-827.8443000770282	-0.005787337953995107	-7.13334942429347E-4	1.6410662219876597	1.5072822833675608	0.658234442757933	1.0887583832811991	7.704817512680176	11.140417204803084	0.7801341877434393	0.9529688418577309
ID4237	4237	9	0.9878696799278259	2.242560833719911	47.236252680850825	0.0	12.0	12	1.560729620400413	1		28898.490683229844	28792.0	22903.0	41893.0	2.3263285E7	3509.3105450312914	-0.9810403130730322	-852.195128553907	0.010388075053724714	-0.0053730045599814915	1.6469024874025862	1.4815591708504245	1.0816714170391197	1.1116008862860696	7.652533124870502	12.271578156249792	0.6385784329557311	0.9210526315789472
ID32399	32399	9	0.9906177520751953	2.3403349070256514	47.584962392864554	0.0	178.0	178	1.533346273117178	1		28914.823225806456	28818.0	22576.0	42285.0	2.2408988E7	3493.6131206344485	-0.9810821579519791	-858.4391381264726	8.004968893094121E-4	-0.033489186756444925	1.6471700969819556	1.4513316100415914	0.93042082664555	1.1349371057485285	7.3863580596576135	13.830711082567912	0.48523397571139476	0.8681564245810051
ID3735	3735	9	1.0	3.3371008001253752	48.17020081355287	0.0	9.0	9	1.5852565304914767	1		28849.57761732851	28812.0	18965.0	41006.0	2.3973999E7	3378.2016643820048	-0.9809327592499878	-878.6891656324818	0.03026209699214663	0.02780338374005932	1.6255190063989207	1.599793992242832	0.32830570925064	1.0160802042518133	7.894942559260812	11.032426409370927	0.815111011560032	0.9651365485183034
ID39068	39068	9	1.0	2.79491486604744	47.30170436254769	0.0	215.0	215	1.60893959485373	1		28876.66784037556	28835.0	19170.0	39919.0	2.4602921E7	3291.0179951166974	-0.9811525560277133	-913.5469975781651	0.005806773012359609	0.004082297339785595	1.6410853351867003	1.5896640018258648	-1.0057540789585235	1.0323472968512677	8.1325988674866	11.369990193153496	0.7905312373766928	0.9547991071428571
ID23199	23199	9	0.9957937598228455	2.6614267595471457	47.61356049554709	0.0	124.0	124	1.5495414501977671	1		29102.835633626073	29006.0	21765.0	43046.0	2.319496E7	3747.351671793759	-0.9809425655789688	-799.502814094647	0.025677180650165776	-0.015132516347725673	1.687153515131818	1.443059682155531	0.7593986111677279	1.16915019939555	7.543211223086636	13.084756367168552	0.5536494229260359	0.907375643224699
ID45217	45217	9	1.0	2.358437602785919	47.92007510785067	0.0	250.0	250	1.5938229745921813	1		28753.537544696064	28707.0	19512.0	39625.0	2.4124218E7	3268.4506209055003	-0.9810960566586631	-913.1423271946511	0.007981953310490656	-1.8257663223851745E-5	1.6273502911535989	1.5844066864666202	-0.5987946360091012	1.0271039027124702	7.980498830222093	12.095422304830748	0.685484801466642	0.9485875706214689
ID39586	39586	9	1.0	2.3725823613484063	47.13750103949541	0.0	218.0	218	1.548076162446689	1		29011.523388116333	28943.0	20538.0	40791.0	2.2948115E7	3572.0167549817043	-0.9810615490325684	-841.4703992039836	-0.007970748585373427	-0.004239211406676504	1.590834482412149	1.4514479437282206	0.6616724129952922	1.0960327508032408	7.528951844593091	13.382216362002847	0.5283093403769359	0.9182608695652176
ID36521	36521	9	0.9961938261985779	0.6724818784955346	49.329839173973184	0.0	201.0	201	1.1165504233656662	1		29673.204878048764	28747.0	22600.0	39624.0	1.2166014E7	3482.973169539445	-0.9803384051395936	-849.5747484026186	-0.01684695039943097	-0.0063040078334213505	1.4849253913553215	0.8669426108257833	-1.4496804616522465	1.7128300914185024	3.9165759595610496	9.152436607251476	0.5875474677480583	0.943871706758304
ID40617	40617	9	1.0	2.0426193288257655	47.11423729153582	0.0	224.0	224	1.7048195505863295	1		29307.67225130889	29034.0	21973.0	42296.0	2.7988827E7	3683.757269552342	-0.9808455268761129	-814.7994389454229	0.014562286297427807	-0.048917386111667405	2.319086621624143	1.256608701266985	0.7259488858088943	1.8455121465305042	9.130755362034929	18.414527812377102	0.3383727623562746	0.8061267310113306
ID9387	9387	9	1.0	2.9383727557839943	47.107380445133394	0.0	43.0	43	1.5244400238810134	1		28971.314621409907	28947.0	20939.0	41021.0	2.2192027E7	3489.8057359601253	-0.9812755735161178	-870.1205182513442	0.013079360798334716	0.006665610159120977	1.588032905027191	1.4774123892136317	0.23800143209205782	1.074874501270724	7.300801788696332	10.888632409202149	0.7738089500361508	0.9528535980148879
ID40107	40107	9	0.9936273097991943	1.21839277538507	46.884703350103216	0.0	221.0	221	1.5293943431616281	1		29296.260700389084	28922.0	22526.0	43079.0	2.2587417E7	4114.853544378865	-0.9806643262009108	-722.1856777494328	-0.060634966933104564	-0.09016880139506621	1.8392773207579967	1.3521897947277124	0.9906955875505367	1.3602212706599874	7.348333050341492	13.631274767901457	0.49696494065242564	0.8895281933256621
ID27311	27311	9	1.0	2.3862396475455006	46.99075545223133	0.0	149.0	149	1.577123275981406	1		28839.467233009706	28798.0	20014.0	40289.0	2.3763721E7	3309.7288460177465	-0.9810208830438374	-900.7972755648083	0.01269908079966205	-0.002572451455165044	1.5810087159784754	1.5392643810528557	-1.279564168442516	1.0271196653670804	7.814139414464041	14.313608725361984	0.479283785652131	0.9092920353982303
ID22704	22704	9	1.0	2.6141097249149534	46.755680996728614	0.0	121.0	121	1.5456309292626902	1		29163.556257901393	29100.0	21252.0	43195.0	2.3068373E7	3627.6423890515593	-0.9809623306954679	-828.4848311265845	-0.01837042760333419	-0.016544555088696133	1.5593673442205105	1.4513071306823329	1.0843889377911609	1.0744571643407919	7.505186213770514	14.507148769101487	0.4481332896513424	0.9043528064146624
ID26804	26804	9	1.0	2.8013160148030023	47.813103618299245	0.0	146.0	146	1.5919233041023342	1		28850.18181818181	28820.0	19583.0	40593.0	2.4118752E7	3376.6773315839787	-0.9810139251472899	-882.9354845649378	0.001963690849803911	0.0035649854562099345	1.6085426148128916	1.5817382277622167	-0.6927176500115702	1.0169461587133775	7.961486325564031	11.7123864583305	0.7293117825108493	0.9452595936794579
ID26293	26293	9	1.0	2.6770231652009104	48.57752788057162	0.0	143.0	143	1.5814343271468219	1		28854.95898673099	28729.0	21943.0	42816.0	2.3920761E7	3709.7672867698025	-0.9810015606527379	-803.258928111556	0.018139057760571727	-0.0015575860418170749	1.7028862039231016	1.469117778629677	0.8247163904157322	1.1591216365998054	7.856917549944687	12.92840107578176	0.5907074202622218	0.9092409240924095
ID8888	8888	9	0.9968462586402893	2.5140097750068713	47.681881717608206	0.0	40.0	40	1.468840022290201	1		29228.483240223464	29088.0	21822.0	42247.0	2.0927594E7	3617.202042145937	-0.9809221015718775	-830.9358468558843	-0.014192391786810964	-0.06878594709259374	1.567607815519599	1.4330704337559734	1.4271430299532601	1.0938805090068133	6.7779579105995875	11.935969130794957	0.5978515475853245	0.8934837092731825
ID32955	32955	9	0.9203686118125916	2.1911947128657983	47.46164470294041	0.0	181.0	181	1.3304779016127075	1		29440.807167235493	28835.0	23486.0	42564.0	1.7252313E7	4039.12079948563	-0.980486495967452	-732.4858179707878	0.06586835716932689	-0.023300469989364928	1.4171276046899512	1.3238043189556608	1.0359481518993325	1.0704962843812993	5.561157612483529	14.946892813608706	0.31280466957397957	0.7414448669201522
ID41149	41149	9	1.0	1.5573821862569872	46.43882211046303	0.0	227.0	227	1.6359824903396283	1		29252.278280542985	29074.0	21109.0	40755.0	2.5859014E7	3571.7223312728925	-0.9808731941064388	-840.00605843191	-0.002062213929823664	-0.11405255316119148	2.082565268645522	1.3144276573573404	1.005859633740077	1.5843894161756487	8.408280185028524	15.806540880761194	0.42290552725127917	0.834040546911834
ID12992	12992	9	1.0	2.8185808791693785	47.85186923917851	0.0	64.0	64	1.5881171461062116	1		28950.75837320569	28954.0	21471.0	40021.0	2.4202834E7	3376.1012952691203	-0.9809831215506124	-884.7015258470185	3.817303576256891E-4	-0.0031827783090335395	1.6411925288009683	1.553580856104415	1.0598655272741597	1.0563933781446293	7.923461316247903	11.034984755610653	0.8176761509156759	0.9487763232783154
ID9924	9924	9	1.0	2.5497469648090076	48.53023038195871	0.0	46.0	46	1.5766435426544192	1		28962.536496350356	28852.0	22146.0	41718.0	2.3807205E7	3426.768179553566	-0.9810171608997665	-873.5691773605837	0.016780615962127005	0.021482147857195225	1.6089313397733627	1.5149286852321469	0.7627203243380675	1.0620508776799686	7.8093862882995255	13.084446216511488	0.573213060145756	0.9266779469825155
ID15561	15561	9	1.0	2.5157256731399005	47.10122383559339	0.0	79.0	79	1.5771232759814062	1		28853.87288135589	28813.0	19946.0	40328.0	2.3833299E7	3495.6666035557805	-0.9810215992402023	-853.3418804080778	0.0037192962263729347	0.0046156696623100135	1.649194662155816	1.5129904858580778	0.9874846040118697	1.0900231545213526	7.814139414464044	13.063659674053655	0.5753886668115824	0.9251547552054028
ID34505	34505	9	1.0	1.4410408463839635	50.02848848494912	0.0	190.0	190	1.5904970622414742	1		28623.73293413173	28654.0	18922.0	39182.0	2.3900817E7	3284.8108683120113	-0.9808994516242725	-895.0031289523907	-0.015199068816570186	0.008365756789720439	1.699729645513293	1.5061790143228895	-1.0305178561409267	1.1285044004396882	7.947226947070485	11.578772476502166	0.744904227585958	0.9620253164556963
ID37066	37066	9	0.9901136159896851	0.39986323306284804	49.41528590411877	0.0	204.0	204	0.7798799609392343	1		29759.940000000002	28728.0	22942.0	39114.0	5951988.0	3568.3466585771753	-0.9812441560376532	-872.6407318547	-0.060890312511856455	0.04354150375578179	1.184392564614671	0.6219524311008641	1.6130587440124695	1.9043137471434597	1.9107567181353655	6.939845348006665	0.49855798261517964	0.8993288590604028
ID10955	10955	9	1.0	3.1602257969637306	47.158028697320034	0.0	52.0	52	1.57856160120144	1		28937.45520581112	28900.0	19244.0	40764.0	2.3902338E7	3333.489704243	-0.9810590058205101	-899.2564713780594	0.00953210950971562	0.028589685237884598	1.6646867978541544	1.476068557987839	-0.7702862049318877	1.1277842000262086	7.828398792957589	11.952290115409738	0.6886214603888247	0.9498269896193777
ID12491	12491	9	1.0	2.815815069856438	47.00223148592868	0.0	61.0	61	1.5288996336732976	1		29056.82428940569	28974.0	21503.0	41660.0	2.2489982E7	3513.8409033497114	-0.9809721612863166	-852.635223832472	-0.026144943899819924	-0.03485474064467547	1.5624617587759295	1.4422986216292966	1.561563062027074	1.0833136323814068	7.343579924176976	14.935389430193364	0.4136991112218991	0.8904899135446688
ID27851	27851	9	1.0	2.682717686778126	47.04500500035299	0.0	152.0	152	1.5747231478580925	1		28865.191697191724	28782.0	20727.0	41334.0	2.3640592E7	3417.3282789185987	-0.9810450751194439	-874.3486333911267	0.017599105422917965	-0.008017058474035565	1.602792505291319	1.5325357222306204	1.765089512413392	1.0458434880450547	7.790373783641462	14.900349344490873	0.4409356956435377	0.8931880108991825
ID7373	7373	9	1.0	3.1435833096750962	46.91321773338051	0.0	31.0	31	1.5708753152343278	1		29082.924019607846	29111.0	18235.0	41443.0	2.3731666E7	3525.7797942313555	-0.9809718632329902	-850.4977448283546	-0.006530072803327342	0.01369523444205504	1.6084439521811917	1.5193618090559595	-0.775960172907654	1.0586312901866228	7.752348774325341	11.576116692368402	0.726971483169425	0.9416859122401849
ID8398	8398	9	1.0	2.639908708481987	47.205226279534635	0.0	37.0	37	1.5607296204004129	1		29120.554590570697	29086.0	20513.0	40879.0	2.3471167E7	3394.9054083727847	-0.9810105010043532	-886.2619593507582	-0.0015735670139600392	0.004264557736280349	1.5492926879306803	1.523562382220688	-0.5696658766361261	1.016888252171525	7.652533124870501	13.078680399506533	0.562195322424049	0.9231651376146788
ID10446	10446	9	1.0	3.2096821836854543	47.437753984084615	0.0	49.0	49	1.5761636633121041	1		28982.361858190692	28970.0	18619.0	41470.0	2.3707572E7	3533.0984762945104	-0.9809840260854743	-846.3527122722779	-0.011071474370578795	0.011201454764830147	1.6588245478049544	1.52912599453389	2.1607277351043463	1.0848187485757832	7.804633162135005	11.169065869645339	0.7861920620090831	0.9436781609195405
ID14030	14030	9	1.0	2.650974513534933	48.88618961687679	0.0	70.0	70	1.6013991217410406	1		28771.446933962292	28726.0	19362.0	40199.0	2.4398187E7	3230.94411977226	-0.9810490183672629	-921.9794668010959	4.399130402461879E-4	0.005521969742330212	1.688677018760705	1.5268204897050732	-0.8820076773799521	1.1060088793325642	8.056548848854344	11.015472268163562	0.834358444481615	0.9663625997719496
ID15056	15056	9	0.9968485832214355	2.5963649268566567	48.31244784981516	0.0	76.0	76	1.5732813134512114	1		28844.076923076922	28751.0	22356.0	40863.0	2.3623299E7	3474.232360403604	-0.9810404541264799	-859.1851559226408	0.004908286122046169	-0.008869543586358148	1.685125381012998	1.4967491150253387	0.6473354042125545	1.1258569416187496	7.776114405147918	13.100164984740397	0.569401982647419	0.9083842309827876
ID33490	33490	9	0.9747623801231384	2.5213314682833987	48.22939358926009	0.0	184.0	184	1.6155086377256873	1		28751.44791666669	28697.0	23152.0	37081.0	2.4841251E7	2728.212762585258	-0.9810730367245482	-1092.5262499859887	0.015220763161164996	-0.004036713981574833	1.647573573624789	1.6062289456500307	0.9474349293876553	1.0257401836062832	8.199142633789828	11.638666589688704	0.7606271989521619	0.9535655058043122
ID11477	11477	9	1.0	3.2021298270173655	47.14962017751217	0.0	55.0	55	1.5862106422423101	1		28913.644578313277	28899.0	19535.0	41238.0	2.3998325E7	3383.841353992153	-0.9810555848033605	-884.9836580665682	-0.01938394913420047	-0.004163335252001183	1.6593786546249145	1.543172253860968	1.9714181643282371	1.075303583558609	7.90444881158984	11.463785107432065	0.755832187178452	0.9502857142857145
ID16085	16085	9	1.0	3.011401167240812	47.747070455757594	0.0	82.0	82	1.5995084491553027	1		28847.263282172364	28864.0	18959.0	40659.0	2.4433632E7	3322.4571691750166	-0.9810563806607067	-899.3033917455281	0.006797648466752421	0.0028042909408284348	1.624449345631954	1.5769616509636417	-0.9835705136252292	1.0301134112166226	8.037536344196287	11.7603944661129	0.7302793757559177	0.9431121026213051
ID14550	14550	9	1.0	2.8048660705990622	48.571506691849336	0.0	73.0	73	1.5966682425064187	1		28809.204491725763	28818.0	19873.0	38763.0	2.4372587E7	3098.801664859119	-0.9810810768129391	-964.2196248503147	5.820323463315872E-4	0.0057050546744701475	1.6488632491731883	1.565408531421451	-1.1560323675789512	1.0533117816062731	8.009017587209193	11.101945134171718	0.816565370180403	0.9661697247706426
ID29910	29910	9	1.0	3.154545627508855	47.29099593090521	0.0	164.0	164	1.554415766892964	1		28926.49874686718	28908.0	20408.0	41186.0	2.3083346E7	3453.488764902579	-0.9810102339920611	-865.4096682755923	0.018635047530445103	0.02176449592249998	1.555336690040514	1.532771355357266	-0.7434068046761382	1.0147219183111549	7.590742484731792	12.46662919499715	0.6137564060755542	0.9317386231038505
ID37590	37590	9	0.9899124503135681	0.712710415624405	49.86107484943198	0.0	207.0	207	1.051655320156151	1		28838.933701657472	28663.0	22505.0	38038.0	1.0439694E7	3059.568354583367	-0.9811472942874305	-981.0915973670011	0.08564272337945322	-0.034853766894743864	1.3789924380191318	0.8776534732149113	1.5821149052573331	1.5712265490932062	3.4745352262610814	16.105184060257823	0.1683353002545042	0.6896226415094342
ID41686	41686	9	1.0	1.779774523577933	46.051672307996476	0.0	230.0	230	1.6829362182470275	1		29354.13767342582	29169.0	21344.0	40631.0	2.7504827E7	3491.1001436314295	-0.9809168893362894	-864.410550477785	0.025843909216199053	-0.029735833935794882	2.031922783616257	1.3914182162236914	0.7552859229908369	1.4603249834768548	8.89785217997365	15.345151662240047	0.4748458867467299	0.8591096833409818
ID42199	42199	9	1.0	2.4844220577827563	46.38541187610882	0.0	233.0	233	1.590021363991791	1		29096.41577060935	29082.0	20169.0	39202.0	2.43537E7	3422.0323585979804	-0.9811129620230084	-883.3657110241747	0.0059071841329331265	-0.0032086237081694453	1.6568243737440482	1.5551399095524463	-0.38266740173052083	1.065386055342677	7.942473820905969	10.801789155324286	0.8554098845103889	0.9664545980335458
ID25304	25304	9	0.9958432912826538	2.1981532308364646	48.097497227797085	0.0	137.0	137	1.549541450197768	1		29007.05044136193	28892.0	21735.0	42831.0	2.3002591E7	3776.4218273598003	-0.9810102346062931	-793.6097698251461	0.02594712335503054	0.009471920587883507	1.6793904094785685	1.4498017997150467	0.7983354316298491	1.1583586182667498	7.543211223086642	11.87999660090118	0.6716352788171829	0.9286132241076658
ID25816	25816	9	1.0	3.0201789414004945	47.959767779833456	0.0	140.0	140	1.5742426831183487	1		28898.032886723515	28868.0	20132.0	40386.0	2.3725285E7	3377.866818215316	-0.9809781467105706	-882.3934166642792	3.313715998434406E-4	0.0022257799379129784	1.589629744184552	1.55454699998106	0.22475727361222872	1.0225678247128709	7.78562065747695	12.618428317552382	0.6144585245972707	0.9233370913190537
ID7898	7898	9	0.9958385825157166	2.3977071514139108	47.35858516395064	0.0	34.0	34	1.532852839066391	1		29182.911311053966	29063.0	21745.0	44171.0	2.2704305E7	3810.883603440413	-0.9809288399280809	-787.758900224029	0.037369240653092106	-0.011189668758186628	1.6180132944923304	1.4030564814872646	1.0608763367609904	1.1532061009954553	7.3816049334930955	15.715016145213937	0.3756046833853681	0.8589601769911503
ID29403	29403	9	1.0	2.933204627610254	47.23187926151502	0.0	161.0	161	1.5752034660476548	1		28842.467564259485	28790.0	20734.0	40513.0	2.3564296E7	3305.4023132872003	-0.9810669335022516	-904.3067235426764	-0.012328010028502027	0.002938555117732347	1.6455203668705656	1.4943631027280297	1.0204206504788667	1.1011516303277238	7.79512690980598	11.537314144501165	0.7359081593806436	0.9403669724770645
ID34011	34011	9	0.9812525510787964	2.286875280142226	49.636729565348	0.0	187.0	187	1.6112887559746412	1		28684.55361305359	28650.0	22683.0	39820.0	2.4611347E7	3132.043671678231	-0.981123098888161	-952.0134459723363	-0.012543368185656956	0.0195467212241352	1.7073057124483106	1.5406456734899932	0.3419365727135637	1.108175449959747	8.156364498309182	12.427044445083546	0.6636984241850142	0.9366812227074238
ID13532	13532	9	0.9780459403991699	2.170235695846767	48.75512235487645	0.0	67.0	67	1.4590218083226296	1		29291.977142857155	28787.0	23199.0	44321.0	2.0504384E7	4151.039832090593	-0.9806963440662118	-716.9960607756584	0.09132309844670822	-0.1035979316163529	1.513494072031328	1.351000332598167	0.6501890233229763	1.120276609496211	6.687648513473781	17.334038001798024	0.27969442822664264	0.7900056148231325
ID16604	16604	9	1.0	2.8874076745797126	47.6068056760703	0.0	85.0	85	1.5583042426795208	1		28926.196741854652	28901.0	20833.0	41626.0	2.3083105E7	3418.353101254701	-0.9810123642015555	-874.3956694582182	0.02469071462063575	0.0165842132366708	1.5794839662923232	1.5188618909034552	-0.3034785449515089	1.0399128293045845	7.628767494047919	12.49145849872318	0.6143812370588171	0.9358600583090377
ID22240	22240	9	1.0	2.828731561297322	46.936446732808044	0.0	118.0	118	1.5544157668929646	1		29142.736250000016	29131.0	20986.0	41131.0	2.3314189E7	3580.772200045922	-0.9809860241330026	-839.7954361319898	0.018403710217956466	0.018185648727335055	1.644761000473007	1.444512502598071	1.0606501128517059	1.1386270437360515	7.590742484731799	12.055173888599404	0.6563676436697838	0.9449704142011839
ID28384	28384	9	0.9962247014045715	2.5648192688503135	47.47966104295876	0.0	155.0	155	1.5500295716306325	1		28898.718789407332	28831.0	22122.0	40700.0	2.2916684E7	3331.868226559101	-0.9810950270799117	-900.2347692180662	5.4807228280032815E-5	-0.03629845598708144	1.609058833655015	1.5046291250196437	1.2600956928372422	1.0694056142466388	7.547964349251147	13.303058865817736	0.5359653067972943	0.8992072480181196
ID6883	6883	9	1.0	2.740890545765268	47.882593110830655	0.0	28.0	28	1.5650858287746443	1		28937.460966542756	28953.0	20808.0	40906.0	2.3352531E7	3424.2078931389087	-0.9811296911903044	-878.7750245350634	0.020602944124673242	0.017405765536727597	1.612903190210113	1.51560905315051	0.5240897278022318	1.0641947452460494	7.695311260351143	11.807960399541352	0.6935635788660561	0.9490035169988277
ID35044	35044	9	0.9948059320449829	0.5419876721975992	50.757441223832515	0.0	193.0	193	1.118581132088049	1		29821.043583535113	28836.0	21627.0	38788.0	1.2316091E7	3257.850230490876	-0.9802632137272553	-909.2597883502743	0.029297640646387017	0.11083407154781379	2.0693740738428876	0.7846772863552898	1.7104004409891331	2.6372294825237326	3.9308353380545973	10.893274339286691	0.41627260747030703	0.8370445344129555
ID12005	12005	9	1.0	3.0998326243850824	47.163006074380355	0.0	58.0	58	1.596194383394482	1		28913.833134684122	28904.0	19903.0	39520.0	2.4258706E7	3163.8594412533844	-0.9810808110406477	-947.8088323686704	0.004249261604178596	0.007438556650271168	1.671054337149038	1.5495273895296173	-1.1515138915036378	1.0784283959358163	8.004264461044674	11.260331777834987	0.7932844102458124	0.9455362156092084
ID21734	21734	9	1.0	2.925700874488204	47.6341034368775	0.0	115.0	115	1.5785616012014396	1		29074.270631067953	29087.0	18887.0	39796.0	2.3957199E7	3256.0615275983027	-0.9811370390818341	-928.8937219723472	0.008875712398049433	0.027083693752967153	1.6512461679074453	1.4907543498400617	-0.8121242463822212	1.107658124951708	7.828398792957584	12.149992053206184	0.666393600125954	0.9342030629608618
ID28906	28906	9	1.0	2.9798695345448256	46.79780578961389	0.0	158.0	158	1.6308881234361126	1		28869.54886363637	28854.0	18583.0	40792.0	2.5405203E7	3309.6146918189156	-0.9810016401431045	-900.8369284204122	-0.01129932659237422	-0.004177592263802289	1.689979215845183	1.5806439303605881	-1.48482482063456	1.069171356928978	8.355995797218847	11.504325653296975	0.793388211575881	0.9638157894736842
ID20203	20203	9	1.0	2.7233728068593006	46.50435617240794	0.0	106.0	106	1.595246242898946	1		29187.058402860544	29179.0	19049.0	40699.0	2.4487942E7	3328.2265730991585	-0.9810362959210306	-907.3385118481619	0.004936476619961265	0.019040573671564805	1.6120046354248854	1.586838927925085	2.3063051414057965	1.015859018238673	7.994758208715644	11.726563072473624	0.73058997736317	0.9627933600457926
ID30444	30444	9	1.0	2.6559995465437445	47.8087309344511	0.0	167.0	167	1.558304242679521	1		28930.849127182013	28881.0	20388.0	42018.0	2.3202541E7	3680.9777562324584	-0.981065134464823	-814.4484470909593	-0.012271938636580462	0.011753623516599636	1.6682575627065126	1.4548336799038766	0.9234266439425137	1.1466998501277048	7.628767494047921	10.972451351039183	0.796263695144731	0.9582089552238805
ID17133	17133	9	1.0	2.8591129109209428	47.200083148515056	0.0	88.0	88	1.5790407517971468	1		28911.47990255786	28882.0	21626.0	40337.0	2.3736325E7	3227.7736858357416	-0.9810387501299629	-926.864913336033	4.3242190883019665E-4	0.0031528938903773057	1.6045919179902568	1.5699883614624115	-0.9972943319260303	1.022040645253964	7.833151919122104	11.578944922642627	0.7341899532189294	0.94279176201373
ID6383	6383	9	0.9887018799781799	2.5071226764368464	48.159765743427286	0.0	25.0	25	1.4928497788988544	1		29194.880758807576	28918.0	23624.0	43206.0	2.1545822E7	3724.8055145802523	-0.98081440980513	-801.3915777737064	-0.005965797552559102	-0.048595166500554676	1.558589110514206	1.4472430401069865	0.42132001043211453	1.0769366770621944	7.001354840331835	13.885429922379114	0.4563239793060941	0.8736654804270463
ID19696	19696	9	1.0	2.975842046386431	47.27762950128488	0.0	103.0	103	1.57856160120144	1		29102.60097323602	29088.0	18919.0	39774.0	2.3922338E7	3296.259734187277	-0.9810766236887343	-915.4711804584884	0.009685156486808724	-0.0035791556659401356	1.6195113583647995	1.5627140700259412	-1.2659766812783109	1.0363452850577557	7.828398792957589	10.836580957459482	0.837718768536054	0.9603498542274053
ID24816	24816	9	0.9811115264892578	2.202775449696119	47.594478851906544	0.0	134.0	134	1.4501807464373146	1		29366.397122302173	29045.0	22736.0	43762.0	2.0409646E7	4010.8531199543595	-0.980723895067126	-745.0259159991854	0.05880429315422684	-0.05653332261901121	1.5059133014583044	1.341407738371385	1.473097144441367	1.1226365096765039	6.606845368677019	15.306152292435808	0.35438223772151506	0.8298507462686568
ID2292	2292	9	0.9842432141304016	2.961657339547214	47.82066781816477	0.0	1.0	1	1.508978266214783	1		28976.50198675499	28767.0	22976.0	38164.0	2.1877259E7	3100.506726093402	-0.9808251747034048	-956.1003190327408	0.06458196272692918	-0.0887113724832969	1.4482570145971005	1.3321480164325625	1.47283801167208	1.087159232106559	7.153454877596339	21.785796956457684	0.18939948889543762	0.8455056179775281
ID20725	20725	9	1.0	2.6892662024509755	47.54028360146247	0.0	109.0	109	1.5742426831183474	1		29032.324357405174	29015.0	19790.0	39917.0	2.3719409E7	3302.6852776108794	-0.9811317787842471	-914.1995344238111	0.008867958350050142	0.0069327726625484105	1.5747728824096396	1.5634613377131064	-0.8604739956509665	1.007234937266232	7.7856206574769375	12.008039162700037	0.678514155118511	0.9376073268460217
ID18167	18167	9	1.0	3.1231740537878303	47.0897338278249	0.0	94.0	94	1.564602404568896	1		29036.897908979074	28994.0	20486.0	41255.0	2.3606998E7	3359.1430272460298	-0.9810799114414537	-896.4641689886282	0.009035826685148858	-0.005203435707638766	1.6287423015066411	1.5178397644291772	-0.8501294623919522	1.0730660374543368	7.690558134186628	11.901098804831143	0.6823286418095309	0.9341801385681291
ID21239	21239	9	1.0	2.9753604562247764	47.70258153163972	0.0	112.0	112	1.5728004082547549	1		29097.421245421236	29083.0	19285.0	41706.0	2.3830788E7	3423.0991440810235	-0.9810761471842266	-881.3698184311254	0.03825334024729341	-0.013328548059052137	1.6094423761729242	1.5539169835430449	-1.020830118669282	1.0357325347608193	7.771361278983398	12.757439398774938	0.6000396307967467	0.923728813559322
ID18680	18680	9	0.995853841304779	2.5864820844583956	47.17550330681122	0.0	97.0	97	1.564602404568896	1		29127.337468982623	29029.0	21970.0	43979.0	2.3476634E7	3737.057301180787	-0.9809512057075274	-802.7511559586422	0.045531327791017887	0.010358350161384328	1.6414730621754154	1.418135093819127	0.9591829155971691	1.1574870894385845	7.690558134186627	13.986641420475237	0.49401580291041236	0.9023982152816509
ID19193	19193	9	1.0	2.805098335976363	47.48477398132078	0.0	100.0	100	1.5407288207238166	1		29134.288804071242	29077.0	21545.0	43988.0	2.2899551E7	3785.5306961531564	-0.9809674977926537	-793.3528275356896	-0.015609266751806763	-0.03204369086117628	1.640055348920678	1.4425025424373388	0.8506913649199456	1.1369514442238293	7.457654952125348	12.278645051528189	0.6216003633244569	0.9234844025897583
ID30970	30970	9	1.0	2.467276894696585	47.72637644017303	0.0	170.0	170	1.5641188309506173	1		28863.08808933001	28791.0	21274.0	40870.0	2.3263649E7	3413.4613449871244	-0.9810340293897606	-874.7557386046683	0.013752381606391959	0.023769862703162736	1.617081461986165	1.4863780494455774	0.3048150590035582	1.0879341649248253	7.685805008022109	12.572863219237448	0.6109854165772002	0.9309153713298793
ID2813	2813	9	1.0	3.1054921354286704	47.70604382985608	0.0	4.0	4	1.60281566259452	1		28800.72555948174	28825.0	19809.0	40372.0	2.4451816E7	3372.0401030286102	-0.9810660992389175	-885.1132985384423	0.00971495620885548	-0.0038497096753626046	1.6526242830156048	1.5693008246968982	1.4118553202018331	1.0530959118910805	8.070808227347896	11.112689169637694	0.8212749153274247	0.9475446428571433
ID42749	42749	9	0.9958338141441345	2.4167867767430686	47.02811351692171	0.0	236.0	236	1.5708753152343269	1		29109.279411764706	29007.0	21946.0	42274.0	2.3753172E7	3695.642839270715	-0.9809753184569239	-812.2919373101743	0.004034968238443269	-0.0026531637266643923	1.6625745977303887	1.446230782616111	0.8864968410585824	1.1495914882429275	7.752348774325332	13.255114949432652	0.5544675962695452	0.9086350974930358
ID31486	31486	9	1.0	2.962774315035663	46.793272199241635	0.0	173.0	173	1.589545523381407	1		28901.529976019152	28896.0	20446.0	41055.0	2.4103876E7	3330.1508785113892	-0.981011797975047	-896.7622246777897	0.006223850469363403	0.004831958497452141	1.630411329793802	1.5762431907097072	1.6035074703119336	1.034365343751116	7.9377206947414525	11.853639559464089	0.7099082819629141	0.9445701357466062
ID38142	38142	9	1.0	1.4083604209713574	46.80178213073385	0.0	210.0	210	1.5607296204004135	1		28845.235955056178	28813.0	21012.0	40836.0	2.3105034E7	3457.5029913950343	-0.9810153486851336	-862.2132732515439	-0.0018611634345127774	0.0030992812901422086	1.6212640530829008	1.5271161973930074	0.6975565477500658	1.0616507478937205	7.652533124870505	12.60547418812235	0.605196917442824	0.9431751611013476
ID17665	17665	9	1.0	2.814225126809815	47.51146441293139	0.0	91.0	91	1.5587896201224332	1		29002.310473815465	28959.0	20477.0	41710.0	2.3259853E7	3573.4606344526237	-0.9809588810976413	-836.2419098767012	-0.0157747212076058	-0.007831533397345767	1.5867781378853911	1.4953527632177097	0.8840570007343301	1.061139670127704	7.633520620212435	13.133935768289373	0.5560898536124433	0.9208715596330275
ID5895	5895	9	1.0	3.259937592969812	47.79183336675458	0.0	22.0	22	1.5713568095951316	1		29001.498774509768	29019.0	19834.0	41349.0	2.3665223E7	3397.5787936255733	-0.9810187211146355	-882.3334132748306	0.01857439367452169	-0.00896403829109063	1.6179799820733816	1.5660756218212921	1.4049582533970308	1.0331429463104256	7.757101900489849	11.897862702989837	0.6886070338527087	0.93631669535284
ID43273	43273	9	1.0	2.4682787775631776	47.51127419122725	0.0	239.0	239	1.571838156461865	1		28986.787469287417	28944.0	20344.0	39700.0	2.3595245E7	3318.34940634247	-0.9810951356362845	-906.6622325840592	-6.134216122515112E-4	0.003547425746462458	1.618080607543089	1.5429155954649143	0.5487398565839174	1.0487162177238385	7.761855026654365	11.355531972333814	0.7564155043614208	0.9494186046511631
ID43786	43786	9	0.9737552404403687	2.141209021135504	48.08875981860304	0.0	242.0	242	1.3878065616898894	1		29312.10377358492	28690.0	23679.0	43778.0	1.8642498E7	4056.953844099178	-0.980677428712513	-733.3953969892715	0.09174126424277249	-0.0528234282553333	1.452645166219978	1.27862664492779	0.5569439002779764	1.136097993876872	6.050729607428671	20.131018929628027	0.18762300843902677	0.7829028290282908
ID35595	35595	9	1.0	1.500876168109297	49.79251594210278	0.0	196.0	196	1.580477332004933	1		28570.894800483667	28584.0	21002.0	38929.0	2.362813E7	3285.7223241014813	-0.9809467999006591	-895.3658077317328	0.002450273457860193	0.0022290922247318345	1.6162574922850441	1.572203757532741	0.6061599705884289	1.0280203723857249	7.847411297615651	11.416302520111353	0.7566331104411557	0.9548872180451126
ID24337	24337	9	0.9968613982200623	2.93238108440752	47.64595685444147	0.0	131.0	131	1.542201089402525	1		29172.605867346956	29128.0	21766.0	40575.0	2.2871323E7	3356.402604491802	-0.9810215194302022	-898.562448722079	0.008711008436304582	-0.014740876992149056	1.5529973532001635	1.4901919128217902	0.8875966169211705	1.0421458738555671	7.471914330618896	14.653868352846548	0.4372574086222589	0.8916619398752119
ID3354	3354	9	1.0	3.2597027802659766	47.94825984191584	0.0	7.0	7	1.5742426831183483	1		28624.212895377146	28647.0	20235.0	40052.0	2.3529103E7	3383.5901735490265	-0.9812216199437154	-884.0865392284987	0.005459897659860955	0.011254489247509474	1.6459224965735906	1.5318231635133965	-1.2010772891154902	1.074485969254111	7.785620657476945	10.81715340059575	0.8361363926499776	0.9545454545454545
ID4891	4891	9	1.0	2.9128226933825294	48.47704135005987	0.0	16.0	16	1.5809559019877426	1		28906.800242130772	28878.0	20398.0	41672.0	2.3877017E7	3372.796795043321	-0.9810576405026205	-887.7696427799534	-0.00229189368070517	-0.005215521336915488	1.608363560888494	1.5688982246207068	1.249916296665063	1.025154809692852	7.85216442378017	11.041732077197478	0.8093285095735877	0.9587928032501453
ID32028	32028	9	1.0	2.879131078452027	46.75088838611513	0.0	176.0	176	1.5947719612642925	1		28912.584523809546	28904.0	21112.0	41341.0	2.4286571E7	3272.3655773750347	-0.9810544752615924	-915.0431625122726	-0.0013061655148215753	-0.0019227877342909761	1.6298462533365505	1.5694079307557862	1.230389260826334	1.0385102696350328	7.990005082551126	11.716810925063474	0.7313715729545289	0.9507918552036203
ID5409	5409	9	1.0	3.1205664050686277	48.231786307380595	0.0	19.0	19	1.54563092926269	1		29005.481012658212	28960.0	20927.0	42503.0	2.291433E7	3657.4618858447566	-0.9810206475287341	-819.8360576987426	0.008212125577665175	0.0011431272688592969	1.6055511942249352	1.4749612157018714	0.6271254849174037	1.0885379067143277	7.505186213770512	12.18043731736498	0.6356902842786516	0.9266431924882631
ID44322	44322	9	1.0	3.099979116077949	47.65353560669562	0.0	245.0	245	1.5780823051220132	1		28859.471445929525	28875.0	20883.0	42600.0	2.3751345E7	3529.464016965569	-0.9810348063187841	-845.9345124780077	0.004373517923623781	0.003389737553017478	1.6501241119686687	1.5446108564786916	0.6806695948829283	1.0683105748269306	7.823645666793063	10.666577712806895	0.8641096066674427	0.9558652729384433
ID4390	4390	9	1.0	2.9481078028646563	47.664150339755	0.0	13.0	13	1.5909726182581536	1		28874.504773269666	28868.0	20017.0	41569.0	2.4196835E7	3326.513295729893	-0.9809648773837221	-894.6497725092802	0.003186271756948898	0.014603979471577145	1.6223201970551584	1.5543456799899356	-0.7343036941792759	1.0437319175137818	7.951980073235	11.984360912831836	0.695753481489057	0.9383062254627027
ID23850	23850	9	1.0	2.952103572641866	47.12543314289611	0.0	128.0	128	1.572800408254755	1		29054.761321909416	29033.0	20975.0	41885.0	2.373774E7	3548.9119056122386	-0.9810228265335217	-846.446812909581	0.0027880619829385553	0.0055650171516363495	1.6613756837790306	1.4870077918613624	0.8573628549684772	1.1172609134074563	7.7713612789834	11.048339570314525	0.8000422739268213	0.9606345475910693
ID36140	36140	9	0.9848201274871826	0.8686337742908492	48.847624596972715	0.0	199.0	199	1.2877157625403521	1		29071.727941176494	28569.0	22018.0	39662.0	1.581502E7	3747.178002077655	-0.980794394717827	-792.4036983621129	-0.12947339568868182	-0.026429298027794174	1.52844886013967	1.2553850967368747	1.8403585504244984	1.2175139438189688	5.209426276309358	11.199095068947049	0.5219560039449174	0.9125728559533719
ID44847	44847	9	1.0	2.541674780768403	46.66325009827087	0.0	248.0	248	1.5568472023958113	1		28866.302500000034	28832.0	21299.0	42233.0	2.3093042E7	3648.0341750965126	-0.9810396648092781	-818.8470938643734	0.002775747746645788	0.007075861899105655	1.6511593977556311	1.4452683123051682	0.6392907588642571	1.142458728042042	7.614508115554378	11.99453632556678	0.6650966951056771	0.9429075927015894
ID38704	38704	9	1.0	2.424630297017212	46.79332001789607	0.0	213.0	213	1.6271731114965642	1		28902.87871853548	28888.0	20204.0	39417.0	2.5261116E7	3280.7801277199815	-0.9810683450180615	-913.0712166683998	0.003630973336363375	0.006758261132288173	1.70722467724548	1.5581539898616346	0.7135184245405737	1.0956713446512967	8.31797078790272	12.018458200516111	0.7236519556846748	0.9679203539823009
ID3894	3894	9	0.9968410134315491	2.8028603364107623	47.46458683453676	0.0	10.0	10	1.4765451286053335	1		28935.829639889198	28749.0	21797.0	42453.0	2.0891669E7	3675.810477028363	-0.9808459369810046	-806.2184056100987	-0.006994234243010142	0.08840149034064336	1.7390790927121307	1.3411779319776536	1.579457157610877	1.2966803667487625	6.84925480306732	12.359904998235542	0.5634078862161911	0.857227840571088
ID23364	23364	9	0.988675594329834	2.48217004172979	47.37722082557091	0.0	125.0	125	1.5563612191773537	1		29133.586249999964	29018.0	22205.0	40949.0	2.3306869E7	3520.7040295430247	-0.980979523322374	-853.5578718111448	-0.022225943539875215	-0.033901873655129595	1.6005370691550385	1.4598237491135275	0.9988850879130758	1.096390622585061	7.609754989389858	13.494179680068424	0.5251550677346336	0.8939140145170292
ID32584	32584	9	1.0	3.029724816954102	47.52369116647985	0.0	179.0	179	1.5675007134522891	1		28852.14655172416	28775.0	21836.0	43269.0	2.3427943E7	3555.8700488961454	-0.9810296262286534	-839.2058046254147	0.0012426619094430475	0.005542145331167312	1.6374783243085154	1.4874356296259874	0.6358351731965535	1.1008734036579828	7.719076891173721	11.736647563220355	0.7041855420667378	0.9360230547550434
ID39241	39241	9	1.0	2.6517353994644526	47.025397551656006	0.0	216.0	216	1.6234495983521808	1		28926.5269804822	28912.0	20049.0	39997.0	2.5195005E7	3285.5184018810196	-0.981058850279874	-912.0341674285569	0.011769655174065053	0.0069139034363629535	1.6365355024817247	1.6309861023486476	-1.5620440151024158	1.003402481557069	8.279945778586594	11.68770687253527	0.761690843586572	0.9576690489279829
ID26960	26960	9	0.9936794638633728	2.6318479501386065	47.400741816323155	0.0	147.0	147	1.5771232759814056	1		28952.75669099754	28807.0	21953.0	44149.0	2.3799166E7	3788.541043613647	-0.9809873474512433	-788.6215020585657	0.04433900612966901	-0.014322146082905664	1.6556339266056528	1.4743368499218097	0.7358029241912907	1.1229685581646136	7.814139414464039	15.100612600584089	0.4306276255875847	0.871686108165429
ID39760	39760	9	1.0	1.681225511688603	46.73948479426047	0.0	219.0	219	1.7934792847960201	1		29256.53621825023	28990.0	21414.0	39603.0	3.1099698E7	3636.848542676577	-0.9809342815937885	-827.7790406109542	-0.09713725867236606	-0.05319734834289323	2.374073002592294	1.4414230033776936	0.6533547645512566	1.6470342134329181	10.105146225760679	14.27536824939916	0.623128802688522	0.8873121869782971
ID45397	45397	9	1.0	2.130168442763825	47.94136647887817	0.0	251.0	251	1.579998617066796	1		28742.51694915256	28662.0	20362.0	39696.0	2.3741319E7	3306.7731157589756	-0.9811319144736353	-903.961554378167	-0.003816693305396917	0.022546500533250195	1.6284365930211384	1.5224242996300859	0.011290701424468957	1.069633868440494	7.842658171451137	11.548142053704883	0.7390076181145572	0.9570765661252906
ID40790	40790	9	1.0	2.48640378746522	47.030038228712144	0.0	225.0	225	1.6009266629251115	1		28953.080094228535	28940.0	20091.0	38729.0	2.4581165E7	3346.4460235988236	-0.9811290632819896	-899.650085136893	0.00747377469337247	1.9666379550068474E-4	1.6509214723700196	1.5746278257018467	0.47038160308206445	1.0484518598127575	8.051795722689834	11.592910190894768	0.7528659735681247	0.955442752397067
ID26455	26455	9	0.9888793230056763	2.374828305100859	48.018640634056425	0.0	144.0	144	1.4605764404187727	1		29137.941843971636	28776.0	22567.0	42348.0	2.0542249E7	3733.475255172863	-0.9807480552372816	-795.1671666819743	0.07091160424559097	-0.01004450038232157	1.5116277960615485	1.4031201929657349	1.2863430908156577	1.077333077835951	6.701907891967339	14.368743605615265	0.4079159885516308	0.8358032009484297
ID22872	22872	9	0.9887178540229797	2.5023785836949277	48.47805681246947	0.0	122.0	122	1.5568472023958109	1		29108.164807930596	28935.0	22370.0	44501.0	2.3490289E7	3796.3612010168745	-0.9809045930671726	-787.7259359488378	0.0059915705481192495	-0.04794573102045572	1.676739577232027	1.4534507167280941	0.8566281065081978	1.1536267160173033	7.614508115554374	14.393939460210785	0.4618408825613325	0.8706521739130435
ID9565	9565	9	1.0	3.1962883955109587	48.11449449283588	0.0	44.0	44	1.5129835241324106	1		28900.344782034375	28870.0	20509.0	39551.0	2.1877561E7	3271.560442487914	-0.9810576184652683	-915.0356319641219	-0.007693999389447626	-0.002439795322050564	1.5841227513021452	1.4383283432130518	-0.7142873031495688	1.1013637871888182	7.19147988691247	11.474683660394078	0.6863516642879236	0.9374225526641888
ID40285	40285	9	1.0	1.462438392076462	46.68516120508117	0.0	222.0	222	1.6689434790267277	1		29504.44673913046	28988.0	22448.0	43330.0	2.7144091E7	4168.485638891336	-0.9805045387916372	-711.959444989686	-0.09157433585814403	-0.048086226020471114	2.117569456854844	1.3900269248707597	0.7287377211191405	1.5234017550068168	8.750505268873667	14.070819559845882	0.5553978664043759	0.9002444987775062
ID36706	36706	9	0.9834747910499573	0.5458209330047955	49.017708760574855	0.0	202.0	202	0.9801704319974601	1		29926.686708860754	28834.0	23174.0	39432.0	9456833.0	3305.202143991828	-0.9803776619139571	-904.7597253753057	0.016811061715231407	-0.03062834521124773	1.4023934856441775	0.7248899005507304	-1.4712392876313012	1.9346296376576886	3.0182351144675543	8.115007004697649	0.5759504651746268	0.9149855907780969
ID9059	9059	9	1.0	2.866366224145725	48.01652731059581	0.0	41.0	41	1.543671953913677	1		28991.679438058745	28925.0	20086.0	41619.0	2.2700485E7	3562.8331876387138	-0.9812455556899635	-851.4935894429902	0.04394116381812658	0.006204912180915916	1.56979563321051	1.5297565552878631	0.7906547286278256	1.026173496550314	7.486173709112446	13.11178780326578	0.5471998126190876	0.8913412563667233
ID27491	27491	9	1.0	2.5822008053171546	47.22935939195346	0.0	150.0	150	1.573281313451211	1		28847.19094247245	28832.0	20498.0	40236.0	2.3568155E7	3294.4782338929367	-0.9810079451394794	-904.5809778920253	0.02908813233780232	0.017754538814663205	1.5945953153585353	1.525576310727043	0.2205046964637152	1.0452412666257251	7.776114405147912	13.514893306470395	0.5349919687540309	0.923771880293619
ID15213	15213	9	1.0	2.6815208150419956	47.92951611464352	0.0	77.0	77	1.5372880438193406	1		28917.12132822477	28880.0	20941.0	42480.0	2.2642106E7	3636.3537974877527	-0.9809845801637153	-820.493574043508	0.001559374775848092	-0.005218158786152353	1.6111072287734574	1.4550755297837514	0.9693710495583109	1.10723271458829	7.424383068973743	12.789745648434184	0.5703565328717972	0.9129164231443604
ID10606	10606	9	1.0	3.018361025486924	46.79594835545445	0.0	50.0	50	1.5490531749531895	1		28991.335435056757	28975.0	19109.0	41399.0	2.2990129E7	3477.6391229776104	-0.9810473879261007	-863.0473350261357	-0.0316782241123854	-2.868412777158108E-4	1.6687186170883561	1.4414259326263015	-1.1171223618432897	1.15768599642711	7.538458096922124	12.581087672653862	0.5984887780095552	0.9237041351193944
ID14702	14702	9	0.9947242140769958	2.4017145581074124	49.12357733712517	0.0	74.0	74	1.5737620716941974	1		28742.1465201465	28723.0	22069.0	38525.0	2.3539818E7	3079.25479593846	-0.9810799592288805	-968.0235090682983	0.0031817908485703033	-0.014269207311924782	1.6334225885593925	1.5558120256013102	0.25571923138157604	1.049884280157872	7.780867531312429	12.123649103922682	0.6652289936885266	0.9259049773755651
ID10096	10096	9	0.9878620505332947	2.69579815066468	47.47255705156259	0.0	47.0	47	1.5249361801264951	1		28999.424836601305	28879.0	22389.0	41715.0	2.218456E7	3680.7094262921582	-0.9809871912626705	-813.0268795707145	0.022779787180922894	-0.0011667370954443685	1.6278156557752699	1.4716395256774195	0.7991523804004349	1.1061239028803334	7.305554914860839	12.085142079314739	0.6285785437993352	0.9083924349881789
ID15729	15729	9	1.0	3.191181372514803	47.6183478577875	0.0	80.0	80	1.5703936732437833	1		28861.67399267398	28855.0	20471.0	41873.0	2.3637711E7	3531.205391341417	-0.9810802673283454	-847.6529516377503	0.030957729594409025	0.022528570799830585	1.586698419795109	1.5370586379112443	0.2655052751066458	1.032295307842856	7.74759564816082	12.73092768105185	0.600698722511732	0.9188275084554672
ID37233	37233	9	0.9968411326408386	0.477332289097024	49.64971543936793	0.0	205.0	205	0.8946281733921642	1		30014.339694656497	29062.0	22991.0	38539.0	7863757.0	3193.346675737715	-0.979894773879855	-916.1850476827431	-0.10189610114209381	0.01935590527321222	1.2433625381673796	0.800117142222832	1.5420570857524956	1.5539756275101828	2.5144037410288798	7.828100335985578	0.5156227978469721	0.9412811387900355
ID34675	34675	9	1.0	1.1534707716726635	50.016132559640994	0.0	191.0	191	1.453307262635177	1		28524.912732474942	28602.0	17775.0	39109.0	1.9938914E7	3676.8625570106783	-0.9810343409335424	-802.5889846837342	-0.05975921090972464	0.023342804292863027	1.5957227309503668	1.410664616809073	1.707653762967496	1.1311850541483741	6.635364125664114	10.129255095936688	0.8126800661772478	0.962095106822881
ID13172	13172	9	1.0	2.363379811100958	48.148661090743154	0.0	65.0	65	1.6103495027581491	1		28892.26340326337	28874.0	21331.0	39130.0	2.4789562E7	3039.509739545532	-0.9810968733137836	-986.7025909493425	4.753839937818638E-4	0.004120583786585503	1.6233766527264752	1.6212287300566637	0.6617820046294448	1.0013248733075046	8.146858245980152	10.999828393170736	0.8461126810614407	0.9645469893078222
ID22389	22389	9	0.9958726167678833	2.7362425904561323	47.07639672100979	0.0	119.0	119	1.5626672122333007	1		29183.034696406452	29087.0	21949.0	43596.0	2.3550709E7	3615.0330536446736	-0.980941564937731	-831.0058382192592	0.005816591595556164	-0.027517617365667907	1.650703578318606	1.4560709718500573	1.0926162531534096	1.133669725055539	7.671545629528569	15.342852690415409	0.40952508195742143	0.8824494259158013
ID33142	33142	9	0.9905489087104797	2.8755189045625014	47.74426527689624	0.0	182.0	182	1.5771232759814056	1		28830.238153098464	28776.0	22049.0	43844.0	2.3727286E7	3696.9845895183603	-0.9810696541933518	-808.2987003024523	-0.016327829114560127	-0.015142739307980121	1.7026019879745669	1.457531670105466	0.981649971230085	1.168140646886505	7.814139414464037	14.16020532632808	0.4897245973320137	0.8964013086150483
ID11127	11127	9	1.0	2.960318106579309	47.620736877667056	0.0	53.0	53	1.5602448464733898	1		28926.68905472639	28933.0	21225.0	42005.0	2.3257058E7	3607.370242652699	-0.9811124307922146	-833.0685015341502	-0.014163449194249075	0.012373465487256912	1.6074093828193576	1.4802375803321555	0.7108972735722725	1.085913102178277	7.647779998705981	12.764990860630569	0.5897992743114651	0.9403857393337222
ID34168	34168	9	1.0	2.0174699150838653	49.41418070202384	0.0	188.0	188	1.5392551438483715	1		28711.32397959184	28664.0	21351.0	40527.0	2.2509678E7	3416.235585123499	-0.9809922826336946	-867.5030861459044	1.7767621988192643E-4	0.004232099618911124	1.6283836599629211	1.454688483187224	0.2253163440488407	1.1194036928065387	7.443395573631803	11.907971085234955	0.6596376275321183	0.9233490566037735
ID41337	41337	9	1.0	2.4244029916001404	46.75974075800831	0.0	228.0	228	1.5895455233814073	1		29021.707434052732	28988.0	19925.0	39471.0	2.4204104E7	3313.434316645642	-0.9811446310310187	-911.5333987845631	-0.012800288207390919	0.007390099431418413	1.6257899104941682	1.5963486675094398	-0.3854385347706884	1.0184428650106003	7.937720694741454	11.14116330531726	0.8036086394443986	0.9619815668202768
ID8570	8570	9	1.0	3.019273906372817	47.99667078604945	0.0	38.0	38	1.5833465821708452	1		29056.81544028948	29019.0	20584.0	40748.0	2.40881E7	3246.5715630437307	-0.981070284000138	-927.703197139637	0.01536775995905791	-3.3985993953735196E-5	1.6119668038810462	1.5812071594340034	-1.4437565465265367	1.019453266615649	7.8759300546027475	11.7811628923177	0.7130752994255635	0.9414772727272729
ID14202	14202	9	1.0	2.6446522504147367	48.6932874885705	0.0	71.0	71	1.6098796706539824	1		28758.548951048964	28748.0	19145.0	38810.0	2.4674835E7	3169.1486539316074	-0.9810689421768329	-940.5437449827972	0.0022606963048492517	-3.7795352530967916E-4	1.6664805491022296	1.576025603784558	-1.255870529900053	1.057394337439988	8.142105119815636	11.050210661469308	0.8379255905295283	0.9543175487465186
ID16250	16250	9	1.0	2.8887300286661803	47.33341026988754	0.0	83.0	83	1.555388797202272	1		28917.757841907125	28936.0	21368.0	43005.0	2.3047453E7	3567.855110676899	-0.9810766071274558	-840.410204892783	-0.005169706250036417	0.009054956736069712	1.5787937649828048	1.4909279678441736	1.140807700461917	1.0589336299497298	7.600248737060826	12.811442460237764	0.5818909585078091	0.9152833428734973
ID8060	8060	9	1.0	2.6614119059152443	46.688667448865175	0.0	35.0	35	1.590021363991791	1		29128.714456391896	29112.0	19512.0	40125.0	2.4380734E7	3388.0362074524014	-0.9810022747181011	-887.9155915725974	-0.024443124155387845	-0.010521756255067868	1.650192431070927	1.524718287549831	1.4565751307313797	1.0822933289025662	7.942473820905969	12.626238203795994	0.626062511805773	0.9435347261434216
ID29565	29565	9	1.0	2.7712628944075144	47.36820495514761	0.0	162.0	162	1.552467876695574	1		28904.13619167717	28875.0	20280.0	41328.0	2.292098E7	3524.226564136846	-0.9809995194717577	-846.8965823356241	-0.0037461234032717112	0.01310062975956181	1.5590644797918993	1.4981086992238133	1.392493952927807	1.040688489826985	7.571729980073728	12.284316997216626	0.6305259311376422	0.9426035502958577
ID41853	41853	9	1.0	2.0910630247248974	46.06582286221617	0.0	231.0	231	1.5699118834876233	1		29118.570024570043	29084.0	19999.0	40035.0	2.3702516E7	3424.607490551321	-0.9811562001021747	-885.4395274499593	-0.0027129675469403365	0.001293477302034699	1.6135027373636528	1.5481414724554357	0.8446016384807004	1.0422191809153918	7.742842521996301	11.3722925672786	0.7523401555236043	0.944895591647332
ID25470	25470	9	1.0	2.3880142972993283	47.93694419170356	0.0	138.0	138	1.593348269302548	1		28917.46912114014	28847.0	19972.0	40052.0	2.4348509E7	3229.2882017204183	-0.9810176472344401	-925.572089652297	-4.2947598955326614E-5	0.004473965411500315	1.6349515950892495	1.5681501217291176	1.0773933568634655	1.0425989020021076	7.9757457040575765	10.855391367201182	0.850531086407251	0.9566704675028508
ID25982	25982	9	0.9968279004096985	2.663106529238066	48.09872299735662	0.0	141.0	141	1.5539290232558882	1		28930.607277289866	28809.0	22219.0	44978.0	2.3057694E7	3844.6969805118615	-0.9809896851319075	-776.6056749208351	0.010645682373465663	-0.005998830373616247	1.6711946581803026	1.4448895114114089	0.8643424364244018	1.1566245342509494	7.585989358567281	13.657614770696654	0.5110605707594916	0.8956228956228958
ID7551	7551	9	1.0	2.899361018531918	47.72865355289762	0.0	32.0	32	1.5621830395765244	1		29100.656288916547	29092.0	20676.0	42371.0	2.3367827E7	3616.2513610993697	-0.9810252661664496	-832.1060298820934	-4.4308988584555373E-4	0.014117296259242641	1.6669132349386144	1.4824826724749471	0.6691535075271633	1.1244065552252072	7.666792503364045	10.812085380214086	0.8241469209931509	0.9567022538552787
ID16767	16767	9	1.0	2.858682250914966	47.160161648790464	0.0	86.0	86	1.580955901987742	1		28932.136803874066	28899.0	20824.0	40583.0	2.3897945E7	3243.931766188408	-0.9810331360502622	-922.6286633568699	0.024224074255798398	-0.011631838191577999	1.615628915288341	1.5563846123219096	-1.2352251072399987	1.038065335841407	7.852164423780165	13.323994882345172	0.5558150916925467	0.9162506932889626
ID28031	28031	9	1.0	2.742796604649293	47.921042437491785	0.0	153.0	153	1.5919233041023342	1		28829.837125748527	28786.0	19469.0	40917.0	2.4072914E7	3380.0856678671944	-0.9810302400526902	-882.1959027671401	0.003777148236085826	-0.0010740775787004802	1.6134497307886984	1.5959456506050123	0.5428780448570597	1.0109678422802495	7.961486325564032	11.331646165658434	0.7791444965262218	0.9389013452914803
ID7040	7040	9	1.0	2.627342758824278	47.34953311124213	0.0	29.0	29	1.5298888926792131	1		29038.438551099607	28895.0	22267.0	43606.0	2.2446713E7	3705.3304863915114	-0.9811706477659639	-816.7430991325222	0.02045619492689061	-0.01462885732715637	1.5976675181990447	1.4210524947660623	1.0893326626812299	1.124284658085103	7.353086176505999	14.355983439928687	0.4483463334533913	0.8715492957746473
ID12672	12672	9	1.0	2.9576174091268626	47.74268141870645	0.0	62.0	62	1.587640734772226	1		29003.773381294974	28999.0	20675.0	42157.0	2.4189147E7	3480.2971386179233	-0.9809952735395724	-860.3466385530187	0.004502865220337588	0.011918715916740935	1.6644189971547612	1.5099691384182576	0.46579111178631927	1.1022867652105095	7.918708190083384	11.450023221290095	0.7590169392846576	0.9476678043230943
ID33668	33668	9	1.0	2.523888722418378	48.92499029696424	0.0	185.0	185	1.628102659193915	1		28741.49427917623	28753.0	21024.0	39147.0	2.5120066E7	3049.7327722625746	-0.9810405982394976	-975.3037699381249	0.0025829472454445834	0.011710784431841616	1.6967280822230317	1.5564413703737294	-0.9110771195684064	1.0901329883152726	8.327477040231745	11.489759160985667	0.7926864911639021	0.966354109211252
ID13703	13703	9	0.9824447631835938	2.416723995988918	48.50470184738489	0.0	68.0	68	1.5909726182581538	1		28885.759523809505	28823.0	23055.0	42420.0	2.4264038E7	3470.739967991803	-0.9810170301806435	-860.2092324622853	0.0168918861144468	-0.004902288589370134	1.6979135996183465	1.4956007184318423	0.8304415882308998	1.1352719871642158	7.951980073235002	13.184696672030167	0.5748371949043255	0.8965702036441591
ID11658	11658	9	1.0	2.8552126721847984	47.36496179356047	0.0	56.0	56	1.5650858287746445	1		28894.791358024653	28843.0	21046.0	41477.0	2.3404781E7	3440.8344896034846	-0.981073415047334	-870.5927070881751	-0.022496837531774776	0.008135544438671571	1.6037000382267474	1.5051660174402095	1.1662929953043688	1.0654638887968728	7.695311260351146	11.876121489751213	0.6856252315189609	0.9523529411764706
ID29066	29066	9	1.0	2.881395066497179	46.87392260561127	0.0	159.0	159	1.6004540646379357	1		28848.74235294118	28837.0	20187.0	41202.0	2.4521431E7	3321.405577300461	-0.9810025965072382	-897.0380808814126	0.01018594803721548	0.0014154160793503768	1.6657387426603376	1.5637799330274849	1.1266901263547304	1.0652002289321234	8.047042596525317	11.826512341130535	0.7229908244111286	0.9400333148250971
ID12171	12171	9	1.0	3.043256507768249	47.35126960421149	0.0	59.0	59	1.570393673243783	1		28956.91042944786	28971.0	19094.0	40770.0	2.3599882E7	3370.2213286380106	-0.9810058771571087	-887.5159413161431	-0.015512838182547077	0.01978781338039924	1.6458468454780317	1.5053001851683376	-1.016707482120738	1.0933678622340546	7.747595648160817	12.175341937604342	0.6567717690442799	0.9493302271403609
ID6541	6541	9	0.9958338737487793	2.943718211187238	48.16563281394605	0.0	26.0	26	1.5718381564618655	1		29090.06837606837	28985.0	22523.0	42496.0	2.3824766E7	3505.6173322832287	-0.980987575705731	-856.320300020778	0.002970162580243385	-0.022852531222452052	1.668027170895861	1.499187086949849	0.9890279811070265	1.1126210900665663	7.76185502665437	12.950317708292324	0.5815868051456466	0.9062153163152059
ID28560	28560	9	1.0	2.750550026383372	47.36934120647107	0.0	156.0	156	1.5607296204004129	1		28868.7146401985	28784.0	20243.0	40996.0	2.3268184E7	3414.129932789866	-0.9810298267211564	-874.557385899081	-2.767503282269887E-4	-0.002164082872616474	1.5684597476505435	1.5341754702744845	-0.6932008624520998	1.022347037897774	7.652533124870501	12.261017643363257	0.6396789321434471	0.9300982091276719
ID30096	30096	9	0.9926473498344421	2.601762117185248	47.852068999633495	0.0	165.0	165	1.5402377517644992	1		29005.352417302794	28802.0	22458.0	45595.0	2.2798207E7	3965.2906074786606	-0.9809649822740566	-753.9340188032027	0.015034032819624635	-0.024433561346161398	1.6674648467273276	1.4386594188624866	0.7362884837993721	1.1590407186474698	7.4529018259608355	13.831676229193425	0.48953712798088567	0.8813940415964028
ID19861	19861	9	1.0	2.898326219321524	47.24291711888341	0.0	104.0	104	1.5372880438193401	1		29135.98975672213	29076.0	20377.0	41203.0	2.2755208E7	3425.399515519405	-0.981045527247747	-880.4931734656753	0.021245068627587276	0.003230096097325856	1.5459153093538016	1.5127839287684444	0.42502644274281626	1.0219009337389837	7.42438306897374	11.715390974310328	0.6797616543284187	0.9270029673590503
ID20374	20374	9	1.0	2.857573085505619	46.82001848290294	0.0	107.0	107	1.5881171461062116	1		29148.174850299416	29138.0	19068.0	40361.0	2.4338726E7	3321.7866491591853	-0.9810558007800495	-908.8392702310878	0.013041657874403386	0.022451610586671052	1.61564098302561	1.5264211545140844	-0.906492552502419	1.0584503354448906	7.923461316247903	14.446440072653854	0.4770930886644204	0.916941694169417
ID24982	24982	9	0.9907312393188477	2.7146737420595795	48.201530765712846	0.0	135.0	135	1.5650858287746447	1		29120.22167487686	28945.0	22709.0	44578.0	2.364562E7	4001.2418226628165	-0.9809634251172501	-750.0563227818145	0.012533980166288082	-0.03192419992377427	1.7507927888011081	1.4217887543229424	0.8465857669994482	1.2314014887780131	7.695311260351148	14.13246536494502	0.4841725853507732	0.8732470334412085
ID21400	21400	9	1.0	3.0819272728429463	47.34218088966981	0.0	113.0	113	1.5857336581262054	1		29115.26024096388	29098.0	19355.0	40631.0	2.4165666E7	3315.871386470521	-0.9810912251286368	-911.169124756631	-0.019790081555689686	-0.011419881496055356	1.6349530836845667	1.5748632526696562	1.8768900058051634	1.0381555864695224	7.899695685425325	11.768146491955616	0.7168100632866217	0.9459305634604441
ID21912	21912	9	1.0	3.172108394625573	47.00968476170764	0.0	116.0	116	1.582390743519188	1		29123.274486094302	29079.0	20504.0	41828.0	2.4084948E7	3436.8805075407236	-0.9811080576909205	-880.1283248710231	-0.005772670506409063	0.023073226256301586	1.6235566157804173	1.5282382138368351	-1.5412185510504235	1.0623714294542297	7.866423802273717	12.605422240356784	0.6221174867763236	0.9457142857142857
ID19355	19355	9	1.0	2.816605125551254	47.215030588411196	0.0	101.0	101	1.5862106422423101	1		29072.504807692312	29033.0	18583.0	40113.0	2.4188324E7	3389.7905934032083	-0.9811092659068387	-890.8572503548121	0.011311665089173549	-4.662100824525001E-4	1.621640395777807	1.5712378969952001	1.8480778317095505	1.0320782097217713	7.904448811589842	11.917758722365086	0.6993462940009663	0.9464997154240181
ID30619	30619	9	1.0	3.140232835417443	47.38016282377435	0.0	168.0	168	1.5675007134522898	1		28914.51664611589	28902.0	20766.0	39931.0	2.3449673E7	3217.2627362757835	-0.9811121989537159	-933.6770412513144	-0.011241044733976217	-0.019407712972556317	1.6090897769048909	1.5297623310966904	-1.4206395511050687	1.0518560590724773	7.719076891173726	12.12299850427171	0.6600170093206515	0.9264118653736457
ID42396	42396	9	1.0	2.4305804412867746	46.72101050801289	0.0	234.0	234	1.5904970622414742	1		29032.357995226717	29018.0	20976.0	40354.0	2.4329116E7	3510.245821636589	-0.9810605129568459	-856.8451812281498	0.001742540314989577	-0.006440241126320501	1.66847533554749	1.540646724313914	0.6425731515586934	1.0829707480736708	7.947226947070485	11.136843056823054	0.805195390882029	0.9537934968625214
ID20895	20895	9	1.0	2.8591713705312127	47.40912612107822	0.0	110.0	110	1.5689478601339077	1		29065.553374233106	29009.0	19772.0	40500.0	2.3688426E7	3316.431984067919	-0.9810821020785878	-909.0127438027325	0.017506174803948026	0.01747135889847218	1.6068638119835101	1.5169540492563456	-1.081601008670075	1.0592699315916925	7.7333362696672685	13.767658556076654	0.5126920528532182	0.9104644655847792
ID2464	2464	9	1.0	2.8869944955187674	48.029829347872116	0.0	2.0	2	1.5456309292626902	1		28877.45685279186	28772.0	21123.0	41399.0	2.2755436E7	3378.460024424825	-0.9810316450838391	-884.145018383468	-0.014288922838284578	-0.05342331594397861	1.5597118390066627	1.4734033392847847	1.3264224096935182	1.0585776463380174	7.505186213770513	13.782596491527027	0.49648856784940804	0.9074712643678163
ID17825	17825	9	1.0	3.1277317496067654	47.458120720452015	0.0	92.0	92	1.5607296204004133	1		29026.908074534156	28967.0	21724.0	43386.0	2.3366661E7	3581.804825080789	-0.980965252413038	-835.2862993933488	0.0017812550623755594	-0.006129025653099358	1.6151906851413425	1.519369443221711	0.4706683673491765	1.063066453223154	7.652533124870504	11.476109356246997	0.7301729267252683	0.9420713867758927
ID35233	35233	9	0.9939675331115723	0.3387299880184879	50.385955370140394	0.0	194.0	194	0.7522298027319466	1		30675.44086021506	29040.0	23170.0	40359.0	5705632.0	3797.760889281901	-0.9802203748644466	-800.5691674364249	-0.04884924848099504	-0.034878513583881776	1.2533605347231818	0.5296598041496461	1.5961846858574495	2.36635010794413	1.7776691855289226	6.583524026419942	0.5153994593637851	0.921182266009852
ID18338	18338	9	1.0	2.745924569866327	46.98172597931809	0.0	95.0	95	1.6018714412091322	1		29079.039952996518	29051.0	20428.0	41737.0	2.4746263E7	3361.0259131684943	-0.9809355531416858	-890.337089202809	0.014832471571665338	0.004113478348562517	1.644237715045988	1.548964610638744	1.4958429900652461	1.0615076056308066	8.061301975018866	13.196802001271138	0.5816713221132499	0.9385722191477591
ID31652	31652	9	1.0	3.233569056992546	47.68632093766841	0.0	174.0	174	1.5621830395765246	1		28877.187112763313	28905.0	19317.0	41260.0	2.330389E7	3456.8726372555197	-0.9810629342323639	-865.537091980624	0.01442111786374461	0.026113310700450726	1.61472465611203	1.4970818990251415	-0.7310996039975305	1.0785813769864523	7.666792503364048	11.824752147594587	0.6890321407381493	0.9405247813411082
ID17317	17317	9	1.0	2.7486711578265832	47.79840394914613	0.0	89.0	89	1.6061160660417477	1		28906.22950819671	28923.0	18874.0	39131.0	2.468592E7	3185.3052027216804	-0.9810515489666097	-939.6984387280759	-0.005222074901303789	0.0033375070549007467	1.6424573744885875	1.5842452855141045	1.8453650937945782	1.0367443662334097	8.104080110499506	11.818201450226333	0.7291398126317861	0.9530463946338735
ID31142	31142	9	1.0	2.569378047415891	47.09750967325508	0.0	171.0	171	1.5563612191773541	1		28892.05513784462	28835.0	20388.0	40521.0	2.305586E7	3361.132979795941	-0.9810525938820228	-890.1542341060342	0.012299828076479087	3.740315207747699E-4	1.5608531764197515	1.5209113985736267	0.4228309483574495	1.0262617387729382	7.609754989389862	13.673179103408495	0.5114951650400701	0.9112122936824131
ID43430	43430	9	1.0	2.7569816502670346	47.315233135727524	0.0	240.0	240	1.6032875647577243	1		28977.255594817463	28929.0	18720.0	39542.0	2.460169E7	3383.349708069543	-0.981011697212743	-884.9696873317199	-0.009710767243992922	0.017868597896245127	1.6505809550875759	1.5651766060761427	-1.371843524167833	1.0545653114670168	8.075561353512411	11.952545953682279	0.7103325905172697	0.9555680539932508
ID2985	2985	9	1.0	3.2536297910651837	47.44356968914527	0.0	5.0	5	1.593822974592181	1		28821.47324613557	28787.0	19297.0	41660.0	2.4238859E7	3311.6289801186904	-0.9810261472638822	-899.9731546144185	0.005011952725853447	0.01928862001054529	1.634382119135576	1.5643341001412359	2.0497463503136792	1.0447781704611667	7.980498830222091	11.91997121093845	0.7058127337223371	0.9443194600674916
ID18858	18858	9	1.0	2.944691997307202	47.70699441209725	0.0	98.0	98	1.5857336581262054	1		29064.611778846174	29033.0	21158.0	42821.0	2.4181757E7	3590.1384356999997	-0.9810450681198387	-838.0116526587221	0.01662077153234735	0.029712723284566735	1.6866325576151342	1.486229794197258	0.7078041909915098	1.1348396891250034	7.899695685425325	12.100153755707609	0.6780136663798969	0.9464692482915714
ID6059	6059	9	1.0	3.175479463886092	47.2645471681322	0.0	23.0	23	1.5505175393970523	1		29060.221383647775	29081.0	19961.0	40680.0	2.3102876E7	3294.1245178099875	-0.9810760147538571	-914.700591963454	0.001703613175528712	0.013559665391078191	1.610136539755323	1.5199339337437399	-0.5919724200654953	1.0593463992144747	7.5527174754156725	10.937980137454836	0.7933025359143937	0.9566526189042749
ID24494	24494	9	1.0	2.813873838675452	47.2164365069051	0.0	132.0	132	1.5847792592084962	1		29070.062801932378	29078.0	21087.0	40999.0	2.4070012E7	3529.481421352015	-0.981015096645522	-851.2014711541099	-2.5279420246151606E-4	-0.0044734037582422285	1.6334735323994747	1.5523687110946667	1.0540122781909287	1.0522458490210205	7.890189433096295	11.642903638476628	0.7314332317131581	0.9405099150141645
ID38327	38327	9	1.0	1.5449928363204466	46.212386543370386	0.0	211.0	211	1.6037593280649058	1		28883.669411764695	28888.0	20045.0	40033.0	2.4551119E7	3352.2041459561706	-0.9810254250884742	-890.9639054431436	-0.005329658834327172	0.007806673396458257	1.6421974512534943	1.5899247504492584	0.08523476930170881	1.032877468439601	8.080314479676927	11.328290245918954	0.7912421095294694	0.9609949123798752
ID43961	43961	9	1.0	3.0635206455515505	47.10325126564377	0.0	243.0	243	1.5871641804361798	1		28926.16826923074	28950.0	19378.0	40157.0	2.4066572E7	3495.884731837423	-0.9810430642592021	-856.4139509666651	-4.1957751750385663E-4	0.006488006656902782	1.636003715895283	1.5628761634842987	1.5169354165755167	1.0467903690129565	7.9139550639188725	11.726794070832483	0.723177401540332	0.9412097230073487
ID4546	4546	9	1.0	3.0459552862511514	47.10225187547828	0.0	14.0	14	1.5890695402824346	1		28938.45813397132	28868.0	19997.0	41731.0	2.4192551E7	3360.6693323085788	-0.9809742933733356	-887.9661934112397	0.006600934582787191	-6.154095377604519E-4	1.6416468830078323	1.5636530701448936	-1.3490947506829951	1.0498792311108445	7.932967568576938	11.571265113119239	0.7445328339120653	0.9558991981672393
ID5572	5572	9	1.0	2.8614447949714408	47.256209492589505	0.0	20.0	20	1.5655691037062718	1		29005.41481481482	28995.0	20907.0	42827.0	2.3494386E7	3637.88320672039	-0.9810293015947542	-824.6297219042574	0.02683512140843522	0.006971262988165578	1.6467712232068128	1.4813724747286845	0.7950364826077145	1.1116523705548271	7.700064386515659	12.182181812361513	0.6520097153832758	0.9246575342465753
ID35780	35780	9	1.0	2.025084467931005	48.545632424381395	0.0	197.0	197	1.5999813267559235	1		28640.410861865395	28653.0	20115.0	38071.0	2.4258428E7	3105.3076493240474	-0.9810126932930604	-953.050398841469	-9.974655832491526E-5	0.012243660742830198	1.6309512680742728	1.5611455029838512	-0.7684330123536	1.0447144516363147	8.042289470360803	12.471964253301278	0.6497104469507003	0.9484304932735429
ID5064	5064	9	1.0	2.824372220985585	47.77206053957725	0.0	17.0	17	1.555875084160285	1		29016.521197007496	28954.0	21128.0	42692.0	2.327125E7	3625.4672112088024	-0.9809793208938448	-825.5534396188675	2.16329123918734E-4	-0.01728410020545074	1.6013434027300408	1.488340329222186	1.0168539809900017	1.0759255603635431	7.6050018632253416	13.850918195763674	0.4981407384085914	0.8998875140607421
ID24011	24011	9	0.9968680739402771	2.668854883738715	46.61638679664965	0.0	129.0	129	1.5568472023958113	1		29093.827715355805	29030.0	21480.0	43166.0	2.3304156E7	3552.9579743899176	-0.9810386732675014	-847.3409472932423	-0.009798844977659855	0.021469795962985174	1.6114865154795692	1.4660759980900706	0.8394756120642933	1.0991834786047463	7.614508115554376	12.513549223401863	0.6110696375629632	0.9434628975265017
ID44496	44496	9	0.9937351942062378	1.868729567762352	47.04396237445562	0.0	246.0	246	1.5426915333931088	1		29030.814249363866	28839.0	22092.0	43344.0	2.281822E7	3805.6933425700563	-0.9808553518900993	-781.6512019801613	0.0017153651260192228	-0.030955066807419572	1.6647081231121297	1.4168189896403365	0.7587515838716818	1.1749617525487293	7.476667456783417	14.506520705453227	0.4464690973969403	0.865236523652365
ID32209	32209	9	0.9968699812889099	2.8038366566635924	47.19333192175062	0.0	177.0	177	1.5665352062997335	1		28931.22564734899	28852.0	21333.0	43232.0	2.3463224E7	3675.0310279544346	-0.9810069312815923	-813.2288073094362	-0.008778257087634616	-0.024773637803119714	1.666033250471729	1.4656519347099481	0.9602283474382958	1.13671821461583	7.709570638844694	13.625661989506057	0.5218249420610579	0.9021134593993327
ID3544	3544	9	1.0	2.804234826277383	48.246592117104065	0.0	8.0	8	1.4811489527539565	1		28917.84370677735	28702.0	23260.0	41711.0	2.0907601E7	3523.056759382713	-0.9809206661705655	-844.0087309269833	0.07432661335072471	0.02458522371570816	1.5146716557691706	1.438889442054038	1.3389455554869882	1.0526671553076048	6.892032938547973	15.417922321119491	0.36433886566076773	0.8366993652625512
ID4060	4060	9	1.0	2.770784050826205	47.36152675326767	0.0	11.0	11	1.5495414501977673	1		28843.2807017544	28817.0	20623.0	42069.0	2.3016938E7	3549.286122069436	-0.9809221153995107	-835.6760385993517	8.75760990207513E-4	-0.002102837504109095	1.590281319015916	1.48580320219102	1.017055288365199	1.0703176010597022	7.5432112230866375	13.52981427360886	0.5178243431159374	0.902730375426621
ID45028	45028	9	0.9968380928039551	2.4316230643556516	47.41517293713255	0.0	249.0	249	1.5670180342373194	1		28789.527675276742	28774.0	21644.0	38069.0	2.3405886E7	3044.905705349039	-0.9810711674424829	-980.0931875992937	0.009396574628516235	0.00908288490726893	1.629555012813689	1.5200189384837721	0.708320457950545	1.0720623089335846	7.714323765009208	12.22059935423916	0.6491165969495548	0.9354466858789627
ID23526	23526	9	1.0	2.857966532148942	47.143104700441306	0.0	126.0	126	1.547098532944421	1		29079.193181818195	29051.0	21155.0	42136.0	2.3030721E7	3608.7318547935574	-0.9809787488958007	-831.1477920891656	-3.935228357716562E-4	0.0010700526378718141	1.6517277252052385	1.4500676272407227	0.9954841955056274	1.1390694435046778	7.519445592264061	11.261117276445914	0.7451311555932076	0.9383155397390278
ID36329	36329	9	0.982294499874115	1.0282134250879507	49.07743004513428	0.0	200.0	200	1.3845321413310865	1		28719.76740506329	28349.0	22394.0	40999.0	1.8150893E7	3991.8919906864594	-0.980916582038533	-739.6189774729394	-0.023284767735032044	-0.06603546441906367	1.6615400591857306	1.2088151642181992	1.4298728619512744	1.3745195364589349	6.022210850441564	12.100542536400736	0.5168400213293552	0.8613188307273965
ID38901	38901	9	1.0	2.6541345954664166	46.78082062299497	0.0	214.0	214	1.590497062241474	1		28914.20095693779	28939.0	20291.0	38299.0	2.4172272E7	2985.986812328595	-0.9810672407302115	-1003.5480393595998	0.02324314348641751	-0.015611247841104604	1.6753918166126243	1.5474098537362577	-0.9779778445408484	1.0827072172038656	7.947226947070482	11.115942593922519	0.8082261329638599	0.9527065527065522
ID39415	39415	9	1.0	2.403067810485944	46.78217547305439	0.0	217.0	217	1.6070577935140695	1		28949.137002341908	28916.0	19835.0	39764.0	2.4722563E7	3269.7739988388607	-0.9810351888096969	-915.9756808683928	0.013565646972948627	0.007027840370089553	1.6399232168040498	1.6171813833714574	0.5088345615868135	1.0140626361807237	8.113586362828542	11.207583366437092	0.8117060281294775	0.9622322435174752
ID32760	32760	9	1.0	2.7469359905080895	46.89232415901733	0.0	180.0	180	1.584301844147442	1		28864.64457831326	28809.0	20741.0	38802.0	2.3957655E7	3178.3160710077736	-0.9810337464708795	-939.5102470877541	0.03344749369579533	0.03315772271471049	1.6007757567497534	1.5387708175568884	1.0519958134965286	1.0402951098925248	7.885436306931778	13.469722707156532	0.5461579775781178	0.93149915777653
ID27130	27130	9	1.0	2.6869496616756026	47.63003769147565	0.0	148.0	148	1.579040751797147	1		28835.246060606038	28808.0	20828.0	40273.0	2.3789078E7	3282.025716637815	-0.9810478449827517	-909.5849498720172	0.01589712203042895	0.004868859668670704	1.6215965129984191	1.5531208323358932	0.5335032754860779	1.0440890877495594	7.833151919122105	11.232816990090203	0.7801337147706242	0.9592549476135035
ID40446	40446	9	1.0	1.6793830838756936	46.61603249617823	0.0	223.0	223	1.6972593379439167	1		29263.84647739221	28981.0	20444.0	40475.0	2.7829918E7	3547.7595378648857	-0.9809073976491408	-847.5593349944324	0.032577534493735065	-0.017046606178930702	1.9592333803466033	1.4603365171293206	0.6603290770907776	1.3416314372511873	9.04995221723816	14.283638772822098	0.5574147198952106	0.8934772407320503
ID23039	23039	9	0.9968315362930298	2.593919490687458	48.28973335910125	0.0	123.0	123	1.6173806066477001	1		28962.230057803452	28907.0	22246.0	40887.0	2.5052329E7	3243.1730831461373	-0.9811010276552004	-927.1871601889383	0.02649740533082118	0.003649692066370898	1.6716210627944752	1.5883811844390245	0.18832642360849472	1.052405479976048	8.218155138447889	13.685428675786028	0.5514007954082105	0.9100000000000001
ID26623	26623	9	1.0	2.560652954957622	47.81091955462619	0.0	145.0	145	1.5694299458297634	1		28879.047677261646	28808.0	21353.0	41462.0	2.3623061E7	3421.5757200098355	-0.9809004318451866	-866.9380923467805	0.008710854579915469	0.028623341328980458	1.6226906796245621	1.4906229101329216	0.6712826094044452	1.0885990471459102	7.7380893958317865	12.142949641240403	0.659470265793905	0.9318832283915287
ID4610	4610	10	1.0	78.44557206032609	77.61529812094925	0.0	14.0	14	1.3856244745513604	1		29103.503949447084	29167.0	19017.0	39293.0	1.8422518E7	3571.367807022706	-0.9810505530354	-843.7922708317395	0.0016708323186729313	-0.014515200426188504	1.5283558287494539	1.2993339290890673	-1.1085009607306973	1.176261001527874	6.0317171027706005	10.061699513742631	0.7487005320343333	0.9498502994011977
ID5122	5122	10	1.0	78.64071674322675	75.19815256571658	0.0	17.0	17	1.3992066897663273	1		29365.1687306502	29392.0	16474.0	42566.0	1.8969899E7	4001.2947103509787	-0.9809584902884396	-756.1556614443923	-0.0097481831505341	-0.022525654226702743	1.5063858936793673	1.3520763818439148	2.2720767341638166	1.1141278066147495	6.15054525688351	9.44375572468959	0.8666305462264049	0.9620817843866171
ID35843	35843	10	1.0	74.13907059622115	78.47492483398648	0.0	197.0	197	1.3850784156239295	1		28714.952681388015	28756.0	18337.0	39307.0	1.820528E7	3533.538438541679	-0.9809070818697802	-834.9949334699523	-0.054737262802482034	0.02950361235615906	1.6438361468656635	1.2326734025325554	2.633835273906045	1.3335536756843824	6.026963976606103	11.024161812500585	0.6231854448005093	0.9050678087080656
ID54278	54278	10	1.0	76.47905631892395	75.44231662531016	0.0	299.0	299	1.373010175621984	1		28951.98555377206	29104.0	18198.0	39846.0	1.8037087E7	3683.315784098049	-0.9809960135024535	-811.5063533715419	0.0026309112150761345	0.003910021091695169	1.4973314004663074	1.2777769486398751	-0.9040369993163521	1.1718253346643452	5.92239520098672	9.16564633145318	0.8858925667438219	0.9666408068269979
ID44039	44039	10	1.0	74.22185247739067	78.45145610835749	0.0	243.0	243	1.3943323338612095	1		28879.22585669781	28927.0	18502.0	40755.0	1.8540463E7	3788.93579587855	-0.9809616106302763	-785.452821175662	-0.013005553206549666	0.011957730561409884	1.5488005941455867	1.2868227859214911	-0.7515104078958618	1.2035849932797809	6.107767121402873	10.023664886623552	0.7639048304245987	0.9304851556842872
ID24074	24074	10	1.0	74.22133025316857	78.29965472280121	0.0	129.0	129	1.4212005522349958	1		28990.087218045122	29025.0	17627.0	41442.0	1.9278408E7	3906.5610787828555	-0.9809384976904186	-763.7822332470175	9.018089443826934E-4	0.0019339814352957742	1.510430051570694	1.3541671751948299	-0.8963567910426036	1.1153940807591811	6.345423429628658	10.148723460126568	0.7741901374665048	0.9508547008547005
ID38410	38410	10	1.0	74.18693369107044	78.45157905475929	0.0	211.0	211	1.380702169564364	1		28827.179365079362	28849.0	18263.0	39887.0	1.8161123E7	3604.049752433434	-0.9809508926384207	-823.7852386372213	-0.013385331090788505	0.021223746871540283	1.557963789629518	1.256268905204157	-0.742662539538741	1.2401515178602087	5.988938967289978	10.124713912065383	0.7341659363534743	0.935412026726059
ID3607	3607	10	0.9912222027778625	77.43950499766899	77.66766466652454	0.0	8.0	8	1.3921604753249774	1		28989.832037325046	28800.0	23919.0	40760.0	1.8640462E7	3108.9019447326855	-0.9809505158653085	-960.3566561956931	0.015228601257905136	0.009930754429663164	1.4393108175026603	1.3344564114223674	2.885127613949956	1.0785746204842548	6.0887546167448	11.189361100911102	0.6111217727334497	0.901477832512316
ID44569	44569	10	1.0	74.2010394410698	78.48127958201317	0.0	246.0	246	1.376312008467625	1		28829.800955414026	28870.0	18192.0	39465.0	1.8105115E7	3607.9817457551567	-0.9807985787795699	-816.3074518658107	0.0018519350665421165	-0.0036461669088904197	1.5579051334791008	1.2604648687727344	-0.7162916116089424	1.2359766401073695	5.95091395797385	10.027739998840774	0.7436822313626317	0.9343283582089559
ID32283	32283	10	1.0	74.09485724315603	78.49864502478948	0.0	177.0	177	1.4072930989717503	1		28843.261467889923	28901.0	18192.0	39262.0	1.8863493E7	3502.049000816223	-0.98092538375621	-847.0953698168048	-0.08769852851613162	-0.02575145733634966	1.7496831373145474	1.2071277238883806	-0.29372073020875855	1.4494598232558986	6.2218421493512635	11.90322883331961	0.5518223510406994	0.8461538461538468
ID4133	4133	10	1.0	76.77731686730624	77.93564502197042	0.0	11.0	11	1.376861544128757	1		28897.692185007996	29017.0	19254.0	39181.0	1.8118853E7	3394.067674566826	-0.9810143430737007	-879.8778544458645	8.502072384263592E-4	-0.0036366272808391422	1.4571132126664148	1.3142121497183996	-0.6199495863281552	1.1087351558716263	5.955667084138346	9.226712608816756	0.8791162140741406	0.9623655913978493
ID23590	23590	10	1.0	74.12996674220044	78.4521527555387	0.0	126.0	126	1.3697003833214245	1		29005.685990338152	29079.0	17976.0	39610.0	1.8012531E7	3600.0580017209477	-0.9808285337244613	-824.4064871588413	-0.0036443475054140392	-7.274257727230129E-5	1.5276202745347607	1.242325976784264	-0.6328736235041987	1.2296452807732277	5.893876443999661	9.434777596223654	0.8320464215219711	0.959010054137665
ID36396	36396	10	1.0	74.1860873625459	78.48122766505769	0.0	200.0	200	1.3763120084676246	1		28713.61562998404	28766.0	18199.0	39609.0	1.8003437E7	3624.39652581017	-0.9809507685703621	-815.9281680324548	-0.0034917305684722317	-5.111436052025441E-4	1.5496607623052059	1.2389230982282464	-0.6363796816324031	1.250812713493951	5.950913957973848	9.963597031709899	0.753288306571504	0.9549961861174678
ID23090	23090	10	1.0	74.19178509321854	78.40649010124588	0.0	123.0	123	1.3856244745513628	1		28977.354788069017	28991.0	18121.0	39946.0	1.8458575E7	3656.699854187246	-0.9809493216520317	-816.0852832168965	-0.02042917486329825	0.0018722578159876778	1.5325664218723027	1.2797430642087926	-0.8533154099088265	1.1975579041874467	6.031717102770621	9.808917076218297	0.7877868046281581	0.9534184823441028
ID45106	45106	10	1.0	74.147601066042	78.48963684193822	0.0	249.0	249	1.3975837933882576	1		28787.705882352922	28812.0	18186.0	39735.0	1.8596858E7	3502.239671476163	-0.9809156850962327	-844.9797368479428	-0.0025006858872229235	0.020550443502274293	1.579826178403038	1.2461546170457907	-0.7505713395507242	1.2677609638427287	6.136285878389965	10.58750325718027	0.6879047915878264	0.9541759053954174
ID38968	38968	10	1.0	74.24564309812104	78.37674102646962	0.0	214.0	214	1.4126583227723364	1		28850.512898330817	28874.0	17707.0	41050.0	1.9012488E7	3819.832307988868	-0.9809859097932353	-779.3390825562686	0.02094067566229729	0.007377704022413895	1.5314453626254418	1.3517273627334156	-0.8980353902824467	1.1329543255887096	6.269373410996409	10.1453141825249	0.7654256292096266	0.9441660701503223
ID26691	26691	10	1.0	74.06333642522694	78.44915235323948	0.0	145.0	145	1.377410860545638	1		28821.749601275937	28870.0	18153.0	39203.0	1.8071237E7	3533.202385731982	-0.9809492341470167	-840.0708488698023	-0.008795556472292137	0.012173065759224484	1.5658542490710248	1.2417464495455046	2.4380525301653444	1.2610096446373154	5.96042021030288	9.651646354006767	0.8040516390282756	0.9550647372429553
ID39491	39491	10	1.0	74.21548217459106	78.5175707929511	0.0	217.0	217	1.361946254957455	1		28895.28058727569	28960.0	18077.0	39658.0	1.7712807E7	3620.26751027859	-0.9809238378835503	-820.8438203581889	-9.81508955614734E-4	-1.4323849439557053E-4	1.5344691880109	1.2376975936919863	-0.7442128645002576	1.2397771441355556	5.827332677696438	9.655203869755868	0.7855191546529058	0.9351639969488944
ID40515	40515	10	1.0	74.20150542518793	78.47255643699083	0.0	223.0	223	1.3630566882890551	1		28917.439739413698	28964.0	18080.0	39871.0	1.7755308E7	3628.873078880964	-0.9809856517028989	-822.2412610690899	0.0010974471318248122	-0.004109777968285958	1.510605358029933	1.256550600414077	-0.7628123863694749	1.2021842634368534	5.836838930025471	9.31845681844873	0.8446943297774397	0.9623824451410662
ID9284	9284	10	1.0	77.4942236439881	75.15336486666736	0.0	42.0	42	1.4158676983350582	1		29309.65912518856	29228.0	22053.0	39495.0	1.9432304E7	3070.184690155481	-0.9809539543227667	-983.3770356667021	0.0071925965447256265	0.005784597784248762	1.475635050433576	1.3879561768697124	0.5858822672036312	1.063171211760884	6.297892167983504	10.07530248659704	0.7796306369255589	0.9410511363636371
ID27204	27204	10	1.0	74.04403684817414	78.4376789111323	0.0	148.0	148	1.3658288218996357	1		28825.30533117934	28868.0	17903.0	39342.0	1.7842864E7	3518.9298285151417	-0.980881489732092	-840.5349873494969	0.001180909395463784	0.006852111939850257	1.5280318733274363	1.2468059357111616	-0.7401934033402797	1.225557105208893	5.8606045608480475	9.500930277115621	0.8158682276173568	0.9550735863671579
ID32839	32839	10	1.0	74.18094658716409	78.4790460720148	0.0	180.0	180	1.3741116681181373	1		28807.004823151117	28871.0	18072.0	39373.0	1.7917957E7	3547.60854175262	-0.9810269246303529	-839.722140363116	0.0027701059316918237	0.0050157927746492656	1.5751777947971224	1.2486959113852163	2.459866850538389	1.2614582785409538	5.931901453315786	10.597958577678494	0.6636809561276287	0.9217134416543578
ID40008	40008	10	1.0	74.2733038332385	78.43775604568	0.0	220.0	220	1.3823448853976616	1		28900.33649289102	28964.0	17960.0	40095.0	1.8293913E7	3699.6241464349478	-0.980974309075304	-805.5499706261319	0.0034020025098498437	0.0031674608026176928	1.4994064861008158	1.2883422593923786	-0.7935859414204512	1.1638262078028718	6.003198345783525	9.698069041681459	0.8020879900563762	0.9539274924471303
ID26188	26188	10	1.0	74.1194042409096	78.43065378555988	0.0	142.0	142	1.3867159473275794	1		28827.998422712953	28840.0	18113.0	39809.0	1.8276951E7	3582.102899590108	-0.9808736894735861	-825.4453225189909	0.008439317282276466	0.0011120216016258261	1.5636418716596527	1.2740445506925155	-0.6138876472889891	1.2273054900707552	6.041223355099644	10.445967024890725	0.6957247535289889	0.9345588235294114
ID8783	8783	10	0.9947367906570435	77.17096898671205	74.80508488358414	0.0	39.0	39	1.2343248428932085	1		29607.631889763783	29237.0	22653.0	41763.0	1.5040677E7	3677.665344605192	-0.9808420652991328	-824.3504044756036	0.0454895007741362	0.06172138004889017	1.4188178381494663	1.1687247034517583	-0.28707702400181623	1.213988062337583	4.786398047667451	9.398573700668578	0.6809179358782325	0.8991071428571424
ID49743	49743	10	0.9968239665031433	76.42421179816141	74.32131324202594	0.0	274.0	274	1.3986659335375196	1		29103.1503875969	28839.0	23230.0	44711.0	1.8771532E7	3647.3301369590286	-0.9810208433045781	-824.8903961600341	0.010801133005676306	-0.040068933113901084	1.470005757273933	1.3360630231807613	0.37031561672465907	1.1002518083123762	6.145792130718937	11.778339757496878	0.5566978902356178	0.9035639412997902
ID22608	22608	10	1.0	74.21009386991967	78.43524817299078	0.0	120.0	120	1.3850784156239297	1		29009.059842519637	29083.0	18200.0	40079.0	1.8420753E7	3622.955972771457	-0.9810078851823116	-827.1795027990394	-0.007273906290176737	-2.89898383233162E-4	1.5841690256115135	1.251858371606615	-0.6926604232492809	1.2654538736505923	6.026963976606105	10.131315193796066	0.7378648226092546	0.9462686567164178
ID45651	45651	10	1.0	74.11746862631925	78.51259456925337	0.0	252.0	252	1.367489404667209	1		28768.987034035676	28837.0	18295.0	39847.0	1.7750465E7	3573.8941373558364	-0.9808735913776842	-825.6433628812279	-0.009507334688677635	0.015356049088604546	1.529747092527679	1.2515986429355188	2.4972761010029325	1.2222345407308741	5.874863939341591	9.797534697545206	0.7690844960848356	0.9500384319754032
ID36950	36950	10	1.0	74.17901679796391	78.47102219386413	0.0	203.0	203	1.3652748454737238	1		28743.747980613887	28788.0	18150.0	39256.0	1.779238E7	3597.806352214352	-0.9808375665902828	-817.865785520123	0.015985908022188258	0.012364177082591805	1.5284466090473785	1.2726299679423079	2.5162786282982523	1.2010141577277926	5.855851434683526	9.604434595803367	0.7977307023552254	0.9572649572649571
ID41046	41046	10	1.0	74.14484988462421	78.4988795060426	0.0	226.0	226	1.3872613616839014	1		28912.232339089467	28957.0	18152.0	39751.0	1.8417092E7	3516.4661013807718	-0.980903896783854	-844.6696546644881	0.015865256634685326	-0.0067716930619860435	1.6481731916407296	1.2326518791779348	-0.6594191009264386	1.3370954277373992	6.045976481264167	9.758733844328145	0.7977914372379316	0.955672426746807
ID9817	9817	10	1.0	77.3417316738706	76.18172335515439	0.0	45.0	45	1.360278905315856	1		29311.673770491794	29058.0	21868.0	43499.0	1.7880121E7	3880.1274030003824	-0.9809976460630698	-779.9830959881062	0.018399941899775684	-0.024340585619752258	1.3825711399155902	1.3297300856116052	0.4721732555706901	1.039738180609549	5.813073299202886	11.596396926765564	0.5432122045778718	0.90058910162003
ID52825	52825	10	1.0	75.64997049931175	76.1602178375922	0.0	291.0	291	1.3434916035442785	1		28763.391304347828	28916.0	17188.0	40406.0	1.7200508E7	3823.2269277969613	-0.9812409091585438	-787.0528005227426	0.013596651950452959	-0.00765077618536481	1.4777243038596144	1.2428666842009979	-0.8213571405679526	1.188964450205373	5.670479514267413	8.999764379778536	0.8797663990387876	0.9699186991869919
ID27741	27741	10	1.0	74.10900618260052	78.41752794591585	0.0	151.0	151	1.3997472370879283	1		28822.05873261201	28842.0	17809.0	39367.0	1.8647872E7	3556.045242603499	-0.9808847005340425	-831.810831335565	0.0033401177586628774	4.4141589368330766E-4	1.5823599318579489	1.2749526962060624	-0.6937716120507831	1.2411126597611448	6.155298383048028	10.260521164106752	0.7347170757970275	0.9343434343434348
ID34397	34397	10	1.0	74.23196941087498	78.4816802489251	0.0	189.0	189	1.3807021695643635	1		28750.564387917348	28802.0	18097.0	39777.0	1.8084105E7	3667.0096207056226	-0.9809986927128942	-809.5604219383072	0.008126410869944655	6.223922172607061E-4	1.5602771667547894	1.2669074038023553	-0.7024444817910345	1.2315636976087965	5.988938967289974	10.5974091023304	0.6701319910260629	0.9123823316437367
ID10848	10848	10	0.99366694688797	74.72789708520416	76.85031113830341	0.0	51.0	51	1.068071699150835	1		29730.24074074074	28824.0	24110.0	43572.0	1.1238031E7	4502.75650766887	-0.9804451743501628	-662.093499836221	-0.02534249449675107	0.027383373939300345	1.2291790808510963	0.970381362588258	-0.6958892812282143	1.266696917562965	3.58385712804494	11.869480109298859	0.31966652355990693	0.8055555555555569
ID46180	46180	10	1.0	74.07675453270237	78.5311873657361	0.0	255.0	255	1.3535889685077864	1		28716.516447368434	28781.0	18050.0	39952.0	1.7459642E7	3581.048044947634	-0.9809065538532128	-823.9387319681559	0.0012311919602464273	0.00807162734900709	1.526693080441245	1.2310258649464711	-0.684138231341645	1.2401795314898851	5.756035785228698	9.507140546018716	0.8002644428449005	0.95882818685669
ID8293	8293	10	0.9916592836380005	78.14623515517484	78.01752927915257	0.0	36.0	36	1.4190698155761332	1		29165.197901049483	29064.0	22856.0	40529.0	1.9453187E7	3127.5523640069073	-0.9809045197446811	-958.0462688207858	-0.002877925155709002	0.001131399955028927	1.427251372058774	1.4005967131934838	2.1095541910857216	1.0190309306127925	6.326410924970596	11.303517763500617	0.6222143448696877	0.9172984148862852
ID11365	11365	10	1.0	75.11247628029417	75.79225289987963	0.0	54.0	54	1.37686154412876	1		29014.044800000018	29157.0	18954.0	39360.0	1.8133778E7	3354.7106477371526	-0.9810388422945414	-894.961922909968	0.005441943103027991	-0.002199924923287268	1.4500426737297154	1.3141259766946929	2.0822737054431135	1.1034274486962674	5.955667084138369	9.139543116674215	0.8959655372701913	0.980438184663537
ID14437	14437	10	1.0	74.21003312919207	78.28974516741833	0.0	72.0	72	1.4302207694956086	1		28828.90384615384	28882.0	17497.0	41303.0	1.9488339E7	3861.7854946950442	-0.9808707736246554	-765.5690470731026	-0.02178314646923919	0.012558413044649741	1.5451772786462932	1.369005975196313	-0.5788608935118711	1.1286855621099225	6.426226574425432	10.712271409736127	0.7037246482055225	0.9330572808833686
ID7271	7271	10	1.0	77.96219185934278	76.02946737009243	0.0	30.0	30	1.3496711919304145	1		29390.540765391037	29203.0	21844.0	43134.0	1.7663715E7	3852.7126788042146	-0.9809580365124122	-785.9766639771578	0.004592606240145501	-0.00961453184587074	1.3931997598886703	1.304031800486025	1.2998057602061435	1.0683786694231012	5.722763902077094	11.158589076859405	0.5775600213054719	0.90867924528302
ID15463	15463	10	1.0	74.18435055099737	78.47672912559472	0.0	78.0	78	1.3641662177265694	1		28817.13798701299	28873.0	18001.0	39323.0	1.7751357E7	3554.12321623958	-0.9809048099417591	-833.011966889243	-0.003325622079295725	0.01569003640089913	1.5376200152640966	1.240175158178624	2.4420159044396756	1.2398410056223939	5.846345182354501	9.63702764976326	0.7910576003855686	0.9571984435797671
ID12904	12904	10	1.0	74.81502549650732	78.0614655926888	0.0	63.0	63	1.2269483335503657	1		29325.828629032265	28770.0	23047.0	43089.0	1.4545611E7	4004.6562985557903	-0.9807258194845568	-745.2238173400212	-0.004031503481509517	0.035875014158337146	1.2990197064612758	1.2133528449823154	2.8626019291624525	1.0706034207882942	4.72936053369328	9.986242748371895	0.5959475645716111	0.8781994704324803
ID12393	12393	10	0.9801525473594666	77.07884730157828	77.58185322049178	0.0	60.0	60	1.1919211628665431	1		29455.05555555553	28860.0	23626.0	42626.0	1.3784966E7	4017.0146943623217	-0.9806955816198497	-745.0131162764698	0.004219887444858612	0.016319800307798882	1.2175379600100207	1.1761154585966587	-0.22296101499325516	1.035219757644192	4.463185468480362	12.227582763787893	0.37512289921059655	0.8559708295350934
ID13929	13929	10	1.0	74.23540928395705	78.27677860031814	0.0	69.0	69	1.4105146822008532	1		28872.822458270104	28936.0	16924.0	40999.0	1.902719E7	3927.715107656267	-0.9809371975658514	-756.5431674644233	-0.0014459470088750489	0.008358742533290955	1.4784112108342766	1.369675068201698	-0.6905398797877312	1.079388276210169	6.250360906338346	10.472550383693886	0.7161599696444353	0.9426523297491043
ID25705	25705	10	1.0	74.12113664698404	78.44153212094042	0.0	139.0	139	1.3839856514178193	1		28880.657187993696	28933.0	18209.0	39591.0	1.8281456E7	3517.025135645513	-0.980955952035177	-845.9639084484995	-0.003398377947685357	8.855566091597951E-4	1.5684913536435132	1.2524957111377935	-0.6424062004645235	1.252292794055688	6.017457724277069	9.854470372920261	0.7786751864719146	0.9468960359012714
ID53353	53353	10	1.0	75.65961098399085	75.60350599345766	0.0	294.0	294	1.3608349155190527	1		28981.506535947705	29033.0	18424.0	40749.0	1.7736682E7	3328.1704043733102	-0.9810284455276297	-900.5836992978566	0.005960437675917083	0.0058387838122023515	1.5191903862604426	1.258571465346523	-0.670156795820076	1.2070751865029479	5.817826425367401	9.587444150625492	0.7953621683644043	0.9372128637059723
ID10347	10347	10	0.9968540668487549	75.80885023085165	77.84664072815823	0.0	48.0	48	1.3981249681591243	1		28966.63003095976	28886.0	22458.0	39344.0	1.8712443E7	2936.4782071999625	-0.9810386419736524	-1020.7464107067192	-0.00957670940033822	-0.0066681547545909435	1.4393888386353435	1.373756182580577	-1.4248656332320728	1.0477760587264304	6.141039004554469	9.803433057206187	0.8029626503255844	0.9627421758569294
ID13419	13419	10	1.0	74.66049417461902	78.5428449373271	0.0	66.0	66	1.3580525881031005	1		28859.690163934465	28759.0	21946.0	40712.0	1.7604411E7	3258.365009637179	-0.9809918203407642	-914.2117200083362	0.007743456523013656	0.026063699370251346	1.4375294474400344	1.3088772617274202	2.5903026132199223	1.098292016734115	5.794060794544832	10.328260716664383	0.6825563748200251	0.9305343511450396
ID33387	33387	10	1.0	74.22234055290372	78.51090648756268	0.0	183.0	183	1.3730101756219875	1		28816.30868167205	28880.0	18177.0	39885.0	1.7923744E7	3635.583649788645	-0.9808923541770513	-813.7825413704145	-0.004687943680397061	0.011302356638908431	1.52627999804574	1.2665004357338618	2.5234848574924236	1.2051160465344422	5.9223952009867515	9.67859715118666	0.7944789976932675	0.9453717754172986
ID7789	7789	10	1.0	78.66684188424354	76.21057733253711	0.0	33.0	33	1.3630566882890542	1		29276.486178861822	29406.0	19649.0	38563.0	1.8005039E7	3283.6853550244646	-0.981042558655685	-922.7743992367103	-0.0018792993279355382	0.004197673285917963	1.4313772426866778	1.323166852733827	1.7708714112259316	1.0817813639521536	5.836838930025465	8.92085113715645	0.9216690167781866	0.9738302934179217
ID15982	15982	10	1.0	74.13315603681053	78.50129864841013	0.0	81.0	81	1.3921604753249786	1		28751.53354134164	28805.0	17798.0	39452.0	1.8429733E7	3485.2391075453975	-0.9809210071092648	-848.2756882114758	-0.008273417738102678	0.001302997832359213	1.5712554360244884	1.2639120360901919	-0.6200772095797797	1.2431683464974652	6.088754616744809	9.283645301166999	0.8877716204575282	0.9808575803981621
ID33902	33902	10	1.0	74.20275017572908	78.50444438177914	0.0	186.0	186	1.3663825737253057	1		28795.307443365702	28832.0	18124.0	39408.0	1.77955E7	3549.4011889298913	-0.9808674480809174	-831.8289795297685	-0.006293372175793867	0.005009465343709124	1.5592550004637185	1.226821555481344	2.492191831125216	1.2709713107803555	5.865357687012561	9.60792959110357	0.7984445157996356	0.9543696829079662
ID14959	14959	10	1.0	74.19569476858817	78.43989027232084	0.0	75.0	75	1.3674894046672101	1		28810.823624595458	28852.0	18270.0	39543.0	1.7805089E7	3634.3152623144197	-0.9808929877370777	-813.9391138867501	-0.0019358743297960108	-0.0014670515697594135	1.5205915664628464	1.2589951784356204	-0.8161884661285419	1.20778188233594	5.874863939341599	9.444673577309139	0.8276253254504812	0.9566563467492273
ID34927	34927	10	1.0	74.21025625445048	78.51745491822484	0.0	192.0	192	1.3663825737253061	1		28716.983870967728	28770.0	18266.0	39180.0	1.780453E7	3562.038257203512	-0.9808099239672241	-824.0971198632877	-0.007166194536858674	0.0025168216557073173	1.5120476684754047	1.2724450896499837	-0.5709851715666762	1.1883009182669952	5.865357687012566	9.578406328606148	0.8033741491743615	0.9477726574500771
ID37487	37487	10	1.0	74.15304479803373	78.47697389914333	0.0	206.0	206	1.3883515475980714	1		28745.877742946715	28753.0	18125.0	39500.0	1.833987E7	3527.662472343649	-0.9808425841710804	-834.412750008375	-0.0013794604406730329	-0.003341963174394465	1.5809892092436248	1.2509477695569953	-0.824776926518584	1.2638331093579622	6.0554827335931956	11.153577289847986	0.6116884384150484	0.9265454545454548
ID48752	48752	10	0.996863603591919	78.09131445639791	76.93704535292333	0.0	269.0	269	1.2312566680189472	1		29176.630738522985	28669.0	23001.0	44895.0	1.4617492E7	4256.117398918087	-0.9808319287607415	-701.5646789308644	0.026502176944631202	0.01122388415981396	1.2754754175903238	1.2267416994688816	-1.2757017440884082	1.0397261445849126	4.762632416844862	11.695715858179655	0.43752543992957366	0.8608247422680415
ID25201	25201	10	1.0	74.20104615587617	78.41261607242431	0.0	136.0	136	1.3850784156239295	1		29012.110584518156	29112.0	18237.0	39916.0	1.8364666E7	3622.4114149652733	-0.9808636983114677	-821.035997270724	4.6711265370128223E-4	-0.003572919459867555	1.5561200486084097	1.2574659736191927	-0.7703401500476479	1.237504696949884	6.026963976606103	10.105476608724798	0.7416429238836747	0.9241982507288636
ID29297	29297	10	1.0	74.02584997725523	78.45500961073648	0.0	160.0	160	1.4131937248468083	1		28795.05303030304	28798.0	17983.0	39728.0	1.9004735E7	3554.142773943959	-0.9809012297418199	-832.2099095722613	-0.06091590199021091	0.037710877578651436	1.6953581496021257	1.2365450608936597	2.6068110693216386	1.3710443745389098	6.27412653716093	12.416978570006876	0.5113653231468653	0.8853118712273659
ID29809	29809	10	1.0	74.13231608833523	78.46912382466162	0.0	163.0	163	1.3823448853976619	1		28854.559241706167	28891.0	18097.0	39554.0	1.8264936E7	3509.88788364261	-0.9808821807741728	-843.5866352825842	0.013516123492635358	0.0024875180963846227	1.6017144761981152	1.245612449881473	-0.5866354395634763	1.2858850891788434	6.0031983457835265	10.29597204356077	0.7116358975368994	0.9334811529933489
ID28274	28274	10	1.0	74.10525392325373	78.42522867925483	0.0	154.0	154	1.3812499585839577	1		28836.558028616837	28894.0	18105.0	39436.0	1.8138195E7	3571.8679900170177	-0.9809482782045967	-831.361474344312	-0.001829438665738763	0.0020509689608415684	1.542339419590053	1.2678876715380407	2.441452991900702	1.2164637721566314	5.993692093454491	9.996954690270972	0.7536485106827094	0.9438622754491023
ID16501	16501	10	1.0	74.18849295905507	78.47351364525959	0.0	84.0	84	1.369700383321424	1		28851.97580645161	28895.0	18342.0	39591.0	1.7888225E7	3549.896140517433	-0.9810076351713153	-839.6209207008403	0.002186134453789483	-0.008307967143032644	1.5365766008987058	1.2521032549080011	-0.7222009074858491	1.2271963952458589	5.893876443999659	9.765543027810619	0.7766370330211251	0.9408194233687406
ID42101	42101	10	1.0	74.18572363723695	78.31286409849866	0.0	232.0	232	1.4312782341646577	1		29026.695716395876	29089.0	17335.0	41979.0	1.9651073E7	3942.4116964362793	-0.9809216341328535	-757.1096144288723	-0.00837063795205565	-8.229942743014083E-4	1.5100815145321593	1.3658868338979107	-0.5642070703364981	1.1055685412991	6.43573282675447	10.841282779570587	0.6880920266742158	0.9415855354659258
ID6776	6776	10	0.9851283431053162	77.412533067939	76.8298443173139	0.0	27.0	27	1.0209967171240444	1		30196.46531791907	29089.0	24404.0	43118.0	1.0447977E7	4506.434661322038	-0.9800941760573344	-659.843094537783	-0.05601078661719216	0.06596751614977528	1.2465900601525068	0.9377861587594615	-0.578408535396879	1.3292903168900922	3.2749039273514082	10.339179012836599	0.3849783603724316	0.7983777520278105
ID46712	46712	10	1.0	74.08413356090642	78.45085014521234	0.0	258.0	258	1.355822615189668	1		28689.940691927488	28726.0	18047.0	38940.0	1.7414794E7	3609.389262460049	-0.9809516837100567	-818.6852149379287	0.007302216698273286	-0.02085919768379559	1.5482305683413171	1.273265738222808	-0.7748061242739127	1.2159524299321036	5.775048289886763	9.409706612368767	0.8196214559218825	0.9551886792452835
ID22140	22140	10	1.0	74.16057006027782	78.5001661203329	0.0	117.0	117	1.3641662177265697	1		29061.42577487762	29128.0	18323.0	39795.0	1.7814654E7	3594.9125781076427	-0.9809053290145281	-830.5647471008165	0.014070229380923345	0.006972811154083467	1.5195583599332643	1.2438590900027973	-0.6504357211061045	1.2216483138213405	5.8463451823545025	9.73590514903838	0.775071288365812	0.9454265949269799
ID41598	41598	10	1.0	74.19927762253455	78.44501355273175	0.0	229.0	229	1.3850784156239297	1		28997.57165354328	29069.0	18142.0	40455.0	1.8413458E7	3722.280741316578	-0.9808736600829031	-799.0311363513497	-0.014532584055749876	0.0025437955686533208	1.5374532005258568	1.2788748801057086	-0.7026271849268999	1.2021920396143637	6.026963976606104	9.863165863901294	0.7785307785568683	0.9378698224852073
ID20096	20096	10	1.0	74.22583502158342	78.46561542787084	0.0	105.0	105	1.3685953404764934	1		29085.143780290786	29146.0	18278.0	39812.0	1.8003704E7	3595.073291492563	-0.9808561327869131	-829.0278125962665	-0.005665178267382365	0.003184846577379029	1.5433644185723019	1.2392752019460733	2.518318063825454	1.2453766654482454	5.88437019167063	9.893471744288732	0.7554616368720144	0.9407294832826755
ID38016	38016	10	1.0	74.12644910423975	78.49959097011599	0.0	209.0	209	1.3823448853976614	1		28738.0649762282	28781.0	18202.0	39262.0	1.8133719E7	3504.3122478871696	-0.9809179057643176	-843.1237972793073	-0.01122603336816672	0.012782415129331159	1.5394405047976603	1.2778157099899934	-0.6243725139204812	1.2047437613751952	6.003198345783523	10.329254334074486	0.7070573066833595	0.9404318689501115
ID17026	17026	10	1.0	74.1790631409867	78.46898616252729	0.0	87.0	87	1.3796059390068065	1		28879.213036565976	28922.0	18323.0	39295.0	1.8165025E7	3611.6344332426434	-0.9808915711025558	-820.9327604983274	6.286951259243405E-4	0.011429180801175673	1.5381134231040352	1.2684130347158602	-0.7187765097896468	1.2126282062755616	5.979432714960944	9.768383419911785	0.787452655044212	0.9566539923954376
ID28802	28802	10	1.0	74.12735789482697	78.45255605312211	0.0	157.0	157	1.3834389456285965	1		28836.847003154544	28849.0	18314.0	39569.0	1.8282561E7	3528.8773425595086	-0.9808787650868063	-838.3794049716181	-0.008376603402831929	5.688655983722728E-4	1.5483087709282524	1.2487168866689076	-0.6543537150944297	1.239919782824864	6.012704598112557	9.84922721903374	0.7788887272946976	0.9447348767737126
ID30339	30339	10	1.0	74.24653137242674	78.37771999730916	0.0	166.0	166	1.4094416393051843	1		28895.949848024346	28961.0	18103.0	41439.0	1.9013535E7	3826.642410258546	-0.980958434090812	-778.0312398094331	-0.004850994230513005	-0.005238409662617728	1.5212810805188393	1.33349020631209	-0.9322633011687604	1.1408265867404495	6.240854654009314	10.637352741216324	0.6930854956024461	0.9432471264367818
ID2693	2693	10	0.9849413633346558	77.71925890787583	76.55316195130315	0.0	3.0	3	1.1111170557283774	1		29511.418719211797	28669.0	23853.0	43413.0	1.1981636E7	4306.434348400173	-0.9808291738458489	-701.2208148630474	-0.001888185043136896	0.049102327459708196	1.2311404486961326	1.016023334981793	-0.25117751119012455	1.2117245798475627	3.878550950244934	11.25872102449075	0.3845043423470082	0.8326530612244901
ID21638	21638	10	1.0	74.1917799218227	78.49258774033862	0.0	114.0	114	1.3741116681181373	1		29067.749601275922	29093.0	18424.0	39526.0	1.8225479E7	3551.002901509572	-0.9808841068292401	-840.0661431228383	-0.007680758160159403	0.003085971777470258	1.524650978283248	1.2576113530380542	-0.6316609499931414	1.2123387520318556	5.931901453315785	9.803121813217537	0.7756664247306566	0.9519450800915334
ID53894	53894	10	1.0	76.538851119128	75.3846785771302	0.0	297.0	297	1.4067554511588187	1		28954.525190839693	29010.0	18141.0	40322.0	1.8965214E7	3649.2215611059137	-0.9809818983083385	-818.5402491539035	0.012269782579654937	0.007408908040395592	1.529080085797949	1.3209446599001082	-0.9672805717885558	1.1575655909109623	6.217089023186697	9.815774204082317	0.8108636480880219	0.9631811487481592
ID50311	50311	10	0.9968397617340088	76.69956401589258	74.60027245097703	0.0	277.0	277	1.3899852232535723	1		29146.99215070643	28945.0	22673.0	40578.0	1.8566634E7	3074.99959476419	-0.9810700544103352	-982.4926970099762	0.008629571979520417	-0.036094755617907044	1.4104381325560478	1.3043254844092547	-0.6287174740271353	1.0813544237348494	6.069742112086715	12.326154195960253	0.5020244983107969	0.9160688665710175
ID30856	30856	10	1.0	74.043237573481	78.53193836220038	0.0	169.0	169	1.3785088366949139	1		28922.526232114487	29028.0	18150.0	39754.0	1.8192269E7	3530.593749531539	-0.980829320868245	-838.2516426921648	-0.08861976341660784	0.024499318889000886	1.7241659407020395	1.161707064160941	2.7334558229306722	1.484165839989397	5.969926462631914	11.88077122628917	0.5314832462947608	0.8626373626373632
ID19593	19593	10	1.0	74.2731430984635	78.39825160378955	0.0	102.0	102	1.3752122783611624	1		29058.34768740033	29123.0	18154.0	40390.0	1.8219584E7	3661.312200438539	-0.9808149308400018	-811.4987366597533	0.010011484364913973	-0.007151858875119722	1.5404818813696823	1.2538607350596493	-0.9014259024444696	1.2285908939451697	5.941407705644819	9.65615426707142	0.800738717771059	0.9469696969696973
ID20622	20622	10	1.0	74.26073588846734	78.45781498567104	0.0	108.0	108	1.3630566882890551	1		29047.240650406497	29090.0	18230.0	40003.0	1.7864053E7	3650.688857486416	-0.9809432611114451	-819.1347734813244	-0.002262861532791848	0.008145689307386633	1.5489274230476864	1.2360721279809417	2.547527717212663	1.2531044006127516	5.836838930025471	10.410750690449275	0.676742544775962	0.9260935143288089
ID21136	21136	10	1.0	74.21712116056433	78.49514097854646	0.0	111.0	111	1.3574954382999171	1		29046.382594417097	29093.0	18053.0	40074.0	1.7689247E7	3612.2230120215627	-0.9809152241265869	-826.593346279224	0.004325150330841546	7.42831150335481E-4	1.5369666645147673	1.2304354927893637	-0.6639684281514633	1.2491241300513087	5.789307668380314	9.583270376282908	0.7921528918589437	0.9537979639780737
ID18068	18068	10	1.0	74.15711696641227	78.47201001091032	0.0	93.0	93	1.3785088366949134	1		28985.019047619062	29020.0	18246.0	39353.0	1.8260562E7	3597.0579454481467	-0.9809740000979188	-830.9332898255828	-0.003850877340775557	5.0893817919059E-4	1.526927067410364	1.269378049483337	-0.7010775979444356	1.2028938644652432	5.969926462631911	9.565024361950513	0.8199864663795163	0.950794852384557
ID18580	18580	10	1.0	74.13550284668436	78.49175840848321	0.0	96.0	96	1.3713562780022517	1		29019.72025723473	29088.0	18032.0	39496.0	1.8050266E7	3541.6618894710045	-0.9808753689881435	-840.4983852177016	0.014475708565002837	-0.00734175976924565	1.5751532682941014	1.2521099009934678	-0.6093706515380223	1.2579992116062015	5.908135822493207	9.478768857459581	0.8263356104010625	0.9673151750972767
ID35477	35477	10	1.0	74.14852489584344	78.49090533170857	0.0	195.0	195	1.374662083388807	1		28682.273600000015	28757.0	17915.0	39107.0	1.7926421E7	3525.543077417749	-0.9808807762298559	-834.7636152586884	-0.004835697665754946	0.012243301665887853	1.5711952786014625	1.2375883069480977	-0.7218455850825025	1.2695621555087588	5.936654579480304	10.438476108698193	0.6846639186522355	0.9412207987942733
ID31382	31382	10	1.0	74.18462722372595	78.44305775311786	0.0	172.0	172	1.3986659335375264	1		28849.964451313765	28865.0	17906.0	40790.0	1.8665927E7	3696.3944586705506	-0.9809724570063132	-804.7686859017576	-0.001891286013575112	0.014302950112015328	1.5532586045274945	1.2897375545970293	2.4219425839239364	1.2043214520591368	6.145792130718997	10.107227671494382	0.75600320023764	0.9356005788712011
ID19097	19097	10	1.0	74.18216959315019	78.45444054451889	0.0	99.0	99	1.3943323338612095	1		29008.989113530326	29063.0	18070.0	39783.0	1.865278E7	3600.1025891673257	-0.980932379272359	-829.0682418782046	-4.305685366240395E-4	-0.001208877277561042	1.559066815111321	1.266904413273981	2.483956761612873	1.23061124326051	6.107767121402873	10.393388567131126	0.7105227787356174	0.9345454545454549
ID17562	17562	10	1.0	74.11846203006276	78.46319940439798	0.0	90.0	90	1.377410860545638	1		28898.670906200306	28917.0	17967.0	39451.0	1.8177264E7	3516.185510293604	-0.9808734804396684	-842.9719602674578	-0.0038653651761364153	0.010965139809737092	1.5377748112991683	1.2697441238939984	2.476279826331432	1.2110903152543715	5.96042021030288	9.228035239374327	0.879565637205776	0.9720930232558144
ID42650	42650	10	1.0	74.1147510790587	78.5134836179034	0.0	235.0	235	1.3752122783611624	1		28958.025599999994	29025.0	18185.0	39699.0	1.8098766E7	3561.863339329786	-0.9809083829044185	-835.424911595686	-0.013475126459141751	2.5339305785159247E-4	1.558042665544382	1.254254622407621	-0.6239906036801379	1.242206038319094	5.94140770564482	9.890372739349484	0.7632624565326509	0.9527439024390246
ID24731	24731	10	1.0	74.16285853678673	78.41104425687618	0.0	133.0	133	1.3899852232535757	1		29042.960998439914	29072.0	18648.0	40225.0	1.8616538E7	3610.133404742683	-0.9807979796305274	-821.8267499651253	-0.010082165772506525	-0.0018365999998225528	1.5408444103797703	1.2735746286461334	-0.7384735473396495	1.2098579664842701	6.069742112086743	10.369201304253899	0.709397235656865	0.9558383233532933
ID4767	4767	10	1.0	78.11572926614203	76.2285463977803	0.0	15.0	15	1.3591662025486133	1		29175.595432300146	29128.0	21777.0	37526.0	1.788464E7	2964.8990293698353	-0.9810566574774163	-1019.2419572374067	0.008058813623886421	0.018244955082200785	1.4142369696225372	1.319064382930574	-1.5519745976629304	1.0721515855659127	5.803567046873864	10.453657647583817	0.6673725261383221	0.9118745332337574
ID5793	5793	10	0.988119900226593	78.05602593741777	75.88922654534605	0.0	21.0	21	1.3161866396786799	1		29323.682456140326	28979.0	23889.0	42086.0	1.6714499E7	3591.6665882865577	-0.9810931893913455	-847.3141829647999	0.07636602928768743	0.017477759214214593	1.4006962423602836	1.2105277131734273	0.2084191885009472	1.1570955601572515	5.442329458370657	13.851993703608215	0.35642661154291627	0.8437730287398685
ID3236	3236	10	0.9741064310073853	78.16548287624484	77.69223039108704	0.0	6.0	6	1.4233280991629564	1		28899.62891207155	28799.0	23290.0	37841.0	1.9391651E7	2659.598003121453	-0.9810688152090907	-1126.2322002032754	-0.0033302817786745585	-0.00823317278706364	1.4749287567033753	1.400851112450999	1.9324450722421156	1.052880455027634	6.364435934286725	10.162962132791574	0.7743354965920288	0.9660894660894666
ID43172	43172	10	1.0	74.14083097239862	78.50774992414779	0.0	238.0	238	1.3685953404764934	1		28987.0387096774	29050.0	18209.0	39932.0	1.7971964E7	3599.1723436202265	-0.9809126042875008	-827.7798318320205	-0.007972533268145331	0.002387162690941728	1.5399554799312039	1.2362832213411428	-0.6188374830860647	1.2456332443472231	5.884370191670631	9.218179002925092	0.8702009967978478	0.9687010954616595
ID47270	47270	10	1.0	74.68691557372978	76.88825263509403	0.0	261.0	261	1.3768615441287575	1		28816.58054226477	28968.0	18596.0	38722.0	1.8067996E7	3417.5675814260658	-0.9810563904712322	-873.3464654271306	0.007029794467291094	0.007101783476922106	1.4582243834147168	1.3240668662140782	2.3071057412339724	1.1013223128105585	5.955667084138349	9.176313766921087	0.8887994293152714	0.9720713731574855
ID43688	43688	10	1.0	74.13972108696295	78.5327915523576	0.0	241.0	241	1.3680424843277066	1		28894.697411003253	28959.0	18399.0	39843.0	1.7856923E7	3592.926324432103	-0.9809263213142679	-827.1833052798173	-0.002033254134878561	0.0062817395272667265	1.5487201661077743	1.2352740347108004	-0.6225777452180161	1.253746231677538	5.879617065506111	9.77158258162413	0.7738006539450716	0.9581719597211464
ID31915	31915	10	1.0	74.16622881901365	78.49819867978482	0.0	175.0	175	1.3691479733843277	1		28846.038709677436	28900.0	18136.0	39685.0	1.7884544E7	3602.1224983119123	-0.980869520818435	-821.1889389296219	-0.01014955057993038	-0.0014592491662481456	1.5352284209450422	1.2685340613383012	-0.6207195610116821	1.2102382330399382	5.889123317835142	9.799406276019091	0.7706567478009747	0.9479724560061211
ID24237	24237	10	1.0	74.22131608298817	78.33911104030513	0.0	130.0	130	1.4110508976477847	1		29016.559270516707	29074.0	18271.0	40878.0	1.9092896E7	3773.2126761991826	-0.9808910367913413	-789.4929677687916	-0.016091423464486606	0.007115819115533916	1.5404652248735538	1.3190904030961146	2.392200357608388	1.1678238438077007	6.255114032502866	10.595122694853575	0.7002177486115091	0.9406719085060763
ID5298	5298	10	1.0	78.64178524523676	75.23022901692428	0.0	18.0	18	1.406755451158823	1		29385.171516079583	29365.0	16543.0	42455.0	1.9188517E7	3979.4286601640024	-0.9810609862005911	-765.0259153546336	0.005382470175930616	2.274659647638427E-4	1.5437412696678943	1.3058615617409783	2.304152946172856	1.1821630369529936	6.217089023186733	9.887800457515088	0.7990934358864225	0.9589442815249271
ID49330	49330	10	1.0	77.3731728554073	74.28265529845626	0.0	272.0	272	1.438658723350229	1		29164.15306122449	29086.0	19437.0	40520.0	2.0006609E7	3282.521733335933	-0.9810189625209139	-918.3943636599315	0.0028841403137447553	0.0021602933254830873	1.471175186584603	1.4241234744735443	-0.744134899802476	1.0330390678578292	6.502276593057662	10.304262140756807	0.7695582640544403	0.9633802816901404
ID50867	50867	10	1.0	75.5249877925913	75.67563158786932	0.0	280.0	280	1.4543479410804845	1		28985.55093256812	28857.0	21529.0	42796.0	2.0202929E7	3363.1089536273194	-0.9809755185202246	-888.8243794852692	5.37517664482205E-4	0.0027410619230877195	1.4764339214539233	1.462550794013517	-0.8686635383417147	1.0094924070310805	6.644870377993158	9.71753503376095	0.884268485634169	0.9654696132596685
ID44212	44212	10	1.0	74.16191762142384	78.53110718103991	0.0	244.0	244	1.3641662177265694	1		28855.4854368932	28908.0	18139.0	39657.0	1.783269E7	3609.0929932581835	-0.9808766085165678	-820.1811242680883	7.8223124368347E-4	0.020123130175512694	1.5529476322207891	1.241144003645383	-0.7014774404299371	1.25122276517439	5.846345182354501	9.590638599192049	0.7987286557084037	0.9609375000000006
ID36023	36023	10	1.0	74.15229944416174	78.49453939614833	0.0	198.0	198	1.3894408781286272	1		28672.81603773587	28727.0	17851.0	39190.0	1.8235911E7	3505.6387656290226	-0.9808759358741743	-839.0098702805982	0.015938173659858897	-0.0040503060965825675	1.616117942499703	1.2298701535498957	-0.6370832671116442	1.3140557463200015	6.064988985922234	10.2532728181266	0.7249613509811966	0.9320672023374733
ID47807	47807	10	0.9264869689941406	77.05542610595934	77.753537302588	0.0	264.0	264	0.9407899464491912	1		30265.989690721657	29527.0	24151.0	40044.0	8807403.0	3889.0520664752494	-0.9798785697639046	-757.9743867950893	-0.01566524519018495	0.004170148607410412	0.9704246225525627	0.9433970627151648	-0.022411805940055797	1.0286491880307647	2.7805788062417505	7.277905668023979	0.6596783448621463	0.9140624999999977
ID23744	23744	10	1.0	74.15125326956334	78.41359100100135	0.0	127.0	127	1.3970424089815843	1		29002.461180124206	29031.0	18456.0	39608.0	1.8677585E7	3600.6241540386013	-0.9809027751195505	-827.4519053284205	-0.0017091094089489727	0.002208049759549552	1.5707081822772413	1.2790683506456209	-0.7117758983121332	1.2280095754729703	6.131532752225451	10.830468913273172	0.6568775150210099	0.9181494661921712
ID4293	4293	10	1.0	77.59173596664974	77.937514292987	0.0	12.0	12	1.4115869094041151	1		29011.183055975816	29007.0	20221.0	41322.0	1.9176392E7	3276.1796822486913	-0.9811014868224831	-919.4201520262827	-0.015596480250128596	0.01903452822077597	1.5178330074213169	1.317914800849546	-0.8176843596261942	1.1516928153799477	6.259867158667376	10.870239321853639	0.6657279176004003	0.9495313626532085
ID38598	38598	10	1.0	74.1867578907451	78.48018219961038	0.0	212.0	212	1.376861544128759	1		28850.500797448138	28885.0	18245.0	39816.0	1.8089264E7	3614.0548185147104	-0.9809282253597962	-821.1731504997241	0.012663703754502334	-0.0022560617217768928	1.541683926716041	1.2551591550781653	2.4732623020094406	1.2282776415075682	5.955667084138362	9.729102739050948	0.7906689752898942	0.9543031226199536
ID51400	51400	10	1.0	75.34889471649431	75.64055028303177	0.0	283.0	283	1.4275736808495703	1		28987.97777777775	28932.0	20704.0	40519.0	1.9566885E7	3045.226867993086	-0.9810038215816802	-983.1792896778256	-0.0037459077684228325	0.006347937982205676	1.5208676712442126	1.3401516662221524	-0.780343567397493	1.1348474277777032	6.402460943602857	10.12555706676943	0.7847276414447928	0.9532908704883227
ID3789	3789	10	1.0	77.28271563354755	78.27630788007686	0.0	9.0	9	1.427043673895772	1		28958.508875739622	28790.0	21918.0	42364.0	1.9575952E7	3335.4866722356783	-0.9809226160510469	-892.8179412705789	0.011003758622052115	0.028694631965004207	1.4880494302016571	1.3558700146103073	2.162443298086685	1.0974867901546888	6.397707817438329	11.814050399301925	0.576018759508054	0.9125423728813554
ID44751	44751	10	1.0	74.2240602017936	78.4760238763837	0.0	247.0	247	1.3817975304423693	1		28784.85055643879	28862.0	18229.0	40027.0	1.8105671E7	3672.2470142519014	-0.9809926809390698	-809.1089227788708	-0.005208171985136298	0.011227977602228373	1.5892082363430968	1.241245729933159	-0.7383209196256477	1.2803332958323053	5.99844521961901	10.060888521145383	0.7446906264557892	0.9481592787377923
ID32470	32470	10	1.0	74.22221559722968	78.43265491208548	0.0	178.0	178	1.4019073421339463	1		28827.563944530077	28869.0	17888.0	40618.0	1.8709089E7	3748.686808258867	-0.9809039018596099	-790.0245842402577	8.052404591241542E-4	0.007660628832764207	1.5062118392553552	1.3202196378135225	-0.7852654464647877	1.1408797416086487	6.174310887706092	9.687991897117701	0.8266674229681525	0.959379615952733
ID23259	23259	10	1.0	74.23060179842032	78.33256658662589	0.0	124.0	124	1.4110508976477845	1		28997.348484848455	29014.0	17890.0	41113.0	1.913825E7	3850.972078736958	-0.9809009693675025	-773.4491244445995	0.004862122757947443	-3.4382663995645397E-4	1.496699921444082	1.355135757810434	2.1162811963933965	1.104464931146368	6.2551140325028625	10.793515182363617	0.6747133168615019	0.9359886201991466
ID39140	39140	10	1.0	74.22812258373266	78.47498058996118	0.0	215.0	215	1.3746620833888066	1		28869.462519936234	28925.0	18374.0	39576.0	1.8101153E7	3611.1049776398745	-0.9810058872245467	-825.8119852746463	-0.00402847829634402	0.010084044239379877	1.5520798305194312	1.2764032162087067	2.432270776333552	1.2159792538987526	5.9366545794803	10.20776254329219	0.7159629140118224	0.9426415094339622
ID45289	45289	10	1.0	74.18512993067243	78.43936285707501	0.0	250.0	250	1.3986659335375264	1		28772.523219814226	28841.0	18110.0	40840.0	1.858705E7	3782.169365425395	-0.9809005688560244	-781.3966161839178	0.008838332609390855	-4.1130630017882286E-5	1.5392893364596423	1.2992350782480953	-0.7817183858721302	1.1847658381693629	6.1457921307189975	11.024626119651966	0.6354186987976893	0.934924078091107
ID26347	26347	10	1.0	74.11248877715114	78.43652256283897	0.0	143.0	143	1.3986659335375267	1		28833.673343605515	28844.0	18402.0	39793.0	1.8713054E7	3564.2779364053167	-0.980894705164449	-830.6671835733229	0.0050513523422786085	0.005290410465352859	1.5403385353565848	1.2955527215689195	-0.7339738740505444	1.1889431512221507	6.145792130718998	9.95614960816781	0.7791209870664022	0.9500367376928736
ID36588	36588	10	1.0	74.17248843309547	78.47900745002222	0.0	201.0	201	1.38671594732758	1		28679.406593406584	28702.0	17849.0	39306.0	1.8268782E7	3506.7545222599238	-0.9809366651989676	-841.6603794299847	-0.018642848171648248	0.01245136641909731	1.5565747270338057	1.2616716924445976	-0.6346981763204564	1.2337399153481903	6.04122335509965	9.784670902392142	0.7929436222095875	0.9680121858339678
ID51949	51949	10	0.9691193103790283	77.58354043182258	76.00583834851875	0.0	286.0	286	0.9383745639106765	1		30643.94863013699	29258.0	24886.0	43363.0	8948033.0	4520.04900462649	-0.9795310453527732	-648.8646572564742	8.455811340188951E-4	0.00644093217854381	0.9725394073688884	0.9245349615140129	2.3902990542960563	1.0519228021147666	2.7663194277482432	6.421891996431024	0.8429196849829456	0.9556650246305421
ID39663	39663	10	1.0	74.22403150357191	78.46698990586957	0.0	218.0	218	1.3992066897663282	1		28918.013824884805	28921.0	18494.0	40299.0	1.8825627E7	3617.7544839254106	-0.980938178941664	-822.6907529483285	-4.495553530676073E-4	-0.0010501390767398322	1.5893538023906604	1.2665923111286965	-0.6985580154446254	1.2548266623964754	6.150545256883517	10.20091450892719	0.7427544573561122	0.928263988522239
ID22769	22769	10	1.0	74.21548060022546	78.41293697316205	0.0	121.0	121	1.3730101756219875	1		29028.60386473429	29111.0	18024.0	40512.0	1.8026763E7	3779.1851759918627	-0.9809494876802084	-791.0391121989433	0.004266413751877633	0.0019605419848635758	1.5043383775357304	1.2862756245049303	-0.9356268858692462	1.169530347055072	5.922395200986751	9.255778192677289	0.868723103001447	0.9658914728682169
ID40690	40690	10	1.0	74.15134431080928	78.50296822050714	0.0	224.0	224	1.3652748454737251	1		28926.53571428571	28979.0	18275.0	39756.0	1.7818746E7	3562.6283777671806	-0.9809085428922227	-834.344367672862	-0.0022464797123984124	0.007796851927655577	1.5394925952758485	1.2380220903186474	-0.5670418380198423	1.2435097946270146	5.855851434683537	9.584041622208037	0.8011291451972702	0.9602494154325806
ID9459	9459	10	0.9881091117858887	76.65125938977931	75.37462290824328	0.0	43.0	43	1.3367176531387013	1		29331.428571428558	29026.0	23360.0	43805.0	1.74522E7	3765.5843729164612	-0.9809530040908621	-802.3290947436435	0.01363335820388376	0.01235147009936465	1.3981109171647839	1.3104458718533716	0.3690129182133708	1.0668971128028562	5.613442000293196	9.997662365166624	0.705735837949337	0.9008390541571305
ID26867	26867	10	1.0	74.16543278158196	78.33423122170667	0.0	146.0	146	1.4046028019234786	1		28821.923312883453	28830.0	18178.0	40546.0	1.8791894E7	3751.02392087008	-0.9809085518323978	-789.5738716802867	-0.005895974868200661	-9.733253910942678E-4	1.5307129438858644	1.2978428354930263	-0.9057831144230295	1.1794285887507905	6.19807651852867	9.767118079254336	0.8164581362601274	0.9539136795903438
ID40179	40179	10	1.0	74.25293110882012	78.41329649416701	0.0	221.0	221	1.3735610322843206	1		28891.892628205118	28943.0	18090.0	40592.0	1.8028541E7	3744.6299055720815	-0.9809155018833953	-793.136508392476	-0.033140173943163494	0.0011643607324647537	1.5530766138584193	1.2639748971062748	-0.7545455230378697	1.228724255057604	5.9271483271512775	10.761528615084755	0.6431432708245384	0.9115497076023401
ID27383	27383	10	1.0	74.04336659279696	78.45611243180518	0.0	149.0	149	1.3602789053158564	1		28810.323529411748	28890.0	17970.0	39600.0	1.7631918E7	3577.4131827481324	-0.9808839764860906	-826.4738405730351	-0.0033536824368354764	-0.003996393802807831	1.5910862404497355	1.2314271698824777	-0.6694130260313912	1.2920668630379353	5.813073299202891	9.750559136465927	0.7683456236676317	0.9444015444015446
ID8957	8957	10	0.9947549700737	76.99313927662075	74.79072863860837	0.0	40.0	40	1.2495527175731522	1		29612.49708737864	29143.0	23132.0	43743.0	1.5250436E7	3992.851212717312	-0.9809061336108649	-762.0008757042607	0.028654224511760192	0.026155793131723334	1.3313678405880847	1.2188819688788686	0.12468827106566271	1.0922861069252512	4.905226201780347	9.504753219086016	0.6823186038421102	0.9052631578947365
ID52479	52479	10	1.0	75.54708692854413	75.476100077743	0.0	289.0	289	1.335018795023993	1		28772.596610169516	28709.0	17693.0	41227.0	1.6975832E7	4158.710883664599	-0.9813989831276382	-730.0611540863206	0.004702885181722749	0.011808792281352213	1.414972907585389	1.2890951253570115	-0.5944573692732376	1.0976481717697255	5.599182621799677	9.292716318566669	0.8147964676774857	0.9454253611556992
ID45828	45828	10	1.0	74.15254402156549	78.42531046112742	0.0	253.0	253	1.3959590102851083	1		28754.766355140186	28808.0	18060.0	40738.0	1.846056E7	3833.0783091948556	-0.9809162414453758	-771.1878150236803	-0.012143638170662807	0.006551557512929676	1.5286492636458588	1.298798866195631	-0.9882963127683846	1.1769715107031875	6.1220264998964184	10.647269711111424	0.6786229740391291	0.9380917698470502
ID34565	34565	10	1.0	74.25819582502656	78.45766779008002	0.0	190.0	190	1.4002875757442588	1		28733.82588597844	28727.0	18146.0	40397.0	1.8648253E7	3712.921147772438	-0.980885070421662	-794.2425455442516	-0.0025060928934090105	-0.00993625231355287	1.5888897416421452	1.2619796382505615	-0.6943272085000992	1.2590454659353838	6.160051509212546	10.7642677098962	0.6680750105826668	0.9277022190408015
ID37126	37126	10	1.0	74.11392232180128	78.3575930544168	0.0	204.0	204	1.43602718881973	1		28752.685756240808	28781.0	17478.0	41119.0	1.9580579E7	3831.754972815184	-0.9808602548141978	-769.097977412963	-0.012401462244580072	-8.615042594917762E-4	1.576062225116769	1.3370876048160207	2.3995937682986987	1.178727720936154	6.478510962235105	10.647806045204732	0.7180667193053163	0.9426002766251731
ID9993	9993	10	1.0	75.54940868477264	78.25720421191694	0.0	46.0	46	1.3630566882890545	1		28934.76872964168	28936.0	21218.0	38978.0	1.7765948E7	3109.0497767206307	-0.9810583671919653	-964.0504653815568	0.013295216748578984	-0.002551336918982853	1.444484794750765	1.3019495021504597	-0.41094307896380666	1.1094783571596876	5.836838930025466	10.09158160900482	0.7202265049034258	0.9381207028265853
ID27913	27913	10	1.0	74.10299535446325	78.41068084635496	0.0	152.0	152	1.3790574969501481	1		28786.475357710668	28831.0	18180.0	39437.0	1.8106693E7	3586.709865687203	-0.9809201985047132	-825.2434126465226	-0.002022063345441673	-0.0011478208837863635	1.5521848282548136	1.245672857407472	-0.7478529336271614	1.246061370788204	5.974679588796427	10.168418459299335	0.7261354893610603	0.940868263473054
ID33033	33033	10	1.0	74.14765202712795	78.5240292866735	0.0	181.0	181	1.3658288218996357	1		28778.476499189648	28856.0	18012.0	39734.0	1.775632E7	3534.0243294142174	-0.980908442774811	-836.7878752120631	-0.005310263385386724	0.008937256796706317	1.5847387019182106	1.2252633767675096	-0.6529862488968167	1.293386166571851	5.860604560848048	10.403803400267256	0.6804058034059502	0.9362186788154898
ID7435	7435	10	1.0	78.17994570842664	75.09956211940062	0.0	31.0	31	1.4397099903691044	1		29369.138888888894	29235.0	20625.0	40634.0	2.0088491E7	3342.2309751676034	-0.9811461658410794	-914.5738450485912	-0.0034384513225825695	-0.005895160125305856	1.5081000830937847	1.4122221333662828	-0.397897979494324	1.067891550105478	6.511782845386716	9.961593328022804	0.8246167593354423	0.9702549575070822
ID53003	53003	10	1.0	75.4066267071934	75.50913876794398	0.0	292.0	292	1.3724590978652436	1		28837.6362179487	28727.0	20002.0	43530.0	1.7994685E7	3778.949958281187	-0.981036738780319	-789.5702162574527	-0.006342253739804387	-0.020711557614713227	1.565165565280994	1.2366903983036608	2.406455998355342	1.2656082455462538	5.91764207482224	9.950635067853648	0.7510294363765013	0.9332833583208398
ID41228	41228	10	1.0	74.08506639642103	78.47651504378608	0.0	227.0	227	1.3713562780022521	1		28959.721153846152	29023.0	18256.0	39743.0	1.8070866E7	3647.2007048570927	-0.9808813832220468	-814.7506809862392	0.010327636337909837	7.277748255146228E-4	1.5490249407713694	1.2647597110921116	-0.6625778296811697	1.2247582898049438	5.90813582249321	9.625671926023113	0.8013056849994972	0.9524904214559392
ID11021	11021	10	0.9968565702438354	74.72319665359078	74.8417288109678	0.0	52.0	52	1.4553878753864662	1		29055.223175965682	28878.0	23252.0	43030.0	2.0309601E7	3287.218381323459	-0.9810831090037387	-916.8149614476413	0.008349174622343105	-0.0013082410873453464	1.5312159993352865	1.407839758263601	0.44469977434888286	1.0876351448007513	6.654376630322187	10.131236070216648	0.8146899740249601	0.9621993127147769
ID15117	15117	10	1.0	74.08550285462695	78.49064336315219	0.0	76.0	76	1.3948747701135369	1		28802.248833592534	28846.0	17988.0	39482.0	1.8519846E7	3464.612516305564	-0.9809161349657102	-854.6086132175325	-0.0586439152067032	0.026873691680971264	1.7117560279482549	1.2147224207731255	2.603902619026036	1.4091746383167818	6.1125202475673905	11.279224282871343	0.6037702497240749	0.9030898876404501
ID46350	46350	10	1.0	74.16839716587819	78.46737290886813	0.0	256.0	256	1.3867159473275799	1		28713.686520376163	28777.0	18135.0	40113.0	1.8319332E7	3702.8069859291404	-0.9809056688977996	-796.7290843900772	-0.003845859917293529	0.01681883723213321	1.5386387914785074	1.2724242368561594	-0.8464738702788074	1.2092183934503615	6.041223355099649	9.591612677663917	0.8251853149211624	0.9563581640331079
ID16143	16143	10	1.0	74.18553334594536	78.4650306624851	0.0	82.0	82	1.3735610322843201	1		28821.18210862618	28889.0	17977.0	39438.0	1.804206E7	3566.5032814205256	-0.9808892646159082	-829.5484182908925	-0.019227394985178347	0.007014479491344916	1.5449093706130277	1.2452948213137647	-0.6457221370414951	1.240597282002004	5.927148327151274	9.618608776834188	0.8050653556463322	0.9504573170731719
ID13073	13073	10	0.9885885715484619	75.19012010504312	78.2605747040273	0.0	64.0	64	1.4600584136458141	1		28950.405982905955	28806.0	23154.0	43278.0	2.0323185E7	3263.0481499153534	-0.9809422907095056	-913.3430580813466	5.436892776598743E-4	0.0263860509623917	1.4692065376846701	1.403602546688072	-0.38704721758933036	1.0467397206932951	6.697154765802833	12.605247008175185	0.5296603686892093	0.9155295646523722
ID15633	15633	10	1.0	74.18513663869595	78.48559634917537	0.0	79.0	79	1.3883515475980714	1		28775.703125000004	28797.0	18009.0	39251.0	1.841645E7	3504.9828732051274	-0.9809096781183545	-843.6956466138173	0.002741722122366519	3.365261063561529E-4	1.5932500869743762	1.2518422952517565	-0.6925133185146176	1.2727242824576075	6.055482733593197	10.188120333847879	0.733112293881432	0.9479166666666669
ID34066	34066	10	1.0	74.19784334556282	78.49854007492934	0.0	187.0	187	1.382892023707389	1		28764.38801261829	28811.0	18257.0	39531.0	1.8236622E7	3523.276492495769	-0.9808863880776776	-837.9427577881117	0.015528357818308264	0.0030634884640056395	1.5799919436970746	1.2574316541836859	2.5311718109861756	1.2565231187239296	6.007951471948038	10.1097908516222	0.738672511656618	0.9397769516728626
ID49938	49938	10	1.0	76.86856964741993	74.64813826980718	0.0	275.0	275	1.3541477255877252	1		29183.929042904296	28922.0	22499.0	42947.0	1.7685461E7	3554.8702994900455	-0.9809429731255693	-845.1593695616508	0.04066051990446891	0.0075402104307969765	1.4035474969631514	1.299355142229838	1.3141803502834637	1.0801877418628658	5.760788911393188	15.653979055033647	0.2954216566246392	0.8422515635858226
ID14099	14099	10	1.0	74.11596317631727	78.27302931529934	0.0	70.0	70	1.4121227177017959	1		28836.81515151516	28890.0	16943.0	40741.0	1.9032298E7	3842.854182275777	-0.9809549966326345	-773.0212162735634	-0.008258710994306095	-0.00328934455302545	1.5136735163888764	1.337201244416294	2.6811809047690254	1.1319713638537743	6.264620284831893	10.308028482006367	0.7408894261785427	0.9502523431867342
ID14612	14612	10	1.0	74.11764643118832	78.45992957181367	0.0	73.0	73	1.3834389456285965	1		28844.88871224164	28837.0	18171.0	39541.0	1.8143435E7	3528.743429976412	-0.9810106330799716	-844.5823655337509	0.0065087182378775225	-0.009121628374649846	1.5374657635827562	1.2704323270119589	-0.6230427191940353	1.2101909963192268	6.012704598112556	9.367255378793137	0.8611028182509585	0.9730769230769233
ID25364	25364	10	1.0	74.1771739633909	78.42192786443901	0.0	137.0	137	1.3790574969501488	1		28966.97297297299	29028.0	18408.0	39990.0	1.8220226E7	3640.2285801183452	-0.9808429263147679	-814.8445204042736	-0.007472395930701569	0.007424354163145198	1.5195200130657438	1.2761703457731186	-0.7823852275458667	1.190687448661253	5.974679588796431	9.783637063210277	0.7843751326928483	0.9486792452830194
ID25876	25876	10	1.0	73.99512270075405	78.48976308185495	0.0	140.0	140	1.4013676280265013	1		28849.92153846152	28903.0	18152.0	39747.0	1.8752449E7	3485.645730079532	-0.9809429334268623	-852.0774640548983	-0.029048693833087735	0.027047333203961986	1.707927265034945	1.1787457029909345	2.6378358034726017	1.4489361536600065	6.169557761541579	11.378758794376804	0.5987894167375374	0.9251603706343562
ID12567	12567	10	0.9967979192733765	76.95010970439665	78.16784019510925	0.0	61.0	61	1.3801541631250076	1		29080.570977917978	28861.0	22813.0	44051.0	1.8437082E7	3621.430866634129	-0.9808248011634536	-821.4937979250379	-0.006610258096682845	-0.02305618962688973	1.3852334649727294	1.3581043654894158	-0.06324758143420846	1.0199757103891918	5.984185841125439	12.63100399613302	0.47134531117651735	0.8916430594900833
ID33559	33559	10	1.0	74.24842049039721	78.48103860824399	0.0	184.0	184	1.3658288218996357	1		28835.415857605156	28896.0	18166.0	39368.0	1.7820287E7	3574.6516599057727	-0.9809510152288247	-830.80284249962	0.006481655532242407	-0.005006708424070294	1.5241789157500643	1.256153434614903	-0.684891071563218	1.2133700181437863	5.860604560848049	9.2779758537024	0.8555508102354022	0.9572981366459631
ID37655	37655	10	1.0	74.13830416723941	78.49586562711701	0.0	207.0	207	1.3647206441740585	1		28752.26136363635	28819.0	18214.0	39364.0	1.7711393E7	3563.108466804247	-0.980899552749979	-828.8080487005632	-0.011054802559136826	0.007269569875980007	1.547125880772064	1.236281413842473	-0.6796002353168731	1.2514350401527583	5.851098308519013	9.585578238829974	0.8002222569874441	0.9542635658914732
ID11546	11546	10	1.0	77.18804050128712	74.73149335940155	0.0	55.0	55	1.4433833952584159	1		29162.407569141196	29062.0	21448.0	39816.0	2.0034574E7	3169.817254732114	-0.9810917030477411	-954.7206904234678	-0.0037358948654447562	0.01912018655371169	1.4709162663060222	1.4429314094634107	1.1810488034592024	1.01939444706732	6.545054728538315	10.99863959044973	0.6799002553172547	0.9483471074380171
ID16666	16666	10	1.0	74.17922620804332	78.47681093658252	0.0	85.0	85	1.3735610322843201	1		28849.38782051282	28902.0	18134.0	39551.0	1.8002018E7	3561.0521936301807	-0.9808503202512793	-829.9071023852509	-0.010495733135768964	-0.00707833502864264	1.5207617132361033	1.2842689348115646	-0.690929787215253	1.1841458373819798	5.927148327151273	9.411252110847906	0.8409319332220649	0.9674166020170678
ID22300	22300	10	1.0	74.20997243948617	78.39981477372963	0.0	118.0	118	1.4002875757442588	1		29042.350230414773	29094.0	18346.0	40133.0	1.890657E7	3649.4991972866774	-0.9809376130319253	-819.0163799086998	-0.013991098381197106	-0.007552059047825937	1.5723334701344223	1.285943559842073	-0.813060741309271	1.2227079937532568	6.160051509212546	9.815229288720749	0.803513742502809	0.9585798816568051
ID29470	29470	10	1.0	74.2227723559528	78.41887817544163	0.0	161.0	161	1.3719077987476542	1		28838.604800000005	28914.0	17968.0	40025.0	1.8024128E7	3683.7037197865448	-0.9807724218107343	-798.6623431714258	0.005080093245463477	-0.002704513262847713	1.520968450453743	1.2678219810733025	-0.8706692153490966	1.1996703584253476	5.912888948657724	9.580953532642116	0.8094538980208964	0.9488939740655994
ID53534	53534	10	1.0	76.47445648349057	75.71414389035245	0.0	295.0	295	1.4302207694956044	1		28926.90680473376	28930.0	19991.0	41368.0	1.9554589E7	3180.4424209193376	-0.981072481274781	-942.8701009275684	-0.0072202315457674015	0.013682973803505687	1.5937486796463094	1.2986935161490956	-0.8573929826969027	1.2271938373667373	6.426226574425397	10.035137972623836	0.8018981320855045	0.9595457771469131
ID6943	6943	10	0.9848011136054993	76.8877195154743	76.15495642691958	0.0	28.0	28	1.1185811320880488	1		29866.285714285717	28911.0	23698.0	44847.0	1.2334776E7	4718.641227585974	-0.9804299050763459	-634.1877817484789	-0.008708623170058194	0.001367154969005184	1.2737943983753346	1.0005822482395696	2.3715951223591096	1.2730531654108956	3.930835338054596	9.403726302965273	0.5585920556924722	0.8854389721627407
ID41761	41761	10	1.0	74.14097955470484	78.48433638597845	0.0	230.0	230	1.3861703183679064	1		29015.788976377942	29050.0	18294.0	39691.0	1.8425026E7	3550.3978440870314	-0.9809191169543073	-840.2762478774057	0.002990156766863954	-0.004248005962008548	1.572206753656878	1.2640779187185702	-0.6072894764012811	1.2437577861107378	6.0364702289351335	10.1852394289812	0.7312240078415826	0.9456440804169765
ID13602	13602	10	1.0	74.45871800921743	78.59690763125931	0.0	67.0	67	1.3899852232535759	1		28803.125000000047	28683.0	20546.0	41108.0	1.8434E7	3541.1358040143855	-0.9808855855457078	-834.8037213115858	-0.014324715483499105	0.07574625037218718	1.4709090301659142	1.4017834405817355	1.9770400799575847	1.0493126024912178	6.069742112086746	10.394055657329181	0.7060086586624521	0.964501510574018
ID35107	35107	10	1.0	74.24544288501932	78.44336006593026	0.0	193.0	193	1.409978262830931	1		28686.64634146341	28735.0	17702.0	39739.0	1.881844E7	3646.7730317314395	-0.9809496059580607	-810.1095920357188	-8.626075714952302E-4	0.017299437396577265	1.5933535768295022	1.2818714046441915	-0.7726492897531384	1.2429901868914601	6.245607780173831	10.451593975784256	0.7184879876907884	0.9439655172413796
ID29989	29989	10	1.0	74.20042383165888	78.38859601522508	0.0	164.0	164	1.4019073421339467	1		28866.151607963217	28925.0	18067.0	40449.0	1.8849597E7	3756.217717722268	-0.9809691042955518	-792.2536109445039	-0.019021101088410906	0.004060547307551275	1.546896810577183	1.3068126938009277	-0.7317613106088109	1.1837173130588126	6.174310887706095	10.331655196718483	0.7268730208749155	0.9454148471615723
ID6440	6440	10	1.0	77.14435313209567	78.0208855561011	0.0	25.0	25	1.4433833952584159	1		29129.755426917523	29006.0	21570.0	40943.0	2.0128661E7	3139.7038108406764	-0.9809850007868846	-957.2915141911246	-0.0016551100617754613	0.003943898782745483	1.492816252625984	1.4121491205356078	-0.6898210663990729	1.057123664149421	6.545054728538315	9.930279910879104	0.8340655155013135	0.9549237170596386
ID28969	28969	10	1.0	74.14514797165995	78.46003090088136	0.0	158.0	158	1.3658288218996355	1		28779.897893030804	28834.0	18125.0	39371.0	1.7757197E7	3595.975471527856	-0.9809250775525689	-823.1435515823133	2.762718595767077E-4	-0.0032047943691919396	1.5112271137028965	1.2629602417500283	-0.6761332786705166	1.1965753661483878	5.860604560848046	9.809577346855617	0.7653352048411666	0.9543343653250771
ID28459	28459	10	1.0	74.12667145164676	78.44522868170073	0.0	155.0	155	1.3812499585839582	1		28820.105511811034	28855.0	18117.0	39700.0	1.8300767E7	3524.9580206307874	-0.9808523088987436	-837.6427211146706	-0.0076030868298203385	-0.012636251031721503	1.5910331735374388	1.2460004508974047	-0.7764411611604227	1.2769121972560538	5.993692093454493	9.918436051924385	0.7656281582426823	0.9382440476190479
ID42286	42286	10	1.0	74.20603058520311	78.38926696132216	0.0	233.0	233	1.3975837933882573	1		29004.096124030995	29079.0	17828.0	41827.0	1.8707642E7	3950.0901872793024	-0.9808966810036366	-754.0441192534847	-0.005096278548186731	0.0036298767871414035	1.5020304056640372	1.3183148362780837	-0.7858834189895637	1.1393563694577133	6.1362858783899625	10.02219958160584	0.7676961354625076	0.9423357664233577
ID30512	30512	10	1.0	74.19169723281573	78.43035754586643	0.0	167.0	167	1.3812499585839577	1		28910.38155802862	29003.0	18127.0	40603.0	1.818463E7	3750.4370795018895	-0.9808580812021662	-789.9919036462608	-0.008615768931275379	0.004744300963560277	1.5285385294453822	1.2666667862262206	-0.91121863350049	1.206740830395779	5.99369209345449	9.69733148521434	0.80093967995723	0.9596651445966515
ID24881	24881	10	1.0	74.20697798261023	78.34330625865803	0.0	134.0	134	1.4121227177017963	1		29044.440060698027	29109.0	17965.0	41249.0	1.9140286E7	3801.6231072821083	-0.980964626437705	-787.4371279773314	-0.011626608851878727	-0.016577423393368762	1.5388178401177457	1.3251208869238376	-0.8632110006582684	1.161266006220752	6.264620284831896	10.634075794318708	0.6961536644997508	0.9374110953058324
ID19762	19762	10	1.0	74.18211366898493	78.46116000990199	0.0	103.0	103	1.3779599579804636	1		29061.882539682538	29117.0	18302.0	39698.0	1.8308986E7	3533.732350702825	-0.9808410058783653	-842.0657363210875	0.0018992280759014008	0.008101080633556489	1.5486336525204725	1.2661551151190236	2.514210242454716	1.2230994718012056	5.9651733364674	9.361243755649227	0.8553932604414037	0.9736229635376268
ID46898	46898	10	1.0	74.06347767920771	78.33797475719912	0.0	259.0	259	1.4056795386104812	1		28684.51761102604	28703.0	18133.0	40584.0	1.873099E7	3620.6826952276083	-0.9809373902130073	-815.3536334898146	4.697091745617036E-5	0.0012394860219511134	1.5630330770910192	1.2822049952511898	2.3695930030864276	1.219019644190993	6.2075827708577025	10.722270511696442	0.6785140787741283	0.925584691708009
ID20275	20275	10	1.0	74.25679340245247	78.43345400873109	0.0	106.0	106	1.3850784156239297	1		29075.875197472353	29123.0	18277.0	40503.0	1.8405029E7	3655.5561892053665	-0.9809273805240449	-818.1554749357672	-0.008254934350216693	-0.004264678735709247	1.5274617315065508	1.2863639960531623	2.475685918695053	1.1874257490050464	6.026963976606105	10.24026482278786	0.7222475604826772	0.9427509293680302
ID21812	21812	10	1.0	74.05315725619376	78.5172521203301	0.0	115.0	115	1.3845321413310894	1		29088.565354330698	29142.0	18390.0	39860.0	1.8471239E7	3525.5155906434948	-0.98088924589571	-846.9773706517219	-0.0521550404551335	0.025075873931601586	1.6931754643644228	1.196595613392812	2.635322251944354	1.4149938754694367	6.022210850441589	11.273787342988474	0.5954237369407006	0.8947740112994362
ID2869	2869	10	0.9546488523483276	77.34216641448003	76.89567582350763	0.0	4.0	4	0.9793983401627973	1		30170.94321766559	29011.0	24210.0	43203.0	9564189.0	4556.080862526421	-0.9801830134021006	-655.0840358230715	-0.0062693945807925314	4.4473359646030487E-4	1.0083277292319728	0.962183318857743	-0.3924065161230738	1.0479580236633184	3.013481988303035	6.921052128132025	0.790558884010415	0.9364844903988185
ID21301	21301	10	1.0	74.18544668901612	78.50099421929244	0.0	112.0	112	1.3663825737253066	1		29057.06957928803	29134.0	18362.0	39774.0	1.7957269E7	3553.318440335002	-0.9809519643359403	-842.2581555714545	-0.007082809676985131	-0.0094697229253945	1.561150321558126	1.2352574263922644	-0.5743819633076988	1.2638258942653562	5.86535768701257	10.313698432457496	0.6929078929969326	0.9278195488721811
ID48953	48953	10	1.0	78.7001563349903	76.55765400641747	0.0	270.0	270	1.353029980679484	1		29037.6472545757	29108.0	20874.0	37660.0	1.7451626E7	2968.8444753298577	-0.981143883310902	-1017.8514907010383	0.01421728482861485	0.0032803264859105523	1.4528042578791052	1.283752545021579	-0.8400111062046236	1.1316855912092345	5.75128265906417	9.13950765792627	0.8652248302220686	0.9656823623304073
ID31034	31034	10	1.0	74.23991881143368	78.38230204411727	0.0	170.0	170	1.4254524706424314	1		28842.925705794933	28872.0	17600.0	41382.0	1.9411289E7	3864.320333167178	-0.9809018321456063	-766.7080559854784	-0.018494941724149467	0.0031675991642162536	1.5344110930766937	1.3613503628108172	-0.6950927338538959	1.12712431347104	6.383448438944788	11.16517658726666	0.6434784786931254	0.9142273655547994
ID17212	17212	10	1.0	74.21147214797698	78.4233608578348	0.0	88.0	88	1.3910732744755687	1		28876.957812500033	28929.0	17925.0	40127.0	1.8481253E7	3655.9242761265464	-0.9809475987750574	-813.3553580320219	0.004767724476790435	0.008286366783485299	1.5063682981249855	1.3144874832560256	-0.8166339929420077	1.1459738622947289	6.079248364415775	9.451391773011729	0.855201038081155	0.9763358778625957
ID50494	50494	10	1.0	77.00482468466772	74.61896157793365	0.0	278.0	278	1.3872613616838991	1		29038.411302982753	29094.0	20319.0	39034.0	1.8497468E7	3022.9484779557824	-0.9810975706337263	-997.1642023264295	-0.005430987230154756	0.004944769571916955	1.414439510722725	1.3747515316028842	-0.4330169698596315	1.028869201602974	6.045976481264147	9.226570186179536	0.8924743392339924	0.9636363636363632
ID31551	31551	10	1.0	74.19233634010621	78.44675844512386	0.0	173.0	173	1.3959590102851087	1		28878.902173913055	28913.0	18070.0	40133.0	1.8598013E7	3659.570956767445	-0.9809359835859532	-812.0948675033109	-0.0022579149110799643	0.011859638006815826	1.541971301182535	1.2944829778764324	2.4017655548059693	1.1911870048010218	6.12202649989642	10.248014250627987	0.7325303582623661	0.9415204678362579
ID20800	20800	10	1.0	74.2525160569496	78.45848713701795	0.0	109.0	109	1.3790574969501488	1		29050.977742448344	29076.0	18129.0	40199.0	1.8273065E7	3627.8404947785057	-0.9808623708363586	-820.8475459100605	-0.001386943472782425	0.004675960674947697	1.5555532079382925	1.2500930922663471	2.5023627592603255	1.2443498948691603	5.974679588796432	10.52443367970028	0.6778397174777213	0.9304219096965216
ID5957	5957	10	1.0	78.23285988980368	75.03847779864553	0.0	22.0	22	1.405679538610481	1		29340.242009132435	29266.0	19088.0	41417.0	1.9276539E7	3545.186127359574	-0.9809254166062471	-851.2077566325383	-0.005620026915252721	4.284969734770849E-4	1.494920921533524	1.3701201586106764	2.041919769076721	1.091087458379853	6.207582770857702	9.689765368731736	0.8308179309814901	0.9560761346998533
ID17733	17733	10	1.0	73.99968943025641	78.49062605345586	0.0	91.0	91	1.4099782628309308	1		28946.512195121944	28981.0	17725.0	39849.0	1.8988912E7	3510.0259775690906	-0.980869328903434	-845.6620799084311	-0.019572820625227718	0.024305408241006687	1.7398751441913536	1.2023047602387233	2.621147461530361	1.4471165728778226	6.24560778017383	11.617099571502283	0.5815527957078434	0.915679442508712
ID18245	18245	10	1.0	74.13722512869644	78.47533196569228	0.0	94.0	94	1.3680424843277066	1		28986.760064412214	29033.0	18050.0	39505.0	1.8000778E7	3569.973490741369	-0.9808895938187574	-833.5178205651373	-0.01884196885793685	0.008401687767781395	1.566519374947386	1.21885349434333	-0.6841175719851916	1.2852400901482952	5.87961706550611	9.641171397686346	0.7948758427219377	0.9656518345042929
ID19269	19269	10	1.0	74.05766823355137	78.51829377997774	0.0	100.0	100	1.3959590102851083	1		29061.313664596273	29090.0	17751.0	39677.0	1.8715486E7	3529.2338628728976	-0.9808455415814685	-843.3261073337188	-0.03891202828059602	0.031791274563321606	1.7000743814672246	1.221893455886044	2.7248383830833394	1.391344207040075	6.1220264998964184	11.651166593058036	0.5667170060383784	0.900069881201957
ID54086	54086	10	1.0	76.4919401121718	75.41885000439652	0.0	298.0	298	1.3845321413310847	1		28950.763406940052	29049.0	18143.0	39882.0	1.8354784E7	3638.2294876649494	-0.9810564641968316	-824.2005252439113	0.0144713606454457	-9.761039427429045E-4	1.511469783141495	1.3030483044480738	-0.9758057574802367	1.1599491576651115	6.022210850441548	9.612088316492517	0.8190875336152381	0.9448173005219984
ID35657	35657	10	1.0	74.20795727504428	78.34170210820601	0.0	196.0	196	1.4142639209296417	1		28691.661169415296	28753.0	17090.0	41038.0	1.9137338E7	3909.0423708875096	-0.980813807472679	-750.4350050854849	-0.0010160017735806224	-0.007960188703255624	1.4977453358763182	1.3589231132994484	-0.8407498396489	1.1021560537297885	6.283632789489958	10.675175858979753	0.6929000377193394	0.9355980184005667
ID18762	18762	10	1.0	74.09497991644679	78.49759320848854	0.0	97.0	97	1.3948747701135364	1		29043.338509316756	29088.0	18343.0	39573.0	1.870391E7	3529.9803871630465	-0.9809725364731786	-848.3600143379076	-0.04864287808547848	0.02857239626544881	1.6924706989945046	1.2083557342726932	-0.4937078660824337	1.4006394400182156	6.112520247567388	11.852683959181897	0.5467600389217633	0.9018232819074344
[truncated: 4,657 more rows]
