# Supplementary material for: Adhesion pilus retraction powers twitching motility in the thermoacidophilic crenarchaeon Sulfolobus acidocaldarius
Source: Nat Commun. 2024 Jun 14;15:5051. doi: 10.1038/s41467-024-49101-7 (PMC11178785; doi:10.1038/s41467-024-49101-7)
Supplement: Supplementary file 15 — Source Data [file 41467_2024_49101_MOESM15_ESM.zip › TWITCHING FULL TRACK DATASET/Figure 1/MSD data/MW001-_100X_1sec_interval_5min_total__10_spots.csv]

LABEL	ID	TRACK_ID	QUALITY	POSITION_X	POSITION_Y	POSITION_Z	POSITION_T	FRAME	RADIUS	VISIBILITY	MANUAL_SPOT_COLOR	MEAN_INTENSITY_CH1	MEDIAN_INTENSITY_CH1	MIN_INTENSITY_CH1	MAX_INTENSITY_CH1	TOTAL_INTENSITY_CH1	STD_INTENSITY_CH1	CONTRAST_CH1	SNR_CH1	ELLIPSE_X0	ELLIPSE_Y0	ELLIPSE_MAJOR	ELLIPSE_MINOR	ELLIPSE_THETA	ELLIPSE_ASPECTRATIO	AREA	PERIMETER	CIRCULARITY	SOLIDITY
Label	Spot ID	Track ID	Quality	X	Y	Z	T	Frame	Radius	Visibility	Manual spot color	Mean intensity ch1	Median intensity ch1	Min intensity ch1	Max intensity ch1	Sum intensity ch1	Std intensity ch1	Contrast ch1	Signal/Noise ratio ch1	Ellipse center x0	Ellipse center y0	Ellipse long axis	Ellipse short axis	Ellipse angle	Ellipse aspect ratio	Area	Perimeter	Circularity	Solidity
Label	Spot ID	Track ID	Quality	X	Y	Z	T	Frame	R	Visibility	Spot color	Mean ch1	Median ch1	Min ch1	Max ch1	Sum ch1	Std ch1	Ctrst ch1	SNR ch1	El. x0	El. y0	El. long axis	El. sh. axis	El. angle	El. a.r.	Area	Perim.	Circ.	Solidity
			(quality)	(�m)	(�m)	(�m)	(sec)		(�m)			(counts)	(counts)	(counts)	(counts)	(counts)	(counts)			(�m)	(�m)	(�m)	(�m)	(radians)		(�m^2)	(�m)
ID302087	302087	4	1.0	35.798814533411736	37.74378238425507	0.0	188.0	188	1.5660522295019752	1		29347.887654320977	29116.0	21965.0	43312.0	2.3771789E7	3895.6111593739683	-0.9809753666410026	-776.9141804601499	0.028766274225108687	0.011393640888491697	1.6715444204627217	1.515128211043518	1.2410040465625392	1.1032362860641838	7.704817512680186	12.437877076207938	0.6258636092412404	0.924700513405591
ID300546	300546	4	0.9968520998954773	35.780309501197145	37.94227826997525	0.0	180.0	180	1.5804773320049337	1		29328.484848484823	29002.0	22427.0	44517.0	2.4196E7	3924.8053053036356	-0.980901018568709	-767.5673344060781	-0.005009093052093752	4.5969422404209344E-4	1.6576283905033669	1.476725460015531	1.1023146671713273	1.122502750434013	7.8474112976156585	12.971154813184752	0.5861098146988333	0.9182424916573975
ID274444	274444	4	1.0	35.852362433657596	37.52538443111365	0.0	48.0	48	1.5699118834876244	1		29462.338650306734	29169.0	20962.0	43101.0	2.4011806E7	4018.2819376424964	-0.9808798929207951	-752.2848563450286	0.00821458849294112	0.010988952863592263	1.6685692212986727	1.4420455963367569	1.2287884055370044	1.1570849254263222	7.74284252199631	13.535945592779552	0.5310471596599352	0.9090401785714286
ID296973	296973	4	1.0	35.607606059561796	37.92555797707914	0.0	162.0	162	1.5367958753918658	1		29332.08205128209	29040.0	19573.0	41467.0	2.2879024E7	3954.7678909848123	-0.9808898188680887	-761.3902493511074	0.009897550816401125	0.022226908860914503	1.5702810024228988	1.4728583630055874	-0.24695258011501886	1.0661452871941508	7.4196299428092285	12.290673466895573	0.6172210767482822	0.9231224127735063
ID286728	286728	4	1.0	35.64499822400558	37.771572501710004	0.0	110.0	110	1.5694299458297638	1		29342.490171990125	29009.0	22838.0	42132.0	2.3884787E7	3608.607519602346	-0.9809614622072689	-837.9260058774493	0.0016548871921663474	-0.017729394223065728	1.6048171450444952	1.5001198952358035	-1.4585124093023487	1.0697925880065968	7.738089395831793	13.463246575910343	0.5364682289330329	0.9218573046432619
ID269322	269322	4	1.0	35.725867181296444	38.45998946744584	0.0	22.0	22	1.5752034660476544	1		29100.101466992615	28833.0	21750.0	43210.0	2.3803883E7	4057.668096049348	-0.9809719526991496	-739.4526111091917	-0.013551680570596879	-0.03427425267947612	1.655894284812224	1.4810955539437733	1.1685536322702585	1.118019887645336	7.795126909805975	13.215689961713325	0.560858583752592	0.9218662169758287
ID282635	282635	4	1.0	37.441470054616445	39.710756862284505	0.0	89.0	89	1.6281026591939158	1		29392.931895573245	29470.0	18737.0	40282.0	2.5895173E7	3475.271693419636	-0.9809998675333572	-873.3663621529986	-0.02532981000570452	0.04291127471024967	1.7434510871253306	1.5475667750909623	-1.0056279036956186	1.1265756768543023	8.327477040231756	11.790272635878479	0.7527930700798917	0.9470270270270277
ID308246	308246	4	1.0	35.75779355367931	37.52825182114649	0.0	220.0	220	1.5660522295019745	1		29404.398765432114	29165.0	20216.0	42094.0	2.3817563E7	3877.8704457875388	-0.9809793493450484	-782.1382037049152	-6.28188687926272E-4	-0.002043471796064479	1.5965790368245012	1.5491702409500352	1.014130496049684	1.0306027024153217	7.704817512680179	11.535201151122	0.7276488992165321	0.9353721869590307
ID323607	323607	4	1.0	35.79127514362444	37.935793496482205	0.0	297.0	297	1.5971419610281932	1		29213.374554102258	28933.0	22130.0	43754.0	2.4568448E7	3988.0084182541573	-0.9809210987464966	-753.2451984162208	0.005159746216348418	-0.006370750266818577	1.7216603850174181	1.5249089517335377	1.124896185438308	1.12902503658347	8.013770713373715	12.042735745133296	0.6943788161218489	0.9284140969162997
ID281106	281106	4	1.0	35.51736444820065	37.753439843774345	0.0	81.0	81	1.577123275981406	1		29463.235151515153	29165.0	21379.0	43171.0	2.4307169E7	3982.115769039711	-0.9808621117802307	-758.42124734923	0.05201813508864773	0.006623332039865487	1.636688115667548	1.4710367779979991	1.0401857234328182	1.1126085629857543	7.814139414464042	15.76303948803735	0.3951946824917982	0.8607329842931933
ID294429	294429	4	1.0	35.65248420613859	37.68173848698029	0.0	149.0	149	1.5616987168119554	1		29434.081582200255	29138.0	21092.0	43298.0	2.3812172E7	3922.1670757463626	-0.9809514787430372	-772.9308729175156	0.011526434916015946	0.028458967055837045	1.5587377846947723	1.5312146143133498	-0.3176390843608325	1.0179747307295424	7.66203937719954	12.416103155595168	0.6245735945196249	0.9482352941176471
ID266782	266782	4	1.0	35.53229588625239	37.9415949034363	0.0	10.0	10	1.538763604591435	1		29269.501285347003	28984.0	21399.0	44095.0	2.2771672E7	4188.11420205997	-0.9808774511220142	-716.9613989659449	0.03888301988221232	0.05497756116244217	1.6733588285189949	1.4376142440775896	1.483448163944876	1.163983200230925	7.438642447467287	13.415034386387857	0.519421554442889	0.8856819468024896
ID306718	306718	4	1.0	35.67329203072442	38.12038510452866	0.0	212.0	212	1.5718381564618658	1		29311.307221542218	29000.0	21847.0	43797.0	2.3947338E7	4031.1455582894687	-0.9809320508005371	-748.1206484573111	-0.01431110992079056	-0.006833285705285499	1.6248239606332626	1.5236561505194741	0.9568702423039862	1.0663980584328665	7.7618550266543735	11.635326341577084	0.7204739015933399	0.9358166189111752
ID311838	311838	4	1.0	35.787986194009704	37.70120651256436	0.0	238.0	238	1.5862106422423112	1		29360.516826923096	29092.0	22231.0	43117.0	2.442795E7	3834.4951683195195	-0.9809539485324373	-788.7314584818477	0.015540311931182877	-2.892973342723406E-4	1.6279419540596438	1.5444864508035376	0.8431180163035901	1.0540344677110554	7.904448811589853	13.029994232830253	0.5850500332914285	0.9097374179431081
ID305183	305183	4	1.0	36.72562692080999	39.93205777912518	0.0	204.0	204	1.6023436214526092	1		29318.97055359246	29145.0	17763.0	40609.0	2.4891806E7	3911.376512734069	-0.9809694631536939	-772.7758437056007	0.0037401697258225295	0.0013257867040940945	1.7098806367120623	1.5310150974808103	1.3722976379366425	1.1168280701644053	8.06605510118337	10.789821933666241	0.8706477729531503	0.9702687249857053
ID319513	319513	4	0.9968334436416626	35.917347240387556	37.78865131129878	0.0	277.0	277	1.6122274620000734	1		29361.95571095572	29067.0	22194.0	44575.0	2.5192558E7	3982.125298215132	-0.9809146387351654	-757.9331189414257	0.010190320416548476	-0.006365393274091814	1.7081015524023688	1.5392648828768203	0.9982097465270275	1.1096865597362295	8.165870750638222	12.40725891000147	0.6665928877508717	0.917245061398826
ID285732	285732	4	1.0	35.592585568348994	38.21259499676822	0.0	105.0	105	1.5785616012014403	1		29323.19296116502	29023.0	21787.0	44864.0	2.4162311E7	4110.995930856984	-0.9809003565633789	-732.6454212120144	-0.013161099168107496	-0.0015558632283609924	1.5991854798741147	1.5439366670300807	1.0424496145073232	1.0357843777039837	7.82839879295759	11.53481841850672	0.7393690735240762	0.9470960322024154
ID303652	303652	4	1.0	35.73805352839732	37.9753672126624	0.0	196.0	196	1.5790407517971474	1		29389.80876979291	29054.0	22399.0	46084.0	2.4129033E7	4191.595595977227	-0.9808913776079784	-719.8448785276411	-0.008767004822645611	-0.0017252215665549586	1.7194779445454664	1.5134204291443036	1.119530759430809	1.1361535178414823	7.833151919122111	12.195113674977247	0.661873064956329	0.925322852330152
ID289319	289319	4	1.0	35.58940085847254	38.12380227458778	0.0	123.0	123	1.569429945829764	1		29354.263480392183	29056.0	21897.0	44183.0	2.3953079E7	4079.1301018920217	-0.9809811330869519	-742.3515881844022	-0.02852344562177516	0.002116716869516036	1.623638574773356	1.5110218959881487	0.5574748767177863	1.0745301435301573	7.7380893958317944	11.158336949737533	0.7809885437055872	0.9548387096774192
ID288301	288301	4	1.0	35.717250469113225	37.92891089629167	0.0	118.0	118	1.5866874829692228	1		29394.619447779158	29117.0	21557.0	44470.0	2.4485718E7	4023.859414415108	-0.9808367975852738	-747.7969724698204	0.0032721088896165737	0.016118982063562028	1.6513548446820785	1.5496755443449484	1.2316150636264718	1.0656132831857459	7.909201937754361	11.60812343157927	0.737595898868931	0.9348314606741571
ID267822	267822	4	1.0	35.56646895589024	38.03433110030864	0.0	15.0	15	1.5539290232558882	1		29211.45431789732	28905.0	21512.0	44864.0	2.3339952E7	4210.957440597038	-0.9809498101552151	-714.4137461267627	0.013350637863607313	0.003916699922593654	1.6864224955948	1.4384849673002331	1.5138040548191842	1.172360180280437	7.585989358567282	12.142353113975291	0.6465712298678423	0.9220103986135181
ID299566	299566	4	1.0	35.762291918418526	37.70116602980457	0.0	175.0	175	1.5871641804361805	1		29338.929425837283	29089.0	21784.0	44449.0	2.4527345E7	3978.5132592835184	-0.9809541177737438	-759.6281467750114	-8.533964216939249E-4	0.005515416007624055	1.6871457133196561	1.5296107392195641	1.0359260514789503	1.1029902380134107	7.9139550639188805	11.480269306860995	0.7545695785482697	0.9396162528216706
ID290346	290346	4	1.0	35.536022410447885	37.964335285749385	0.0	128.0	128	1.5587896201224343	1		29328.47322540477	29077.0	20337.0	41783.0	2.3550764E7	3878.1366287097962	-0.9809352335411063	-778.2250208361804	-0.007745447019962119	0.0272272757244358	1.5585632773128812	1.5084753321163173	-0.24642006927074525	1.0332043515264469	7.633520620212446	12.563285107077151	0.6077546856738236	0.9435957696827266
ID314411	314411	4	1.0	35.6802828913331	38.81266146875125	0.0	251.0	251	1.5957203835671359	1		29366.344047619026	29036.0	21909.0	46182.0	2.4667729E7	4194.866232937714	-0.9808823259583368	-718.3624425125678	-0.004310024074694483	0.009685111235343038	1.6941289663095196	1.4928247931126952	1.0118734344715379	1.1348478228158874	7.999511334880158	11.828260292909315	0.7185079470891823	0.9487034949267193
ID313399	313399	4	0.9924716353416443	35.521725316975164	38.05442144086988	0.0	246.0	246	1.496898192512073	1		29420.959677419356	28979.0	22972.0	43152.0	2.1889194E7	3940.0059623770935	-0.9808145533187151	-763.4927856120662	0.023796664495392122	0.01786282198591013	1.595282661121412	1.4184091100745313	-1.2872526858714326	1.1246985441581003	7.039379849647959	12.083244799565335	0.6058667463366159	0.9030487804878049
ID273457	273457	4	1.0	35.83195828792977	37.48300273523219	0.0	43.0	43	1.5636351077811872	1		29404.101610904578	29148.0	20202.0	42993.0	2.372911E7	4080.1987626237055	-0.9809392618083286	-741.7524542581273	6.904154795991614E-4	-0.009581813360822245	1.609177664999182	1.487146588964915	1.22602797691974	1.082057193917382	7.681051881857604	13.145113150402743	0.5586012523728634	0.9135104578858121
ID310834	310834	4	1.0	35.9009085240738	37.4265746697057	0.0	233.0	233	1.5790407517971476	1		29348.703389830505	29073.0	21363.0	43205.0	2.4242029E7	3797.7672879909273	-0.9810119546620457	-798.5178065179515	0.013654983042174756	0.0035372649292051647	1.6321532697227048	1.5455888466679848	1.5156313763235236	1.056007406653676	7.833151919122112	11.390042735290963	0.7587447628406695	0.9321266968325798
ID271923	271923	4	1.0	35.71998076108801	37.404475614793796	0.0	35.0	35	1.5500295716306338	1		29418.297604035302	29166.0	19549.0	41422.0	2.332871E7	3868.6720210912895	-0.9809173377620689	-781.7701205581448	0.04626198868119578	0.018906654837883972	1.5654952738718506	1.5139717916014026	1.942324923492759	1.0340319962077689	7.547964349251159	14.173599172223211	0.4721493657755389	0.904328018223235
ID291902	291902	4	1.0	35.397309023670545	38.24861796670594	0.0	136.0	136	1.5866874829692221	1		29301.975961538476	29063.0	20673.0	42714.0	2.4379244E7	3936.1857586676383	-0.9809814402977435	-767.9527223502748	-0.026780337158358376	0.005817051323920305	1.5829423248848074	1.545322819179469	0.425316010934102	1.02434410806495	7.909201937754355	13.027631160203669	0.585614227775791	0.9433106575963714
ID265279	265279	4	1.0	35.73143148019955	37.5384399242019	0.0	3.0	3	1.5466094864542688	1		29280.543726235766	28916.0	22100.0	42763.0	2.3102349E7	3833.9272405676024	-0.9809254140811197	-785.4998994111241	0.05466610418960932	-1.999680731787527E-4	1.6012712044969148	1.4979239185248	1.0223571990299238	1.0689936816509977	7.514692466099549	15.393203277353145	0.3985318791514552	0.8601741022850932
ID280127	280127	4	1.0	35.66238798412028	37.736847125786845	0.0	76.0	76	1.5819126076135708	1		29416.05683192258	29107.0	21641.0	45725.0	2.4327079E7	4198.857187760365	-0.9809338660361077	-720.8757832983574	0.033807779964783895	0.015758367842415934	1.7126751677509096	1.4842330050489876	1.0368727357558978	1.153912601272724	7.8616706761092106	13.925919898233541	0.5094210959038928	0.8974498100922413
ID283193	283193	4	1.0	35.73251893885165	37.50069052271199	0.0	92.0	92	1.5708753152343273	1		29431.19216646266	29182.0	21552.0	42730.0	2.4045284E7	3813.2910553202755	-0.9808828738515084	-792.0132390954327	0.01403483110961824	0.011729939330490905	1.6012863102490977	1.5376089831227637	1.4142495173721406	1.0414132122179791	7.752348774325337	12.238685350416281	0.6503896601623327	0.9330663615560641
ID295994	295994	4	1.0	35.64047855750109	38.09814987846602	0.0	157.0	157	1.55975992187847	1		29319.907063197028	29028.0	20230.0	41551.0	2.3661165E7	3947.8728669669918	-0.9809245854256022	-763.8200610353623	-0.0047564520994411085	2.927402408026541E-4	1.556896066191727	1.5340008413014738	-0.9863643813260005	1.0149251710128324	7.643026872541475	13.887353503328178	0.498007942645106	0.9289428076256501
ID316987	316987	4	1.0	35.74807506457267	37.922094608735804	0.0	264.0	264	1.5723193559699893	1		29355.44553243576	29005.0	22363.0	44893.0	2.3983399E7	4090.6295415688323	-0.9810151515932926	-741.6467582358295	0.008423764327834206	-0.03779720101003083	1.654889560685628	1.532562933085472	1.252012687617054	1.0798183389140692	7.766608152818891	12.661492319516208	0.6087955462126516	0.9077777777777787
ID298565	298565	4	1.0	35.6298292585292	38.092497844014495	0.0	170.0	170	1.5795197570415336	1		29347.90072639222	29014.0	22942.0	42042.0	2.4241366E7	3696.855503419509	-0.9808596277697827	-813.6376578861701	0.01480478748657861	0.008363434078794788	1.6177648407623328	1.5464496801658671	1.2198226898103843	1.0461154097098178	7.837905045286627	11.33598642107513	0.7664630583683324	0.9482461184588848
ID322117	322117	4	1.0	35.88093554144103	37.992534691054686	0.0	290.0	290	1.5670180342373203	1		29326.922604422605	29007.0	22661.0	45417.0	2.3872115E7	4142.554271747272	-0.9808783960041094	-726.3051628601211	-0.010608856934836737	0.010516889147558045	1.661530122808129	1.49451958024945	0.995387379136297	1.1117486480376546	7.714323765009217	11.403645235142314	0.745453108204916	0.9447031431897565
ID279106	279106	4	1.0	35.75466983006762	37.49381542024178	0.0	71.0	71	1.5771232759814067	1		29421.981773997566	29188.0	22057.0	44708.0	2.4214291E7	3996.274580047289	-0.9808888859762351	-755.7539180418654	0.05711014690140308	-4.905360139141492E-4	1.6919810682182252	1.504308668396037	0.8709718229581218	1.1247565767352077	7.81413941446405	14.303140211898993	0.4799856210266953	0.8629921259842525
ID321090	321090	4	1.0	35.57948085421252	38.252857250077106	0.0	285.0	285	1.5169782070562785	1		29427.55716162944	29019.0	22543.0	43572.0	2.2394371E7	3970.0932631501023	-0.980769737015766	-756.0757896251687	0.026487789185148953	0.004570130798924506	1.5913489177508626	1.4750284714467243	1.2858165377897681	1.0788597973231322	7.229504896228594	12.507672025336502	0.58071821811971	0.8807180081065432
ID281667	281667	4	1.0	35.5011811781623	38.13449400074303	0.0	84.0	84	1.5752034660476548	1		29469.01587301589	29127.0	21364.0	44993.0	2.4135124E7	4209.7438177103095	-0.9809161749707637	-719.6253114686036	0.02031655640510737	-0.0046921061154791685	1.6439707081046298	1.5062457110355203	0.3982133360042404	1.0914359430603295	7.795126909805979	14.539828416535176	0.46335568011545575	0.8966648441771458
ID309837	309837	4	1.0	35.56082760075308	38.16460515942537	0.0	228.0	228	1.5809559019877424	1		29320.443908323294	29047.0	21018.0	43459.0	2.4306648E7	4013.122894995898	-0.9810251058083268	-755.4728063126963	0.01630117449897938	-0.005628368421650576	1.6432034737380012	1.534344208022231	0.14232743714098559	1.0709483994182047	7.852164423780169	11.168758622192044	0.7910235966036173	0.9483352468427094
ID302670	302670	4	1.0	35.580707780690496	38.07789439838294	0.0	191.0	191	1.5451414182672738	1		29334.46514575413	29001.0	22108.0	42020.0	2.3144893E7	3782.58854716201	-0.9809883672988082	-800.3197027556656	-0.0035321979601420934	-0.007681966918987055	1.5304043696223564	1.5236175248867447	0.07173198532063058	1.0044544281125383	7.500433087605997	13.508352906109234	0.5165250743563234	0.8991452991452988
ID268873	268873	4	1.0	35.882686045874834	37.337001187082585	0.0	20.0	20	1.5675007134522903	1		29159.95320197045	28905.0	19201.0	41506.0	2.3677882E7	3857.465361646548	-0.9810550620003861	-782.9156564338243	0.0021038587278068292	-0.011366850859870799	1.5990747358101316	1.5281293469646018	-1.4660828410202895	1.0464262982622852	7.71907689117373	12.078321138021678	0.664908808209878	0.9365628604382936
ID301129	301129	4	1.0	35.6854296605706	38.10706568454909	0.0	183.0	183	1.5766435426544199	1		29281.05352798053	28955.0	22022.0	43632.0	2.4069026E7	3984.8991293922227	-0.9809419920476812	-756.4237983768086	0.026986678633152385	0.00834437275228897	1.632966237460891	1.537459057102489	0.43002747225415594	1.0621201455200997	7.80938628829953	11.534268856184516	0.7376436853745434	0.938320959451742
ID297547	297547	4	1.0	35.63139942657438	37.77264814566738	0.0	165.0	165	1.5655691037062731	1		29347.98271604938	29090.0	21376.0	42718.0	2.3771866E7	3925.8610477609036	-0.9809807659444	-771.1534315243181	0.0034387691636220694	-0.006869074227743622	1.6050211127015097	1.5215130707595665	1.1956463681633311	1.0548848666152137	7.700064386515672	12.924085703237589	0.5793013787525496	0.9273039496279343
ID287318	287318	4	1.0	35.56377560732167	37.78693768900929	0.0	113.0	113	1.5785616012014407	1		29317.87621359218	28992.0	22171.0	43765.0	2.415793E7	3829.5843032965918	-0.9809504549919575	-788.4485047570146	2.9099090130620353E-4	0.014447905209882563	1.6405934197738252	1.538141093388718	1.4476400479832587	1.0666078858600623	7.8283987929575956	11.43801185680499	0.7519374590969261	0.952573742047427
ID284759	284759	4	1.0	35.67175346508535	38.03027757788862	0.0	100.0	100	1.583824285178297	1		29298.0072376357	28997.0	21354.0	42989.0	2.4288048E7	3952.0649094184587	-0.9810085038971783	-765.87448636354	0.013512387847450364	0.021930370706506965	1.6602201760127324	1.553043185638807	0.7214146453444013	1.0690109530533376	7.880683180767272	11.51721112011608	0.7465846846037733	0.9335585585585593
ID315991	315991	4	1.0	35.85988720533639	37.485707716999435	0.0	259.0	259	1.5866874829692228	1		29379.537815126034	29114.0	20979.0	42696.0	2.4473155E7	3862.103639586494	-0.9809772572046312	-784.579279143375	0.024629540221108793	0.017767247501894887	1.6369981110175984	1.57396004529289	1.241800446464328	1.0400506136818601	7.9092019377543625	11.45576969611188	0.7573453790392065	0.9316909294512882
ID270929	270929	4	1.0	35.64323397037469	37.9558032398671	0.0	30.0	30	1.5881171461062122	1		29364.64868105518	29059.0	21811.0	44764.0	2.4490117E7	4113.434856589324	-0.9809443817355957	-734.9732301308183	0.025480383650837535	-0.021364625920609736	1.6677733284685803	1.5072107461171882	1.389651577995321	1.1065296162232299	7.923461316247909	15.462435430602884	0.41645588911332604	0.8746065057712489
ID304210	304210	4	1.0	35.63556829780549	38.343222429251895	0.0	199.0	199	1.5838242851782962	1		29338.737980769234	29024.0	22416.0	44891.0	2.440983E7	4143.613499566574	-0.980931078840249	-728.4580656000223	-0.0024970663574473417	-0.006434665345911097	1.637631441220655	1.528712166184456	0.9288320443759087	1.0712490404966506	7.880683180767263	11.688613301786292	0.7248493444031995	0.9420454545454546
ID278099	278099	4	1.0	35.674021545640024	37.43026221879474	0.0	66.0	66	1.605173786074434	1		29321.657276995305	29033.0	20592.0	43447.0	2.4982052E7	3942.5944344019576	-0.9809794336611776	-767.1368817786167	-0.002181001879898165	0.002007573117392668	1.7035334324793812	1.5125130698963094	0.9902174754068068	1.126293363267378	8.09457385817048	11.633552482825467	0.7515868055538976	0.9393270821842257
ID293464	293464	4	1.0	35.621449029476125	38.096331306898044	0.0	144.0	144	1.570875315234328	1		29372.430844553262	29066.0	21892.0	44153.0	2.3997276E7	4034.2465022735373	-0.9809454980520559	-749.6434165408011	-0.013943064668960588	-0.023464996672373742	1.661378893314713	1.4882301036249161	1.1928884601554839	1.1163454423264616	7.752348774325343	12.645633333372933	0.6092029491123447	0.9272313814667431
ID269913	269913	4	1.0	35.8023677028331	37.4016379048524	0.0	25.0	25	1.573762071694198	1		29402.303549571603	29129.0	20704.0	43165.0	2.4021682E7	4024.885587936635	-0.9809247277152059	-751.3161939501749	0.00861131863718943	-0.005581960276293727	1.6422669333175373	1.5049216027807377	0.9466500443089005	1.0912641098931786	7.780867531312437	12.705032363972457	0.6057401129618091	0.9124860646599782
ID276057	276057	4	1.0	35.66019254041699	37.770130074869904	0.0	56.0	56	1.5914480321693358	1		29373.24047619049	29050.0	21597.0	45801.0	2.4673522E7	4218.773851182132	-0.9809146386821361	-715.6924577777601	-0.0035777413321681937	-0.04376627773472884	1.729717125517828	1.493148180992824	1.095475546341453	1.1584363478028716	7.956733199399524	14.051851852074819	0.5063811549933714	0.8829113924050641
ID275045	275045	4	1.0	35.72468776934475	37.65290485142945	0.0	51.0	51	1.5914480321693356	1		29382.907142857148	29053.0	22508.0	45265.0	2.4681642E7	4058.6525977381357	-0.9808394016100047	-741.1936921986184	-0.011045540074588096	-0.011197756401530923	1.7042612131277293	1.4880098297746933	1.1427618794355805	1.1453292706982854	7.9567331993995225	12.454283085255886	0.6446250733532239	0.9142545057345712
ID277093	277093	4	1.0	36.34396437580018	37.74230424175348	0.0	61.0	61	1.605173786074434	1		29396.18867924526	29181.0	21332.0	44057.0	2.4927968E7	3898.594024383087	-0.9810033852386928	-778.766568548686	0.0018961783435550036	-0.01257694746082358	1.6706242467612438	1.5626356562393058	0.966438221533937	1.0691066980909851	8.09457385817048	13.31685651011391	0.5735884711973647	0.8953732912723459
ID266343	266343	4	0.9968308210372925	35.76311775307478	37.88077644272055	0.0	8.0	8	1.6131656217896797	1		29212.490127758476	28916.0	21821.0	45412.0	2.5151954E7	4071.0682366428623	-0.9809039734884999	-737.1802261435399	0.026225856884607514	-0.006209750402317288	1.802074016264213	1.4797034645254987	1.2532161109000852	1.217861591506167	8.175377002967247	13.59629540895941	0.5557461580731655	0.8944357774310974
ID307296	307296	4	1.0	35.810647502746725	37.593731960305064	0.0	215.0	215	1.5828687349946786	1		29373.614268440153	29114.0	22381.0	44523.0	2.4291979E7	3957.2365697171267	-0.9809839800503223	-765.8393197419548	0.03426029809801603	0.020281149417497483	1.6035891961354904	1.5647704900395267	1.016113227387808	1.0248079231702427	7.871176928438236	11.931122754769634	0.6948433581811182	0.9517241379310348
ID308833	308833	4	1.0	35.70297395033439	37.84392365410566	0.0	223.0	223	1.6042309526385672	1		29386.862352941214	29097.0	22230.0	44190.0	2.4978833E7	3945.080743969296	-0.9809539618255853	-767.3107684591821	0.0017404378692363613	-0.008212296856778139	1.6743305732861231	1.5338341942928662	1.0268648176400195	1.0915981528616456	8.08506760584145	12.17583791544174	0.6853237829205372	0.9290005461496457
ID274030	274030	4	1.0	35.82487115501359	37.35673062410342	0.0	46.0	46	1.5895455233814073	1		29336.46531100476	29096.0	19370.0	41741.0	2.4525285E7	3907.788210969122	-0.981046317031972	-777.1460829717347	0.005525239309084442	7.822783652139272E-4	1.6607896551237187	1.5430995583048979	1.0197083714606965	1.076268634894889	7.937720694741455	11.508945646237896	0.7530687034892277	0.9526525955504854
ID300136	300136	4	1.0	35.69129626326632	38.14268345763651	0.0	178.0	178	1.5900213639917913	1		29285.505402160878	28988.0	21594.0	43766.0	2.4394826E7	4052.886407072945	-0.98102908990431	-747.3292953450396	-0.018236180212237996	-0.003362765204290852	1.6519795339201366	1.5376987830658042	1.0423507773621532	1.0743193349132292	7.9424738209059695	12.802387609654579	0.6089529128750165	0.9288493607559756
ID314998	314998	4	1.0	35.736977358777565	37.65146690446657	0.0	254.0	254	1.596194383394483	1		29409.114558472575	29134.0	22322.0	44367.0	2.4644838E7	3959.025915792221	-0.9808780456066437	-762.0901284621045	0.010781994328080895	0.008223898574459805	1.693181448199711	1.5127047043737576	1.228353596845777	1.119307319732749	8.004264461044682	12.876577960284926	0.6066390601456855	0.9187124931805789
ID295031	295031	4	1.0	35.66395053671735	38.09613301227539	0.0	152.0	152	1.5771232759814064	1		29396.201701093556	29136.0	22906.0	43498.0	2.4193074E7	3894.374758201977	-0.9809599652099484	-777.7983516475078	7.843371076985445E-4	-0.011370173346675012	1.661939777280664	1.5280264366487493	1.2384701184958908	1.0876381045642196	7.814139414464047	11.205702821136203	0.7820109208338226	0.9372862029646528
ID312439	312439	4	1.0	35.67998538345691	37.82850305171376	0.0	241.0	241	1.546120285275985	1		29394.999999999985	29077.0	21640.0	44309.0	2.316326E7	4033.9455350085586	-0.9809955522874739	-752.2898723701587	0.0019245746390577638	0.003939433691505576	1.5942925403651411	1.485932856561462	-0.48438286213209364	1.0729236743942994	7.509939339935036	12.47191662469988	0.6067082427053315	0.9186046511627911
ID320114	320114	4	1.0	35.5441943541636	38.2557946863346	0.0	280.0	280	1.5679832440819896	1		29318.58968058967	29037.0	21167.0	42995.0	2.3865332E7	4062.848302707829	-0.9809041238579955	-741.360487036469	0.03577183311801085	0.0024310393068208355	1.6368205335862074	1.526301873102766	1.2370916940029275	1.072409437760023	7.723830017338237	13.97182679842893	0.4972057986255926	0.884594447468699
ID290931	290931	4	1.0	35.50989211133905	38.172493913522366	0.0	131.0	131	1.5684656262635552	1		29335.590405904084	29021.0	22327.0	44737.0	2.3849835E7	4061.5871580115822	-0.9808679758237764	-740.5914369090683	-0.0078106375603325924	0.0034953343930029094	1.5789039357757302	1.547294166711282	-1.55790359247439	1.0204290623880743	7.728583143502759	12.129995580225247	0.6600676708565506	0.9323394495412844
ID280703	280703	4	0.9946222901344299	35.77899872142483	37.52634845871705	0.0	79.0	79	1.5933482693025487	1		29426.18138424817	29193.0	22949.0	43848.0	2.465914E7	3848.5999999859664	-0.9809168163886904	-786.0360757812355	0.008923768147981619	-0.006337604258041385	1.7074537176452784	1.5094079655255748	0.9264528033657717	1.131207570546207	7.975745704057585	12.314414890459833	0.6609271608898746	0.9174412247129581
ID286328	286328	4	1.0	35.652595716600274	37.80758348839376	0.0	108.0	108	1.5563612191773546	1		29327.47440699126	29027.0	21208.0	43667.0	2.3491307E7	4044.3738488988247	-0.9809108483497896	-745.2402040199636	0.0016664266230145938	0.014118792806862753	1.6037109032467642	1.5161926732325226	0.10482915290706803	1.0577223670575144	7.609754989389867	10.91342347802818	0.8028945737443156	0.9484597156398108
ID323192	323192	4	1.0	35.79695103146868	37.813833900488106	0.0	295.0	295	1.5752034660476557	1		29312.41240875912	28959.0	22464.0	44024.0	2.4094803E7	3933.8592545778206	-0.9809659219097618	-768.0417245041245	-0.014376895939844918	0.0073735227694240344	1.6330327428604228	1.5212507047533566	1.2504084360225876	1.0734803525531906	7.795126909805988	12.32689954039974	0.6446520096606225	0.9366076527698464
ID283771	283771	4	1.0	35.589620453094966	37.65636517801561	0.0	95.0	95	1.5694299458297643	1		29354.38404907976	29111.0	20040.0	42332.0	2.3923823E7	3924.5043720302206	-0.9809399471023618	-769.9038112226066	0.0054267721330027215	0.01975489671130274	1.612700312415557	1.504610023539854	1.225143991162194	1.0718394050183195	7.738089395831796	12.894335742325023	0.5848515676960908	0.9292237442922381
ID317563	317563	4	1.0	35.65897473296523	38.038271377012535	0.0	267.0	267	1.5776028634262702	1		29253.64598540143	28957.0	21391.0	43124.0	2.4046497E7	3967.0671623841868	-0.9810126585427166	-761.9928474079277	-0.04454107067573431	-5.295090055040469E-4	1.577470464872569	1.5447875488372182	1.2248035844426879	1.0211569002222678	7.8188925406285605	12.413430049855835	0.6376340577103681	0.9464902186421175
ID282247	282247	4	1.0	36.62207546682057	39.573553878547706	0.0	87.0	87	1.6290316764787558	1		29340.577929465293	29354.0	18900.0	41709.0	2.5790368E7	3602.0357829691598	-0.9809935766026935	-840.8458807199667	0.008780421645282244	0.006704993935422031	1.7381522182352918	1.5523183714996351	-1.1029270112342533	1.1197137456771382	8.336983292560777	11.311622711238611	0.8187832936352859	0.9563794983642313
ID296583	296583	4	1.0	35.593383707352366	38.21299507157384	0.0	160.0	160	1.5747231478580934	1		29333.385644768878	29073.0	21305.0	44204.0	2.4112043E7	4100.920539948352	-0.9809206910284921	-735.4990016005362	-0.007094564162424145	-0.008733666794494648	1.630931039390638	1.5205424528507259	0.9332957134397953	1.0725981614870106	7.79037378364147	11.623908217239471	0.7245424170109696	0.9403327596098685
ID301698	301698	4	1.0	35.51969917237214	38.46399515573642	0.0	186.0	186	1.5665352062997326	1		29294.75896168111	29013.0	21023.0	43914.0	2.369946E7	4100.221154986512	-0.98093764176174	-735.3217561951413	-4.311239176096121E-4	-0.030769363424251	1.6435119117068548	1.5010903008624021	1.066654995360578	1.094878776288561	7.709570638844684	12.717128080471682	0.5990484729389084	0.9122609673790768
ID272515	272515	4	0.9916004538536072	35.79451182259301	38.13169031169026	0.0	38.0	38	1.5785616012014405	1		29388.939246658552	29040.0	22609.0	45458.0	2.4187097E7	4130.613024109376	-0.9809283939203842	-731.8961027403425	0.003214336206505942	-0.01186513246426711	1.6863908178485993	1.4681401238842453	1.2843933896873416	1.1486579451196595	7.828398792957591	13.125056228012285	0.5710583157481901	0.9034558420186514
ID292492	292492	4	1.0	35.517398341119005	37.84086110286336	0.0	139.0	139	1.5747231478580939	1		29400.059538274614	29124.0	21763.0	43546.0	2.4196249E7	3968.5479102457093	-0.9809264335759832	-761.9932243804989	0.010026319225020548	0.0025888081457820632	1.5940817057014918	1.5352533884523243	1.2032136993274207	1.0383183112909276	7.790373783641472	13.55299302388343	0.5329638224683677	0.9105555555555566
ID267401	267401	4	1.0	35.557474689337155	37.841188888270985	0.0	13.0	13	1.535811065373786	1		29239.983354673488	28908.0	20826.0	42996.0	2.2836427E7	3964.748800977279	-0.9808990519075762	-757.4619658687949	0.028788170235040385	-0.014286491778865902	1.6638907002192815	1.4002100942916311	1.8512732909662963	1.1883150300105834	7.410123690480199	14.415313300034242	0.44811259419700217	0.8729003359462484
ID311434	311434	4	1.0	35.49026913331602	38.818567670181494	0.0	236.0	236	1.583346582170845	1		29276.31845597106	29013.0	21535.0	42788.0	2.4270068E7	3921.835839266368	-0.980923989774158	-767.723539028232	0.008254787292462012	0.004509300088788455	1.6749739502567182	1.478830426747173	1.1582270351329187	1.1326342222623735	7.875930054602747	12.596188272520886	0.6237828466193059	0.9251814628699057
ID289941	289941	4	1.0	35.70033347600639	37.93026733831146	0.0	126.0	126	1.6009266629251124	1		29377.40212264151	29075.0	22222.0	44918.0	2.4912037E7	3940.512631816665	-0.980964199054627	-768.3740030348997	0.020378417769361546	0.003465441072902041	1.6908854726170528	1.540753475132316	0.9761874445739385	1.0974406353176285	8.051795722689842	11.665689484712757	0.743501394826836	0.9374654122855568
ID319125	319125	4	1.0	35.55723011333632	38.13156527717722	0.0	275.0	275	1.5799986170667961	1		29258.124246079642	28942.0	20940.0	42931.0	2.4254985E7	3915.490780345343	-0.9808938864126339	-767.2553796686279	-0.007821492086393125	0.017888199265430404	1.5767613765331214	1.5381748388111598	-0.11524071191630696	1.025085924401016	7.84265817145114	12.157169018925703	0.6668194224820867	0.9450171821305842
ID307862	307862	4	1.0	35.700973161997474	37.904405137727565	0.0	218.0	218	1.564602404568897	1		29340.953201970442	29059.0	21683.0	43172.0	2.3824854E7	3812.4908777917076	-0.9808561725792571	-788.6275779815571	0.007463429788313978	0.006171203195331122	1.5965472308730133	1.5514624431297774	0.3360304450854211	1.029059541816743	7.690558134186639	11.847745960376379	0.688487811961972	0.919318181818182
ID287895	287895	4	1.0	35.61609613512357	38.01028268519259	0.0	116.0	116	1.5843018441474426	1		29351.45476477681	29050.0	21995.0	44252.0	2.4332356E7	4076.7555916500964	-0.9808946892071468	-739.2872694721467	-3.55317416172912E-4	-0.00687212906935198	1.643985227105664	1.5437983184797028	0.9672386353069667	1.064896371130021	7.885436306931785	11.760609677385506	0.7164335566432295	0.932022471910113
ID285330	285330	4	1.0	35.63611547653555	37.930163376603986	0.0	103.0	103	1.574242683118349	1		29355.469586374722	29102.0	21155.0	42418.0	2.4130196E7	3832.993034351632	-0.9809997145300836	-790.8420488471718	0.0028100325335540005	0.0115755519091166	1.6060671766740198	1.541605345800317	0.26110204790882924	1.0418147426961846	7.785620657476953	11.203810771051328	0.7794200497403511	0.9376073268460219
ID288914	288914	4	1.0	35.351496368775045	38.596694218541145	0.0	121.0	121	1.5412197332169886	1		29402.708651399473	29123.0	20916.0	43795.0	2.3110529E7	4102.877923033244	-0.980864732495714	-734.6886366210198	0.01697434719798521	-0.0064728137785249286	1.637681987499953	1.4728310488874106	1.2567212921512392	1.111927935479818	7.462408078289861	12.285793565429604	0.6212729301465096	0.8971428571428552
ID279708	279708	4	1.0	35.563514493595505	37.98815214069916	0.0	74.0	74	1.6276379517035895	1		29323.93856655289	29006.0	21607.0	44562.0	2.5775742E7	4037.2622318590666	-0.9809194487452669	-746.8059429484097	0.010470305530361995	-0.026955346783847273	1.7263895476829465	1.5530528593722939	1.1926192139130178	1.111610295338377	8.32272391406724	13.494594947671382	0.5743222550139863	0.9138830897703552
ID268447	268447	4	1.0	35.82217263104771	37.545525496215724	0.0	18.0	18	1.5747231478580934	1		29180.23227383863	28889.0	21276.0	43150.0	2.386943E7	3907.6211901630745	-0.9809165439944427	-767.6819253430228	0.010724535753994551	0.015306066327829208	1.641930741792235	1.4777707183628643	1.2001259539244336	1.1110862608045409	7.790373783641469	13.000482447397296	0.5792275647171645	0.9228603603603607
ID306330	306330	4	1.0	35.82209025909525	37.585423300925655	0.0	210.0	210	1.5761636633121052	1		29406.007308160788	29074.0	21949.0	44015.0	2.4142332E7	3880.564875896817	-0.9809363121785322	-779.8390922308349	-0.005119225334061346	0.008096253666076707	1.6117404307504033	1.5382095938577423	1.314275176572011	1.0478028723694603	7.8046331621350165	11.484691587707475	0.7435731253033222	0.9480369515011551
ID294043	294043	4	1.0	35.500114550275846	37.9236365725981	0.0	147.0	147	1.5500295716306332	1		29394.56926952143	29106.0	21457.0	42457.0	2.3339288E7	3829.525661922347	-0.9809945932670463	-792.3946920114478	-4.625108315111564E-4	0.005339948135128845	1.5738667450820751	1.5407752650291628	0.9915903750143795	1.0214771620521088	7.547964349251154	11.771875746511803	0.6844604609222552	0.9363207547169805
ID310427	310427	4	1.0	35.701446453805644	38.086259098191114	0.0	231.0	231	1.599981326755924	1		29347.64852071008	28961.0	22980.0	45464.0	2.4798763E7	3905.8936805616554	-0.9809691559458422	-774.6048094037924	0.01072148811987478	0.00344513462539171	1.6468623480550957	1.5631864075064412	0.7767586541813747	1.0535290865803602	8.042289470360807	11.980598637800497	0.7040970531121868	0.9353233830845773
ID271526	271526	4	1.0	35.42687568006554	38.48310246954765	0.0	33.0	33	1.5249361801264958	1		29429.07782101169	29102.0	21159.0	44034.0	2.2689819E7	4169.259057056196	-0.9807103441241233	-717.7348668161959	0.05003496378800147	-0.006077101723712732	1.6455789723758487	1.4510864350442052	1.1608861022713557	1.1340323585381173	7.305554914860846	13.04900714182815	0.539148170704081	0.8615470852017932
ID264864	264864	4	1.0	35.72503018752593	37.6281690637283	0.0	1.0	1	1.6013991217410417	1		29169.150943396227	28891.0	21156.0	44288.0	2.473544E7	4054.8790376837437	-0.9809082784558649	-739.1952860567545	0.015938648858293904	-0.015947917263514126	1.7325971460491785	1.493362913314556	1.0959724011461756	1.160198321922724	8.056548848854355	12.85718917061607	0.6124446441240995	0.9186991869918699
ID303267	303267	4	1.0	35.719783339088565	37.87790250589718	0.0	194.0	194	1.5752034660476553	1		29358.075609756095	29114.0	21494.0	43300.0	2.4073622E7	3947.3000326032643	-0.9809524005939878	-766.0641303064746	0.002248869914716894	-0.014519338953217066	1.6788671702863847	1.4871859059343213	1.1737611745240009	1.1288885697391275	7.795126909805985	12.690154947554683	0.6082739313782078	0.920830993823695
ID321709	321709	4	1.0	35.75493103034564	38.02172684592541	0.0	288.0	288	1.5732813134512118	1		29328.447432762845	29003.0	22792.0	44931.0	2.399067E7	4085.6952720268364	-0.980860372643716	-735.7441337721908	-0.016509293399127423	0.009429415644640804	1.6461228692001357	1.5199940841333008	0.9593263567763363	1.0829797868185476	7.776114405147922	11.59763745277812	0.7264963701075311	0.9380733944954134
ID275630	275630	4	1.0	35.84788322572141	37.30821009172815	0.0	54.0	54	1.5703936732437838	1		29442.75214723928	29192.0	20721.0	43147.0	2.3995843E7	3953.5125479437993	-0.9808711482893206	-763.7449241181193	-0.011568251434235684	-0.014533128987945345	1.621255365229584	1.5115490632110886	1.2825787578999768	1.0725787238327804	7.747595648160823	11.616719609743312	0.7214559118855915	0.9443800695249137
ID314025	314025	4	0.9885185360908508	35.67521233611559	38.115998937287074	0.0	249.0	249	1.6042309526385676	1		29353.52347417842	29052.0	22731.0	44385.0	2.5009202E7	3980.464663622041	-0.9808441667335743	-755.1886040705497	0.007077565701039441	0.008987195936188365	1.6762652779706477	1.5482869781951092	1.16347079512046	1.0826579965974572	8.085067605841452	12.234023927522063	0.6788203739381939	0.9330773450356562
ID316585	316585	4	0.9968416690826416	35.80835222565908	37.52341996276561	0.0	262.0	262	1.587640734772227	1		29386.60048134781	29064.0	22542.0	44166.0	2.4420265E7	3884.28457777702	-0.980962908983568	-779.6870198755469	0.013512281897716827	0.01783933956227198	1.6375593765470324	1.5559509906540312	0.9516356881910912	1.0524492007673698	7.918708190083397	11.312929730729387	0.7775243952270166	0.947667804323095
ID299178	299178	4	1.0	35.751078515347125	37.51752961105816	0.0	173.0	173	1.5795197570415334	1		29384.51456310677	29088.0	20814.0	42931.0	2.421284E7	3870.1030566755567	-0.9810243056031749	-785.0694474266098	0.013083442595744397	0.006452981487135293	1.6226754545860536	1.544778368160565	1.3051304001737893	1.0504260598355246	7.837905045286625	11.964205890361049	0.688085023825855	0.9379977246871446
ID278699	278699	4	1.0	35.80684976908543	37.24684083248308	0.0	69.0	69	1.5780823051220148	1		29391.819612590796	29134.0	21748.0	43693.0	2.4277643E7	3795.7361316027063	-0.9808535285460658	-793.3701665514759	0.014637490292590354	0.0033141802863249333	1.601953279866577	1.5606296797967225	0.4174832322909108	1.0264787992980096	7.823645666793078	12.156166332960385	0.6653126319083783	0.9195530726256992
ID320692	320692	4	1.0	35.79082845844986	37.76692129311394	0.0	283.0	283	1.6294959865000076	1		29361.601366742583	29107.0	22549.0	45327.0	2.5779486E7	3979.3221308210163	-0.9809643476512145	-760.4770206692795	0.01282201009358016	0.004366654855376553	1.6851673284155948	1.5863173922018572	1.1689224771646016	1.062314097229011	8.341736418725304	12.600792286797136	0.6601925537422411	0.9315286624203821
ID273078	273078	4	1.0	35.73748099220418	37.85188378591977	0.0	41.0	41	1.5833465821708457	1		29381.401451027825	29068.0	21979.0	44708.0	2.4298419E7	4136.748191970975	-0.9808892623544507	-729.0980672908287	0.021872587581408504	-0.0024415660485359826	1.7699481319187578	1.460217020403225	1.2141610086885375	1.2121130675699174	7.875930054602752	13.803515762469463	0.5194362846857289	0.8870449678800864
ID298161	298161	4	1.0	35.85869098689292	37.64911542119603	0.0	168.0	168	1.582868734994679	1		29368.27382388417	29102.0	22071.0	44228.0	2.4346299E7	3915.7007410280235	-0.9809771510035722	-773.5390710446951	0.016479796729601554	0.016228529431879562	1.6306887971972965	1.5251082943490306	0.9858406279323262	1.0692282005412155	7.87117692843824	12.787937133778247	0.604851209500316	0.9184692179700507
ID291506	291506	4	1.0	35.40347158043544	38.15793730722704	0.0	134.0	134	1.564602404568896	1		29348.01851851852	29056.0	20500.0	43279.0	2.3771895E7	3973.5960200968875	-0.9809014945171137	-758.6668022952417	-0.01962039595659559	0.0049730214384186705	1.5626706717077317	1.539519667002123	-1.2892712146769356	1.0150378103000726	7.690558134186627	12.76487929766801	0.5931087052069725	0.9363425925925922
ID277692	277692	4	0.9952305555343628	35.645229427368555	37.53337290684147	0.0	64.0	64	1.5771232759814062	1		29415.075425790736	29108.0	22353.0	43796.0	2.4179192E7	3921.8836797165823	-0.9809707599907658	-773.2855094727001	0.0025695008825363085	0.007259998357009313	1.6618969259288137	1.4991904343701952	0.9687932736089578	1.108529568911618	7.814139414464044	13.340772141926815	0.5517331596783932	0.9072847682119204
ID322749	322749	4	1.0	35.858441518407496	37.96352710562179	0.0	293.0	293	1.5895455233814082	1		29295.607398568016	29007.0	21256.0	43882.0	2.4549719E7	4103.599685900128	-0.9808950161079592	-733.0664886660206	2.629689438703442E-4	0.006435402400415407	1.6857614799221226	1.5105219537722623	1.0611808270059828	1.1160125648701964	7.937720694741461	12.692276253115436	0.6191938654628579	0.9196035242290758
ID295614	295614	4	1.0	35.613825350348044	38.23661579509673	0.0	155.0	155	1.5655691037062722	1		29333.933085501856	29058.0	21578.0	43982.0	2.3672484E7	3942.2017635956363	-0.9810236819514331	-769.358905995815	-0.006229028836898157	-7.848849015521152E-4	1.589466013922859	1.5283495401144456	-1.32215536318461	1.0399885446387067	7.7000643865156615	12.469510375134908	0.6223080499323264	0.9299655568312285
ID270522	270522	4	1.0	35.597534737368385	38.24061829322387	0.0	28.0	28	1.5780823051220143	1		29338.510328068045	29052.0	21534.0	45154.0	2.4145594E7	4230.757361702944	-0.9808350377839912	-709.8031782025846	0.056146865238584434	0.007951927247526646	1.6986903514325657	1.5074835825573198	0.9040529332247396	1.1268383756132718	7.823645666793073	13.16192745678744	0.5675185367867186	0.8965141612200436
ID313018	313018	4	0.9968447089195251	35.57798524331169	38.163819395115404	0.0	244.0	244	1.5852565304914772	1		29315.1891566265	29011.0	22702.0	44272.0	2.4331607E7	3980.194369916996	-0.9809461685110569	-758.3702200273829	-0.0010499518806215283	0.014701519208812486	1.6396935048865673	1.5487628230340615	1.258993658488468	1.0587118185561624	7.894942559260816	11.37565233301104	0.7666660245832925	0.9448236632536979
ID293060	293060	4	1.0	35.731281766004514	37.756706542420886	0.0	142.0	142	1.57664354265442	1		29430.19488428745	29175.0	22181.0	44197.0	2.416219E7	3886.9302890237036	-0.9810055313950787	-782.0971259204699	0.001593167182073288	0.009427050892436315	1.6437952107237168	1.4996858655559084	1.2028706325198881	1.0960930208636657	7.8093862882995335	12.519707045887158	0.6260924058951117	0.9178770949720677
ID315588	315588	4	1.0	35.82617502362699	37.40520299483566	0.0	257.0	257	1.5742426831183485	1		29413.255189255215	29134.0	20334.0	42953.0	2.4089456E7	3912.5221243686437	-0.9809433767840517	-773.9524370917395	0.014234049141278488	0.00760025607079584	1.6042032106875606	1.5574568074383504	-1.0943410627348344	1.030014574417699	7.785620657476948	11.473225048656674	0.7432451411795467	0.9512195121951225
ID265920	265920	4	0.9952477812767029	35.627044666579934	37.74202131105504	0.0	6.0	6	1.550029571630634	1		29256.02007528233	28913.0	22986.0	43104.0	2.3317048E7	3870.413072120688	-0.9809161295783518	-777.05782824488	0.04900606855871036	0.002183051929644487	1.6240571173546567	1.511562295309788	1.1676128785618631	1.0744228818050885	7.547964349251161	14.261026373161759	0.466378088603593	0.8672856362643369
ID282818	282818	4	1.0	35.66945496831089	37.619961195271934	0.0	90.0	90	1.5895455233814082	1		29401.85885167465	29146.0	21769.0	43752.0	2.4579954E7	3843.9025431053283	-0.9809781279087235	-788.930022221864	-0.008189041567603075	0.005233895574182449	1.616897014127539	1.5661844879691458	1.5671057603098142	1.0323796631545952	7.937720694741462	11.685569153319088	0.7304759764324673	0.9429700734048564
ID276675	276675	4	1.0	35.39194116601134	38.385402465287584	0.0	59.0	59	1.549541450197767	1		29346.86599241464	29103.0	21304.0	43938.0	2.3213371E7	4172.0520943801475	-0.9809315521191231	-723.7113136232014	0.0244919626133045	-1.8548571112712467E-5	1.653813162009813	1.4822213280751935	1.1581348492804386	1.1157666744395374	7.543211223086633	12.203058064238533	0.6365445109188849	0.8986409966024913
ID309443	309443	4	1.0	35.801434008762136	37.6883673965666	0.0	226.0	226	1.6028156625945207	1		29404.282201405174	29131.0	22927.0	44522.0	2.5111257E7	3908.052999557439	-0.980886729811765	-772.2608042713834	0.013014432175642375	0.00705099635538367	1.6540518608007315	1.5614185775250702	0.9346243690443817	1.0593263616873894	8.070808227347904	12.717085703530888	0.6271215081106527	0.9233278955954326
ID284366	284366	4	1.0	35.58307431099356	38.08767767352944	0.0	98.0	98	1.5890695402824346	1		29344.935406698558	29075.0	21054.0	43730.0	2.4532366E7	4045.8932913713898	-0.9809407102751172	-746.5944824665664	0.010996366028736963	0.023959017615375954	1.620253493553903	1.5289858330763437	1.0274485341218913	1.0596916325208372	7.932967568576938	12.390628899690972	0.6493200939211894	0.9445387662705151
ID281295	281295	4	1.0	35.718024768207314	37.31083916272278	0.0	82.0	82	1.5823907435191882	1		29469.388149939543	29207.0	20391.0	42838.0	2.4371184E7	3876.7063259337756	-0.9808975919436432	-780.6812738712998	-0.006127282503317443	-0.0176643788575723	1.600604335670545	1.5528353960399193	1.1202708126815608	1.030762397452072	7.866423802273719	12.461385803882585	0.6365822433205468	0.9287317620650958
ID302281	302281	4	1.0	35.767302768591335	37.67536751845825	0.0	189.0	189	1.5616987168119558	1		29308.521685254058	29021.0	20749.0	42569.0	2.3651977E7	3926.087918543361	-0.980909170824005	-767.1281004136302	0.002812531265828254	0.010971566708183524	1.5697613585209331	1.5459077898690676	-1.3238264991072513	1.0154301367831815	7.6620393771995445	12.08228335565033	0.6595628870087471	0.9323308270676697
ID300746	300746	4	1.0	35.66308308733678	38.03608563173214	0.0	181.0	181	1.5328528390663914	1		29323.97943444731	29032.0	20825.0	42882.0	2.2814056E7	3963.9054948090384	-0.9808064422909519	-756.0620458970925	0.007998124059694337	0.00494336708490919	1.5653830646495415	1.4863513116763087	1.1778341511787482	1.0531716508421556	7.381604933493099	13.355870544790857	0.5200154656880379	0.900812064965197
ID274645	274645	4	1.0	35.90919980979537	37.3783481601319	0.0	49.0	49	1.588117146106212	1		29422.29136690649	29143.0	21518.0	43682.0	2.4538191E7	3925.2147114329637	-0.9808690721997856	-768.6313218355486	0.009718927143929747	-0.001289352386180129	1.663040246879163	1.5129413598995103	0.9984498040719655	1.099209983253827	7.923461316247906	12.251335817854114	0.6633731924617838	0.9266259032795998
ID286929	286929	4	1.0	35.62753960732436	37.82102667866595	0.0	111.0	111	1.5881171461062125	1		29319.223289315727	29023.0	21317.0	43455.0	2.4422913E7	3913.7739619915096	-0.9810032452365781	-773.7091712623322	0.012102970643160052	0.012344909619884758	1.6745807599367282	1.5278464658558375	0.912915371701826	1.0960399473115225	7.923461316247912	11.662791048172405	0.7320147233780204	0.9503990877993165
ID297171	297171	4	1.0	35.59332869701182	38.13312080332439	0.0	163.0	163	1.5660522295019745	1		29378.337453646458	29038.0	21653.0	43949.0	2.3767075E7	4064.60610675417	-0.9809450190627236	-744.1746862971676	-0.01049747701553205	-0.003618127028368584	1.5923405648920446	1.5218923388373307	1.3342993743789102	1.0462898880932232	7.704817512680179	12.593719908667339	0.6104697670205937	0.9252283105022829
ID306910	306910	4	1.0	35.6806947601794	38.09921695425867	0.0	213.0	213	1.5771232759814064	1		29346.578371810447	29032.0	22413.0	44144.0	2.4152234E7	4035.0092654336054	-0.9809763505156672	-750.0800834505355	-2.5642591036736554E-4	0.006483165567540454	1.6795764070406136	1.497176989294865	1.064694708284517	1.1218288946797497	7.814139414464047	11.265249974726204	0.7737654844393033	0.9491916859122406
ID269530	269530	4	1.0	35.88499042075601	38.27186338395545	0.0	23.0	23	1.5607296204004135	1		29157.60669975191	28864.0	21667.0	44137.0	2.3501031E7	4221.562179182062	-0.9808553940954516	-707.7293931030795	0.01233600227239391	-0.008978485546876629	1.6645711237546388	1.4671542353550289	1.1471390052035924	1.1345576924649903	7.652533124870506	12.184899693363569	0.647695926038978	0.9090909090909095
ID323803	323803	4	1.0	35.81621130964906	37.69142098677764	0.0	298.0	298	1.5957203835671365	1		29298.108591885444	29029.0	20784.0	42323.0	2.4551815E7	3934.8570287192565	-0.981066706612075	-771.6369149140564	0.02094981759929187	-0.017147807697740367	1.674046181894614	1.5577638320676415	1.205044684046022	1.0746469698636085	7.999511334880167	12.161706820590362	0.6796483432855687	0.938127090301004
ID319716	319716	4	1.0	35.83329438957895	37.404214582016664	0.0	278.0	278	1.567983244081991	1		29377.624846248476	29095.0	21119.0	42819.0	2.3884009E7	3808.955248418627	-0.980927010262823	-793.3388534162691	0.003818217925464003	0.004904466400656225	1.587235115784367	1.5483758338993772	-1.211770633005441	1.0250968021033549	7.723830017338249	11.863962890126839	0.6895773884325932	0.9371395617070364
ID299750	299750	4	1.0	35.78962539085967	37.738450222719074	0.0	176.0	176	1.5843018441474426	1		29321.75603864736	29067.0	22218.0	43073.0	2.4278414E7	3788.184189597514	-0.9809463346584483	-796.9950063521835	0.005100008359958589	6.978445461899638E-4	1.636040355287685	1.5473649852649	1.0838669156317786	1.057307339165106	7.885436306931784	11.29824721756076	0.7762711492069904	0.9388794567062821
ID305383	305383	4	1.0	37.47344542804625	40.014565750575706	0.0	205.0	205	1.6406000058461219	1		29322.616685456615	29247.0	17976.0	41135.0	2.6009161E7	3751.8488522346884	-0.9810629806682453	-809.7904499711591	0.00867581052820556	0.023845602210048507	1.7104624488059734	1.6065752407804839	1.4536225459298122	1.0646637676147808	8.455811446673685	12.111735284741602	0.7243565868622475	0.9533762057877817
ID294624	294624	4	1.0	35.51355726785269	38.15997751755121	0.0	150.0	150	1.5612142437998902	1		29385.599009900976	29087.0	22012.0	42971.0	2.3743564E7	3921.3109683032444	-0.9808827438881166	-768.9972654235419	0.004807440198542715	-0.001932889538436007	1.587079684319486	1.5426913328218748	0.9728443269695715	1.028773320075907	7.65728625103502	12.335786040610357	0.6323406340563495	0.9132653061224489
ID308450	308450	4	1.0	35.72724271390784	37.927543521722164	0.0	221.0	221	1.5904970622414751	1		29397.982078853056	29079.0	23093.0	44329.0	2.4606111E7	3934.160998439206	-0.9809560594040369	-769.8181103956604	0.03073483712945579	0.007615833628571632	1.6435601304986438	1.5777552584365522	0.6228706458829765	1.0417079085683414	7.947226947070492	11.704109575728404	0.7290355747781027	0.9212121212121217
ID303843	303843	4	0.9968495965003967	35.5596594151905	38.21182629724249	0.0	197.0	197	1.517476803029333	1		29439.89384010486	29098.0	21948.0	43561.0	2.2462639E7	4152.1559846345235	-0.9809064804529151	-728.507770607754	0.023777285154696088	0.03056841950532585	1.5859589279993866	1.472947189211747	1.524475797256196	1.0767249088191126	7.234258022393108	12.146688180964448	0.6161523269614843	0.8947677836566724
ID280302	280302	4	1.0	35.43460336773175	38.22672706193269	0.0	77.0	77	1.5524678766955744	1		29422.47613065329	29086.0	22157.0	44228.0	2.3420291E7	4120.35630970507	-0.9808566168647406	-731.7475485732716	0.005914279122028687	0.02126837143670684	1.655872569096555	1.4360712301864773	1.4129373562394565	1.1530574071047548	7.571729980073731	12.36290056538648	0.6225356539989106	0.8969594594594592
ID273640	273640	4	1.0	35.92520160580626	37.46572198085526	0.0	44.0	44	1.5607296204004137	1		29426.57391304347	29155.0	20575.0	43347.0	2.3688392E7	4061.581085488166	-0.9808906239646115	-743.7871059220172	0.025604037395388315	0.012657399800863674	1.6538770528192435	1.507576868763353	1.082959958761358	1.0970432666401273	7.652533124870508	12.219000437865738	0.6440857955114949	0.9009513150531618
ID266986	266986	4	1.0	35.789589787951044	37.46802322337267	0.0	11.0	11	1.5607296204004137	1		29263.032338308436	28954.0	20553.0	42654.0	2.3527478E7	3962.106217990516	-0.9809842343585453	-762.0288612926898	0.013712075037754188	-0.0035783443790517937	1.5813747241819391	1.5123295633720988	0.8181936417774711	1.0456548377298713	7.652533124870509	13.441296929533637	0.5322709105410676	0.9060213843556562
ID312043	312043	4	0.9968279600143433	35.61014715393486	38.33290099999503	0.0	239.0	239	1.5737620716941976	1		29352.01218026795	29077.0	21764.0	43712.0	2.4098002E7	4093.131009487367	-0.9808751213983766	-735.5755099470239	0.01051449788024592	-0.024985328879006136	1.6612641074425432	1.4871402854028528	1.0802806803794645	1.1170863460218359	7.780867531312432	12.531323672465806	0.6226499971735745	0.9238148984198647
ID311028	311028	4	1.0	35.46028072579433	38.54727073962907	0.0	234.0	234	1.551980522146854	1		29353.69423558898	29044.0	21053.0	44262.0	2.3424248E7	4202.931446864589	-0.9809422715218008	-718.9733124640813	0.06174592133195396	0.030803219356516223	1.6426530281242644	1.5316315100942546	1.066590110196825	1.0724857887150532	7.566976853909216	12.089422691949231	0.6506106149977968	0.8974069898534379
ID317172	317172	4	1.0	35.7766387670229	37.69142578837134	0.0	265.0	265	1.587164180436181	1		29350.5054021609	29044.0	20908.0	42238.0	2.4448971E7	3858.425391617039	-0.9809687152155385	-784.1922064475791	-0.004576005111987222	-0.018243564094111046	1.6433434456474918	1.518649039202547	1.0960456036480029	1.0821087711683688	7.913955063918884	13.313064616543096	0.5611091672881783	0.9143327841845148
ID272119	272119	4	1.0	35.85254749538524	37.39469529470367	0.0	36.0	36	1.5814343271468214	1		29421.82367149761	29121.0	20787.0	43653.0	2.436127E7	3976.526327426475	-0.9808877698738218	-759.4578500204328	0.011368497065483478	0.011469049414747383	1.6868592126009656	1.500976645596768	1.0915385730496154	1.1238410787732764	7.856917549944685	11.527817134012063	0.7429642253600216	0.9302194710185712
ID289527	289527	4	1.0	35.6669308741664	38.16454953196551	0.0	124.0	124	1.6089395948537306	1		29329.832943925252	29045.0	21641.0	43972.0	2.5106337E7	4091.7132591924665	-0.9809651851144754	-738.8211685970431	-0.004685901322598757	0.009013430102845013	1.710560096670601	1.4999150694022636	0.968246841008861	1.1404379698327067	8.132598867486607	11.6190923223526	0.7569981369750516	0.9468732706142784
ID285936	285936	4	1.0	35.63996174345299	37.883811987326496	0.0	106.0	106	1.5621830395765257	1		29286.97775030907	29018.0	20360.0	42612.0	2.3693165E7	3945.6117922758062	-0.9809529875077289	-764.5599200381171	4.756825476451437E-4	-9.349437821648507E-4	1.5766686577315845	1.5392967661645052	-0.206173103447102	1.0242785487428778	7.666792503364057	10.736018423857443	0.8358668030871579	0.9641362821279146
ID281852	281852	4	1.0	35.233322907019	39.3297960966086	0.0	85.0	85	1.5612142437998893	1		29273.936645962734	29121.0	18533.0	42094.0	2.3565519E7	3766.1807828046876	-0.9809585529734052	-800.8675011230513	0.011524917611202275	5.466490028710513E-4	1.6628642474769502	1.4693358235923801	-1.0596405558768442	1.1317114990168906	7.6572862510350115	14.2526837542951	0.4736869812205054	0.9055649241146703
ID292093	292093	4	1.0	35.48629323941722	37.94771855649878	0.0	137.0	137	1.5592748464750807	1		29395.452173913072	29087.0	21502.0	44877.0	2.3663339E7	3989.5780521366437	-0.9808931976097517	-756.5138537219241	-0.00782979950208239	0.012151542321370765	1.5707477710775852	1.526021459880785	-0.438281916421973	1.029309097134384	7.638273746376959	11.87908862922035	0.6802034615737335	0.9364801864801869
ID314623	314623	4	0.9959141612052917	35.93373256146263	37.859069139774	0.0	252.0	252	1.6117581773264726	1		29426.761072261066	29180.0	22338.0	43905.0	2.5248161E7	3864.695097424348	-0.9809351934906776	-783.5471526664319	0.00856697796318891	0.0051870259038866605	1.6638148008378777	1.5711346335374434	0.9751302475217051	1.0589893223165496	8.161117624473706	13.231384415854713	0.5857994055904372	0.9108753315649876
ID283384	283384	4	1.0	35.59810726669984	37.78417553928641	0.0	93.0	93	1.589069540282435	1		29337.016786570723	29110.0	21848.0	43131.0	2.4467072E7	3884.149406802437	-0.980961606959766	-778.3442829181445	0.03451360503468619	0.015720517567670744	1.6576143134886672	1.568716704440034	0.6952118703449652	1.0566690013544324	7.932967568576943	12.145727423476345	0.675769337425791	0.9324022346368718
ID290553	290553	4	1.0	35.61266977040747	37.888691197256335	0.0	129.0	129	1.5823907435191888	1		29355.978260869546	29135.0	21798.0	43004.0	2.430675E7	3903.7597150010624	-0.9808767731591775	-771.4303996662642	0.008069716924437587	0.003371890097411194	1.639628111162386	1.553223463607092	1.0893205503661851	1.055629244329489	7.866423802273723	12.728495993740756	0.6101449538947047	0.9245810055865928
ID296186	296186	4	1.0	35.68710403486676	38.00610768697896	0.0	158.0	158	1.5718381564618658	1		29329.354166666668	29024.0	22490.0	43281.0	2.3932753E7	3833.9206815221805	-0.9808926003307844	-785.4331774962736	-0.008376255400236907	-0.006330124442191449	1.5959299373124367	1.5604403239103497	-0.563143933256245	1.0227433326723785	7.761855026654373	11.951147736463529	0.6828985031685293	0.9288964732650742
ID301317	301317	4	1.0	35.62995436466958	38.016974657079516	0.0	184.0	184	1.5679832440819905	1		29251.03936039361	28969.0	21119.0	43251.0	2.3781095E7	3914.313800715082	-0.9809683452081133	-770.3606672763673	-0.0028206874820830797	-0.004607114189618262	1.5790751350755157	1.5629246524236655	2.7220558118243914	1.010333500483728	7.723830017338245	12.099356490928082	0.6630068659122222	0.9436701509872244
ID279302	279302	4	0.9947448968887329	35.67151469553232	37.898927708355565	0.0	72.0	72	1.6126966101147606	1		29358.342624854824	29065.0	22783.0	45653.0	2.5277533E7	4071.2280436785295	-0.9808772460398689	-739.7761463369897	0.020452181961774153	-0.02218760876904439	1.7789916635642833	1.484688422358663	1.1817982310256638	1.1982255918302864	8.170623876802733	13.75760305965256	0.5424747560186927	0.8847143592382917
ID288514	288514	4	1.0	35.475812113410996	37.80944816951637	0.0	119.0	119	1.5224537819640265	1		29357.364583333365	29054.0	19733.0	41471.0	2.2546456E7	3913.264390203626	-0.9809195995748111	-771.3541110991248	0.014948428085050114	0.0026080390989768098	1.5722797809550115	1.4862180880512283	-0.7664435889357993	1.0579065034907695	7.281789284038268	11.548096763148607	0.6861627584350075	0.9201201201201196
ID313614	313614	4	1.0	35.6511862296981	37.72705280456289	0.0	247.0	247	1.5269191929020236	1		29371.325974025967	29109.0	21658.0	40669.0	2.2615921E7	3588.147119957738	-0.9810223085860461	-846.289222740286	-0.005056210634348697	-0.018687712972960575	1.5736979429450488	1.4483932563330328	2.1231797389145	1.0865128901036558	7.324567419518915	13.397729701224199	0.5127780441721583	0.9145400593471812
ID321294	321294	4	1.0	35.93574511513045	37.59071386190245	0.0	286.0	286	1.589069540282435	1		29379.85885167465	29083.0	22676.0	44508.0	2.4561562E7	3957.3517993584587	-0.9809198440739663	-763.3551533661806	0.013170608785400783	0.004486501994921081	1.6804564963133388	1.5552718957145883	0.9433708957275495	1.0804904923336462	7.932967568576943	12.310791456421592	0.6577692910108253	0.9140197152245348
ID298763	298763	4	0.9957837462425232	35.65490285616643	37.98613758157671	0.0	171.0	171	1.5976155390848654	1		29299.648520710085	29007.0	22473.0	44524.0	2.4758203E7	4031.0089717225155	-0.9809596292814506	-748.9526749669448	0.009209172748860097	-0.007563726304667083	1.7358410827915833	1.49132889847558	1.2096170828269548	1.1639559084290132	8.018523839538226	12.239368168781562	0.6726455773009619	0.910907127429806
ID304395	304395	4	1.0	35.82820111026674	37.493549674927735	0.0	200.0	200	1.5490531749531902	1		29420.02269861282	29148.0	20056.0	42433.0	2.3330078E7	3938.3914064877117	-0.9809444790766305	-769.0909935870122	0.010582953660669555	0.006732342737993231	1.586343794412736	1.4873317706140985	-0.6653779328518024	1.0665702338609744	7.538458096922132	13.055736350080126	0.5557630209852367	0.9183555298204988
ID302868	302868	4	1.0	35.56719450011855	38.073395197499266	0.0	192.0	192	1.5249361801264958	1		29329.694117647054	28994.0	21213.0	40759.0	2.2437216E7	3668.5885534325516	-0.9808974629677739	-821.0527947005357	0.005450076317804091	0.011947680622270168	1.5691196757204853	1.4365316570586004	-0.7358034676091699	1.0922973176472617	7.305554914860845	14.784909869357325	0.4199771972641041	0.9019953051643187
ID293654	293654	4	1.0	35.578678510677804	37.81814338941435	0.0	145.0	145	1.5947719612642934	1		29338.558718861237	29074.0	21024.0	42892.0	2.4732405E7	3887.201213032056	-0.9809248778937727	-776.2474230644093	-0.0029273548437403164	0.009797220030434116	1.6365227376731302	1.5411875036024727	1.1322732943880933	1.0618582968313814	7.990005082551136	12.835772534152285	0.609414656836841	0.9344080044469155
ID271120	271120	4	1.0	35.5765623166069	37.62365772308544	0.0	31.0	31	1.4785930423892573	1		29503.479889042967	29068.0	22159.0	42938.0	2.1272009E7	3971.394273068898	-0.9807567284104722	-757.2558215924262	0.04954063077718409	0.04348760352582605	1.6177268198764605	1.3812023456078888	1.8408687791923986	1.1712453465060353	6.868267307725391	13.712628127124407	0.4590031396471588	0.8736396614268443
ID268050	268050	4	0.9918030500411987	35.80801438648134	37.76239462589292	0.0	16.0	16	1.567983244081991	1		29177.403186274463	28829.0	22721.0	44385.0	2.3808761E7	4018.89652686942	-0.9808854040525725	-745.1144017434221	-3.279014283277409E-4	-0.004568365560002619	1.7160423466315189	1.4351812903676018	1.241492402877842	1.1956972670623225	7.723830017338249	12.593198875350565	0.6120268109762236	0.91704288939052
ID265491	265491	4	0.9960424304008484	35.67857493757335	38.137598157983426	0.0	4.0	4	1.5838242851782964	1		29172.981927710844	28862.0	21886.0	44987.0	2.4213575E7	4174.7819816566935	-0.980917396247183	-718.4090962552309	0.012411632897066408	-0.01793625108486039	1.711496628311187	1.4821563364887556	1.2232352250072847	1.1547342113489465	7.8806831807672655	12.37432823644113	0.6467411117429517	0.9160220994475141
ID310044	310044	4	1.0	35.76774978032164	37.587351230216576	0.0	229.0	229	1.570393673243784	1		29385.87499999998	29124.0	20869.0	42204.0	2.3978874E7	3888.4990816872	-0.9809863431867759	-779.8012595940216	0.04253156222272165	0.013560105407157554	1.6051247142013336	1.5331832990002419	0.6398641485458458	1.0469229055964824	7.747595648160827	13.427497975575506	0.5399911217258813	0.9025470653377636
ID276254	276254	4	0.9959840774536133	35.5158432261443	37.91494871955096	0.0	57.0	57	1.5819126076135697	1		29353.240048250867	29027.0	22282.0	44884.0	2.4333836E7	4097.783407127265	-0.980972078682243	-738.5881605287042	-0.005047564617650731	-0.04567852083175949	1.6531459870112044	1.4971348624351686	1.0801606054052995	1.1042064602799213	7.861670676109198	13.846407851335085	0.5152885256984905	0.9063013698630134
ID322328	322328	4	1.0	35.73383403425749	38.0162623163059	0.0	291.0	291	1.571356809595132	1		29300.24509803919	28898.0	21854.0	44915.0	2.3909E7	4094.606220604912	-0.9810052144763614	-739.1388480191362	-0.00251506970409976	0.006441404287409627	1.602587910337853	1.5122652520847348	2.310887412361275	1.0597267299031066	7.757101900489856	12.723543465887973	0.6021340753260671	0.9204737732656517
ID316185	316185	4	1.0	35.79495619211136	37.43890820072443	0.0	260.0	260	1.5847792592084966	1		29365.903730445258	29109.0	20399.0	43054.0	2.4403066E7	3854.0001391604433	-0.9808384075398127	-780.0590950257753	0.004740905810296468	-0.005998496020383671	1.6101564229534604	1.5747492579541202	-0.7651496412622308	1.0224843192149462	7.8901894330963	11.348027077801964	0.769939440950157	0.9453302961275633
ID278298	278298	4	0.9962170720100403	35.55547996530296	37.70151071599674	0.0	67.0	67	1.5752034660476548	1		29400.268292682937	29025.0	22158.0	44618.0	2.410822E7	4080.537270248814	-0.9809009903427655	-740.0793134021761	0.040548236698394434	0.037271402384367214	1.6718611190320702	1.4602601832323472	1.276686657833741	1.1449063243862032	7.7951269098059806	14.859290283204933	0.44364635769442756	0.8855291576673869
ID297754	297754	4	1.0	35.78160105398575	37.57331019222384	0.0	166.0	166	1.573762071694198	1		29380.517073170726	29073.0	22247.0	42155.0	2.4092024E7	3673.3945592912746	-0.980981492484883	-825.0993279989149	0.011444981778478682	-0.009616434393271154	1.597305018028858	1.539866709218634	-1.5352591464739684	1.0373008316020869	7.780867531312437	13.034331923335928	0.5755198841850928	0.9069252077562331
ID307482	307482	4	1.0	35.71046270786459	37.784243826100216	0.0	216.0	216	1.5655691037062727	1		29400.51358024691	29141.0	21711.0	43928.0	2.3814416E7	3948.821139408454	-0.9809376421094425	-766.2707197235283	0.018244237395465455	0.01688842421817743	1.5868410545122524	1.5461914918941118	0.5802366879440151	1.0262901217806757	7.700064386515668	13.010299872441976	0.571649209634089	0.9220261809903246
ID270117	270117	4	1.0	35.675116491413604	37.784859174099445	0.0	26.0	26	1.5799986170667961	1		29391.59541062799	29061.0	21159.0	43830.0	2.4336241E7	4108.668682524798	-0.9808582857200704	-733.1240561347479	0.0019960125959277816	-0.03262493288626141	1.7038662128654218	1.4704664969122858	1.1700254010308961	1.1587249464324643	7.842658171451141	14.9533696457482	0.4407527310912488	0.8790623335109221
ID305957	305957	4	1.0	36.01521815808716	37.41210956787714	0.0	208.0	208	1.5823907435191877	1		29404.79661016948	29177.0	21099.0	43178.0	2.4288362E7	3842.130299216594	-0.9809414933109986	-787.8260242654085	-0.0019570592311666324	0.018678848782934236	1.6155020460578429	1.5580943460102292	-1.1066708927548683	1.036844816358275	7.866423802273713	11.406105493661691	0.7598230011543975	0.9457142857142857
ID284960	284960	4	1.0	35.682120171925106	37.83919990431832	0.0	101.0	101	1.5641188309506184	1		29310.563816604743	29045.0	19798.0	40542.0	2.3653625E7	3890.624624442318	-0.9810621495704894	-780.5499052846652	0.004613641403100581	-0.028989536569242313	1.587336224463459	1.550175145391744	0.44175665564772143	1.023972180938512	7.685805008022118	11.639820394363785	0.7128639749327985	0.9450613676212742
ID287521	287521	4	1.0	35.46781413414948	38.092884158322605	0.0	114.0	114	1.5626672122333003	1		29304.91945477077	29037.0	20913.0	41903.0	2.364907E7	3808.5426313609782	-0.9809858945781458	-793.9599061605594	0.010450144702233103	-0.014426664478997282	1.5645232225440224	1.550650519322183	1.5528362282101575	1.0089463764071762	7.671545629528565	14.831879131317594	0.43822826081873867	0.8981636060100165
ID269100	269100	4	0.9940874576568604	35.84292531727624	38.08328661408467	0.0	21.0	21	1.5387636045914361	1		29149.219230769224	28792.0	22252.0	44948.0	2.2736391E7	4266.917684428508	-0.9809010868476501	-701.7125104075295	0.02858712115410621	0.008677987484033794	1.6481265092283075	1.4579651511708378	1.1227315754299738	1.1304292890023868	7.438642447467297	11.887160537436916	0.6615265699789585	0.9104130308318793
ID291116	291116	4	1.0	35.532385305097705	38.11970705061601	0.0	132.0	132	1.5742426831183478	1		29350.45833333334	29087.0	20138.0	42194.0	2.3949974E7	4000.380520640267	-0.9809304773546558	-754.8175439390363	-3.442772190989691E-4	-0.02269084554690833	1.6236207206456625	1.5232994471414942	0.9845677605489813	1.0658578808601444	7.785620657476942	13.821201244352409	0.5121669173112849	0.8941048034934492
ID277293	277293	4	1.0	36.66068709281528	38.11275466881279	0.0	62.0	62	1.5534421271063021	1		29404.844611528828	29205.0	19319.0	42781.0	2.3465066E7	3918.5072569314743	-0.9809618908994269	-773.3152125616816	0.006416894210805153	0.00959914138334453	1.609933786281369	1.5344532021932173	1.330600018774788	1.0491905416080896	7.581236232402759	10.79826036857817	0.817038089794713	0.9596871239470517
ID309039	309039	4	1.0	35.73178889150001	37.60918527297773	0.0	224.0	224	1.573762071694198	1		29433.68337408312	29166.0	21828.0	43906.0	2.4076753E7	3933.8845681573007	-0.9809409772996404	-770.1853379794331	0.027555737489682826	0.03761860979793581	1.576340246181036	1.5557802949321715	-1.4611637530416326	1.0132152022466392	7.780867531312437	12.166109013848024	0.6605937772208782	0.9462427745664744
ID275240	275240	4	1.0	35.703538909136164	37.55820447863102	0.0	52.0	52	1.5732813134512116	1		29426.006097560956	29138.0	21884.0	44306.0	2.4129325E7	4048.158467197494	-0.9808790423757028	-745.7781031596334	0.03235745113014334	-0.0030401990740215636	1.705137547524205	1.4887993599027185	1.0496726586709453	1.1453105055308612	7.776114405147919	12.951834925716428	0.5825187438296275	0.9008810572687228
ID320310	320310	4	1.0	35.6898912913274	37.785982623893155	0.0	281.0	281	1.573281313451212	1		29352.304400977988	29028.0	22520.0	44433.0	2.4010185E7	3979.8846226740056	-0.9809673839249695	-760.2523950802007	-0.007005238475678179	-0.006037001490201552	1.5984030836206355	1.5644570248313712	1.3741964442750672	1.0216983005927718	7.776114405147925	12.747258439790368	0.6013660740203662	0.9206527855936979
ID300343	300343	4	1.0	35.80782880220259	37.672281675124566	0.0	179.0	179	1.568465626263556	1		29356.680589680567	29114.0	21734.0	42445.0	2.3896338E7	3790.765292039007	-0.9810008170648834	-799.7320338557156	-0.021367493383787198	-0.008607100340235556	1.6275815051126954	1.5210660380438363	0.7941491475692734	1.070026852486854	7.728583143502766	12.01424149696003	0.6728481034490135	0.923863636363637
ID312637	312637	4	1.0	35.706974687546406	37.746991513699314	0.0	242.0	242	1.5843018441474426	1		29374.615199034975	29077.0	21339.0	43221.0	2.4351556E7	3996.919923478109	-0.9809129632283032	-755.3855940804383	0.014206649244064569	-0.0049010395310402615	1.6857244148099435	1.5018601253152442	1.2120528210874506	1.122424376541794	7.885436306931784	12.313447880531559	0.6535461178474388	0.9262981574539363
ID323391	323391	4	0.9923235177993774	35.856467486919904	38.18157277483364	0.0	296.0	296	1.5650858287746447	1		29358.23580246913	28963.0	22839.0	46226.0	2.3780171E7	4272.531213928663	-0.980878115071005	-704.9511936893089	0.026723624038823807	0.017250872874491334	1.6505872420003238	1.4877416231768272	1.1819121130637575	1.1094582663324069	7.695311260351149	11.785230506853193	0.696241477807359	0.9277936962750719
ID283960	283960	4	1.0	35.537671688344055	37.972946508565286	0.0	96.0	96	1.5660522295019748	1		29353.492592592625	29135.0	21052.0	43437.0	2.3776329E7	4021.2624435149305	-0.980912334698728	-750.2478251412601	-0.002213982955616723	-0.012513043990678109	1.623602897989263	1.5111785107319626	1.0094788652417575	1.074395173342457	7.704817512680183	12.234505116142264	0.6468437812623746	0.9284077892325319
ID317752	317752	4	1.0	35.689000914296365	38.038870414422455	0.0	268.0	268	1.5862106422423112	1		29303.324096385582	29004.0	21994.0	44803.0	2.4321759E7	4104.6549696123575	-0.980885871120138	-732.7135046682931	-0.005483964800582217	-0.006608505368633382	1.6921207731543997	1.5043769585789477	1.1013741790306368	1.124798384809614	7.904448811589852	11.996726971382362	0.6901697261210237	0.9249165739710797
ID274234	274234	4	1.0	35.77114896027952	37.5195708612082	0.0	47.0	47	1.5847792592084968	1		29417.59566787005	29138.0	21011.0	43329.0	2.4446022E7	4043.2316724126126	-0.9809103199323997	-747.7203443088748	0.0055303047715928345	-0.005318349185016681	1.646780629376828	1.5097923749445117	0.8615401930322614	1.090733174114322	7.890189433096303	13.91727239070937	0.5119046085524891	0.8972972972972981
ID295226	295226	4	1.0	35.7693523687211	37.85491360703251	0.0	153.0	153	1.598562274302229	1		29384.965558194803	29114.0	22391.0	45341.0	2.4742141E7	4053.280016162067	-0.9809775053374825	-747.7219880395443	4.0973050958400484E-4	0.013256945548729882	1.6716589118832086	1.5190797089215056	1.1245559857690912	1.1004418675765402	8.028030091867262	12.858920608535584	0.6101123635248391	0.9239606126914665
ID272699	272699	4	1.0	35.86751138568944	37.504752108314825	0.0	39.0	39	1.5602448464733911	1		29411.108208955204	29178.0	20753.0	42932.0	2.3646531E7	3975.6459198703296	-0.9808815403299216	-759.0971286161049	0.04639559754049587	0.013594142290592257	1.6616019670069875	1.4976099974728236	0.9642318699920976	1.1095024537836258	7.647779998705993	12.817957635823616	0.5849349704220091	0.8988826815642466
ID292677	292677	4	1.0	35.60516740511151	37.632307886136815	0.0	140.0	140	1.5718381564618658	1		29394.884520884538	29104.0	21236.0	43375.0	2.3927436E7	3926.839400419258	-0.9809646228003304	-771.525833606518	0.012671160783541418	-0.00672407228031037	1.619902057276675	1.561942446812251	1.1001309976581344	1.0371073918777949	7.761855026654371	11.824341708934048	0.6976240550741406	0.9273140261215221
ID286528	286528	4	1.0	35.58461158731084	38.366545918539806	0.0	109.0	109	1.5914480321693347	1		29304.95095693775	29013.0	22280.0	44457.0	2.4498939E7	4068.7527234446193	-0.9809752404864002	-742.7601039525156	-0.0028098251670938897	-0.01322086977755196	1.6896531016173166	1.512729682565625	0.9852052303798713	1.1169564007970185	7.9567331993995145	12.426079206786515	0.6475546474927255	0.9258849557522124
ID301888	301888	4	1.0	35.80080411270617	37.66818457190296	0.0	187.0	187	1.5795197570415331	1		29299.785454545447	29001.0	21190.0	43088.0	2.4172323E7	3932.894024018078	-0.9809313285083086	-766.4791755171942	0.012087175329891519	0.009670084770303075	1.6391067072806762	1.5357048789193593	0.7869305774991733	1.0673318355503816	7.837905045286624	11.239856645638783	0.779629596115892	0.9412100456621005
ID315200	315200	4	1.0	35.810176488196085	37.373905544487265	0.0	255.0	255	1.5828687349946782	1		29456.553549939865	29146.0	21226.0	43995.0	2.4478396E7	3880.4118812198394	-0.9808770822945272	-778.7436780960887	-0.0046340275012226794	1.8614742319820497E-4	1.6672744722522916	1.5238915201809966	-0.9837777391435256	1.0940899993027489	7.871176928438232	11.426526094157818	0.7575671025603065	0.9387755102040821
ID266561	266561	4	1.0	35.55389298751461	38.27336035700189	0.0	9.0	9	1.5670180342373194	1		29165.943139678657	28875.0	21096.0	44773.0	2.3595248E7	4182.077132278561	-0.9809398105709859	-717.8424380575399	0.0036740550372813146	0.015655281273634542	1.5935172528185093	1.5133418584179412	0.8722325946178876	1.0529790370593357	7.714323765009208	13.475223927061764	0.5338702792558943	0.9077181208053691
ID296770	296770	4	1.0	35.73969723525504	37.72265144642085	0.0	161.0	161	1.5436719539136783	1		29378.270886075945	29131.0	19346.0	41339.0	2.3208834E7	3894.5473982609165	-0.9809862939547722	-778.3866828248953	0.010736895069802384	0.029060531780931566	1.5437502226627264	1.5009997271073006	1.011411307805822	1.0284813479865276	7.486173709112461	13.684588222789351	0.5023498729343863	0.9210526315789483
ID280906	280906	4	1.0	35.62407418376938	37.711120985979136	0.0	80.0	80	1.5871641804361807	1		29447.86091127096	29151.0	21742.0	44206.0	2.4559516E7	4075.50153430732	-0.9808753728294605	-741.1797428123574	0.01864622639777315	0.001445285510337594	1.745176479754889	1.470682711050281	1.206708088978448	1.186643772067314	7.913955063918882	13.89001908441621	0.5154633110703337	0.9009740259740268
ID282443	282443	4	1.0	37.19155824048003	39.764559419230565	0.0	88.0	88	1.6211180595957948	1		29384.95287356323	29461.0	18750.0	40036.0	2.5564909E7	3506.669423458321	-0.9809286080311689	-862.0157006853625	-0.01935197686065097	-0.010516323819029944	1.765117047514323	1.5345831244381514	-1.0179404533193486	1.1502257645121543	8.256180147764013	13.346610367755721	0.5824344573487813	0.936388140161725
ID267606	267606	4	1.0	35.77771221044	37.80478163351341	0.0	14.0	14	1.5790407517971476	1		29204.226002430114	28890.0	21283.0	44898.0	2.4035078E7	4162.681604575936	-0.9809013117066455	-720.649810992145	0.028051906452515575	0.0012632143635728354	1.7279160430811238	1.4594273895691416	1.196366997325205	1.183968490266067	7.833151919122112	12.720986807979381	0.6082817812526171	0.9145394006659273
ID285527	285527	4	1.0	35.618493216768584	37.864616103383646	0.0	104.0	104	1.54121973321699	1		29340.085241730263	29050.0	20817.0	42358.0	2.3061307E7	3892.297562496678	-0.9809123957554725	-774.7545464670363	0.0024649069882698503	-0.006562724055897164	1.5827701616530903	1.5234214768709116	-0.8644342704723535	1.0389574951405307	7.462408078289873	11.393715859485322	0.722367318383165	0.9389952153110046
ID311634	311634	4	1.0	36.002113259003586	37.44835348515767	0.0	237.0	237	1.5718381564618658	1		29401.89693251535	29116.0	21567.0	42498.0	2.3962546E7	3790.927682252294	-0.980854357596454	-794.683927784427	0.006093166248997067	0.015303410882947331	1.6201783342542255	1.5182227320533934	-1.5243043947730686	1.067154574917303	7.761855026654371	12.696189156907844	0.6051020474659297	0.9304843304843308
ID289107	289107	4	1.0	35.462676553203195	38.23768283138374	0.0	122.0	122	1.596194383394482	1		29359.714964370563	29042.0	21434.0	44133.0	2.472088E7	4033.5499139041935	-0.9810254223633513	-752.66641801708	0.015049252257504723	0.003918609209796709	1.613310900403602	1.5877565700923815	0.9992484963996083	1.0160946147492456	8.004264461044674	12.879780681810646	0.6063374005970719	0.9334811529933483
ID306524	306524	4	1.0	35.607179656361154	38.48237219704093	0.0	211.0	211	1.5621830395765255	1		29297.846913580284	28980.0	21377.0	43557.0	2.3731256E7	3999.3784735019276	-0.9810081669790364	-756.7961883682265	0.019037061736736235	0.011968561180230635	1.6527838943325686	1.4699639784424174	1.0054748132184734	1.124370337349265	7.666792503364055	13.490999873250669	0.5293407119197866	0.9082207207207205
ID319322	319322	4	1.0	35.75045413875693	37.74996701907636	0.0	276.0	276	1.5857336581262065	1		29339.393501805065	29057.0	21972.0	44023.0	2.4381036E7	4012.7999929630178	-0.9809044616950985	-751.1530202925356	0.02068066396839248	0.008773288174999545	1.6573314887823078	1.5089346796186172	0.9697984630160243	1.0983454162516815	7.8996956854253355	12.604925670109841	0.6247980242574208	0.9141914191419146
ID304987	304987	4	1.0	36.122440512990565	39.55986661778523	0.0	203.0	203	1.5952462428989465	1		29339.979737783095	29118.0	21012.0	42231.0	2.4616243E7	3865.6294717927603	-0.9809457107196158	-781.4870751757784	-0.00911753355157012	-0.011793487350722158	1.705016696482052	1.4818087832470914	1.016078491144925	1.1506320624890916	7.994758208715648	12.186825182645768	0.6764474048684502	0.9396648044692741
ID308059	308059	4	1.0	35.87218682677427	37.37880112544853	0.0	219.0	219	1.5871641804361798	1		29426.533013205313	29109.0	21051.0	44034.0	2.4512302E7	3898.5259028965625	-0.9809960930848733	-779.2791417441874	-0.0014184158584543262	0.010098018545262155	1.648802282200811	1.5400457978207316	2.193736429651328	1.0706189936260189	7.9139550639188725	10.958228164571956	0.8281762396712855	0.9624277456647398
ID290149	290149	4	1.0	35.69910449232994	37.779162852023845	0.0	127.0	127	1.5933482693025487	1		29381.616945107442	29122.0	22044.0	43545.0	2.4621795E7	3929.574165315638	-0.9810423323130473	-773.8611417761763	0.013945854031665721	0.025947979330749847	1.648505029115568	1.555098739631452	0.7897248315505784	1.060064539378543	7.9757457040575845	11.840673741456548	0.7148720760773215	0.9421673217293661
ID299365	299365	4	1.0	35.77219879333106	37.73793424034986	0.0	174.0	174	1.5909726182581543	1		29361.046706586825	29108.0	22639.0	44470.0	2.4516474E7	3919.756093629717	-0.980888984030085	-768.9154146288594	-0.005234048288288644	0.00136274995362836	1.6709675717538977	1.5094918581380468	1.2075645022378878	1.1069735571909813	7.951980073235007	12.79017923760861	0.6108462132386174	0.9232891832229584
ID303461	303461	4	1.0	35.74830218671986	38.10437433891975	0.0	195.0	195	1.5761636633121052	1		29362.862530413644	28986.0	23319.0	43903.0	2.4136273E7	3920.9762203646387	-0.9808990902676031	-769.1383365539074	0.006591140437966725	0.011156544800271964	1.6770475906541789	1.4987509799372178	1.1823237364610988	1.1189634656481957	7.8046331621350165	11.377320600079605	0.7576739687948603	0.9507817023740595
ID314213	314213	4	1.0	35.74777096677939	37.58276971052398	0.0	250.0	250	1.598088976801314	1		29377.264218009488	29123.0	20888.0	42962.0	2.4794411E7	3834.1931046874115	-0.9809990813068145	-791.1546122021923	0.014786382143138835	4.497633828099971E-4	1.676793411759534	1.571603653898668	0.8083539065363982	1.0669314795749694	8.023276965702745	11.382580960966138	0.7781801570258041	0.9467190128996077
ID294240	294240	4	1.0	35.573729184717074	37.782175018498926	0.0	148.0	148	1.5505175393970527	1		29360.255345911988	29041.0	22256.0	42772.0	2.3341403E7	3739.7747772210178	-0.9809131789797397	-806.9401862250073	-0.017152066948394506	-0.004729789189271937	1.5897814044339782	1.5022253466611684	2.0679417891081076	1.058284236760757	7.552717475415676	12.214311884799091	0.6361727945422669	0.9314185228604926
ID288099	288099	4	1.0	35.53206032282634	37.97803972693636	0.0	117.0	117	1.5919233041023344	1		29313.280952380937	29031.0	20508.0	42520.0	2.4623156E7	3926.7728860735533	-0.9809020190428887	-766.8259743168934	-0.01067274432555789	0.0032081515784394277	1.6700662443293581	1.506969357644042	1.1335037461882147	1.1082284028258529	7.961486325564034	13.251681397954403	0.5697207611163642	0.9208356239692141
ID265071	265071	4	1.0	35.88854353469653	37.33723910051123	0.0	2.0	2	1.5790407517971476	1		29165.00727272727	28902.0	21061.0	43106.0	2.4061131E7	3833.6570283623573	-0.9809054191499922	-781.6203036102327	-0.009809318895567751	-0.006336656076338068	1.6111991267797718	1.5269002440001358	1.0522052531723414	1.0552091619022812	7.833151919122113	11.86040449898103	0.6997572580025313	0.9353007945516464
ID271722	271722	4	1.0	35.70378502975278	37.70816449049475	0.0	34.0	34	1.5708753152343276	1		29412.186046511615	29110.0	21858.0	43340.0	2.4029756E7	4018.2386139304267	-0.980833846410369	-749.1728966743134	0.031448921943911926	-0.00376149409684144	1.7277231244441629	1.4592289749427616	1.0615793504829085	1.183997271238349	7.75234877432534	13.545672403942328	0.5309358254942819	0.8835319609967498
ID310634	310634	4	1.0	35.83027192246081	38.01079818715688	0.0	232.0	232	1.5819126076135703	1		29353.215235792006	29081.0	22379.0	44524.0	2.4275109E7	4010.36482609291	-0.9809331472493905	-753.116547227738	-0.011395278794562471	-0.006409592734648126	1.707868195099707	1.4816998006793576	1.0559941202932157	1.1526411721973988	7.861670676109204	11.661492543361943	0.7264679073382732	0.9313063063063065
ID279915	279915	4	1.0	35.4522851411452	38.359125534945186	0.0	75.0	75	1.5514930145104668	1		29400.6075471698	29115.0	21474.0	44826.0	2.3373483E7	4283.480495826887	-0.9808519247911677	-703.1821388495255	0.035424362039095686	8.88440914344456E-4	1.707965762761378	1.4596820371940755	1.0801707587462894	1.1700943899019094	7.562223727744697	12.223143800513315	0.6360533489537742	0.8873396542108197
ID313205	313205	4	1.0	35.615563431383826	37.84340762779886	0.0	245.0	245	1.5660522295019745	1		29364.335388409385	29101.0	20559.0	41146.0	2.3814476E7	3789.298624110324	-0.9809354516217582	-797.4532788895285	0.0017760339808285065	-0.05514588066834513	1.6195676900811724	1.5157400750041914	1.472233329857859	1.0684996173085244	7.70481751268018	14.19190677565279	0.48071837355621105	0.8911489829576688
ID316789	316789	4	1.0	35.770529578224306	37.53648365581013	0.0	263.0	263	1.5204649453449401	1		29432.916230366493	29093.0	22327.0	41160.0	2.2486748E7	3459.603367943296	-0.9808970975691812	-873.6974552780539	0.03263201199711541	-0.001489995455030795	1.5441968429013675	1.4656245221449495	-1.2267026197010278	1.0536101297223295	7.262776779380208	13.674459024001926	0.4880813935887747	0.8791714614499425
ID273270	273270	4	1.0	35.76045080922671	37.62985025130326	0.0	42.0	42	1.5809559019877428	1		29394.304242424216	29085.0	21341.0	43718.0	2.4250301E7	4081.2148195951927	-0.9810337624024587	-745.0861536955413	0.03170588432135468	0.0029271507161208565	1.6806582214336225	1.5074547701722096	1.0482854251378864	1.114897942338679	7.852164423780174	13.810437992909689	0.5173498703312306	0.8949079089924167
ID268668	268668	4	1.0	35.82232323970773	37.565441312530126	0.0	19.0	19	1.5862106422423108	1		29163.93028846154	28893.0	21696.0	43969.0	2.426439E7	3994.000269350578	-0.9808671182600113	-748.6826105682107	0.013127402143761319	-0.0014091747070447177	1.6747126700795865	1.5058740495218705	1.217556567173569	1.1121200146926788	7.904448811589848	13.1656288173846	0.5730575542314895	0.9142385926333154
ID283004	283004	4	0.9968340396881104	35.61086627006216	38.05485035997386	0.0	91.0	91	1.5578187140051158	1		29399.36204744069	29088.0	21704.0	43762.0	2.3548889E7	3909.591490329624	-0.9810251105172356	-777.5662290090668	-0.022921661800189733	-0.021315285246035025	1.6348278055586922	1.488195090327664	1.4303643730522102	1.0985305731648014	7.624014367883409	12.178933243858014	0.6459145536749108	0.9303944315545244
ID298364	298364	4	1.0	35.66666201056156	37.72775281659516	0.0	169.0	169	1.5857336581262065	1		29325.952955367913	29103.0	20365.0	42081.0	2.4311215E7	3899.7462535384293	-0.9810263368288856	-777.6340342665479	0.011742879920810285	-0.005815730816715816	1.639090632848188	1.5293814984408538	0.9772081533408549	1.0717343151588916	7.899695685425335	12.970251269197645	0.5900970538102033	0.9305711086226207
ID321919	321919	4	1.0	35.98215422785033	37.397454341236575	0.0	289.0	289	1.588117146106212	1		29382.42685851317	29057.0	21769.0	43523.0	2.4504944E7	3899.097252621459	-0.9810097024674702	-778.56544635086	0.004615904017011111	-2.8535114174500174E-4	1.6194314906098422	1.5810961979260143	-1.2698384317551072	1.0242460216741485	7.9234613162479075	12.051372031744686	0.685570022028257	0.9240576496674062
ID278905	278905	4	1.0	35.60099839378513	37.5095978738197	0.0	70.0	70	1.5519805221468546	1		29436.310776942362	29115.0	20662.0	43044.0	2.3490176E7	3983.920723344813	-0.980898584137801	-758.8592550174644	0.04092733498512309	0.01342562946565084	1.5787174358106735	1.5150987168312344	0.9461667730025842	1.0419898177410478	7.566976853909223	13.771087679049042	0.5014132229935665	0.8800442233278059
ID291707	291707	4	1.0	35.480428815766096	37.92409640600167	0.0	135.0	135	1.5568472023958118	1		29341.026054590577	29058.0	20848.0	42683.0	2.3648867E7	3938.938918893479	-0.9808887624435724	-764.6399673168145	0.015308625489544276	-0.00715946149254006	1.5843933573595468	1.5510222483145872	-0.3272296024068373	1.0215155579368524	7.61450811555438	11.763751663030128	0.691448792060494	0.9390386869871041
ID295803	295803	4	0.9955175518989563	35.80130767433241	38.13412312453582	0.0	156.0	156	1.576163663312105	1		29300.419001217986	28983.0	22470.0	43341.0	2.4055644E7	3932.923967480172	-0.9809697598558734	-768.0679212218295	0.005456215961366569	0.01691715392003673	1.6563468545273887	1.5324577252646163	0.9581496068879144	1.0808434237501592	7.804633162135014	11.279048487437954	0.7709344120937077	0.952436194895592
ID302459	302459	4	1.0	35.78263249131608	37.81844535440836	0.0	190.0	190	1.579519757041534	1		29310.722424242413	29013.0	21856.0	43799.0	2.4181346E7	3988.8200020837303	-0.9809696230956786	-757.5656052929925	0.009193568022341135	-3.772466448024017E-4	1.6146465866842943	1.5665885736034055	0.5761507077721764	1.0306768566365498	7.837905045286633	11.68735774938968	0.7210695993105033	0.9290140845070433
ID275844	275844	4	1.0	36.1866747353693	37.5006088695665	0.0	55.0	55	1.6126966101147608	1		29448.314685314665	29179.0	21984.0	45474.0	2.5266654E7	4061.660856557705	-0.980983519841083	-748.028871028346	0.012648545323164733	-0.010420073930721672	1.6680546072016025	1.5874748087769543	0.9537942248278077	1.0507597336216816	8.170623876802734	13.172597713794703	0.5917281430801946	0.9037854889589914
ID320901	320901	4	1.0	35.85969189281256	37.361469515804785	0.0	284.0	284	1.5752034660476553	1		29381.559902200486	29115.0	20140.0	42877.0	2.4034116E7	3898.282881813468	-0.9810076073734981	-778.6175518718311	0.0036119937089277424	0.005212015464779136	1.628426803571787	1.5360319742178459	-1.153093892523849	1.0601516315446422	7.795126909805982	11.548170011397055	0.7345252275356845	0.933940774487472
ID281478	281478	4	1.0	35.63672143136718	37.49938034217764	0.0	83.0	83	1.5895455233814078	1		29436.12738095239	29160.0	21163.0	43514.0	2.4726347E7	3973.7669154913256	-0.9808745974788134	-759.8208081172538	0.00603808431264013	-0.021297534630616045	1.689737928858929	1.505685765907382	0.9422102482776912	1.1222380971640722	7.937720694741458	13.103151245230523	0.5809706185817209	0.9061313076505703
ID309634	309634	4	1.0	35.73677897763682	37.608293729718845	0.0	227.0	227	1.5976155390848654	1		29388.18838862561	29103.0	22022.0	44191.0	2.4803631E7	3951.86436069379	-0.9809944630471186	-767.6923148382884	0.008684137754172962	0.05778301661171668	1.6253796018982423	1.5444555265553217	1.2069368599699335	1.0523965073461259	8.018523839538227	12.788940088473437	0.6160772659028396	0.9440402909904874
ID270732	270732	4	1.0	35.60902092837023	38.46357850696916	0.0	29.0	29	1.5847792592084962	1		29270.346200241253	29063.0	22087.0	44812.0	2.4265117E7	4093.6113159221713	-0.9809649344112583	-736.9709279054211	-0.0045294436620109	-0.021976618290268538	1.712246984595086	1.467148421129609	1.0845355823249003	1.167057783613172	7.890189433096296	12.65548010830481	0.6190704054024474	0.9105869445968183
ID300940	300940	4	1.0	35.64633520499851	38.23534001316937	0.0	182.0	182	1.5895455233814078	1		29267.35560859188	28984.0	21764.0	44155.0	2.4526044E7	4070.7271326294676	-0.9809525596578967	-740.547416081541	0.013566187684071966	-0.015393491410052819	1.6434110578369592	1.5571576353765932	0.9512839509196919	1.0553915804673852	7.937720694741458	11.93671859521774	0.7000608098617077	0.9355742296918771
ID293263	293263	4	1.0	35.66461298542017	37.73749400391119	0.0	143.0	143	1.5790407517971474	1		29409.41778319121	29088.0	22819.0	43190.0	2.4145132E7	3760.044776215675	-0.9809874078767866	-807.1337493022955	-0.01367404704496445	0.005676558022695327	1.6081021457377827	1.556775513738356	0.5213846661502626	1.0329698351152592	7.833151919122109	11.688947024303413	0.720436375764506	0.94279176201373
ID277896	277896	4	1.0	35.57722978296802	37.597574387256316	0.0	65.0	65	1.5790407517971474	1		29360.795620437955	29083.0	21619.0	45091.0	2.4134574E7	4002.225709593214	-0.981009079544182	-757.9197957393744	0.004733908212823007	-0.007766026252145254	1.6564326442370345	1.5092599865886875	0.8144896720209299	1.0975131249460834	7.833151919122109	12.37396678850635	0.642877937011151	0.9191299498047968
ID284552	284552	4	1.0	35.798251600632774	37.73690901633617	0.0	99.0	99	1.5636351077811876	1		29371.929716399507	29080.0	20812.0	42840.0	2.3820635E7	3934.796186384682	-0.9808829530077456	-766.0138347590809	0.0261982578574962	0.007632871641129515	1.621024350728865	1.5377420691844128	0.8472944897487389	1.0541588106441175	7.681051881857608	12.437647472731564	0.6239561593684761	0.9314121037463986
ID315785	315785	4	1.0	35.80003041167912	37.63609696616315	0.0	258.0	258	1.594771961264293	1		29396.62870699879	29087.0	22034.0	44365.0	2.4781358E7	3963.122008065596	-0.9809318191513896	-763.1671006154137	0.0032272344120287304	0.003495441060404893	1.6187040967073512	1.5501545378077213	0.6757473904861293	1.0442211129456647	7.990005082551132	12.137932740026065	0.6815025205028387	0.9370122630992198
ID297354	297354	4	1.0	35.639481015085764	37.78904528885817	0.0	164.0	164	1.5219568164596937	1		29347.726081258228	29047.0	20510.0	41327.0	2.2392315E7	3857.012213475127	-0.9809833322154957	-785.0198660200537	-0.003154094335970126	-0.003748908745061946	1.5455634093257786	1.4661645216244543	-0.7947954697212274	1.054154146093614	7.277036157873759	12.811027694437303	0.5571812031208182	0.905381431105855
ID276893	276893	4	0.9960409998893738	36.07401183616918	37.72860046235829	0.0	60.0	60	1.6126966101147608	1		29370.145348837203	29086.0	22504.0	45238.0	2.5258325E7	4036.7290292903576	-0.9809034352797763	-747.4420037272466	0.010524972617250139	0.02091943646539739	1.757367376329753	1.4908202738899794	1.0931495796040365	1.1787922441813026	8.170623876802734	12.843113818476967	0.6224785921586412	0.9114528101802759
ID304030	304030	4	1.0	35.71549265639746	38.03719215955557	0.0	198.0	198	1.586687482969223	1		29345.20768307325	29074.0	22413.0	43862.0	2.4444558E7	3958.7818191549377	-0.9808960127385247	-761.2101408860194	-0.0075521293089660015	0.015028607059371172	1.6687130876620393	1.5010737276611381	1.1315535359194366	1.111679630994611	7.909201937754364	12.261139484723882	0.661120862344619	0.947068867387593
ID322968	322968	4	1.0	35.827305609809436	37.877786802029696	0.0	294.0	294	1.5938229745921826	1		29280.192399049894	28965.0	21633.0	43877.0	2.4653922E7	4000.1854973087343	-0.9808834691241465	-751.15942985203	-0.019816169707139203	-0.003463615185282762	1.706100125007565	1.506381591676675	1.1040548829221084	1.1325816343178978	7.980498830222104	11.89311038062724	0.7090045186778955	0.9296788482834998
ID269721	269721	4	1.0	35.62769694142419	37.929029506250494	0.0	24.0	24	1.46986970346979	1		29826.81843575417	29278.0	23070.0	44290.0	2.1356002E7	4192.053143913363	-0.9808514865021304	-728.9174309773313	0.017742334442076273	0.03472471601220314	1.6175844473833825	1.392480623545204	1.795228093512963	1.1616567010211405	6.787464162928625	11.598057156519593	0.6340841892132044	0.916559691912709
ID287130	287130	4	1.0	35.593126983731814	37.79048149878863	0.0	112.0	112	1.5451414182672745	1		29327.414357682643	29046.0	20938.0	42008.0	2.3285967E7	3825.2236062320676	-0.9808932597064747	-787.19457664575	-0.012014703814989888	0.006808657076381863	1.553925350667231	1.5169663424890878	-0.453297758862226	1.0243637628225157	7.500433087606003	11.90443230711104	0.665087561046664	0.9392857142857144
ID266139	266139	4	0.9968388080596924	35.5024500012231	37.91581986207815	0.0	7.0	7	1.5039566939989102	1		29324.44251336901	28963.0	21955.0	43740.0	2.1934683E7	4122.1072827506705	-0.98079453179847	-726.5970098865309	0.011026985338105831	-0.006443632842113613	1.6413993327952587	1.3779070422096407	1.727038188183097	1.191226463407195	7.105923615951185	12.93775297549843	0.5334733014074542	0.8820058997050153
ID273828	273828	4	1.0	35.6564019693851	37.87539670615656	0.0	45.0	45	1.5684656262635548	1		29355.31975308642	29087.0	20058.0	43432.0	2.3777809E7	3968.1022393809894	-0.9809200415099774	-760.6592308078912	0.01907663673133768	-0.028122643782688	1.650711314848776	1.4975619327374263	1.3192532223223643	1.102265808687728	7.728583143502756	14.65910419286181	0.4519546759822832	0.8723175965665232
ID324005	324005	4	1.0	35.96336230645426	37.52700341781161	0.0	299.0	299	1.6018714412091326	1		29347.909411764722	29059.0	22234.0	44151.0	2.4945723E7	3968.260668732767	-0.9809423832361148	-761.3456715904406	0.002128464885703156	0.017801047589924218	1.684863297723292	1.5360194120399016	1.1343913951680293	1.0969023467520629	8.06130197501887	11.263228030752968	0.7985264398911267	0.9501400560224093
ID319911	319911	4	1.0	35.70941320843024	38.14507680245628	0.0	279.0	279	1.594771961264293	1		29328.913095238106	28985.0	22445.0	46651.0	2.4636287E7	4216.374771122151	-0.9809561487824181	-716.607868051779	0.012060328682274584	0.01746827195034567	1.6463494741822233	1.5428222022760822	0.6114006762042687	1.0671025292178258	7.990005082551132	12.690247732477312	0.6234716625192253	0.9328523862375145
ID274851	274851	4	0.9960510730743408	35.70775831598292	38.147308341935094	0.0	50.0	50	1.5795197570415331	1		29372.76997578692	29116.0	21975.0	43538.0	2.4261908E7	4035.4930531691216	-0.9809237141856362	-748.5480943056469	-0.0024634472305000332	0.006137940528160663	1.70763791785743	1.456750324751741	1.284607680580754	1.1722241545739454	7.837905045286624	13.373453723734482	0.5507096711529921	0.9166203446359091
ID299939	299939	4	1.0	35.8660503741019	37.60389011195679	0.0	177.0	177	1.5761636633121052	1		29351.8743902439	29058.0	21259.0	42646.0	2.4068537E7	3891.769158993007	-0.9809554796241541	-776.9588565441936	0.009762333131523844	0.02019286456258237	1.5970762572877641	1.5280262662888546	1.2566146892926362	1.0451890078870256	7.804633162135017	12.290831290631592	0.6492318901587097	0.9453080023028212
ID308643	308643	4	1.0	35.72300649985455	37.57181892293604	0.0	222.0	222	1.5790407517971476	1		29401.720873786435	29140.0	21234.0	43228.0	2.4227018E7	3968.4736220853324	-0.9809320562408039	-762.279627222721	0.03891421767300764	0.026564629042065135	1.6025318328429845	1.546349593977281	1.2328800835254201	1.0363321716412137	7.833151919122113	12.63248870163862	0.6168343869817169	0.9374288964732655
ID305580	305580	4	1.0	38.07060415344505	39.55644758942904	0.0	206.0	206	1.6336688383682993	1		29352.951191827415	29388.0	19784.0	39181.0	2.585995E7	3555.3581811793156	-0.9810034981026153	-852.6981660089874	-0.0055564223776698625	0.01611693438499448	1.6848168611969945	1.6084623666380513	-0.5868132550455176	1.0474704886745572	8.38451455420594	12.302151604704703	0.6961865641936366	0.9250131095962241
ID294826	294826	4	1.0	35.49994482493372	38.186036423821115	0.0	151.0	151	1.5742426831183483	1		29378.6338199513	29078.0	21521.0	42721.0	2.4149237E7	3921.463000810194	-0.9808806822067471	-768.7006699769283	0.017259498180508124	-0.004531174267257293	1.6101943464480897	1.5507486056401516	1.0234073271988207	1.0383335768233037	7.7856206574769455	12.85255026549713	0.5922764729983032	0.9312109152927798
ID307114	307114	4	1.0	35.6773607093394	38.16730769682238	0.0	214.0	214	1.5980889768013136	1		29321.750591016556	29012.0	22662.0	44577.0	2.4806201E7	4004.243860595655	-0.9809398834989568	-753.730716760117	0.006891112117919953	-0.01566631426679549	1.6680305453718283	1.5780284180502278	0.8855723509923891	1.0570345415152946	8.023276965702744	11.050432357708354	0.8256635403551303	0.945128779395297
ID312244	312244	4	1.0	35.89674267860176	37.98100074642359	0.0	240.0	240	1.5866874829692235	1		29352.936526946134	29040.0	22719.0	43022.0	2.4509702E7	3873.0607431264425	-0.9809132525608141	-778.979301506182	0.021642864570464652	0.004833195649722901	1.7040983094603503	1.4922288155916594	1.066412656162169	1.1419819076370576	7.909201937754368	12.52958506733506	0.6330953884026387	0.9087930092845448
ID286134	286134	4	1.0	35.59937785126203	38.12758770203049	0.0	107.0	107	1.5828687349946788	1		29331.820481927694	29027.0	21963.0	44317.0	2.4345411E7	4060.541482287173	-0.9808778413775168	-741.0765476439382	-0.003988782743761718	-0.0063055301103532675	1.6262199763596488	1.5431177052322096	1.0524707908921251	1.0538534881983834	7.871176928438238	12.036812916037158	0.6826946785229298	0.945745288406625
ID296375	296375	4	1.0	35.77082407889605	37.67715613060354	0.0	159.0	159	1.5799986170667966	1		29338.096735187453	29026.0	21733.0	44051.0	2.4262606E7	4021.357559353675	-0.9809713845928457	-752.2087693266145	0.008112312889619624	0.027501355228919163	1.5940808366693895	1.5423119471130424	0.9234987332196867	1.0335657709539565	7.842658171451144	11.940657877339056	0.6912205481173884	0.9391007398975532
ID272304	272304	4	0.9952651858329773	35.61403684859582	37.8750364193536	0.0	37.0	37	1.463680750914296	1		29589.117977528153	29094.0	22513.0	43549.0	2.1067452E7	4022.2458648862803	-0.98059524567151	-743.4898359089101	0.05360631017786427	0.016589296474797392	1.576153517950996	1.3266899017443832	1.6036368228515452	1.1880346084481448	6.730426648954434	14.231323683717196	0.417601323496532	0.8639414276998179
ID317373	317373	4	1.0	35.79316256037957	37.666483412192164	0.0	266.0	266	1.5747231478580934	1		29359.28867235079	29076.0	21084.0	42719.0	2.4103976E7	3930.029204971958	-0.9809066053999974	-767.5810740907078	0.012224699135902994	0.007900142234921664	1.61119016865253	1.5215984916065655	1.35562058192042	1.0588799723055522	7.790373783641468	12.766703476747109	0.600634973961376	0.9280860702151761
ID289727	289727	4	1.0	35.592425206466274	37.797698203884764	0.0	125.0	125	1.5534421271063035	1		29408.10025062656	29102.0	21568.0	44576.0	2.3467664E7	4066.3736924006844	-0.9809773632246058	-745.8954350778043	0.021960507736434313	-0.002015870429018037	1.5716725798298343	1.5446785229333484	1.4790445530366896	1.0174755177182266	7.581236232402772	12.615873155073869	0.5985704404224395	0.9284051222351573
ID283577	283577	4	1.0	35.6125043625319	37.6443101669836	0.0	94.0	94	1.574242683118349	1		29399.831707317073	29131.0	21369.0	43653.0	2.4107862E7	3910.729413174934	-0.9808643788170377	-770.6966483595609	0.014746660206011598	0.022216334821093035	1.5886381022840752	1.5550879444723844	1.0679218305342268	1.0215744440248193	7.7856206574769535	12.509260199324586	0.625230061795086	0.9322709163346619
ID314809	314809	4	1.0	35.64856157698056	38.04445372000712	0.0	253.0	253	1.5534421271063032	1		29449.821917808225	29161.0	21512.0	43608.0	2.3648207E7	3809.2023018575183	-0.9807727760699325	-788.7337932391704	-0.004278251294893496	-0.003333849905997487	1.6002031354436392	1.508407982269642	-1.1260910281241925	1.0608556532801403	7.5812362324027704	12.68199815331855	0.5923447209565413	0.9294871794871801
ID280507	280507	4	0.9901266694068909	35.56172815277818	38.235818973955716	0.0	78.0	78	1.5756836378210535	1		29400.14216281898	29074.0	22658.0	45251.0	2.4196317E7	4171.879640258873	-0.980820048101777	-720.7580079571054	6.942891240737678E-4	-0.02617940416710203	1.6572178753790106	1.510981040295138	1.084420204593429	1.0967827068533622	7.799880035970494	13.853069052420205	0.5107469585905346	0.9041322314049587
ID267200	267200	4	1.0	35.53836228995728	38.477126142019316	0.0	12.0	12	1.5436719539136778	1		29270.203797468374	28930.0	20992.0	44097.0	2.3123461E7	4074.377978168482	-0.9808244561611569	-734.9165411635436	0.04156139883111539	-0.037123111541641766	1.6130329789823077	1.4720825572391134	0.962963088872801	1.095748992507286	7.486173709112455	13.69599546245149	0.5015134183652712	0.8878241262683202
ID301504	301504	4	1.0	35.735208697017306	37.860939224666026	0.0	185.0	185	1.560244846473391	1		29298.285006195798	29027.0	20506.0	41689.0	2.3643716E7	3870.521252341154	-0.9808981532819389	-777.412106889602	0.02485119668072755	-0.03210286773017872	1.6044980716781532	1.5340835015178937	1.014073292015041	1.0459000895913344	7.6477799987059925	13.621698219183275	0.5179439222202958	0.8914127423822715
ID282049	282049	4	1.0	35.8497441276637	39.64170353646031	0.0	86.0	86	1.6061160660417484	1		29303.490035169973	29256.0	19177.0	42234.0	2.4995877E7	3685.4239086357807	-0.9809680640452209	-819.6601021167602	-0.014503041341540632	0.021119752100168032	1.7408625593573765	1.4572022930346094	-1.3215326194655626	1.1946608701335815	8.104080110499513	12.745563652773406	0.6268959974846463	0.9488035614913751
ID290753	290753	4	1.0	35.80812375586471	38.11671713176054	0.0	130.0	130	1.5871641804361805	1		29367.604567307684	29087.0	22178.0	44245.0	2.4433847E7	4032.4175960528005	-0.9809881737697087	-751.5760874938918	0.0020407235217846445	0.010980587517101343	1.6788007851465236	1.489328241164413	1.0309025144145596	1.1272201377407398	7.913955063918879	11.85937306612706	0.7070986072274397	0.9275766016713097
ID292289	292289	4	1.0	35.33955138415216	38.17622746788052	0.0	138.0	138	1.5372880438193397	1		29363.551020408173	29060.0	21098.0	42427.0	2.3021024E7	3985.02175504704	-0.9809349579623228	-758.2463329960601	-0.006403743824019353	-0.008965784041480946	1.6232534036843669	1.4692661981977662	-1.36575396446039	1.104805518343432	7.424383068973735	11.19580479271135	0.7443198487840313	0.9330943847072874
ID311235	311235	4	0.9968063235282898	35.56418575265789	38.469090242720874	0.0	235.0	235	1.5890695402824342	1		29336.578125000022	29056.0	22431.0	44991.0	2.4408033E7	4125.588470138058	-0.9808931407576084	-730.1060376365051	-0.0022961480211096483	0.0050599504447513995	1.7021038774101391	1.5111627056757169	1.040578040667859	1.1263538141970244	7.9329675685769345	11.749189486905035	0.7221538431504976	0.9418735891647853
ID318924	318924	4	1.0	35.82505451007567	37.616641910589955	0.0	274.0	274	1.578082305122015	1		29356.054678007305	29055.0	22791.0	42374.0	2.4160033E7	3668.6583784120994	-0.980945311956055	-823.8788686070793	0.013851242586024135	0.019281547016273364	1.5909581371940633	1.5639692246242114	1.180736864805753	1.0172566775259513	7.823645666793079	11.686642079154295	0.7198459248274642	0.941647597254005
ID288715	288715	4	1.0	35.55512532324513	37.61008525239714	0.0	120.0	120	1.5616987168119552	1		29389.177639751546	29127.0	20253.0	42796.0	2.3658288E7	3980.4843572616737	-0.9809610153971288	-760.8332321479079	0.02656364655371517	0.01212723575232321	1.5774230673439504	1.5264984498262943	1.3631815812566455	1.0333604122057582	7.662039377199537	13.670400096911257	0.5152189079838873	0.918518518518519
ID268244	268244	4	1.0	35.776922169959185	37.51110331149174	0.0	17.0	17	1.5732813134512118	1		29095.46577017117	28819.0	19967.0	41730.0	2.3800091E7	3845.54204660953	-0.9810284161509092	-782.4844989714015	-0.004738003827870671	-0.015179419333835424	1.616105820127709	1.5103069381623824	-1.5330509120462013	1.070051245407145	7.776114405147921	12.166512869733472	0.6601464099022056	0.9321937321937325
ID279510	279510	4	0.986277163028717	35.553065548361644	37.80102246580273	0.0	73.0	73	1.5684656262635557	1		29421.66829865363	29069.0	22840.0	44159.0	2.4037503E7	3948.066064653526	-0.9807705574945732	-760.1750402118457	0.059162599681693934	-0.02979416652340774	1.7037458267992907	1.5116208802731972	1.2427981041323581	1.1270986323577181	7.728583143502762	15.201065368526516	0.4203022299790823	0.8526481384373364
ID303062	303062	4	1.0	35.84959892425733	37.48395007131946	0.0	193.0	193	1.573762071694198	1		29369.20879120876	29120.0	20179.0	42734.0	2.4053382E7	3860.541168548091	-0.9809487344252068	-783.4233911401132	0.01970111713301543	-0.008735775558492287	1.599064472877591	1.5710663499068425	1.6591057517369678	1.0178210951895243	7.780867531312436	11.516874393293136	0.7371716501596952	0.9290578887627698
ID285149	285149	4	1.0	35.72009891352705	37.960902009153784	0.0	102.0	102	1.5876407347722272	1		29360.808383233558	29049.0	21906.0	43653.0	2.4516275E7	3967.8532376786543	-0.9809387426561847	-761.6101916401872	0.008504062894527648	-0.02648990854884348	1.7119300450629076	1.5067811839307823	1.3210775909176455	1.136150400150968	7.9187081900833975	13.151007198220977	0.5753686200481659	0.9039609332609884
ID307677	307677	4	0.9947181344032288	35.74443099110969	37.958995759078476	0.0	217.0	217	1.5843018441474426	1		29354.719087635058	29053.0	22617.0	43923.0	2.4452481E7	3894.719093236914	-0.980931325775782	-775.4430169521418	-0.0015868586869616005	0.00458871046554775	1.6347700977467456	1.537327418715265	1.079989941812899	1.063384466994619	7.885436306931787	12.351486812477171	0.6495268583614647	0.9140495867768599
ID321503	321503	4	1.0	35.69254652439072	37.95397690564664	0.0	287.0	287	1.5708753152343278	1		29327.54656862746	29038.0	22291.0	44559.0	2.3931278E7	3973.474899038474	-0.9809361334341318	-759.5650926454063	0.01649266593945025	0.023427234149643327	1.6001318913995493	1.5407711687710526	-0.47991988044097605	1.0385266312296355	7.752348774325341	12.996020423467904	0.576796208380049	0.9251276233692575
ID264664	264664	4	1.0	35.69053151666107	37.72185000185027	0.0	0.0	0	1.5881171461062122	1		29106.17046818725	28847.0	21155.0	43048.0	2.424544E7	3905.7250490025135	-0.9809077105333258	-765.7438813905666	-4.7172413791075245E-4	1.5818480060275194E-4	1.6758005309702964	1.4746368869450497	1.1291504348531485	1.1364157141369153	7.923461316247909	14.085041769710973	0.5018899825702057	0.9144267690619858
ID265689	265689	4	0.9949167966842651	35.49347953116255	37.94258542744722	0.0	5.0	5	1.5069716452922388	1		29230.60106382979	28886.0	21910.0	42244.0	2.1981412E7	3875.520935272129	-0.9808172985685008	-771.2869863689299	0.05775399825222023	0.013322193374843208	1.580413879417509	1.3987537697584385	1.671461348585009	1.1298728293618419	7.134442372938279	14.226529423370021	0.442967603883415	0.8641335636154295
ID287705	287705	4	1.0	35.613337444205115	37.963077913317214	0.0	115.0	115	1.5823907435191888	1		29366.15338164251	29064.0	22446.0	44251.0	2.4315175E7	3931.4341407798806	-0.9808850628676854	-766.6043879201026	-0.006565707579304223	-0.004048526400237629	1.6133932208180426	1.5416922300175326	0.9791282113591018	1.0465079796112708	7.866423802273723	13.04371793709333	0.5810110692728879	0.919444444444445
ID293849	293849	4	1.0	35.6724187736494	37.744917551733494	0.0	146.0	146	1.6009266629251122	1		29418.78891509437	29132.0	22923.0	43724.0	2.4947133E7	3779.8309331730256	-0.9809302800675611	-800.7118152545916	0.011893994449576619	-2.5772624446025613E-4	1.7126793799829614	1.5302186993792977	1.2064885885778565	1.1192383027848734	8.05179572268984	12.776296449238968	0.6198586295302875	0.92115280043502
ID298969	298969	4	1.0	35.66280280619283	37.639513985840026	0.0	172.0	172	1.5558750841602864	1		29363.048689138577	29103.0	20468.0	42149.0	2.3519802E7	3871.9623598863163	-0.9809428825268451	-780.7042137820204	0.01618566608430788	0.00406558785783675	1.5729257794920768	1.5221696285295894	-0.5679814803866098	1.0333446089129485	7.605001863225353	12.786214776588926	0.5845547560442775	0.9291521486643448
ID313817	313817	4	1.0	35.73339961688049	37.777371971572784	0.0	248.0	248	1.5795197570415336	1		29386.0145631068	29059.0	21746.0	42715.0	2.4214076E7	3805.831348407542	-0.9809261110773699	-794.1786213118951	0.013238891405690444	2.0551248143673863E-4	1.636142541710039	1.5131697872622445	0.9976663072555947	1.0812683120446698	7.837905045286627	12.917501066833303	0.5902729065677863	0.9232922732362823
ID316379	316379	4	0.9968471527099609	35.79676697503208	37.82260055653013	0.0	261.0	261	1.5885934145667937	1		29344.010778443117	29053.0	22878.0	43217.0	2.4502249E7	3821.360965909682	-0.9809306371173913	-790.0116973288739	-0.002751867969371513	-0.0017096351547096554	1.6716575884826164	1.511218251366598	1.0227370557235589	1.1061655634260192	7.928214442412426	11.383280479474948	0.7688655085521235	0.9418407679277249
ID278501	278501	4	0.995002031326294	35.71311817967463	37.36501770260067	0.0	68.0	68	1.565085828774645	1		29363.964153275625	29068.0	22511.0	43418.0	2.3755447E7	3808.6485610170416	-0.9809046807455297	-792.0884190958247	0.011591544518388773	0.007154902624411919	1.614433635928075	1.526265435019567	0.8991137106936994	1.057767278800609	7.69531126035115	12.068510854294235	0.6639397707650808	0.9214570290267506
ID306149	306149	4	1.0	35.92601013073037	37.73942410438131	0.0	209.0	209	1.5838242851782969	1		29430.66948130274	29114.0	22434.0	45091.0	2.4398025E7	3984.8302543930185	-0.9809698856913064	-761.4380748655556	0.01647763115669715	-5.131245182310374E-4	1.630505803863566	1.53026516709963	0.8848840603761157	1.0655054031935693	7.88068318076727	12.951440251564836	0.5903881060670949	0.9074986316365632
ID310246	310246	4	1.0	35.631768939549914	37.994660365232576	0.0	230.0	230	1.5947719612642932	1		29322.492857142883	29051.0	20926.0	42478.0	2.4630894E7	3971.5152859101886	-0.9809145675455587	-758.9336786927336	1.2989615572386102E-5	-0.010195921374513297	1.6338254936495198	1.5423271077768321	0.7731029135100655	1.0593248899091041	7.990005082551133	12.727127738443237	0.6198635705407887	0.9277041942604859
ID271328	271328	4	1.0	35.62836999144408	37.869170517990206	0.0	32.0	32	1.5495414501977676	1		29379.992424242395	29061.0	21725.0	44037.0	2.3268954E7	4152.626768939992	-0.9809123775642704	-727.1720115609903	0.03460763646882148	0.004748283687629914	1.6470500132018893	1.4802880380103385	1.2454489770457307	1.1126550853006258	7.54321122308664	13.720585190414628	0.5035247976337563	0.8782512451577205
ID297955	297955	4	1.0	35.60656803809084	37.85887540308257	0.0	167.0	167	1.5529550783007575	1		29365.781681304907	29060.0	21220.0	43159.0	2.3404528E7	3896.7054758272916	-0.9809438500151451	-775.8592923340053	0.0329551414522189	0.013092266307507308	1.5551004298175888	1.5455224132024588	-0.518860476665941	1.0061972680132691	7.576483106238255	11.970024771850682	0.6644884321570603	0.9262056943637424
ID275436	275436	4	1.0	35.70058629593332	37.47688639261107	0.0	53.0	53	1.5819126076135706	1		29399.227327690474	29136.0	21164.0	43630.0	2.4313161E7	3987.057254563212	-0.9809308231269973	-758.6122897865577	0.017177360617258983	-6.107980103536626E-4	1.6602515979431802	1.5049888212845293	1.012434364366687	1.1031654019370933	7.861670676109208	13.54756643194814	0.5382724259099424	0.8940540540540549
ID320494	320494	4	0.9945723414421082	35.78300715633167	37.982458680872526	0.0	282.0	282	1.6098796706539826	1		29343.698949824975	29060.0	22262.0	45133.0	2.514755E7	4077.6981595942407	-0.9810597411761084	-745.4857113022031	0.0037873177210002796	-0.025997625382470614	1.7532608875423494	1.507979042231049	1.3184934289590924	1.1626560041235101	8.14210511981564	13.519203653788049	0.559814764702245	0.906349206349207
ID322537	322537	4	1.0	35.94631326339859	37.549787747308756	0.0	292.0	292	1.5626672122333014	1		29369.003703703682	29024.0	21437.0	43584.0	2.3788893E7	3985.8005526771817	-0.9809119197865506	-757.306016767177	0.01443149969444103	0.0025308465552366893	1.5599108150598793	1.5335003754576255	-0.3025964309466984	1.0172223235317908	7.671545629528577	13.194087451031566	0.553775859713282	0.9077615298087744
ID272874	272874	4	0.9936740398406982	35.80267429648494	38.25703643505105	0.0	40.0	40	1.5397465261893324	1		29401.85312899108	28988.0	22447.0	45385.0	2.3021651E7	4280.5690009632435	-0.9808049923323602	-701.9360948651221	-0.0020091470464261175	-0.0031182261293857816	1.6533039837585153	1.436976982226073	1.174814163883644	1.150543122268613	7.448148699796325	13.103732168471705	0.5450899652073705	0.9063042220936962
ID270320	270320	4	1.0	35.687472476211646	37.83847516984308	0.0	27.0	27	1.5780823051220148	1		29351.086165048542	29046.0	22270.0	43652.0	2.4185295E7	3963.1041405412943	-0.9809693487836211	-763.5201030041841	0.003067995459599191	-0.02199614524965564	1.6615003841673481	1.4682322732749298	1.3450950933133123	1.13163319892249	7.823645666793077	14.201059386314157	0.4875032888055643	0.8816282806641678
ID291314	291314	4	1.0	35.567411793225	37.95601040567901	0.0	133.0	133	1.5592748464750805	1		29343.262111801287	29006.0	21630.0	43209.0	2.3621326E7	3979.5143944381334	-0.9809108600008482	-757.794569059252	-0.01698271216806856	0.013209439630745742	1.6285093356266795	1.5271465179129895	0.8823524398336782	1.0663739965515642	7.638273746376958	11.28592785865444	0.7535820465045467	0.9452941176470587
ID277491	277491	4	1.0	37.38531742886385	38.09272813004681	0.0	63.0	63	1.6456643086350207	1		29360.150837988844	29241.0	19690.0	40406.0	2.6277335E7	3392.0352084402825	-0.9810286517318018	-895.1821658032324	-0.0051900260305419565	0.0023382975826276423	1.693359298850441	1.6055549392289987	-0.4187308864118401	1.0546878574355147	8.508095834483354	12.032267578049005	0.7384945156561445	0.9521276595744683
ID284156	284156	4	1.0	35.37472517502051	38.159279856751375	0.0	97.0	97	1.510982222298578	1		29385.62384105963	29012.0	21480.0	42624.0	2.2186146E7	3871.2878882898526	-0.9808692681274799	-778.3751899281849	0.018110792988081444	0.002841171337937242	1.6282458607351142	1.428524594234032	-1.1379330529305682	1.1398094700694823	7.172467382254402	11.387712719405933	0.695033024860224	0.9156553398058254
ID292863	292863	4	1.0	35.58061248699928	37.866959497730534	0.0	141.0	141	1.5881171461062127	1		29401.89903846154	29117.0	21923.0	44287.0	2.446238E7	3970.035240914439	-0.9809453687619382	-762.5271096908393	0.0031774979935176233	-0.004563426721700417	1.6191987795508032	1.5597599007424137	1.1284245947653817	1.038107710539358	7.923461316247915	12.682067003249264	0.6190770711048528	0.9281737193763926
ID295416	295416	4	1.0	35.71720382048682	37.912577085721	0.0	154.0	154	1.5665352062997342	1		29345.72290640395	29077.0	21063.0	42840.0	2.3828727E7	3956.852700447435	-0.9810099278653165	-766.2521618899599	-0.010423213331333697	0.010601324829039678	1.6095701012956711	1.51271956357318	1.2420213162762002	1.0640241192450248	7.709570638844698	12.198746780545216	0.6510429243111658	0.9247434435575832
ID276474	276474	4	1.0	35.333112010924786	38.45182303528416	0.0	58.0	58	1.5500295716306318	1		29355.586901763232	29055.0	21205.0	43537.0	2.3308336E7	4133.502865011893	-0.980810305744414	-725.9713560002667	0.02561905679669168	-0.015432683871117944	1.6764000476038154	1.459707682140279	1.1041887844299196	1.1484491505489742	7.547964349251141	12.234967416775728	0.6336275762606286	0.9053591790193833
ID309242	309242	4	1.0	35.851628707101554	37.75597464945271	0.0	225.0	225	1.5766435426544199	1		29429.209756097556	29121.0	22152.0	44206.0	2.4131952E7	4088.624583107342	-0.9808959093746812	-739.1420571382243	0.028505007915954138	0.004795124044911919	1.719928044598519	1.4698400600242627	1.146181843484322	1.1701463930504983	7.809386288299532	12.842406322010586	0.5950232786449738	0.923033707865169
ID312826	312826	4	1.0	35.62071426778674	38.179073348390965	0.0	243.0	243	1.590021363991791	1		29334.037125748495	28999.0	22188.0	44748.0	2.4493921E7	4075.2042375513784	-0.9809834376751952	-742.6464642566549	-0.004343688309996166	0.005150963535714866	1.5897191886962123	1.5661627772290554	0.6465218353238632	1.015040844929819	7.942473820905969	13.341304645517889	0.5607497045918747	0.9151150054764516
ID315387	315387	4	0.9949373006820679	35.66917078191936	37.94595568559663	0.0	256.0	256	1.5747231478580934	1		29406.692307692276	29081.0	22508.0	44705.0	2.4084081E7	4059.640284277419	-0.9809484734059973	-745.9419542444368	0.01532053826012003	0.007951134902716839	1.700292839952705	1.489534281704684	1.0828273739295693	1.1414929222084238	7.790373783641469	12.727188485687163	0.6043704305533514	0.9030303030303036
ID290311	290311	8	1.0	32.16493856528389	24.505770960369162	0.0	128.0	128	1.5495414501977676	1		30324.283018867915	30211.0	19612.0	42267.0	2.4107805E7	3527.3582884881685	-0.9809591271459978	-885.7986646899254	5.448419080976696E-4	0.003879680819310951	1.592539756695268	1.515560508705372	-1.4535266469045107	1.0507925929368886	7.543211223086638	11.254466768129413	0.7483698571149379	0.9629854368932036
ID270081	270081	8	1.0	34.59188088658202	25.172282107351432	0.0	26.0	26	1.514482764986601	1		30153.903566710716	30183.0	21327.0	41283.0	2.2826505E7	3309.0929246659985	-0.981127424319754	-947.4554839718924	-0.008547312563537367	-0.004854773793927321	1.6875355422128557	1.392725119661333	-0.596917548430411	1.2116788290737597	7.205739265406015	10.794083381646542	0.777171507726637	0.9416149068322982
ID269059	269059	8	1.0	32.88936475229743	24.211245034405415	0.0	21.0	21	1.5441619307404628	1		30075.53914141415	29965.0	20695.0	44490.0	2.3819827E7	3782.0975913675	-0.981020548135273	-822.0630432517702	-0.004978709379585715	0.018954701079656796	1.7079231204897694	1.4037364033122717	-0.30466699878681947	1.2166978903302184	7.490926835276964	10.82554210764411	0.8032414511611567	0.9609756097560975
ID277260	277260	8	1.0	33.58003656102035	23.9873932351181	0.0	62.0	62	1.5646024045688953	1		30258.485185185164	30225.0	21396.0	40310.0	2.4509373E7	3217.976103565361	-0.9810828747885284	-975.3150365969697	0.013167973845070107	0.01854016973656424	1.615773920500261	1.5152720344982031	-1.3854823660785773	1.0663259690101388	7.690558134186622	11.214697680327417	0.7684092465136624	0.9495305164319242
ID291084	291084	8	1.0	32.95424231814488	23.294949142693902	0.0	132.0	132	1.5244400238810136	1		30355.2127937337	30296.0	19862.0	40109.0	2.3252093E7	3134.510718782582	-0.9810400965522408	-1002.1763612851158	-0.0016708679018736668	0.00650798490256362	1.7213139006325413	1.3666826226037876	2.1916112136754684	1.2594832715097484	7.300801788696333	11.15146160061986	0.7377629396392484	0.9343065693430658
ID271887	271887	8	1.0	34.20415392351988	24.89388795956132	0.0	35.0	35	1.5069716452922381	1		30175.52063914783	30262.0	20503.0	41170.0	2.2661816E7	3436.3715878680528	-0.9811169386866416	-912.5003054879226	-0.015933773046278854	-0.014142210080637431	1.6911807148050302	1.4155639978676606	2.494139749312815	1.194704525795051	7.134442372938273	10.52878586893116	0.8087481717811356	0.9363693075483466
ID273431	273431	8	1.0	33.97246453150798	24.82560244668446	0.0	43.0	43	1.5134834360985157	1		30193.83157894738	30266.0	20995.0	40808.0	2.2947312E7	3349.243551832104	-0.9811215553339653	-937.0399346013115	0.02195988337603541	-3.6053718994547875E-4	1.643167741661284	1.4240071473512297	2.803192601339051	1.1539041392578058	7.196233013076978	10.723853725698453	0.7863453414693611	0.9534005037783377
ID267793	267793	8	1.0	31.55120507632801	25.059777632406796	0.0	15.0	15	1.4994229003146953	1		30132.349056603784	30094.0	20131.0	46599.0	2.2358203E7	4020.951145793923	-0.9808939773783547	-769.4598601979646	-0.003959838366815525	6.537857164087492E-5	1.6801254953057787	1.3443584725419624	-0.3152918127277427	1.2497600376846927	7.0631454804705385	10.646102300112066	0.78311716890391	0.9562419562419566
ID274193	274193	8	1.0	34.64188424363106	24.864431379226332	0.0	47.0	47	1.5064695724329624	1		30349.395973154373	30322.0	16404.0	43686.0	2.26103E7	3979.339033398096	-0.9809993800531895	-787.5353688628231	-0.0037584975106941037	-0.01123719310878519	1.6605337191004623	1.3942525336204916	-1.2062035611795676	1.1909849034224176	7.129689246773761	10.095222620771203	0.8791210199449796	0.9627727856225933
ID286482	286482	8	1.0	37.61691079399093	18.417850000547464	0.0	109.0	109	1.4877737703945169	1		30637.767759562823	30583.0	17285.0	42437.0	2.2426846E7	3686.8130006743413	-0.9810772072881399	-861.6957667936618	-0.00617602478371242	0.004501060410840779	1.6503957294757183	1.3417337622089425	-0.9594089717381721	1.2300471046943136	6.953823578686678	10.882773753267038	0.7378266389750499	0.9463130659767144
ID295186	295186	8	0.9914646148681641	37.60890526211315	22.03532911854204	0.0	153.0	153	1.316186639678678	1		31091.726003490356	30400.0	24285.0	47271.0	1.7815559E7	4837.114960007993	-0.9806622759250149	-651.9323447668709	-0.005316325099693425	-9.062307033691935E-4	1.4029505636431223	1.2993528356678625	3.0368075005763	1.0797302511923261	5.442329458370642	10.714213458704615	0.595763790125611	0.9159999999999996
ID283164	283164	8	0.93597012758255	32.30217631384407	22.396404175277155	0.0	92.0	92	1.1720810893395406	1		31319.49342105265	30478.0	25050.0	44162.0	1.4281689E7	4390.460501011896	-0.9802701895367567	-708.8552052418617	0.011251648790966576	-0.002863922797202726	1.3781250025162257	1.0081380943138658	-0.6553718758780867	1.3670002257519802	4.31583855738038	12.059723152406177	0.3729068649610215	0.8322639780018322
ID291868	291868	8	0.9717532396316528	34.208883736043155	22.88422780331824	0.0	136.0	136	1.290063468705574	1		29990.296703296717	30239.0	25228.0	38457.0	1.6374702E7	2537.121820124972	-0.9812261115488525	-1235.6182134093287	-2.9326599590466897E-5	-0.07496560121447521	1.3988946935111202	1.0624311143402452	0.3872671953934663	1.3166921362048156	5.228438780967424	18.798553482492164	0.18592296073406236	0.747790618626784
ID279070	279070	8	1.0	35.085259516469655	24.576394889277417	0.0	71.0	71	1.5229505852998018	1		30386.593994778046	30268.0	18463.0	46196.0	2.3276131E7	4014.9709851273988	-0.9810171689589715	-782.2493906770342	-0.002447838485021469	-0.001087030162325751	1.7264023543709839	1.3487691693053812	-1.0598267419282177	1.2799835536425292	7.286542410202773	10.872154596760922	0.7746403633638014	0.9551401869158876
ID272666	272666	8	1.0	33.86111544477796	24.9061043210511	0.0	39.0	39	1.5044596054638935	1		30161.255033557012	30250.0	20522.0	40728.0	2.2470135E7	3373.371700305029	-0.9811610087454289	-931.3176719444193	0.0010222994456638064	-0.016093027996924105	1.6953914021445275	1.3649405859438604	2.705632536457337	1.2420990478293672	7.110676742115694	10.420311085570845	0.8229234359297767	0.9651612903225807
ID280090	280090	8	1.0	34.65791766339834	24.38660711341505	0.0	76.0	76	1.5259280086411935	1		30415.9169909209	30344.0	19001.0	46040.0	2.3450672E7	3957.978249267168	-0.9809702504392505	-792.2828784180534	0.003999385810708157	0.005799321963591321	1.7232324461465858	1.3673313472968098	-1.132039749033109	1.2602888462649424	7.315061167189881	10.58468572827218	0.8204873512965547	0.9378427787934192
ID266523	266523	8	1.0	30.301638201479392	24.418797166695278	0.0	9.0	9	1.52046494534494	1		30134.68318122553	29946.0	21269.0	45627.0	2.3113302E7	3733.2473950019125	-0.98107418406312	-836.8682484911133	0.0013001361643402948	0.017231956171582793	1.6387553269277098	1.4054585229828596	-0.019261354029251734	1.1659933752080534	7.262776779380205	12.029669609619907	0.6306743392417156	0.9473031618102914
ID268837	268837	8	1.0	32.56415309511108	24.374546408614833	0.0	20.0	20	1.5392551438483715	1		30058.505115089538	29964.0	21640.0	44344.0	2.3505751E7	3588.8006159508695	-0.9810233854600974	-865.9816054031826	0.0017792195761593159	0.0072583625317478905	1.7186825042951355	1.3920840504200325	-0.27119502784924454	1.2346111599917826	7.443395573631804	10.503817410878609	0.8477867727313393	0.9625076828518746
ID265248	265248	8	1.0	29.522078269232267	26.719991120421003	0.0	3.0	3	1.4760327061958003	1		29817.67361111114	29900.0	19522.0	39728.0	2.1468725E7	3540.729151841727	-0.9811651944476871	-877.3887032660991	0.016680511563397418	-0.003985380806132604	1.5847717898144142	1.4177068624538822	-0.1464435227521996	1.1178416580923947	6.8445016769028095	10.717656811767776	0.7487761543378152	0.9492419248516809
ID281633	281633	8	1.0	34.774150134749924	23.106432471256372	0.0	84.0	84	1.5079752895229035	1		30367.653333333317	30421.0	21181.0	40840.0	2.277574E7	3270.5913131837065	-0.9811304680352755	-965.5629304223005	-0.006706664794435459	0.017367623299395903	1.5883848662265172	1.4591836025686782	-0.1345793816246154	1.0885435276481994	7.143948625267307	10.422677008322433	0.8263987046591347	0.9579349904397709
ID289068	289068	8	1.0	35.234560767846915	19.800788715919296	0.0	122.0	122	1.5616987168119554	1		30594.538461538486	30558.0	19529.0	44678.0	2.4659198E7	4009.1539307107896	-0.9811048385895264	-792.4757504058558	-0.0031965947266911045	0.005783402297371161	1.6682075046190874	1.4786469924533079	-0.25096161725231186	1.1281986255903236	7.66203937719954	10.69476573713673	0.8418053694367856	0.9578134284016641
ID287277	287277	8	1.0	37.41039068315884	19.291429325877015	0.0	113.0	113	1.5333462731171785	1		30504.485199485225	30487.0	20250.0	42416.0	2.3701985E7	3509.665530602705	-0.9811235455238888	-903.5064112809509	-0.0028660555777687527	-0.005796164274330894	1.702648972701339	1.4075867611840085	-0.6263543307396328	1.20962275268143	7.386358059657616	11.254181266981885	0.7328454719822247	0.9338942307692311
ID280872	280872	8	1.0	34.57791347146309	23.693289526631748	0.0	80.0	80	1.5412197332169897	1		30433.712101910805	30402.0	17792.0	42620.0	2.3890464E7	3921.0972718064727	-0.9810430405974178	-803.3349998021563	-0.012514542131766665	-0.00742254833789508	1.6628683653385836	1.4352244929452096	-1.420963684288833	1.1586120314364399	7.4624080782898705	10.77398405054914	0.8078601799997399	0.9532483302975105
ID282408	282408	8	1.0	35.41866843415894	23.2063930952378	0.0	88.0	88	1.4688400222902003	1		30531.94109396918	30318.0	23352.0	43096.0	2.1769274E7	3387.338231455195	-0.9811657057294162	-939.1151702190919	-0.020440725539204202	-0.012489381486038037	1.5239592996018383	1.3829017791772191	-0.25275107114978496	1.1020011128400917	6.77795791059958	13.024179416345275	0.5021205445385839	0.8968553459119494
ID285480	285480	8	1.0	35.91775403281759	18.572248971135725	0.0	104.0	104	1.4355003030236695	1		30787.332357247462	30533.0	22660.0	46091.0	2.1027748E7	4248.292170843341	-0.9808626993141395	-742.874100297398	0.047090711169593374	-0.009445892849070485	1.5162836068212409	1.3783944781103472	0.42866398549544726	1.1000360425847955	6.473757836070573	12.043074819354194	0.5609078844829981	0.8878748370273796
ID284715	284715	8	1.0	36.82798293162404	20.803840089187393	0.0	100.0	100	1.363056688289052	1		30985.74554294978	30260.0	23409.0	49652.0	1.9118205E7	5040.351204498745	-0.9806143806519212	-621.9417686375331	0.055834629105926355	0.005803977099652717	1.4824593251281717	1.278070027242626	0.32957773903132237	1.159920265344541	5.836838930025444	12.304701135459796	0.4844460659567084	0.8796561604584524
ID267572	267572	8	1.0	31.225438607724904	25.00592697626951	0.0	14.0	14	1.492342954990546	1		30497.29076086955	30087.0	17926.0	44276.0	2.2446006E7	4837.712093721334	-0.9808330813118628	-645.1995296050123	0.01399818440634568	0.043334178213182285	1.678725519675324	1.3121252055096513	0.53658889613311	1.279394308276609	6.996601714167322	14.522852486152793	0.4168628217667733	0.8638497652582166
ID270897	270897	8	1.0	34.619810275409485	24.730046132878847	0.0	30.0	30	1.510481482525988	1		30208.626329787236	30232.0	21231.0	41632.0	2.2716887E7	3326.6948801421727	-0.9810727750600348	-941.3741828436725	-0.004607193669254859	-0.017291733779644356	1.6867317441146301	1.377152067295156	-0.6478288726970113	1.224797017098856	7.167714256089889	11.332503712613452	0.7013564699528476	0.938394523957685
ID278066	278066	8	1.0	34.752682116245786	25.14960082018754	0.0	66.0	66	1.5084768612279502	1		30376.848202396824	30271.0	15611.0	42991.0	2.2813013E7	3922.9678820496897	-0.981088760471203	-803.426697578373	-0.001621881744682315	0.013065538841327348	1.6424842706738974	1.409485190750822	-1.0684392180338202	1.165307930478474	7.148701751431823	9.858927246530302	0.924225014892853	0.9836494440810988
ID290110	290110	8	1.0	31.554400154951875	23.814812832156566	0.0	127.0	127	1.5771232759814058	1		30344.247873633038	30247.0	21558.0	41589.0	2.4973316E7	3260.813291636329	-0.981064597000816	-964.2807383445924	-0.0056073794691076425	8.665325540118154E-4	1.6752070202127487	1.500447246780447	-1.2181673985310757	1.116471787866777	7.81413941446404	10.438640857532118	0.9011624925247654	0.9710572947430597
ID276024	276024	8	1.0	34.5462895309238	25.42820286578544	0.0	56.0	56	1.3496711919304123	1		29900.76039933445	30232.0	21463.0	37180.0	1.7970357E7	3121.7048455124404	-0.9813660258876185	-1008.8948874074063	0.0017196410670326293	-0.021481220705866895	1.4987946958868303	1.2549423633557242	1.1490280139657054	1.1943135714050193	5.722763902077075	9.482521811443485	0.7997753092571692	0.9547977795400474
ID288057	288057	8	1.0	36.72666140211869	19.69176064529922	0.0	117.0	117	1.5456309292626897	1		30550.427122940422	30544.0	20085.0	43489.0	2.4104287E7	3699.6942734610757	-0.9810772811128183	-856.251067600583	-0.0018875930274552964	0.011264859905497861	1.6732106924611931	1.4394933094427957	2.465161485405477	1.1623608678729223	7.50518621377051	11.14970761601405	0.7586550944676455	0.9489182692307685
ID275012	275012	8	1.0	34.21362026259709	25.256453986772804	0.0	51.0	51	1.4842102352883861	1		30180.715068493148	30159.0	21142.0	40760.0	2.2031922E7	3034.965854442635	-0.9810430403465894	-1029.2599806762275	0.006640904613357477	0.0010459791188270626	1.6868139127097188	1.33183811230991	-0.8425006611290315	1.2665307420765628	6.9205516955350665	10.69740908737471	0.7599646170104163	0.9479166666666663
ID266309	266309	8	1.0	30.34152864853122	26.581406944746963	0.0	8.0	8	1.4882821503069772	1		29890.758526602982	29954.0	19478.0	38938.0	2.1909926E7	3584.8043499095	-0.9809850815993539	-860.3386045140012	0.025309864722637784	-8.945243081797016E-5	1.588805012724748	1.4312117641622644	-0.2794663001615605	1.1101117615915685	6.9585767048511915	10.802343877341524	0.7493665206058797	0.9481865284974094
ID277062	277062	8	1.0	34.18837141295579	25.375960900762934	0.0	61.0	61	1.4877737703945166	1		30163.99726775955	30111.0	21254.0	40379.0	2.2080046E7	3022.722886248646	-0.9810749655791644	-1034.6323893305557	-0.00565816800309816	0.010078584683223786	1.6465207306645377	1.3534942412211515	-0.9713242190362557	1.216496295676154	6.953823578686676	10.361841551411372	0.8138786168467246	0.9530944625407163
ID273991	273991	8	1.0	34.960275734778875	24.469081380300608	0.0	46.0	46	1.5139831829954435	1		30412.047368421052	30339.0	17578.0	46198.0	2.3113156E7	4321.1713882229005	-0.9809464071610844	-724.6738041452145	-0.0049147570419301265	0.0020557838668301873	1.6318809831541503	1.4244706076799611	1.996285331949435	1.1456052335204017	7.200986139241494	10.373719827696288	0.8408776514751926	0.9492481203007515
ID269891	269891	8	1.0	34.340302879253436	24.939107037341522	0.0	25.0	25	1.4908214494581777	1		30128.156462585008	30179.0	21419.0	41191.0	2.2144195E7	3312.2390623679776	-0.9811416204411686	-946.4729484071222	0.003970498249020688	-0.018780579772148413	1.6523905560323557	1.3867156182154088	-0.5694512307217434	1.191585739950668	6.982342335673774	10.643418582016505	0.7745486784897059	0.9350732017823048
ID265036	265036	8	1.0	29.504037264702966	26.697905842727728	0.0	2.0	2	1.465230439808827	1		29812.507713884977	29912.0	19370.0	39675.0	2.1256318E7	3551.4374808050366	-0.9810467489184566	-869.0210925613018	0.0032647587230282787	0.0023865364459473314	1.585046606291697	1.3920837536244584	-0.06666692106496278	1.1386143988569917	6.744686027447976	10.307916965149944	0.7976819753114919	0.9453697534976678
ID286284	286284	8	1.0	37.53660657191843	18.504967727384802	0.0	108.0	108	1.5164794471522647	1		30642.632063074914	30582.0	18629.0	41870.0	2.3319043E7	3534.67131260157	-0.9809343477554976	-892.0625376739133	0.0021646966343561056	0.02053388449439833	1.6661368862316028	1.414368174840041	2.2851522234512345	1.178007901952429	7.224751770064081	11.292839815937974	0.7119122373945357	0.9470404984423677
ID294989	294989	8	0.9300050735473633	37.38096706547763	22.722432958744612	0.0	152.0	152	1.175303754452263	1		31507.676923076924	30530.0	25018.0	45286.0	1.4335993E7	4854.532762535232	-0.9802661593724444	-644.8093653124587	0.028651570317825906	0.038079251832702686	1.3333878610591523	1.055919335739555	1.5881494093366106	1.2627743577829844	4.3396041882029595	11.212031661452594	0.43380180298945775	0.8240072202166059
ID279881	279881	8	1.0	34.75278357317694	24.607700897179587	0.0	75.0	75	1.5239437061000323	1		30413.377777777805	30294.0	18429.0	45685.0	2.3266234E7	3881.146431170328	-0.9810277369401392	-810.3950367063965	-0.007178411303382129	-0.012318412567759986	1.7452504609841077	1.3335485875119055	2.111162812941823	1.3087265640919339	7.296048662531819	10.464237615018725	0.8373025241427055	0.9528243327126009
ID271691	271691	8	1.0	34.09686719056475	25.316701731432815	0.0	34.0	34	1.486247587291089	1		30166.39285714289	30172.0	20983.0	41122.0	2.1961134E7	3314.3493214420146	-0.9810883862042156	-944.3536058066474	-0.002136752175281976	-0.005151892703797337	1.628029680006245	1.3797310734119244	-0.6345805428240386	1.1799615964148038	6.939564200193128	10.464109640893376	0.7964114569327503	0.9329073482428114
ID291670	291670	8	1.0	34.29327396514262	23.583012597657028	0.0	135.0	135	1.4770573732447185	1		30323.975069252043	30384.0	19872.0	40874.0	2.189391E7	3582.9738404961813	-0.9811441951361148	-880.7654149689506	-0.015538539727509888	0.01537044167792885	1.5694335042281522	1.4383847829500442	2.6580538288082094	1.091108250609642	6.854007929231845	10.22716614337359	0.8234625333745336	0.9581395348837214
ID290899	290899	8	1.0	32.65893439663237	23.90885829281963	0.0	131.0	131	1.5392551438483715	1		30290.803571428554	30165.0	20231.0	41488.0	2.374799E7	3449.5054243663776	-0.9810742210325621	-910.3996009153653	0.010666845599004606	0.018028809740382387	1.6450639049886633	1.4722859655582217	1.659592895771614	1.1173535192702406	7.443395573631804	10.624115351741949	0.8286963176527513	0.9720670391061449
ID280668	280668	8	1.0	34.63530886467379	23.739719294670092	0.0	79.0	79	1.5298888926792142	1		30408.0620957309	30366.0	17785.0	42594.0	2.3505432E7	3963.297753340183	-0.9810310078423387	-793.597910301442	-0.007018135254522388	-0.02441054080639292	1.6229280264166719	1.4460941604875959	-1.4279442631459147	1.122283783975347	7.353086176506009	11.053767138919424	0.7562386978035367	0.9525862068965518
ID268637	268637	8	1.0	32.375279389700104	25.256634449869516	0.0	19.0	19	1.5234472266256736	1		29978.065189048233	29974.0	19500.0	44000.0	2.2993176E7	3635.232817943503	-0.9810020102025503	-851.6548267396354	-0.003046352621912626	-0.012595615704666569	1.7198375687462706	1.3763549640533628	-0.4983494698914079	1.2495596075603579	7.291295536367301	10.462396513500403	0.8370515697484554	0.9593495934959354
ID282974	282974	8	0.9727828502655029	35.1483874885213	22.54209079752321	0.0	91.0	91	1.157794802597417	1		31414.34606741575	30412.0	24617.0	43444.0	1.3979384E7	4096.728681396489	-0.9800586118069515	-753.7329102692489	0.0011826961305542593	0.055034440895946266	1.431047013767024	0.9749430220870818	1.9267833395063763	1.4678263050732445	4.211269781761033	10.874802670682055	0.4474867265207883	0.8234200743494425
ID273241	273241	8	1.0	33.79441274196613	24.92872617204859	0.0	42.0	42	1.5004315939372312	1		30165.521447721196	30229.0	20307.0	40670.0	2.2503479E7	3357.5869639288194	-0.9810548034880685	-930.4814441657604	0.03547438857476608	0.02342190205151105	1.7240706655731026	1.349434015403971	-0.38663043458795404	1.277625023448797	7.072651732799568	10.572389442323091	0.7951440851427541	0.9489795918367346
ID278874	278874	8	1.0	35.06271112971413	24.530477988632683	0.0	70.0	70	1.5209623983094498	1		30392.654450261765	30314.0	19094.0	45775.0	2.3219988E7	3886.479440493998	-0.9810248194597179	-808.6048309793629	-0.005284105896608502	-0.0020004773160621175	1.7399556568555252	1.3313861864809005	-1.0046660047647178	1.306875251165516	7.2675299055447145	10.536450003748856	0.822636680046572	0.9473358116480789
ID272485	272485	8	1.0	33.95189969901344	24.960667879948424	0.0	38.0	38	1.5019433641886615	1		30188.078982597057	30246.0	20950.0	41020.0	2.2550495E7	3366.161744161333	-0.9811123190448567	-931.6881760058876	-0.003030836700733935	-0.0024484450150731997	1.6671267639938443	1.3712245755199337	-0.5659419076545598	1.2157941111591528	7.0869111112931185	10.013038326764907	0.8882497472580813	0.9700715679895899
ID292453	292453	8	0.9749576449394226	35.106517112638016	19.823422270682173	0.0	139.0	139	1.5174768030293326	1		30660.452036793697	30499.0	25138.0	43746.0	2.3332604E7	3322.5514851856947	-0.981069064225354	-956.4545316299221	-0.004190717361230496	-0.05662372866119408	1.6397803455334172	1.4319589148877936	-0.6417646409682978	1.1451308612872515	7.234258022393105	12.573009593229528	0.5750761608222704	0.8979351032448366
ID270694	270694	8	1.0	34.829860067580725	24.77683971940808	0.0	29.0	29	1.5149821822351255	1		30160.90909090911	30173.0	21330.0	41714.0	2.289213E7	3306.2097452502067	-0.9811209988075158	-948.1729878180639	-0.00751033049592591	-0.006701069969344106	1.6785559692708878	1.3918564817290058	-0.6255361592069214	1.2059835128875753	7.210492391570527	10.99807096028163	0.7491033720694761	0.9375772558714465
ID288871	288871	8	1.0	35.21381483510763	19.624283130231724	0.0	121.0	121	1.5612142437998902	1		30614.47394540944	30575.0	19460.0	43380.0	2.4675266E7	3915.664123002003	-0.9810382004480633	-809.0171578911882	-0.00995818891089228	4.570885802501966E-4	1.646737873444226	1.508613626261349	2.992304029709855	1.0915570725190762	7.65728625103502	10.662980657457954	0.8463061634905249	0.9594997022036925
ID275810	275810	8	1.0	34.556418068112386	25.407614358387125	0.0	55.0	55	1.3674894046672081	1		29994.122977346287	30295.0	21110.0	37714.0	1.8536368E7	3184.883440476679	-0.9812548348866161	-985.9733128195777	6.445786360727276E-4	-0.014022672407616128	1.4931811591575175	1.2791447551645687	1.3100546462688298	1.1673277423284372	5.874863939341582	9.830390205798286	0.7639521596193879	0.9544401544401543
ID277859	277859	8	1.0	34.364715622365644	24.845275280302243	0.0	65.0	65	1.5209623983094498	1		30407.805228758174	30365.0	16126.0	42739.0	2.3261971E7	3727.6588627221863	-0.9809989042898025	-842.303850968621	0.0038691638596605317	-0.017875457009270793	1.7106074217684368	1.3824482234386022	-0.8068742303277605	1.2373753987788383	7.267529905544716	10.358444950981525	0.851152867943263	0.961635220125786
ID282211	282211	8	0.963774561882019	34.854121723697446	22.730511314670768	0.0	87.0	87	0.7592367519142186	1		29460.91623036648	29443.0	25428.0	37510.0	5627035.0	2695.0606249012435	-0.9817320291788103	-1174.9255734790515	0.16505141813307106	-0.00917499009116647	0.9889523240026715	0.7295031137200692	0.9521490135223428	1.355651957343338	1.810941068680533	9.88933287908174	0.2326913238742656	0.5825688073394489
ID287084	287084	8	1.0	37.85404389331932	19.257998226873685	0.0	112.0	112	1.482170082797864	1		30527.530949105927	30603.0	19005.0	41311.0	2.2193515E7	3479.7819532583726	-0.9810534685548742	-908.5160562260731	-0.020794141528753873	5.417041182095772E-5	1.6585300100885467	1.3464772898296766	-0.9675131291684131	1.2317549078739705	6.9015391908769965	11.608583583526556	0.6435723203628454	0.9313662604233479
ID281449	281449	8	1.0	34.19765185187818	23.86509373206525	0.0	83.0	83	1.5475874248930896	1		30382.798234552338	30431.0	20808.0	39933.0	2.4093559E7	3193.2776628358806	-0.9810647955667705	-985.9361160661988	0.0037308419916137164	4.0872192221228713E-4	1.6262933445749905	1.4914045284467665	-0.9459282644381326	1.090444150835927	7.524198718428578	11.046159267583707	0.7749033163040575	0.931176470588235
ID287850	287850	8	1.0	36.88083022768114	19.6456782741036	0.0	116.0	116	1.548564745751404	1		30553.407079646044	30554.0	19963.0	42928.0	2.4167745E7	3687.004959762992	-0.9811091284889686	-860.7583466479957	-0.007880333664889203	-0.009981520149454729	1.6698913528357178	1.475699705410166	-0.6385543265459437	1.1315929295869696	7.533704970757603	10.357265658502849	0.8825274877461562	0.9682345754428838
ID285296	285296	8	1.0	36.07536375584158	19.21531459793843	0.0	103.0	103	1.3591662025486104	1		31003.122950819674	30464.0	23245.0	48436.0	1.8911905E7	4815.441550512454	-0.9808128741220029	-658.2267918818787	0.013178619395930923	0.02192847799947321	1.4328081705890938	1.375481297261298	0.16420470503035645	1.0416776828895737	5.803567046873841	10.188329210818225	0.7025850926377749	0.9152923538230885
ID289907	289907	8	0.9957345724105835	32.28017170323879	24.403235312628674	0.0	126.0	126	1.4480926521268274	1		30602.25685425684	30272.0	23790.0	47302.0	2.1207364E7	3970.109992193608	-0.9808462713919878	-789.4570883378238	0.05651671486757425	-0.04085922718593374	1.4722506502573918	1.3943998202802381	0.5765538380769035	1.0558310671336057	6.587832864018951	14.737936744670396	0.381135199873283	0.8284518828451878
ID268413	268413	8	1.0	32.25412033044008	25.405369491468136	0.0	18.0	18	1.510481482525988	1		29969.765562913926	29941.0	20003.0	43021.0	2.2627173E7	3535.2005697426202	-0.9810470213354663	-877.6303482216066	0.0012942723868547745	0.0030515021562039554	1.7405457271966691	1.3225142973261559	-0.44951129520822375	1.3160884012488063	7.167714256089888	10.30643785983028	0.8479561013428443	0.9460476787954831
ID276861	276861	8	1.0	34.300532109699795	25.458425249804705	0.0	60.0	60	1.3921604753249777	1		30075.64953271027	30209.0	20782.0	39267.0	1.9308567E7	3079.852163354583	-0.981156191592169	-1016.9148973460055	0.004643628226970379	-0.02316407052245382	1.5585232349269655	1.2692181413619221	-1.2209909095248284	1.2279396142688344	6.088754616744801	10.051191227600201	0.7573615702589036	0.9419117647058824
ID266110	266110	8	1.0	30.325327413297604	26.657705260159943	0.0	7.0	7	1.4958871162788399	1		29910.919945725916	29929.0	19463.0	39539.0	2.2044348E7	3571.273370112087	-0.9811212851910428	-870.5364150592943	-0.0027509020731216116	-0.004168221022749558	1.5515557871442516	1.4812395128743276	-0.36278955956980646	1.0474712385530927	7.029873597318929	10.854940108389863	0.749725904718806	0.9492939666238767
ID279678	279678	8	1.0	35.255445155970726	24.179820859193555	0.0	74.0	74	1.5149821822351253	1		30445.11330698285	30358.0	19869.0	45358.0	2.3107841E7	3823.696602433464	-0.9809016198394489	-817.8865814258412	-8.428824698749505E-4	-0.008071123244626189	1.7260454266585576	1.3148240809957548	-0.9494440743994605	1.3127576925358508	7.210492391570524	11.166662026623518	0.7266546269135777	0.9404835709857403
ID269691	269691	8	1.0	34.01970084685137	24.3732804442198	0.0	24.0	24	1.5392551438483717	1		30496.754161331613	30520.0	22200.0	41710.0	2.3817965E7	3230.4977338974622	-0.9811535485787409	-982.9276755297979	-0.02170996221528117	0.0152240822322929	1.7537076673526104	1.3822731284914778	2.5971104982479414	1.268712840613846	7.443395573631807	11.23156462867157	0.7414817101847927	0.9405405405405409
ID273796	273796	8	1.0	35.00444827350421	24.138706691294246	0.0	45.0	45	1.5129835241324094	1		30406.793377483467	30251.0	17117.0	46800.0	2.2957129E7	4538.89495978088	-0.9810527501255928	-693.7398838721128	-0.0025696982848284707	0.008656084257177336	1.5788585964827324	1.4675344091160656	1.9565019885637418	1.0758579742152148	7.191479886912461	10.682528826381212	0.7919175859237988	0.9551767676767677
ID274820	274820	8	1.0	34.43860853889043	25.203818392223337	0.0	50.0	50	1.5029503662221324	1		30181.567204301093	30223.0	21459.0	40734.0	2.2455086E7	3009.260822980703	-0.9810754453020498	-1039.893081083296	-0.0028800492122746674	0.0027116907104395953	1.6739019924640808	1.3598950627054585	-0.9766693130948997	1.23090526495031	7.096417363622147	11.294705771911497	0.6990354006325136	0.934292866082603
ID294789	294789	8	0.9958616495132446	37.49236290026773	22.280241471565507	0.0	151.0	151	1.395959010285107	1		30883.07298136647	30520.0	23616.0	47905.0	1.9888699E7	4488.83428593766	-0.9807483945641364	-700.9831590013492	-0.019367185295274425	-0.038470759214654954	1.5309646874742853	1.3017214460683881	0.23423110423363025	1.1761077549258212	6.122026499896406	11.148181213294833	0.6190090950220603	0.8975609756097568
ID271495	271495	8	1.0	33.78965737569304	24.752960429860085	0.0	33.0	33	1.5134834360985159	1		30197.767195767214	30241.0	21175.0	41394.0	2.2829512E7	3291.6659766783455	-0.9811131031196527	-953.1198986378128	-0.0013883308187254075	-0.014875817478171037	1.7037619747157455	1.3720752361608644	-0.4834739464515655	1.2417409263087915	7.196233013076979	10.716718831266283	0.7873927438957374	0.9433021806853582
ID264835	264835	8	1.0	29.425043870674433	26.67157889752061	0.0	1.0	1	1.4698697034697892	1		29799.668061366832	29888.0	19558.0	39862.0	2.1366362E7	3554.3041023852584	-0.9811220819765196	-871.476727505503	0.018682176903510393	-0.005573672262944877	1.5849856412307208	1.4064998123987598	2.936183337337016	1.1269007128607837	6.787464162928616	9.9342966819708	0.8642575098794164	0.9629130141604854
ID275596	275596	8	1.0	34.69932567923895	25.337751119747537	0.0	54.0	54	1.3807021695643618	1		29965.46349206351	30249.0	20919.0	37558.0	1.8878242E7	3153.4394452586334	-0.9812847820756991	-996.4756134009885	-0.00842191688995138	-0.0016861755224281847	1.4645677997719095	1.298480433598635	0.9791215241438038	1.1279090249461645	5.9889389672899584	10.229709306327834	0.7191726548894756	0.9538228614685844
ID278668	278668	8	1.0	35.19501728155837	24.430666092626947	0.0	69.0	69	1.5274145438292148	1		30385.27906976746	30265.0	20118.0	45580.0	2.3518206E7	3708.192123527952	-0.9810152863311418	-846.8426475559916	0.0022743057390767793	-0.006684435254895657	1.763177200951444	1.3477380977550757	2.1576687837715256	1.3082491352647552	7.329320545683421	10.494305608445343	0.8363078345575673	0.964956195244055
ID286090	286090	8	1.0	37.101854607321094	18.46486510483864	0.0	107.0	107	1.5578187140051156	1		30606.49564134493	30464.0	19918.0	41492.0	2.4577016E7	3545.66450843878	-0.9810692863355038	-894.7025096731144	-0.006249599495053441	0.02111814536735481	1.675086401768871	1.4618465982068998	-0.09027529703846576	1.1458701643684988	7.624014367883407	10.969493726837698	0.7961967525040416	0.9581839904420548
ID292245	292245	8	1.0	34.26754614408354	19.441611442000326	0.0	138.0	138	1.5014396099017473	1		30393.538255033556	30498.0	22360.0	39213.0	2.2643186E7	2954.729902134801	-0.9811988283405181	-1073.6570395485705	0.01423636392082175	0.00493078261176734	1.6025801413486989	1.4001530181233297	1.4813315611843385	1.1445750004500856	7.082157985128606	12.655529444050265	0.5556672965435595	0.8853238265002966
ID277654	277654	8	1.0	34.64223919131845	24.98027302081649	0.0	64.0	64	1.5204649453449404	1		30318.604712041873	30250.0	17261.0	44062.0	2.3163414E7	4102.278609640989	-0.9809635473473338	-761.6946413397958	-0.005268045775641278	-0.0042285282531373284	1.5837990910570177	1.467707194228859	-1.2475035478772591	1.0790974502847988	7.262776779380209	10.488078682716715	0.8296992294518233	0.9616110761485215
ID270482	270482	8	1.0	34.79835820664933	25.115464306591054	0.0	28.0	28	1.504459605463894	1		30134.9187749667	30130.0	21171.0	41429.0	2.2631324E7	3288.5254697802925	-0.9811012649626732	-951.4367239894822	0.0020177466052386157	-0.01777350742995408	1.6677320691941162	1.3830866844458392	2.5853646252350266	1.205804443025439	7.110676742115698	10.174191563478923	0.8632189760400428	0.9608220937700709
ID272274	272274	8	1.0	34.19852736812758	24.81814376869946	0.0	37.0	37	1.5114827961808877	1		30206.433465085636	30270.0	20953.0	41462.0	2.2926683E7	3387.058667156876	-0.9810790395642955	-924.8420048336814	-0.015445501401707681	-0.021248649657827755	1.6479417260721276	1.4041657932085776	2.549237508288062	1.1736090809522655	7.17722050841892	11.313127407738074	0.7046943624363425	0.9349845201238391
ID291474	291474	8	1.0	33.777377695094614	23.59472709266227	0.0	134.0	134	1.4928497788988537	1		30367.617367706927	30423.0	19540.0	40698.0	2.2380934E7	3414.7042857073875	-0.9810410845366934	-920.3675964604861	-0.008968363256084997	-0.0022547292887486483	1.6546471631461104	1.357587343951376	-0.5217240592847336	1.2188145171787739	7.001354840331828	11.64198114841023	0.6491396986834161	0.9275818639798489
ID265884	265884	8	1.0	30.36133772464	26.826219684061197	0.0	6.0	6	1.5004315939372315	1		29873.188679245264	29877.0	19391.0	39919.0	2.2165906E7	3599.226957708699	-0.9811202775083067	-862.6388035177636	0.029773086372678764	0.008598320556089578	1.5256763073283643	1.503487654327057	-0.4737636725817653	1.014758121184067	7.072651732799571	11.296446866066326	0.6964796146662849	0.9423685877137427
ID282012	282012	8	1.0	35.49884565843238	23.415229568617598	0.0	86.0	86	1.5500295716306332	1		30372.54108723133	30353.0	20977.0	42219.0	2.402468E7	3351.3765557225	-0.9811577176548658	-943.8287748013214	-0.007865101209271069	1.1295597276340053E-4	1.6557418604462268	1.4569241072457313	-0.7596832160846825	1.136464042438253	7.547964349251153	10.977910690299476	0.7870463653489784	0.9514679448771721
ID276637	276637	8	1.0	34.4802039955145	25.286907587752783	0.0	59.0	59	1.4099782628309296	1		30056.021341463424	30249.0	21895.0	38506.0	1.971675E7	2989.6562450666434	-0.981179980560683	-1048.2595835071047	0.003618450050596716	-0.006437438595889184	1.5657213516230273	1.2925650960382966	1.7218845584558105	1.2113288192772285	6.2456077801738195	11.082702218154258	0.6389887951838995	0.9201680672268912
ID282783	282783	8	0.9818333983421326	35.16935975042424	22.421664311280193	0.0	90.0	90	1.0545287007030733	1		31526.168021680198	30409.0	25209.0	43835.0	1.1633156E7	4515.27073240458	-0.9800573589442385	-686.2560837585771	0.013390141039227903	0.00733207387529084	1.1158963611618147	1.0193906447368197	0.9720489172378339	1.0946700040100037	3.4935477309191407	8.183657668297377	0.6555134953558569	0.9187500000000005
ID273049	273049	8	1.0	33.71798762101917	25.004504410760436	0.0	41.0	41	1.4984135276655914	1		30152.419703103908	30181.0	20857.0	41157.0	2.2342943E7	3350.088938809774	-0.9810809462609278	-933.4719209734079	0.00852823191247278	-0.014280883726880767	1.6706532502102083	1.3918534864562382	2.568422026796359	1.2003082698480103	7.053639228141501	10.296220222557574	0.8361177845389653	0.9693011103853689
ID280473	280473	8	1.0	34.71869084149856	23.771630210692948	0.0	78.0	78	1.5446517521423908	1		30416.98607594937	30358.0	17730.0	43133.0	2.4029419E7	3904.825005425952	-0.9810840948513541	-808.0229690484344	-0.006136574236660423	-6.551655356835488E-4	1.656488914266014	1.4488996891489274	-1.2509008056111757	1.1432737039504943	7.495679961441481	10.882923108568201	0.7952977943299092	0.9398092967818832
ID267162	267162	8	1.0	30.984669571022888	24.798784789187856	0.0	12.0	12	1.5044596054638937	1		30122.342666666664	30108.0	19498.0	43494.0	2.2591757E7	3669.2682140833017	-0.9809716500834057	-846.4369409615252	-0.02007421525596702	-0.005557198667313537	1.67438343425116	1.3815245413572874	2.592128508179795	1.2119824035888291	7.110676742115696	11.22557343145711	0.7090938674437745	0.9326683291770574
ID290715	290715	8	1.0	32.41476425614378	23.988960304274762	0.0	130.0	130	1.5099805766980785	1		30409.667994687912	30272.0	19924.0	44097.0	2.289848E7	3768.5020888078748	-0.9809645446802755	-831.6928260444583	0.0028017229764422356	0.005401704949088115	1.531900283611254	1.4797780658021713	-0.2184595442587174	1.0352229966193125	7.162961129925373	11.046889527699161	0.7376025960284998	0.950788643533123
ID288672	288672	8	1.0	35.21303298190711	19.54775054503093	0.0	120.0	120	1.5665352062997335	1		30574.41975308639	30534.0	19725.0	42850.0	2.476528E7	3876.9789305961804	-0.9810817842561393	-817.9369295388768	-0.009972993788698582	0.0030768628374810373	1.6942830130029125	1.4701539890810125	-0.37333818036672783	1.1524527536479374	7.709570638844694	10.700338575923286	0.8461454368119131	0.9626112759643913
ID286882	286882	8	1.0	37.78192820341554	19.359309366333992	0.0	111.0	111	1.3236373529401562	1		30336.249569707386	30660.0	18363.0	37948.0	1.7625361E7	3492.381117077276	-0.9811915851924345	-906.2997777551305	0.02597065348192895	-0.010631375583916773	1.407944391295249	1.3035316572231939	1.2340190946355274	1.080099883645693	5.504120098509343	9.498937638831443	0.766562716470491	0.948402948402948
ID287660	287660	8	1.0	36.4809597288933	19.221001447680298	0.0	115.0	115	1.5819126076135697	1		30524.801452784523	30455.0	20271.0	43505.0	2.5213486E7	3633.0229488950226	-0.9811443111574241	-874.3900148004301	0.007139275918040834	0.020421277690608634	1.6826254871057058	1.507288197641174	-0.3546739772129563	1.1163263201681837	7.861670676109197	11.077226819094115	0.805123706437256	0.9672514619883039
ID279469	279469	8	1.0	35.36286171450096	24.187789875756025	0.0	73.0	73	1.5014396099017466	1		30390.406166219844	30347.0	19838.0	44304.0	2.2671243E7	3780.438775345583	-0.9810226998672893	-831.129929035245	-0.01917865518001345	0.007218950199577049	1.6937697807802958	1.3191176384851753	-1.005738955884316	1.284017233463239	7.0821579851286	10.975796884472063	0.7387599642358491	0.9295071740486587
ID281262	281262	8	1.0	33.83754796281787	24.17618125986135	0.0	82.0	82	1.5407288207238172	1		30360.90978398986	30298.0	21548.0	39626.0	2.3894036E7	3076.7588094858734	-0.9810314885323083	-1020.7068282398413	0.0030027468068126637	-0.007250883811205818	1.6277352465250334	1.4481581866910402	-1.1312826800212439	1.1240037597303625	7.457654952125354	12.016216200893957	0.6490478001184454	0.9339285714285713
ID264630	264630	8	1.0	29.465916153744413	26.68984160872831	0.0	0.0	0	1.4631638232093467	1		29755.65439093485	29777.0	19645.0	39704.0	2.1007492E7	3571.9415305133743	-0.9810842825240486	-864.129157811911	0.010775945279131335	0.004122829731328637	1.5967054949191852	1.3743612794428364	2.9534980651161584	1.161780034698363	6.725673522789914	10.140621891851382	0.8218952425921213	0.9496644295302014
ID268214	268214	8	1.0	31.983473256067366	25.210396501641288	0.0	17.0	17	1.526919192902023	1		30055.699092088194	29994.0	19417.0	46663.0	2.3172944E7	4009.481577103085	-0.9809902582771918	-773.6723672572066	-0.005044693408668772	0.007940433650615863	1.7194272772534798	1.3647141929457884	-0.37524267047849297	1.2599174875891261	7.324567419518908	11.029282911968526	0.7566539280423491	0.9465601965601962
ID274610	274610	8	1.0	34.40523335280784	25.223671010556288	0.0	49.0	49	1.487265216706648	1		30171.512995896028	30229.0	22023.0	40251.0	2.2055376E7	2972.76291269668	-0.9810780784848502	-1052.458901271579	0.018942617980000825	-0.004079947746530004	1.6695733117180072	1.3462272223682146	-0.8548704266568138	1.2401868599722554	6.949070452522164	10.535825100040311	0.7866824719299482	0.9512036434612889
ID285107	285107	8	0.9875709414482117	36.928647536860055	20.354156423515303	0.0	102.0	102	1.3161866396786768	1		31193.661996497347	30392.0	24135.0	48199.0	1.7811581E7	4978.17281454934	-0.9805946264073333	-633.2772543936128	0.052612995046259	0.009329965718693666	1.3509455140290145	1.2900548738421986	0.46762832237503993	1.0472000388676987	5.442329458370632	13.010321500560487	0.40403467212832944	0.8621987951807221
ID265660	265660	8	1.0	30.367117356335257	27.073367794601747	0.0	5.0	5	1.4989182989541792	1		29869.46837146705	29846.0	18340.0	39980.0	2.2193015E7	3590.634140323777	-0.9810082540506816	-859.3975317558968	0.007567320192510779	0.016809774715727647	1.526826617455338	1.5020354222985015	2.5431641377573615	1.0165050669170634	7.058392354306027	11.247125539982012	0.7011849311868599	0.9357277882797733
ID271293	271293	8	1.0	34.00839416602817	24.775663035018646	0.0	32.0	32	1.5064695724329626	1		30193.041278295612	30256.0	21510.0	41303.0	2.2674974E7	3278.7311219881735	-0.9810913620997135	-955.6090635289137	-0.008341826506599278	-0.013716327145277209	1.6879668384541762	1.3733667708304396	2.687057395267317	1.2290721417655286	7.129689246773763	10.731979253388332	0.7778947067958484	0.9334163036714378
ID293816	293816	8	0.9968666434288025	37.381247767213814	23.19121026599139	0.0	146.0	146	1.490313935758549	1		30516.405184174615	30335.0	23636.0	44207.0	2.2368525E7	3440.4850148655014	-0.9811374766736246	-922.7281557504556	0.03375724094657579	0.022017430966030517	1.5069507802132802	1.4707201923034838	-0.9171362437641659	1.0246345892980846	6.977589209509254	13.538960206427369	0.4783487442515601	0.8640376692171867
ID294584	294584	8	0.9921377897262573	36.62309030722417	22.009212895133597	0.0	150.0	150	1.2330984890455647	1		31173.748015872996	30399.0	24194.0	47111.0	1.5711569E7	4599.833090367584	-0.9806148048812503	-685.6543129049287	-0.0051523225936260355	0.04468253627432485	1.3981515211281297	1.0789929016782995	-1.187282108379416	1.2957930668064643	4.7768917953384165	11.75900016703989	0.4341246786480509	0.8305785123966944
ID269497	269497	8	1.0	33.51854759788688	24.03716971551705	0.0	23.0	23	1.5549023581607584	1		30012.22222222222	29964.0	21123.0	42418.0	2.403979E7	3474.838713603203	-0.9810511378117748	-894.3386634714742	0.003483063211162719	0.004879606891092148	1.7309218885622208	1.4162470629382693	-0.2642473637284089	1.2221892167395565	7.595495610896314	10.551620473843723	0.8572898016109592	0.9732034104750303
ID278468	278468	8	1.0	35.11602215885497	24.056101972846122	0.0	68.0	68	1.526423681224882	1		30322.940104166642	30249.0	21327.0	44182.0	2.3288018E7	3513.4512058385108	-0.981063920711375	-894.2822655463935	-0.0010956705342561597	0.00854241292239297	1.7337754961713108	1.3493681305850824	-0.9346251754690951	1.2848795350009863	7.31981429335439	10.719266597518716	0.8005340008567156	0.9424724602203178
ID285892	285892	8	1.0	36.544585405736385	18.260248197641964	0.0	106.0	106	1.619250411441621	1		30581.18433179729	30429.0	20789.0	43209.0	2.6544468E7	3420.7807553778152	-0.9810009252579439	-923.2004800701363	0.007876212003942706	-0.002506243269964567	1.7142820908937746	1.5519521882274745	0.17192459639460947	1.1045972317302515	8.237167643105954	11.074950949217795	0.843925570618826	0.9665365309537084
ID266946	266946	8	1.0	30.505823352875673	24.3050098360744	0.0	11.0	11	1.4852292606300534	1		30148.868131868152	30215.0	19272.0	42063.0	2.1948376E7	3656.874684175591	-0.981108225893499	-856.3180588696413	0.0034235509972964187	0.004708524707967208	1.6726640077481068	1.3541238150595132	2.6510699507076936	1.235237124660269	6.930057947864098	10.481141321220619	0.7927378173219314	0.9400386847195356
ID275395	275395	8	1.0	34.39382411455959	25.450576719669606	0.0	53.0	53	1.356380452125506	1		29980.24506578946	30315.0	21106.0	37915.0	1.8227989E7	3126.1863710437215	-0.9813403288312953	-1008.7091714278838	0.010213512730922879	-0.005304867258599881	1.4708642947594108	1.300271155101635	1.2023618671862009	1.131198126628012	5.779801416051271	10.168702820600524	0.7024115924933085	0.9567269866247057
ID272844	272844	8	1.0	33.73285665271062	25.007314030698193	0.0	40.0	40	1.4903139357585484	1		30152.65075034107	30252.0	20858.0	40921.0	2.2101893E7	3368.784705832577	-0.9811540955861098	-931.9711602162694	-0.008958806992797223	-0.02441660330873786	1.634981630522006	1.4206987863410623	2.5418099218552337	1.150829187890572	6.977589209509248	10.356047201128531	0.8175742776420605	0.9422336328626445
ID291278	291278	8	1.0	33.33685096957671	23.578280569999777	0.0	133.0	133	1.4785930423892566	1		30348.306518724003	30311.0	20215.0	39874.0	2.1881129E7	3174.194054152295	-0.9810990405221494	-992.5673464366746	-0.007178262315024935	0.016735668560787613	1.648280040346957	1.3194488236529371	-0.696024654866118	1.2492186212903962	6.868267307725384	11.162542276921656	0.6926770836114674	0.933462532299742
ID273609	273609	8	1.0	34.510002517488964	24.82717985391499	0.0	44.0	44	1.4872652167066478	1		30172.862210095478	30204.0	21306.0	41565.0	2.2116708E7	3281.9929519199895	-0.9811212915704863	-955.562906012361	-0.009270313521640096	0.001642951246763131	1.65380143849379	1.3695107790695538	-0.6962095363792844	1.2075855581198005	6.949070452522163	10.230342080978676	0.83436536331252	0.9493506493506498
ID288468	288468	8	1.0	35.28917298321068	19.44985286107584	0.0	119.0	119	1.5904970622414747	1		30588.61409796894	30540.0	19561.0	42943.0	2.560267E7	3808.3693405335353	-0.9810862870574173	-833.2611775730026	-5.612462217993053E-4	0.0035440895604692602	1.697004846980588	1.5090560075427932	-0.3484459520440229	1.1245472921471173	7.947226947070488	10.633540713776712	0.8832216024225981	0.9709639953542392
ID276438	276438	8	1.0	34.576802463193346	25.35955483779028	0.0	58.0	58	1.3547062522048303	1		29994.265238879725	30242.0	21641.0	37385.0	1.8206519E7	3167.0581945632234	-0.9812762137880949	-992.6811556410838	0.027154736339922266	0.0038945163986870675	1.4644701466553467	1.2889027621473772	1.076201366673237	1.1362146080092694	5.765542037557716	9.885449344412857	0.7414078448580922	0.9513725490196081
ID290519	290519	8	1.0	32.32681902852832	24.17170594982592	0.0	129.0	129	1.5587896201224334	1		30308.40473225412	30197.0	18641.0	41582.0	2.4337649E7	3675.90322513069	-0.9810798823482791	-855.0855002913114	-0.005953849543277361	-0.0038455275657260446	1.6670592414213918	1.4814950579055992	-1.211405910386161	1.125254676028502	7.633520620212438	10.324287325043809	0.899942127455493	0.9709794437726722
ID270288	270288	8	1.0	34.67582013660076	25.2153745713818	0.0	27.0	27	1.484719835384188	1		30170.464285714283	30197.0	21408.0	41256.0	2.1964098E7	3351.2005274735466	-0.9810793834821533	-933.6421270800481	-0.0023738377259305637	-0.003750254503380416	1.6246591723923547	1.3713495820341177	-0.5639714912767197	1.1847155485930172	6.92530482169958	10.073926323255042	0.85753374166378	0.9591836734693872
ID280273	280273	8	1.0	34.83892920415561	23.85895171407025	0.0	77.0	77	1.5422010894025253	1		30417.090330788815	30389.0	17948.0	43292.0	2.3907833E7	3879.8359139554454	-0.9810399184354718	-811.298704018486	-0.009172330752826708	-8.481528079113753E-4	1.6502971683882688	1.448981509549731	-1.318346846703764	1.1389359750360766	7.4719143306188975	10.925248461670654	0.7866455729959541	0.9544626593806916
ID277458	277458	8	1.0	33.45220603874575	23.668483336850812	0.0	63.0	63	1.5670180342373183	1		30269.681818181827	30306.0	20043.0	41260.0	2.4639521E7	3408.0234525491946	-0.9810830775804869	-921.2777420623538	-0.002096422910057048	-0.007786027035602075	1.6073766170908583	1.5272350569770303	-1.0063243823385184	1.0524749348489015	7.714323765009198	10.812918903959348	0.8291284823018173	0.9592198581560283
ID283346	283346	8	1.0	31.81075121585176	21.678896757541505	0.0	93.0	93	1.502446949572196	1		30543.405114401063	30429.0	21836.0	46378.0	2.269375E7	4032.050966782775	-0.9810671336660014	-785.0617048374828	0.0039417321622933175	-0.00420806453190961	1.5720161758849613	1.4319425620487123	0.3230950783112375	1.0978206930561814	7.091664237457628	11.745837139861067	0.6459368770768126	0.9313358302122346
ID289490	289490	8	1.0	35.198606879996845	20.21521886824767	0.0	124.0	124	1.5446517521423908	1		30642.616751269044	30540.0	19968.0	45799.0	2.4146382E7	3948.7917857286416	-0.9810690579278706	-804.3016555295585	-0.008394525031990157	-0.01715282117718268	1.682815437034788	1.4555333008465305	-0.2521918541822918	1.1561504199567756	7.49567996144148	10.673969304853143	0.8267400948557874	0.9586626139817627
ID272083	272083	8	1.0	34.064271057780466	24.888317142547542	0.0	36.0	36	1.4816596057437026	1		30186.677241379293	30310.0	21079.0	41138.0	2.1885341E7	3412.9341434469857	-0.9811251483554396	-919.5138175352171	-0.018789580757926062	-0.0214275325927437	1.6286035252005209	1.3846159547253554	-0.5545586813615943	1.1762131727880902	6.896786064712483	10.583335853299728	0.7737692416723867	0.9343206696716034
ID269277	269277	8	1.0	33.20366951097215	24.105949825984595	0.0	22.0	22	1.539746526189332	1		30054.52101910829	29962.0	21097.0	43534.0	2.3592799E7	3616.591435961828	-0.9811042675692873	-862.962236576418	-0.00566205055997628	0.007989384688991312	1.7289881318474944	1.4016120002327332	-0.3362118263549216	1.2335711534721459	7.44814869979632	10.46813450918142	0.8541214207126709	0.9613496932515337
ID279261	279261	8	1.0	34.87969255597012	24.53703464739065	0.0	72.0	72	1.553929023255888	1		30366.074213836506	30343.0	17822.0	44728.0	2.4141029E7	3963.1124616460393	-0.9810929451259536	-795.1856174495787	-0.003959562821256495	0.00948638164059463	1.7308417492780712	1.4302902901010914	-1.1313473519711466	1.2101331885261817	7.5859893585672795	10.315261661886897	0.8959042467458808	0.9713937918441877
ID286682	286682	8	1.0	37.77574615295233	18.268759017583836	0.0	110.0	110	1.4938629108640615	1		30663.953804347846	30565.0	17381.0	42262.0	2.256867E7	3767.6035513721504	-0.9809686245251681	-839.0307725675527	-0.006604729647658906	0.004682449607164894	1.6592973420189694	1.3479503440329206	-0.9631339087219914	1.2309780915627295	7.010861092660866	10.844160248811317	0.749185516822123	0.9418901660280972
ID281068	281068	8	1.0	34.7635034845355	23.764314830633378	0.0	81.0	81	1.5631512349217647	1		30426.278121137195	30351.0	17764.0	42549.0	2.4614859E7	3865.4967858624987	-0.9810245008912635	-813.879586908594	-0.0032111899644932294	-0.023760174657103665	1.6823851308397435	1.4902636901094726	-1.4430553006423383	1.1289177492582927	7.676298755693079	10.55436013625873	0.8659601651980307	0.9595959595959593
ID282600	282600	8	0.996416449546814	34.883972961158996	23.159806515008462	0.0	89.0	89	1.2337118183493663	1		31025.76294820716	30328.0	24023.0	44334.0	1.5574933E7	4085.246403001317	-0.9806705570612408	-770.615974969557	0.01850924209143898	0.00959157938188438	1.3833930298722026	1.1316535677389432	-1.3742208409447638	1.222452762320396	4.7816449215029335	10.896964517509218	0.5060298235925335	0.84822934232715
ID274410	274410	8	1.0	34.339226373553245	25.16250888094949	0.0	48.0	48	1.5109822222985785	1		30184.48074369191	30169.0	21630.0	41594.0	2.2728914E7	3190.4740118317695	-0.9810228305032399	-978.151603810645	2.4125888355260562E-4	-0.01848876567340646	1.6639818132877244	1.3873316370394964	2.4132383625804943	1.1994117115634926	7.172467382254406	10.957432607395623	0.7506903436325086	0.9401869158878506
ID268011	268011	8	1.0	31.65583416981069	24.946427243064246	0.0	16.0	16	1.5099805766980783	1		30120.10066225167	30099.0	19169.0	46342.0	2.2740676E7	4021.39670372616	-0.9809976834935179	-773.3408142634195	0.00586076909676912	-0.009210159537250065	1.7064510085953994	1.3716321012347377	-0.35566931715531386	1.2441025600518238	7.162961129925369	10.678267589242864	0.7894067924797411	0.9525916561314792
ID289268	289268	8	1.0	35.247305312820025	19.945159470645354	0.0	123.0	123	1.5597599218784695	1		30600.858560794037	30538.0	19282.0	44640.0	2.4664292E7	4040.489921077686	-0.9810623363385332	-784.693009226867	-0.010380371091911105	9.529414440926581E-4	1.7017523879951715	1.470188809674843	-0.32904409499553783	1.1575060133749369	7.643026872541472	10.290900279977656	0.9069190216573484	0.9727767695099817
ID265461	265461	8	1.0	30.1010724288316	27.029377456105728	0.0	4.0	4	1.4872652167066471	1		29870.8125854993	29824.0	18146.0	41044.0	2.1835564E7	3618.350343738589	-0.9810731205068515	-855.8325065234671	0.01610246885309969	0.002986091554108958	1.5688035091265953	1.4186979370394532	-0.6910321841541465	1.1058051669549778	6.949070452522156	10.917333928518271	0.7326615328252785	0.9468911917098444
ID266741	266741	8	1.0	30.303689117229887	24.352012410495853	0.0	10.0	10	1.4719269049012396	1		30136.95670391061	30143.0	19474.0	41903.0	2.1578061E7	3687.3320306715686	-0.981073968961251	-847.3431998912547	-0.02217383566653	-0.013493449377940487	1.6441574787477662	1.3350956714489814	-0.4190496221147965	1.2314903822310796	6.806476667586679	10.975102773547396	0.710092674836429	0.9377865094957428
ID278262	278262	8	1.0	35.05183083787027	23.570809392023353	0.0	67.0	67	1.5174768030293317	1		30311.453227931488	30326.0	20983.0	41094.0	2.3006393E7	3110.701668143711	-0.981079005918951	-1010.5049014656228	0.010099733145613741	0.02333045651139752	1.7307884230830257	1.317222481101858	2.2196384629728234	1.3139681776727796	7.234258022393097	11.763629866704216	0.6569331171346938	0.9314565483476136
ID285687	285687	8	1.0	36.07550948681769	18.548740447896456	0.0	105.0	105	1.4963927397904155	1		30660.386702849384	30458.0	21773.0	44685.0	2.2596705E7	3777.234771281404	-0.9811208975421809	-843.6743149694015	-0.007337686573524771	-0.02003873321223647	1.5903969938369724	1.4023190171143054	0.011934039187381895	1.1341192513453138	7.0346267234834405	11.475808316201878	0.6712500801743183	0.9444798978940652
ID287479	287479	8	1.0	36.9259001927138	19.21770904708266	0.0	114.0	114	1.5804773320049323	1		30546.172914147537	30504.0	20595.0	43392.0	2.5261685E7	3557.629635390239	-0.9810907120690441	-890.9637955320461	-0.0013497840464802464	-0.0036137059181759706	1.711781760457387	1.4810165493738168	-0.3850489931528717	1.155815416904787	7.847411297615644	11.200219323205202	0.7861098266875992	0.9450486548368631
ID271089	271089	8	1.0	34.42891879950451	24.760263895541854	0.0	31.0	31	1.5159805231554901	1		30190.89736842105	30238.0	21270.0	41756.0	2.2945082E7	3279.751848801428	-0.9810659148308397	-953.9352404842416	-0.016361738701236993	-0.011011965586372116	1.6579201233700007	1.425272285506848	-0.6754177166687902	1.1632304509312896	7.219998643899564	11.02310846043847	0.7466873929659034	0.933620159803319
ID293619	293619	8	1.0	37.48349723878727	22.892190304293358	0.0	145.0	145	1.571356809595132	1		30482.546454767722	30333.0	21299.0	45221.0	2.4934723E7	3735.042811185553	-0.9810479766964402	-844.9292027519991	0.014631030148640643	0.0044652688893629154	1.634340106977817	1.5363933864058348	0.932277507477141	1.0637510688594631	7.757101900489854	10.555685583908073	0.8748557876246175	0.9749103942652326
ID276220	276220	8	1.0	34.61087657152372	25.420953442474026	0.0	57.0	57	1.357495438299915	1		29942.508223684206	30272.0	21221.0	36759.0	1.8205045E7	3103.7782109549667	-0.9812071723804432	-1007.3863854266161	-0.009580793328693235	-0.018099968513451584	1.4686317530978155	1.2788626038611213	1.0602377115069814	1.1483890049359065	5.789307668380294	9.584035286548849	0.7920264520699953	0.9666666666666666
ID288253	288253	8	1.0	35.47266771926161	19.36906392286214	0.0	118.0	118	1.5776028634262698	1		30601.99146341464	30526.0	19439.0	43240.0	2.5093633E7	3848.2724479785566	-0.9810806593951278	-824.731518825492	0.005959344286559329	-0.0016655424425569996	1.6473273749545545	1.5211321721005002	-0.2277117135717874	1.0829613659934587	7.818892540628557	11.074966515363908	0.8010696256251204	0.9541763341067285
ID275198	275198	8	1.0	34.22550578498122	25.28397956579427	0.0	52.0	52	1.4621294195288272	1		30175.876420454522	30150.0	20831.0	40523.0	2.1243817E7	3096.373765910681	-0.9811040946552244	-1012.007875945888	-0.007677167872599635	0.0054108326009827575	1.6343692336168136	1.3287139554136724	-0.9233646284429593	1.2300384345011117	6.716167270460888	10.537152484368166	0.7601246883492386	0.9339061467283541
ID284920	284920	8	0.9588711857795715	36.278498762298725	20.100924179535387	0.0	101.0	101	1.0946551522593015	1		31750.055415617153	30185.0	24873.0	46374.0	1.2604772E7	5301.1217916066225	-0.97999665680995	-586.8521625010628	-0.017625153005358496	0.0014239761382222997	1.228683496341831	0.9958953808729076	-0.4516283311099462	1.23374756017533	3.764475922296547	8.505248663461511	0.65394369518095	0.9041095890410953
ID294395	294395	8	1.0	37.24635010407926	22.48803619427485	0.0	149.0	149	1.3785088366949116	1		30861.786283891553	30530.0	23599.0	45099.0	1.935034E7	4239.785038360419	-0.9808250617709127	-744.6716114810384	0.00688383417212995	0.027692599819832946	1.410380690343018	1.3586978226670274	1.123775697366045	1.038038529843627	5.969926462631895	10.877261812699215	0.6340736146996407	0.9055515501081466
ID265732	265732	12	0.9968299865722656	11.375177922904776	58.328987276804945	0.0	5.0	5	1.6267081384590683	1		27905.58897818601	27842.0	20840.0	37360.0	2.4305768E7	2936.078955540148	-0.981095498695798	-986.5055128196973	-0.006873588899832787	0.014629914691922215	1.7159019640974134	1.5744161939645958	1.616450898409046	1.0898655455115316	8.313217661738207	11.137937230934538	0.8421112777059787	0.9673672566371679
ID299012	299012	12	1.0	11.078714066900059	58.96113758321169	0.0	172.0	172	1.560244846473391	1		28151.697384806983	28071.0	20488.0	38517.0	2.2605813E7	3059.2335236868594	-0.9810962552059728	-955.1811072449444	-0.003394452698734794	0.0076792581716947006	1.579949760206737	1.5308781674909442	-0.7414586116862221	1.0320545382107182	7.647779998705992	11.114750814316642	0.7779394386740922	0.9594514013118668
ID312837	312837	12	1.0	24.75636618250226	48.721570953102365	0.0	243.0	243	1.5728004082547549	1		28335.124999999993	28319.0	19301.0	37456.0	2.3121462E7	3143.1018197612534	-0.981057232597482	-933.7865102407303	-0.0018037034194500591	0.005272098502760381	1.6351425592783457	1.5296973556986135	-1.4082357933158896	1.0689320689395945	7.771361278983398	11.214146958202647	0.776559035013763	0.9407364787111623
ID309255	309255	12	0.9828269481658936	24.713504455975418	48.75145454348132	0.0	225.0	225	1.6271731114965642	1		28291.4004576659	28256.0	22063.0	37484.0	2.4726684E7	2634.3714043895816	-0.9810472893789877	-1111.7984102711328	0.0017166049661769967	0.0031734257172044964	1.6938324756801497	1.5582787069229873	-1.292236471682052	1.086989425033491	8.317970787902718	11.331780114479724	0.8140123189108235	0.9647188533627341
ID317952	317952	12	1.0	24.853431305414674	48.86271975379859	0.0	269.0	269	1.6155086377256869	1		28257.597914252598	28225.0	19945.0	38787.0	2.4386307E7	3151.206875102622	-0.9809678134895911	-924.3882031025976	-0.003563634977239659	0.0018676870270612842	1.648688955387829	1.6022051379039701	-1.429478855413061	1.0290124007121022	8.199142633789824	10.997775431519115	0.8518607548550925	0.9729272419627751
ID285196	285196	12	1.0	11.263565429373623	59.19648452429707	0.0	102.0	102	1.5426915333931088	1		28157.115189873424	28098.0	19415.0	39123.0	2.2244121E7	3272.178756671434	-0.980966675358398	-886.9941004481005	-2.660343539146855E-4	0.016321930241866633	1.5581116783572715	1.5208790348910648	0.28543351899549096	1.024481002507128	7.476667456783418	11.37794941032173	0.7257548251608686	0.9550698239222829
ID297997	297997	12	1.0	11.172731904715805	59.095802548744416	0.0	167.0	167	1.5397465261893322	1		28146.935279187826	28078.0	20204.0	39031.0	2.2179785E7	3150.541021226119	-0.9809912259655005	-922.119033658365	-0.010458182288901588	-0.0028901377008494064	1.5640063982577952	1.5376513988843636	0.4947020309079559	1.017139775239403	7.448148699796323	10.343371406007451	0.8748507404287755	0.9696782178217818
ID287753	287753	12	1.0	11.224925476664202	59.14074454337786	0.0	115.0	115	1.562667212233301	1		28142.63333333339	28058.0	19969.0	39457.0	2.2795533E7	3205.6020436764675	-0.9809996270982826	-906.5501612796941	-0.0051835328663596345	9.966500154323672E-4	1.6072956979507564	1.5334385812669493	-0.019448961834131383	1.0481643787929122	7.6715456295285716	10.705142926032414	0.8412165271033211	0.9612864800476478
ID279562	279562	12	1.0	11.17357983127927	59.13654472834296	0.0	73.0	73	1.543181821513987	1		28157.16455696201	28054.0	19377.0	39169.0	2.224416E7	3244.4998514318327	-0.9810514525061443	-898.6426291976735	-0.03734901823477098	-0.019865351674733862	1.5586211384478397	1.4991308389078752	-0.7375393372971722	1.03968319375199	7.481420582947937	11.921445964676034	0.6615094686291553	0.960341671751068
ID315402	315402	12	1.0	24.803122552718573	48.979265069591776	0.0	256.0	256	1.6079989694621064	1		28302.69158878503	28322.0	20775.0	38475.0	2.4227104E7	3020.64873334659	-0.981047755826509	-970.0341312457437	-0.002221497630627579	0.011154085031608186	1.6392529511620846	1.6014714122372895	-1.0173369064035147	1.023591766069688	8.123092615157569	10.94685873712688	0.8518286469346367	0.9671760045274477
ID293899	293899	12	1.0	11.30029527624427	59.27552828642024	0.0	146.0	146	1.569911883487624	1		28191.587730061336	28083.0	19297.0	39167.0	2.2976144E7	3148.5478836712387	-0.9810339682868979	-926.2896288750051	0.0016246848258295653	0.008649022934821712	1.5985981198377883	1.550115384351916	-0.936572740574291	1.0312768558878231	7.742842521996307	11.23331692960228	0.7710708170121984	0.9454439930354038
ID275476	275476	12	1.0	10.751766620027038	58.71235338214432	0.0	53.0	53	1.5563612191773544	1		28132.65331664581	28086.0	19566.0	38637.0	2.247799E7	3196.039553224479	-0.9810556165570529	-911.6784677749179	0.004886766382977429	0.007604223263013548	1.591223213347851	1.5379047349872699	0.04864076640585664	1.0346695586193266	7.609754989389864	11.184606415838672	0.7644324705369168	0.9541120381406436
ID302100	302100	12	0.9889736175537109	14.383932964153246	55.142576731394975	0.0	188.0	188	1.6023436214526106	1		28097.189634864568	28062.0	22172.0	37812.0	2.3854514E7	2668.3627029891873	-0.981048355437561	-1090.1632260890392	0.007853245145773931	0.006702786106030295	1.7208093565228963	1.5120901019805786	-1.0479526731310078	1.1380336094184675	8.066055101183384	11.233539249956415	0.803226141351619	0.9647527003979532
ID278545	278545	12	1.0	11.021423057748835	59.00584607509739	0.0	68.0	68	1.549541450197768	1		28131.08964646468	28056.0	19505.0	38758.0	2.2279823E7	3181.9417647053356	-0.981077293868282	-916.736035189061	0.002865312500825822	0.014950792511213343	1.5722674877489633	1.5288581721581844	2.8341389783201736	1.0283932913996208	7.543211223086643	11.243424669382382	0.749840517862425	0.9525810324129655
ID291358	291358	12	1.0	11.079355523887802	59.119757242170806	0.0	133.0	133	1.536303549293891	1		28195.8141025641	28139.0	19981.0	39492.0	2.1992735E7	3201.3844409807502	-0.9809689912249099	-907.967438648711	-0.020446533045426304	-0.017422569318128744	1.5662359683295826	1.49682510461215	1.2772138766300452	1.0463720601047897	7.414876816644714	11.991645548302145	0.6479719981222315	0.943738656987296
ID271384	271384	12	0.9579266309738159	10.581282448855019	60.45983840321464	0.0	32.0	32	1.5583042426795217	1		28035.574097135723	27911.0	22836.0	38336.0	2.2512566E7	2811.2507285511874	-0.9810368266524838	-1031.844286673306	0.02549440249825768	-0.004518257055941995	1.6224178848638056	1.538883613457087	1.9520965025222308	1.0542823841102964	7.628767494047928	11.737939336534422	0.6957937470738642	0.9250720461095104
ID272923	272923	12	1.0	10.941238225547602	58.73859981842933	0.0	40.0	40	1.5189716089767638	1		28152.854521625148	28065.0	19232.0	38143.0	2.1480628E7	3106.6200504086314	-0.9810315937796332	-937.3816401790506	0.0116932920404267	0.0038796112548998033	1.5403130819627646	1.496292090181542	-0.4061785567580525	1.0294200524550536	7.248517400886658	11.546406114391583	0.6832275852765345	0.9378843788437883
ID308260	308260	12	1.0	23.587922046723158	48.40114086637833	0.0	220.0	220	1.5909726182581536	1		28286.221027479074	28267.0	20901.0	38797.0	2.3675567E7	2868.8384772003897	-0.9810614926736628	-1021.5257360733406	0.0032343864054742775	0.0077567025164271336	1.7177510560751452	1.4869877643531346	-0.8799542222189977	1.155188426733556	7.951980073235	11.009680544002245	0.8243956883432635	0.9516496018202504
ID323620	323620	12	1.0	25.006688635007468	48.82004908390482	0.0	297.0	297	1.5814343271468214	1		28147.74123337363	28144.0	19846.0	37972.0	2.3278182E7	3107.6248637397634	-0.9810198850322872	-936.3192015089404	-0.004938033388167519	0.012783164300092409	1.6074446026193527	1.5589564911927194	1.5575980160300218	1.0311029279524897	7.856917549944685	11.413639723275015	0.7579031991946698	0.9527377521613836
ID300583	300583	12	0.9960479140281677	12.01806663945653	57.569240039544596	0.0	180.0	180	1.6197175253735767	1		28045.017261219775	28023.0	21542.0	38193.0	2.437112E7	2712.1611340373574	-0.981029285615468	-1069.4697517763088	-0.005349050405230453	-0.0026183090326675654	1.7173656057880906	1.5201932959696265	-1.062197444904257	1.1297021308679707	8.241920769270466	11.767989395672364	0.7478831740931081	0.9590707964601772
ID270368	270368	12	1.0	10.784412478115343	60.22173258377408	0.0	27.0	27	1.5426915333931093	1		28090.98089171973	28031.0	20345.0	40437.0	2.205142E7	3558.554932847544	-0.9810227295909965	-816.1473023810328	-0.0020306166289313777	-0.004126953290490399	1.6175269532205274	1.4664083018223084	0.8408129537593502	1.1030535978352165	7.476667456783421	11.560230040170417	0.7030479984380362	0.9385441527446307
ID277537	277537	12	1.0	11.195166028179615	59.182195716114556	0.0	63.0	63	1.564118830950618	1		28159.792592592636	28031.0	19240.0	39173.0	2.2809432E7	3098.849211249437	-0.9809523355292487	-935.976999285056	0.00769508337345059	0.009857055688639071	1.6383544878340592	1.494974601546745	2.644145908195978	1.0959079078259717	7.685805008022115	11.679342405292438	0.7080475824000454	0.9556737588652482
ID319522	319522	12	1.0	24.899010294362874	48.79256733131777	0.0	277.0	277	1.5995084491553022	1		28237.707345971576	28185.0	19934.0	37817.0	2.3832625E7	3047.5928553529207	-0.9811299209111971	-963.5079041409574	0.008889260352830143	0.0038694643517992273	1.6709570242417868	1.5669220080213289	1.601294662687855	1.0663945082702813	8.037536344196283	10.82666670754117	0.8616745753015432	0.9712808730614588
ID295459	295459	12	1.0	11.251558742892954	59.24282907708853	0.0	154.0	154	1.5766435426544194	1		28115.777912621386	28046.0	20168.0	39052.0	2.3167401E7	3127.0197991458776	-0.9809937517979684	-928.1524462098351	-0.007816191467285374	0.002710904123727411	1.5875127006590841	1.5559358055259571	1.2417009025224983	1.0202944716748472	7.809386288299527	11.981400356102682	0.6836150401840951	0.9491623339110343
ID305197	305197	12	1.0	19.246002507246356	51.453175812289935	0.0	204.0	204	1.5900213639917913	1		28145.093189964184	28114.0	21037.0	38263.0	2.3557443E7	2765.4735456150415	-0.9811036638824977	-1056.818654112989	0.0118261983545549	0.0014717114947929528	1.6918959170178505	1.5251971559726345	-0.8411996765305876	1.1092965328399857	7.9424738209059695	10.703093325587574	0.8712585068232516	0.9703832752613243
ID303663	303663	12	1.0	16.555703984345367	53.27420100249953	0.0	196.0	196	1.621584635532811	1		28181.250574712696	28132.0	21760.0	38308.0	2.4517688E7	2646.314550263296	-0.981073897699905	-1104.0514954757784	0.014275663892850364	0.010878805108557791	1.7491283195361145	1.5360283886155508	-0.8974188147709203	1.1387343700806432	8.26093327392853	10.859271873282466	0.8803139128952093	0.9813664596273294
ID276521	276521	12	1.0	10.917222411739974	58.87658779089467	0.0	58.0	58	1.5426915333931093	1		28154.651842439656	28055.0	18987.0	39392.0	2.2157711E7	3331.9827107121246	-0.9809670240352508	-871.0139828286984	0.003218582645518127	-5.192004247787838E-4	1.5802293222940635	1.5183152308933894	0.07024402763891274	1.0407781534037852	7.476667456783421	10.46073907564229	0.8586045581194074	0.9609040928527794
ID311849	311849	12	1.0	24.80104064874673	48.99151263862812	0.0	238.0	238	1.6013991217410404	1		28260.911452184224	28242.0	19827.0	38065.0	2.3936992E7	3088.252834176654	-0.981108158171005	-950.486378889434	0.008506618458324415	0.020490643837556017	1.6683169371867876	1.5552074936540083	-1.1787261358260426	1.0727294872191138	8.056548848854343	10.841969441653843	0.8612764074359989	0.9685714285714284
ID306730	306730	12	0.9931391477584839	21.536008735722596	49.64458743184988	0.0	212.0	212	1.594771961264292	1		28185.78121284187	28123.0	21758.0	38171.0	2.3704242E7	2703.3175534761617	-0.9810988915764577	-1082.4018338255464	0.001313830818908253	-0.00276947212981782	1.715744506769943	1.4910899953259962	-0.92479945258897	1.1506646226238215	7.990005082551122	10.720545896506398	0.8736211080012443	0.96776050662061
ID284203	284203	12	1.0	11.2070981721237	59.15741013677663	0.0	97.0	97	1.5602448464733907	1		28142.773631840773	28054.0	19301.0	39449.0	2.262679E7	3257.680866987202	-0.9809891453114639	-891.560698026216	-0.007675417461865285	0.0027048356846060308	1.5842961066973973	1.5487431809053716	0.30963154597511106	1.022955985363075	7.647779998705989	10.436574548286373	0.882326434785331	0.9722054380664652
ID292918	292918	12	1.0	11.111434287979897	59.14611496897593	0.0	141.0	141	1.5553887972022722	1		28188.05256570712	28128.0	19682.0	39031.0	2.2522254E7	3200.7515153316017	-0.9810683985059883	-912.7567246488918	0.00309137332712416	1.5533570137532733E-4	1.579942939968433	1.5436154330634468	0.037839032444629606	1.0235340397140829	7.600248737060828	11.015474779728432	0.787102386047108	0.9523525908278732
ID282679	282679	12	1.0	11.137636355208508	59.19334388937865	0.0	89.0	89	1.5747231478580928	1		28173.732600732623	28067.0	19329.0	39054.0	2.3074287E7	3158.907963026901	-0.9810220553677316	-922.0766140268814	0.0028335308330994396	0.0022472478156992798	1.5841594765887363	1.5612006075913714	-0.582901900583217	1.0147059057533843	7.790373783641463	11.065457300664423	0.79952017360618	0.9512478235635519
ID310844	310844	12	1.0	24.793383458692322	48.68702108328074	0.0	233.0	233	1.5737620716941974	1		28241.881272949795	28236.0	21189.0	36704.0	2.3073617E7	2845.0919506582454	-0.9811497928492721	-1033.347756711945	-0.003761786582287268	0.005021575937448495	1.6562179569554623	1.510043416091213	1.3051820413356325	1.0968015484234392	7.780867531312429	11.223325787666916	0.7762377261780318	0.9629411764705881
ID281150	281150	12	1.0	10.933443962297654	59.04888018430709	0.0	81.0	81	1.54905317495319	1		28197.738965952092	28093.0	19728.0	39319.0	2.2360807E7	3194.06905332074	-0.9809627061554755	-909.8027892932577	-0.014123343757500854	-0.010477677938806985	1.5666388817772938	1.5264452784115712	-1.3534694065950206	1.0263315062348966	7.538458096922128	11.606354831885218	0.703235362969604	0.9406880189798348
ID286776	286776	12	1.0	11.117150620194622	59.12156472076026	0.0	110.0	110	1.564602404568896	1		28108.87438423645	28072.0	19747.0	39241.0	2.2824406E7	3182.162944858274	-0.9810751581289402	-915.8430536631274	-0.012032028198043384	-0.003424420187225014	1.614674526982538	1.5427215012828324	0.3251419441165231	1.046640320783676	7.690558134186629	10.874986737199244	0.8171659302509836	0.9585308056872035
ID297016	297016	12	1.0	11.195827721582061	59.13718679117101	0.0	162.0	162	1.56121424379989	1		28175.65844636249	28112.0	20151.0	39686.0	2.2850459E7	3198.3099283859115	-0.9810206159574528	-910.708822469247	-0.01150018675680564	-0.005273088445008738	1.5965281808156135	1.5341192054768793	1.132558210443765	1.0406806557899355	7.6572862510350195	11.203240836248561	0.7666504631195394	0.9583581201665672
ID314424	314424	12	1.0	24.575598213571375	48.85824686212172	0.0	251.0	251	1.6032875647577245	1		28315.171562867217	28266.0	20849.0	38435.0	2.4096211E7	3007.050514052095	-0.9810136009348184	-973.0628519787333	-0.00831707349131135	0.0053752047108887365	1.629342824164942	1.5770399267959556	-0.9713473913888971	1.0331652334733523	8.075561353512413	11.017074270257904	0.8360842274853124	0.9615166949632146
ID274489	274489	12	1.0	10.991851733848506	58.877533842581734	0.0	48.0	48	1.530877512422245	1		28161.428571428576	28056.0	19169.0	39321.0	2.188143E7	3320.260326298046	-0.9810056957133528	-876.1141191298263	0.009215484293925843	0.004586026462373859	1.5506090468532787	1.5290686256576136	-0.34660146433351907	1.0140872821757108	7.362592428835041	10.733754162334193	0.8030402901994295	0.9573547589616811
ID266820	266820	12	0.9949601888656616	11.400655812617519	58.33200235194569	0.0	10.0	10	1.6136344971438012	1		27899.117033603718	27848.0	20771.0	37510.0	2.4076938E7	2964.3120542488014	-0.9810862255080727	-976.3949080773864	0.008386618556043111	0.02164675121145258	1.6911910479145842	1.5476891065585587	1.6396885108447545	1.0927201340036026	8.180130129131763	11.220577104345226	0.816468976890061	0.9684862127180639
ID316996	316996	12	1.0	24.78410457585567	48.88787132868368	0.0	264.0	264	1.613634497143801	1		28258.963911524996	28236.0	19946.0	38171.0	2.427445E7	3097.258591573909	-0.9810668444715901	-945.5496985148231	-0.0011565496242794651	0.005150292507869905	1.6473149396952276	1.5882254358054382	-1.484449513630788	1.0372047333820864	8.18013012913176	11.098390913336607	0.8345455411168587	0.9673974142776843
ID294478	294478	12	1.0	11.263122468593469	59.18342245647691	0.0	149.0	149	1.5549023581607586	1		28224.99625468168	28148.0	19809.0	39186.0	2.2608222E7	3187.4913566527453	-0.9810338063578758	-916.0489176334602	1.9000444667286787E-4	-0.003141843845143209	1.594407938528655	1.5407883743585096	0.4375618045708891	1.034800083556231	7.595495610896317	10.588254174228478	0.8513678870398482	0.9545997610513743
ID318542	318542	12	1.0	24.947938961346626	48.7611420607235	0.0	272.0	272	1.5780823051220143	1		28215.25030229747	28189.0	19734.0	37740.0	2.3334012E7	3116.3848738281645	-0.9810039804752747	-935.1278202238182	0.0062550114135698455	9.83631274443269E-4	1.648793605899446	1.5394499246570055	1.453982163271064	1.0710277609496148	7.823645666793074	10.957779782861959	0.8187925841617727	0.9487031700288184
ID322126	322126	12	1.0	25.024380643565383	48.68457505637626	0.0	290.0	290	1.6023436214526103	1		28242.5764705882	28189.0	19990.0	38110.0	2.400619E7	3067.938045117618	-0.9810440685312428	-952.8644192343291	0.0033670059829673184	-0.010220646711794828	1.6695027675456837	1.5604811346625318	-1.3746783323915004	1.0698641146384182	8.06605510118338	10.666894303552501	0.890830473508203	0.9736087205966723
ID321103	321103	12	1.0	25.05110390408261	48.62469867728961	0.0	285.0	285	1.5923984341842767	1		28276.872315035784	28257.0	19277.0	38347.0	2.3696019E7	3219.4786482028167	-0.981063599697561	-910.0715835614467	-2.80007740717858E-4	0.0038239878240083625	1.6723125815845323	1.5541842030470951	-1.4367680091783896	1.076006678169703	7.966239451728545	10.79833054568135	0.8585191473246797	0.9610091743119266
ID313417	313417	12	1.0	24.694335731822825	48.93920712287211	0.0	246.0	246	1.6173806066476997	1		28261.924681344153	28239.0	20357.0	38632.0	2.4390041E7	3037.9675371046183	-0.9811505901387395	-968.4707600657262	0.005100850267640541	0.017691704980138587	1.6463487050285126	1.599883745135288	-1.3059456449753797	1.0290427101559778	8.218155138447885	11.22746602061417	0.819258018427572	0.9621591541457988
ID267860	267860	12	0.9928876757621765	11.37219194450081	58.37167788574038	0.0	15.0	15	1.6229835585554806	1		27905.497701149412	27837.0	21030.0	37393.0	2.4277783E7	2960.744288654887	-0.9810770836028687	-977.3135698388127	0.0015390718352719375	-0.011210111312977562	1.7200424275726607	1.5499759909431132	1.6152843730898223	1.1097219812586046	8.275192652422074	11.20078289023852	0.8288791567932582	0.9592286501377406
ID285780	285780	12	1.0	11.317516370622899	59.255329813983046	0.0	105.0	105	1.5485647457514045	1		28143.400503778324	28037.0	19269.0	39285.0	2.234586E7	3272.993074446041	-0.9809485899879838	-885.483766969358	-0.012285792317136512	0.00653184606854993	1.5656549226274818	1.5284803221872756	-0.4978867357075735	1.0243212816681924	7.533704970757607	11.625725295548039	0.7004519668803365	0.9496704613541042
ID290396	290396	12	1.0	11.201602222742945	59.194492366756045	0.0	128.0	128	1.5780823051220145	1		28150.6917475728	28084.0	19888.0	38735.0	2.319617E7	3123.137303950032	-0.9809697150260881	-929.2622549681515	0.011772196586640155	-2.8426991703416196E-4	1.6063563039832356	1.5808466410133932	0.9130727221800129	1.0161367094745444	7.823645666793075	11.302302292549399	0.7696356910139059	0.9476108232584917
ID289374	289374	12	1.0	11.280710501383911	59.198491528544885	0.0	123.0	123	1.5510053536420612	1		28185.320754716984	28057.0	19762.0	38642.0	2.240733E7	3166.8081096801466	-0.9809952503052464	-918.8317197277331	-0.008486933087468038	0.01107424644926905	1.5717907712403123	1.52264194077627	3.0757698452173927	1.0322786527468075	7.557470601580191	11.191417634461864	0.7582564703585083	0.9469922572960099
ID302686	302686	12	0.9906502962112427	14.897723253542534	54.350852372265145	0.0	191.0	191	1.6271731114965642	1		28141.56228571428	28076.0	22163.0	38194.0	2.4623867E7	2628.878315621925	-0.9810437045511954	-1108.0072486152217	-0.0012016345599636942	-0.005573567702556259	1.7469198986821772	1.5413537546325626	2.2130145872113873	1.1333672710964517	8.317970787902718	11.073040215167971	0.8524982584563199	0.9689922480620153
ID301151	301151	12	0.9940952062606812	12.844179527302442	56.66643561598992	0.0	183.0	183	1.620184504632342	1		28034.84792626731	28010.0	21990.0	38098.0	2.4334248E7	2610.274357047826	-0.9811623553642852	-1118.8099513813565	-0.006399005520065279	-0.009230951921633267	1.7270458971840064	1.543201731981328	2.113781118624451	1.1191316477895858	8.246673895434984	11.428649090597917	0.7934122269356286	0.9606866002214839
ID309849	309849	12	0.9805050492286682	23.514365005288898	48.06307754752665	0.0	228.0	228	1.603287564757725	1		28330.664705882366	28254.0	21761.0	38427.0	2.4081065E7	2842.0320873766805	-0.981118315658023	-1035.9491377557765	-0.0031781170572021513	-0.007257090189544827	1.6736807317287588	1.5494177420914703	-0.3703626829063945	1.0801997978089195	8.075561353512416	11.075482349125066	0.8272890697914078	0.953958450308816
ID273498	273498	12	1.0	10.99867895351565	58.927923885336824	0.0	43.0	43	1.5333462731171787	1		28160.215483870983	28082.0	19204.0	39523.0	2.1824167E7	3297.5711002974676	-0.9810097242348454	-882.2950487536294	0.0014491444489174487	0.0016686040419795123	1.5910254615694652	1.4994760890173802	-0.28380490953907306	1.0610542396925304	7.386358059657619	10.640967968508267	0.8197434380249009	0.9504587155963306
ID299611	299611	12	1.0	11.368783280431135	59.09997216321636	0.0	175.0	175	1.5402377517644996	1		28156.503176620095	28060.0	19473.0	39054.0	2.2159168E7	3193.0562582140115	-0.98102142553899	-911.6267229360327	0.0037724807861881696	-0.005732485728392999	1.5601958130289806	1.5402227803144501	-0.6836450516269492	1.0129676258329674	7.452901825960839	11.420099281448643	0.7181174920912249	0.9316696375519907
ID288356	288356	12	1.0	11.219584707732539	59.147151554469666	0.0	118.0	118	1.5553887972022726	1		28197.57927590509	28141.0	19520.0	39163.0	2.2586261E7	3188.56456325099	-0.9809776998082677	-912.1005353828299	-0.004129977184507417	0.013728564768811203	1.6022029954773869	1.5261151709771468	0.4332137369802421	1.0498571968533164	7.6002487370608325	10.256134155890226	0.9079674588046405	0.9761904761904763
ID271973	271973	12	0.9950660467147827	10.839837954019973	59.61797766794403	0.0	35.0	35	1.5776028634262698	1		28094.25394896717	28077.0	21624.0	39016.0	2.3121571E7	3327.886442637553	-0.981043883659606	-873.8121317328768	-0.0027033121063766365	0.004364110945752237	1.6898983253727462	1.4849846259042152	1.0066359719593692	1.137990451816131	7.818892540628554	11.570589401679596	0.7339122619521324	0.9475806451612898
ID304224	304224	12	0.9960444569587708	17.631347691880126	52.521907521529336	0.0	199.0	199	1.6042309526385665	1		28155.206572769952	28107.0	21756.0	38306.0	2.3988236E7	2670.417527141297	-0.9810615216084999	-1092.347209751503	-7.832358568799221E-4	-0.008880863200164547	1.748514150145766	1.5038121388436874	-1.013381247327674	1.162721130506524	8.085067605841441	11.033129849207782	0.834633978028417	0.9659284497444635
ID265313	265313	12	0.9968239665031433	11.358487010240843	58.31579956088425	0.0	3.0	3	1.6136344971438012	1		27894.270520231217	27825.0	20987.0	37492.0	2.4128544E7	2975.56108479169	-0.9809309268874826	-964.4616805280278	0.00848321192077379	0.007923851411777946	1.6916194646162304	1.564035399309459	-1.5328595523067434	1.0815736430026466	8.180130129131763	11.106403507911677	0.8333418277844874	0.9630665920537212
ID316002	316002	12	1.0	24.905846039676174	48.72686202964557	0.0	259.0	259	1.5957203835671359	1		28305.948809523805	28263.0	19465.0	38317.0	2.3776997E7	3193.003001909207	-0.9810905840488129	-919.897372157626	0.001332629522997094	0.008381092878920244	1.624362775512499	1.5899549133256334	-1.2582007590170217	1.0216407785519503	7.999511334880159	10.620017753048252	0.8912978043213251	0.972832369942197
ID308844	308844	12	1.0	24.718918890552594	47.74536773059313	0.0	223.0	223	1.5838242851782953	1		28434.924004825123	28457.0	18212.0	38943.0	2.3572552E7	3340.705168373219	-0.9810186722082843	-879.8215658647723	-0.002951139620035297	-0.0010679514177285802	1.6447767847622674	1.5375791733028132	-0.8352705872577058	1.0697184335745047	7.880683180767255	10.842169783951798	0.8424445491477569	0.9650756693830034
ID281710	281710	12	1.0	11.1038126722955	59.17255399909754	0.0	84.0	84	1.5708753152343273	1		28200.241717791454	28159.0	19316.0	39213.0	2.2983197E7	3236.0717441664706	-0.9810262475886495	-901.1396171085894	0.00287695812269127	0.005558546957900183	1.5798521814855242	1.5608901191667062	3.123696764997848	1.0121482365004277	7.752348774325336	10.602339910338184	0.8666419754107104	0.9628099173553719
ID279151	279151	12	1.0	11.038370951448874	59.00294320156045	0.0	71.0	71	1.554415766892965	1		28128.443750000013	28045.0	19696.0	39026.0	2.2502755E7	3223.9249626102696	-0.9810549096416783	-903.6232778073154	-0.004691166756857502	0.0019507154038473948	1.58644115624074	1.5280200192848032	0.02780341099195836	1.0382332274568502	7.590742484731801	10.947767697132747	0.795871541058849	0.9574340527577946
ID283240	283240	12	1.0	11.170320517300398	59.11087707837886	0.0	92.0	92	1.5549023581607584	1		28200.058823529438	28137.0	19539.0	39325.0	2.2531847E7	3239.3310814011347	-0.9810295043660779	-900.3846099031178	0.013097206616807936	0.008761568395962161	1.5928101563708337	1.5298119992944168	-0.016222816925257556	1.041180326148228	7.595495610896314	10.793770390130915	0.8192559995727362	0.9568862275449102
ID296041	296041	12	1.0	11.333602578842488	59.26485688400504	0.0	157.0	157	1.5539290232558884	1		28149.23654568207	28062.0	19593.0	39080.0	2.249124E7	3242.7986401281714	-0.9810254870508752	-897.6071173536271	0.012412086577184138	0.006049220918039284	1.5876210279325735	1.546221788441982	0.44941073557511574	1.0267744509875951	7.585989358567284	11.344724871213899	0.7406860362773312	0.9494348602022606
ID280171	280171	12	1.0	11.168763907358528	59.12982464152272	0.0	76.0	76	1.5534421271063028	1		28169.194199243357	28094.0	19466.0	38991.0	2.2338171E7	3241.1538057522152	-0.9809899013558937	-896.9845138628267	-0.015099622697634334	0.009977931327640188	1.5557129395784428	1.532465427346262	0.9445636009167885	1.0151700076343244	7.581236232402766	11.835639692334038	0.680090052027717	0.9443457667258733
ID307307	307307	12	0.9952114224433899	22.127611740116308	49.43971275169613	0.0	215.0	215	1.5694299458297631	1		28236.80221130219	28264.0	21304.0	38508.0	2.2984757E7	2761.754682514574	-0.9811181639847053	-1062.5209526081157	0.0018376228200742103	0.017650832884373177	1.6906590272414654	1.4674317113565964	-0.916644135400812	1.152121093034375	7.738089395831786	10.977287522781552	0.8069628236563182	0.9576470588235295
ID291953	291953	12	1.0	11.203782351397734	59.225921133738524	0.0	136.0	136	1.562667212233301	1		28185.043532338303	28104.0	19744.0	39149.0	2.2660775E7	3209.26579583078	-0.9810165414483207	-907.7035000600824	-0.005801617144551135	-0.016162335039176762	1.589278384980361	1.52482186274516	2.457719221455571	1.0422715097481348	7.671545629528571	12.035335934837338	0.6655432798211313	0.9416569428238043
ID298609	298609	12	1.0	11.257823959728753	59.21791048000112	0.0	170.0	170	1.561698716811955	1		28115.57001239158	28047.0	19840.0	39477.0	2.2689265E7	3180.3423961216204	-0.9810444437565559	-915.0717731070148	-0.0021402994914045416	-0.01637193607895651	1.5926556015782816	1.5511787736086777	1.88212366681487	1.0267389089351138	7.662039377199536	10.687014699123665	0.8430268951419244	0.9583828775267539
ID305777	305777	12	0.993674635887146	20.338171402432703	50.93996964763952	0.0	207.0	207	1.6075284503680651	1		28117.437280187576	28133.0	20957.0	37791.0	2.3984174E7	2709.353574804035	-0.9810750852953134	-1075.9903141405389	-0.015683245117646724	-0.008565200088205445	1.729200976790188	1.489921852247474	-0.9415809014947848	1.160598439563641	8.118339488993056	11.45062929796914	0.7780694478325043	0.9536571747627027
ID297597	297597	12	1.0	11.318070422155472	59.28479984222485	0.0	165.0	165	1.5544157668929646	1		28136.48746867165	28053.0	20189.0	38775.0	2.2452917E7	3164.4954002949185	-0.9810395926156392	-920.0984032785811	-0.00923659268419133	-0.009165595960492393	1.5736475229936757	1.524148719487654	-0.7344262229502629	1.0324763606550553	7.590742484731798	12.277538933991648	0.6328073025615709	0.9399646851088875
ID268921	268921	12	1.0	11.37889300916956	58.41485642671148	0.0	20.0	20	1.642443377220679	1		27847.20898876405	27793.0	20805.0	37383.0	2.4784016E7	2901.0042730139317	-0.9810228080162843	-992.454155803423	0.01656225625842701	0.008057995263688165	1.7165848493813245	1.5952846520356478	1.5060529952034498	1.0760367105587663	8.474823951331741	11.187832827964746	0.8508413981135718	0.9690217391304344
ID317572	317572	12	1.0	24.80251988072215	49.03213913473206	0.0	267.0	267	1.6070577935140693	1		28236.589473684166	28234.0	20364.0	38341.0	2.4142284E7	2984.8093009639533	-0.9811053309135922	-982.4308493454571	4.604496296513873E-4	0.009488108616554245	1.6270829047214341	1.5876789278019874	2.0221820864583084	1.0248186054682973	8.11358636282854	11.334543959625812	0.793623693153293	0.9616901408450707
ID293510	293510	12	1.0	11.189576706615588	59.152034597371625	0.0	144.0	144	1.5377800547277036	1		28195.19974391805	28101.0	19512.0	39462.0	2.2020451E7	3342.6949477775224	-0.9809877579717159	-870.4396782841148	-0.004908562628388096	0.004257134983451929	1.552404271967306	1.5281569812321238	-0.9228468666667655	1.0158670156488976	7.429136195138261	12.15028265457286	0.6323760622078681	0.9438405797101452
ID270983	270983	12	0.9794744253158569	10.683347378578876	59.34740979656934	0.0	30.0	30	1.5573330339577682	1		28151.33001245328	27860.0	22889.0	42411.0	2.2605518E7	3414.3155434665787	-0.9809566742981375	-849.4391815943565	0.020806598394313022	0.009375641132099283	1.6600935032319646	1.455237875907008	1.1152333871524878	1.1407712310932507	7.619261241718888	13.0706636155054	0.5604378428426944	0.8955307262569829
ID278144	278144	12	1.0	11.162747269075812	59.059535923317426	0.0	66.0	66	1.5490531749531895	1		28105.939546599475	28032.0	19394.0	39118.0	2.2316116E7	3215.4792898066676	-0.9809656105754642	-900.9428004804817	0.006271149135982491	0.009262604030735123	1.581197221817497	1.540678381118896	-0.1182241971179488	1.0262993504648095	7.538458096922124	10.401336512425742	0.8756168183181617	0.9724095646842429
ID320128	320128	12	1.0	24.941681882038075	48.815286652891295	0.0	280.0	280	1.5938229745921815	1		28280.522050059575	28247.0	20102.0	38192.0	2.3727358E7	3074.9947927351905	-0.9810772056284492	-953.6542498961815	0.003349126632037558	0.002097141316978836	1.6367721022858368	1.5650746123579122	1.3039485916841373	1.0458109085418659	7.980498830222095	10.815911072516142	0.8572622238954475	0.9671658986175121
ID276097	276097	12	1.0	10.749371229133525	58.6590984506109	0.0	56.0	56	1.5544157668929641	1		28144.445979899505	28074.0	19246.0	38592.0	2.2402979E7	3224.887406679094	-0.9810765532266447	-904.9212714323255	-0.0040184186353660716	0.006411076487239423	1.5941219099763422	1.5489095974964324	0.14606017602592516	1.0291897684364462	7.590742484731793	11.255970969849411	0.7528842181322538	0.9545726240286907
ID315010	315010	12	1.0	24.81095399627965	48.75179424960674	0.0	254.0	254	1.5904970622414745	1		28350.80263157895	28335.0	19582.0	38463.0	2.3701271E7	3199.698658422637	-0.9810665802789911	-918.2389152410717	0.0017956005633443513	0.0031130669526111742	1.6299137074156687	1.5609450169868784	1.381746810311737	1.0441839332444405	7.947226947070487	10.732293118910393	0.8670425843593126	0.9670329670329675
ID312451	312451	12	1.0	24.802333085372705	48.96270979428359	0.0	241.0	241	1.603287564757724	1		28259.642352941184	28255.0	20413.0	38617.0	2.4020696E7	3010.0376534581605	-0.9810279011529971	-970.936234838444	0.0075687106492894705	0.002215898626637197	1.6341500246593403	1.5925810869275807	-1.1637770206751377	1.0261016145884005	8.075561353512407	10.932617938274412	0.8490519090926587	0.9658897100625357
ID275084	275084	12	1.0	10.827107958310341	58.80419283420273	0.0	51.0	51	1.5254321749941009	1		28178.261378413485	28109.0	19560.0	38905.0	2.1669083E7	3286.138751061462	-0.9810251513454904	-886.6661186088437	0.001137642279312826	4.6342768472730045E-4	1.5458834115202338	1.499237176597991	-0.7350186186254064	1.0311133125901337	7.310308041025364	11.724263359132506	0.6683045393044804	0.9226154769046192
ID287373	287373	12	1.0	11.143102868789468	59.08641231327321	0.0	113.0	113	1.553929023255888	1		28111.864831038816	28072.0	19428.0	39227.0	2.246138E7	3280.806410550761	-0.9810491846537335	-887.1599504360564	-2.5973150825651177E-4	-5.968790933801635E-5	1.57713538309432	1.5306842296931213	1.1262614818766306	1.0303466596833701	7.58598935856728	10.90533445796942	0.8015749082689837	0.9591346153846153
ID300174	300174	12	1.0	11.534553100746523	58.79245822679018	0.0	178.0	178	1.584301844147442	1		28064.543922984358	28033.0	20380.0	36889.0	2.3321636E7	2794.667795880845	-0.9810665845728662	-1040.7042158030831	-0.011898290268947074	0.016759884610997526	1.7040913620165825	1.4957922541932231	-0.8819498449312059	1.1392567097733157	7.88543630693178	11.33615286676163	0.7710884621555848	0.9469178082191781
ID269960	269960	12	0.9569317102432251	10.158457020584443	59.250311409788694	0.0	25.0	25	1.4475701579181801	1		28401.065217391293	28048.0	22269.0	40963.0	1.9596735E7	3721.358446205561	-0.9808309500547205	-781.0101778541816	0.0036717763769508614	-0.015089220916255128	1.5593997732631733	1.3977613766627097	-1.4570286630404978	1.1156409093134272	6.583079737854438	13.650002144261919	0.4439903596146038	0.8523076923076921
ID284809	284809	12	1.0	11.278795629440081	59.21985554773197	0.0	100.0	100	1.5470985329444213	1		28136.11489898992	28046.0	19604.0	38929.0	2.2283803E7	3233.3158449811317	-0.9810358577245814	-900.32160202003	0.008744513771092076	0.012722242175306429	1.5924448921670067	1.524709847760336	2.9799881923426206	1.0444248750056724	7.519445592264064	11.01466048142129	0.7788493387709929	0.9611178614823818
ID323211	323211	12	1.0	24.918622016017277	48.83927571190356	0.0	295.0	295	1.60281566259452	1		28227.711084905666	28167.0	20282.0	37518.0	2.3937099E7	3070.094058493936	-0.9810634604479656	-952.6874840501532	-0.005352697724391667	0.007575665994216884	1.6610463971598786	1.5678614382216625	-1.3905329418217964	1.0594344351270675	8.070808227347896	10.878412551952925	0.8570296402396952	0.9708404802744428
ID304788	304788	12	1.0	18.627880119430387	51.90615629876739	0.0	202.0	202	1.5914480321693347	1		28153.71889952155	28175.0	20931.0	38181.0	2.3536509E7	2740.2688746396802	-0.9810710030763549	-1064.9897477988827	0.01124519607033363	0.0060635866462868246	1.7108957685716029	1.488159479470174	-0.8571273144339353	1.1496723248913678	7.956733199399514	11.106313241141041	0.8105966855387674	0.9587628865979378
ID266385	266385	12	1.0	11.384489267189089	58.36230478234568	0.0	8.0	8	1.60893959485373	1		27909.903037383152	27804.0	21063.0	37447.0	2.3890877E7	2964.875891794655	-0.9810951659670872	-977.0573846195103	-0.0025112488555589178	0.007262103508974218	1.6989981948910517	1.5591210510056301	1.4463321943746095	1.089715384058987	8.1325988674866	11.068588122000822	0.8341703741081371	0.9666666666666665
ID301713	301713	12	0.9849304556846619	13.89589740515017	55.88575456939734	0.0	186.0	186	1.6304242098658008	1		28059.742045454554	28037.0	21896.0	38087.0	2.4692573E7	2680.837165367874	-0.9810565626016642	-1084.1228406817993	-0.0034451678251157633	0.01192820204044823	1.7283277627697142	1.546044176681205	-0.905391511578341	1.117903219609032	8.351242671054333	11.514049800853707	0.7915981317612754	0.9569716775599131
ID311443	311443	12	0.9868281483650208	24.510735394793382	48.479952052940945	0.0	236.0	236	1.57856160120144	1		28260.543795620422	28197.0	22279.0	37591.0	2.3230167E7	2839.7093544821523	-0.9810373807444607	-1029.7311452854344	0.016971628729563523	3.911783088292352E-4	1.6488220688971655	1.522985689805638	1.3161922582584733	1.0826247941355158	7.828398792957588	12.015848050839494	0.6813557885504042	0.9289340101522849
ID290974	290974	12	1.0	11.22513122489093	59.24042965995697	0.0	131.0	131	1.5549023581607584	1		28148.340000000037	28080.0	19603.0	38972.0	2.2518672E7	3137.763961844535	-0.9809693764210368	-924.8364627200218	-0.010690314034711795	6.058955569309172E-4	1.581068405543719	1.5057061507975333	-0.5732952437170734	1.0500511037337983	7.595495610896314	12.424288023335768	0.6183337609700253	0.9489311163895485
ID277144	277144	12	1.0	10.582557971426251	58.467179706309615	0.0	61.0	61	1.550029571630633	1		28139.884422110557	28105.0	18592.0	37956.0	2.2399348E7	3208.015802311891	-0.9810165901317327	-906.6046314226404	0.013430385389060847	-0.013811442826386714	1.581015422305904	1.5518293075894805	-0.2753803261672878	1.0188075547830449	7.547964349251151	10.88579735415887	0.800422362205366	0.9491930663478779
ID274074	274074	12	1.0	10.984179600934892	58.981220878802375	0.0	46.0	46	1.5470985329444213	1		28151.882278481018	28078.0	18972.0	39625.0	2.2239987E7	3266.304094629826	-0.9810628652562114	-893.0245251181849	-0.008596674674676705	0.008633597118725618	1.5960932416430325	1.5046765821707586	-0.19508863032527318	1.0607550224117859	7.519445592264064	11.465471204099892	0.718806291118452	0.9587878787878791
ID295076	295076	12	1.0	11.238683029229627	59.207899112020385	0.0	152.0	152	1.5780823051220143	1		28178.436053593166	28091.0	20081.0	39063.0	2.3134496E7	3196.309427062378	-0.9810113288862693	-910.9142909773046	-0.013490016913578396	-0.013270984847382735	1.590278921098188	1.5672834040148624	1.7807892724963827	1.01467221373264	7.823645666793073	11.339286099775057	0.7646234461323423	0.9586488060570765
ID310439	310439	12	1.0	24.65105203026735	48.68256394135109	0.0	231.0	231	1.564118830950618	1		28302.27013630731	28256.0	21663.0	38096.0	2.2839932E7	2994.839706044565	-0.9810252741551571	-977.1975548276054	0.010810128432883905	0.012976338229918023	1.5860650039384685	1.5374345433677656	1.09181118836957	1.0316309144870501	7.685805008022114	13.16516154598474	0.5572458475349393	0.9187500000000001
ID307873	307873	12	0.996860682964325	22.961641336411347	48.70183875139073	0.0	218.0	218	1.5909726182581532	1		28259.705250596686	28324.0	20930.0	38543.0	2.3681633E7	2804.75292203079	-0.9811104588204931	-1046.6452590116812	0.005123294863465535	0.004180186815665552	1.7164292501482776	1.5066398882345124	-1.0395895198843452	1.1392432017445107	7.951980073234997	10.647914253630628	0.8813655207665873	0.9698550724637682
ID319137	319137	12	1.0	24.738495805032965	48.8422458675697	0.0	275.0	275	1.6178482604399358	1		28205.046029919442	28184.0	20571.0	38500.0	2.4510185E7	2988.0381165402223	-0.9811151172884242	-980.7907264795015	-8.105127471604742E-4	-0.002980744695469524	1.6514320289743702	1.6040361142694477	1.8797066562618017	1.029547909977394	8.222908264612405	11.110077270117332	0.8371458919118308	0.9648633575013947
ID303279	303279	12	0.9769399166107178	15.876866602126665	53.8106522773843	0.0	194.0	194	1.599981326755923	1		28139.112426035485	28145.0	22360.0	37301.0	2.377755E7	2559.791867631402	-0.9810636583370516	-1139.0344064107965	-0.0019743056455798543	0.016787786356928982	1.6924346325096584	1.5154694599509517	-0.9323880919956419	1.116772509928662	8.042289470360798	11.66737776480379	0.7424086881082264	0.9564725833804408
ID286376	286376	12	1.0	11.263334453809534	59.18909016914541	0.0	108.0	108	1.5592748464750803	1		28134.155086848605	28050.0	19738.0	38977.0	2.2676129E7	3225.864038447952	-0.9809247361714869	-896.9803863127576	-0.016267101268308586	-0.031087735079525225	1.592307428221385	1.5421360857726372	-1.3507789345138328	1.0325336673667234	7.638273746376956	11.478799361564647	0.7284708082437601	0.965165165165165
ID306345	306345	12	0.9962812066078186	21.153648300499608	50.31041289723326	0.0	210.0	210	1.593348269302548	1		28174.458977407845	28173.0	21331.0	37988.0	2.369472E7	2746.4510539002713	-0.9811155648983183	-1065.9329438698073	-0.005342164465293048	0.005809208193846121	1.7624585136310051	1.4583837620076963	-0.9308702464036308	1.2085011912123198	7.975745704057579	11.261677477872073	0.7902690829457103	0.9577625570776259
ID272554	272554	12	1.0	10.872651609870603	58.84579681945069	0.0	38.0	38	1.475520105830908	1		28402.12760055479	28185.0	20064.0	38202.0	2.0477934E7	3209.044094054237	-0.9808437691631238	-906.3479590256175	0.02825464211068002	0.02605848801450077	1.5525395879771817	1.4695918215022035	1.198617679705977	1.0564427246132806	6.839748550738295	11.320260081705852	0.6707137202229083	0.9374592833876225
ID283818	283818	12	1.0	11.204602206411838	59.173544154256554	0.0	95.0	95	1.5650858287746445	1		28147.911001236058	28037.0	19506.0	39074.0	2.277166E7	3182.312569358819	-0.9810480478501583	-915.7346708251351	-0.016841932679903047	0.008698411392614793	1.5930420609299871	1.518118614126256	-0.8840451919031598	1.0493528279717808	7.695311260351146	12.086953734810272	0.6619151713263974	0.9434731934731934
ID280756	280756	12	1.0	11.18217624355388	59.21110889477459	0.0	79.0	79	1.5480761624466894	1		28183.738035264534	28109.0	19320.0	39251.0	2.2377888E7	3251.404641945344	-0.9810044623550731	-895.317267072176	-0.0046182272814858875	0.008781534165802409	1.5762915100658017	1.5195179788732178	-0.07361224959925554	1.0373628558410897	7.528951844593093	11.139400442603838	0.7624664710899768	0.9439809296781881
ID296628	296628	12	1.0	11.295457732899864	59.31818186965159	0.0	160.0	160	1.5742426831183487	1		28118.485365853645	28026.0	19893.0	38952.0	2.3057158E7	3152.5176075580994	-0.9810245935581708	-922.2596453621697	-0.009657219556361746	-0.004584244600872057	1.5905343281458664	1.5518510784329043	0.9799477271298032	1.0249271661762966	7.78562065747695	11.15756370529338	0.7858946878749753	0.960703812316716
ID267446	267446	12	1.0	11.387336190270327	58.36896182856036	0.0	13.0	13	1.6084693509170889	1		27906.698710433753	27843.0	21135.0	37460.0	2.3804414E7	2960.0436282568166	-0.9811136972359578	-979.518715634856	0.0027423414782462244	-1.131000892190497E-4	1.6809636179395302	1.573574059333631	1.4234978607151743	1.0682456335429018	8.127845741322087	11.188752297381576	0.8158719420335909	0.9510567296996661
ID316594	316594	12	1.0	24.953904482031646	48.83621589930152	0.0	262.0	262	1.596194383394482	1		28262.757396449706	28254.0	19965.0	37513.0	2.388203E7	3078.3227616994636	-0.9811581448928363	-956.1933661113078	-0.006324611943821013	-0.00792127277657552	1.6673274435214125	1.5541872132379038	-1.4794529085626307	1.0727970409998413	8.004264461044674	10.948530541002654	0.8391114069572959	0.9722863741339489
ID285373	285373	12	1.0	11.277102608438938	59.228625353666196	0.0	103.0	103	1.5703936732437835	1		28161.74969325153	28062.0	19584.0	39233.0	2.2951826E7	3226.881532720568	-0.981019925545711	-902.1661434948965	0.005906623406795771	-0.0010630635751178983	1.5992021605554885	1.569645146194444	-1.2657142306334024	1.0188303798681533	7.747595648160822	10.837444226533401	0.8289399291845873	0.9509918319719957
ID320703	320703	12	1.0	25.002268456502335	48.6087589149053	0.0	283.0	283	1.598562274302228	1		28296.504151838686	28276.0	19416.0	38503.0	2.3853953E7	3167.782668011228	-0.9810893744281988	-926.8513319405315	0.009266534623106285	0.003808579621431256	1.6396317887506204	1.584426935198103	1.4207853875121368	1.034842157960168	8.028030091867253	10.770547448100903	0.8696475927808933	0.9729262672811057
ID282296	282296	12	1.0	11.152938020601324	59.202375025968074	0.0	87.0	87	1.5684656262635546	1		28235.548148148147	28179.0	19555.0	39014.0	2.2870794E7	3202.589734796165	-0.9809889919547518	-909.8795414395579	0.010834054431250085	-0.0021861300660089428	1.6040387175843782	1.5510917616667144	0.190264368660511	1.0341352827899557	7.728583143502753	11.52010830296182	0.7318071079441293	0.9503214494447687
ID292538	292538	12	1.0	11.02856327760454	59.17903859499818	0.0	139.0	139	1.572800408254755	1		28167.84577723376	28051.0	19715.0	38632.0	2.301313E7	3071.475092417819	-0.9809711746140857	-945.5421581857352	0.003997413636311722	-0.0025762677641905244	1.6219818505869725	1.5450178477336325	-0.47604796973946545	1.049814313126698	7.771361278983401	10.972614629980052	0.811122988188466	0.9583821805392735
ID314042	314042	12	1.0	24.843873579088708	48.88331402392002	0.0	249.0	249	1.5942975385373692	1		28303.02619047615	28285.0	20392.0	38277.0	2.3774542E7	3012.6215355725826	-0.9811189353344636	-976.3678501345822	-0.005481138684336361	-0.0023881265655321133	1.6514312537610583	1.5492514809961866	1.6678916018915808	1.0659542843871732	7.985251956386611	11.170182078289377	0.8042257663110872	0.9644087256027553
ID294084	294084	12	1.0	11.138393996695191	59.1382802293266	0.0	147.0	147	1.5500295716306336	1		28205.452948557082	28183.0	19986.0	39302.0	2.2479746E7	3207.051215971815	-0.9809723050891392	-906.8338973813803	-0.007972526865957077	0.001465999064930829	1.5748856389206514	1.5148291520640895	0.8266190131393331	1.0396457163335744	7.547964349251158	11.820869485250729	0.6787984776657743	0.9335684891240451
ID313030	313030	12	1.0	24.834300803395802	48.7994738883834	0.0	244.0	244	1.591923304102334	1		28314.071599045354	28312.0	19689.0	38275.0	2.3727192E7	3147.568930031549	-0.9810704777251206	-932.4329783718281	-0.0018348089511071657	-9.750899484538586E-4	1.6193411921137317	1.5690849221298313	-1.406244996147691	1.0320290312366802	7.96148632556403	10.822253568108684	0.8542177801839431	0.9582379862700228
ID287943	287943	12	1.0	11.261750100792003	59.21964120581275	0.0	116.0	116	1.5382719082681005	1		28162.74487179486	28055.0	19507.0	38522.0	2.1966941E7	3223.6339285105355	-0.9810305133745898	-903.6207527673218	-0.002907490167004707	0.012435124044227	1.5855824351631982	1.5153218724343165	1.7874182549386846	1.0463667581172114	7.4338893213027735	11.022598620597115	0.7688789452432591	0.9530773918342474
ID318144	318144	12	1.0	24.96397912191728	48.9626005605664	0.0	270.0	270	1.599981326755923	1		28221.787735849044	28225.0	20066.0	38423.0	2.3932076E7	3087.626215707621	-0.9810885139525695	-948.3580427446011	-0.0015448854688832588	-0.0013188432980937952	1.6381983379462333	1.575368845656907	1.8727174060852536	1.0398824011675356	8.0422894703608	10.600805000999726	0.8993150744002498	0.9712973593570605
ID321728	321728	12	1.0	24.942245024490898	48.84741898202373	0.0	288.0	288	1.5947719612642923	1		28242.862932061984	28243.0	20214.0	37643.0	2.3695762E7	2959.277424471168	-0.9811135151545073	-991.564926911317	0.003201200883443875	-0.005167630593835497	1.6238218204081105	1.5797833763809788	1.4097570996740096	1.0278762548622435	7.990005082551125	11.15520719612248	0.8068664118726099	0.9545712663259516
ID315596	315596	12	1.0	24.699963821886154	48.79705060972693	0.0	257.0	257	1.583824285178296	1		28328.030048076926	28316.0	20040.0	37604.0	2.3568921E7	3071.876042269927	-0.9810266642308333	-953.6297747692639	-4.797554750665852E-4	-0.006964649914194553	1.6231034451391781	1.5598843481443623	1.3615182637496535	1.040528066757014	7.880683180767261	10.97292724675123	0.8224864139987044	0.9506880733944955
ID322764	322764	12	1.0	24.97494210217537	48.7566292418014	0.0	293.0	293	1.5852565304914765	1		28237.249397590334	28181.0	19407.0	37401.0	2.3436917E7	3154.391718133477	-0.9810832069985247	-928.5281868914876	-0.012990429514984548	-0.005347281372535204	1.64799554008353	1.532869744253128	1.4858677411744876	1.0751047479813725	7.8949425592608105	11.225375458383034	0.7873305201998881	0.9590069284064666
ID309454	309454	12	0.9957900047302246	24.84182561897155	48.971812215585004	0.0	226.0	226	1.5947719612642925	1		28286.678571428605	28274.0	20374.0	37696.0	2.376081E7	2844.9774628738583	-0.9810517063665197	-1029.5677066941837	4.3661804529086177E-4	0.007390215032054226	1.688864400534046	1.525940051578738	-1.2412222917827376	1.1067698228293743	7.990005082551127	10.948314450156847	0.8376496179154784	0.9551136363636363
ID264904	264904	12	1.0	11.309829528814726	58.32698569969656	0.0	1.0	1	1.6047024386010285	1		27867.558303886908	27782.0	21002.0	37104.0	2.3659557E7	2970.301051892314	-0.981114812323853	-974.8257049254303	0.01191506144292353	-0.0044109249138540646	1.698434363507378	1.535375619774508	-1.5200109356065792	1.1062012068140157	8.08982073200596	10.865807148965308	0.861042873210537	0.9686966420034147
ID289993	289993	12	1.0	11.076346053822096	59.090485458281556	0.0	126.0	126	1.5480761624466894	1		28188.12626262627	28164.0	19926.0	39373.0	2.2324996E7	3207.513303105721	-0.980955273887697	-905.3202040333532	-0.017067718993358114	-3.695401482771877E-4	1.560016188337909	1.5232298874017207	1.4433238164020352	1.0241501963954613	7.528951844593093	11.398443331417228	0.7282043930005555	0.9513513513513515
ID279754	279754	12	1.0	11.016178059579461	59.02118231152763	0.0	74.0	74	1.5239437061000323	1		28174.54545454547	28094.0	19673.0	39476.0	2.16944E7	3315.3907345739344	-0.9809659804130154	-875.9425616224725	0.010903762066356761	-0.0017272339678812676	1.559370397971836	1.5051671495012793	0.2778867693678751	1.0360114479568043	7.2960486625318195	10.658436604931868	0.807068827221537	0.954008701056557
ID268491	268491	12	0.9952989816665649	11.380612972767008	58.40681722448119	0.0	18.0	18	1.6145718393646704	1		27845.03712296983	27783.0	20939.0	37147.0	2.4002422E7	2955.5013965498665	-0.9810699449375073	-976.5505345687249	0.008178231437811535	0.008076382946088534	1.6834167503124493	1.5588827184340353	-1.386946388264831	1.0798867229752305	8.189636381460788	11.052742201661424	0.8424311219457443	0.9668911335577995
ID288971	288971	12	1.0	11.283349763281354	59.23801628529963	0.0	121.0	121	1.558789620122434	1		28235.977556109756	28132.0	19514.0	39292.0	2.2645254E7	3233.006111013818	-0.9810240317285038	-903.0296265857334	0.005228385979173378	0.00237555611259704	1.5905731011371544	1.5421108997184891	-0.01043816053957709	1.03142588605496	7.633520620212444	10.52093072337089	0.866615445754625	0.9727437916414298
ID302294	302294	12	0.9899139404296875	14.69020964838787	54.90408957458807	0.0	189.0	189	1.6131656217896795	1		28123.78971962623	28080.0	21970.0	37977.0	2.4073964E7	2653.924651589651	-0.9811075339029557	-1100.634719116	0.002319559379715034	0.004046101611997881	1.7263548030390794	1.5183054288017044	-0.8761753029865063	1.1370273531864892	8.175377002967245	10.854635716408156	0.8719410957023199	0.9706546275395034
ID271575	271575	12	0.9952640533447266	10.53046958969436	59.4244074956284	0.0	33.0	33	1.4491370753798956	1		28279.222543352626	27940.0	21610.0	41663.0	1.9569222E7	3726.247471596311	-0.9807912827220452	-775.0040992322023	0.035144314808450164	0.006863904413241389	1.5339182813985295	1.4078540731149614	0.3632884170718233	1.0895435192403453	6.597339116347984	13.340117541351846	0.46586422369666164	0.8541538461538462
ID299217	299217	12	1.0	11.1964571980385	58.86813814864913	0.0	173.0	173	1.5456309292626906	1		28166.874365482247	28139.0	19297.0	39177.0	2.2195497E7	3265.8200237692326	-0.9810072467250093	-890.9651023917223	0.006487231362856147	0.0074054114366526565	1.571744459140938	1.5265653293899855	0.2010341422156417	1.0295952809101239	7.505186213770517	10.697736668770414	0.8241144509685575	0.9540785498489429
ID291549	291549	12	1.0	11.272828888520271	59.265713187101284	0.0	134.0	134	1.5776028634262698	1		28155.860267314718	28066.0	19666.0	38941.0	2.3172273E7	3141.4580709204556	-0.9810695665098136	-928.980876791566	0.0034893310239141094	0.008623357334863264	1.6030052469378429	1.5600739454001435	0.020443242147888396	1.027518760674314	7.818892540628557	11.08008717304248	0.8003293687307631	0.9631147540983607
ID275673	275673	12	1.0	10.892074198600668	58.81531028276469	0.0	54.0	54	1.5519805221468543	1		28155.129559748402	28099.0	19487.0	39523.0	2.2383328E7	3235.697069568518	-0.9810614096170586	-901.505150366735	-0.0014414104058134219	0.020053566510551842	1.5766310768431826	1.5423665736363255	-1.3811984992452888	1.0222155379872335	7.566976853909222	10.950248324067372	0.793020352764406	0.9527229204069423
ID278747	278747	12	1.0	11.159716468979996	59.11611209039572	0.0	69.0	69	1.5650858287746445	1		28140.556242274408	28070.0	19384.0	39705.0	2.276571E7	3243.21274251041	-0.9810215256197864	-897.024850421643	-3.8883070810669443E-4	0.007611423812650232	1.6043091959721099	1.5249626618540066	-0.38308049808314204	1.0520317881236751	7.695311260351146	11.249107579519519	0.7641874738113309	0.9529134785167747
ID300774	300774	12	0.9954115748405457	12.41417205437878	57.32940377459203	0.0	181.0	181	1.6150403064684984	1		28036.573255813964	28007.0	22230.0	38025.0	2.4111453E7	2723.146360474308	-0.9810995075034492	-1068.867519102435	-0.002280694840100624	0.0037148834435462986	1.6719523345140004	1.5797983804649887	-1.1256222757741354	1.0583327310551411	8.194389507625312	10.66542757605857	0.9052529019951668	0.9701744513224538
ID323814	323814	12	1.0	24.84615631746352	48.66900745004818	0.0	298.0	298	1.5942975385373692	1		28262.650059311996	28230.0	19343.0	38018.0	2.3825414E7	3125.676212209424	-0.9811453741803194	-941.0535381864456	-0.006394451297788338	0.004306957735694094	1.657945313655397	1.5377676238483302	-1.4407731568594615	1.0781507478394667	7.985251956386612	11.469764289789062	0.7627627957522453	0.9627507163323785
ID295655	295655	12	1.0	11.32927510933949	59.30118332724118	0.0	155.0	155	1.5670180342373194	1		28149.619283065498	28035.0	19657.0	39009.0	2.2773042E7	3186.5285447892056	-0.9810619480866415	-915.2628533000235	0.006813316748913026	0.0014388694558608013	1.5822421254853838	1.5649753062491614	0.38557923432301605	1.0110332854245518	7.714323765009209	10.85654719752015	0.822477974263555	0.9447031431897557
ID273120	273120	12	1.0	10.960305964486185	58.95379923864703	0.0	41.0	41	1.5298888926792145	1		28141.046451612892	28056.0	18877.0	39254.0	2.1809311E7	3316.6668778636786	-0.9809634830834443	-874.4474925512772	-0.004430077665111349	-0.0033893990315901207	1.5481360296755098	1.529871611034908	2.892046380805806	1.0119385303373571	7.353086176506012	10.825687591680156	0.7884398012206743	0.9502457002457008
ID298208	298208	12	1.0	11.28539013088005	59.19025219391631	0.0	168.0	168	1.5470985329444213	1		28168.631313131307	28080.0	19791.0	39232.0	2.2309556E7	3234.5542000015557	-0.9809611372064808	-897.4124836251804	-0.011430239996991663	-0.007586672759675153	1.5641068354355276	1.5212818845498324	-1.0546979574808635	1.028150569148707	7.5194455922640655	12.126066798794001	0.6426222712072758	0.9372037914691946
ID306924	306924	12	1.0	21.862338029583743	49.683282075570496	0.0	213.0	213	1.6004540646379357	1		28219.943262411387	28175.0	21013.0	38243.0	2.3874072E7	2756.2732869365473	-0.981089125041733	-1062.333054133178	-0.005190578112471253	-2.0613333872731966E-4	1.748857846438261	1.4743495755027531	-0.9678359834639447	1.1861894054820075	8.047042596525317	10.79661140011223	0.8675034764696656	0.9702005730659022
ID308460	308460	12	1.0	23.868733238881045	48.24253543727086	0.0	221.0	221	1.5804773320049328	1		28308.57785888083	28322.0	20918.0	39127.0	2.3269651E7	2886.8194296891825	-0.9811414682668708	-1020.3570817614587	0.003022602216011553	9.993084263333248E-5	1.694098648310682	1.474203602514691	-0.953822690760479	1.1491619240523459	7.84741129761565	10.87415727728969	0.833959690033669	0.9543352601156067
ID277742	277742	12	1.0	11.022334102296744	59.00386027172644	0.0	64.0	64	1.5446517521423913	1		28159.456852791882	28074.0	19527.0	39500.0	2.2189652E7	3269.102580875352	-0.981076278035214	-893.1449297776604	5.743483247600475E-4	-0.010388042103473109	1.5837070752542222	1.5418985068820341	-0.2200901349867554	1.0271149937467232	7.495679961441483	10.683106729682436	0.8253264527351182	0.9477163461538464
ID265967	265967	12	0.993622362613678	11.3509416047348	58.30264538758687	0.0	6.0	6	1.6164448931724196	1		27896.968713789112	27860.0	20990.0	37600.0	2.4075084E7	2960.5422110611435	-0.9811010756685994	-978.3458770771198	0.006064629449793644	0.0122609314508265	1.7007539215238547	1.5359954679412837	-1.45502175754433	1.1072649347093446	8.20864888611886	11.1014890132752	0.8369877018556685	0.9707700955593033
ID303855	303855	12	1.0	16.807720125178793	52.94539900503088	0.0	197.0	197	1.5995084491553027	1		28197.20070838254	28173.0	21225.0	38108.0	2.3883029E7	2711.054230813327	-0.9810921361206116	-1079.3570033791896	-0.006072851247601774	0.0073657598182465854	1.716618860389773	1.5117627908875384	-0.9965508595633503	1.1355080775483077	8.037536344196289	11.074073137755509	0.823603225642369	0.9618885096700798
ID282858	282858	12	1.0	11.089529763991628	59.09172961789604	0.0	90.0	90	1.5524678766955748	1		28192.470440251567	28139.0	19249.0	39562.0	2.2413014E7	3242.9878707828225	-0.9809900342602661	-897.2243806891672	-5.237386879278535E-4	0.0038738544049894534	1.590131415281633	1.5272854919187115	0.09528592101710132	1.0411487725742545	7.571729980073735	11.462394122488412	0.7241929750436136	0.9538922155688624
ID270571	270571	12	0.9537612795829773	9.876954334926863	60.098924265527096	0.0	28.0	28	1.032050774964459	1		29792.252124645882	28873.0	23385.0	41158.0	1.0516665E7	4579.952959316069	-0.9793527434073479	-617.0908432699315	-0.009969480069161391	-0.010665604892809991	1.1024041700890772	1.0011994437986091	-1.0250008965054342	1.1010834823344402	3.3462008198191495	7.712911916950806	0.7068465164109613	0.9202614379084968
ID293108	293108	12	1.0	11.212056844601502	59.23323293996139	0.0	142.0	142	1.5776028634262702	1		28189.048543689332	28118.0	19626.0	38630.0	2.3227776E7	3136.1583336354256	-0.9810498582901436	-930.6600037857423	-0.005196945192025374	-0.014154985200172858	1.6130191349157381	1.5901503066279337	-1.4679313297946264	1.0143815513492558	7.8188925406285605	10.854176781424256	0.8339909293233403	0.954176334106729
ID276725	276725	12	1.0	10.775021011181396	58.604787424833034	0.0	59.0	59	1.5495414501977676	1		28134.60125786164	28055.0	18954.0	38799.0	2.2367008E7	3251.8520025668313	-0.9809411300016316	-890.6063452513487	-0.01589896985454969	0.00909202285047687	1.5811351604537827	1.5294127926444567	-0.4701923916203301	1.0338184485301019	7.54321122308664	11.434894523219553	0.7249395718121939	0.956024096385542
ID305398	305398	12	0.9960785508155823	19.795695656414093	51.400357980886646	0.0	205.0	205	1.5573330339577687	1		28101.730434782592	28092.0	21339.0	38525.0	2.2621893E7	2799.5710884409177	-0.9811281277669501	-1043.7158969490417	-0.008248648149208974	0.005783463404024825	1.67914309263856	1.4524309273886034	-0.8800407458767259	1.1560915297070777	7.619261241718894	10.91795306153938	0.803230669788574	0.9581589958158999
ID312055	312055	12	1.0	24.85272168137038	48.776743007720526	0.0	239.0	239	1.583824285178296	1		28269.361445783117	28268.0	19626.0	37807.0	2.346357E7	3112.7464369361905	-0.9811289446366306	-944.3481830991274	0.003208888293065576	0.013280053245446774	1.6807488197496532	1.5196092898691895	-1.4778156360230856	1.1060401058053118	7.880683180767262	11.181403618370892	0.7921019512979721	0.9539700805523594
ID319730	319730	12	1.0	24.917999442346737	48.75299784949874	0.0	278.0	278	1.5857336581262056	1		28242.225690276122	28242.0	20085.0	37584.0	2.3525774E7	3042.608791266959	-0.9810775623462378	-962.5184421718315	-0.003505791236450433	0.00394578329821547	1.634943313785597	1.551584669569942	-1.5447342405093554	1.0537248439292455	7.8996956854253275	11.301401323280919	0.7772408728321554	0.9502572898799319
ID284413	284413	12	1.0	11.218610551495068	59.17528731226425	0.0	98.0	98	1.5461202852759846	1		28181.724050632907	28077.0	19531.0	39146.0	2.2263562E7	3241.3014253679903	-0.9809393985998448	-894.9189658697034	0.003507725262380406	0.0012153957548993938	1.577399848244059	1.540357798108509	0.14965550427039484	1.0240476921537554	7.5099393399350305	11.107367596446762	0.7649340671114225	0.9461077844311379
ID297213	297213	12	1.0	11.287522881493071	59.23774527873685	0.0	163.0	163	1.5694299458297636	1		28155.996314496315	28083.0	19941.0	39148.0	2.2918981E7	3159.108056229401	-0.9809771005776354	-919.2181102096957	-0.007743053567480475	0.00838720148346797	1.6015008605794352	1.5575428806485254	0.6107819813584694	1.0282226450886582	7.73808939583179	11.139808586119283	0.7835886734361721	0.9509345794392523
ID286974	286974	12	1.0	11.262747281325966	59.16744577260276	0.0	111.0	111	1.5490531749531895	1		28124.915510718787	28046.0	19350.0	39185.0	2.2303058E7	3263.045586823901	-0.9810506340976518	-892.4724566954051	-0.01361077689811673	-0.012358605102145643	1.5725843695808068	1.537291899046738	0.04857395346652415	1.0229575596904878	7.538458096922124	11.400378314265044	0.7288763560469296	0.947997609085475
ID317183	317183	12	1.0	24.89297785559144	48.78117845631479	0.0	265.0	265	1.5928734225420997	1		28298.750893921333	28267.0	19051.0	38130.0	2.3742652E7	3103.1552936928983	-0.9809903955714374	-941.2076051338992	0.0023619595768744703	0.001968418401851992	1.6458836846833953	1.5575625825775745	-1.4676251429404508	1.0567046891686755	7.970992577893067	10.559156246407023	0.8983877804765628	0.9784130688448078
ID281338	281338	12	1.0	11.17071708799283	59.241454909950505	0.0	82.0	82	1.565085828774645	1		28194.049321824976	28095.0	19449.0	39104.0	2.2865374E7	3200.128590399957	-0.9810336212881473	-911.421972476682	-0.004124282594413142	0.008565831547930912	1.6015444442658	1.5280667845522162	-0.2195329682677777	1.0480853719591292	7.69531126035115	10.920148004824679	0.8109218561590003	0.9619726678550212
ID274694	274694	12	1.0	10.996661890222097	58.94351281163471	0.0	49.0	49	1.5387636045914357	1		28166.842710997415	28042.0	19424.0	39002.0	2.2026471E7	3255.8483602604742	-0.9809888653487846	-892.8120327509182	0.0051260803021135806	0.009743801679478237	1.5658687343621613	1.49291535786437	-0.06936382119062434	1.0488663848981712	7.438642447467292	11.098507423691158	0.7588822488640046	0.9666460778258186
ID269575	269575	12	0.9326030611991882	10.504975409271653	59.06793815391395	0.0	23.0	23	1.2964977403842808	1		28415.342342342363	27786.0	22756.0	39968.0	1.5770515E7	3776.470158882435	-0.9805905509561221	-760.2760810171933	0.037366722412131036	0.05407896226203928	1.3146415802381288	1.2038843804968309	-1.3900734804064052	1.091999864385307	5.280723168777103	17.2561433718358	0.22285161422773514	0.817512877115527
ID311040	311040	12	0.9721048474311829	24.588794576167135	48.45232274575511	0.0	234.0	234	1.5675007134522896	1		28267.401477832525	28224.0	22081.0	36920.0	2.295313E7	2791.8320709000955	-0.981174111617337	-1055.4002489740456	0.002491472340847101	-0.0014720171057528075	1.6522379897875712	1.5156792073232448	1.1679172435008307	1.0900974175831672	7.7190768911737235	10.614560677380847	0.8609366241729508	0.9615156897572529
ID314636	314636	12	1.0	24.926333210765108	48.73965433721299	0.0	252.0	252	1.5814343271468214	1		28344.93357487921	28328.0	19450.0	37961.0	2.3469605E7	3208.268021364873	-0.9810446246567522	-914.515710905297	0.01623343454943035	-6.669277225032396E-4	1.6320019497658684	1.556578794689443	-1.4812888620176503	1.048454440811956	7.856917549944683	10.956847060677047	0.8224146924554058	0.960488088320744
ID273677	273677	12	1.0	11.038133374643195	58.85852156722229	0.0	44.0	44	1.5568472023958118	1		28135.970074813005	28068.0	19198.0	39389.0	2.2565048E7	3270.4925984943357	-0.9810498607254178	-890.7532031132798	0.003654694262160576	0.006689363046125356	1.5875458516959	1.5205612223692315	-0.14317490427703175	1.0440525697625629	7.614508115554382	11.654212606547897	0.7045078630844822	0.9501779359430611
ID299793	299793	12	1.0	11.312260073010608	58.945972471847426	0.0	176.0	176	1.533346273117179	1		28135.70437017992	28065.0	19118.0	39508.0	2.1889578E7	3314.9116886010875	-0.9810569904212287	-879.1461579906504	-0.014812510027567425	-0.02049709379820638	1.5425926644114247	1.5250993516651397	1.1096722630935116	1.0114702774787658	7.3863580596576215	11.687118715820082	0.6795560910285937	0.9610389610389612
ID301340	301340	12	0.9914804697036743	12.956464765461535	56.16639253929789	0.0	184.0	184	1.5928734225420993	1		28068.82078853047	28045.0	21502.0	37912.0	2.3493603E7	2685.1474857959697	-0.9810789432713642	-1084.038196971821	-0.0013059722177718271	0.00144992273671096	1.7044938119778217	1.4956052586733934	-0.8925148689961369	1.1396682393920659	7.970992577893064	11.53182935911356	0.7532269563565764	0.9566457501426128
ID267032	267032	12	0.996865451335907	11.392599406957066	58.35266765956543	0.0	11.0	11	1.6318155549147868	1		27900.699316628685	27829.0	20849.0	37413.0	2.4496814E7	2942.674409494872	-0.9810339711640356	-980.8678769174059	0.014012602387642677	0.010869967107562646	1.7077180505208092	1.5609652509901928	-1.4187965392618922	1.0940141360850437	8.365502049547882	11.439170641700375	0.8033647962687545	0.9638554216867469
ID294680	294680	12	1.0	11.126661906147108	59.11884669892794	0.0	150.0	150	1.5387636045914355	1		28215.92327365727	28159.0	20225.0	39075.0	2.2064852E7	3239.7430320072776	-0.9810276784031926	-900.6882140090144	0.005958722234089608	-0.008018227016881355	1.5902109541934282	1.5009379552708582	1.4728710054130412	1.059478140724651	7.4386424474672905	10.974443061374568	0.7761373238834343	0.9473365617433414
ID321304	321304	12	1.0	24.992301018927954	48.689941577306364	0.0	286.0	286	1.598562274302228	1		28281.582248520685	28253.0	19670.0	38124.0	2.3897937E7	3108.495162041165	-0.9810618818644579	-942.6339633985957	0.0013861912269658506	-0.007622892322803529	1.6617365435510794	1.5662611133324427	-1.5129632845613532	1.0609575436725867	8.028030091867253	10.724052943516822	0.8772047142067958	0.9695752009184845
ID318745	318745	12	1.0	24.949403558963144	48.72681776678834	0.0	273.0	273	1.5995084491553024	1		28208.376331360967	28187.0	20103.0	37409.0	2.3836078E7	2956.322600448494	-0.9810756809333266	-989.3239206806425	0.006095503137431541	-0.00554297068141728	1.664876610283077	1.575184114655617	1.4057413077919019	1.056940959976015	8.037536344196285	10.86903188204133	0.854970418061084	0.9662857142857144
ID304410	304410	12	0.9960147142410278	17.889859334364907	52.26205699733997	0.0	200.0	200	1.594297538537369	1		28153.796912113994	28096.0	21382.0	37645.0	2.3705497E7	2640.121440895803	-0.981022781143671	-1102.5279081106482	7.754211672810975E-4	0.004628873593472931	1.6935128343744021	1.5213211657858883	-0.9885767895337333	1.113185612913998	7.98525195638661	10.893588401564168	0.8455836242896289	0.9644087256027546
ID313626	313626	12	1.0	24.98886065228929	48.70242153687808	0.0	247.0	247	1.5909726182581538	1		28303.428912783773	28287.0	18966.0	38024.0	2.368997E7	3183.418627312916	-0.9811009004024852	-923.0980973199106	0.009884585764962529	0.010829043885834024	1.6312519023127168	1.5804173732101694	-1.5417006365351693	1.032165255814223	7.951980073235003	10.74111989066109	0.8661358581902514	0.9670520231213872
ID285979	285979	12	1.0	11.277214496212865	59.13404412916609	0.0	106.0	106	1.5490531749531893	1		28149.197236180917	28081.0	19625.0	38457.0	2.2406761E7	3135.0188094956825	-0.9810002936790708	-927.2100027999617	0.008751877548283438	0.026220027421154413	1.574298177500042	1.5282116953563216	0.12345243471500306	1.0301571322113032	7.538458096922122	11.132061278097705	0.7644361429144682	0.9491322561340514
ID290596	290596	12	1.0	11.259808329133584	59.19072636283376	0.0	129.0	129	1.533346273117179	1		28169.0707850708	28114.0	19398.0	39487.0	2.1887368E7	3311.4223652870405	-0.9809170521471096	-874.5300961418793	-0.026720957674410198	-0.0011437220124235325	1.5366001342959508	1.5062868654794292	0.7933168424507795	1.020124499198148	7.38635805965762	11.810690979830461	0.6654104353658498	0.9458307973219724
ID316197	316197	12	1.0	24.801455740880748	48.891340808049925	0.0	260.0	260	1.6220510772612937	1		28251.17241379311	28207.0	20523.0	38352.0	2.457852E7	3065.748947280852	-0.981067025494701	-955.0139431832023	-0.011376923124030665	0.006030476264238337	1.6579695004359554	1.5854658258636096	1.5217859822057433	1.0457302033191744	8.265686400093044	11.396538620368796	0.7997290187961609	0.9634349030470916
ID283430	283430	12	1.0	11.189489899939428	59.19679622080952	0.0	93.0	93	1.5514930145104675	1		28143.25689223061	28050.0	19560.0	39081.0	2.2458319E7	3191.2771825132927	-0.9809848199627593	-909.9167692518708	0.0012418376149810717	0.0049418272922250464	1.5754321911506437	1.5385718547760658	-0.46675304439353055	1.023957500756403	7.562223727744704	10.956487280606284	0.7916199089409625	0.9578567128236005
ID307494	307494	12	0.9899974465370178	22.30944717735176	49.257838159689015	0.0	216.0	216	1.582868734994678	1		28237.18258766628	28244.0	21390.0	38199.0	2.335215E7	2753.212137992799	-0.9811326988056379	-1066.6689411135012	-0.02944138059533302	-0.0024932291476500988	1.7273921061039335	1.4400749225177534	2.2287414598055655	1.1995154412409663	7.871176928438229	11.580966879123542	0.7374963911517287	0.9419795221842998
ID310054	310054	12	0.9847105145454407	24.203383267944538	48.41027259692466	0.0	229.0	229	1.579998617066796	1		28285.856969696943	28230.0	22349.0	38107.0	2.3335832E7	2938.247722460894	-0.9810681741231563	-997.740530106523	0.005068762193012914	0.02717348993647199	1.5933112212080318	1.5393524518003199	-0.18991473424210237	1.0350529012018044	7.842658171451137	12.951691632439811	0.5875166230230108	0.9385665529010235
ID289575	289575	12	1.0	11.228649622222187	59.14104278015665	0.0	124.0	124	1.554415766892965	1		28186.903870162274	28131.0	19586.0	39307.0	2.257771E7	3225.2911208908727	-0.9809945240820506	-902.186414233934	-0.0017890441775684019	0.014435598217742335	1.5662705794293243	1.550125784792224	-1.2435329440335805	1.0104151513351314	7.590742484731801	10.952989644252538	0.7951128425610899	0.952295766249255
ID296231	296231	12	1.0	11.31156864455043	59.24418714319999	0.0	158.0	158	1.544161930740463	1		28139.82278481013	28025.0	19921.0	38959.0	2.223046E7	3197.2793018962925	-0.9810437728392449	-910.9766777144026	-0.007880833817600753	0.007593076500362814	1.5795849272789122	1.5385361199670995	1.4294127942093986	1.0266804313392983	7.490926835276966	11.521372403742763	0.7091481762311111	0.9380952380952384
ID302880	302880	12	0.9888331294059753	15.051628676669102	54.13723903650383	0.0	192.0	192	1.6061160660417477	1		28139.259085580296	28063.0	22059.0	37926.0	2.4002788E7	2672.992673144316	-0.9810731738056284	-1091.361155827667	0.0249183696134223	0.009047711419858655	1.7043108338634074	1.5351916264312893	2.087611046772854	1.1101616270701353	8.104080110499506	10.725306050840102	0.8853076191935796	0.9715099715099714
ID280354	280354	12	1.0	11.187894227659902	59.21133334034472	0.0	77.0	77	1.560729620400413	1		28149.029776674925	28053.0	19324.0	39182.0	2.2688118E7	3182.4302505684805	-0.9809877904644471	-912.778794730504	-0.0011529830415171716	-0.005913703959454977	1.5878754959561108	1.536272600873044	-0.8494651831888085	1.0335896735082963	7.6525331248705015	11.192485725084042	0.7676477545075473	0.9583333333333333
ID281901	281901	12	1.0	11.200129212924876	59.15497252426188	0.0	85.0	85	1.548076162446689	1		28252.201765447684	28199.0	19348.0	39499.0	2.2403996E7	3290.9683178876567	-0.9810201638923094	-887.4503590604301	0.0024633877767512085	0.011118214515874572	1.5711056968381663	1.5304886760276437	3.043689091788126	1.0265385961011768	7.528951844593091	10.839300055285834	0.8052707159955828	0.9652650822669101
ID322344	322344	12	1.0	24.845928806537234	48.87294906205387	0.0	291.0	291	1.6056449951807454	1		28254.152582159648	28221.0	20304.0	37990.0	2.4072538E7	3035.103774414013	-0.9810241274119585	-962.5353093028185	-0.0019187680587059632	0.002710256265770795	1.6489988987767938	1.5865102379828349	1.4621544685870633	1.0393874929375875	8.099326984334994	10.497656838396148	0.9235790071059284	0.9798734905117887
ID272169	272169	12	0.9875677227973938	10.622743370023828	59.73196782608942	0.0	36.0	36	1.5129835241324092	1		28125.507284768206	27973.0	22101.0	40926.0	2.1234758E7	3400.963746760189	-0.9809966174045466	-853.817309940304	-0.03789550791205749	-0.036196088997052206	1.5643321300659105	1.4567399629560434	0.9545701812510077	1.0738581832350773	7.191479886912457	11.871293284381206	0.64125692059816	0.9180825242718444
ID305972	305972	12	0.9916170835494995	20.713211679049966	50.75148843340117	0.0	208.0	208	1.604230952638567	1		28137.507638072857	28150.0	21713.0	38262.0	2.3945019E7	2729.016875058372	-0.9810915789760118	-1069.9504962102174	0.014655515593588426	0.0020057761710439944	1.7486383312789044	1.4987591093781145	-0.9118894517408214	1.1667240721589163	8.085067605841447	11.144905425504463	0.8179763456388477	0.9610169491525415
ID279349	279349	12	1.0	10.820550533317563	58.8705488021357	0.0	72.0	72	1.5756836378210535	1		28101.013381995133	28038.0	20195.0	38185.0	2.3099033E7	3076.858570627728	-0.9810110319334784	-943.6630939309272	9.370161839801828E-4	0.01781026282243778	1.6160471886893994	1.5536873114784966	2.0115359993882125	1.0401366972299986	7.799880035970494	11.591521116328511	0.7294859400178378	0.9480069324090126
ID265527	265527	12	0.9968709945678711	11.379570830455183	58.326116259382935	0.0	4.0	4	1.6220510772612942	1		27892.865517241364	27815.0	20825.0	37303.0	2.4266793E7	2928.4884826768407	-0.9810962014673544	-988.6489793291036	5.688929768133703E-4	0.01449164212455216	1.7257320557400946	1.537373920032011	-1.4943426703476677	1.12251940354508	8.265686400093049	11.449166534601225	0.7923937533285103	0.9618362831858407
ID292144	292144	12	1.0	11.167516611923093	59.205395972172525	0.0	137.0	137	1.5752034660476553	1		28182.538555691557	28103.0	19594.0	39308.0	2.3025134E7	3189.491107650058	-0.981056003587884	-915.1892429370218	0.010727295873455608	0.012960064217368247	1.6126312011820378	1.5535793692966624	0.767415822593667	1.0380101802665604	7.795126909805984	10.926362523326368	0.8205061538752589	0.9641387419165202
ID320318	320318	12	1.0	24.909025697363038	48.769258060051136	0.0	281.0	281	1.5933482693025485	1		28280.131421744332	28246.0	20218.0	37862.0	2.367047E7	3072.664455860052	-0.9810683262386626	-953.9080751982245	0.0022855500651915482	-5.58099543074385E-5	1.6420101225104833	1.5602344353328075	1.502438169193884	1.0524124358018239	7.975745704057581	10.9818899936279	0.8310496761176179	0.9632606199770382
ID268088	268088	12	0.9968279004096985	11.367280294225928	58.382387209645756	0.0	16.0	16	1.617848260439936	1		27856.786620530573	27786.0	21070.0	37479.0	2.4151834E7	2945.20436512275	-0.9811016734997523	-982.0559841852761	0.0018408376528036103	-0.00241933776563678	1.6993599557966315	1.5531592266163874	1.5130335931587957	1.0941311918796295	8.222908264612407	10.96697667929439	0.8591351135245685	0.9670206819452208
ID309048	309048	12	0.9968171715736389	24.016923963450626	47.81588174818122	0.0	224.0	224	1.5961943833944823	1		28397.983353151034	28366.0	21165.0	37404.0	2.3882704E7	2975.2872225829587	-0.9810858638176824	-990.1684980388139	0.001293730313738201	-3.194538337409559E-4	1.6283403116439323	1.5498354538216754	0.16485069006255443	1.0506536727035602	8.004264461044675	11.947395904015417	0.704668377724988	0.9455362156092086
ID288569	288569	12	1.0	11.142735246148062	59.11539124922026	0.0	119.0	119	1.547098532944421	1		28190.022727272746	28143.0	19694.0	39717.0	2.2326498E7	3280.956506487103	-0.9810129980678038	-887.8575977640562	-0.005162282598551439	0.0026879626027447867	1.560067259632898	1.5299881636164647	0.9730607034422678	1.019659691971299	7.519445592264061	11.615152894053939	0.7003994936663237	0.9467384799521245
ID293700	293700	12	1.0	11.175979091829731	59.16589524287181	0.0	145.0	145	1.5636351077811868	1		28124.39179104476	28018.0	20219.0	38187.0	2.2612011E7	3024.773899845709	-0.9810928678339108	-964.9497025026916	-0.018391616974853035	3.9957105890829034E-4	1.6084703533475762	1.5005853964206872	-1.219823039288618	1.0718952464712934	7.6810518818575995	12.312121723890709	0.6367438537807231	0.933025404157044
ID317766	317766	12	1.0	24.864729333985167	48.95880137215959	0.0	268.0	268	1.6075284503680651	1		28226.97889800704	28226.0	20277.0	38067.0	2.4077613E7	3019.1509279672105	-0.9810810676493673	-969.65633901866	-0.0039140754121756004	0.014333075375351037	1.631870584541001	1.5798527727639062	-1.1223714238708367	1.032925733760679	8.118339488993056	11.177085181598864	0.8166198851446254	0.9699034639409431
ID287559	287559	12	1.0	11.179823716795262	59.173802264867895	0.0	114.0	114	1.5338395484309257	1		28141.697047496764	28087.0	19630.0	39051.0	2.1922382E7	3288.1663263663977	-0.9809330850135267	-880.613733470043	-0.004774021243984902	-0.001798099558122373	1.5882156589293877	1.4919788469764317	1.4633704059397197	1.0645027991837717	7.391111185822137	11.105501321956337	0.7530837269467491	0.9452887537993924
ID312647	312647	12	1.0	24.85335997224736	48.9914261821725	0.0	242.0	242	1.584779259208496	1		28305.87244283993	28305.0	19219.0	37565.0	2.352218E7	3094.12274358731	-0.9810870956553158	-949.1139139178092	0.03204937370610257	0.03331054411132306	1.6540769930779955	1.5699425738660548	1.5679098461536378	1.0535907622434595	7.890189433096293	10.6311098781614	0.8772837410358284	0.967930029154519
ID298816	298816	12	1.0	11.257765508812904	58.95958895023081	0.0	171.0	171	1.5348256234594455	1		28143.40077319586	28055.0	19422.0	39162.0	2.1839279E7	3252.188571360789	-0.9810012181991136	-893.6647819383437	-0.006152921461213119	-0.0013411110123109928	1.5537062698812936	1.5195267233618772	-0.07272335059264592	1.0224935474933905	7.400617438151169	11.209753704417734	0.7400919451654403	0.9587438423645324
ID315212	315212	12	1.0	24.90632469281545	48.75057836000466	0.0	255.0	255	1.5919233041023344	1		28337.61004784686	28348.0	20043.0	37435.0	2.3690242E7	3058.1766394266447	-0.9810684883760462	-960.3834843506934	-9.341843696492273E-5	1.707512252973191E-4	1.6514939280252425	1.548902415456128	1.4655367578860552	1.066234974873419	7.961486325564033	11.10860762835101	0.8107459039987199	0.9693287037037042
ID323405	323405	12	1.0	24.94326477430007	48.976216937086924	0.0	296.0	296	1.5866874829692221	1		28205.2112845138	28213.0	19666.0	38029.0	2.3494941E7	3109.16578187001	-0.9810994837306526	-941.7916891225303	0.0023639740989176215	0.0026232213091261346	1.656599835043944	1.544497387730492	-1.3348035957172701	1.072581830311916	7.909201937754355	10.987304840378068	0.8233039137636365	0.9579735175590096
ID271177	271177	12	0.9657583236694336	10.976737285970534	59.58998896236492	0.0	31.0	31	1.1124778854554287	1		28654.862745098042	28136.0	23185.0	36723.0	1.1691184E7	3645.663350293069	-0.9804705822325382	-789.2181017858118	-0.011545391702361726	0.008269430789580659	1.2553306818544194	1.021491865298451	1.9454532723636686	1.2289189219217593	3.8880572025739513	7.888366372040337	0.7851784360913387	0.9423963133640546
ID278347	278347	12	1.0	10.962339505648625	58.96460494202962	0.0	67.0	67	1.5665352062997338	1		28111.10578105779	28017.0	19627.0	38872.0	2.2854329E7	3202.314342611468	-0.9810516536484472	-909.001341690688	0.004499755503963603	1.3738731894423074E-4	1.5922888639364126	1.563962766310292	0.9231516674337176	1.018111746798773	7.709570638844695	10.815364211022219	0.8282429692759665	0.9485380116959067
ID276309	276309	12	1.0	10.922094380027675	58.94288019784875	0.0	57.0	57	1.5288996336732978	1		28164.90168175942	28102.0	19232.0	38971.0	2.1771469E7	3305.2299647459763	-0.9810087519095511	-880.3511351276871	8.681405795054177E-4	-0.0031090850248554377	1.5704942747493866	1.516654320389811	-0.2845740688956288	1.035499159983758	7.343579924176979	11.23530184157428	0.7310518846368628	0.9352300242130758
ID300373	300373	12	0.9957629442214966	11.482244094988989	57.634169039938975	0.0	179.0	179	1.640138839285824	1		28051.679054054082	28017.0	21287.0	37530.0	2.4909891E7	2657.261623657313	-0.9811272272092268	-1097.6001509395355	-0.027792021078441993	0.0029437137516017133	1.7348567202480758	1.538766554683441	-1.2294220225472374	1.1274333426131522	8.451058320509166	12.013853453362616	0.7357941026664276	0.9523299410819501
ID269143	269143	12	0.9952986836433411	11.360506584540415	58.41162065690729	0.0	21.0	21	1.5966682425064185	1		27827.21327014219	27763.0	20939.0	37172.0	2.3486168E7	2972.4309704007587	-0.9810531404348458	-969.4897698161163	0.003058658180837534	0.009997178810254966	1.6619331490370914	1.5436849846752507	-1.5379230185469899	1.076601227281301	8.00901758720919	11.781937257710911	0.7250295376300994	0.9525155455059355
ID301905	301905	12	0.9905177354812622	14.228564813775483	55.63804049145908	0.0	187.0	187	1.6281026591939154	1		28044.27314285714	28050.0	22163.0	37849.0	2.4538739E7	2660.4245995745814	-0.9810857770537933	-1093.5577053202967	0.007016221865066788	-0.006113671003219302	1.7269242595956849	1.5526747832544863	-0.9117496607976759	1.1122253534484297	8.32747704023175	11.02205705704899	0.8613863754417705	0.9717138103161397
ID275282	275282	12	1.0	10.812134235878691	58.767556249657765	0.0	52.0	52	1.5461202852759843	1		28152.007604562743	28102.0	19635.0	38573.0	2.2211934E7	3224.3360619748114	-0.9810423950650734	-903.6564923684039	-8.575267561984276E-5	-0.012104143865876561	1.6067180966457597	1.5161841251088812	-1.2962040206303962	1.0597117263250444	7.509939339935029	12.092387604454279	0.6453899142792864	0.9305064782096586
ID285010	285010	12	1.0	11.256933054037257	59.143233000713664	0.0	101.0	101	1.5500295716306332	1		28156.36603773588	28055.0	19596.0	39750.0	2.2384311E7	3275.997745699389	-0.9809882895715054	-886.9632709785526	0.007434008161808056	0.001007504227743916	1.5913487611949693	1.521386719157815	0.05182548516218301	1.0459857057749806	7.547964349251153	10.829756581454665	0.8087276913806294	0.9531812725090034
ID297810	297810	12	1.0	11.128660201332586	59.16368617215013	0.0	166.0	166	1.5646024045688967	1		28106.47283950615	28007.0	20204.0	38854.0	2.2766243E7	3133.7620929573523	-0.9810224724974268	-927.2773409807032	-0.0061396127108790145	-0.0039023054447967164	1.587983647392315	1.559933031291236	-0.3015419799541326	1.01798193610777	7.6905581341866345	10.846783999475782	0.8214208832006764	0.9528857479387519
ID291164	291164	12	1.0	11.319747270139647	59.27359576639882	0.0	132.0	132	1.5456309292626902	1		28144.70632911394	28100.0	19400.0	38973.0	2.2234318E7	3227.1432296105536	-0.9810233685917802	-901.7137799159685	0.007729679742354852	0.005212252900001202	1.5511589579087688	1.5437154432903142	1.1281822385475753	1.0048218178102755	7.505186213770514	10.8520921318025	0.8008374827034324	0.9628048780487806
ID311645	311645	12	1.0	24.889062600796922	48.73111151201392	0.0	237.0	237	1.601871441209132	1		28275.611570247926	28255.0	19516.0	37607.0	2.3949443E7	3156.7186540774783	-0.9810854909440234	-929.2186244611581	0.01095505640772366	0.011249038346501466	1.6645550389911443	1.5741614692201957	1.5978881404541803	1.0574233149130041	8.061301975018864	10.553531947319533	0.9095349578184047	0.9769585253456224
ID270171	270171	12	0.9718395471572876	10.665108449332767	59.620046123330525	0.0	26.0	26	1.103602498183838	1		28815.942786069638	28312.0	23023.0	38380.0	1.1584009E7	3959.416235620217	-0.9804147915711476	-728.6405326093	0.015321566824652962	0.016531129971636117	1.1834955721838512	1.0607963916753027	0.7994332242243584	1.1156670417352863	3.8262665624352494	8.06452922331578	0.739310793235155	0.9338747099767983
ID277339	277339	12	1.0	10.967101279202506	58.907573090213596	0.0	62.0	62	1.5343326651607303	1		28174.647741935474	28095.0	19107.0	39797.0	2.1835352E7	3331.85990668417	-0.9810026438505733	-873.3307887689891	-0.004292344639330837	-0.0015202805484871584	1.611422711396837	1.4790082004416705	-0.12258943289938358	1.089529260835487	7.39586431198665	10.544449846590496	0.8358934994532454	0.9482023156611818
ID284005	284005	12	1.0	11.190979978813404	59.184790136472046	0.0	96.0	96	1.5392551438483721	1		28160.401021711386	28090.0	19581.0	39338.0	2.2049594E7	3283.4815948521737	-0.9810008949158777	-885.6670818563405	-0.011396889518814653	-0.017879964723438203	1.5726765975633399	1.5064139353173007	-0.559041230643982	1.0439870215566494	7.44339557363181	11.541752563146407	0.7021621981081362	0.9450814725407367
ID308071	308071	12	0.9967978596687317	23.315044032563623	48.593910364519054	0.0	219.0	219	1.6037593280649065	1		28289.84488836663	28339.0	21233.0	38674.0	2.4074658E7	2756.2400910373326	-0.9809764990904134	-1058.5507304933847	-0.0018126934339935173	0.01823752826897058	1.7407099645125639	1.4940207770465126	-1.0846702371158883	1.1651176417731781	8.080314479676932	11.288775348755246	0.7967910855085081	0.9588268471517207
ID272738	272738	12	1.0	10.967708234670857	58.762246814486446	0.0	39.0	39	1.550517539397052	1		28153.552070263453	28078.0	19238.0	39092.0	2.2438381E7	3214.734609483089	-0.9809646883994763	-902.6335056773303	0.011879051139078263	-0.0049448415309136335	1.5984666672180903	1.5070999547496464	-0.31584200967403747	1.0606241889799681	7.552717475415671	12.107107393944672	0.6474888794276263	0.9292397660818716
ID319331	319331	12	1.0	24.96321482269975	48.6134677198558	0.0	276.0	276	1.603759328064906	1		28239.461809635708	28210.0	19159.0	38208.0	2.4031782E7	3143.3571516694606	-0.9810902072576962	-932.2123548133582	0.018014116632040084	0.013869522774594153	1.660450004083767	1.5880373620473867	-1.0379003169862833	1.045598827689433	8.080314479676929	10.786710661164717	0.8726901386175007	0.9758897818599314
ID274284	274284	12	1.0	10.900766641466264	58.79105630904683	0.0	47.0	47	1.5402377517645	1		28166.397190293734	28071.0	19270.0	38994.0	2.2054289E7	3271.8935411464236	-0.9810393953670077	-890.8332030702556	0.0023232048657600515	0.0028924142369797273	1.5821282910438366	1.507658570940954	-0.5620527827983303	1.04939428696804	7.4529018259608435	11.111541847262867	0.7585541908810848	0.9322235434007137
ID295273	295273	12	1.0	11.282891529033021	59.30560549015074	0.0	153.0	153	1.5723193559699884	1		28164.765356265354	28084.0	19941.0	38787.0	2.2926119E7	3145.3305358589805	-0.9810764951776777	-928.4769735331599	-0.001331655760247248	0.00720237406245592	1.5801381147838933	1.5608579295665157	0.6640411545657645	1.0123522998808303	7.766608152818883	11.140497403855797	0.7863793395808757	0.9594832648267763
ID266602	266602	12	0.995764434337616	11.413868247592939	58.345036720261575	0.0	9.0	9	1.619250411441621	1		27904.211316397217	27858.0	21020.0	37604.0	2.4165047E7	2936.3976802873026	-0.981140361633961	-988.74125751597	-0.006033082464322051	0.003696033550641936	1.6863032126256547	1.5667184381686592	1.641338723568941	1.0763281847865265	8.237167643105954	11.278165638260894	0.8137871569819487	0.9725028058361387
ID305002	305002	12	0.9943782687187195	18.986018364633605	51.72876810840438	0.0	203.0	203	1.6032875647577243	1		28153.42655699179	28150.0	21733.0	37818.0	2.3958566E7	2663.963109212822	-0.9811234582022438	-1098.5865440076345	0.002288347971256404	-0.003039572552689398	1.720822851052731	1.4987230119176935	-0.9344278961697305	1.1481927196479416	8.07556135351241	10.670746311358426	0.8912365627061485	0.976998274870615
ID306538	306538	12	0.9909084439277649	21.4078232319934	50.08157448140153	0.0	211.0	211	1.583346582170845	1		28156.65301204819	28158.0	21624.0	37852.0	2.3370022E7	2671.05732128527	-0.981079569293188	-1093.2035406521225	-0.0032774001600794707	7.137750562834039E-4	1.7422684069427479	1.4667002950307022	-0.9668024575194067	1.187883041167778	7.875930054602746	10.757379593800152	0.8552611150751532	0.9639325189063411
ID310646	310646	12	0.980179488658905	24.005502940673754	48.45152516608032	0.0	232.0	232	1.5990354317121172	1		28257.377514792923	28204.0	22469.0	37587.0	2.3877484E7	2797.491457231869	-0.9810675586604961	-1046.8522131901404	0.006944697140076254	-0.0024809606964537635	1.6425682309361302	1.5614109675444054	0.17399143887334878	1.0519768754534617	8.032783218031772	11.954201596521736	0.7063740881895055	0.9362880886426593
ID303472	303472	12	0.9856972694396973	16.344044755768522	53.61985366988097	0.0	195.0	195	1.615508637725687	1		28138.23549883991	28121.0	22358.0	38342.0	2.4255159E7	2642.768705126584	-0.9810495948005385	-1102.4024317677306	5.721404505016813E-4	0.0018286633675417868	1.741945870217396	1.5309127561803337	-0.8382278418429392	1.1378479036020284	8.199142633789826	11.041473013414455	0.8451314722759837	0.9647651006711405
ID314224	314224	12	1.0	24.813810124000593	48.83643162649042	0.0	250.0	250	1.607528450368065	1		28309.300936768173	28284.0	20655.0	38013.0	2.4176143E7	3019.6218328904224	-0.9810463818080761	-970.5188983715167	2.5027585254393594E-4	0.003819745687182679	1.6539071413739017	1.5775602072655366	1.5190755617003744	1.048395575494834	8.118339488993053	10.92640320317694	0.8545207778128323	0.9660633484162897
ID286577	286577	12	1.0	11.257660785629065	59.21184753122887	0.0	109.0	109	1.5480761624466894	1		28128.193710691816	28046.0	19787.0	38980.0	2.2361914E7	3219.2903649116192	-0.9810342093687346	-903.9093734414063	-0.007874512225574561	-0.01226633090128004	1.5638363553526897	1.5380227643550144	-1.2858302145271479	1.0167836208903582	7.528951844593095	11.569516847197944	0.7068283134900709	0.9451073985680193
ID292723	292723	12	1.0	11.142165393469012	59.15610982266373	0.0	140.0	140	1.5612142437998902	1		28182.707711442756	28083.0	19721.0	39268.0	2.2658897E7	3168.3085296996583	-0.9810588236861064	-921.4533368698972	-0.009391826257358083	2.263314584023432E-4	1.5690643025444257	1.5434037888155006	-1.2273781194322582	1.0166259237633586	7.65728625103502	11.35931652616738	0.7457278181087648	0.9498820754716982
ID296819	296819	12	1.0	11.175789927820688	59.04254357910885	0.0	161.0	161	1.5470985329444211	1		28159.846347607083	28112.0	19654.0	39359.0	2.2358918E7	3270.233247357764	-0.9810343264570954	-890.8354268394328	-0.011251398229271334	-0.0031754662306880048	1.5877824036456405	1.5048218694479176	0.6488626480888076	1.055129803654541	7.519445592264063	11.024338625702594	0.7774824526751835	0.9495798319327735
ID280956	280956	12	1.0	11.187109511368602	59.24091248179878	0.0	80.0	80	1.5780823051220145	1		28188.371670702163	28119.0	19485.0	39095.0	2.3283595E7	3145.122990686046	-0.9810128741810495	-926.1425340124973	0.015844940279264877	-0.0033649998686536412	1.6252409533434466	1.5710294519406123	2.9628576775541733	1.034506992428353	7.823645666793075	10.759187063984914	0.8492980368244888	0.9631363370392042
ID316796	316796	12	1.0	25.030197978901935	48.83965002259129	0.0	263.0	263	1.5852565304914765	1		28285.124700239765	28279.0	19833.0	37983.0	2.3589794E7	3146.2667534446196	-0.9810883687472933	-932.7638107810423	0.006076579012918435	-0.01155976655554822	1.6264594113972777	1.578577964848152	1.667972528096799	1.0303320124918451	7.894942559260809	10.788828993320617	0.8523347982643433	0.9673849737914965
ID282494	282494	12	1.0	11.109857189178317	59.1390609255164	0.0	88.0	88	1.570393673243783	1		28228.520833333358	28124.0	19499.0	39334.0	2.3034473E7	3163.1968204205746	-0.9810369841874091	-923.3574871579392	0.0023918654913014947	-0.01075545585388241	1.597198259816336	1.5541140710964476	-0.24070877949086208	1.0277226681883729	7.747595648160819	11.123048008150201	0.7869174703677796	0.954891622729936
ID289159	289159	12	1.0	11.18656801691675	59.18680007306123	0.0	122.0	122	1.5838242851782969	1		28161.102781136648	28091.0	20049.0	38951.0	2.3289232E7	3067.074210216128	-0.9810753966852571	-951.9868927147268	0.01326935902384455	-0.0021265512058614273	1.6399107917344895	1.5507845438798744	-0.4964140813305905	1.057471715336827	7.880683180767268	10.901117422188666	0.8333581690252537	0.9735760422783326
ID318343	318343	12	1.0	24.665504761663332	48.968174502081276	0.0	271.0	271	1.6150403064684977	1		28193.18931475029	28174.0	20882.0	37725.0	2.4274336E7	2852.0772458760366	-0.9810994886230576	-1026.2482134776458	-0.007818270169028868	0.008007243689512413	1.6277654700177533	1.6024282653788366	1.2573485126105082	1.0158117559371225	8.194389507625305	10.6675957476962	0.9048849570052804	0.9762174405436016
ID267649	267649	12	0.9941846132278442	11.37893738007888	58.371169203524246	0.0	14.0	14	1.6197175253735767	1		27894.702422145332	27848.0	20724.0	37596.0	2.4184707E7	2954.8777517815097	-0.9811097443571338	-980.6001699236343	-0.006253512055908061	0.008711447312847466	1.6848680510217828	1.5596353566609664	1.501730966933534	1.0802961370591957	8.241920769270466	11.122215880855613	0.83725096822752	0.9590707964601765
ID313218	313218	12	1.0	24.750311511445247	48.95690365803928	0.0	245.0	245	1.6084693509170884	1		28287.34583821801	28294.0	20388.0	38500.0	2.4129106E7	3040.929773296992	-0.9810765680607764	-964.5368083779208	-0.011109676026781855	0.010021927661211738	1.634237294266557	1.5907000990406572	-1.3096186751273786	1.027369832473234	8.127845741322083	10.987697735264007	0.846003011646522	0.9671945701357471
ID294285	294285	12	1.0	11.05069000013578	59.09940714480053	0.0	148.0	148	1.5466094864542683	1		28194.53982300884	28087.0	20358.0	38965.0	2.2301881E7	3080.037487544258	-0.9810032061752072	-945.4294391522922	-0.003582448039804464	-0.0232833858508754	1.5852883849832113	1.5166969186180408	-0.9955759941045591	1.0452242406002041	7.514692466099545	12.043862012714095	0.6510128093266866	0.9267291910902695
ID299407	299407	12	1.0	11.311484520577482	59.012376607322935	0.0	174.0	174	1.5124834469334483	1		28177.39101717305	28111.0	19404.0	38805.0	2.1330285E7	3285.118059425514	-0.9810002565557551	-885.7296376670114	5.612274648528696E-4	-0.001277419318369213	1.5399440284988073	1.4927630190436267	-1.0026106874198308	1.0316064967133285	7.186726760747958	11.426896915522574	0.6916468100276906	0.945590994371483
ID285576	285576	12	1.0	11.181594098765189	59.143209519226666	0.0	104.0	104	1.5367958753918658	1		28173.658974358957	28079.0	19446.0	39368.0	2.1975454E7	3280.7837582511584	-0.9809948031130706	-886.5229366087264	-0.036605801819456295	-0.01613362746389581	1.5440401997491404	1.5192293185974115	-1.1301764035890312	1.0163312285038277	7.4196299428092285	12.217524702613273	0.6246340541033383	0.9409282700421939
ID302475	302475	12	0.9901197552680969	14.913845339511749	54.54122745862335	0.0	190.0	190	1.6089395948537304	1		28129.896955503522	28080.0	22420.0	38271.0	2.4022932E7	2663.0104488276356	-0.9810032018492422	-1090.9762168710854	0.0013746670377128623	0.011002335027847527	1.720127450095889	1.5273409105844526	2.4162525939498205	1.1262236467153	8.132598867486603	10.71256965076591	0.8905368569086897	0.9760410724472334
ID321931	321931	12	1.0	25.07047996686803	48.69713570473492	0.0	289.0	289	1.5980889768013131	1		28280.58244365362	28236.0	19606.0	37991.0	2.3840531E7	3093.794514451251	-0.9810892813487982	-948.4782531581546	0.006037071943019452	0.001649945660532355	1.644632032177876	1.568104758133811	1.507427339572492	1.0488023989769277	8.023276965702738	11.295238140227527	0.7902615738717947	0.9651229273870786
ID315797	315797	12	1.0	24.76984243631941	48.82450198455512	0.0	258.0	258	1.5985622743022283	1		28310.63593380611	28259.0	20315.0	36933.0	2.3950798E7	2911.840730548294	-0.9809989131541282	-1003.9268908465956	0.0018773684511322283	-0.004601637549730609	1.6458407564888917	1.5749915762578737	-1.4405085395843833	1.0449838470878385	8.028030091867254	10.936391013515895	0.8434722461606319	0.9612976664769496
ID290199	290199	12	1.0	11.198451244096306	59.114850792016064	0.0	127.0	127	1.5392551438483721	1		28199.52873563219	28150.0	19505.0	39424.0	2.2080231E7	3252.836011707034	-0.9809553010355241	-893.068524067435	-0.011625256224722854	0.008086745198319895	1.5414792366902783	1.5113201611384537	-1.4043322713820934	1.0199554510866224	7.443395573631811	11.792582887260853	0.6726096422966099	0.9416716776909204
ID309648	309648	12	0.9968368411064148	24.44690316735774	47.98044028496868	0.0	227.0	227	1.621584635532811	1		28334.60599078342	28268.0	21328.0	37563.0	2.4594438E7	2928.0675077873716	-0.9810633554296336	-1002.6748338726053	-0.00434786635160616	0.0024795695982412626	1.702227108922565	1.5570651300751128	1.2157130587119085	1.09322794277748	8.26093327392853	11.330658812980923	0.8085905354214173	0.9538968166849622
ID320913	320913	12	1.0	25.035454233023653	48.69100377805865	0.0	284.0	284	1.6108191978250885	1		28293.402793946454	28263.0	19518.0	38441.0	2.4304033E7	3121.2961398772627	-0.9810985233931611	-941.0161819326374	-0.011155308353252291	-0.004653961469444192	1.661599915695573	1.574503600988949	-1.4333558178717416	1.0553166818112822	8.151611372144664	10.873800988019605	0.8663443949378872	0.9705715902659872
ID265117	265117	12	0.9968465566635132	11.361406374390974	58.32214213866831	0.0	2.0	2	1.6159768332543474	1		27877.210648148142	27828.0	20566.0	37612.0	2.408591E7	2962.0089350375392	-0.9810583242692923	-974.9208933291936	0.001389128617326448	0.0053937084597896374	1.6959077982647452	1.5669922860374992	1.6682488691858568	1.0822693981176121	8.20389575995434	11.078803396055132	0.8399323077648563	0.9680314077397639
ID288154	288154	12	1.0	11.201825092149468	59.17876804520384	0.0	117.0	117	1.5660522295019748	1		28187.520345252768	28076.0	19783.0	39012.0	2.2860079E7	3176.058445215558	-0.9809715248226618	-915.0625795735733	-0.002286730801404245	0.005101481863938595	1.5890915949682431	1.5500391347831493	0.025728994829377738	1.0251944994863353	7.704817512680181	10.870652762309508	0.8193339942010266	0.9648809523809525
ID295846	295846	12	1.0	11.26639585249532	59.242117809923315	0.0	156.0	156	1.551980522146854	1		28143.880952380914	28071.0	19890.0	38792.0	2.2458817E7	3177.623775770092	-0.9809964671560162	-914.4176537832764	-0.012993884156026607	-0.00197416001555309	1.5626870873813643	1.5251220364640552	1.2939351983402214	1.0246308492167633	7.5669768539092175	12.132575227951913	0.6459907270188285	0.9364705882352938
ID283047	283047	12	1.0	11.157421778769171	59.142521289902604	0.0	91.0	91	1.5568472023958113	1		28186.802005012538	28082.0	19258.0	39819.0	2.2493068E7	3245.1566471648766	-0.9810211245103142	-897.9414459624029	-0.003977498432435864	0.012569529388279082	1.5862306371620236	1.5318181779476914	2.761849828766448	1.0355214868172105	7.6145081155543775	11.4596751620161	0.7286300921413577	0.9484902309058616
ID298407	298407	12	1.0	11.330210778813798	59.06430292065634	0.0	169.0	169	1.544161930740463	1		28168.11944091486	28081.0	19829.0	39159.0	2.216831E7	3204.033197590622	-0.981043602543869	-909.9621877195467	-0.018241121608426343	0.0022990487287369342	1.571944590139735	1.5122690463777009	2.9684658263431416	1.039460930516943	7.490926835276968	11.10369256548616	0.7635026730817558	0.957472660996355
ID304039	304039	12	1.0	17.242184011809194	52.8130112485665	0.0	198.0	198	1.5914480321693352	1		28179.836320191196	28165.0	21326.0	37954.0	2.3586523E7	2685.553056780768	-0.9810555045985122	-1086.7890696097932	-0.007867900521286922	0.01715875080080973	1.7380992363537393	1.4718202295878908	-0.8974752255595105	1.180918159305642	7.956733199399518	10.734724529655375	0.8676865217652155	0.9698725376593281
ID271777	271777	12	0.9968436360359192	10.623403475280064	60.03933654736574	0.0	34.0	34	1.5607296204004135	1		28059.51116625312	27968.0	21813.0	40272.0	2.2615966E7	3378.5581241132736	-0.9810593656115427	-860.358529714442	-0.005092472850348425	-0.012901345734461096	1.6069821988250101	1.5016025378472004	1.4246755699102673	1.070178131910252	7.652533124870505	12.562531556680705	0.6093414908293483	0.9317129629629634
ID279969	279969	12	1.0	11.033832096986064	59.09491872981095	0.0	75.0	75	1.560729620400413	1		28200.701492537344	28075.0	19495.0	39473.0	2.2673364E7	3236.783976577893	-0.9810084449303508	-900.0951270539761	0.009395836073397713	0.006843696886101808	1.5931339426333977	1.551462355189621	-0.07532294451468356	1.0268595543452188	7.652533124870503	10.376512011277391	0.8931251024228063	0.9669669669669669
ID273314	273314	12	1.0	10.992962897578993	58.8677675941705	0.0	42.0	42	1.5269191929020234	1		28149.46562905314	28056.0	19138.0	39257.0	2.1703238E7	3354.8082868249826	-0.9810087674447507	-866.8664207710705	-0.013386133576169594	3.051312218532443E-4	1.561649401056927	1.5047599216186307	-0.2112075255170659	1.037806349452145	7.324567419518912	11.144871191039817	0.7410401484887404	0.9524103831891224
ID291758	291758	12	1.0	11.163470329847522	59.24651358876625	0.0	135.0	135	1.5650858287746447	1		28146.36374845866	28072.0	19589.0	38969.0	2.2826701E7	3116.038458314747	-0.9809953650403926	-932.5173177942917	-0.005310676995113004	0.004299993160766828	1.6089664530785872	1.5297423963772006	-0.08271348543820825	1.051789148871737	7.695311260351149	11.361044520820268	0.749203040933817	0.950675278919554
ID268712	268712	12	0.993653416633606	11.363856397826176	58.4063592836628	0.0	19.0	19	1.6215846355328107	1		27826.275345622107	27742.0	20886.0	37192.0	2.4153207E7	2944.166239867032	-0.9811000150581447	-981.2384769145445	0.007946609595573015	0.00690633241909362	1.7182951409363465	1.5555658767779053	1.4746022504652219	1.1046109757148361	8.260933273928526	11.077233810462644	0.8460116296570583	0.96662958843159
ID322985	322985	12	1.0	25.04257373909379	48.851735960781404	0.0	294.0	294	1.6028156625945202	1		28229.8478773585	28217.0	19979.0	38249.0	2.3938911E7	3092.943165956161	-0.9810671406772397	-945.9084731544984	-0.0018544552902537467	0.017724538358307593	1.6309013727595136	1.593461796169557	-1.0699503315340113	1.0234957478616404	8.070808227347898	11.498812844831152	0.7670450668893248	0.9544688026981454
ID300970	300970	12	0.9876309633255005	12.701198175113847	56.928344755454106	0.0	182.0	182	1.597141961028192	1		28050.6287069988	28004.0	21678.0	37703.0	2.364668E7	2693.671966598844	-0.9810630335931549	-1078.9824774776466	-0.008246747492127771	0.01463114914659546	1.6726040448045942	1.5345133420905896	-1.151349917176479	1.0899899003327482	8.013770713373704	11.461684997750607	0.7665665058071025	0.9606837606837607
ID278955	278955	12	1.0	10.888805346224332	58.92976956457558	0.0	70.0	70	1.5655691037062727	1		28110.698393077906	28037.0	19720.0	38852.0	2.2741555E7	3170.7898866773457	-0.9810370848751995	-917.306541170193	0.010276381402291304	-0.0043051362178211814	1.580610563250504	1.561561605297616	0.9937502095913069	1.0121986592704793	7.700064386515666	12.17551637191582	0.6527237913004073	0.9315698677400812
ID307125	307125	12	1.0	21.84093432910513	49.663742505051395	0.0	214.0	214	1.583346582170845	1		28180.183574879207	28162.0	21132.0	38066.0	2.3333192E7	2803.323586298975	-0.9810607446287014	-1041.4383858914593	-0.0062211671315756814	0.029973572177488694	1.7069103433179542	1.4648966211120726	-0.9434629962577136	1.165208738089762	7.875930054602747	11.430815009539042	0.7574558459341509	0.9639325189063405
ID281527	281527	12	1.0	11.01176242489017	59.117136988684415	0.0	83.0	83	1.5461202852759843	1		28246.504424778763	28110.0	19438.0	39293.0	2.2342985E7	3241.5151352131365	-0.9810022263782039	-899.9407907089442	-0.014866528574929897	-0.004500765899672664	1.5726167839035015	1.5258601228612658	-0.22892330359303906	1.0306428225901587	7.50993933993503	11.483520237034222	0.7156426462609099	0.944976076555024
ID305591	305591	12	0.9960771799087524	20.119743172101973	51.23954914255064	0.0	206.0	206	1.5885934145667933	1		28122.11616766468	28130.0	21638.0	37567.0	2.3481967E7	2701.3150713654736	-0.9810933046531773	-1080.4319976837737	-0.0023168834888379307	0.0034462076984981055	1.7216815887549943	1.4806651300528382	-0.8421602648382595	1.1627758051501864	7.928214442412422	10.900918829002496	0.8384150024172773	0.9580700746697299
ID319927	319927	12	1.0	24.999409069600155	48.713902410967414	0.0	279.0	279	1.5909726182581538	1		28285.527577937628	28285.0	18981.0	37752.0	2.359013E7	3155.009660305575	-0.9810751645942763	-929.5307402422088	3.6270732672898917E-4	-0.004929753509599823	1.623265706124304	1.5665883726765377	-1.3641958842458242	1.0361788293825598	7.951980073235003	10.995200484553473	0.8265684834583826	0.9581901489117989
ID308656	308656	12	1.0	24.257088300834695	48.033098698426016	0.0	222.0	222	1.589545523381407	1		28364.68105515591	28376.0	20163.0	38787.0	2.3656144E7	2992.690688931391	-0.9810977935420456	-983.8884545285969	-0.00252367126060251	0.020659939956517673	1.7063873018019424	1.5040595149445568	-1.0109835806104044	1.1345211308774865	7.937720694741452	11.078434353843944	0.8127348826666161	0.9647602541883302
ID324017	324017	12	1.0	24.857996096553478	48.82948779710628	0.0	299.0	299	1.5995084491553027	1		28262.688757396452	28245.0	20317.0	38495.0	2.3881972E7	3119.5284161663244	-0.9810638043121955	-938.7696606827592	-0.002348118186407095	0.0038805538239276723	1.6363719925191786	1.5789199951158839	1.4330906752581702	1.036386895840836	8.037536344196287	10.637652299533805	0.8925678340286253	0.9657338663620788
ID297395	297395	12	1.0	11.241020535316569	59.23774909079569	0.0	164.0	164	1.5519805221468543	1		28186.43969849246	28103.0	19950.0	39492.0	2.2436406E7	3195.353664563937	-0.9809942072828246	-910.6085828507028	-0.0028110984993349607	0.0023181913681093024	1.5901976377518399	1.5240099657707689	1.4190692056859495	1.0434299469607449	7.566976853909221	10.869934628499996	0.8047822794153572	0.9538645895745957
ID266173	266173	12	0.9955748915672302	11.379417671009614	58.34593131452994	0.0	7.0	7	1.6089395948537304	1		27912.723130841125	27850.0	20961.0	37222.0	2.3893291E7	2976.3598500806215	-0.9810869450431023	-972.9546057220188	-8.793738919808677E-4	0.0037989389793583635	1.6841137884484554	1.553384294576647	1.5626584124738927	1.0841578573494184	8.132598867486603	11.074944973614043	0.833213046470521	0.9532033426183838
ID270782	270782	12	0.9223057627677917	10.143680487883834	60.191335989790446	0.0	29.0	29	0.9809419161247688	1		30224.48275862068	29111.0	23926.0	40925.0	9641610.0	4171.02057314	-0.9788736620480258	-671.5045529832724	0.0118416787677258	0.003583874125194743	1.0916829109354653	0.9037365727861985	1.8549748993159216	1.2079658429334477	3.0229882406320736	7.001503675723587	0.7749321508000594	0.9549549549549546
ID312254	312254	12	1.0	24.86185760165245	48.84120341295418	0.0	240.0	240	1.6094097013925728	1		28291.429569266635	28256.0	19747.0	38164.0	2.4302338E7	3131.665046840871	-0.9810730770820493	-936.5499132264896	0.00801332717251746	0.010336372696950346	1.6599914260374673	1.5890343345170297	1.5938289302427378	1.0446542217365016	8.137351993651121	10.684803794374258	0.8956944089535444	0.9782857142857146
ID275896	275896	12	1.0	10.791935599542366	58.73413752593138	0.0	55.0	55	1.5417104893934828	1		28164.017789072423	28071.0	19420.0	39035.0	2.2165082E7	3274.591980828224	-0.9810261320209499	-889.3897362478331	0.0023492313850798302	0.0048798660681186904	1.5658218846036	1.5149060361208715	-0.2385506906143893	1.0336099053464105	7.467161204454383	10.711012693952982	0.8179077497383175	0.9661746617466173
ID277946	277946	12	1.0	11.124068467118633	59.04689624669788	0.0	65.0	65	1.5367958753918656	1		28143.320153061213	28041.0	19333.0	39100.0	2.2064363E7	3224.134076753119	-0.9809973413074358	-901.2508666392412	0.0023299598934441346	0.01054300992845003	1.5592600699182537	1.4804649375560088	2.4489575604026212	1.053223234379547	7.419629942809228	12.449120558731872	0.6016096083439464	0.944343617664852
ID284603	284603	12	1.0	11.237723265439913	59.11051655878991	0.0	99.0	99	1.5475874248930896	1		28166.989873417726	28114.0	19401.0	39066.0	2.2251922E7	3218.273293795943	-0.9810297150131482	-905.2234978845551	-0.0051651137917894515	-0.0033969173711002193	1.5795735836697877	1.5288161284310393	0.19996236943587117	1.0332004969694024	7.524198718428578	11.308187905787463	0.7394079029666965	0.9383521043272083
ID269765	269765	12	0.9709969162940979	10.869187839412065	58.24255285589986	0.0	24.0	24	1.480638123646589	1		28649.24827586209	28520.0	22776.0	38725.0	2.0770705E7	3063.900939308949	-0.9809719231015839	-964.1179895472027	0.014798711557101262	-0.056273637707405996	1.5812266680576856	1.3765770465706988	0.726059387729018	1.1486655774166843	6.887279812383441	15.850440740011125	0.3444886408326824	0.839027214823392
ID293317	293317	12	1.0	11.227569557195492	59.22779058873784	0.0	143.0	143	1.5799986170667955	1		28183.237864077655	28064.0	19445.0	39443.0	2.3222988E7	3153.4955403776653	-0.9809589157152008	-920.8476919147869	0.0016905018354815278	0.0024983500526563215	1.593910196189057	1.574746932888323	-0.019574685668414162	1.0121691066040597	7.842658171451134	10.822608584494157	0.8414130562490724	0.9683098591549295
ID317381	317381	12	1.0	24.944059659420837	48.88972149606633	0.0	266.0	266	1.6018714412091315	1		28270.152122641503	28254.0	20369.0	38135.0	2.3973089E7	2998.7567414748646	-0.9810579193284444	-976.5261324639525	0.004279344157237808	0.008427930120259988	1.642694864171795	1.5730183707894014	-1.546132194809765	1.0442947740956308	8.06130197501886	11.387948619562781	0.7811313281821326	0.9609065155807361
ID287174	287174	12	1.0	11.264548186419447	59.229079735212	0.0	112.0	112	1.554415766892965	1		28136.92874999999	28065.0	19538.0	38916.0	2.2509543E7	3205.910266128253	-0.9810177327740078	-907.1604317352322	-0.005607077587406031	0.012806490686111683	1.5707150967422483	1.5469095635154761	0.21146726062891183	1.0153890917660837	7.590742484731801	11.504503786778589	0.7207063350183643	0.9562874251497008
ID274887	274887	12	1.0	10.993651033242548	58.92787634092165	0.0	50.0	50	1.5534421271063026	1		28147.593984962416	28042.0	19254.0	39563.0	2.246178E7	3273.4174722861753	-0.9810763696415361	-891.5962568005573	0.004069268285113022	-0.0014229185632606569	1.58099701949842	1.5340766942934314	-0.06046754899601634	1.0305853842767614	7.581236232402765	10.969313721552632	0.7917552989693935	0.9556620730976633
ID299980	299980	12	1.0	11.398810529074263	59.004568660384976	0.0	177.0	177	1.5174768030293337	1		28166.919631093515	28137.0	19398.0	39282.0	2.1378692E7	3321.103737378496	-0.9809816532888104	-874.933476147046	-0.00848436553338818	-0.007025846387780972	1.53833609515072	1.5104151867716398	0.24424374843083707	1.018485585038878	7.234258022393115	10.648270352356153	0.8017624647522548	0.9488778054862846
ID273870	273870	12	1.0	11.02979447099755	58.98988753697741	0.0	45.0	45	1.544651752142391	1		28131.041666666697	27993.0	18920.0	39137.0	2.2279785E7	3281.2832534947347	-0.9810803170216844	-889.1249460355762	-0.00408038962121929	0.012416005279261656	1.5677561468341012	1.5303023697155853	-0.16295826794141471	1.0244747560088252	7.495679961441482	10.812769435977492	0.8056511187381017	0.9674846625766872
ID314824	314824	12	1.0	24.97621443807713	48.80342918103455	0.0	253.0	253	1.5957203835671356	1		28346.86801426874	28326.0	19566.0	38126.0	2.3839716E7	3175.0799555642216	-0.9810386479276126	-923.8409854765844	-0.0038566786360178205	0.009576234141520517	1.6605820966190432	1.5576877887681027	-1.561589321041251	1.0660557966704705	7.999511334880157	10.76711091296458	0.8671115050121806	0.9750869061413671
ID276937	276937	12	1.0	10.552156780444113	58.37048276014041	0.0	60.0	60	1.5752034660476546	1		28117.716545012172	28101.0	18760.0	37924.0	2.3112763E7	3133.465526504431	-0.9810363049594463	-928.4258840415354	0.0016907555387131045	0.013939367334491401	1.6077097482269984	1.547537949151859	1.1121498659529874	1.0388822769148356	7.795126909805976	11.03347401842763	0.8046527518204446	0.9669811320754715
ID294868	294868	12	1.0	11.122824691753989	59.130619867263555	0.0	151.0	151	1.5636351077811868	1		28200.88833746896	28158.0	20155.0	39235.0	2.2729916E7	3155.2568998872625	-0.981060737917032	-925.9571748341847	0.003431461736603494	-0.0026285383966318976	1.6058692992637582	1.5363057613319244	0.9446713586770068	1.045279748135244	7.681051881857599	10.801637742605465	0.8272777545205386	0.9573459715639809
ID304597	304597	12	0.9960601329803467	18.24823300463925	52.13419869413159	0.0	201.0	201	1.5990354317121172	1		28157.153846153866	28089.0	21608.0	38328.0	2.3792795E7	2693.0332099081597	-0.9810998565464399	-1085.4883132531431	-4.464889520535131E-4	0.021645904585290802	1.7065165344980386	1.5191636131636868	2.1922138539625964	1.1233263617630926	8.03278321803177	10.865274802861027	0.8550558467182272	0.9729418537708694
ID301526	301526	12	0.9854585528373718	13.416602670931107	56.059223476843854	0.0	185.0	185	1.6281026591939154	1		28047.815068493157	28035.0	22264.0	38410.0	2.4569886E7	2640.423969861355	-0.9810666087234121	-1100.8431608573594	0.003695891040216979	0.0047921787828160995	1.7385491493472331	1.5415936921035849	-1.0578254342965956	1.1277609387301606	8.32747704023175	10.75399136727413	0.904865314301211	0.9776785714285715
ID311248	311248	12	0.9825103282928467	23.944696144713607	48.934886869197655	0.0	235.0	235	1.5224537819640256	1		28267.260130718954	28232.0	22131.0	36185.0	2.1624454E7	2831.774196237017	-0.9811218469904902	-1037.572698717409	0.03604656004059264	0.007410239740973814	1.5242152651310397	1.4505136268605638	-0.3901397419910749	1.0508107176007666	7.2817892840382585	15.097097105088926	0.4014773737283586	0.9054373522458624
ID318939	318939	12	1.0	24.880175283185263	48.74770925367631	0.0	274.0	274	1.5995084491553027	1		28247.28723404254	28211.0	19823.0	38109.0	2.3897205E7	3070.3478717392345	-0.9810902240735668	-954.6446067794434	-0.005860203688434547	-0.007949225275139382	1.6636941160480292	1.5432166341650544	-1.4049429786564978	1.0780690664004917	8.037536344196287	11.166677674655881	0.8099996903872099	0.9607954545454546
ID303077	303077	12	0.9960245490074158	15.347280525875124	53.80761220485814	0.0	193.0	193	1.6169128175976706	1		28177.130787037022	28149.0	21828.0	38788.0	2.4345041E7	2715.00049619637	-0.9810286209178584	-1073.3457126987648	-0.020966309917796407	-0.0043036874607756395	1.7715045448018463	1.5156357080244058	2.1013655820606396	1.1688194830873702	8.213402012283375	10.667107547228433	0.9070674797033572	0.9818181818181814
ID286182	286182	12	1.0	11.233854516541303	59.212285578628446	0.0	107.0	107	1.56750071345229	1		28145.617177914122	28067.0	19899.0	38884.0	2.2938678E7	3080.204143526517	-0.9809647308595134	-941.793400350322	-0.02935756934698841	-0.015872616897292982	1.5916464191325599	1.5207537704300895	-0.9649370049089819	1.0466167831248716	7.719076891173728	12.62067233357626	0.6089901218388826	0.9497076023391813
ID307686	307686	12	0.992331326007843	22.632286540227764	48.951725487108256	0.0	217.0	217	1.598088976801313	1		28252.705463182894	28269.0	21776.0	38641.0	2.3788778E7	2765.2050690081005	-0.9811166837263847	-1061.7079932452014	0.011674250174632809	0.013242365807864077	1.6974580311764662	1.5192177986524624	-0.8479557334059692	1.1173236863615617	8.023276965702735	11.313639756477775	0.7876929462347678	0.9569160997732431
ID280551	280551	12	1.0	11.040474093891026	59.08590832836587	0.0	78.0	78	1.5583042426795215	1		28190.777363184097	28122.0	19771.0	39784.0	2.2665385E7	3234.327326774812	-0.9809285240962798	-896.6152828761384	0.004163435848297708	-0.005209447219560446	1.5894199703762097	1.5420657734738374	-0.048695290691945926	1.0307082860646708	7.628767494047923	11.11345503565834	0.7761864366730988	0.9435626102292772
ID296417	296417	12	1.0	11.29220084971013	59.282322861582166	0.0	159.0	159	1.552467876695575	1		28120.63190954772	28064.0	19716.0	39294.0	2.2384023E7	3230.336623452264	-0.981066223353517	-902.1284192390307	-0.009622161993054311	-0.032878881510593136	1.5943908262332063	1.5410228797475172	-1.5254225310002074	1.034631508193073	7.571729980073738	12.221367474498795	0.6370380545997454	0.9337631887456043
ID267234	267234	12	0.99683678150177	11.388257727819216	58.36702283792825	0.0	12.0	12	1.6211180595957948	1		27907.151724137933	27841.0	21098.0	37417.0	2.4279222E7	2936.9509070766135	-0.981035581219434	-983.0917333059552	0.008074410444685608	0.008939315734456587	1.703433013246612	1.5358198037367423	1.7262749731216889	1.1091359865929953	8.256180147764013	11.782664423449567	0.7473120873240456	0.9496992892290864
ID272355	272355	12	1.0	10.890998953195018	59.63854936921448	0.0	37.0	37	1.543671953913676	1		28073.622137404556	27987.0	20738.0	39627.0	2.2065867E7	3458.4861716816395	-0.9810552083126715	-840.7096176955631	-1.8882352746558214E-4	8.789188403274063E-4	1.6484642159261338	1.4587355274418916	0.8068712863318573	1.1300638017756102	7.48617370911244	10.788265453428473	0.8082887164388141	0.9609517998779737
ID316387	316387	12	1.0	24.88719238045123	48.821540271377366	0.0	261.0	261	1.6065869987790469	1		28269.927144535824	28229.0	20004.0	38464.0	2.4057708E7	3118.796381993044	-0.9811393684576012	-943.0661017823356	0.0019381861359550568	0.0066241158233269135	1.6410657467233378	1.577786609776504	-1.4775063047153707	1.0401062707432898	8.108833236664026	11.490739357321724	0.7717422653533573	0.9541387024608501
ID321516	321516	12	1.0	24.853378193881376	48.874589320469845	0.0	287.0	287	1.5914480321693352	1		28257.839712918674	28225.0	19951.0	37791.0	2.3623554E7	3039.4693683837554	-0.9810706595448716	-963.6869709940212	0.0070422873239326745	0.014004903425473019	1.6285067599048406	1.556312891017906	-1.4754972936419604	1.0463877600086677	7.956733199399517	11.459249389767164	0.7614340915368845	0.9479048697621747
ID306159	306159	12	0.9968568682670593	20.754709585116963	50.32042477909704	0.0	209.0	209	1.6089395948537293	1		28164.720657276976	28176.0	21564.0	38045.0	2.3996342E7	2707.308975527817	-0.981155218908131	-1083.2887728154403	0.021796213168738886	0.006892690465549017	1.7403150557856968	1.515305986509365	-0.8784720506876931	1.1484908469177628	8.132598867486594	11.137568846804287	0.823869475389589	0.9484478935698445
ID313832	313832	12	1.0	24.646462556763254	49.01126467439867	0.0	248.0	248	1.6178482604399353	1		28264.04624277456	28249.0	20614.0	38927.0	2.44484E7	2998.9261558326	-0.9810840547259517	-977.6349680912908	2.624682689725812E-4	0.0035155182263711397	1.6402341059828855	1.604517239739577	0.13154356506456188	1.022260194754346	8.222908264612402	11.095526438771286	0.8393430217247384	0.967020681945221
ID290794	290794	12	1.0	11.199640687375005	59.164406639834176	0.0	130.0	130	1.5377800547277036	1		28163.86923076925	28099.0	19544.0	39112.0	2.1967818E7	3258.7538418265713	-0.9809687224372889	-890.9595262859727	-0.005602430229918241	-0.007371882577187017	1.55364881591278	1.5138555383400296	-1.3639529607997296	1.026286046828738	7.429136195138261	11.377696359404915	0.7211730772867626	0.94270205066345
ID282091	282091	12	1.0	11.160122234239052	59.21361845142223	0.0	86.0	86	1.5573330339577687	1		28240.73657927592	28147.0	19426.0	38958.0	2.262083E7	3194.5827269414663	-0.9810282934832322	-914.2542999605458	0.025228683395037654	0.010993028726726821	1.5751854733817374	1.5570046824586932	0.4725135176813994	1.0116767734406134	7.6192612417188945	10.95642629790465	0.7975995223327693	0.9604553624925105
ID283627	283627	12	1.0	11.21046760624377	59.1795874849389	0.0	94.0	94	1.5626672122333005	1		28188.443618339516	28118.0	19592.0	39218.0	2.2748074E7	3255.2111459085772	-0.9809726878548786	-892.8970795431443	0.003900735129969563	0.0069693792937559	1.6116288491479358	1.5388385808639586	0.17187617759981044	1.0473020817057435	7.671545629528568	10.976713015615283	0.8001070865098439	0.9460726846424388
ID289781	289781	12	1.0	11.323568084610892	59.25919164002733	0.0	125.0	125	1.5670180342373197	1		28194.85837438425	28105.0	19329.0	39161.0	2.2894225E7	3188.440296590735	-0.9809795904676719	-912.1404849360301	-0.0011691002662813142	0.018749544654438753	1.5859169949800322	1.5617096772161032	-0.7593302757383597	1.0155005236357892	7.714323765009211	11.100001649958022	0.786795086849212	0.9541446208112879
ID292343	292343	12	1.0	11.223137556203964	59.23683097643821	0.0	138.0	138	1.5660522295019745	1		28180.165841584185	28118.0	19479.0	39043.0	2.2769574E7	3190.2923838024226	-0.9811318505367548	-918.6310483608843	-0.007168147769837258	0.005809246285972528	1.5957517837208703	1.5553929850659887	1.1603297781252042	1.0259476537713519	7.7048175126801794	10.934291810650121	0.8098244802974931	0.960877296976882
ID310257	310257	12	1.0	24.805381533603015	48.76639130999296	0.0	230.0	230	1.5947719612642923	1		28268.396901072694	28215.0	21260.0	37210.0	2.3717185E7	2834.895801655391	-0.9811355352946803	-1037.238419016865	-0.0062928591969583164	0.01263005878842757	1.6780488953351256	1.548927246514887	-1.4596696071663746	1.0833619843093112	7.990005082551123	10.758325093493367	0.8674962226528495	0.9683179723502303
ID264696	264696	12	0.9968420267105103	11.3343339971516	58.31831801355926	0.0	0.0	0	1.6155086377256869	1		27832.367749419962	27760.0	20880.0	37289.0	2.3991501E7	2942.2657107553878	-0.9810365209639502	-978.7356745840486	-0.004441049258704041	0.0042651057524749035	1.6829147673304825	1.5684685929349071	-1.4565361336307736	1.0729668256738405	8.199142633789824	11.634913807923624	0.7611179508866183	0.9578012215435865
ID320504	320504	12	1.0	24.99220898682285	48.76014680791086	0.0	282.0	282	1.609879670653982	1		28283.90198366394	28246.0	20029.0	38228.0	2.4239304E7	3028.7741848496203	-0.9810920125241687	-969.0961276238261	0.014449075947614225	0.011678497464749327	1.6596864771208146	1.5816667486319482	2.032327850133521	1.0493275391648393	8.142105119815634	10.93584579873219	0.8555429432878113	0.9727427597955702
ID268282	268282	12	0.9919905066490173	11.38124267833933	58.39590706633991	0.0	17.0	17	1.613634497143801	1		27847.75116279073	27764.0	20984.0	37134.0	2.3949066E7	2961.7519947889973	-0.9810820768551444	-975.2216197259739	-0.0063440220777529555	0.010167941679057537	1.6867654709847442	1.558346848463239	1.5814765094906422	1.082406957506376	8.18013012913176	11.392402958592243	0.7920259309868076	0.953462603878116
ID288763	288763	12	1.0	11.210455990611644	59.17283536378923	0.0	120.0	120	1.5466094864542683	1		28188.73510773133	28121.0	19745.0	39216.0	2.2240912E7	3246.2751410529227	-0.981045787553159	-898.8842923550942	-0.02369312970244501	0.0012498626356396922	1.5621790148083468	1.5186636576454684	-1.5675875787643174	1.0286537160113152	7.514692466099546	11.670177798203891	0.6933717299943467	0.9512635379061374
ID322555	322555	12	0.9968476295471191	24.633973351763544	48.98763416918878	0.0	292.0	292	1.6206513493343315	1		28193.617070357563	28206.0	21168.0	38017.0	2.4443866E7	2896.407051332079	-0.9810780747583335	-1009.3910373872012	0.0012802709005566683	0.015667958771811378	1.6554636987743105	1.6109527036707578	1.5269428279859953	1.0276302308578824	8.251427021599493	11.383998579463157	0.8001091946349835	0.9538461538461537
ID294918	294918	13	1.0	43.328963747695525	69.3599042766389	0.0	151.0	151	1.719840277382897	1		28340.343877551048	28212.0	19561.0	40252.0	2.7773537E7	3534.43186898253	-0.9810522076916559	-830.3266947173848	0.006303093507685174	-0.009184988284300522	1.7938509151252813	1.6680443044849045	0.49587418055869137	1.0754216241751602	9.292361651628472	12.001594873708498	0.8106960232525282	0.9545898437500008
ID307206	307206	13	1.0	37.398532506851545	72.1948173545026	0.0	214.0	214	1.686528402095607	1		28096.245744680844	28018.0	20268.0	39306.0	2.6410471E7	3304.5186387260633	-0.9810074439549751	-878.3325325807036	0.0075723970582633315	-0.012701101139757809	1.8007627086034463	1.6143817166098353	1.0402940734406043	1.1154503857891842	8.935877189289782	12.010555917970501	0.7784322789690836	0.9395302348825586
ID287233	287233	13	1.0	41.22880275552973	73.44508957979578	0.0	112.0	112	1.7127881091756132	1		27979.563467492248	27860.0	20444.0	39111.0	2.7112197E7	3149.8408598700626	-0.9810483988227745	-919.6590366013713	-0.019500202476611	0.034900161929196566	1.7569838107150522	1.654986885249929	-0.573318968653143	1.061630050590836	9.216311632996216	14.830319964160376	0.5265819557541107	0.9124705882352941
ID270850	270850	13	1.0	34.28591423319223	77.63112822180969	0.0	29.0	29	1.6543752266748981	1		27566.576457645748	27599.0	19332.0	38222.0	2.5058018E7	3273.696405306203	-0.9810008161655491	-869.5786162986126	-0.014029292606458186	0.007835736519382913	1.7202935792792624	1.5722016791627746	1.5332992981230122	1.0941939587517482	8.598405231609155	12.221512463173049	0.7233989316561721	0.9591728525980913
ID305677	305677	13	1.0	40.058870232684555	72.97366155331565	0.0	206.0	206	1.718079949104436	1		27984.887063655035	27945.0	19054.0	38779.0	2.725728E7	3278.1742552317032	-0.9810722797132183	-884.9611683486603	-0.011785388180744365	0.02424938134831587	1.8675393235336335	1.5962500350126454	1.1816384321630609	1.169954131602471	9.273349146970403	13.592528572580811	0.6307335990081405	0.9211520302171863
ID269838	269838	13	1.0	32.74334754936225	76.92579042914366	0.0	24.0	24	1.7039318548476299	1		27991.66142557649	28013.0	20136.0	39962.0	2.6704045E7	3142.550914696377	-0.981089378177226	-924.2279830322333	0.004043073224551502	0.0015641114240654817	1.761611708596964	1.6644434530347139	1.4330280462811025	1.058378826499084	9.121249109705891	11.691222031768923	0.8385797368600664	0.9687026754164553
ID300047	300047	13	0.9323638677597046	41.046540416330515	72.67390445050117	0.0	177.0	177	1.1512424307838693	1		29996.59225512528	28868.0	22795.0	42965.0	1.3168504E7	4839.707433422716	-0.9790988873850214	-580.6841319556493	-0.0038694493554952457	0.006478362203472602	1.2419812395446475	1.0979653567871324	-1.387657163721343	1.1311661446030816	4.163738520115884	8.308309351979556	0.7579978868664876	0.9339019189765468
ID308744	308744	13	1.0	37.931777349916885	72.32961683292449	0.0	222.0	222	1.692796381657694	1		28140.713530655394	28035.0	18931.0	39956.0	2.6621115E7	3373.5189724575475	-0.9809906083818816	-860.9512792707071	-0.0010302231950923087	0.003974710292247319	1.8074030351053036	1.61006895061348	1.2311875002433355	1.122562505423531	9.002420955593005	11.842423911051597	0.8066552687549765	0.9522373051784823
ID320020	320020	13	0.9666496515274048	32.16311746119847	71.7722451758888	0.0	279.0	279	1.5456309292626889	1		28367.9063291139	27935.0	22544.0	39265.0	2.2410646E7	3312.923132133853	-0.9806090309378862	-866.048663233764	0.1378882128032316	0.02527880910246716	1.57441392043323	1.521824383173691	1.5283244592266223	1.034556902781296	7.505186213770501	18.649855541475027	0.27115673241665034	0.7847912524850882
ID274965	274965	13	0.9032137393951416	35.508626887464715	77.92862629017043	0.0	50.0	50	1.1426681770345117	1		29196.616279069753	28407.0	22450.0	39674.0	1.2554545E7	4459.2198507799385	-0.9795910510522272	-628.5325923477344	0.005591165053434953	0.0012567641767408176	1.2296189321801525	1.099491509522223	-1.0948399066117493	1.1183523670087052	4.10194787997717	8.759077970988853	0.6718668557765021	0.9036649214659684
ID312343	312343	13	0.9735341668128967	33.423957274647506	71.51177996160764	0.0	240.0	240	1.4631638232093438	1		28781.787234042557	28003.0	22774.0	43349.0	2.029116E7	4309.883946985641	-0.9802896271717639	-664.2655750324709	0.03840155184163594	0.07863003552810857	1.5226558340298408	1.4297859796670473	-1.2522210270699965	1.0649536753636513	6.725673522789888	14.449571423808512	0.4047955354067773	0.8284543325526919
ID314903	314903	13	1.0	31.801605156633038	70.43169866905598	0.0	253.0	253	1.714553870581833	1		27999.402263374486	27948.0	19128.0	38326.0	2.7215419E7	3104.2186924807147	-0.9810614947968052	-934.4949934434612	0.0037524030966898138	-6.145359908202248E-4	1.811345176832939	1.6364373568420019	1.01480205652381	1.1068832969741502	9.235324137654269	11.518651866094473	0.8746991441696836	0.9666666666666663
ID317463	317463	13	0.9968429803848267	30.41773530375408	70.75656484308082	0.0	266.0	266	1.7074798687984698	1		27915.461139896353	27877.0	20351.0	36911.0	2.693842E7	3100.0047489912668	-0.9810801158813703	-933.89584796163	-0.004748703685873095	-0.017665678155571508	1.8216528874582092	1.6099746157028152	0.7047638293139493	1.131479260412431	9.159274119022022	13.63591223351436	0.619016928900917	0.9154394299287405
ID273936	273936	13	1.0	36.483046241861416	78.87774397125861	0.0	45.0	45	1.3355853211666244	1		28264.72156196944	27652.0	18436.0	36612.0	1.6647921E7	3439.380259377977	-0.9803760988778194	-821.1110200769555	0.02550203719899892	-0.005460829301164238	1.724527213626795	1.0695107855125126	3.0957710607396924	1.6124449019000746	5.603935747964185	10.102831974175494	0.6899486212884888	0.9632352941176465
ID296465	296465	13	0.9427083730697632	42.95771336595858	70.03903145740007	0.0	159.0	159	1.1714354924360637	1		29781.305986696258	28366.0	22956.0	44177.0	1.3431369E7	5172.9439792859475	-0.9796725005716087	-554.9232475985643	-0.0123443090667976	-3.165852734636909E-5	1.320829985616737	1.052882314103107	1.999035913594975	1.2544896689065197	4.311085431215873	9.279848593837217	0.629092796394855	0.9189463019250256
ID290835	290835	13	1.0	43.988755388621925	69.41242627456641	0.0	130.0	130	1.7224773966584135	1		28337.16191446027	28261.0	19411.0	39293.0	2.7827093E7	3441.1882340311236	-0.9810299581249639	-851.7102979333285	-0.04086334892186275	-0.013313456467872619	1.747540788524528	1.6648271105690058	1.1188981602613888	1.049683043620819	9.320880408615567	13.191648536188511	0.6730830530334363	0.954722492697176
ID280613	280613	13	0.983721137046814	34.97020752983011	76.21497732323125	0.0	78.0	78	1.5938229745921821	1		28038.727923627634	27681.0	21610.0	40473.0	2.3496454E7	3507.423429110205	-0.9808389369291098	-818.4237070240754	0.05753819178257302	-0.03593791698801062	1.6770334587326945	1.4978458239884818	0.703918469206618	1.119630226205171	7.980498830222101	16.93401240148874	0.3497197468290209	0.8505572441742654
ID283686	283686	13	1.0	38.56240586411938	75.29499527410056	0.0	94.0	94	1.7658496784391269	1		27767.30485436892	27767.0	20590.0	40040.0	2.8600324E7	3048.9319817957307	-0.9811520207625978	-948.1728075900581	-0.010879946200663362	0.02308322419756038	1.9217380149835321	1.6651410502344826	-0.4380407600861539	1.1540992366459983	9.796193025067149	12.323408671570327	0.8105979408212197	0.9671515720319104
ID311335	311335	13	0.9019474387168884	36.16020820091426	71.71817788523197	0.0	235.0	235	1.1151945632135951	1		30493.286063569696	29448.0	23597.0	41707.0	1.2471754E7	4543.171962323416	-0.9789811627613777	-625.2312783791208	0.0033545040065839885	-0.01789423394531021	1.21489553216427	1.0776933018672068	0.887389780976859	1.1273110170206564	3.907069707232022	7.3607896995957285	0.9061752656145357	0.970484061393152
ID286241	286241	13	1.0	41.01850921470972	74.12662639894428	0.0	107.0	107	1.6456643086350211	1		27992.701007838736	27947.0	19376.0	37801.0	2.4997482E7	3395.8266954096503	-0.9810701005238801	-854.4389063439772	-0.029117550044332394	-0.010261568301554239	1.7005181452377505	1.6029904908957775	-0.7723591142791868	1.06084106855024	8.50809583448336	15.528447318885624	0.44339028286056764	0.8564593301435413
ID301601	301601	13	1.0	40.50730759372532	73.07222934608734	0.0	185.0	185	1.7290525983109388	1		27915.771486349844	27926.0	19073.0	38092.0	2.7608698E7	3237.535818562257	-0.9810207207407641	-891.3812874239449	0.006369904683091203	0.009884796260133204	1.7859788374414813	1.6740004659673218	1.3020256603400555	1.0668926764064266	9.392177301083304	13.588058234546995	0.6392361799006426	0.9250936329588019
ID292386	292386	13	1.0	43.53631593925952	69.35326859678567	0.0	138.0	138	1.7308017667889024	1		28340.946680080484	28256.0	19305.0	40091.0	2.8170901E7	3471.2930176919353	-0.9810802071927217	-846.7227174022516	-0.005053320356846523	-0.00132113180317749	1.7838206046497036	1.6760744825385776	0.9726875975709737	1.0642848054985803	9.411189805741369	12.50372877175436	0.7564414308328509	0.9663250366032213
ID267299	267299	13	1.0	29.900879625453786	75.90722739544466	0.0	12.0	12	1.6584854820201533	1		27455.441273326014	27417.0	19479.0	39880.0	2.5011907E7	3197.7608506283154	-0.9810014658566096	-886.6699809688408	-0.03882214084002753	0.00791271484937656	1.6802170853656362	1.5666909950514956	2.426299134959965	1.072462336652678	8.641183367089804	13.32423248051469	0.6116439464174493	0.9543307086614179
ID272428	272428	13	1.0	36.100543040202936	78.45987749751453	0.0	37.0	37	1.5553887972022735	1		27620.391249999982	27433.0	19587.0	40633.0	2.2096313E7	3535.462242728756	-0.9809582867322908	-804.9300433692844	0.003346691497234348	0.0435464185143594	1.6568778271750806	1.507398892266392	2.828945005596064	1.099163489953177	7.60024873706084	12.365199808328725	0.6246480563010437	0.9345412039742848
ID289836	289836	13	1.0	44.52974364791225	70.9863485315568	0.0	125.0	125	1.7167585183622567	1		28370.93641025644	28368.0	19229.0	37001.0	2.7661663E7	3218.4188779555943	-0.9810529787564624	-912.8777411688474	0.002365013216246188	0.011968774709498154	1.8153004293648856	1.6401763105193117	0.8889510866775276	1.106771520672754	9.259089768476862	12.280768104401236	0.7714843085220597	0.9643564356435639
ID319020	319020	13	0.996812105178833	32.36432753411351	70.89642081015462	0.0	274.0	274	1.6662216340856844	1		28001.0382513661	27872.0	22476.0	39001.0	2.562095E7	3206.3562422049913	-0.980986095624826	-901.1226457384436	-0.032433563553274584	-0.021837492426133122	1.6907305415008007	1.6362528815596038	1.442616473580195	1.0332941567621694	8.721986511886561	13.399232999317972	0.6104715040202745	0.9244332493702762
ID304685	304685	13	1.0	40.2163598395026	73.04325997133994	0.0	201.0	201	1.719400364272392	1		28015.692543411635	27977.0	19187.0	38640.0	2.7427363E7	3285.490419866467	-0.9810138292530529	-881.188661815082	-0.008686841182485965	0.01204577961530587	1.8367843348531565	1.6271540492990606	1.1255863138003623	1.128832476337689	9.287608525463952	13.089166145458623	0.6812237877522634	0.9287072243346008
ID282158	282158	13	1.0	35.7851994625343	73.42568259442903	0.0	86.0	86	1.6680366908701225	1		28185.663764961904	28075.0	20332.0	40693.0	2.5902625E7	3436.9058054248667	-0.9810533348324977	-849.279167221455	-0.005713746676720624	0.0033047588959529014	1.6761368601591708	1.6605220339105367	0.3075938415506574	1.0094035646198931	8.740999016544635	12.405423651257074	0.7137526520440113	0.955821205821206
ID288815	288815	13	1.0	43.04397516817578	71.88750749732051	0.0	120.0	120	1.6999314875983935	1		28168.859538784043	28193.0	20026.0	37427.0	2.6873092E7	3108.169960074841	-0.9811394407444268	-942.9109279088635	0.012464645349091138	0.0029269129489810455	1.7339540770704625	1.6892621369894087	0.2516272192919805	1.0264564860020502	9.078470974225251	13.009116004173706	0.6741041497775991	0.9450766947055911
ID293942	293942	13	1.0	43.30765008284926	69.23809922623663	0.0	146.0	146	1.7105783442131934	1		28343.619834710753	28194.0	19729.0	40725.0	2.7436624E7	3548.0865507717704	-0.9811165141683554	-830.098298603041	-2.7829187174198975E-4	0.0022394911336508162	1.7931422964639319	1.6409367650501638	0.6722270230766767	1.092755269219113	9.192546002173637	11.94998712271117	0.8089297380281751	0.9665167416291857
ID264764	264764	13	0.9678820967674255	26.47039547136329	76.22713910322298	0.0	0.0	0	1.4365538813695575	1		27918.30498533724	27248.0	22044.0	41446.0	1.9040284E7	3883.4107438219926	-0.9804324290594402	-720.4211691235574	0.0930907982263683	0.046958932266806724	1.5077355111256716	1.3198379368127673	-0.5966946325392559	1.1423641259825066	6.48326408839962	17.727072384858282	0.2592564323469734	0.7875288683602781
ID268351	268351	13	0.9968405961990356	30.393968588125716	75.97422282035522	0.0	17.0	17	1.6730179436042625	1		27437.79956663057	27432.0	20038.0	39295.0	2.5325089E7	3161.572809032096	-0.9810808733748403	-900.0773068443109	-0.03885751207850415	-0.0046718601829016946	1.7528252050539115	1.6040921340896703	-1.38877388734598	1.0927210275540986	8.793283404354309	12.562589136171008	0.7001685866274248	0.9595435684647302
ID316473	316473	13	1.0	31.711611394960826	70.20744815802637	0.0	261.0	261	1.7149950268661396	1		27959.45230769229	27900.0	19229.0	39105.0	2.7260466E7	3228.0599798650064	-0.9810153191851098	-895.1370832869164	1.569209109126016E-4	0.008810358009124357	1.8101506026941219	1.6444425422018778	0.9551232554155181	1.100768531730129	9.240077263818788	11.797748349451858	0.8342327019911523	0.9647642679900748
ID287802	287802	13	1.0	42.18761707032386	72.65255213493425	0.0	115.0	115	1.724671915826708	1		28031.027439024358	28024.0	19378.0	38625.0	2.7582531E7	3155.1947087801886	-0.9810984750582529	-922.2711090827163	0.004314635149604824	0.00497076581052238	1.8125192273337447	1.6514569434485733	1.2845389413745858	1.0975273890876265	9.34464603943815	12.340240593255896	0.7711262114329799	0.9660933660933665
ID307771	307771	13	1.0	37.71097006674836	72.32358990638777	0.0	217.0	217	1.7255489420292474	1		28088.85482233498	28003.0	18693.0	39208.0	2.7667522E7	3226.2208054010866	-0.9810585602845127	-901.8865017536572	0.008688348414743367	-0.002292819426140231	1.8041331112285426	1.6792619982180834	1.3479685487199489	1.0743607091347054	9.354152291767177	11.625332085852177	0.8697682795837458	0.973293768545994
ID306246	306246	13	1.0	39.62795246378444	73.56446984583093	0.0	209.0	209	1.7246719158267065	1		27939.522403258652	27755.0	20229.0	40722.0	2.7436611E7	3528.14848698076	-0.9810920762130805	-821.8036087344312	0.0018998802743607438	0.00306047622081581	1.86011306166746	1.6191136785830347	1.1709158641106212	1.1488464869837525	9.344646039438134	12.368841973278975	0.7675640713630658	0.9543689320388348
ID310342	310342	13	1.0	37.17378219197928	73.2178544465741	0.0	230.0	230	1.7351669736379918	1		28023.81671701912	27983.0	19076.0	37504.0	2.782765E7	3252.0067341619665	-0.9810592704846713	-892.6976410941286	0.010292383103818843	0.004814451962128064	1.8193171992332016	1.6554052740848013	0.6023256191147152	1.0990161912097445	9.458721067386522	12.425525726760702	0.7698617397449787	0.9618173030449494
ID303175	303175	13	1.0	40.128846647048675	72.73841007324376	0.0	193.0	193	1.7110205255167437	1		28001.776628748703	27982.0	18701.0	39039.0	2.7077718E7	3260.4031971559357	-0.9810434060450073	-888.9394653833406	-0.012227188957854527	-0.0021650209609845508	1.7922292156921422	1.6259084236110355	1.428213225017239	1.1022940712194105	9.19729912833815	13.542273928033582	0.630212462196012	0.9123055162659123
ID299072	299072	13	0.978873074054718	42.56549979808013	71.78396688931383	0.0	172.0	172	1.151899345205819	1		30117.84862385324	28802.0	23401.0	42408.0	1.3131382E7	4944.943065583281	-0.9793158850186203	-576.7379134609345	-0.005586012551704669	-0.0054081042560367954	1.246474699350702	1.0887091499965074	0.8558908188705705	1.1449106488676988	4.168491646280395	8.564357012807672	0.7141661696347763	0.9183246073298419
ID313920	313920	13	1.0	32.038784996735295	70.2164942307297	0.0	248.0	248	1.7092511139519015	1		28016.24922440536	27904.0	19143.0	38804.0	2.7091713E7	3270.6510762641137	-0.9809876351232057	-883.9611250730132	-0.005339845627482167	0.004709827850272039	1.7873009544233018	1.6608646045846218	0.9052437550066438	1.0761268254436076	9.178286623680085	11.366469822895256	0.8927302960765672	0.9708396178984411
ID285249	285249	13	1.0	39.502008301600064	74.72264973524221	0.0	102.0	102	1.652545165023287	1		27892.12527716183	27905.0	19970.0	39329.0	2.5158697E7	3403.2224513100277	-0.981093458323622	-850.5885823593691	-0.021078683884114047	-0.027980742705208235	1.6984218318606283	1.5989253887835002	1.4958017434130466	1.0622270706157386	8.57939272695109	12.754944388016533	0.6626882550506757	0.9318533815178114
ID291404	291404	13	1.0	43.772864864207754	69.3899030632703	0.0	133.0	133	1.7255489420292474	1		28331.417682926814	28254.0	19379.0	40003.0	2.7878115E7	3472.879123617126	-0.9810878075601146	-846.3980129154345	-0.008010615070481071	0.007173499413553376	1.8041676001288622	1.6576671678383286	0.6431613756590036	1.0883774711431227	9.354152291767177	12.329874598068429	0.7732091434608418	0.9585971748660497
ID318028	318028	13	1.0	31.936230751425512	71.04147532383465	0.0	269.0	269	1.6662216340856837	1		27941.026172300983	27874.0	20765.0	38571.0	2.5621921E7	3090.570067850336	-0.9810533411531195	-936.2541150537752	-0.003619238166219979	-0.0012167330625202386	1.7242955382498368	1.605654491808071	-0.9401606128358745	1.073889524207769	8.721986511886552	12.193110411487131	0.7372185625009622	0.940061475409834
ID265802	265802	13	0.9856455326080322	28.051884246447813	75.73933862733627	0.0	5.0	5	1.50947950464954	1		27896.83576158941	27355.0	22117.0	41109.0	2.1062111E7	3454.204982028514	-0.9805299692203722	-813.450385050413	0.08501852444047849	-0.01570827740635281	1.5627607981234244	1.3796590827154727	1.106383908218631	1.1327151886301994	7.1582080037608655	21.908259124945282	0.1874124508104836	0.7389597644749766
ID279627	279627	13	0.8825979232788086	35.50601151013249	75.48340432766041	0.0	73.0	73	1.1022307108317773	1		30509.169999999984	29309.0	23154.0	41661.0	1.2203668E7	4511.042621160303	-0.9785318776345294	-616.5444238983123	0.006660017531150441	0.006751575313183105	1.2017648078176122	1.021596176595066	2.1528279050630372	1.1763599310081994	3.816760310106233	7.733289394842995	0.8020034309166011	0.9582338902147978
ID321611	321611	13	1.0	32.06744970451851	73.7541956787253	0.0	287.0	287	1.6281026591939156	1		28043.011376564278	27870.0	21448.0	39416.0	2.4649807E7	3511.012687061767	-0.9808349708597706	-817.5394207173565	0.03483026237080031	-0.0030840006166027766	1.7016724253847804	1.5664082516454119	0.6383811511104245	1.0863530778756318	8.327477040231752	13.447921535798999	0.578646026269526	0.8966223132036846
ID295511	295511	13	1.0	43.42612394215004	69.36711308930977	0.0	154.0	154	1.722038157228434	1		28316.878571428533	28172.0	19298.0	40356.0	2.7750541E7	3554.9486727567	-0.9810575426001719	-825.0878679726623	-0.008596426944972299	0.004346140167779122	1.7612939903483238	1.6794394179180516	0.799607451987451	1.0487392230746524	9.31612728245105	12.499612554301997	0.749293860969071	0.9612555174104955
ID271443	271443	13	1.0	35.27930698216484	77.94603601575065	0.0	32.0	32	1.6607645616744824	1		27607.44481236199	27610.0	19489.0	39111.0	2.5012345E7	3241.7703082120292	-0.9810422898974052	-881.4056280396173	-0.023315378179675283	-0.012934144280377272	1.7382832521806049	1.593322067695812	-1.3823156502643386	1.0909804661743179	8.664948997912365	14.357721023327228	0.5282078530304014	0.9382398353062269
ID322643	322643	13	1.0	31.235287474820108	72.76450835747649	0.0	292.0	292	1.6493376710372973	1		27931.188195991097	27811.0	20105.0	38662.0	2.5082207E7	3574.647147135949	-0.9808883926676301	-802.0632341324106	0.019160400742074334	-0.045837488763534405	1.7602746164948397	1.5708463882537875	1.0408799011850172	1.1205899123284917	8.546120843799487	12.612700962728667	0.675091586336142	0.929679420889349
ID315486	315486	13	1.0	31.84895364704394	70.22993672021555	0.0	256.0	256	1.7242332354391385	1		27996.069908814545	27929.0	19274.0	38773.0	2.7632121E7	3199.2622958271672	-0.9810231208685112	-904.7564101633172	-0.0013757827544990705	-0.005117937043884111	1.8132018629023068	1.6550494327488128	1.1140059474688913	1.0955575265753992	9.339892913273623	11.808209930525459	0.8417509780791566	0.9689349112426036
ID320600	320600	13	0.9787269234657288	31.986207759884827	72.71376486336688	0.0	282.0	282	1.5938229745921817	1		28201.376794258336	27934.0	22531.0	40582.0	2.3576351E7	3387.388307425236	-0.9806640248297503	-844.4802297783946	0.13059738624094824	-0.052146550940864476	1.647765106949273	1.4094769941295993	0.9469448634577559	1.1690613708575108	7.980498830222096	18.905206275069265	0.2805931481124543	0.8509883426254434
ID270425	270425	13	1.0	33.65797490232234	77.34330898754135	0.0	27.0	27	1.6721133650338849	1		27572.331168831162	27599.0	19661.0	38200.0	2.5476834E7	3181.487842733123	-0.9810348707914291	-896.6064370578669	-0.01702892048201602	-0.0024365808985014445	1.7327514363258392	1.6004761064123234	-1.3451250081576172	1.0826474880715515	8.78377715202526	13.329886340650337	0.6212097741738192	0.9433384379785583
ID312923	312923	13	0.9883788228034973	32.03540344007603	71.47750270272697	0.0	243.0	243	1.5809559019877402	1		28276.105454545486	27879.0	22076.0	41391.0	2.3327787E7	3867.836152765852	-0.9807791611290355	-746.0714336202684	0.04726847380114477	0.004889618528846262	1.6735461193859547	1.5053012254585578	1.4537507159806002	1.111768256799329	7.852164423780149	13.975708513167021	0.5051863190126477	0.8740740740740733
ID277605	277605	13	0.8999298810958862	35.02720039861501	76.38168450645378	0.0	63.0	63	1.1239784185877133	1		29854.39663461539	28511.0	22868.0	42199.0	1.2419429E7	4723.774746360171	-0.9790748767067277	-591.4213455723532	-0.01517277571399287	0.007219475830315486	1.2352090381942826	1.059593164097406	-0.648477355290159	1.1657389647718912	3.9688603473707302	8.440722881462953	0.7000295892313173	0.9226519337016594
ID309350	309350	13	1.0	38.074426498744636	72.3895599013167	0.0	225.0	225	1.7110205255167432	1		28112.510858324724	27998.0	18957.0	39769.0	2.7184798E7	3302.167380609447	-0.9810185185185649	-879.9898213598594	-3.8155570900757325E-4	0.009803929246369948	1.7992130651114526	1.6403431080910267	1.2721342843584664	1.096851662458175	9.197299128338145	12.229901200796863	0.7727237813574271	0.9560276679841896
ID302183	302183	13	1.0	40.34252251224076	72.91534151245149	0.0	188.0	188	1.7360386978696405	1		27955.077231695057	27972.0	18959.0	38043.0	2.7871212E7	3206.0445946406358	-0.98107459668753	-904.0199618792616	0.007765267798793671	0.015043972936889426	1.850299051619918	1.642474056133915	1.1813775386173584	1.1265316762294468	9.468227319715558	12.660983979822028	0.7422387464580618	0.9413988657844992
ID292960	292960	13	1.0	43.363105464884796	69.28954467553176	0.0	141.0	141	1.722916524108928	1		28363.333673469373	28232.0	19432.0	40890.0	2.7796067E7	3548.3978550870675	-0.981098492016661	-829.7955775343352	-0.018670824330770063	0.010328702763053288	1.7788935192445314	1.6594535113409643	0.6733915862835466	1.0719755070493362	9.325633534780085	13.068903501808178	0.68613552661678	0.9547445255474457
ID272995	272995	13	1.0	36.40334851085587	78.84122147476734	0.0	40.0	40	1.3719077987476536	1		28082.31350482314	27609.0	18382.0	38237.0	1.7467199E7	3627.5450751061417	-0.9807674671181552	-789.5499845105502	-0.011793771148477402	0.1824603406669486	1.6718603155056386	1.3425831044815448	2.9484051852224016	1.2452564835092634	5.912888948657719	9.667737196139928	0.7949867934502693	0.9718750000000004
ID284268	284268	13	1.0	37.81960395862787	74.82252731928766	0.0	97.0	97	1.707922852297634	1		27961.80000000001	27885.0	20271.0	37258.0	2.6983137E7	3221.3619272584097	-0.9809946679170634	-896.0799985468145	0.07594363438987824	-0.021455436288056545	1.8490955290421265	1.6630343243023986	2.893738522831307	1.1118805559336702	9.164027245186544	14.65948977762323	0.5358688666241349	0.8864367816091959
ID286829	286829	13	1.0	41.763852844544466	74.18007445948211	0.0	110.0	110	1.6923494387108518	1		27986.928950159087	27861.0	19844.0	40071.0	2.6391674E7	3254.4968935272323	-0.9809627582027745	-886.2369913997437	-0.02572855008096483	-0.013316147853864762	1.7679519227433516	1.6199345343753184	-0.6832300453540946	1.0913724506929607	8.997667829428481	15.754082649193789	0.4555683884093314	0.8941898913556918
ID297069	297069	13	0.9066003561019897	43.17390723834583	71.25454427914137	0.0	162.0	162	1.148611016072615	1		30036.74082568805	29028.0	23001.0	41970.0	1.3096019E7	4701.283797205788	-0.979376566577393	-606.813275995193	-0.016844237933316127	0.015768758218477185	1.2900666893788009	1.0424411954402808	-1.008010975981926	1.2375438490167632	4.14472601545779	8.631447612177142	0.6990985689903755	0.9140461215932916
ID276584	276584	13	0.9926502704620361	35.44921891860403	77.78841980782808	0.0	58.0	58	1.6141032362959222	1		27924.569266589064	27536.0	21506.0	43400.0	2.3987205E7	3727.674443399991	-0.980705137470981	-761.5093920207137	0.05045704683631206	-0.05183783726199667	1.6129387615232158	1.5375300402722123	0.9385554548934014	1.049045364497498	8.18488325529627	18.199976730063813	0.31051364398676773	0.8351115421920464
ID282731	282731	13	0.987917959690094	36.40153480758089	74.68632719479947	0.0	89.0	89	1.6671294094916744	1		27970.40938864628	27879.0	22009.0	38067.0	2.5620895E7	3008.5447240830463	-0.9809258944615066	-956.234403120663	-0.02423584486915711	0.0021851562767886815	1.7112855562049425	1.5753152992719583	-0.4193417274368366	1.0863130428529602	8.731492764215599	14.022765360969663	0.5579959260250915	0.9240442655935613
ID319613	319613	13	0.9836096167564392	32.30414776497154	71.2090180930129	0.0	277.0	277	1.6689434790267277	1		28064.560869565237	27887.0	22409.0	38348.0	2.5819396E7	3178.5668057505864	-0.980920038304533	-907.8477280449976	-0.012502206569891337	-0.0591467665705019	1.6684634534224945	1.6377103776748843	-1.20983094367273	1.018778091759589	8.750505268873665	17.82221614192005	0.3461940360853295	0.8675777568331758
ID294527	294527	13	1.0	43.299104643571575	69.34278796603685	0.0	149.0	149	1.7255489420292476	1		28366.784771573606	28238.0	19488.0	40517.0	2.7941283E7	3536.5835510831967	-0.9811212732138733	-833.6930433622949	7.240651069805365E-4	0.0023848613924435974	1.7650249672754788	1.6946848162014343	0.25087150833764943	1.0415063322699196	9.35415229176718	11.958286929079614	0.8220085991289563	0.9609375000000003
ID269432	269432	13	1.0	32.10520967822878	76.73042347814959	0.0	22.0	22	1.709693638519562	1		27382.83540372673	27390.0	19672.0	37127.0	2.6451819E7	3066.69370404584	-0.9810237827390036	-923.2257350483231	0.0011349959832865515	0.003679553726028577	1.8257737395706957	1.6101377037218472	1.357417591800849	1.133923971440706	9.183039749844596	12.190840822055403	0.7764777346728327	0.9602385685884691
ID281208	281208	13	0.9379541277885437	35.015987221182876	74.68382139775932	0.0	81.0	81	1.3724590978652398	1		28927.012841091506	27938.0	22113.0	42301.0	1.8021529E7	4293.970986468385	-0.9800921088061411	-663.309339720992	0.013158200128132007	-0.018896220167090607	1.570689312737363	1.1792201935753215	2.748304488471125	1.3319728760539045	5.917642074822207	13.220060736736764	0.42549225251568623	0.8266932270916337
ID274554	274554	13	0.9930704236030579	35.55625773859202	78.33862089553443	0.0	48.0	48	1.4953813218041014	1		27831.04043126688	27549.0	21029.0	38249.0	2.0650632E7	3716.066986010472	-0.9806830673476293	-760.4425596021484	-0.0014212603208518402	-0.005582114953921809	1.5763367840168792	1.3988659434923434	-0.19932205926446553	1.1268676540094116	7.0251204711544215	11.78731281943066	0.6353807042141614	0.9462227912932145
ID303748	303748	13	1.0	39.97507095385658	72.88064790145611	0.0	196.0	196	1.725548942029247	1		28016.4174265451	28001.0	18844.0	38529.0	2.7652204E7	3217.546530744401	-0.9810096575658994	-899.6182264957913	-0.03220098180381493	-0.004103925363848776	1.8302922115913027	1.5973530361388377	1.4992179236756995	1.1458282359518541	9.354152291767171	14.3836125488086	0.5681700648407856	0.9380362249761682
ID308356	308356	13	1.0	37.82319753379652	72.40466336679243	0.0	220.0	220	1.730364640435981	1		28114.83081571	28022.0	18802.0	39748.0	2.7918027E7	3233.2584236104317	-0.981048193227056	-900.2534095667988	-0.0012003439986302707	0.012921022979388947	1.8076600193525785	1.6628600797764488	1.3268488964930178	1.0870788476656414	9.406436679576851	13.13333067591049	0.6853071167799903	0.9505283381364075
ID306817	306817	13	1.0	38.55131295235149	72.61241055133866	0.0	212.0	212	1.7096936385195625	1		28122.330218068517	27972.0	21291.0	41392.0	2.7081804E7	3526.064224569754	-0.981033439347106	-825.0614724626142	-0.030298189260745984	-0.052016914979471425	1.81191117956761	1.560201522201686	1.0990225575046944	1.1613315035167524	9.1830397498446	15.365430804045259	0.4887725932383044	0.9365002423654869
ID266882	266882	13	1.0	29.778261554053227	75.78270830192142	0.0	10.0	10	1.6657675608699818	1		27446.50814332246	27398.0	19551.0	39734.0	2.5278234E7	3173.640493973439	-0.9809732736687681	-891.7692031280873	0.010962667533677329	0.015659783888584564	1.6760727074473545	1.666638923654095	1.270333018679756	1.0056603644972937	8.717233385722057	12.138602935930187	0.7434489055791588	0.9567031820552948
ID311939	311939	13	0.9626403450965881	34.3855566201645	71.3677300598309	0.0	238.0	238	1.4616119431652346	1		28756.90368271952	27971.0	22492.0	41654.0	2.0302374E7	4084.527661512427	-0.9803815618194236	-703.6569497675773	0.01986055585342658	-6.150361536518239E-4	1.4995008034147816	1.3973786050581312	0.2001591311721476	1.0730812665851588	6.711414144296346	15.917302738009315	0.33287789011276503	0.8223645894001154
ID305294	305294	13	1.0	40.26206581292996	73.31243126056228	0.0	204.0	204	1.708808474785098	1		27973.036269430053	27928.0	19093.0	38332.0	2.699398E7	3284.5400787273334	-0.9810822901764575	-883.3481729303533	-0.011949255244777227	0.04711635609595945	1.817101667891772	1.6361121817418007	1.4045768654845712	1.1106216848512735	9.173533497515573	14.401782059084258	0.5557942458152193	0.9006066262249186
ID290447	290447	13	1.0	44.047620527411226	69.41334731892262	0.0	128.0	128	1.7290525983109388	1		28371.018274111655	28358.0	19161.0	38929.0	2.7945453E7	3421.428500705237	-0.9810936919994383	-860.5997292928689	0.0017295149768940246	0.0058217684480561275	1.8141653567654272	1.6603684890983799	0.7725529472435948	1.0926281537362605	9.392177301083304	12.128310572478215	0.8023715611792459	0.9620253164556968
ID317076	317076	13	1.0	31.58053372509979	70.20781293157059	0.0	264.0	264	1.7180799491044358	1		27952.555327868824	27895.0	19412.0	39801.0	2.7281694E7	3283.906540881359	-0.9810610214131018	-881.8611102028427	-0.006308339255064635	-0.0017045896472798344	1.807758033020814	1.6455075660906977	1.1642736788084402	1.0986020789412605	9.273349146970402	12.00687897126914	0.8083253697163955	0.9559039686428223
ID285845	285845	13	1.0	40.36957915118822	74.27806495886628	0.0	105.0	105	1.662130509454407	1		27908.992332968242	27888.0	17850.0	38420.0	2.548091E7	3527.3173823050456	-0.9810403747551629	-818.8168021260915	3.8340999167611197E-4	-0.02689894381027222	1.7129568646819666	1.5973790818848899	-0.9969973970255518	1.072354636484094	8.679208376405906	13.03928753908569	0.6414787209438771	0.9344933469805508
ID291989	291989	13	1.0	43.65166309452537	69.37909361616622	0.0	136.0	136	1.722916524108928	1		28348.572736520884	28241.0	19588.0	39929.0	2.7866647E7	3482.7499576285777	-0.9810675603578562	-843.5896315007022	-0.005969807326066119	0.007270996988563264	1.816091497161238	1.646533464936707	0.661583154027755	1.102978795047478	9.325633534780083	11.879187143707295	0.8304524309978382	0.9566065333983421
ID310934	310934	13	0.97221440076828	36.63082339186908	72.2109779271161	0.0	233.0	233	1.4631638232093471	1		28717.37940761633	28011.0	22215.0	41315.0	2.0360622E7	4127.185404474662	-0.9804449838634445	-697.7275521863046	0.10111458176798274	-0.001842641210928533	1.5252862774368237	1.4070626810938034	0.7519020756437675	1.0840215563468127	6.72567352278992	17.883037234498083	0.26427926142010594	0.767769940314705
ID289431	289431	13	1.0	43.958577990095435	71.44549342009093	0.0	123.0	123	1.7277395598238965	1		28300.032487309647	28323.0	20196.0	38122.0	2.7875532E7	3172.8679319470016	-0.9810268638204969	-922.3732737063644	-0.006140722273624287	0.015636507494231344	1.7926722853584214	1.6859077146903947	0.9124796044642118	1.0633276482085696	9.377917922589742	11.968074185066257	0.8227497260005702	0.9719211822660099
ID314513	314513	13	1.0	31.978137531410162	70.25194390448357	0.0	251.0	251	1.7215988057332796	1		28006.035677879674	27933.0	19405.0	38746.0	2.7473921E7	3226.1151822484503	-0.9810857939078819	-900.5765510582095	0.009997972746891032	0.00892309530434704	1.7815709605261438	1.6767460272289474	0.9367384924898918	1.0625168818622066	9.311374156286528	12.159440313797047	0.7914007756691971	0.9674074074074072
ID288412	288412	13	1.0	43.23012072066397	72.3576098606602	0.0	118.0	118	1.6981505216955037	1		28201.00945378153	28210.0	19445.0	39361.0	2.6847361E7	3223.987333556805	-0.9810790337298065	-907.1142848769259	0.0014732578705308154	0.0064348411763379965	1.7742229456188041	1.651837840869442	-1.2579418893470566	1.0740902658368359	9.059458469567192	11.88086983309941	0.80652090154633	0.9577889447236185
ID273565	273565	13	1.0	36.59322453783282	78.85027266152511	0.0	43.0	43	1.3856244745513628	1		28149.745283018874	27576.0	18830.0	36408.0	1.7903238E7	3343.633396138546	-0.9808007036505056	-860.164010012113	-0.04279125074480606	0.23271026258079647	1.7190800898190515	1.4145154349869087	-0.27078986389360926	1.2153137726877907	6.031717102770622	9.995658291060739	0.7586265296565056	0.9746543778801845
ID280222	280222	13	0.9359833002090454	35.619706359098544	76.0449783014846	0.0	76.0	76	1.1842805638478615	1		29449.931477516067	28086.0	22562.0	42603.0	1.3753118E7	4768.046684799514	-0.9794865305631151	-589.8385248758373	-0.01751820956913508	-0.0019037521673390288	1.4189879499800233	1.019519512638502	-0.6819033790773511	1.3918202961193973	4.406147954506195	10.713315051102372	0.4824154265759698	0.8795066413662244
ID267935	267935	13	1.0	30.090878686133596	75.97404502110875	0.0	15.0	15	1.6593974895028942	1		27461.15697036221	27454.0	19317.0	40314.0	2.5017114E7	3196.462708832939	-0.9810052377927583	-887.3943295544431	0.0025409703737459387	0.0012772704448295944	1.7044872222848804	1.6446768942464611	2.9020623443763083	1.036366004926349	8.650689619418833	11.58605879116477	0.809821193495139	0.956384655806621
ID283295	283295	13	0.9876530170440674	37.51948609971724	75.23889764158685	0.0	92.0	92	1.780355573050134	1		27872.242857142843	27873.0	21439.0	37028.0	2.9265855E7	2593.586806610426	-0.9810537090672817	-1112.9347603874555	0.04651517628327003	-0.004026208682827989	1.9780913977246102	1.637190105476303	2.5542715009804926	1.2082234012458375	9.957799314660683	15.038516090233728	0.5533033043203694	0.9010752688172047
ID313503	313503	13	1.0	32.06445288077452	70.34488034499496	0.0	246.0	246	1.6999314875983933	1		27992.527139874717	27892.0	19152.0	39230.0	2.6816841E7	3272.362080355273	-0.9810735355187116	-886.8349879601207	-0.005522740521676292	-0.0010016731040426107	1.7722997089949912	1.6325590389354627	1.1982037691185121	1.0855960897748904	9.07847097422525	12.260994108081691	0.7588766775765964	0.9651339060131378
ID296088	296088	13	0.9797234535217285	42.41739180965394	69.99658430300293	0.0	157.0	157	1.6589415484338388	1		28264.815384615402	28089.0	22160.0	38582.0	2.5720982E7	2968.7837728928826	-0.9809529445501609	-980.6587559023465	0.05642622346121285	-0.026613889231534463	1.6358576592196223	1.5460561759068754	-0.48180762236508845	1.0580842305164442	8.645936493254313	18.204383221934247	0.3278460583915447	0.8965007392804336
ID318625	318625	13	1.0	32.0304511832951	71.37631044990432	0.0	272.0	272	1.7105783442131917	1		27924.393782383435	27875.0	19462.0	39243.0	2.694704E7	3329.6684573161256	-0.9810388729683928	-867.8303331374452	0.013740576610491812	-0.003971679311704628	1.7713322290631408	1.669156506474087	1.101053203739442	1.061213985742349	9.192546002173618	12.136502328815219	0.784257334135682	0.953178905864957
ID272035	272035	13	1.0	35.86719244165534	78.24668477516397	0.0	35.0	35	1.608939594853731	1		27658.626463700235	27502.0	19249.0	41169.0	2.3620467E7	3420.4280947733077	-0.980851414780567	-828.4125520906191	-0.017113622429586157	-0.031500865156732345	1.66229762823758	1.517314684302517	2.593369860671777	1.095552323743383	8.13259886748661	14.56173724915249	0.4819620410301377	0.9298913043478265
ID265384	265384	13	0.9272956252098083	28.155947326653365	74.91615713640967	0.0	3.0	3	1.1868328956098175	1		28205.481798715206	27539.0	22426.0	38291.0	1.317196E7	4004.042078032003	-0.9803816955262069	-704.0420666671207	-0.003200192172966246	-0.007095997771678849	1.3132383779866659	1.0885486793934638	-0.5204413972648974	1.2064121732418973	4.425160459164252	8.598113405291649	0.7521986492328347	0.9404040404040408
ID298664	298664	13	0.9968447089195251	42.16377684136283	71.81916631229782	0.0	170.0	170	1.617848260439935	1		28318.6283391405	27964.0	22284.0	41915.0	2.4382339E7	3827.2586325955767	-0.9808738204412013	-758.9257924616842	0.044676856229646816	-0.021616065870640855	1.7308404121109062	1.4810836726125425	1.0947902105493712	1.1686310801453965	8.222908264612396	15.874155654804522	0.4100662628700381	0.8560118753092519
ID281770	281770	13	0.9936827421188354	34.604324708826766	74.25087598610897	0.0	84.0	84	1.6447446861498858	1		28076.473154362404	27946.0	22395.0	37768.0	2.5100367E7	3158.324263120275	-0.9810444543546576	-920.1703357218536	0.032655532498450136	0.009962133569609186	1.6830287453201815	1.614746023139322	0.12094350583243024	1.0422869734325817	8.498589582154306	13.111921821469414	0.6211893743259478	0.9216494845360828
ID301226	301226	13	1.0	40.29285362670916	73.01819751471689	0.0	183.0	183	1.7334222100256618	1		27913.182092555326	27940.0	18890.0	38558.0	2.7745703E7	3251.5341062876323	-0.9810502261137303	-888.8699833613672	0.007833967203464104	0.041486882216036455	1.8472386750963479	1.6703099398097765	1.0975878404118968	1.1059256914358786	9.439708562728457	13.432045190666614	0.6574824454064925	0.9023171285779193
ID322229	322229	13	1.0	31.838649909227634	73.17945879584813	0.0	290.0	290	1.640600005846121	1		27944.003359462477	27834.0	19191.0	38395.0	2.4953995E7	3506.3469292278114	-0.98096721272176	-821.5156371828714	-0.008084645018033533	-0.013509488822880252	1.7422410945073086	1.541187442348275	0.9514105238660602	1.1304537310871754	8.455811446673675	12.22066382007143	0.7115010737812897	0.9412698412698415
ID321206	321206	13	0.9899371266365051	31.981231533817432	73.35315462090465	0.0	285.0	285	1.644284682033451	1		28047.315789473672	27883.0	21608.0	40170.0	2.5046253E7	3410.67532352422	-0.9808965166973294	-844.4842420196896	0.0038556657318534575	-0.0051715823891784266	1.6621756266742953	1.5522195363480051	0.7051709867733954	1.0708379760410631	8.493836455989804	14.572403534031917	0.5026334421598966	0.9080284552845524
ID297648	297648	13	0.9367857575416565	43.047184999645246	72.30167552361705	0.0	165.0	165	1.102916817783267	1		30625.174563591	29443.0	23408.0	41732.0	1.2280695E7	4590.039864146212	-0.9787703370950979	-615.2191026275837	-0.00758659455438021	-0.010708224982677433	1.1881963412086733	1.040369356945406	-1.1123485729741331	1.1420908673216763	3.8215134362707452	8.458609435116824	0.6711928322853198	0.9167616875712662
ID293553	293553	13	1.0	43.3073822811878	69.36134773695007	0.0	144.0	144	1.7224773966584135	1		28326.808748728425	28230.0	19605.0	40048.0	2.7845253E7	3483.0351721205575	-0.9810478578509848	-841.9798043997822	-0.011351388842530195	-0.0012776507738213626	1.7424226499252498	1.6904877456929541	0.6459009362833915	1.0307218460261638	9.320880408615567	13.090672950904152	0.6835068228557911	0.962690230731468
ID302769	302769	13	1.0	40.1482880971787	72.7815019712917	0.0	191.0	191	1.7149950268661398	1		27981.259753593426	27979.0	18869.0	38524.0	2.7253747E7	3254.7781991520696	-0.9810542727597079	-890.3435430528971	-0.03419250763130658	0.01833133182316343	1.8014895901388015	1.6210158190520616	1.486039802398556	1.1113337507047139	9.240077263818792	14.704289352646777	0.5370285643853541	0.9174138744690892
ID316082	316082	13	1.0	31.68723694123375	70.28833253229003	0.0	259.0	259	1.7167585183622553	1		27957.056410256406	27924.0	18893.0	39122.0	2.725813E7	3222.5137218916107	-0.9810328295526917	-897.4446173108282	-0.00629121418438281	-0.0029416359577856773	1.8069893873338485	1.6464286235205687	1.1498850526022717	1.0975206343715962	9.259089768476848	12.666891471805195	0.725167045055048	0.9563082965144821
ID309950	309950	13	1.0	37.508609201083594	72.76753400409002	0.0	228.0	228	1.7145538705818342	1		28058.922680412357	27967.0	19417.0	38507.0	2.7217155E7	3293.2156272236607	-0.9810067953205868	-880.1457326704395	-0.012779890557087083	-0.0023415369001108383	1.7906257831282821	1.6315988751319472	1.304090465124241	1.097466914460501	9.235324137654281	12.896206768093766	0.6978113538399013	0.9350336862367665
ID268991	268991	13	1.0	31.356663287809646	76.4582395226465	0.0	20.0	20	1.645204561647802	1		27434.29017857144	27417.0	19878.0	39778.0	2.4581124E7	3222.583817521851	-0.9810013468825979	-879.1567036812285	-0.04061308991173703	-0.025164710007476054	1.7010056485365965	1.5819604009963806	1.8314933941157516	1.0752517240414088	8.503342708318838	12.76350431234911	0.6559333126697915	0.9566844919786102
ID304314	304314	13	1.0	40.10684596327001	73.41603783464488	0.0	199.0	199	1.7101360485770438	1		27946.582213030015	27940.0	19302.0	37920.0	2.7024345E7	3282.283353023984	-0.9810792786313306	-882.9762879522565	-0.01269442290934793	0.03336058938471543	1.8224202278154633	1.6211676280326914	1.4484160227567613	1.12414052458412	9.187792876009118	15.649505883809198	0.4714328058697075	0.8969837587006964
ID307386	307386	13	1.0	37.57107891271219	72.22024505208148	0.0	215.0	215	1.7048195505863302	1		28101.708939708948	27972.0	19107.0	39368.0	2.7033844E7	3250.2277987088232	-0.9809679992059592	-891.2905863208338	0.009783257925875805	-0.0022565259970624796	1.764160421268796	1.6737603137593375	1.7038456634564287	1.0540101869821588	9.130755362034934	11.385153068347519	0.8851947372351073	0.9721659919028341
ID276165	276165	13	0.9858222603797913	35.08975503704368	79.07272571298867	0.0	56.0	56	1.0120665451425357	1		30239.876106194693	29053.0	22344.0	41720.0	1.0251318E7	4862.594260596373	-0.9787514524380587	-572.9083344550888	-0.08258612843678284	0.4795062749146146	1.519373955494658	1.1493485356896378	2.0185487719721147	1.321943612677068	3.2178664133772283	8.108140430821841	0.6150853043224017	0.9161028416779431
ID271042	271042	13	1.0	34.59711611660026	77.74837692749225	0.0	30.0	30	1.6548324258619251	1		27592.929281767916	27601.0	19613.0	38139.0	2.4971601E7	3252.5716618312026	-0.9810845269418347	-880.0151502063534	-0.04604643446847874	-0.06967981917220789	1.7184484919072829	1.5289603763329944	-1.0056658938289917	1.1239326528714564	8.603158357773669	14.602816766111964	0.5069842987169314	0.9305912596401038
ID275148	275148	13	0.9918505549430847	33.859101245287434	77.92247438691784	0.0	51.0	51	1.5900213639917904	1		27846.15256257447	27556.0	21471.0	39068.0	2.3362922E7	3426.440002924608	-0.9806640188033248	-824.3394575648156	0.07743013257889847	0.015129014515129664	1.671304326631038	1.498277347868149	0.9757242598369074	1.1154839449512357	7.9424738209059615	16.44852360538023	0.3689026807787697	0.8264094955489609
ID291020	291020	13	1.0	43.91465202037196	69.38335152271664	0.0	131.0	131	1.711020525516744	1		28331.210309278318	28293.0	19480.0	39810.0	2.7481274E7	3463.7185689916278	-0.9810370555330665	-846.3152455326212	-0.01232625051138843	-0.00946805850218881	1.7566397082803902	1.6667634596984746	0.7175064929818605	1.053922617548968	9.197299128338154	13.259765560058206	0.6573527503759896	0.9489946051986267
ID305868	305868	13	1.0	40.076019327439994	73.02064746202588	0.0	207.0	207	1.7141126007583936	1		27965.26618705039	27933.0	18989.0	38690.0	2.7210204E7	3305.623779883804	-0.9811258351506694	-879.5337253863864	0.003159391232686639	0.04117986813048501	1.8318867280075062	1.63161262607403	1.1577314052538377	1.122746109421434	9.230571011489763	13.428193818360768	0.6432847109021835	0.8990740740740747
ID270029	270029	13	1.0	33.01128557304848	77.07543311489177	0.0	25.0	25	1.6968135705460923	1		27594.88538380651	27647.0	19638.0	38954.0	2.6242736E7	3134.882137716762	-0.9810929914089409	-913.5340190500216	3.142013973908908E-4	0.0038042192653064484	1.7346375635499265	1.659711066742136	-1.5333527024368765	1.045144301504758	9.045199091073645	12.061064850360154	0.7813699215299559	0.9524524524524519
ID300239	300239	13	0.9525886178016663	40.214587678901005	72.57634774077795	0.0	178.0	178	1.4734679211022816	1		28770.981894150427	28070.0	22373.0	42231.0	2.0657565E7	4104.627820351654	-0.980350603719872	-699.4281448202215	0.13324211970782238	0.07550469037173113	1.5167417059583546	1.3857768305997797	-1.540068517525808	1.0945064691995836	6.82073604608024	17.677186786200394	0.2742930510932029	0.7832969432314416
ID287432	287432	13	1.0	41.529907215633195	73.37114994960689	0.0	113.0	113	1.6968135705460918	1		28014.76495278066	27840.0	20288.0	41455.0	2.6698071E7	3262.3787506606272	-0.981037521171291	-888.5320709966715	-0.003023712821874824	0.02345892087427896	1.8099034936595395	1.6027880086465187	-0.5065785131417522	1.1292220080857234	9.04519909107364	12.986905641657172	0.6739328472087746	0.9337585868498525
ID284875	284875	13	1.0	38.789835867416514	74.33660711033114	0.0	100.0	100	1.7194003642723912	1		27876.84631147542	27891.0	20710.0	38389.0	2.7207802E7	3271.059922464829	-0.9811472733614435	-887.0440094922161	0.008312737243010588	0.017655170886636908	1.7796775871714658	1.6630053139227021	0.5859187197090671	1.0701574867331944	9.287608525463943	12.678039431119084	0.7261219565333374	0.9611411706837183
ID315093	315093	13	1.0	31.863098563423573	70.16755011315362	0.0	254.0	254	1.720719766204063	1		28031.2594484167	27881.0	19815.0	39420.0	2.7442603E7	3288.6330686510237	-0.9810214081136429	-881.1943120061075	0.0019233238431095195	-9.165992679120058E-4	1.789251764035616	1.6599595248019712	1.0850863205489094	1.0778887902396712	9.301867903957493	11.833537978159345	0.8347392099424651	0.9645145391818627
ID295121	295121	13	1.0	43.33925250436712	69.37503718278705	0.0	152.0	152	1.7224773966584135	1		28350.750254841965	28208.0	19600.0	40271.0	2.7812086E7	3540.858960676129	-0.9810635097163751	-829.6282975271023	0.0036117264465348464	2.509803183946941E-4	1.803398533004929	1.6641050991806041	0.4351915082919968	1.0837047094518923	9.320880408615567	12.038535258354894	0.8082012200536068	0.9524040796503161
ID317649	317649	13	0.9968390464782715	30.656872974378718	70.43271931660311	0.0	267.0	267	1.7158769991676215	1		27932.619877049194	27919.0	20231.0	37052.0	2.7262237E7	3116.7147233329515	-0.9810604460525104	-928.475897268333	-0.004025472855784406	0.004575610260949489	1.832203360395321	1.6161646815407902	0.8258164493502992	1.1336736790019242	9.249583516147828	12.33619814453357	0.7637819122121305	0.9647992067426866
ID308946	308946	13	1.0	37.973120304105464	72.38668563374354	0.0	223.0	223	1.712788109175612	1		28108.956701030937	27979.0	18775.0	40027.0	2.7265688E7	3335.7858675521147	-0.9810245094073553	-871.29135008756	-0.01017343377622403	0.0017056993324795291	1.7898195256772014	1.6375573777215335	1.4016478011957547	1.0929812597879913	9.216311632996206	12.291939318829401	0.7665247814468886	0.9580039525691697
ID274143	274143	13	1.0	36.479130105364995	78.8900903091955	0.0	46.0	46	1.3350187950239922	1		28278.604414261466	27698.0	18431.0	36136.0	1.6656098E7	3435.955771344204	-0.9804670658794786	-826.2394523378315	-0.008649284236967801	0.24731585541926485	1.677890949645291	1.3660920907971372	-0.2831134372661286	1.2282414640628025	5.599182621799671	10.170081524186465	0.6802767497503878	0.956945572705118
ID312536	312536	13	0.958560585975647	32.843092311892526	71.3139762849082	0.0	241.0	241	1.4444312236325387	1		28737.013024602016	27948.0	22318.0	42094.0	1.9857276E7	4241.415891715499	-0.9804410569175736	-679.2612935245344	0.017702729944418377	0.018270161833963496	1.4771404786067495	1.4041360094847377	-0.8457665576377885	1.0519924484728524	6.554560980867323	17.057059656246167	0.2831034328565105	0.8188836104513052
ID266457	266457	13	1.0	29.276683737418157	75.96083589635592	0.0	8.0	8	1.6748256350485002	1		27396.819264069258	27355.0	20013.0	38782.0	2.5314661E7	3269.177139406174	-0.9810152716143482	-866.090085595883	0.027144012244472836	0.008972084072509238	1.7368198209735948	1.6632678620057242	0.015358049567174507	1.044221355229683	8.812295909012372	11.627299577178231	0.8191080829480784	0.967640918580376
ID320218	320218	13	0.9587852954864502	32.00130183820302	71.9369759305875	0.0	280.0	280	1.5129835241324094	1		28507.67279894877	27908.0	22854.0	39785.0	2.1694339E7	3376.0485999726875	-0.9805111118382517	-849.6665627196975	0.16500276463139327	0.004754930185165744	1.5528923538943131	1.4510952839090585	0.7698923666696273	1.070151885347616	7.191479886912461	20.76312566225436	0.2096248039210078	0.7387695312499994
ID286436	286436	13	1.0	41.250372700228034	74.09416348829681	0.0	108.0	108	1.635520021781881	1		27994.85357548241	27907.0	18834.0	39044.0	2.4663466E7	3493.990103818404	-0.9810411043255665	-829.2026717220422	-0.016549811868072698	-0.005580520421774585	1.6676460551063126	1.6015782846944784	-1.1527085823820968	1.0412516647129975	8.403527058863999	14.04017619350718	0.5357058032253157	0.8897835933568179
ID296677	296677	13	0.9801352024078369	42.57361293884346	71.24237661336797	0.0	160.0	160	1.5553887972022715	1		28570.842892768105	28107.0	21950.0	41530.0	2.2913816E7	3800.2699953698643	-0.9806767881621501	-763.1065424548216	0.13709884900827438	0.02165835803545339	1.7160996874154688	1.457439377659499	0.5968804164941239	1.1774758619266568	7.60024873706082	17.974681396440737	0.2956073767680969	0.7669064748201436
ID301797	301797	13	1.0	40.497792549272674	72.97231469087177	0.0	186.0	186	1.7316756884637705	1		27946.757820383446	27980.0	19019.0	38425.0	2.7695237E7	3208.6562472485207	-0.9810689835129431	-902.7424122542095	-0.009635876053323607	0.04089161619899809	1.8584337157355804	1.642214840500446	1.2763605666245903	1.1316629651022057	9.420696058070398	13.637531826488772	0.6365335543118099	0.9244402985074628
ID292577	292577	13	1.0	43.492920730007704	69.41464115377498	0.0	139.0	139	1.7294900562808253	1		28340.050403225818	28221.0	19578.0	40210.0	2.811333E7	3482.4247209253585	-0.9810763481505602	-843.8140128511038	0.0025050581107292024	0.00953074374861904	1.796960340022146	1.677397957681399	0.4900851647081688	1.071278483315917	9.396930427247819	11.896528236467235	0.8343636897754656	0.963450292397661
ID283874	283874	13	0.9968053102493286	36.793203593329615	74.38506720616594	0.0	95.0	95	1.702155074536602	1		27954.79310344828	27836.0	21069.0	37534.0	2.6752737E7	2928.098352758184	-0.9809802349761166	-984.8174328617415	0.0015091359088412696	-0.0023842863982618248	1.7410904928489706	1.6754387658427834	0.1938428942850166	1.0391847964513121	9.102236605047821	11.43371114306346	0.8749506379267558	0.9647355163727962
ID272622	272622	13	1.0	36.328333175010044	78.49796586193555	0.0	38.0	38	1.524936180126497	1		27614.575875486345	27465.0	19352.0	40114.0	2.1290838E7	3530.9219274216643	-0.9808423096856065	-800.8225631764597	0.05710117101189593	0.08392796734841966	1.6877891815628727	1.446811689124612	-0.07240315532733764	1.1665576068051144	7.305554914860856	13.121473138674654	0.533209504599142	0.9198084979054463
ID280815	280815	13	0.991364061832428	35.50649734019979	75.72767204922468	0.0	79.0	79	1.5583042426795222	1		28252.730000000003	27787.0	21647.0	40430.0	2.2602184E7	3531.8494684704383	-0.9806222387250364	-809.6295790982365	0.1252961953997856	-0.053437717063916465	1.5632462444468416	1.379970360085199	1.279727479185117	1.1328114644073422	7.628767494047931	18.601297755934933	0.2770625031236924	0.8197139938712977
ID282356	282356	13	1.0	35.67317638323846	74.07558014726763	0.0	87.0	87	1.6539179011024623	1		28105.217536071017	28028.0	20969.0	39037.0	2.5322801E7	3273.3389235123564	-0.9810025164543593	-886.7475891836174	0.016642399390640564	-4.388641358411321E-4	1.6790192725192248	1.6184635340447655	2.926840936136922	1.0374155717448401	8.593652105444631	13.269079586826393	0.6133467019838204	0.9233912155260462
ID289013	289013	13	1.0	43.33994474213491	71.74623817036112	0.0	121.0	121	1.7132297201431608	1		28257.452674897104	28299.0	19995.0	38091.0	2.7466244E7	3109.935471897227	-0.9810629206388624	-941.4461619542184	0.006189989982114135	-0.010376948610792842	1.7374684447100217	1.6889786189840843	0.39092376727111305	1.028709555692957	9.221064759160724	13.20517512326698	0.6645116602400538	0.916391119508739
ID304886	304886	13	1.0	40.24501586671029	73.26443447669456	0.0	202.0	202	1.7145538705818337	1		27985.53086419756	27953.0	19053.0	38358.0	2.7201936E7	3279.8508625877757	-0.9810098646622393	-881.5658606388754	-0.005453418130210975	0.05236576530918591	1.8409813962668629	1.6331034879696793	1.2319710628107667	1.127290101226606	9.235324137654276	13.047064557721772	0.6817676407584047	0.9178082191780821
ID290039	290039	13	1.0	44.4043355428908	70.65600800936679	0.0	126.0	126	1.7110205255167434	1		28373.35056876939	28368.0	18521.0	36983.0	2.743703E7	3304.0702218958104	-0.9810372737004726	-888.5381566616641	-0.0028922187336915903	-0.00943691406530613	1.7978593833357475	1.6630358003694967	1.0278567854521585	1.0810707640426593	9.197299128338146	12.232268076509174	0.7724247747964167	0.9517953762911955
ID319223	319223	13	1.0	32.09979198482657	70.58052417493337	0.0	275.0	275	1.6442846820334511	1		27959.61675977655	27899.0	21582.0	38566.0	2.5023857E7	3072.8884759497596	-0.9810621834279497	-942.7163534817792	-0.004760164217550662	-0.0062666107285246015	1.7349164065500406	1.5712302062089967	-0.9601533611217554	1.1041770961977493	8.493836455989808	13.241138621005915	0.6087838099668095	0.9154713114754093
ID294128	294128	13	1.0	43.355369363986426	69.25323913525362	0.0	147.0	147	1.723794443413854	1		28377.331294597334	28190.0	19423.0	41046.0	2.7838162E7	3580.7477678365717	-0.9810699172241006	-821.4388940343488	-0.021288942174438687	-0.004227268944789785	1.761120347746308	1.6857837835309943	0.6327580963891142	1.0446893397310513	9.335139787109116	12.434660160422622	0.758687360010227	0.959452857840743
ID267505	267505	13	1.0	30.023761897088928	75.92726615040534	0.0	13.0	13	1.6616753182889643	1		27501.197802197836	27491.0	19722.0	40063.0	2.502609E7	3193.215575592475	-0.9811802642243841	-898.0254583633997	0.0010259421708016336	0.0067651646033422275	1.7002586906217503	1.6276041399875834	2.2275511417783846	1.0446389566413374	8.674455250241417	12.68581428247278	0.6773534960470535	0.9392691713844575
ID311539	311539	13	0.971220076084137	35.59056970075305	71.53077296706329	0.0	236.0	236	1.1538678445259338	1		30034.668934240384	28966.0	22898.0	43161.0	1.3245289E7	4917.447196570132	-0.9792833221377413	-577.4327141192229	-0.0029290185712240254	0.012349855855753336	1.2078882228481007	1.1282071893593018	0.30943824192660285	1.0706262415629961	4.182751024773933	9.073093483003364	0.6385003022081315	0.9195402298850565
ID285434	285434	13	1.0	39.72671877026459	74.3449756847964	0.0	103.0	103	1.6820369736098892	1		27915.037553648068	27918.0	19054.0	38843.0	2.6016815E7	3456.09959864477	-0.9811004389621467	-838.5784839750077	0.003445042819885665	0.0216101563527334	1.7127353968235408	1.6414641057865702	1.1361204150394908	1.0434193417850086	8.88834592764461	12.390234072587802	0.7275649862566859	0.9560327198364013
ID307963	307963	13	1.0	37.757351184083525	72.41028429398806	0.0	218.0	218	1.7163178153596512	1		28106.063786008242	28021.0	18741.0	39337.0	2.7319094E7	3269.2671366465647	-0.9810636227915669	-890.7993489025462	-0.005327403399931364	0.006214995350682231	1.8041473818005829	1.6547018358861338	1.3310145566187541	1.0903156947513855	9.254336642312344	11.442109114789337	0.8882658950441349	0.9739869934967482
ID316677	316677	13	1.0	31.660387415604095	70.24544565909292	0.0	262.0	262	1.7229165241089266	1		27947.662589194704	27899.0	19207.0	39412.0	2.7416657E7	3245.5958220516945	-0.9810593649973277	-892.0348140075782	2.628147879380193E-4	0.006700754345505324	1.7942356056275282	1.6601801449948541	1.1332861702966628	1.080747538775733	9.325633534780069	12.371361249623966	0.7656904524521445	0.9533527696793
ID299270	299270	13	0.8758083581924438	42.54242856050385	72.10731425767402	0.0	173.0	173	1.1326941586680461	1		30456.505910165473	29354.0	23527.0	42474.0	1.2883102E7	4781.258005286543	-0.9789394243906038	-592.1796461615577	-0.007238198296448458	0.008263467666173344	1.2045583424386328	1.0811684901232874	1.1420098249769672	1.1141263858894694	4.030650987509437	8.367710954283062	0.7233886968483705	0.9349503858875415
ID288007	288007	13	1.0	42.57978462778956	72.79657798270897	0.0	116.0	116	1.697259337943917	1		28109.83945435467	28128.0	19582.0	38668.0	2.6788677E7	3221.6197809585738	-0.9810131565127479	-901.6461633631998	4.0000869593291143E-4	0.015466777052963617	1.7449601233335224	1.6534115313860416	-0.9753225224304093	1.0553695134028347	9.049952217238163	11.902755328908862	0.8027145543089619	0.9577464788732395
ID303363	303363	13	1.0	40.03208738605545	72.83762128215919	0.0	194.0	194	1.7211593420871327	1		27980.97443762782	27981.0	18527.0	38372.0	2.7365393E7	3220.0030242712833	-0.9810908473643429	-901.7241632001094	-0.007983459501187725	0.014003306848480463	1.8538422895575482	1.6249510379164527	1.314312858005326	1.1408603990521369	9.306621030122015	12.547499913513581	0.7428266749753436	0.9440694310511092
ID264969	264969	13	0.9528335928916931	26.988538775202723	76.08808712399214	0.0	1.0	1	1.149927476121979	1		28652.077625570782	27540.0	22152.0	40913.0	1.254961E7	4518.814934804603	-0.9797926264099011	-614.8736122906032	0.012867742130190865	-0.006304565997095247	1.3312185157142664	1.003523283474208	-0.4338368888664846	1.326544722615278	4.154232267786857	8.46685785516834	0.7282090992857663	0.9307774227902028
ID314121	314121	13	1.0	31.971657969887772	70.13716803253969	0.0	249.0	249	1.7171991082625837	1		28020.242827868893	27930.0	19021.0	38792.0	2.7347757E7	3253.9366894460086	-0.9810272705360731	-890.5207788717789	-0.015237528597158772	-0.004949707297611732	1.8015669539360242	1.6745551211854177	0.9653913238184436	1.0758481050541322	9.263842894641371	11.719927280252803	0.8475224505229644	0.9582104228121925
ID279818	279818	13	0.9440904855728149	35.8280124936707	75.52316074784842	0.0	74.0	74	1.101544176532326	1		30133.746268656723	28864.0	23408.0	41861.0	1.2113766E7	4536.91345916567	-0.978898350675345	-616.2313983586679	-0.0012085875808379033	-9.739889129464223E-4	1.212319368657392	1.0205189422726975	-0.9794211489434643	1.1879440140107098	3.812007183941716	7.557037902219223	0.8388037697424933	0.9536266349583834
ID306442	306442	13	1.0	39.30882593130514	73.21159266645144	0.0	210.0	210	1.6630405180139367	1		28047.737991266393	27752.0	19445.0	41491.0	2.5691728E7	3644.605886946777	-0.9809609591317687	-793.019602040076	0.00939240037781889	0.013662844751787298	1.7748806686829035	1.5829723611830435	0.9424291892859451	1.1212328858075804	8.688714628734962	13.046603892594836	0.6414612756242498	0.9013806706114408
ID310548	310548	13	1.0	37.08918888169949	73.22766545991593	0.0	231.0	231	1.7207197662040636	1		28026.27755102038	27942.0	19221.0	37478.0	2.7465752E7	3296.2520885023664	-0.9810174603082635	-878.8149103947181	-0.00442850116803459	0.017513943622538476	1.807768036512119	1.63069914350219	0.7101506126240753	1.1085846483181716	9.3018679039575	12.49832887333266	0.7483006721753677	0.9551000488042949
ID295701	295701	13	1.0	42.944335804613445	69.60579566059992	0.0	155.0	155	1.7008212712173432	1		28276.710855949877	28243.0	19235.0	38182.0	2.7089089E7	3375.0968543565446	-0.9811349062260535	-871.4498614356526	-0.019814167152173694	-0.013517137669831746	1.7060366718388993	1.6570983939678248	0.9225671826774688	1.0295325117984664	9.087977226554294	14.62024217164946	0.5342788239183878	0.9326829268292683
ID291600	291600	13	1.0	43.70838373265512	69.38921458125924	0.0	134.0	134	1.7061502282058016	1		28322.32049947976	28244.0	19351.0	39979.0	2.721775E7	3500.5322719204332	-0.9811407514567296	-841.8441013245318	-0.005058741934054743	0.0026265562298680807	1.7665010793895852	1.6488940088953408	0.944188910353507	1.0713248212800737	9.145014740528481	11.993329214219823	0.7989411007589722	0.9596009975062345
ID268568	268568	13	1.0	30.773939253679075	76.18270019259714	0.0	18.0	18	1.6775335198160066	1		27412.313577586177	27431.0	19518.0	38924.0	2.5438627E7	3176.5323741804914	-0.9810784991423365	-894.8919001996635	0.003785631778399038	-0.0025810835047808778	1.7412803214014991	1.6220654803986998	1.4156036927599467	1.0734957018957685	8.840814665999474	11.858872281374035	0.7899786729413204	0.9592573491490464
ID318232	318232	13	1.0	31.799291041324366	71.17682392493295	0.0	270.0	270	1.6824866560062708	1		27934.33119658121	27921.0	20513.0	39870.0	2.6146534E7	3212.744169514227	-0.9809745653889144	-896.6341798911726	0.003699020868353501	0.003415245367872634	1.7278187881866873	1.6534722231000152	-1.2898745386044308	1.0449639032624831	8.893099053809138	12.324064496793756	0.7357920120045977	0.9425692695214103
ID271641	271641	13	1.0	35.62521189304749	78.07324660203446	0.0	33.0	33	1.6562032661570858	1		27621.084895259097	27536.0	19466.0	40183.0	2.5052324E7	3247.2919259912915	-0.9809225417581351	-874.7090076305221	-0.001670166250437738	-0.0038106608135265816	1.7134486978850076	1.6220141630364557	2.02704855929147	1.0563709842566256	8.617417736267223	11.96979001434859	0.7558122854505912	0.9418181818181823
ID313113	313113	13	0.9921671748161316	32.066017603074485	71.13380119928765	0.0	244.0	244	1.6878735000646512	1		28075.93517534535	27942.0	21361.0	39800.0	2.6419455E7	3417.893145225034	-0.9810042475444347	-848.4380398526896	0.007467248658834967	-0.08004589977740176	1.7649169203841724	1.5364969779605788	0.65530017927547	1.148662799667058	8.950136567783334	16.871464113303166	0.39512451992444847	0.8877887788778874
ID315674	315674	13	1.0	31.84480458736647	70.31813427394991	0.0	257.0	257	1.6927963816576932	1		27989.510031679012	27912.0	19248.0	39034.0	2.6506066E7	3275.6560882215726	-0.9810361566495586	-884.0679521977659	0.009207872205470355	0.0075322010561857744	1.7614845462474407	1.6641595970862073	0.9824276204788236	1.0584829419796278	9.002420955592996	11.48354206046126	0.8578620381588483	0.962887646161667
ID298267	298267	13	1.0	41.93546480575187	72.11877105616597	0.0	168.0	168	1.6689434790267266	1		28191.54338394795	27964.0	22040.0	40959.0	2.5992603E7	3590.1804993903365	-0.9809464357634231	-808.5402224166444	0.03194485573445373	-0.00801019265460943	1.7865610922807886	1.5653774611547173	0.936549662893628	1.1412973142994616	8.750505268873656	14.314167220284146	0.5366743288633761	0.9064500246184138
ID275748	275748	13	0.9892394542694092	34.60347014801613	78.0407481963557	0.0	54.0	54	1.6112887559746414	1		27722.85348837208	27519.0	21550.0	37449.0	2.3841654E7	3094.744762869837	-0.9807312542162747	-911.8841299050517	0.04955627543105289	-0.07691485587564725	1.633923080887211	1.4871484740344965	0.7331820001164064	1.0986953282845582	8.156364498309184	17.042480384478214	0.35289124509959163	0.8558603491271821
ID320805	320805	13	0.990425169467926	31.79849280224094	72.93421212707936	0.0	283.0	283	1.672113365033886	1		28023.738942826323	27839.0	22190.0	39591.0	2.5978006E7	3274.394068032906	-0.9808724833506631	-877.7666822053627	0.004062163901791206	-0.05077010972092295	1.7123667983695083	1.6159065682912204	0.5862435225821446	1.0596941877526325	8.783777152025273	15.789214229150854	0.4427617939418925	0.887181949111858
ID282918	282918	13	0.9593795537948608	36.840542487649685	75.0135851385309	0.0	90.0	90	1.7628483535189456	1		27876.380487804912	27807.0	22168.0	36608.0	2.857329E7	2665.6695914371408	-0.9811052253244932	-1086.010271937117	-0.002705469917489167	-0.0018587531756812867	1.8128381490207022	1.721146443055529	-0.40725713951296894	1.0532736225526482	9.762921141915536	12.462346018257795	0.7899325955343165	0.9711583924349879
ID302374	302374	13	1.0	40.20097127325213	72.70313745177606	0.0	189.0	189	1.7127881091756132	1		27985.651593011302	27991.0	18805.0	38694.0	2.7230039E7	3255.342487163923	-0.9810045087082273	-887.9514183078744	-0.02122053282818251	-0.0015716747832405838	1.7803708792811483	1.6356899140403807	1.258911201968256	1.0884525630431905	9.216311632996218	14.14740463612067	0.5786466789839297	0.9308689390302451
ID293154	293154	13	1.0	43.38300543960662	69.36689695513248	0.0	142.0	142	1.7382160958129282	1		28349.785214785155	28237.0	19344.0	40301.0	2.8378135E7	3463.844632892935	-0.9810975504472224	-849.6018870076065	-0.0063272798004656555	0.008243240264525942	1.8134074449559645	1.6740877807925387	0.42832430608874683	1.0832212418977634	9.491992950538139	12.154668198330517	0.80738570408614	0.9610202117420602
ID273187	273187	13	1.0	36.36270149876769	78.85776417567915	0.0	41.0	41	1.3574954382999167	1		28106.685245901626	27651.0	18459.0	37930.0	1.7145078E7	3641.095176096217	-0.9807369666274147	-786.0233777124798	-0.014227046272727634	0.2068849340250617	1.672497827046037	1.3234517591620354	2.888224029027473	1.2637391695372453	5.78930766838031	9.960163224734217	0.7333369758463565	0.9590551181102368
ID321827	321827	13	1.0	31.67112571069928	73.5222871754955	0.0	288.0	288	1.6387545609359915	1		27929.127828054287	27786.0	19586.0	38377.0	2.4689349E7	3437.557001863295	-0.9809988540428333	-838.9308539888843	-0.011851556640477606	-0.015852416729550036	1.6808322819636365	1.561926569960833	1.0585110442237307	1.0761275941453414	8.43679894201561	13.622977386151197	0.5712727285029549	0.9293193717277493
ID277805	277805	13	0.9505341649055481	35.10324697207596	75.82212456442322	0.0	64.0	64	1.1584480014096612	1		29594.353603603584	28361.0	22961.0	41186.0	1.3139893E7	4701.523722913687	-0.9794215790676817	-599.1807390791324	0.001737546161872508	0.0018469788579123859	1.2848670577240981	1.0913083298518307	-0.35463275460989524	1.177363924179473	4.216022907925558	8.534253691979616	0.7274141227032009	0.9356540084388183
ID284462	284462	13	1.0	38.09836206046528	74.31297793766186	0.0	98.0	98	1.6743738951522034	1		27958.673513513524	27896.0	20788.0	38405.0	2.5861773E7	3306.249849696161	-0.9810523697576802	-875.6855409797568	0.052530822804266464	-0.0028661600503128216	1.7957519981885313	1.598066328243264	0.011315272870856763	1.12370304439277	8.807542782847834	12.876433879492804	0.6675340468301885	0.9155138339920945
ID270639	270639	13	1.0	34.01405122391098	77.4764996352336	0.0	28.0	28	1.6507130744766232	1		27581.83333333335	27576.0	19259.0	38942.0	2.482365E7	3291.093953960147	-0.9810615573633812	-868.290081994383	-9.97545097794673E-4	-0.011274646090094516	1.715650120181249	1.5620143705889473	-1.5243397223486501	1.0983574495120518	8.560380222293025	13.272946701155389	0.6106160536212492	0.9414532148457928
ID297263	297263	13	0.9539207816123962	43.15229085796695	72.50135030429195	0.0	163.0	163	1.5084768612279513	1		28652.63333333335	28019.0	22524.0	41477.0	2.1489475E7	3993.9475338015195	-0.9806514999912547	-727.2095562239409	0.05629626834697256	-0.011278904224224435	1.5177065680546311	1.4504008497302106	-0.5264284754727695	1.0464049082272258	7.148701751431833	15.757198386096915	0.3618087258124577	0.8550312677657776
ID300843	300843	13	1.0	40.15848582664131	72.9789088630324	0.0	181.0	181	1.7180799491044365	1		27921.73511293639	27884.0	18912.0	38453.0	2.719577E7	3265.2541930420903	-0.9811066895695895	-888.1034948354306	0.0011736394000635192	0.05022391333713136	1.8574219569703219	1.630240601177874	1.1392945130078298	1.139354495053249	9.273349146970409	13.201428842936556	0.6686588502542987	0.9036591014358504
ID322868	322868	13	0.9770345091819763	30.521253738854142	72.33424714219646	0.0	293.0	293	1.586687482969223	1		28208.899038461546	27808.0	22524.0	41483.0	2.3469804E7	3400.9242588012116	-0.9807370332724795	-844.5951292227824	0.08960663792892402	0.014589883449689832	1.6322494185369987	1.4789660163220062	0.7256998182541392	1.1036422747536743	7.909201937754363	18.64529681527144	0.285893265672746	0.8168875797741777
ID266039	266039	13	1.0	28.544957685240426	75.88441810910864	0.0	6.0	6	1.6126966101147606	1		27419.125874125886	27265.0	22026.0	38565.0	2.352561E7	3151.9333035559093	-0.9809784406303869	-897.2633477186093	0.01264306720407677	-0.018709161507611653	1.6601786913968444	1.6064355527322978	1.6708463293226192	1.0334548986874312	8.17062387680273	11.974455642871584	0.7160667757880136	0.9192513368983953
ID309553	309553	13	1.0	37.86398940991271	72.38582358807652	0.0	226.0	226	1.7264255227014984	1		28089.759146341425	27970.0	18698.0	39522.0	2.7640323E7	3239.325399157256	-0.9810337532605258	-897.0692880837089	0.005947158330985599	0.0014756809325696622	1.8014725624828645	1.6697246982637708	1.4457586565515181	1.0789039440789785	9.363658544096205	11.980641117099887	0.8197762165947089	0.9591041869522888
ID281395	281395	13	0.9440299868583679	34.58135646003129	74.66708052404675	0.0	82.0	82	1.45226583845082	1		28358.099857346675	27819.0	22276.0	41314.0	1.9879028E7	3959.6374060205458	-0.9806584020463287	-726.2348855034447	0.0500143260583301	-0.0019716400796055103	1.5314769506008086	1.289411726571707	-0.475275161835651	1.1877330716331433	6.625857873335082	13.841399461609916	0.4346022544678013	0.8761785040854815
ID287033	287033	13	1.0	41.98052597594552	74.06179343403771	0.0	111.0	111	1.6721133650338864	1		28014.102702702716	27878.0	19922.0	42054.0	2.5913045E7	3371.806902398146	-0.9809896577554112	-857.4691619201321	-0.010851742870934237	-0.018126808827592936	1.7694079830220044	1.5813534065815074	-0.5830209541130992	1.1189200185472925	8.783777152025277	13.4236292092897	0.6125637293374611	0.9121421520236924
ID303940	303940	13	1.0	39.98195248257689	72.9710431116117	0.0	197.0	197	1.715876999167621	1		27995.695696721323	27952.0	18598.0	38513.0	2.7323799E7	3248.29994867089	-0.981062838014051	-892.990966949712	0.011345552525087005	0.04914587392725999	1.8515103451554464	1.634820111923444	1.369713891404658	1.1325468359800492	9.249583516147824	13.23783589304967	0.6632817626343054	0.9153339604891819
ID308551	308551	13	1.0	37.873475708520026	72.3579532073885	0.0	221.0	221	1.70747986879847	1		28119.442946058112	28010.0	18412.0	39489.0	2.7107143E7	3305.706595478721	-0.981026269345332	-879.630561654386	6.819786302452581E-4	0.009724499991330696	1.8054491754778852	1.6274038314905808	1.2986121588290647	1.109404525503807	9.159274119022024	12.146642747128233	0.7801145967940745	0.9511352418558737
ID319815	319815	13	0.9898256659507751	32.06814300028669	71.47820823439079	0.0	278.0	278	1.6598533053306093	1		28085.245054945055	27868.0	22347.0	39702.0	2.5557573E7	3316.4074775340455	-0.9809608150716963	-872.6571171744175	0.0652039606530498	-0.04474640775492378	1.6850606491548412	1.6236769129001274	0.035040491686995745	1.0378053883546778	8.655442745583338	17.25954490825373	0.36512407642820416	0.8485554520037282
ID294721	294721	13	1.0	43.35606092135371	69.31319992787506	0.0	150.0	150	1.7533821723853262	1		28354.866009852296	28225.0	19606.0	40656.0	2.8780189E7	3481.3943580567	-0.9811050414061229	-845.8121835390994	-0.001768591149521035	0.008177520825153979	1.826779079769509	1.693665647574875	0.7226717147272261	1.0785948704723605	9.65835236629619	11.659496086810606	0.8927982858600857	0.9811685176243363
ID276802	276802	13	0.9936688542366028	35.474990581921645	77.75515341889793	0.0	59.0	59	1.2294120877052537	1		28249.368000000006	27374.0	22274.0	39853.0	1.4124684E7	4417.32421620126	-0.9804944113316361	-642.9327026924091	0.005347913176738127	-0.004231353854457354	1.355367847033772	1.1338178829171164	2.172355673672744	1.19540171967181	4.748373038351325	8.779893433819707	0.7740628150506997	0.9487179487179485
ID307020	307020	13	0.9967935681343079	37.8530993590861	72.39249930663429	0.0	213.0	213	1.722477396658413	1		28082.51481103169	27952.0	21056.0	40317.0	2.7492782E7	3358.260170799814	-0.9809864595474889	-862.8825242565271	-0.018229685012060955	0.01684067099657192	1.8886538237122183	1.5542632250212525	0.93813816618163	1.2151441231496638	9.320880408615562	12.304972500316142	0.7735804842424308	0.9575195312500001
ID274766	274766	13	0.9758300185203552	35.351751469359336	78.44843056844505	0.0	49.0	49	1.4543479410804838	1		27833.38285714285	27549.0	21099.0	37510.0	1.9483368E7	3730.18551383975	-0.9807434099856887	-760.0489660079023	-0.003122791983784524	-0.005188492507541728	1.580818524308617	1.3536826561795212	3.076620012249502	1.1677910750294593	6.644870377993152	11.122596644540225	0.6749692712102979	0.9095640858815877
ID305487	305487	13	1.0	40.09353481824172	72.9712861269673	0.0	205.0	205	1.7092511139519018	1		27988.955347871233	27957.0	19004.0	38613.0	2.6953364E7	3318.936144938427	-0.9811251378889703	-876.7149324435729	-0.015992786529455898	0.024225388791460183	1.8074674899562262	1.6196410226715856	1.1687706593205238	1.1159679612058864	9.178286623680087	14.486962122182268	0.549562171266524	0.9256951102588686
ID312137	312137	13	0.9378904700279236	34.19620300369203	70.82041546429818	0.0	239.0	239	1.1849191622031623	1		29737.14008620688	28633.0	22999.0	42863.0	1.3798033E7	4817.684853485552	-0.9796843558209283	-595.3143924634596	-0.02732213883685595	0.009565564759320517	1.2804630523413434	1.1370611844153327	0.408922857348231	1.1261162283010715	4.410901080670682	9.405232951997442	0.6266110783267865	0.8957528957528959
ID269642	269642	13	1.0	32.44191779401157	76.86484766646367	0.0	23.0	23	1.7096936385195622	1		27375.860706860734	27380.0	19656.0	39214.0	2.6335578E7	3101.880992781057	-0.9810191912982543	-912.2953006159213	-0.007118192582833279	0.005587431665931454	1.78455047593957	1.6598409162607335	1.15802018672724	1.0751334410768596	9.183039749844598	11.907571776359653	0.8138603899722637	0.9645531702446332
ID267093	267093	13	0.9968289136886597	29.92892464098353	75.90620948698681	0.0	11.0	11	1.6761801242590084	1		27469.07567567569	27463.0	19800.0	39825.0	2.5408895E7	3172.532794119681	-0.981045788876833	-896.2960564501717	0.0034179447438770776	-0.0012940616710937583	1.7351602980140157	1.6382832199455566	-0.45548036514090645	1.0591332908065056	8.82655528750592	11.325404039277602	0.8647562322671053	0.9601861427094107
ID317270	317270	13	1.0	30.87576470839882	70.85269728507195	0.0	265.0	265	1.7052632251678381	1		27908.287200832474	27774.0	20651.0	36805.0	2.6819864E7	3089.725958508256	-0.9810643379435072	-935.966301518125	0.0011049633628882074	-0.00807861158827468	1.828396647103402	1.6101303610387736	0.6839362726951319	1.1355581456918893	9.13550848819944	11.512335569776951	0.8661950728403847	0.9610000000000002
ID292183	292183	13	1.0	43.59805641603212	69.36944462167114	0.0	137.0	137	1.7189603385801522	1		28361.46721311477	28279.0	19606.0	40345.0	2.7680792E7	3520.8902762491	-0.981094313202426	-836.0350753805952	-0.008947510913828892	-0.017034895919576264	1.7849007214359036	1.6579397775728615	0.9100962348504817	1.076577536518791	9.28285539929944	13.01465818591131	0.6886933931489194	0.9508276533592993
ID273746	273746	13	1.0	36.531405102711624	78.87972618996203	0.0	44.0	44	1.344617277477448	1		28224.8779264214	27650.0	18525.0	36592.0	1.6878477E7	3446.867212613214	-0.9804630878046573	-821.8883763812918	0.011367861038939973	0.04228140455903049	1.6903698751252278	1.1574782120438885	-0.09739900980077491	1.4603902324350047	5.679985766596442	9.978797545448733	0.7168044426448937	0.9544728434504797
ID290643	290643	13	1.0	44.096853227950675	69.3882318437421	0.0	129.0	129	1.709693638519563	1		28318.236760124637	28349.0	19091.0	38938.0	2.7270462E7	3406.601558869576	-0.9811999022497394	-867.7053040602245	-0.007795569425946005	-0.008464864027827096	1.7716590835398385	1.6464396466710305	1.0892946662066574	1.0760546778146358	9.183039749844605	12.86591014535551	0.6971324525400635	0.95360315893386
ID283485	283485	13	0.9958083033561707	37.96065400883827	75.26621728621879	0.0	93.0	93	1.7512236314064702	1		27832.750491159117	27822.0	20349.0	39254.0	2.833374E7	3042.2401595570304	-0.9809358633683648	-941.4908375452155	0.042531742595560515	-0.022411411160590974	1.9339552718709683	1.6063905198917854	2.7058729592238406	1.2039135240920429	9.634586735473611	15.175990105100654	0.5256889950145787	0.9037004012483281
ID286040	286040	13	1.0	40.703264188604194	74.21538741449392	0.0	106.0	106	1.720280077998034	1		27881.63394683022	27813.0	19089.0	38266.0	2.7268238E7	3327.5067291750415	-0.981079624455888	-868.9679889925987	0.00919992221562527	0.003040134960905403	1.7810618519001267	1.6780257375653933	-0.7125546410535426	1.061403178764246	9.29711477779298	12.903150117427682	0.7017243658038936	0.9426506024096383
ID289627	289627	13	1.0	44.349960267474394	71.2477574555833	0.0	124.0	124	1.7242332354391392	1		28347.07215447158	28351.0	20133.0	38126.0	2.7893519E7	3205.0733009675146	-0.9810065827986434	-913.627266237673	0.008299711816179039	0.012329407280834868	1.8237832029655041	1.64890766623905	1.0828289514987612	1.1060553846082377	9.339892913273628	11.973371388455124	0.8186888086013512	0.9656019656019642
ID296283	296283	13	1.0	43.09525080239263	70.48240580813136	0.0	158.0	158	1.6442846820334507	1		28342.37822671154	28115.0	20386.0	42345.0	2.5253059E7	3690.24010508643	-0.9809490524658769	-790.9363432048435	0.06365542611020616	0.03511743761547978	1.6753801631826213	1.4997142832636563	1.2854139996248881	1.117132897832168	8.493836455989802	15.054851960958045	0.4709347956168776	0.9390436153441932
ID314715	314715	13	1.0	31.94430746621672	70.22171431791885	0.0	252.0	252	1.7141126007583936	1		28036.902162718885	27951.0	19392.0	38943.0	2.7223832E7	3255.599221405793	-0.9810412082686693	-891.2625951345165	0.015179071034126721	0.002345901435569645	1.8128028149845121	1.642478839933596	0.9620884414623339	1.1036993420614187	9.230571011489761	12.482106099076816	0.7444965543710055	0.9496332518337411
ID272228	272228	13	1.0	35.911046065769305	78.25286943445995	0.0	36.0	36	1.611288755974642	1		27665.088474970857	27486.0	19191.0	41071.0	2.3764311E7	3407.5193940853046	-0.9808808071189334	-833.0487269586396	8.112734108969319E-4	-0.014721827577952828	1.677573716443553	1.5247964617954148	2.416166929679001	1.1001951791442683	8.156364498309191	13.855979228375332	0.5338657287522188	0.9305856832971806
ID301413	301413	13	1.0	40.37261323307529	73.01602734706559	0.0	184.0	184	1.7382160958129278	1		27919.486486486472	27914.0	19047.0	38473.0	2.7891567E7	3239.3876730889588	-0.9810499000726005	-892.3887570203984	-0.004562742590577793	0.03219588689782293	1.8308388957884185	1.6851077379788215	1.051771310848289	1.0864818044123352	9.491992950538137	12.605511881668969	0.7506652274896218	0.9353629976580802
ID281959	281959	13	1.0	35.259913739630264	73.60089938111477	0.0	85.0	85	1.6788858243643634	1		28122.967880085645	28027.0	21166.0	39113.0	2.6266852E7	3209.939806549052	-0.981015156754132	-905.4468448421491	0.013067189537733498	-0.002332460128848381	1.706784579126742	1.6475209913059443	0.33411478274996564	1.0359713704004592	8.855074044493009	13.146724277894169	0.6438236882022941	0.9447261663286005
ID280416	280416	13	0.8960255980491638	35.76365593235908	75.48234516543893	0.0	77.0	77	1.1259957311625446	1		30003.730310262537	28787.0	22818.0	42164.0	1.2571563E7	4764.33098486173	-0.9789977265859564	-587.108947729726	0.0030652878609466953	0.004765009176319941	1.2181028704508272	1.069270889485101	-0.9613750930160689	1.1391901551134485	3.9831197258642885	7.8375665598134905	0.8148369990811742	0.9501133786848074
ID311139	311139	13	0.9465802907943726	36.44456203375476	72.1460935926933	0.0	234.0	234	1.1912863179944164	1		29645.50854700856	28554.0	22887.0	42534.0	1.3874098E7	5019.419846477867	-0.9797159811359601	-570.5340432085287	-0.00956521835425043	-0.006890507208699671	1.2487791635973298	1.1558765599395648	2.4950447319919458	1.0803741566163625	4.458432342315864	8.554923227714957	0.7655257638481021	0.9361277445109786
ID288622	288622	13	1.0	42.999410687781975	72.70103490145236	0.0	119.0	119	1.6539179011024627	1		28197.46954595792	28101.0	20750.0	39779.0	2.5462315E7	3361.2399680717363	-0.9810294223587525	-867.6450440905055	5.139416276726629E-4	-0.006562729479881389	1.7107851223475647	1.61791772998213	0.3280515210288587	1.0573993291775476	8.593652105444637	11.929839973460334	0.7587844044456474	0.9515789473684201
ID304494	304494	13	1.0	40.18167483905235	73.02427246601502	0.0	200.0	200	1.7057067843443265	1		28035.517169614963	28040.0	18898.0	38807.0	2.6942132E7	3328.704598195617	-0.9810036737965704	-869.889976836254	-0.01572344639853491	0.020377560160866476	1.7786545166903118	1.626145754036881	1.2466837981219143	1.0937854200798607	9.14026161436396	14.314286104405719	0.5605690342049848	0.9049411764705884
ID318830	318830	13	0.9957746267318726	32.278532036311695	70.72097921126456	0.0	273.0	273	1.661675318288963	1		27960.320175438585	27825.0	21301.0	39090.0	2.5499812E7	3177.65191953807	-0.9810377760813292	-910.4629408894475	0.010788851926346339	-0.008782478318994955	1.698743864165378	1.5969047221662658	-1.114659446228113	1.0637728354018288	8.674455250241403	13.898986818174281	0.5642684768670765	0.933026584867075
ID293750	293750	13	1.0	43.31837728230865	69.28473378980104	0.0	145.0	145	1.7325491693205601	1		28321.13205645158	28184.0	19475.0	40731.0	2.8094563E7	3510.55259631357	-0.9811245638025179	-838.6722492154234	-0.018384686117549915	-0.007009144245548886	1.7652141057351918	1.689285360535349	0.8204527685807054	1.0449472581564196	9.430202310399432	12.592985307534638	0.7472630026391807	0.9511025886864817
ID302966	302966	13	1.0	40.171645746244565	72.79237116719405	0.0	192.0	192	1.718079949104436	1		27974.299897645873	27938.0	18827.0	38756.0	2.7330891E7	3264.016288106821	-0.9810543648566041	-887.6071863371377	-0.004276858929138365	-0.00865123451083127	1.8250804132287273	1.635261543841503	1.2884115935856106	1.1160785992320885	9.273349146970405	11.861562717762173	0.8282523113604802	0.955903968642822
ID316278	316278	13	1.0	31.706274025004888	70.25800457840677	0.0	260.0	260	1.733422210025661	1		27948.87323943662	27892.0	19123.0	38897.0	2.778118E7	3193.9498278066294	-0.9810621507461961	-906.6341545263759	-0.00227698678496516	-1.428904918270743E-4	1.8222308301989765	1.66362426879626	1.0879776829682475	1.0953379704646162	9.439708562728448	11.507266310008319	0.895826947422062	0.9697265624999999
ID265591	265591	13	0.9904821515083313	27.792279319188147	75.1910778084674	0.0	4.0	4	1.5752034660476548	1		27597.586165048546	27304.0	22243.0	39314.0	2.2740411E7	3244.7796226201463	-0.9808653442796321	-871.9761883210853	0.058275894344273355	-0.09586836408954676	1.4878526358578152	1.4387510449964782	0.19643945948906033	1.0341279271574446	7.79512690980598	18.424715429497375	0.28855690848638876	0.869565217391304
ID268151	268151	13	1.0	30.11397090207562	75.98611040119313	0.0	16.0	16	1.6639500288929807	1		27437.86448087433	27454.0	19541.0	39902.0	2.5105646E7	3196.3141428489785	-0.9810531877118536	-888.9702899451011	-0.018336194038261117	-0.008924443213960059	1.6944190501145204	1.6388852303841035	-0.73702154915095	1.0338851181893935	8.698220881063992	12.662812381299787	0.6816790569756688	0.9516380655226209
ID307582	307582	13	1.0	37.64012331875279	72.31862263692744	0.0	216.0	216	1.7074798687984702	1		28100.68257261414	27998.0	18680.0	39542.0	2.7089058E7	3247.1777775589862	-0.9810037876648628	-893.8084733246828	-0.0014025842771457648	-5.766289055169147E-5	1.7866129263228003	1.6495632772858495	1.385485343802067	1.0830823836369885	9.159274119022028	13.118522813163436	0.6688073713165217	0.9386264003896739
ID321406	321406	13	1.0	32.1191951953468	73.68133638986144	0.0	286.0	286	1.6248469157231982	1		28000.22742857143	27819.0	19879.0	39775.0	2.4500199E7	3537.823566193887	-0.9808959403811013	-812.7419120720336	0.005199492440108463	-0.018452109795999518	1.6515015731770741	1.5983760143483734	0.32673701712755404	1.0332372097377593	8.294205157080142	13.427079245897042	0.5781247113403116	0.9155299055613845
ID298874	298874	13	0.9843571782112122	42.16582973824599	71.81853869264839	0.0	171.0	171	1.5174768030293326	1		28636.530961791832	27978.0	22480.0	41419.0	2.1735127E7	4034.8392301907156	-0.9806332930740467	-718.7453043193343	0.1778766266033168	0.10128072622160711	1.6809372929864894	1.379923814328163	1.0442138370443135	1.2181377519054408	7.234258022393105	18.19941862735788	0.2744661743143112	0.7781186094069524
ID287611	287611	13	1.0	41.71099026208403	72.80267812646025	0.0	114.0	114	1.6815871709614925	1		28075.313704496806	28083.0	19786.0	40561.0	2.6222343E7	3272.355800257299	-0.9810500304401383	-888.3349196854648	-0.006613459860349653	0.004566407623216236	1.7455332022984968	1.6274915769265041	-0.5676023301589302	1.072529791886796	8.883592801480109	11.688630232069027	0.8170925815214461	0.9604316546762591
ID313723	313723	13	1.0	32.10208855582874	70.32811362035356	0.0	247.0	247	1.712346384317416	1		28000.725025746666	27866.0	19169.0	39889.0	2.7188704E7	3303.874263349401	-0.9810584042492085	-877.9182159623116	-0.007475814802732468	0.0028701862037670543	1.8012519285362418	1.6395700629720158	1.2379147159925168	1.0986123552848657	9.2115585068317	11.958702459469297	0.8094217271708869	0.9651394422310758
ID285060	285060	13	1.0	39.112164838583375	74.4444561210236	0.0	101.0	101	1.695921684245027	1		27880.30987394958	27882.0	20658.0	38609.0	2.6542055E7	3266.502665080033	-0.9810527707439445	-883.8757807574767	0.026863107138527346	0.01475673323902665	1.7268988861851993	1.6549436310383239	1.9090587607624654	1.0434789764420738	9.035692838744609	13.155898684697338	0.6560399434348865	0.9387654320987655
ID271244	271244	13	1.0	34.97522055214611	77.74566784810833	0.0	31.0	31	1.6675831118839324	1		27602.66448801741	27620.0	19602.0	39161.0	2.5339246E7	3216.3853613076835	-0.9810357302792606	-887.8950340604342	0.004204040898137135	-7.021242398430343E-4	1.7516621076130938	1.6043831708612988	1.6886874655104513	1.0917978569126536	8.736245890380102	11.671048219854274	0.80596278043138	0.9567933368037479
ID291213	291213	13	1.0	43.888516612298524	69.363490366282	0.0	132.0	132	1.7211593420871332	1		28324.773006134972	28262.0	19523.0	39583.0	2.7701628E7	3466.8034314554743	-0.9810965229540108	-848.0808529925617	-0.008014705282499236	-0.0024393817639530866	1.803657752600932	1.657508611216238	0.8329073787368712	1.0881739861836697	9.30662103012202	11.997215845007858	0.8125328885659018	0.9598039215686277
ID310158	310158	13	1.0	37.30696024564289	73.23892220632403	0.0	229.0	229	1.7356028904828638	1		28037.093373494008	27995.0	19293.0	37522.0	2.7924945E7	3246.540721072845	-0.9809754576729752	-890.606895973616	0.0024250765019786856	0.01787551363858184	1.797711198806824	1.6727716618495814	0.8082622620654485	1.074690132435109	9.463474193551038	12.52917797470441	0.7575569894360489	0.9526315789473688
ID312725	312725	13	0.9804088473320007	32.40011296083846	71.59797368900558	0.0	242.0	242	1.4903139357585475	1		28537.33061224487	27877.0	22229.0	42062.0	2.0974938E7	4132.583116007482	-0.9805406822739173	-695.9206977395719	0.05114991981697446	0.031630216951697605	1.5620587762043383	1.398419896912661	-1.0078660642738226	1.117016984421452	6.977589209509239	14.978396685027818	0.3908270417407989	0.8128460686600215
ID269206	269206	13	1.0	31.716947487091524	76.59764244995252	0.0	21.0	21	1.6562032661570842	1		27417.399558498902	27451.0	19561.0	38651.0	2.4840164E7	3178.807066170185	-0.9810838720023776	-894.6763956302055	-0.04875457326950617	-0.032737914842172804	1.7116402758697158	1.5354674514179383	-1.253859075718819	1.1147356293935697	8.617417736267207	14.804295202702427	0.4940962266762091	0.9335736354273944
ID295318	295318	13	1.0	43.44087903284717	69.38801107734997	0.0	153.0	153	1.713229720143162	1		28345.317853457203	28219.0	19321.0	40522.0	2.7466613E7	3573.1659822163483	-0.981097721124207	-823.4860319174912	-0.026745926269658247	0.00341061688481539	1.7678378910911279	1.644909005866596	0.48578010823089074	1.0747329395037075	9.221064759160736	12.484400954686143	0.7434564261068903	0.9680638722554894
ID275344	275344	13	0.9847605228424072	34.249802354241076	77.24984869823389	0.0	52.0	52	1.6341318308215163	1		27845.28813559322	27592.0	21590.0	38670.0	2.464308E7	3329.828094282377	-0.9809428408730635	-860.885593753439	0.033658880640678054	-0.06264573354428829	1.6797373149274342	1.5041959622679273	0.9871723606662511	1.1167011194437972	8.389267680370477	16.845541399841668	0.37150440630489856	0.8584630350194563
ID317840	317840	13	1.0	31.853253902023486	70.15748705382205	0.0	268.0	268	1.7021550745366025	1		27943.601047120428	27889.0	19545.0	39150.0	2.6686139E7	3049.5297003112896	-0.9810912191567794	-950.8792292547324	0.0018402462281334236	5.540809119588981E-4	1.7537899582144134	1.680196011080752	1.6777877882045074	1.0438008105294356	9.102236605047827	11.595275845714673	0.8507379668260246	0.9560659011482773
ID322448	322448	13	1.0	31.495885837941003	73.26702462664775	0.0	291.0	291	1.6378310587150402	1		27905.371331828417	27773.0	19191.0	38264.0	2.4724159E7	3514.713648731335	-0.9809584862828811	-818.0446570150901	0.008642754893306391	-0.0038724021587814277	1.7159611448834162	1.5741873666796993	0.9233344202178477	1.0900615652269834	8.427292689686588	11.299558199771473	0.8294209770515601	0.9420828905419771
ID306065	306065	13	1.0	40.046770143333	72.99463962366207	0.0	208.0	208	1.7114625925763145	1		27978.822680412355	27927.0	19157.0	38616.0	2.7139458E7	3307.99255728168	-0.981081822701761	-877.2448872888066	-0.005223820899192479	0.010889984048103589	1.8030779893821647	1.6240646581229705	0.9770723871033175	1.110225495249734	9.202052254502672	12.419258602853231	0.7497271155945521	0.9425511197663105
ID270232	270232	13	1.0	33.30973053844039	77.19250878727438	0.0	26.0	26	1.6815871709614905	1		27586.94004282653	27623.0	19746.0	38945.0	2.5766202E7	3168.427424058272	-0.9810546262587372	-901.7367632140449	0.00796243642126909	0.012791727031988973	1.7329305241867154	1.6338229787103355	-1.4727972067338475	1.0606599042661347	8.883592801480088	13.264335428144737	0.6344939947183352	0.9368421052631578
ID315289	315289	13	1.0	31.84723488096353	70.27287533589029	0.0	255.0	255	1.7039318548476294	1		28011.264033263993	27928.0	19375.0	39103.0	2.6946836E7	3258.879899076225	-0.9810634423599096	-890.6158215511306	-0.007361135440596477	-0.004389419388420925	1.786362956435704	1.637610683888279	1.0695909642794823	1.0908349426459734	9.121249109705888	11.93677764244617	0.8044331756260176	0.9619047619047613
ID309146	309146	13	1.0	38.05538150469247	72.43134784081198	0.0	224.0	224	1.7251104846617238	1		28113.188583078485	28036.0	18720.0	40325.0	2.7579038E7	3306.2791525835023	-0.9810791836841573	-881.7891977779262	0.003988632045347461	0.007627910341743501	1.853188422770241	1.6263943084242587	1.1986052839994528	1.139445959181764	9.349399165602652	12.276897578561005	0.7795003251221375	0.9530038759689924
ID320410	320410	13	0.9860210418701172	31.962549492219043	72.37252605032957	0.0	281.0	281	1.5909726182581536	1		28282.6495828367	27874.0	22110.0	40197.0	2.3729143E7	3366.5805390968976	-0.9806972195221516	-853.6427419382774	0.08235272596775611	-0.11492856542643407	1.60239571815357	1.490982320007276	0.6825847517441502	1.0747248284914273	7.951980073234999	18.20743451943846	0.30143080517387844	0.8188937836514925
ID277414	277414	13	0.9630647301673889	35.32333362492828	76.64960684720218	0.0	62.0	62	1.1179046390524263	1		29699.69343065694	28481.0	23317.0	41151.0	1.2206574E7	4404.915740555744	-0.9792692881884344	-636.9895046196087	-0.005788399965568538	-0.002615956505885992	1.2008725122658364	1.0589288363361173	2.245662754868596	1.1340445845453058	3.926082211890077	7.650100045414363	0.843014459921095	0.9571263035921207
ID272800	272800	13	1.0	36.36481388091872	78.83355473907648	0.0	39.0	39	1.3586095094257113	1		28099.75901639345	27623.0	18088.0	38111.0	1.7140853E7	3657.0763663594594	-0.980731678507077	-782.1767121204482	-0.01940882048114268	0.17977620935898755	1.6169526247169066	1.3834366564331575	2.9295900807769746	1.1687941165920896	5.7988139207093425	9.54854405862061	0.799235423148532	0.972111553784861
ID276384	276384	13	1.0	35.32920539165722	78.84604689268228	0.0	57.0	57	1.3333177722966043	1		28214.017006802715	27709.0	20355.0	38127.0	1.6589842E7	3576.4972504300595	-0.9807167831521647	-802.4188943671616	0.008673463469775778	0.15072431129169991	1.551561164606965	1.2905860259032853	-0.1595272253958899	1.2022144463566637	5.584923243306124	11.21645783570401	0.5578476611117503	0.9244689221085759
ID284064	284064	13	1.0	37.34419626635452	74.59412950814851	0.0	96.0	96	1.73865124817819	1		27960.00000000001	27863.0	20980.0	38118.0	2.793204E7	3057.9935452917653	-0.9810182838563817	-945.087949041425	0.036066411221932666	-0.03548086390886945	1.8716127239418479	1.6195949265047103	-0.15344638663437965	1.1556054500497996	9.49674607670264	14.39443784344798	0.5759639117139166	0.9106654512306294
ID292769	292769	13	1.0	43.348998041300106	69.36250070874269	0.0	140.0	140	1.707036770343157	1		28352.429760665982	28234.0	19652.0	40976.0	2.7246685E7	3551.486455449095	-0.9810627008773344	-827.1586992809285	-0.012140427766169576	-0.007225557222957115	1.7780013785070627	1.6453001036451107	0.6901618020243324	1.0806547538457918	9.15452099285751	12.592204445492248	0.7255075837632596	0.9459724950884091
ID301985	301985	13	1.0	40.4961866265887	72.98283191615548	0.0	187.0	187	1.7127881091756127	1		27950.556243550032	27925.0	19220.0	38598.0	2.7084089E7	3273.64050944941	-0.9810826795951406	-885.59560713835	-0.0013031623479024626	0.01910056557635107	1.7824508624516153	1.6615176588328298	1.1556058546410484	1.0727847838245292	9.216311632996215	12.905999801588136	0.6953183758345527	0.9286398467432954
ID296874	296874	13	0.9838232398033142	43.08132871296819	71.64632103721227	0.0	161.0	161	1.5392551438483701	1		28643.164102564126	28136.0	22397.0	41319.0	2.2341668E7	3804.2758942514456	-0.9806506505290421	-763.1799174441134	0.08648150768595915	0.009976182297655732	1.6713554442691845	1.4704741976365103	0.48419735298942596	1.1366098412033003	7.44339557363179	16.01848867981445	0.36453387030527584	0.7905098435133758
ID286635	286635	13	1.0	41.450362703412864	74.08316145485169	0.0	109.0	109	1.6725657154723064	1		27992.061822125834	27857.0	19240.0	38583.0	2.5808681E7	3301.938571431515	-0.9810621057690334	-878.336052361074	-0.014083353391041182	0.004900303188413393	1.737020934584259	1.6595400267405729	-0.43709301437170334	1.0466881826260395	8.788530278189784	13.990391453309112	0.5642432660992058	0.8771347248576831
ID274358	274358	13	1.0	36.432138978507055	78.89297246715503	0.0	47.0	47	1.3224938215362447	1		28298.685121107286	27695.0	18324.0	36637.0	1.635664E7	3459.140123838104	-0.9804534387769811	-820.7005179658081	-8.272518927838564E-5	0.034042667439792784	1.6433436834620303	1.141220735286286	3.0785824509327493	1.4399875787831546	5.494613846180329	9.967133954337072	0.6950346401791743	0.9475409836065584
ID319415	319415	13	0.9958775043487549	32.22781644790775	70.87813786784021	0.0	276.0	276	1.6465834175079213	1		27956.952169076798	27821.0	22141.0	37939.0	2.51333E7	3102.618556918718	-0.9810690173492939	-933.9375490561215	0.020374139618419274	-0.010933589040441859	1.6995021670523174	1.5956194488591235	2.630912570989816	1.0651049460869073	8.517602086812376	13.076865832762829	0.6259215087157749	0.907801418439716
ID266673	266673	13	1.0	29.42844936489786	75.97135429548025	0.0	9.0	9	1.6575729727450104	1		27426.16721672169	27393.0	20136.0	38522.0	2.4930386E7	3299.1898756276355	-0.981019923777921	-859.3452481874053	0.003791091018829614	-0.0014669106404377184	1.692064090261758	1.6423689932920407	0.7655363989145295	1.0302581802096167	8.631677114760768	11.602413059515117	0.8057650106170742	0.9562927856766719
ID282546	282546	13	1.0	36.09317145559321	74.49538398786983	0.0	88.0	88	1.6566599608482848	1		28018.252480705592	27918.0	22127.0	38313.0	2.5412555E7	3104.1243398774027	-0.9810269597974529	-933.4175163596284	-9.738036806600682E-4	-0.004744606713650014	1.737740549275029	1.5593235430728676	2.8089844280535403	1.114419491063776	8.622170862431732	13.73282676849671	0.574521922985021	0.9283520982599801
ID289213	289213	13	1.0	43.592437845472375	71.59919343612673	0.0	122.0	122	1.673922033345257	1		28288.46544276457	28286.0	20439.0	38472.0	2.6195119E7	3248.5478006948106	-0.9810453143436209	-901.4104831182121	-0.007548292489660134	0.0020148717341726624	1.707984477305994	1.61293494979183	-1.3985288122119133	1.0589295479811083	8.802789656683325	13.129043055721244	0.6417472899747888	0.9507186858316221
ID305085	305085	13	1.0	40.251288837928044	73.3753369749139	0.0	203.0	203	1.70304369640582	1		27973.330905306953	27948.0	19125.0	38118.0	2.6882371E7	3292.5085447832853	-0.9810714488534115	-880.7051417442933	-0.009344973198320438	0.03236813102234926	1.8276790905158584	1.6011144636972607	1.4958917969426988	1.1415043283635196	9.11174285737687	15.23034667056892	0.4936188563224784	0.888734353268429
ID311742	311742	13	0.9533157348632812	34.878386464880805	71.8420399368453	0.0	237.0	237	1.441285453168085	1		28865.979739507962	28009.0	22664.0	41806.0	1.9946392E7	4191.20812642479	-0.9802684300609962	-684.3219109419352	0.0628631895469492	-0.0347695071508635	1.6438534020599471	1.3755812030354024	1.0323269556524075	1.1950246182723103	6.526042223880243	18.54935048415635	0.23834296027785026	0.744981009224091
ID308159	308159	13	1.0	37.805903599516554	72.36719620770819	0.0	219.0	219	1.7338585655291192	1		28116.056338028127	28010.0	18931.0	39438.0	2.794736E7	3243.108429088496	-0.9810420826980246	-897.2633822142822	0.006646878878975502	0.011427083466710985	1.8128333377516264	1.6739088483193245	1.483278018535609	1.0829940588293012	9.444461688892977	11.614560562834903	0.8797950363950195	0.9749754661432778
ID281017	281017	13	0.9920949935913086	35.38495043625033	75.53416533680821	0.0	80.0	80	1.6004540646379357	1		28210.39197166469	27806.0	21457.0	40408.0	2.3894202E7	3487.282010755074	-0.9807999523917444	-826.4758679496022	0.05710164691577054	-0.07879285881406922	1.6397749557558152	1.4355347444086088	1.1643102908611378	1.1422746555892984	8.04704259652532	19.34711690045445	0.27015539989694143	0.8266601562499999
ID294330	294330	13	1.0	43.3567209486494	69.27497238060771	0.0	148.0	148	1.7429967966912685	1		28283.208747514942	28131.0	19697.0	40841.0	2.8452908E7	3518.976624495294	-0.9810600692158361	-832.6442832369622	-0.007608460773931882	0.009244765283677825	1.8362875136070085	1.6648838794752614	0.601357909627866	1.1029523057102157	9.544277338347808	11.992170528639516	0.8339832410127225	0.975230694511899
ID290244	290244	13	1.0	44.14156504036714	69.86405927190127	0.0	127.0	127	1.7229165241089277	1		28365.70714285717	28353.0	19002.0	37992.0	2.7798393E7	3239.096000090749	-0.981094620740232	-908.9192282073004	0.004267816857666381	0.009525683276384308	1.858102323235889	1.6359797345783056	0.7890661873519967	1.1357734353077658	9.32563353478008	11.496468035128665	0.8866645331904042	0.9751491053677933
ID285639	285639	13	1.0	40.10995452153202	74.20127588696838	0.0	104.0	104	1.643824549190516	1		27940.90929451288	27868.0	18775.0	38403.0	2.4951232E7	3518.466715914899	-0.9810362630849958	-821.6336611283626	-0.017361187690847817	-0.003380039202687764	1.6743674238086814	1.5744159118395402	-1.396341680002558	1.0634848207627414	8.489083329825291	14.544767294370727	0.5042630034754854	0.9182519280205649
ID303559	303559	13	1.0	39.98200502646331	72.91290586955732	0.0	195.0	195	1.7145538705818342	1		28013.931140801644	28012.0	18706.0	38335.0	2.7257555E7	3226.4532640357024	-0.9810470728931354	-898.8603590107562	0.0051662282820168015	0.01633606816337589	1.8357688422505478	1.6211750570928674	1.2816692538181784	1.1323692862277905	9.23532413765428	13.030875973125788	0.6834626471156071	0.9221642145230193
ID314311	314311	13	1.0	32.04061225411371	70.20973243058499	0.0	250.0	250	1.7338585655291188	1		28012.687499999996	27908.0	19202.0	38849.0	2.7788586E7	3231.549198000376	-0.9810437505565537	-897.2427559526604	0.008982712695513071	-0.006273193199084726	1.8124869251407525	1.682805695013206	1.0304841032339622	1.0770625096598148	9.444461688892972	11.521344724954593	0.8940889571652636	0.9678519240136383
ID306624	306624	13	1.0	38.96102052393443	73.08861490380858	0.0	211.0	211	1.6761801242590089	1		28099.04077253216	27874.0	20022.0	41248.0	2.6188306E7	3577.0124388370073	-0.9809386893825288	-808.5188417609937	0.01677669721036898	0.00995478407006125	1.81001173437389	1.5487505842084988	0.859686035416904	1.168691558750185	8.826555287505924	15.98296068023153	0.4341968293855383	0.8809297912713484
ID267723	267723	13	1.0	30.067896501149086	75.95564840748415	0.0	14.0	14	1.6580292901584026	1		27440.970329670316	27435.0	19642.0	39747.0	2.4971283E7	3203.07183284038	-0.9810342004419565	-886.2898445490976	-0.009067177387696346	-0.001996630362045981	1.7027229654488774	1.619965494355108	-0.8681486115985269	1.0510859468193268	8.63643024092529	12.263067340918667	0.7216820561937302	0.9375644994840044
ID288203	288203	13	1.0	42.8685646625443	72.55267055962445	0.0	117.0	117	1.6963676860105936	1		28148.327024185048	28118.0	19614.0	38995.0	2.6769059E7	3249.093714819482	-0.981045537849582	-896.8050536747501	0.0016503063707565843	0.0020050423786137513	1.7639577652033105	1.649982861709981	-1.5472732513846001	1.0690764165727213	9.040445964909132	11.864643820093548	0.8070311694837056	0.9548192771084337
ID291797	291797	13	1.0	43.76359088735494	69.36204797053375	0.0	135.0	135	1.7290525983109388	1		28326.886754297266	28238.0	19511.0	39781.0	2.8015291E7	3453.843580572989	-0.9811249981540195	-852.6357052768782	-1.0393475272971482E-4	0.005170943848045467	1.8371406931419547	1.644335190435724	0.8031482477832139	1.1172543796591377	9.392177301083304	11.799159946501515	0.8477620464528174	0.9615571776155717
ID316881	316881	13	1.0	31.626716837235453	70.20295190275314	0.0	263.0	263	1.726863646175802	1		27968.78643724696	27896.0	19327.0	39318.0	2.7633161E7	3256.5560633990403	-0.9810271707437367	-888.1656991662882	-0.003524801606641217	-0.003262581614551654	1.851166611708167	1.6330685140369925	0.9996076844738968	1.1335511007630843	9.368411670260718	11.848413610426027	0.8386010806943157	0.9633431085043986
ID313298	313298	13	1.0	31.982014052931536	70.18000859705045	0.0	245.0	245	1.7061502282058012	1		27989.60248447203	27900.0	18855.0	39124.0	2.7037956E7	3288.759585898364	-0.9809998831735869	-878.8348766331644	-0.009446529905335179	0.0011025797590783564	1.7936115795428524	1.6264099694212744	1.0948372678401002	1.1028040981457299	9.145014740528477	12.690862630197628	0.7135295891629982	0.9557873820168903
ID271837	271837	13	1.0	35.847099586998766	78.25960478253018	0.0	34.0	34	1.5971419610281925	1		27642.32508833923	27425.0	18920.0	41100.0	2.3468334E7	3449.776661535638	-0.9809509522073906	-825.2539424982739	-0.018124369309473577	-0.012126293834044028	1.6727569450663105	1.5045196839633563	-0.7803932341374387	1.1118212429496215	8.01377071337371	13.30717792449469	0.5686890277506752	0.93046357615894
[truncated: 816 more rows]
