# Supplementary material for: Adhesion pilus retraction powers twitching motility in the thermoacidophilic crenarchaeon Sulfolobus acidocaldarius
Source: Nat Commun. 2024 Jun 14;15:5051. doi: 10.1038/s41467-024-49101-7 (PMC11178785; doi:10.1038/s41467-024-49101-7)
Supplement: Supplementary file 15 — Source Data [file 41467_2024_49101_MOESM15_ESM.zip › TWITCHING FULL TRACK DATASET/Figure 1/MSD data/upsE_100X_1sec_interval_5min_total__9_spots.csv]

LABEL	ID	TRACK_ID	QUALITY	POSITION_X	POSITION_Y	POSITION_Z	POSITION_T	FRAME	RADIUS	VISIBILITY	MANUAL_SPOT_COLOR	MEAN_INTENSITY_CH1	MEDIAN_INTENSITY_CH1	MIN_INTENSITY_CH1	MAX_INTENSITY_CH1	TOTAL_INTENSITY_CH1	STD_INTENSITY_CH1	CONTRAST_CH1	SNR_CH1	ELLIPSE_X0	ELLIPSE_Y0	ELLIPSE_MAJOR	ELLIPSE_MINOR	ELLIPSE_THETA	ELLIPSE_ASPECTRATIO	AREA	PERIMETER	CIRCULARITY	SOLIDITY
Label	Spot ID	Track ID	Quality	X	Y	Z	T	Frame	Radius	Visibility	Manual spot color	Mean intensity ch1	Median intensity ch1	Min intensity ch1	Max intensity ch1	Sum intensity ch1	Std intensity ch1	Contrast ch1	Signal/Noise ratio ch1	Ellipse center x0	Ellipse center y0	Ellipse long axis	Ellipse short axis	Ellipse angle	Ellipse aspect ratio	Area	Perimeter	Circularity	Solidity
Label	Spot ID	Track ID	Quality	X	Y	Z	T	Frame	R	Visibility	Spot color	Mean ch1	Median ch1	Min ch1	Max ch1	Sum ch1	Std ch1	Ctrst ch1	SNR ch1	El. x0	El. y0	El. long axis	El. sh. axis	El. angle	El. a.r.	Area	Perim.	Circ.	Solidity
			(quality)	(�m)	(�m)	(�m)	(sec)		(�m)			(counts)	(counts)	(counts)	(counts)	(counts)	(counts)			(�m)	(�m)	(�m)	(�m)	(radians)		(�m^2)	(�m)
ID98816	98816	3	1.0	68.06352750836152	26.87147629645077	0.0	168.0	168	1.70304369640582	1		33548.25809822365	33630.0	21654.0	43517.0	3.2105683E7	3832.468911741652	-0.981167246347727	-912.1169934963707	0.0025731511906215	0.006161202973724385	1.840781665349886	1.5848798866870606	2.4709187703131263	1.1614644622677037	9.11174285737687	12.162579996956131	0.7740337534983625	0.9499504459861248
ID93701	93701	3	1.0	67.87855146233096	26.958291373456806	0.0	94.0	94	1.7264255227014984	1		33193.80223123734	33228.0	21163.0	43777.0	3.2729089E7	3762.078067670014	-0.9811478251951802	-918.4006487488818	0.0019836585522931246	-0.0013131682369682185	1.8529096569166086	1.6279495101533217	-0.7134921382975439	1.138186193957637	9.363658544096205	12.068014324400757	0.807948721992672	0.9553831231813783
ID100868	100868	3	1.0	68.06886447654378	26.91940419276787	0.0	198.0	198	1.7198402773828971	1		33405.28045035823	33508.0	21296.0	42826.0	3.2636959E7	3636.9827367495946	-0.9810617641312617	-951.6137461473778	0.003224549133659839	0.00480271586539074	1.914527124366485	1.5601945823597672	-0.6723121313412497	1.2271079171873525	9.292361651628473	12.548764228543103	0.7415390880961237	0.9508754863813234
ID101895	101895	3	1.0	67.97833931145608	26.969264580002857	0.0	214.0	214	1.718079949104436	1		33374.54928131416	33450.0	21508.0	43325.0	3.2506811E7	3777.706944240335	-0.9811179732590165	-918.0995274391526	-0.002991182549461441	0.013274983588292598	1.872763501088688	1.6000307699474805	-0.6337449902537551	1.170454678912306	9.273349146970405	12.140270926031553	0.7906599090499149	0.9438800193517184
ID87558	87558	3	1.0	68.43378743512773	28.308845210953187	0.0	1.0	1	1.5728004082547558	1		32842.19926650367	33146.0	21361.0	41634.0	2.6864919E7	3665.788538160797	-0.9812235213273025	-936.3724352084622	0.02157660995607924	0.005749153265155583	1.6394405865235526	1.531511795155507	0.4275953453176676	1.0704720601626752	7.771361278983407	11.30260228611017	0.764451735866308	0.9572599531615923
ID101382	101382	3	1.0	67.997794613826	26.977286500805818	0.0	206.0	206	1.714553870581834	1		33338.27600411947	33403.0	21467.0	42602.0	3.2371466E7	3636.545973099313	-0.9811090529464997	-952.2425934546025	-0.026569297128769185	0.002723723298008594	1.891977363813264	1.5346567914972942	-0.6210416515265165	1.232834190872963	9.235324137654278	12.999568158542626	0.6867586779408644	0.9505870841487283
ID90123	90123	3	1.0	68.00594432106686	26.91436803130975	0.0	37.0	37	1.7697010454536006	1		33011.55222437138	33122.0	20525.0	43195.0	3.4133945E7	3709.651674570097	-0.9811280629186306	-925.2775535258047	0.011509112667424885	0.030712566900381714	1.9012626975961986	1.6819312957895503	-0.7741476364122668	1.1304044953296903	9.838971160547793	12.568768414656956	0.7826617383162816	0.9512867647058822
ID96271	96271	3	1.0	67.8791706736423	26.989237058027786	0.0	132.0	132	1.7529506768275713	1		33027.83382497542	33070.0	21042.0	42720.0	3.3589307E7	3604.9525676049498	-0.9811318464776153	-952.8148190471948	0.010605289421815276	0.0196044642307518	1.9165459700252772	1.640810006489357	-0.708250317488931	1.168048684762643	9.65359924013167	12.125401600378579	0.8251005305340466	0.9521800281293947
ID94222	94222	3	1.0	67.87798426695743	26.992962975976894	0.0	102.0	102	1.7377808344824992	1		33118.873873873905	33213.0	20801.0	43286.0	3.3085755E7	3722.227162628382	-0.981087240835195	-923.1141716213339	0.010312304699213974	0.009784298104515452	1.8563898512288919	1.6416551725627848	2.3550480545279795	1.1308037657694492	9.487239824373614	12.483884986609425	0.7649802544381572	0.9441816461684014
ID96782	96782	3	1.0	67.91328623199874	26.99732733629872	0.0	139.0	139	1.765421230130397	1		32979.47632850243	33022.0	21032.0	42544.0	3.4133758E7	3629.011188619799	-0.9810541271175036	-941.1607211958284	-0.0010957245640786989	-0.001020065823381768	1.8790137499147386	1.6872257597242415	-0.7325630941739089	1.1136706152600722	9.791439898902635	11.916532419660788	0.8664761812924976	0.9617180205415504
ID105488	105488	3	1.0	67.96477001861602	27.033022503206947	0.0	271.0	271	1.7251104846617242	1		33353.883673469354	33429.0	21043.0	44144.0	3.2686806E7	3858.607518305742	-0.9812107789163212	-902.8161785978901	-1.9975470033913966E-5	0.011572986514255423	1.837419082446543	1.6424163252601427	2.4369280377193476	1.11872918832289	9.349399165602657	11.978698416449863	0.8187933449952958	0.9534658264663121
ID88595	88595	3	1.0	68.51860632221278	28.205308253262302	0.0	15.0	15	1.6985959382334455	1		32825.044117647034	33015.0	22262.0	42199.0	3.1249442E7	3539.2096951424633	-0.981189135231718	-967.5490446660112	0.006221057624703555	0.01430030453128435	1.7792420876520492	1.6213636175688422	-1.1644242057192735	1.0973738823126784	9.064211595731717	14.328536850695603	0.5547996894222627	0.8953051643192494
ID99347	99347	3	1.0	68.10039739852455	26.936907165233293	0.0	176.0	176	1.7360386978696403	1		33353.113340020085	33438.0	20900.0	44250.0	3.3253054E7	3818.883829472244	-0.9811125444467748	-907.3509554543709	-0.004161157175892287	0.0024172827343435007	1.8494981510329307	1.648959240301783	-0.677700108945086	1.1216154443541286	9.468227319715554	12.215141600478587	0.7974097264731184	0.9436286120322122
ID103955	103955	3	1.0	68.01821540939055	27.00704661444406	0.0	247.0	247	1.7207197662040636	1		33370.355464759916	33456.0	21131.0	43679.0	3.2669578E7	3803.34091595854	-0.981134532317238	-912.6128057648716	0.0012508228024244363	0.01015814225494193	1.8377797411495762	1.6191237814198178	-0.7007495690676843	1.13504585766631	9.3018679039575	12.12842531957935	0.7946414135867775	0.9435872709739637
ID102420	102420	3	1.0	67.93950819677309	27.023099057688032	0.0	222.0	222	1.7338585655291188	1		33362.68542713572	33451.0	20922.0	43679.0	3.3195872E7	3767.713704341932	-0.981084331576147	-918.539313163587	0.006544941192627643	0.005472411758226641	1.8248128278813374	1.673413351885368	-0.6635533497393906	1.0904734480727034	9.444461688892972	12.576863854028046	0.7503127975363156	0.9306791569086654
ID92695	92695	3	1.0	67.93905931755869	26.881286875046992	0.0	77.0	77	1.7438646069500099	1		33118.81709741552	33183.0	20914.0	43297.0	3.331753E7	3698.8234504713973	-0.981076602514308	-928.4211312727685	0.0034392498310917515	-0.0012431493787380924	1.8631556713852093	1.6454969066108227	-0.6359839225351105	1.132275401977322	9.553783590676842	12.566501751757196	0.7602500744555998	0.9401309635173057
ID89115	89115	3	1.0	68.39011076435142	28.391779406100806	0.0	22.0	22	1.6023436214526112	1		32799.01882352942	33036.0	21250.0	41756.0	2.7879166E7	3627.7949887239547	-0.9812257535275954	-945.0494515341794	0.004925620283531762	0.007557464886440521	1.6169346338054575	1.6047101030740973	0.6265891488013804	1.0076179060055408	8.06605510118339	11.472163049321892	0.7701590566106592	0.9496362618914382
ID97307	97307	3	1.0	67.9184553985548	27.02870302365973	0.0	146.0	146	1.777378743304747	1		32978.513384321224	33008.0	20776.0	43131.0	3.4495525E7	3644.0872916020953	-0.9810831677598832	-938.7062528377265	-0.0011673162047495613	-0.008351892927277784	1.9151104597793716	1.6778531605667575	2.3867154961049346	1.141405281933296	9.924527431509073	12.3555230940867	0.8169536677552653	0.9516864175022788
ID97818	97818	3	1.0	67.95165146391855	26.958873355232154	0.0	153.0	153	1.6932432066309389	1		33567.90380549683	33628.0	21453.0	43693.0	3.1755237E7	3880.048952433011	-0.9811500333717903	-900.6205453176794	1.6981045679801099E-4	0.014434722551104562	1.895467551270484	1.568894401096852	-0.8114627411137338	1.2081549592791694	9.007174081757515	11.513222235495133	0.8538953428571182	0.9580384226491402
ID93215	93215	3	1.0	68.02428120878989	26.867413421976604	0.0	86.0	86	1.7347309472525079	1		33246.23370110332	33353.0	20338.0	44709.0	3.3146495E7	3878.217581956902	-0.9811482257811803	-892.3241999418004	-0.0017005140352470236	-0.009586816096803142	1.8342032133409847	1.663405751434713	2.3155392810093147	1.1026793743853274	9.45396794122201	12.27027339819336	0.7890699604264284	0.9453422053231947
ID94752	94752	3	1.0	67.82519625006043	26.91298765607425	0.0	110.0	110	1.7316756884637698	1		33096.164646464626	33189.0	20876.0	42883.0	3.2765203E7	3703.7157649181136	-0.9811545101346256	-930.4648844785105	0.0036197983271160456	0.004526862411141903	1.83906656113997	1.643516794543566	2.364415103903003	1.1189825180038464	9.42069605807039	11.893002960059688	0.8369698280023066	0.960271317829458
ID100389	100389	3	1.0	68.0395220424131	26.90463188589559	0.0	191.0	191	1.7021550745366036	1		33428.37851929092	33540.0	21259.0	43581.0	3.2057815E7	3846.050670698972	-0.9811070986295999	-902.7096098679513	-0.02132056468369406	0.02292599323465643	1.8878164360636198	1.6014941235746916	2.478779956296213	1.1787844914783883	9.102236605047839	11.784155342139792	0.8236848284342991	0.9466139396935248
ID91175	91175	3	1.0	67.87356476612449	26.929866202134324	0.0	53.0	53	1.7460322455828619	1		33048.56194251736	33115.0	20904.0	42736.0	3.3345999E7	3672.5258638454375	-0.9810771166921346	-933.1114832920755	0.026508102674118208	0.040679120347047855	1.882193011497301	1.6779941633468676	-0.6844560608933601	1.1216922279056951	9.577549221499414	13.164282558175222	0.6944961872027767	0.9433520599250939
ID95785	95785	3	1.0	67.8990175505853	27.071857009484702	0.0	125.0	125	1.7875643782292776	1		32977.810018903576	33049.0	21349.0	43208.0	3.4890523E7	3602.0338019934934	-0.9810784736041547	-949.4051916050167	0.0025556674759326043	0.006968149408015623	1.9134957986926424	1.6773024845796465	2.2397494633987645	1.1408173637638108	10.038602459457454	14.207481660111336	0.6249552371451038	0.9407572383073499
ID107051	107051	3	1.0	67.90496473574142	27.063019358676478	0.0	293.0	293	1.7303646404359803	1		33313.39858728556	33400.0	21092.0	43927.0	3.3013578E7	3796.67684085662	-0.9811384742971089	-912.8486765425505	-0.015839177364646122	0.018268286601728533	1.8591873011469087	1.6323087076782996	2.575972024047779	1.1389924543080505	9.406436679576846	12.257583116698795	0.7867292672724583	0.9505283381364076
ID99882	99882	3	1.0	68.05612500354103	26.9500033013752	0.0	184.0	184	1.7176395851476696	1		33406.869877049154	33499.0	21526.0	43163.0	3.2605105E7	3759.865458377723	-0.9811552337438545	-925.2102732652207	0.007872848924046657	0.00719036416356467	1.8377009076829294	1.6259191052638629	-0.613312770732466	1.1302535911740192	9.26859602080589	12.475848391714463	0.7483136038825751	0.9316770186335406
ID90668	90668	3	1.0	67.98056435998797	26.910824164648666	0.0	45.0	45	1.7563996731318858	1		33048.68462291875	33114.0	20760.0	43085.0	3.3742707E7	3719.3820188843983	-0.9811390002567111	-924.4410396575491	-0.001689153426456312	0.006211080058612801	1.8876554062481816	1.6544430480546035	-0.6977008597266396	1.1409612488431098	9.691624249447802	12.715353840430842	0.753268023122488	0.9452943903569773
ID103468	103468	3	1.0	68.01049236835975	27.072921699542857	0.0	239.0	239	1.7141126007583936	1		33360.167868177145	33436.0	21305.0	43652.0	3.2392723E7	3808.222745049838	-0.9811160840951736	-910.2573997817641	-0.007418357861247748	0.009352722247815666	1.8693848833738271	1.5923961251304766	-0.6943250927556106	1.1739446321628388	9.230571011489763	12.432030851460198	0.7505061809442194	0.9445525291828807
ID98353	98353	3	1.0	67.94734578485054	26.90924865242009	0.0	161.0	161	1.712346384317416	1		33550.48086866597	33618.0	21478.0	43724.0	3.2443315E7	3832.531840694062	-0.9811242520472527	-910.0448882911381	0.004334214874274948	0.007714355554435885	1.8450324614831186	1.6033179566886762	-0.6603128845144475	1.1507589332397012	9.2115585068317	11.933993892223953	0.8127769082364291	0.9481409001956954
ID92213	92213	3	1.0	67.98112520604593	26.922284074726	0.0	69.0	69	1.7598419099923004	1		33062.86594911938	33142.0	20319.0	42781.0	3.3790249E7	3664.3170023440944	-0.9810774964512884	-935.6257656016638	-0.0026272081222434877	0.005128333724638676	1.901929506271756	1.6323390383437075	-0.6746176019811057	1.165155927534267	9.729649258763924	12.17786714075227	0.8244504996553336	0.9628410159924742
ID106551	106551	3	1.0	67.9763211096208	27.112928359003167	0.0	286.0	286	1.7356028904828635	1		33261.21005025123	33363.0	21045.0	43368.0	3.3094904E7	3756.2796375392304	-0.9811417949347689	-921.385868063184	0.029066560122735462	0.01664014798878492	1.8240203444599823	1.705271551211894	2.3213618912088867	1.0696362952655232	9.463474193551036	12.434726345669601	0.7691091923173503	0.9391509433962265
ID89654	89654	3	1.0	68.43672882051784	27.857624877854843	0.0	30.0	30	1.715436069698909	1		32960.50514403289	33115.0	22071.0	43434.0	3.2037611E7	3566.5612734358433	-0.9811599315896623	-962.5681643457824	0.004710074347472801	0.0041666510575919065	1.8368943969780385	1.6055014000043761	-1.14131487518427	1.1441250670806213	9.24483038998332	14.060710646120167	0.5876168892391427	0.9042305904230598
ID88120	88120	3	1.0	68.52699962262771	28.31434557377058	0.0	9.0	9	1.6084693509170902	1		32864.252631578915	33071.0	21821.0	41960.0	2.8098936E7	3667.8459241069245	-0.9812019064715013	-935.3782118190597	0.016975773306970747	4.949159501317026E-4	1.644199839923028	1.607996183914207	0.9472970011098135	1.0225147648800346	8.1278457413221	11.47084140276491	0.7762377618440442	0.9569110240626755
ID105016	105016	3	1.0	67.98002477492228	27.06493752598166	0.0	264.0	264	1.7290525983109386	1		33358.76440849339	33457.0	21143.0	43468.0	3.2991818E7	3772.4833126520316	-0.9811313351015248	-919.5992305281906	0.004915382822651122	0.003557767908330525	1.8364332900774047	1.6271107931362303	-0.5747186037842001	1.1286467386389274	9.3921773010833	12.327742965827072	0.7766207767303286	0.9325153374233137
ID95291	95291	3	1.0	67.88945899180862	26.996207479731996	0.0	118.0	118	1.7709829732171052	1		32974.24735322423	33023.0	21010.0	43271.0	3.4260243E7	3647.718129785302	-0.9810860332916648	-937.7953786992771	5.046627445121689E-4	0.027071806047500643	1.9085858139639038	1.684773281877593	-0.8278963157952351	1.1328443028470176	9.853230539041336	12.455596862150177	0.7981038786780563	0.9513538320330425
ID104506	104506	3	1.0	68.06385410395075	27.042771709916703	0.0	256.0	256	1.73254916932056	1		33302.94758064514	33346.0	21114.0	43838.0	3.3036524E7	3809.1865243208813	-0.9810711344358773	-906.2673651371427	0.008663559429065293	0.003971578803892935	1.8489859628061647	1.6209643424460378	-0.6814346358971164	1.1406703493650217	9.43020231039943	12.66495430077985	0.738794442528077	0.9434141702330004
ID106049	106049	3	1.0	67.95445990042482	27.076873550775442	0.0	279.0	279	1.7251104846617247	1		33236.17820773928	33292.0	21097.0	43868.0	3.2637927E7	3814.6569383634396	-0.9811429118108904	-906.6574328140191	0.0019555310069708023	0.0077921408723007745	1.8203100041043967	1.660305769040528	2.4603306046126487	1.0963703421667523	9.34939916560266	11.886499207881828	0.8315447664699991	0.9488663772310668
ID102978	102978	3	1.0	67.93728386411325	27.11862045309413	0.0	231.0	231	1.7123463843174154	1		33307.008255933884	33375.0	21379.0	43727.0	3.2274491E7	3819.4430441213735	-0.9812292419682364	-911.7048247772859	-0.005320846165547381	0.025660486140099466	1.8261430570075432	1.6347283148226581	-0.6814454631348198	1.117092693904706	9.211558506831695	11.779193359929401	0.8342800854931044	0.9560927479033063
ID101445	101445	3	1.0	67.9768687772436	26.97702930054736	0.0	207.0	207	1.710136048577044	1		33361.98037190079	33419.0	21723.0	42644.0	3.2294397E7	3656.133659866352	-0.9811049592396643	-947.605105333937	0.008965347050913291	0.004441825899684967	1.8937750648286982	1.566134604797988	-0.7070840317466165	1.2092032568764877	9.187792876009121	12.018091937645579	0.7993739956292352	0.9583539910758558
ID91719	91719	3	1.0	67.94182877631128	26.905114826836964	0.0	61.0	61	1.761560506017073	1		33047.0078125	33127.0	20953.0	42533.0	3.3840136E7	3665.473304150286	-0.9811609377283794	-939.1026063451909	0.004027777480348228	0.010139404234165721	1.898376902756013	1.6572250475341033	-0.725385835097536	1.145515454030058	9.74866176342199	12.036703072968947	0.8455509308198924	0.9557315936626282
ID98889	98889	3	1.0	68.09447508773106	26.834884712816546	0.0	169.0	169	1.689665298339962	1		33521.4120762712	33592.0	21444.0	43439.0	3.1644213E7	3828.740889404731	-0.9811626349554764	-912.0468989004753	0.002562358909213245	0.011059076550023254	1.849363960875391	1.5645714552386876	-0.7025455207489991	1.1820258861831632	8.969149072441397	12.407999008701532	0.7320784218067335	0.9323122529644273
ID93768	93768	3	1.0	67.85895698821885	26.970822840349513	0.0	95.0	95	1.723355539665577	1		33167.386965376805	33252.0	21209.0	43496.0	3.2570374E7	3761.965946255779	-0.9811368269018892	-917.151795497558	0.0025842518003340725	-0.007271892139454764	1.8505501713406072	1.6313434563212506	-0.8274389226969053	1.1343718970827132	9.330386660944594	12.47908259768418	0.7529119448370631	0.9460240963855429
ID100936	100936	3	1.0	68.0124504015559	26.951272611520526	0.0	199.0	199	1.7141126007583942	1		33376.16185567009	33466.0	21327.0	43073.0	3.2374877E7	3763.536231186806	-0.9811262547634134	-922.0131098169711	-0.034369447946533585	0.0016904599767349482	1.8531967384844148	1.5692342906518724	-0.7841705778278041	1.1809560557809262	9.230571011489769	12.61027534918745	0.7294395257064804	0.9459327812956652
ID101960	101960	3	1.0	67.89306807681615	27.001973558263064	0.0	215.0	215	1.7025994434449794	1		33356.81354166663	33441.0	21395.0	43681.0	3.2022541E7	3836.9584144837336	-0.9811384006301986	-904.4388697149662	-0.013630693384046664	0.01757188240506928	1.8129586444977719	1.6339350308162721	-0.6015102113703263	1.1095659315120163	9.10698973121235	12.444688394224192	0.7389527293589672	0.9360039081582813
ID87626	87626	3	1.0	68.41556590712592	28.22254432709532	0.0	2.0	2	1.566052229501975	1		32868.770086526565	33072.0	21516.0	41488.0	2.6590835E7	3690.9669590926947	-0.9812196484130671	-930.5416350361324	0.005042859670424299	0.0026430228025525085	1.5960845612280627	1.5506605957812105	0.4975506626993125	1.0292932996236794	7.704817512680184	10.779261951246117	0.8332861604819846	0.9631610219845513
ID92751	92751	3	1.0	67.93311291748671	26.868337671079868	0.0	78.0	78	1.735602890482864	1		33130.21184738958	33199.0	20864.0	42955.0	3.2997691E7	3711.2678509652524	-0.9811348556196366	-928.5397075284021	0.009227435874718797	0.011311530773316605	1.8928931012223065	1.6160205731524544	-0.7108775114173647	1.1713298287593843	9.463474193551042	12.411076110837792	0.7720431754275653	0.9444971537001906
ID104016	104016	3	1.0	68.01683438057303	27.024295250850695	0.0	248.0	248	1.7303646404359807	1		33356.794742163795	33445.0	21160.0	43747.0	3.298987E7	3782.921867498703	-0.9811410798262263	-917.490496157787	0.012527904915745678	0.02422114595359291	1.846488134655885	1.650147492229879	2.498397287475734	1.1189836928823171	9.40643667957685	12.910641183618337	0.7091520747875607	0.9326107445805849
ID94290	94290	3	1.0	67.8604707442607	26.949472222927955	0.0	103.0	103	1.740825378386299	1		33131.4865134865	33206.0	21454.0	43009.0	3.3164618E7	3696.2735997309424	-0.9811598517332834	-933.6030455843737	-0.008465810051500362	0.002538126377865347	1.8595002733432267	1.6424578109349302	2.405964021165275	1.132144923883768	9.520511707525227	11.820960692516369	0.8561790741405328	0.96997578692494
ID90196	90196	3	1.0	68.05616631234	26.8943361166419	0.0	38.0	38	1.7905242739637277	1		33015.51412429379	33074.0	20468.0	42561.0	3.5062476E7	3650.907757607685	-0.981033856870652	-935.5180515332808	0.008108626144858615	0.02744876528110405	1.9389656987511017	1.6935624547182777	-0.6132151834268873	1.1449035690116587	10.07187434260907	12.427111245069392	0.8195581826174165	0.9536453645364541
ID93268	93268	3	1.0	67.96387712986704	26.912685335638844	0.0	87.0	87	1.720719766204064	1		33218.1368743616	33310.0	20436.0	44512.0	3.2520556E7	3888.1939688137304	-0.9811272642441866	-888.2757966013595	0.00184822033748762	-0.0017828732327645437	1.865626522681514	1.6290808390160634	2.121981536644447	1.1452019310523105	9.301867903957504	12.083104218167701	0.8006136478460438	0.9588437040666344
ID96343	96343	3	1.0	67.85765977241729	26.99860732192787	0.0	133.0	133	1.7632774269957923	1		33026.68415937798	33086.0	21261.0	42760.0	3.3984458E7	3655.417066267239	-0.9811386896162123	-939.9755855162974	0.007246277121413419	-5.911347188924914E-4	1.9107554373759088	1.657310552582307	2.361560178699823	1.1529254033884606	9.76767426808005	12.438252031943627	0.7933819711511138	0.9535962877030164
ID105559	105559	3	1.0	67.94078279297818	27.024261635396446	0.0	272.0	272	1.7316756884637705	1		33362.05231388326	33442.0	21283.0	44313.0	3.316188E7	3842.042154204257	-0.981116879343514	-902.334595379145	0.007473695634873936	0.0011266880907904997	1.830919113760818	1.6501100779985836	-0.8008102737972868	1.1095739236872837	9.420696058070398	12.450689852758455	0.7636705209538719	0.9456106870229009
ID102486	102486	3	1.0	67.93302856418929	27.031362903915536	0.0	223.0	223	1.7127881091756127	1		33356.33884297518	33466.0	21270.0	43757.0	3.2288936E7	3786.669564096138	-0.9811795842871054	-918.4811646529997	0.014600162439492475	0.011363364849433637	1.8035662755352315	1.6486738239571546	2.5809115994467717	1.093949724516341	9.216311632996213	12.403665598116843	0.7527779975217564	0.9408054342552159
ID97881	97881	3	1.0	67.92102311947956	26.884786591483593	0.0	154.0	154	1.6919023776969198	1		33548.036997885836	33642.0	21323.0	44249.0	3.1736443E7	3894.014664468446	-0.9811400704749516	-896.3765235980595	0.018318866791056872	0.007621568903369499	1.8154191725577438	1.6061854646724338	-0.6243557859538207	1.1302674644288238	8.992914703263967	11.91189646942686	0.7964316636907175	0.9450549450549455
ID99420	99420	3	1.0	68.06286362815857	26.939334212932184	0.0	177.0	177	1.7079228522976337	1		33366.32953367878	33490.0	20925.0	43465.0	3.2198508E7	3835.129186451492	-0.9811642339261654	-906.3936473361875	-0.0027199125733434596	5.124434574381791E-4	1.8345856726823335	1.6120471927075481	-0.7439008003923706	1.1380471247873434	9.164027245186542	11.904338804586677	0.8126165787259444	0.9400292540224288
ID94814	94814	3	1.0	67.85121946465567	26.9362558059567	0.0	111.0	111	1.7373454641050088	1		33090.87012987012	33158.0	20793.0	43031.0	3.3123961E7	3680.9423447151253	-0.9811556628424654	-936.1301150786022	-0.0010692404495944064	0.003734261228988337	1.868388927143858	1.6361070157593465	-0.6519034681906333	1.1419723215823419	9.482486698209101	11.934398598890752	0.8366253670293635	0.9477434679334924
ID89187	89187	3	1.0	68.43008105710351	28.46244534711469	0.0	23.0	23	1.6131656217896801	1		32762.358139534877	32995.0	21491.0	41229.0	2.8175628E7	3556.5897679225072	-0.9812500044873995	-964.1617050975684	0.003583161298321645	-6.20519004295701E-4	1.6542611523000357	1.5830405049683482	0.19369505384051985	1.0449897820732714	8.17537700296725	11.276808793905342	0.8078769544580936	0.9641255605381168
ID96866	96866	3	1.0	67.87749772177408	26.995476470788002	0.0	140.0	140	1.7926354930368733	1		32952.99436619718	33014.0	21013.0	42421.0	3.5094939E7	3569.4656747160034	-0.9811268788242705	-959.8494386196375	-0.014640205663987266	0.008060627997437257	1.9398141476806587	1.6557746154720068	2.3546257750079134	1.1715448041988985	10.095639973431643	13.495203942163636	0.6966021561927596	0.9637023593466425
ID88676	88676	3	1.0	68.52296703669194	28.197716868853774	0.0	16.0	16	1.6892175269531835	1		32862.211252653964	33045.0	22195.0	42587.0	3.0956203E7	3590.5776301791566	-0.9812198495930881	-956.3783077492205	0.03783391402346455	-0.01858467544874846	1.830109739204417	1.5931281241924031	-1.000130489586032	1.1487523893485627	8.964395946276882	13.736332255168366	0.5970206054219438	0.904990403071018
ID100454	100454	3	1.0	68.03676065888291	26.89331682748901	0.0	192.0	192	1.7114625925763143	1		33420.15170278635	33531.0	21377.0	43279.0	3.2384127E7	3767.0008601089644	-0.981140116638761	-923.0701862100566	-0.0028487475682019182	0.0077384064869337405	1.8614063226939146	1.5839334079279654	-0.6904769734158149	1.1751796593070964	9.202052254502668	12.489894440036556	0.7412710227948627	0.9384391662627242
ID90731	90731	3	1.0	67.94927966824235	26.932887254136542	0.0	46.0	46	1.7559689190670063	1		33034.97738446408	33095.0	20906.0	43124.0	3.3596572E7	3715.8544018181965	-0.9811100869871526	-923.4919276300169	-0.021500116015810818	0.021624120176957043	1.8924225445531355	1.6241707652374426	-0.7540871509928168	1.1651623000839302	9.686871123283282	12.89270834160198	0.7323270390008096	0.9523364485981306
ID97387	97387	3	1.0	68.04115953779079	26.96225273013797	0.0	147.0	147	1.6253124212235734	1		33904.8532110092	34033.0	21542.0	43918.0	2.9565032E7	3987.6633621451183	-0.9810890716156142	-882.2038813374209	0.014432180090435233	0.006918197863454652	1.7470008238877623	1.5388831888026866	-0.6296180567023187	1.1352393973755732	8.29895828324466	11.415314822408076	0.8003089224625917	0.929712460063899
ID91242	91242	3	1.0	67.85029363774925	26.92344326847803	0.0	54.0	54	1.7499272287872802	1		32990.476755687436	33078.0	20932.0	42711.0	3.3353372E7	3666.509650340952	-0.9812383038404605	-941.1701607106261	-0.008043780616538036	0.022168304172309885	1.9054584478773975	1.6222046891792918	-0.7542674639247169	1.1746103685851197	9.62032735698006	12.876631526132698	0.7291135643275607	0.9547169811320755
ID103533	103533	3	1.0	67.97410958776602	27.03695068721994	0.0	240.0	240	1.7145538705818337	1		33347.00411522635	33432.0	21233.0	43534.0	3.2413288E7	3827.384944565446	-0.9810897619112	-904.0582660808484	0.010237005762219595	0.014005625919675906	1.8396769004986657	1.6063168740660743	-0.6062555427831242	1.1452764583378163	9.235324137654276	12.17432692263701	0.783018615313255	0.9377413127413133
ID95854	95854	3	1.0	67.90415349898154	27.047826807334616	0.0	126.0	126	1.7718370764609779	1		32974.52073288328	32993.0	21045.0	42622.0	3.4194578E7	3624.139795794797	-0.9812184426129132	-950.6872007017369	-0.00967117894942193	0.00928618013911454	1.8856129273331301	1.664684094943886	-0.695406877566513	1.132715169839291	9.862736791370363	12.3396973596889	0.8139510548682019	0.9549010584445471
ID107118	107118	3	1.0	67.90126213664259	27.063004842713166	0.0	294.0	294	1.723794443413853	1		33308.20956256355	33383.0	21329.0	44153.0	3.274197E7	3820.763481198062	-0.9811162348528156	-905.8640017822632	0.02091287662652054	0.024023444319462548	1.8715126033513472	1.659100371856927	2.5269735090812038	1.128028559994041	9.335139787109105	12.35435425982302	0.7685826713834781	0.9343482397716464
ID98416	98416	3	1.0	67.96845185769416	26.92011610418246	0.0	162.0	162	1.70304369640582	1		33540.49843260187	33610.0	21325.0	44597.0	3.2098257E7	3873.2832738255433	-0.9812002131400435	-903.9095103644887	0.005798031018671323	-0.0015896406410256293	1.8064353721142006	1.6408104876131644	2.417461395450381	1.1009408982642264	9.111742857376868	12.305918741049368	0.7561069551831301	0.9337554797856804
ID99954	99954	3	1.0	68.09150925600349	26.95797180731755	0.0	185.0	185	1.701265988513795	1		33421.29885057469	33530.0	21747.0	43027.0	3.1984183E7	3728.2538713750923	-0.9811269314354577	-932.031351657071	0.014984757806798404	0.012801836378166499	1.883923944900922	1.5635096557871688	-0.6635076388895814	1.2049327216674184	9.092730352718801	12.419473693908994	0.7407945734462356	0.9340820312500001
ID104562	104562	3	1.0	68.04300605563255	27.05939794496867	0.0	257.0	257	1.7281773501666193	1		33321.064908722095	33390.0	21276.0	43379.0	3.285457E7	3778.964138926864	-0.9811239858027718	-916.6207734216614	0.01190717470222338	0.005150915456683529	1.833905420106983	1.6521378931775956	-0.6758189138370705	1.1100195859437554	9.382671048754265	12.821685420781908	0.7172096427005878	0.9263256687001407
ID92280	92280	3	1.0	67.957054685656	26.935828324564042	0.0	70.0	70	1.7421285541483829	1		33074.40877367903	33171.0	20526.0	42528.0	3.3173632E7	3695.579375762031	-0.9812043743141395	-934.4202439791015	-0.018752774752475266	0.004078115458508447	1.9021013841902277	1.6037908598008497	2.4618525142623	1.1860033822779241	9.534771086018775	13.27239508313292	0.6801763588058073	0.951612903225806
ID89725	89725	3	1.0	68.43630538548051	27.861734866314848	0.0	31.0	31	1.7255489420292478	1		32937.10851926983	33043.0	22131.0	43279.0	3.2475989E7	3547.946273663183	-0.9811845517457254	-968.2211477028874	0.03497514109397641	-0.003505175977387165	1.8574351428022495	1.642557861982401	-0.990677107979101	1.1308186979547334	9.354152291767182	14.090034258364204	0.5920933755647062	0.8929219600725955
ID95357	95357	3	1.0	67.89984101371647	27.024592220646912	0.0	119.0	119	1.7790803987862205	1		32991.849904397684	33039.0	20900.0	43359.0	3.4509475E7	3654.298816022013	-0.981117010459331	-938.1724148030996	-0.002846915720032792	0.005445886878483698	1.878339101702846	1.6974910050333796	2.3287900387730405	1.1065384712691955	9.943539936167134	12.147752122800485	0.8467574832030685	0.9596330275229363
ID100991	100991	3	1.0	68.07010609666762	26.931150327219477	0.0	200.0	200	1.7034878335098382	1		33403.9445606694	33534.0	21584.0	43303.0	3.1934171E7	3676.7631288708	-0.9812110434181173	-948.9030939751433	-0.0102438231267799	-0.002564395267106377	1.8952752313850016	1.5321641624584104	-0.7061762605960369	1.2369922739505714	9.116495983541382	12.063988076332803	0.7871473005702292	0.9523336643495535
ID91776	91776	3	1.0	67.92923237564631	26.880687095017674	0.0	62.0	62	1.7662780228186084	1		33039.41998060138	33076.0	21012.0	42252.0	3.4063642E7	3632.599351389704	-0.9811414484385771	-946.3857633869965	-0.004516424362126296	0.0269945608873544	1.9056403786935834	1.6611005417245956	-0.7629174952106026	1.1472155542825242	9.800946151231665	12.448157676648348	0.7948180214762359	0.9493554327808476
ID103043	103043	3	1.0	67.96915727569547	27.0669186483635	0.0	232.0	232	1.7390862916600842	1		33338.279720279745	33436.0	21142.0	43153.0	3.3371618E7	3748.9341564874576	-0.9811256367255143	-924.5229220263358	0.008888161446919968	-0.004228255651772343	1.8866341093528807	1.646443970364604	-0.7466027107892068	1.1458841863504694	9.50149920286716	12.254046354616353	0.795138830296665	0.9482922201138527
ID101509	101509	3	1.0	68.0264489788937	26.963809225791834	0.0	208.0	208	1.7251104846617242	1		33355.87411167512	33449.0	21545.0	42773.0	3.2855536E7	3714.533763430411	-0.9810895113802618	-931.7596380849044	0.006104830631822925	0.00166399461898561	1.8789261451458328	1.599908433123016	-0.5734610097076464	1.174396050577829	9.349399165602657	12.623745526648039	0.7372539421831292	0.9295841209829869
ID102020	102020	3	1.0	67.90448025707289	27.013704839790474	0.0	216.0	216	1.722038157228434	1		33346.66156982676	33395.0	21351.0	43595.0	3.2713075E7	3774.869612512541	-0.981159158705645	-920.0672521544913	-0.004718826017974865	0.003962802987691211	1.86772585768268	1.6113447291207699	-0.6022107452002939	1.1591100426423366	9.316127282451049	12.702311289819676	0.725570762825428	0.9382479655337493
ID106628	106628	3	1.0	67.97676637544251	27.07662303519566	0.0	287.0	287	1.7342948112437913	1		33282.92957746482	33365.0	21326.0	43357.0	3.3083232E7	3755.809534559715	-0.9811054868746046	-920.2969457020704	-7.751633835015328E-4	0.0032285159155218054	1.8435418410919346	1.637392469133502	-0.7429180821127763	1.1259010138647612	9.449214815057488	12.817599978688108	0.722756754219114	0.9453162149310511
ID93831	93831	3	1.0	67.87294232458733	26.97968858419953	0.0	96.0	96	1.7264255227014984	1		33172.92494929008	33259.0	21223.0	43756.0	3.2708504E7	3752.1429600071483	-0.9810961727057218	-917.690477842679	7.80008741323984E-5	-0.011139888543894173	1.8684928478802767	1.6051252470473238	-0.719471414823542	1.164079159129436	9.363658544096205	12.308992473837222	0.7766233072688925	0.9535333978702822
ID98955	98955	3	1.0	68.02334885010148	26.871537267422323	0.0	170.0	170	1.7273016585217624	1		33465.915821501025	33513.0	21188.0	44208.0	3.2997393E7	3841.913748481975	-0.9811236476199644	-905.5048206364544	0.008544931311464518	-0.006229470015791352	1.8882980933316906	1.6146688856455604	-0.7917333184579032	1.169464594331816	9.373164796425238	11.693074536508247	0.8614670693117691	0.9605455431076473
ID106123	106123	3	1.0	67.96861717661308	27.109879974062896	0.0	280.0	280	1.7246719158267072	1		33256.46855983773	33322.0	20752.0	44319.0	3.2790878E7	3831.704299804787	-0.9811689803159106	-904.4490604470675	0.021092322906259085	0.021449362150027178	1.7959102488854726	1.6776277716438284	2.2920664021686292	1.0705057935025388	9.344646039438139	12.025019355428771	0.8120843693972895	0.9594924353343096
ID104074	104074	3	1.0	68.03980833487729	27.04651997986577	0.0	249.0	249	1.7176395851476691	1		33354.95389344263	33420.0	21210.0	43703.0	3.2554435E7	3823.7720405883038	-0.9811036662906368	-905.8070482100777	0.018663663319862595	0.015451962122240218	1.826903645138088	1.644486369814738	-0.6211434496493345	1.1109265960920676	9.268596020805886	11.915960366840185	0.8202867894900185	0.9433962264150944
ID105098	105098	3	1.0	67.96146330711568	27.06719908635955	0.0	265.0	265	1.7074798687984698	1		33338.32401656312	33461.0	21539.0	42853.0	3.2204821E7	3751.8359815866565	-0.9810828222660721	-921.6780446111667	-0.02207314246121621	0.019078238867903656	1.9131362060903652	1.5619622967664626	2.4071810868406844	1.2248286722739048	9.159274119022022	12.190416372556744	0.7745221489886547	0.9511352418558746
ID88204	88204	3	1.0	68.55723142610297	28.340135432223484	0.0	10.0	10	1.6150403064684986	1		32847.917728852815	33053.0	21420.0	41722.0	2.8347753E7	3623.9525551521633	-0.9811939535585567	-945.8291523623649	0.0157027069171767	-0.004691666038986185	1.6877083354004727	1.5601556342619942	0.5218055615694536	1.0817563955398688	8.194389507625313	12.353564248482739	0.6747484741599241	0.9344173441734415
ID92821	92821	3	1.0	67.96589648371696	26.843605262025857	0.0	79.0	79	1.7290525983109384	1		33162.56926188065	33222.0	20890.0	42656.0	3.2797781E7	3757.017920689512	-0.9811365763490041	-918.213866023964	0.004636971825057762	0.002355078159079606	1.8310050699631801	1.6442245288631774	2.5831490411050617	1.1135979532121099	9.392177301083299	11.975591266997764	0.8229666129500061	0.9532079112397491
ID94356	94356	3	1.0	67.87910227067788	26.973252545498013	0.0	104.0	104	1.7294900562808249	1		33143.70808080806	33193.0	21119.0	42973.0	3.2812271E7	3731.2277096241505	-0.9811341467239062	-923.9134196542716	-0.012128804573410092	-0.007551601398248394	1.8821660412854344	1.6079376593560388	-0.7246380775723454	1.1705466504461504	9.396930427247812	12.14446593761606	0.8006432253754754	0.9454806312769014
ID102551	102551	3	1.0	67.92570121430063	27.073988088137657	0.0	224.0	224	1.726425522701498	1		33355.75862068966	33435.0	21338.0	44060.0	3.2888778E7	3795.967665071149	-0.9810928648586421	-911.932518776431	0.007050668468451122	0.01093027095440107	1.820567133668445	1.6530148236008222	-0.6985348446785155	1.1013616500441523	9.3636585440962	12.140122254053841	0.7983793802349917	0.9549200193892383
ID93334	93334	3	1.0	67.88897499151395	26.95659542078425	0.0	88.0	88	1.7277395598238974	1		33207.64336372846	33288.0	21196.0	43474.0	3.2775944E7	3748.8768517461117	-0.9811326107432218	-921.2611962958816	2.024931093858966E-5	0.0066423675016376825	1.848235257176835	1.621677864777238	-0.7863002973620157	1.1397055465332617	9.377917922589752	13.248465100789536	0.6714059092638189	0.930660377358491
ID90264	90264	3	1.0	68.01471181451029	26.915979307923408	0.0	39.0	39	1.7624191755811145	1		32974.2429543246	33068.0	20385.0	42734.0	3.3930496E7	3689.7383393541872	-0.9810598154476692	-925.8071724184675	-9.488901191335948E-4	0.0014166628294883478	1.8775683161494678	1.65205943260898	-0.8650212880539908	1.1365016772939929	9.758168015751025	13.352772983268677	0.6877573251890813	0.9306436990027203
ID87706	87706	3	1.0	68.45435113749967	28.298420235597888	0.0	3.0	3	1.5694299458297645	1		32849.89298892987	33062.0	21139.0	41680.0	2.6706963E7	3688.8501899313014	-0.9811826209987831	-928.6747803252485	0.018255157414945353	3.5362384842322084E-5	1.649084968019809	1.5150210929206331	0.44844290165072814	1.088489774647777	7.738089395831798	10.919273216112721	0.815560420459532	0.9565217391304346
ID88735	88735	3	1.0	68.50785919866419	28.17650748388007	0.0	17.0	17	1.6775335198160064	1		32871.01933404941	33080.0	21992.0	42277.0	3.0602919E7	3598.4896897083972	-0.9811050318778686	-948.6199292176437	0.029827859094017466	0.013403903336070081	1.8143111673822159	1.5876324458905833	-0.9692953994182069	1.1427778337979715	8.840814665999472	13.581924194008618	0.6022537959992151	0.9095354523227391
ID94879	94879	3	1.0	67.8454156287596	26.950267834809562	0.0	112.0	112	1.7224773966584126	1		33100.938775510214	33188.0	21069.0	43005.0	3.243892E7	3754.3428279516734	-0.9811160856839649	-916.1461352732656	-0.012003152521682032	0.01112415119609555	1.8456636487825904	1.627429360256911	-0.6647870709176253	1.1340975490888454	9.320880408615558	12.349002453933405	0.76807396793826	0.9464285714285716
ID105631	105631	3	1.0	67.88222101718496	27.074108659320167	0.0	273.0	273	1.7325491693205592	1		33339.85338725983	33409.0	21146.0	43814.0	3.2973115E7	3770.139123140576	-0.9811771446238482	-921.9305845078974	0.0010430588006140147	0.010099633506455093	1.8599248126569146	1.6387144276129306	2.447276145022345	1.134990197996984	9.430202310399423	12.015607367928007	0.8208039106539402	0.9465648854961833
ID103586	103586	3	1.0	68.01138467136448	27.053432997557774	0.0	241.0	241	1.7215988057332803	1		33378.103166496425	33494.0	20979.0	43992.0	3.2677163E7	3850.920596197883	-0.9811280964634029	-901.2330074143418	-0.008189612023992014	0.01942889402915938	1.8513576988112768	1.6308181546029716	-0.6750242271736597	1.1352324559214857	9.311374156286535	13.137180201101286	0.677983817363409	0.9355300859598856
ID99495	99495	3	1.0	68.07575477875183	26.95607527566975	0.0	178.0	178	1.7246719158267076	1		33387.52899287895	33493.0	20967.0	43835.0	3.2819941E7	3833.0568468475212	-0.9811259887611274	-905.5857585499637	-0.011461176059406874	0.017111212930937907	1.8745345660469803	1.6217555162459645	2.3857987630526685	1.1558675443177453	9.344646039438146	12.093614421117667	0.8028981990417142	0.9543689320388357
ID96422	96422	3	1.0	67.86105619555946	27.011773039452578	0.0	134.0	134	1.7731174599182986	1		33022.35727969349	33071.0	21199.0	43402.0	3.4475341E7	3650.3177426066813	-0.9811081612139123	-939.6152475902788	-0.02253170571932262	0.018052102177881613	1.8707172451288758	1.6925380909568213	-0.8250076038981505	1.1052733496067593	9.876996169863915	12.363487464231413	0.8119938944897588	0.9484253765403934
ID89257	89257	3	1.0	68.42092892419979	28.362842621735396	0.0	24.0	24	1.5928734225421	1		32813.49464922711	33019.0	21756.0	41740.0	2.7596149E7	3631.95551063354	-0.9812467538907227	-945.4612653398694	0.0033647707182522827	0.0034650807056211294	1.6661735222806422	1.5380780645937182	0.5082260584800848	1.0832828064034319	7.970992577893069	13.064616651084155	0.5868524565400444	0.9260077305356152
ID90797	90797	3	1.0	67.95947141228334	26.914116432166153	0.0	47.0	47	1.7765273043369403	1		33020.52576335874	33100.0	20603.0	42642.0	3.4605511E7	3657.688390276997	-0.9811172136341523	-938.1279851917936	-0.013617104892824673	0.011501665847658804	1.904198119185132	1.6724511917958396	-0.7341490375628007	1.1385672290624207	9.915021179180048	13.189547615932362	0.7162154909687518	0.9451744449478933
ID91311	91311	3	1.0	67.88640975953048	26.916763235779527	0.0	55.0	55	1.7879875204717361	1		33006.82654028438	33038.0	20881.0	42765.0	3.4822202E7	3628.9471768266567	-0.9812160589088403	-950.2350590254247	-0.015040377242006018	-0.004400704079843653	1.9058628793789716	1.6675194276656962	-0.6821063524526512	1.1429329384467348	10.043355585621969	12.591663214199166	0.7960172969483996	0.9626423690205019
ID97967	97967	3	1.0	67.90946671869676	26.97480460691212	0.0	155.0	155	1.6869768872523432	1		33528.31276595742	33637.0	21265.0	43680.0	3.1516614E7	3902.7129814525533	-0.9811705945844497	-895.3297171263428	8.876499522748964E-4	-0.006302856449663821	1.791234527661071	1.60892074592757	-0.46705039217837335	1.1133143333473483	8.940630315454294	12.596356956588473	0.7080893839857525	0.9279723729649739
ID107183	107183	3	1.0	67.87804046859883	27.046532475712535	0.0	295.0	295	1.7421285541483824	1		33305.14171656687	33327.0	21178.0	43474.0	3.3371752E7	3776.364551873614	-0.9811621495922263	-918.7065474101096	0.01198479527510542	0.010151498991141194	1.8532743603266588	1.6964981058502235	2.4964832331964346	1.0924116884868933	9.534771086018772	11.789954391925624	0.8619774106792303	0.954329210275928
ID95918	95918	3	1.0	67.91366929151187	27.05731683713864	0.0	127.0	127	1.7731174599182984	1		32964.91049085664	33059.0	21364.0	42583.0	3.4250542E7	3583.191553050607	-0.9811322737693068	-956.7971359533125	-5.109392468212101E-4	-0.025646213701359846	1.9026172024420778	1.6700814368745525	-0.7585384283843203	1.13923618359755	9.876996169863913	12.406598269121805	0.8063606193285291	0.9633750579508592
ID100526	100526	3	1.0	68.00380773244311	26.92637160321308	0.0	193.0	193	1.7057067843443272	1		33361.591942148814	33461.0	21375.0	43326.0	3.2294021E7	3780.2993534197126	-0.9811444164916288	-918.4246463463703	-0.0019977355916705546	0.012925922545321763	1.8551660578377067	1.5982995459148452	-0.6757302834473377	1.1607123724582145	9.140261614363967	12.306211006877572	0.7584374608852217	0.9380487804878049
ID104622	104622	3	1.0	68.0219536138132	27.090221692045926	0.0	258.0	258	1.7360386978696403	1		33305.19296482407	33385.0	21077.0	43773.0	3.3138667E7	3806.3791284325534	-0.9810950531426121	-908.1666124966507	0.008663581168297657	-0.007161103301946475	1.8200367343209174	1.6732331867722299	-0.6797466553421643	1.087736454613287	9.468227319715554	12.191741568174233	0.8004736562791015	0.9499284692417739
ID97457	97457	3	1.0	68.05148043514036	26.97006785130711	0.0	148.0	148	1.6507130744766234	1		33681.73695893448	33792.0	21741.0	43275.0	3.0347245E7	3916.703687861811	-0.981135782212338	-894.5282730206208	0.004163271678531895	-3.3256777738415453E-4	1.8198174763743769	1.512439806194098	-0.7474236214540868	1.203232994081109	8.560380222293029	11.769184519097918	0.7766228696275621	0.9478947368421051
ID96944	96944	3	1.0	67.91816621471214	27.028496133957255	0.0	141.0	141	1.7782297745928255	1		32933.124521072794	32995.0	20977.0	42997.0	3.4382182E7	3623.685527910658	-0.9812020035211578	-948.7663929427317	-0.016492527043854885	0.017220256843456853	1.9444109961553608	1.658896264749523	-0.8429445205538378	1.1721112630565527	9.934033683838107	12.31840040838435	0.8226722704018752	0.9604779411764706
ID92341	92341	3	1.0	67.98388798562894	26.9063540009628	0.0	71.0	71	1.733422210025662	1		33115.1116700202	33173.0	20934.0	42667.0	3.2916421E7	3711.234276299421	-0.9811603792937059	-929.4064805866105	-0.00279250515082651	0.01750267427397787	1.8739757809957447	1.6147702935178978	-0.7016547930476972	1.1605215853414967	9.439708562728459	12.527851504500468	0.7558145643656983	0.9470672389127324
ID98484	98484	3	1.0	68.01450206872852	26.91823007201338	0.0	163.0	163	1.7025994434449796	1		33544.660083160066	33635.0	20950.0	44000.0	3.2269963E7	3889.4875126658176	-0.9810778934325224	-894.3242673027688	0.004315275065831891	0.00912254865586689	1.8103027083939525	1.6265539558787354	2.234902241007564	1.112968126173194	9.106989731212353	12.212139771162239	0.7673635714264603	0.937377690802349
ID91830	91830	3	1.0	67.992819442971	26.910283607008015	0.0	63.0	63	1.7520873669122072	1		33048.645256917	33140.0	20811.0	42518.0	3.3445229E7	3683.2765653453434	-0.9811698637299432	-935.0612610424034	-0.0066873877998409395	0.01570235203206244	1.9203835961088802	1.615028286102519	-0.6797603543970461	1.189071183851066	9.644092987802638	12.820952140850657	0.7372770156806474	0.948130841121495
ID89791	89791	3	1.0	68.40593059616745	27.88432703705785	0.0	32.0	32	1.7052632251678395	1		32908.91875	33041.0	22045.0	43315.0	3.1592562E7	3561.991377468807	-0.98122632251894	-965.7630441360633	0.03157021578839922	0.005522296426564871	1.7937821408613315	1.6325596373601372	-1.04989242886655	1.0987544343322688	9.135508488199454	14.83561098243407	0.5215929538388892	0.8914656771799633
ID101055	101055	3	1.0	68.05572449632233	26.974235990597734	0.0	201.0	201	1.6981505216955037	1		33403.924528301875	33535.0	21467.0	43121.0	3.1867344E7	3791.2290554457777	-0.9810109705394068	-910.3713068993242	-0.004838581963098085	0.014352743809092877	1.862010781645357	1.5918075582186777	2.527779246433178	1.169746161859573	9.059458469567192	12.500188757001919	0.7285828770561894	0.925692083535698
ID103102	103102	3	1.0	67.97315616510726	27.098036644265505	0.0	233.0	233	1.714553870581833	1		33333.98970133883	33432.0	21387.0	43489.0	3.2367304E7	3797.644126459725	-0.981082854883195	-910.4437487978947	0.012901544105416041	0.018070560417851527	1.8660522375228212	1.615531228726916	-0.7712828437087587	1.1550703597313454	9.23532413765427	12.124053193210194	0.7895258256647069	0.9418322830828897
ID100033	100033	3	1.0	68.12080264215115	26.9477324253337	0.0	186.0	186	1.723794443413854	1		33436.97556008146	33568.0	21124.0	43321.0	3.283511E7	3795.2642139962036	-0.9811672416218927	-918.0029427702457	-0.015037722877634257	0.017282517541809282	1.8521892403881777	1.6150689259898907	-0.7445675028304498	1.1468174581174322	9.335139787109116	12.84742052850109	0.7107204466341729	0.926415094339623
ID104129	104129	3	1.0	68.03462227630219	27.051327033395218	0.0	250.0	250	1.710136048577044	1		33343.81050463439	33432.0	21315.0	43821.0	3.237684E7	3814.2868230087515	-0.9811431697860239	-909.6945050276723	-0.007096635987098479	0.004815070956026346	1.845842949570415	1.6076961201430526	2.32911747380822	1.148129255549968	9.187792876009121	12.391159307261182	0.7519642246069863	0.9315662650602412
ID95427	95427	3	1.0	67.90158805415615	27.031734126735365	0.0	120.0	120	1.7761014317899275	1		32968.07293666032	33007.0	20838.0	42940.0	3.4352732E7	3654.4757202729056	-0.9811067531324977	-936.9321527205312	-0.01102758025292955	-0.004394210258040496	1.9147648808006663	1.6556682070961182	-0.784196167542154	1.156490698193075	9.91026805301553	12.920318602221691	0.7460171635192401	0.9551076500229047
ID105157	105157	3	1.0	67.98838505546244	27.035513407492978	0.0	266.0	266	1.6874252532103604	1		33377.11464968153	33497.0	21281.0	42844.0	3.1441242E7	3779.3541354025165	-0.9811292631256471	-918.3295683363077	0.002236899611319628	-0.0017787298025957992	1.8415110264218726	1.55249308083611	-0.6466700376381525	1.186163757605998	8.945383441618809	12.223966766887497	0.7522886407528474	0.9339950372208433
ID93895	93895	3	1.0	67.86696789302461	26.963925629487438	0.0	97.0	97	1.7277395598238974	1		33154.62944162434	33192.0	21313.0	42894.0	3.265731E7	3728.1935382548436	-0.9810966394862976	-923.0994574271266	-0.009507897625067421	0.005353717003306173	1.8729881208918424	1.608864334865647	2.2911595432922383	1.1641678420624892	9.377917922589752	12.29243636834427	0.7799025740355885	0.9499277804525765
ID101579	101579	3	1.0	67.9991777929872	26.966639209453707	0.0	209.0	209	1.7119045454804083	1		33321.16683831101	33410.0	21372.0	43108.0	3.2354853E7	3719.195366223221	-0.9810847258964354	-929.3837613442033	0.0010301629144149063	-0.004025114912948079	1.8666589029747875	1.5968749432568623	-0.6199196674131527	1.168944951423494	9.206805380667184	11.808688688321467	0.8296892820925464	0.9537173806006896
ID106699	106699	3	1.0	67.94234001733903	27.08896637941697	0.0	288.0	288	1.732112483952736	1		33271.50954773869	33347.0	21257.0	43861.0	3.3105152E7	3776.172126936591	-0.9810723161267503	-913.3858221130772	0.01067812992585107	0.004050045496580358	1.8600878405139176	1.6435702053661827	-0.6683116944688121	1.1317361646255295	9.425449184234909	12.162632312977799	0.8006759148581636	0.945185891325073
ID99018	99018	3	1.0	68.04892908013163	26.898855231908538	0.0	171.0	171	1.7229165241089277	1		33427.6656472987	33501.0	21208.0	43663.0	3.279254E7	3817.5053287497813	-0.9811807189179774	-913.0664175301181	-0.001549129860783148	0.009646830370635314	1.850925614540375	1.6045645419772985	-0.727947618248973	1.1535376521903487	9.32563353478008	12.400856589372268	0.762052406711573	0.9423631123919309
ID92876	92876	3	1.0	67.96251084049726	26.85381490931018	0.0	80.0	80	1.7342948112437915	1		33190.1995967742	33293.0	20921.0	42689.0	3.2924678E7	3727.3559015244987	-0.9811386548790401	-926.3961076577503	-0.005045312382164844	-0.003931026638662288	1.8853454268930903	1.6075265320989787	-0.6827288325027768	1.1728238316734705	9.44921481505749	12.290575699470827	0.7860698411072412	0.9435215946843861
ID102606	102606	3	1.0	67.93967503293051	27.078198052543154	0.0	225.0	225	1.699486421093162	1		33373.14136125654	33449.0	21180.0	44101.0	3.187135E7	3852.760893302413	-0.981069618807576	-897.8328561824591	0.008115893658244487	0.010339533637436182	1.7714072101269427	1.6496000805018183	-0.6141216170943665	1.0738403999035149	9.07371784806074	12.27451402224427	0.7568094073404933	0.9427160493827169
ID102098	102098	3	1.0	67.86337782296735	27.00919636276333	0.0	217.0	217	1.7211593420871323	1		33339.43353783228	33396.0	21103.0	43853.0	3.2605966E7	3811.0629464979793	-0.9811744749506809	-911.8874405691403	0.012447417770172933	0.013065521329086107	1.8234412043534662	1.6545350063039592	-0.824841927714722	1.1020868083213446	9.306621030122011	12.03248225708119	0.8077769078917814	0.9523346303501949
ID106194	106194	3	1.0	68.0038878576391	27.09594647820713	0.0	281.0	281	1.7342948112437913	1		33271.66498993962	33353.0	21244.0	43762.0	3.3072035E7	3757.373769931658	-0.9810873733196839	-918.704761420367	-0.005678249257881392	0.0058899719817102295	1.8560544344113905	1.6254942814625655	-0.6626655555341384	1.1418400271094	9.449214815057488	12.168579720303269	0.8019103206383058	0.9534772182254194
ID94420	94420	3	1.0	67.89814032567807	26.94270207723972	0.0	105.0	105	1.7229165241089277	1		33160.10397553517	33235.0	20799.0	43164.0	3.2530062E7	3756.315134162367	-0.9811368099795515	-918.3289791980433	0.004356966597768463	0.021092784379894917	1.8678270921465652	1.6257799852194874	-0.6046822775388488	1.1488806044653086	9.32563353478008	12.03695063317469	0.8088262739620347	0.9496611810261375
ID93398	93398	3	1.0	67.94652054340766	26.930340620758734	0.0	89.0	89	1.723794443413854	1		33207.56472986752	33328.0	20576.0	44065.0	3.2576621E7	3853.120756798184	-0.9812090522265106	-900.0513013930972	-0.011281436074811281	0.014416004334835891	1.8143885004386764	1.6568200391678787	-0.8068800531812199	1.095102942713039	9.335139787109114	12.459721374861983	0.7556384146524232	0.9571150097465893
ID88281	88281	3	1.0	68.51212467180447	28.31687556184026	0.0	11.0	11	1.6131656217896804	1		32839.925667828116	33045.0	22002.0	42207.0	2.8275176E7	3668.7328712397143	-0.981206296137716	-934.6822970129114	0.001908940908264487	0.0019453225289393114	1.6539305856096822	1.6033571459764673	0.3010561193444835	1.0315422173781594	8.175377002967252	11.446513577257512	0.7840995372847037	0.9598214285714287
ID87771	87771	3	1.0	68.44739224788533	28.285035555380937	0.0	4.0	4	1.5732813134512122	1		32815.09999999998	33055.0	21212.0	41512.0	2.6908382E7	3683.0727996632177	-0.9811040946181129	-925.2110417396608	0.007118316973533915	-0.003713172608100952	1.6041745720365916	1.5691158636859126	1.1853038275928658	1.0223429697972237	7.776114405147926	10.602607456752407	0.8692548851994094	0.9691943127962086
ID94945	94945	3	1.0	67.76544154343524	26.939440769002623	0.0	113.0	113	1.7442983501744636	1		33057.171626984156	33111.0	20950.0	42866.0	3.3321629E7	3692.3404266837124	-0.981116618539612	-930.325272017036	-0.01409562970082907	0.0022762114966553486	1.856553963004571	1.6419015733616198	-0.7858483101183933	1.1307340178762806	9.558536716841353	12.25927696160342	0.7992296062202802	0.9454630935590038
ID103649	103649	3	1.0	67.99792715418954	27.0405503088423	0.0	242.0	242	1.7092511139519018	1		33364.81489141674	33478.0	21254.0	43490.0	3.2263776E7	3816.939533113769	-0.9811254104097535	-908.7625929206058	0.016165762175051352	0.018253710682632797	1.8174265080148047	1.6402821938525338	-0.7404824808602659	1.1079962428575851	9.178286623680087	12.568934551277279	0.7300868906258363	0.930154142581888
ID90336	90336	3	1.0	67.91906395523404	26.914411128916196	0.0	40.0	40	1.7799306164685829	1		32983.334285714285	33068.0	20565.0	42690.0	3.4632501E7	3646.964340584177	-0.9810983410063451	-938.87041203833	-0.018279321399042026	5.217905846038276E-4	1.8962029626851746	1.6720793239315983	2.308287479222984	1.134038879343708	9.953046188496176	12.633682369587007	0.7836208372343665	0.947082767978291
ID105699	105699	3	1.0	67.9593435406247	27.01918195461351	0.0	274.0	274	1.716758518362256	1		33314.54871794872	33405.0	21096.0	43522.0	3.2481685E7	3802.5832059844806	-0.9811387144216994	-911.4740874023595	-0.005066467548929557	-0.011443029747081956	1.855789862353214	1.5899845134444888	-0.7039097569765843	1.167174803692203	9.259089768476855	12.16223533545534	0.7865953114799287	0.9502439024390246
ID92389	92389	3	1.0	67.9589459492245	26.87063823201069	0.0	72.0	72	1.7447319855696464	1		33116.042701092374	33207.0	20861.0	42754.0	3.3347855E7	3704.2022841352873	-0.9811239698678791	-929.366381699633	-0.012128580473831101	0.009631358291913205	1.8970856961595732	1.623599479003554	-0.6944077087821425	1.1684443858801095	9.563289843005872	12.25887918290283	0.7996789289399244	0.9571836346336826
ID99556	99556	3	1.0	68.05500833673791	26.970517626804963	0.0	179.0	179	1.704375760509674	1		33378.50780437045	33464.0	21393.0	43335.0	3.2076746E7	3800.7335503863965	-0.9811714010881593	-915.2850430751149	-0.00917148730858257	0.016616054111404623	1.8262735999024031	1.6132543562529036	-0.7140136485215112	1.132043185145508	9.126002235870413	12.770091703273145	0.7032381178134809	0.934306569343066
ID91369	91369	3	1.0	67.8988882981769	26.90990854427697	0.0	56.0	56	1.7645640214223552	1		33031.93683187558	33089.0	20686.0	42893.0	3.3989863E7	3693.9180577810916	-0.9811358511107845	-930.1836627846681	-0.02178224472891699	0.017922920272452385	1.889138764800856	1.6540159387180238	-0.9038656067738615	1.1421526967056126	9.781933646573597	12.504947513699857	0.7860873909296247	0.9375854214123007
ID88811	88811	3	1.0	68.49976914391014	28.196479260520523	0.0	18.0	18	1.6775335198160066	1		32832.0032292788	33053.0	21924.0	42545.0	3.0500931E7	3540.428319017578	-0.9811666306404532	-966.2429032761088	0.048712198257864756	0.01235290334335113	1.8243323349257712	1.5811016486726042	-0.8964047228121362	1.153836210630334	8.840814665999474	14.921641058289232	0.4989637244838975	0.8942307692307696
ID104685	104685	3	1.0	68.02180322045172	27.075202194517868	0.0	259.0	259	1.7416942705683711	1		33328.834661354565	33437.0	20964.0	43801.0	3.346215E7	3775.553131424476	-0.9811033391071476	-916.6408814218822	0.0025593914279065013	0.010637628575075773	1.8509241597789228	1.6572249298730795	-0.7190781067917925	1.116881677564842	9.53001795985426	12.150225580939171	0.8112129983229521	0.9506875296348983
ID89328	89328	3	1.0	68.43241117762294	28.36665900346933	0.0	25.0	25	1.578082305122015	1		32812.31067961163	33117.0	21819.0	41692.0	2.7037344E7	3646.904485811808	-0.981232673319945	-940.8318448933003	0.003469173227859045	1.1913569152380823E-4	1.6569762672920594	1.5099722540975198	0.4973550162862188	1.097355440006016	7.82364566679308	11.320128167125628	0.7672136994850658	0.94815668202765
ID90864	90864	3	1.0	67.92564682776789	26.8967702398446	0.0	48.0	48	1.7551070937787423	1		33011.327755905506	33086.0	20503.0	42758.0	3.3539509E7	3734.2195876680094	-0.9811486519549902	-920.2070056826847	-0.0016555578335524282	0.01608670505128102	1.893092674500009	1.660994584661635	-0.8267826056803194	1.139734404905152	9.677364870954255	13.41250928044019	0.6760003314426777	0.950513538748833
ID96496	96496	3	1.0	67.85983098147926	26.978324237384125	0.0	135.0	135	1.7464654504637578	1		33026.032705649144	33089.0	21200.0	42884.0	3.3323267E7	3659.7429039397307	-0.9811810338999059	-940.999103680913	-0.010233082617776737	0.02017777570028034	1.9070107055768684	1.619689395430313	2.298566194450444	1.177392845169688	9.582302347663934	12.293257952724193	0.796793430418505	0.9536423841059612
ID97011	97011	3	1.0	67.83804316880817	27.013755704968183	0.0	142.0	142	1.7769530748174294	1		32947.955980861225	32972.0	21052.0	43100.0	3.4430614E7	3618.7938849799807	-0.9811944090464951	-950.0855315635552	0.01484502921764135	0.020015719000755886	1.8768147136520483	1.7264797575455137	2.4434863488792575	1.087076002744603	9.919774305344555	11.843274577577649	0.8887263541030755	0.9644177449168211
ID97525	97525	3	1.0	68.02068533199731	26.972883738960874	0.0	149.0	149	1.678885824364364	1		33633.14806866952	33721.0	21612.0	44113.0	3.1346094E7	3934.189418389853	-0.9811340993109161	-889.1869390702631	0.018653463673057372	0.02213676981621794	1.7914701181711945	1.613591504044208	-0.8352625774592273	1.1102376987491334	8.855074044493014	11.636499364070234	0.8217833934643918	0.9485743380855403
ID100597	100597	3	1.0	68.01904997710464	26.9007553972866	0.0	194.0	194	1.6968135705460923	1		33386.66631578948	33469.0	21395.0	43241.0	3.1717333E7	3733.876630600123	-0.9810712929506892	-926.8782813337357	-0.02912036661731994	0.00279806785882718	1.8850697684432582	1.5390720581344415	2.367661680920478	1.224809298875981	9.045199091073643	12.265138897994456	0.7555845219354193	0.9500748876684972
ID107252	107252	3	1.0	67.87717047711648	27.055915476512077	0.0	296.0	296	1.706150228205801	1		33340.44605809129	33423.0	21322.0	43664.0	3.214019E7	3820.2682217049196	-0.9811180187822738	-906.9455959554327	-0.029025714598028395	0.007882856145726699	1.820469813351138	1.5871326745915104	-0.842633589035008	1.147018042344622	9.145014740528476	12.663238937034967	0.7166459831062932	0.9431372549019608
ID95991	95991	3	1.0	67.86393950823864	27.047499640448773	0.0	128.0	128	1.7576913019421605	1		32973.95294117647	33027.0	20961.0	43156.0	3.3633432E7	3646.651898715246	-0.981127284978623	-940.1511300485126	0.013152920280988085	0.021063018344894185	1.8836953190355201	1.6783999222607071	-0.7126547792255091	1.1223161381575208	9.705883627941345	12.648246987460416	0.7624024242915945	0.9418819188191884
ID98038	98038	3	1.0	67.88993431651608	26.991166639750826	0.0	156.0	156	1.6842841849975738	1		33553.94249201282	33631.0	21588.0	43606.0	3.1507152E7	3886.7065567259588	-0.9810803120600098	-895.3284609568111	-0.00779116729956022	0.0035410403307541984	1.824340371363283	1.5895619397366871	-0.6166088497270403	1.1477000837510536	8.912111558467204	12.07698314152316	0.7678449955654463	0.9337649402390442
ID98550	98550	3	1.0	68.04320336422393	26.85132035924963	0.0	164.0	164	1.6959216842450278	1		33542.16016859852	33631.0	21313.0	44353.0	3.183151E7	3929.9676518212164	-0.9811376266814397	-887.9032459565968	-0.012587985699501179	0.013200719310547811	1.8717381310930483	1.5600703034809151	2.237792404303968	1.199778065717117	9.035692838744616	12.741147818725036	0.6994460379815305	0.9364532019704433
ID103158	103158	3	1.0	67.97635767317998	27.081249544816977	0.0	234.0	234	1.7342948112437915	1		33346.68649193547	33414.0	21123.0	43456.0	3.3079913E7	3790.8221270709646	-0.9811358457364415	-915.0421063833409	-0.0010989720635795823	0.001881176068613721	1.8383209476865265	1.6319314533191627	-0.6414737207367778	1.1264694628855834	9.449214815057491	12.577960212044532	0.750559546236708	0.939064714218234
ID89849	89849	3	1.0	68.39276429375246	27.25999690930873	0.0	33.0	33	1.7149950268661407	1		32870.012345679046	33056.0	21264.0	42652.0	3.1949652E7	3508.3487678803244	-0.9811534003856203	-975.5083956278562	0.0341307532328296	0.03653099836909083	1.781265889767228	1.6478419655879715	-1.080490136859883	1.080968883524974	9.240077263818801	15.761664668421876	0.46739202683596753	0.8788426763110315
ID91897	91897	3	1.0	67.96103744664734	26.89032042140827	0.0	64.0	64	1.7507916038603852	1		33047.09458128077	33141.0	21139.0	42539.0	3.3542801E7	3682.129564143585	-0.9811017990499524	-931.8753467806796	-0.008460699965489248	-0.003973465157549266	1.9186033668709568	1.6179021677350074	-0.7827329469976305	1.185858703407832	9.629833609309095	12.514453116124509	0.7726892958535183	0.9611005692599625
ID101119	101119	3	1.0	68.12362317521573	26.930420394754126	0.0	202.0	202	1.7141126007583942	1		33393.81603288794	33514.0	21498.0	42939.0	3.2492183E7	3732.6962518685996	-0.981139527195597	-930.7897500510765	-0.0078035540379445935	0.012160670459328211	1.8863911528614106	1.5848558434106736	2.5150197245954127	1.1902604017295484	9.230571011489769	12.70347026855107	0.7187761873518127	0.9225653206650836
ID105218	105218	3	1.0	67.97357555580226	27.04899232168164	0.0	267.0	267	1.7202800779980345	1		33364.38650306748	33474.0	21226.0	43207.0	3.263037E7	3780.428898552802	-0.9811633165549156	-919.4093753413118	0.0052649651840928685	0.01118689672856534	1.8475857453055966	1.629977614419685	2.559335433305	1.1335037542606903	9.297114777792986	12.2171203243573	0.7827450939102572	0.938129496402878
ID92932	92932	3	1.0	67.95754165813071	26.838436621041343	0.0	81.0	81	1.7176395851476698	1		33197.26100307062	33282.0	20988.0	42597.0	3.2433724E7	3745.556580645363	-0.981132511959956	-921.7846474591175	0.00764851619694762	0.0085580087859666	1.8355736264223133	1.6222558561222598	-0.7033063994761772	1.131494529358615	9.268596020805893	12.58750377999272	0.7350968970969878	0.9343555342597033
ID104196	104196	3	1.0	68.0664175574468	27.039293887557115	0.0	251.0	251	1.7163178153596512	1		33350.04933196298	33443.0	21160.0	43545.0	3.2449598E7	3821.0632749356323	-0.9811306097159375	-907.6349375737292	0.007594399976785932	-0.0023180122445772347	1.836707656615132	1.609714759518842	-0.7069820896914021	1.14101436031073	9.254336642312344	12.262521357239734	0.773384749871773	0.946064139941691
ID95495	95495	3	1.0	67.9059668117625	27.047894388222964	0.0	121.0	121	1.7756754571029538	1		32973.78987583573	33038.0	21199.0	43120.0	3.4523558E7	3644.178587186485	-0.9811154762075303	-940.1849575158154	0.0032419173714995247	0.004354479309956953	1.9199431694710978	1.665177797705523	-0.7376475937208146	1.152995897565185	9.905514926851007	12.045688985427832	0.8578742444869061	0.9666048237476806
ID93963	93963	3	1.0	67.86500003531812	26.968074495642643	0.0	98.0	98	1.7233555396655769	1		33161.44444444444	33228.0	21463.0	43387.0	3.2531377E7	3746.5342112604703	-0.9811590963117033	-921.8737255311738	-0.008078397326503721	0.009726790799457822	1.8436052264371037	1.6274460220932356	-0.7243577011350195	1.1328211205836751	9.33038666094459	12.3369219015636	0.7703638143421894	0.9423907825252046
ID102157	102157	3	1.0	67.8939944979181	27.03154351236889	0.0	218.0	218	1.7351669736379918	1		33365.70712136407	33435.0	20902.0	43229.0	3.326561E7	3729.560873308046	-0.9810862083483465	-928.113733171389	-0.015140722513709546	-0.0028517197566111023	1.847975777141906	1.631194285829127	-0.6464223657007305	1.1328974072531097	9.458721067386522	12.643151251759056	0.743586703976879	0.9325210871602623
ID99084	99084	3	1.0	68.02358941397087	26.93821275939062	0.0	172.0	172	1.7061502282058012	1		33418.32606438215	33544.0	20961.0	44206.0	3.2181848E7	3857.6425685528193	-0.9811849045445287	-903.5186768100685	-0.002063737298894519	0.009793166868138277	1.8594230286861253	1.581699196274892	2.3056966481421526	1.1755857454219545	9.145014740528477	11.814888005996362	0.8232562856625164	0.95578738201689
ID100108	100108	3	1.0	68.06021612789253	26.916430472875174	0.0	187.0	187	1.7039318548476308	1		33452.296141814375	33551.0	21217.0	42786.0	3.2080752E7	3769.467445467347	-0.9811308546465474	-922.8914768853793	-0.012882864589649915	0.001041132326345854	1.8566235915777682	1.5674085383907759	-0.7949743189041878	1.1845179773512802	9.1212491097059	11.977645989779685	0.7989530057497952	0.9500000000000002
ID102671	102671	3	1.0	67.98115373585502	27.07605178620429	0.0	226.0	226	1.722038157228434	1		33345.00817995912	33425.0	21265.0	44140.0	3.2611418E7	3847.674624803502	-0.9812119786207688	-905.199448093444	0.018165455965077775	-0.007146984215097672	1.813271951760754	1.655321608183426	-0.7133602186819845	1.0954197316077237	9.316127282451049	13.005677088533622	0.6921167243162916	0.9223529411764714
ID93454	93454	3	1.0	67.90600931948711	26.944520317720823	0.0	90.0	90	1.7386512481781906	1		33209.10020040082	33262.0	20956.0	43458.0	3.3142682E7	3778.5175015485215	-0.981129886949862	-913.9399664161954	-0.004741554153253643	0.007017422940811988	1.8380094130553697	1.6544604107336882	2.4526229085602247	1.110941912620493	9.496746076702646	13.052630949322115	0.7004684392239868	0.9428975932043419
ID101649	101649	3	1.0	67.94239480519846	26.97525774079494	0.0	210.0	210	1.7025994434449794	1		33364.99582463469	33441.0	21567.0	43248.0	3.1963666E7	3777.8698619483253	-0.9811432765333522	-919.0524072372136	-0.00926621840700552	0.02832052255378178	1.858611998062125	1.6006290799925043	-0.6990894717343586	1.1611759534387747	9.10698973121235	11.90900414098416	0.8069262029712955	0.9461728395061738
ID94487	94487	3	1.0	67.87674115301512	26.96123409168534	0.0	106.0	106	1.7185202002196964	1		33147.92827868852	33247.0	20912.0	43314.0	3.2352378E7	3765.3753645388942	-0.9811618024558684	-917.0212400868303	-0.005903286024702484	-9.396429501067314E-4	1.8639206692877	1.6056738802805068	-0.6757585481976809	1.1608338979532244	9.278102273134918	12.23744569005412	0.7785517131341563	0.953590620420127
ID106775	106775	3	1.0	67.922273826325	27.092801361572768	0.0	289.0	289	1.725110484661724	1		33273.78797145772	33342.0	21344.0	43658.0	3.2641586E7	3797.999317296107	-0.9812268268904842	-915.8178135208079	-0.0011131882935902539	-0.002874596704943416	1.833610521960587	1.6283105491065464	-0.7465625214598643	1.1260815837413132	9.349399165602655	12.33721172945305	0.7718973143195558	0.9357754519505233
ID103709	103709	3	1.0	67.96871059654899	27.062474935380184	0.0	243.0	243	1.712346384317416	1		33343.176107106054	33443.0	21233.0	43660.0	3.2376224E7	3826.519697417944	-0.9810778328350438	-903.5778928619593	0.01001635633647849	-0.008541935410602572	1.8605476466262107	1.5875851439474986	-0.734766478941014	1.1719356619828252	9.2115585068317	11.814626077225027	0.829283485013544	0.9495345418912302
ID92444	92444	3	1.0	67.93578802510457	26.854930269927085	0.0	73.0	73	1.7481971965019723	1		33083.91715976333	33135.0	20826.0	42919.0	3.3547092E7	3695.6559775878204	-0.9811247353653778	-930.6503808429063	-0.0237346547898581	0.0034542290951852152	1.8726824649007656	1.6227373197921837	-0.8312797480664766	1.154026866862587	9.601314852322002	12.618815550977867	0.757710649021801	0.9483568075117377
ID106271	106271	3	1.0	67.98826988054743	27.058391687330268	0.0	282.0	282	1.7356028904828633	1		33259.469879518045	33304.0	21026.0	43375.0	3.3126432E7	3734.135766372844	-0.981103995263793	-924.911692001575	0.0057335700213547135	0.01818077434876018	1.8310882614738833	1.6555568301758992	2.5105911985250486	1.1060256151275305	9.463474193551034	11.93116382903916	0.8354007251997715	0.9558329332693232
ID90401	90401	3	1.0	68.02248517360921	26.91966066107874	0.0	41.0	41	1.784599573286712	1		33017.3425309229	33077.0	20708.0	42653.0	3.4701227E7	3650.9348202355586	-0.9810552988641238	-936.6422860254547	-0.011175308308167467	0.007122323250947726	1.9454769738839783	1.6490982299041408	-0.708916829964851	1.1797217040230923	10.005330576305845	12.535928287179381	0.800070593442139	0.9550816696914702
ID87845	87845	3	1.0	68.49416211724395	28.237275198197217	0.0	5.0	5	1.5607296204004144	1		32915.345724907085	33212.0	21693.0	42250.0	2.6562684E7	3751.4859835857887	-0.9811793519923253	-914.8268792032261	0.018087159299035885	0.0042540916551056995	1.607188431809904	1.5497386473705093	0.8050234460701219	1.0370706277067243	7.652533124870514	10.80550593368106	0.8236161801660429	0.948733058338244
ID99620	99620	3	1.0	68.11464848562868	26.94220505710628	0.0	180.0	180	1.698595938233445	1		33401.16597077245	33552.0	21450.0	43541.0	3.1998317E7	3860.5749498185896	-0.9811190953506078	-899.1632826797626	-0.009202237187534913	0.0027574790209038747	1.8460914999107647	1.5785911682722291	2.3845650359656116	1.169455104662289	9.064211595731713	12.126102648218806	0.7746355405930965	0.9417283950617286
ID95017	95017	3	1.0	67.86256813370422	26.947509532376525	0.0	114.0	114	1.7421285541483822	1		33058.54980079683	33108.0	20962.0	42839.0	3.3190784E7	3679.2012975571374	-0.9811557429772053	-935.6623951967956	0.003953430324368212	0.006614851137739885	1.8784062566126407	1.6283583907513597	-0.7168259699157933	1.1535582506169932	9.53477108601877	12.224381572384672	0.801800531463339	0.952516619183286
ID89387	89387	3	1.0	68.46458568784291	27.96721128534246	0.0	26.0	26	1.7105783442131937	1		32916.63917525774	33102.0	22649.0	43532.0	3.192914E7	3558.944121327564	-0.9812319098998118	-967.1100506883746	0.031974979603656715	0.0229413661222338	1.8068744794025184	1.6602859909652707	-1.2351627151827862	1.0882911072158254	9.19254600217364	12.557689976763893	0.7325312589339409	0.9084077031470171
ID91437	91437	3	1.0	67.93852845169432	26.87222123419304	0.0	57.0	57	1.744731985569646	1		33059.30417495032	33153.0	20862.0	42599.0	3.325766E7	3683.1136920518193	-0.9811166436717074	-932.717303645594	0.00702369182588814	0.024410754201111596	1.906799674913037	1.6303353612252598	-0.7162713944189285	1.1695751194895285	9.563289843005867	12.085089003675124	0.8228439419910228	0.9481621112158343
ID90924	90924	3	1.0	67.90646362650388	26.903664412374045	0.0	49.0	49	1.7382160958129282	1		33016.07485029941	33117.0	20718.0	42974.0	3.3082107E7	3755.6039355163352	-0.9810416588488854	-909.8352654840533	-0.003120587114993988	0.007424331075230921	1.8522823004834144	1.6430745184438162	-0.9704454514027592	1.1273270199806533	9.491992950538139	12.646198164642342	0.7458428062631128	0.9468942626837363
ID105772	105772	3	1.0	67.95200226429587	27.02261354750591	0.0	275.0	275	1.7127881091756132	1		33306.48966942148	33394.0	21236.0	43364.0	3.2240682E7	3830.881390411472	-0.9810988756689117	-902.5791392021201	6.842481054385362E-4	0.0024337532255913623	1.809165099225068	1.6371520156776092	-0.6436172584949102	1.1050684859440274	9.216311632996216	12.441242414491445	0.7482375695766833	0.9376208897485503
ID88370	88370	3	1.0	68.4797769072906	28.328697914709814	0.0	12.0	12	1.6294959865000078	1		32806.17539863325	33086.0	21934.0	42100.0	2.8803822E7	3592.474091651718	-0.9811793497429999	-952.1507820163903	0.0036939102037578573	0.005277268714941523	1.6794446567545742	1.6100894649157096	0.6364303480367268	1.0430753652825717	8.341736418725306	11.982103979273875	0.7301299420965455	0.9512195121951216
ID91954	91954	3	1.0	67.95221519078017	26.89007952110481	0.0	65.0	65	1.7468985479162842	1		33057.49999999996	33124.0	20609.0	42732.0	3.332196E7	3702.9517035425356	-0.9811485093001117	-929.2680483029021	-0.006534121002203563	-0.005222839085502916	1.8878813772759904	1.61363701961952	-0.7430111629553714	1.1699541807246927	9.587055473828453	13.234061714023127	0.6878738397378569	0.949176470588236
ID103221	103221	3	1.0	67.98310879280862	27.051267518326398	0.0	235.0	235	1.7114625925763136	1		33357.05779153773	33439.0	21397.0	43256.0	3.2322989E7	3812.2250819133283	-0.9811136086911574	-909.09551400462	6.685564710244457E-4	0.019489036435425884	1.8577906390698025	1.611246402843116	-0.631783950507015	1.153014607692311	9.202052254502663	12.719414286817058	0.7147601528336103	0.9223439733206296
ID98615	98615	3	1.0	68.05097138655711	26.886394803016707	0.0	165.0	165	1.699041238002069	1		33535.91118077318	33614.0	20926.0	44822.0	3.2093867E7	3935.6284882787672	-0.9811541349947641	-887.2523808943139	0.012006419390582328	0.016019209434286908	1.8037595553422157	1.6255522699278007	2.4196573709374682	1.1096287635354414	9.068964721896233	12.395921374619553	0.7416686990624468	0.9389763779527568
ID104758	104758	3	1.0	68.00282162470222	27.10091397059903	0.0	260.0	260	1.7251104846617247	1		33330.58044806516	33428.0	21303.0	43312.0	3.273063E7	3791.5183259814803	-0.9811921839476042	-917.2240309368361	0.0012858095326309608	0.005489914064630157	1.840203769714964	1.638156498203835	2.569485081279383	1.1233381985986473	9.349399165602662	12.391848949792106	0.7651055356489401	0.9366666666666672
ID98104	98104	3	1.0	67.91529262041523	26.959919529503306	0.0	157.0	157	1.6932432066309389	1		33539.10864978903	33635.0	21641.0	43529.0	3.1795075E7	3821.2041949195027	-0.9811082751549961	-911.6467614327572	-0.0022602135127944866	-0.010236405082510053	1.830766222404218	1.575168535761386	-0.6660265944956627	1.1622668818224484	9.007174081757515	12.09888941387628	0.7732277040906632	0.9298331697742893
ID107323	107323	3	1.0	67.91213236503778	27.035066288894875	0.0	297.0	297	1.724233235439139	1		33343.818089430875	33424.0	21126.0	43898.0	3.2810317E7	3804.4871419768174	-0.9811400726798223	-911.8852735306664	0.003145027497104436	-0.0076947854158805435	1.8749816063217686	1.6336446448775037	-0.7963011900690122	1.147729166315947	9.339892913273626	12.03720221951007	0.8100291499183568	0.942898272552783
ID89914	89914	3	1.0	68.01388876648366	26.89995498606555	0.0	34.0	34	1.7697010454536006	1		33033.05893719809	33077.0	20520.0	42889.0	3.4189216E7	3704.4750502435595	-0.9810556426489939	-923.5616191461268	0.015711739120388306	0.01004714358042609	1.9067540604857056	1.6686625670839443	2.498831032199133	1.1426840261766258	9.838971160547795	12.321019358700545	0.8144534583387015	0.9460694698354664
ID100669	100669	3	1.0	67.99341221493682	26.928411044484488	0.0	195.0	195	1.7145538705818337	1		33374.63439752834	33471.0	21362.0	43019.0	3.240677E7	3769.9371767593807	-0.981098984818075	-919.0520220461847	-0.0021803895009284906	0.006328222266985337	1.867959108589068	1.582591117471738	-0.6350401987193097	1.1803169422391417	9.235324137654276	12.302731313222292	0.7667590809749801	0.9427462396894707
ID104253	104253	3	1.0	68.05864202903	27.058415645821533	0.0	252.0	252	1.7390862916600853	1		33334.16283716286	33386.0	21048.0	43764.0	3.3367497E7	3786.6185535986497	-0.9811120020953906	-914.5356769685092	6.2324951912695E-4	0.02558187528362644	1.846325419546554	1.6699378421160094	-0.989654027452109	1.1056252352524933	9.501499202867171	11.937529632960572	0.8378631206632016	0.9569171852561039
ID97084	97084	3	1.0	67.9496905880773	27.027222674166158	0.0	143.0	143	1.7778043098721543	1		32972.43253588517	33042.0	21260.0	42970.0	3.4456192E7	3613.7160311945927	-0.9811182006974735	-948.2108421656951	0.0100701990582478	0.020538571018707194	1.906098463055493	1.6992312721413079	-0.6278775211407235	1.1217416335879333	9.929280557673591	12.52690937817717	0.7951329938777949	0.9448213478064228
ID97596	97596	3	1.0	67.98715699509314	26.9818066386045	0.0	150.0	150	1.6842841849975738	1		33607.535106383	33729.0	21505.0	43532.0	3.1591083E7	3896.1446638411326	-0.9810916780054368	-895.1342719383049	-0.00979650380110097	4.7776284556304044E-4	1.8322492723533108	1.5649977715420773	2.4394320909597127	1.1707679753102116	8.912111558467204	11.616809567844681	0.8298827511427068	0.9635149023638239
ID101180	101180	3	1.0	68.06156972090172	26.928708633121303	0.0	203.0	203	1.72159880573328	1		33387.804902962205	33476.0	21088.0	43097.0	3.2686661E7	3727.213160869768	-0.9811048291188431	-930.2468783177959	-7.309114220990935E-4	0.012366540326108498	1.8802186213049907	1.6259649725926815	-0.732829650991885	1.1563709261872286	9.311374156286533	12.555453959618148	0.7422646918502823	0.930641330166271
ID92990	92990	3	1.0	67.9663509654723	26.837513439879768	0.0	82.0	82	1.7264255227014984	1		33250.33908629444	33361.0	21000.0	42905.0	3.2751584E7	3746.8325100651173	-0.9811028679498622	-921.4683900556893	0.0046800909814427565	0.009468234966016724	1.8953225880628146	1.6084824307341394	-0.670433312512623	1.1783296801058352	9.363658544096205	12.443004804948924	0.7599847796218209	0.942132950741272
ID96062	96062	3	1.0	67.89347717298595	27.03262267649865	0.0	129.0	129	1.766706263344435	1		32981.68085106382	33043.0	21012.0	43262.0	3.4103058E7	3655.6385966812736	-0.9811469122970797	-939.0551097026422	0.011180687955335934	0.005761589131752477	1.8658645458079306	1.7025623891569528	2.3839895090182726	1.0959155198605315	9.80569927739618	12.623068436336014	0.7733187862073422	0.9437328453796889
ID88896	88896	3	1.0	68.41917286651403	28.35296376992211	0.0	19.0	19	1.6126966101147613	1		32813.52331002332	33042.0	21590.0	41952.0	2.8154003E7	3647.3284195155857	-0.9812325572702224	-940.7513281686142	0.01671277346957051	0.015057837034222938	1.6710454314058798	1.5745356481236277	0.3623641053911095	1.0612941240150788	8.170623876802738	11.911413860436785	0.723666475530209	0.9528824833702882
ID96579	96579	3	1.0	67.88209246189615	26.988367940220716	0.0	136.0	136	1.7611310142379193	1		33008.14565004891	33075.0	21059.0	42667.0	3.3767333E7	3650.766991673569	-0.981165554839313	-942.0120750619483	-0.011667326698572995	-0.002524218196933982	1.929411752400324	1.615697858171123	-0.7283741183755915	1.1941661880918175	9.743908637257476	12.810126870863881	0.7461672872819234	0.954820680018631
ID94025	94025	3	1.0	67.87208093643896	26.970600347600787	0.0	99.0	99	1.715436069698908	1		33160.07613168724	33270.0	21324.0	42823.0	3.2231594E7	3756.579124853283	-0.9811195831379396	-917.4097243282146	-0.017568385931932252	0.01944162141355303	1.8790820170644156	1.5956319180536704	-0.7968447853362071	1.177641281678856	9.24483038998331	11.696539412863403	0.8491688110775688	0.963348192174344
ID105289	105289	3	1.0	67.96394764093503	27.062389207258406	0.0	268.0	268	1.7079228522976337	1		33363.76659751036	33477.0	21028.0	43874.0	3.2162671E7	3843.662211314609	-0.9811728957757242	-904.7360006291121	0.015206266696161722	0.006388989782305883	1.8203756248787453	1.6314813216197341	-0.5451053942901924	1.1157808555671829	9.16402724518654	12.671825089147607	0.717163034886946	0.9202863961813843
ID93512	93512	3	1.0	67.90337709018159	26.942920386567106	0.0	91.0	91	1.733858565529119	1		33198.356783919575	33289.0	21003.0	43424.0	3.3032365E7	3732.9046892272568	-0.9811660296204637	-926.6170832428569	-0.008811674163986143	0.004827048962268754	1.8558962693484522	1.6373063421240461	-0.7365538613568952	1.1335058208721243	9.444461688892975	11.726056429792452	0.8631437170962885	0.966439688715954
ID102728	102728	3	1.0	67.99608239887208	27.040442501643223	0.0	227.0	227	1.7224773966584133	1		33333.20930232559	33435.0	21056.0	43883.0	3.2966544E7	3799.0723289244197	-0.9810426542521573	-908.1130617138139	0.010958519172357397	0.0014290658602481112	1.8391957742055913	1.6459854851573923	-0.7234583460238783	1.117382741701227	9.320880408615563	12.199483167890635	0.78701667757662	0.9396262577862962
ID101708	101708	3	1.0	67.93628952344359	26.980724183973884	0.0	211.0	211	1.7057067843443268	1		33378.035379812674	33423.0	21351.0	42952.0	3.2076292E7	3760.1610120109176	-0.9810877486357105	-920.9773410008239	9.510523032073545E-4	0.012578418732914732	1.8248370960587037	1.612146445554684	-0.6598574326379516	1.1319301054134945	9.140261614363963	11.883061151173495	0.8134143434186135	0.951038575667656
ID102222	102222	3	1.0	67.93620054098332	27.04102989187918	0.0	219.0	219	1.716317815359651	1		33370.19199178649	33444.0	21221.0	43747.0	3.2502567E7	3778.2255729454705	-0.9811211142919285	-918.0093035567213	-0.00839117416870047	-0.0013021739028332767	1.8561700405126837	1.6064282777007464	-0.5764831545292387	1.155463998162052	9.254336642312342	12.790206176193072	0.710886172939023	0.9258202567760353
ID95569	95569	3	1.0	67.89194376277173	27.04439767913565	0.0	122.0	122	1.7951656784782344	1		32967.42670401495	33002.0	21135.0	43476.0	3.5308114E7	3602.3964124102226	-0.9810434545535031	-947.2237782954508	0.004628028617773625	-0.007159403393145744	1.8905229959802003	1.7277970425137334	2.4143902850538987	1.094181173750431	10.124158730418738	12.213055857378466	0.852943222873899	0.9525939177101975
ID99154	99154	3	1.0	68.03366128443376	26.934983889597632	0.0	173.0	173	1.7096936385195631	1		33409.88509316773	33500.0	21098.0	44049.0	3.2273949E7	3848.094752079218	-0.9811609517444901	-904.3582769370556	-0.005072971643463688	-6.619887517302889E-4	1.8361596805367197	1.6038502858138002	-0.6961102920092357	1.1448448129963982	9.183039749844607	12.313163337270078	0.7611268578841136	0.9461312438785505
ID100178	100178	3	1.0	68.05970462887437	26.93222132988772	0.0	188.0	188	1.719840277382897	1		33441.989785495425	33537.0	20945.0	43389.0	3.2739708E7	3803.6704383498486	-0.9811694974841598	-916.2233441482696	0.017093826889552768	0.023375878668164825	1.8378584327402376	1.6323695152480189	-0.6740273456285417	1.125883824448288	9.29236165162847	12.517927929422097	0.7451969594905455	0.9385501680268848
ID106838	106838	3	1.0	67.98353461716351	27.07125458013142	0.0	290.0	290	1.7299274036278798	1		33297.5871097684	33393.0	21203.0	43280.0	3.3064504E7	3756.688280038957	-0.9810548541023963	-917.9794015899453	-5.750021152561577E-4	0.022780461462132202	1.8482558979886319	1.6493075640718642	-0.6892253180033694	1.1206253692462294	9.401683553412337	12.10449279932883	0.8063476054344104	0.9518768046198282
ID103773	103773	3	1.0	67.97069323158648	27.041860693458244	0.0	244.0	244	1.718079949104436	1		33373.35414534285	33455.0	21007.0	43947.0	3.2605767E7	3830.8514691855103	-0.9811248846811347	-905.6684030985261	0.016728214105710862	-0.012069647602038559	1.8119267670410575	1.650535113339559	-0.6567605045286355	1.0977814118567595	9.273349146970403	12.513173461837475	0.7442374941213707	0.9379807692307692
ID94556	94556	3	1.0	67.85804767866404	26.95881976462317	0.0	107.0	107	1.7202800779980343	1		33155.62551020406	33248.0	21223.0	42647.0	3.2492513E7	3711.2139620447406	-0.9811022626125846	-927.6319442137682	8.095108303043063E-4	0.0028531396759113375	1.8469670010806716	1.6124551317661138	-0.6205106573699576	1.1454377642481737	9.297114777792983	12.240215859699088	0.7797940247516503	0.9495145631067962
ID92514	92514	3	1.0	67.9852987568395	26.871099857710576	0.0	74.0	74	1.7624191755811143	1		33117.475218658896	33163.0	20639.0	42929.0	3.4077882E7	3673.0394321136737	-0.9810744174628948	-934.7905641780566	0.0031382280189482742	0.014248846046266007	1.8920649267791045	1.6650847187961053	-0.7457301352469301	1.1363175131095498	9.758168015751021	12.187777622278384	0.8255228761080408	0.9531104921077066
ID87910	87910	3	1.0	68.57120218510732	28.153255322602917	0.0	6.0	6	1.556361219177354	1		32754.735257214557	33106.0	21629.0	42379.0	2.6105524E7	3624.1147252304577	-0.9811149226673302	-939.0814583524901	0.09755313130011785	-0.026120892437545406	1.6358837327436557	1.4112099939849398	-0.5218449427773936	1.159206453834902	7.6097549893898595	20.48628927425859	0.22785257260662842	0.7634716261325702
ID99686	99686	3	1.0	68.08893261050072	26.884524692637367	0.0	181.0	181	1.7180799491044367	1		33402.03787103376	33496.0	21353.0	43478.0	3.2633791E7	3752.8540886989344	-0.9811403260033916	-926.0580794985085	-0.014670101952504625	0.010581718667834075	1.8876476101737356	1.5680088076843068	2.454324326081246	1.203850132041977	9.27334914697041	12.810856624490206	0.7100519657984624	0.9379807692307699
ID90472	90472	3	1.0	68.00838128972038	26.91799561253609	0.0	42.0	42	1.774823201014935	1		32986.58716475094	33050.0	20376.0	43306.0	3.4437997E7	3681.8568600293233	-0.9811462080080635	-932.4713538164572	6.912892067310014E-4	0.001087413002037666	1.902337473503934	1.6757157085844738	2.416898975721394	1.135238790063557	9.89600867452199	12.557215141087838	0.7886480998577732	0.948519362186789
ID90987	90987	3	1.0	67.95245276861941	26.920569722890384	0.0	50.0	50	1.7697010454536004	1		33049.309178743984	33098.0	20602.0	42989.0	3.4206035E7	3692.7335284383857	-0.9811261514616721	-930.4837612531077	-0.008620308860435638	-0.009943547557382118	1.8615829825701202	1.6823404390060934	-0.7725860850765054	1.1065435624135156	9.838971160547791	12.487101896819443	0.7929325395012837	0.9508497932935228
ID106347	106347	3	1.0	68.00552499734364	27.13586999081079	0.0	283.0	283	1.7176395851476696	1		33244.41905737703	33354.0	21150.0	43728.0	3.2446553E7	3814.3172212351205	-0.9811057823916498	-905.1464605243053	-0.008013338256778883	0.008544080558232305	1.8285651007767523	1.6256147320127294	-0.8089202180555224	1.1248453060663046	9.26859602080589	13.008750033109228	0.6882602377534169	0.9325681492109055
ID89453	89453	3	1.0	68.45215974593172	27.9197058011155	0.0	27.0	27	1.700376437609312	1		32933.758909853226	33072.0	22368.0	42868.0	3.1418806E7	3624.4383794125574	-0.9810946498327818	-943.0978583860675	0.01662104704649065	-0.0021087337687358252	1.8039910143029012	1.6416438347262208	-1.0804194210621552	1.0988930583738679	9.083224100389776	13.63033894843847	0.6143793100569965	0.8839037927844594
ID91501	91501	3	1.0	67.94141810650191	26.878669713482925	0.0	58.0	58	1.7542448450930601	1		33060.81120943952	33131.0	20913.0	42407.0	3.3622845E7	3648.869027368614	-0.9810996008168722	-940.6484592868298	-0.0014112777223322915	0.019974982464757682	1.8983576673055753	1.653447603266085	-0.7654042461620133	1.148120849766098	9.667858618625223	12.710765712256784	0.7519634420976967	0.947809878844362
ID95086	95086	3	1.0	67.87970821605681	26.940214113667974	0.0	115.0	115	1.7464654504637578	1		33063.55257936508	33145.0	21046.0	42740.0	3.3328061E7	3660.1824023786744	-0.9811680600366918	-941.2936384308548	-0.004957953939059289	0.009979030342210182	1.905474342236555	1.6168634835392752	-0.7403090678476223	1.1785004495651776	9.582302347663934	12.846052159136557	0.7296933221944383	0.9600000000000011
ID105842	105842	3	1.0	67.97895367982213	27.042708879636795	0.0	276.0	276	1.7211593420871323	1		33313.09480122329	33431.0	20974.0	43395.0	3.2680146E7	3808.8367505084743	-0.9811135459915863	-908.701958411324	0.00953176262546589	0.014231024342952857	1.8336659501775499	1.6357832898035025	2.30464022288498	1.120971195639135	9.306621030122011	12.493379131212071	0.7492764013130812	0.9404418828049947
ID98165	98165	3	1.0	67.93085430712017	26.943448359759653	0.0	158.0	158	1.7145538705818335	1		33538.54994850669	33605.0	21438.0	43446.0	3.2565932E7	3796.102226732247	-0.9811714455687096	-920.7978589197504	0.02189347639490053	0.012391337129354333	1.8363062784934798	1.6424590521022175	-0.6777915140410695	1.1180225626588092	9.235324137654274	12.83608419065949	0.7043635812366803	0.937741312741313
ID104821	104821	3	1.0	67.96390136355278	27.067476100575956	0.0	261.0	261	1.728615029634234	1		33321.79655870451	33414.0	21248.0	43959.0	3.2921935E7	3807.3638637236327	-0.9811574729722823	-911.4515538668053	0.00659389783426344	1.0815672277278775E-4	1.7991453974734215	1.6688222038878664	-0.5841284016547714	1.0780929168379594	9.387424174918785	11.946338087186607	0.8265834460931515	0.9554910498306726
ID93046	93046	3	1.0	67.95233974909726	26.815902139909497	0.0	83.0	83	1.7242332354391392	1		33276.52385786803	33368.0	20445.0	43346.0	3.2777376E7	3773.1345282647267	-0.9811232696252766	-916.7743668264956	-0.001846173829431364	0.015724099979821653	1.8674677134988835	1.6100854970230019	-0.7146149076738072	1.1598562417659022	9.339892913273628	12.148529288432417	0.7952512323428589	0.9497341710971481
ID103289	103289	3	1.0	67.96069044006629	27.054810755467237	0.0	236.0	236	1.702155074536603	1		33356.15448851774	33443.0	21325.0	43780.0	3.1955196E7	3847.758354467412	-0.9811099349558849	-900.4972743463902	0.0012775889711321862	-0.015704126127303892	1.848836893783395	1.5912460270792095	-0.7486736807301674	1.1618799747622957	9.102236605047832	12.046212713777008	0.7882372034787734	0.9517892644135192
ID92024	92024	3	1.0	67.97123233637764	26.891484729850692	0.0	66.0	66	1.7481971965019723	1		33016.969215491554	33100.0	20735.0	42762.0	3.3248088E7	3681.4688147857846	-0.9811519963361782	-933.7207469777713	-0.007032856308728813	0.023724590532078205	1.891385458938863	1.6437337747483194	-0.8294154254912743	1.1506641087474538	9.601314852322002	13.02526234524138	0.7111604842788748	0.9456928838951312
ID101243	101243	3	1.0	68.04575200649086	26.943668912413937	0.0	204.0	204	1.6936899137239585	1		33379.67581837377	33461.0	21756.0	43235.0	3.1610553E7	3692.1796520423877	-0.9811450759844349	-940.8875625960384	0.004068965123893673	0.008880635841296067	1.8711474511791508	1.5485878948922587	-0.6389637552890083	1.2082927015965947	9.011927207922035	12.300003275014024	0.748543571536098	0.9381494309747652
ID107386	107386	3	1.0	67.89374800770555	27.01951490782855	0.0	298.0	298	1.7132297201431619	1		33350.76313079297	33451.0	21370.0	43808.0	3.2383591E7	3826.694712974809	-0.98115978293208	-907.7490256688989	0.0026596252614083825	0.0035778115193629894	1.8306195202702447	1.623654460638593	2.73037700308072	1.1274686607581832	9.221064759160734	12.85372951249337	0.7013464820324761	0.9282296650717706
ID104316	104316	3	1.0	68.13633887197561	27.044061786634515	0.0	253.0	253	1.7473315380203225	1		33345.63069306931	33429.0	21187.0	43677.0	3.3679087E7	3810.913040392762	-0.9811361700350987	-910.2051870323817	-0.008432300710138283	0.013508797528653993	1.8893601218429166	1.6461272042261788	-0.8659501946785644	1.1477607058508448	9.591808599992968	12.117802463251685	0.8208477853751698	0.9460853258321616
ID88446	88446	3	1.0	68.44888741724733	28.341556990902514	0.0	13.0	13	1.6061160660417488	1		32745.44705882352	33065.0	21568.0	41638.0	2.783363E7	3602.093823128639	-0.9812534022864555	-951.6661339632996	1.8583701958523508E-4	6.853266007792018E-4	1.6649930079582997	1.5697863308383848	0.6466274395518224	1.0606494497050865	8.104080110499519	11.534048700265892	0.7655085185630959	0.9589426321709787
ID89982	89982	3	1.0	68.02727769280484	26.905187330301843	0.0	35.0	35	1.779080398786221	1		32990.67081339715	33061.0	20604.0	43044.0	3.4475251E7	3679.399128017578	-0.981150050192835	-933.4036034827733	-0.00872807821877486	-0.003504903431055128	1.8959574146276077	1.6663588633133006	-0.8174315460524968	1.1377845771215123	9.943539936167138	12.94139939569523	0.7460851660265739	0.9478930675124599
ID100734	100734	3	1.0	68.08580532037764	26.922545244320837	0.0	196.0	196	1.7119045454804078	1		33393.36016511866	33481.0	21190.0	42804.0	3.2358166E7	3739.679140745311	-0.981135666866527	-928.8452870899418	-1.249744998607162E-4	0.006061921257614213	1.8748065869593857	1.567315026472612	-0.6435663140777548	1.1961900162335661	9.20680538066718	12.024387169459937	0.800189639165263	0.946262823644358
ID97667	97667	3	1.0	67.96428995773543	26.98043724981352	0.0	151.0	151	1.6869768872523434	1		33513.5414893617	33603.0	21317.0	43831.0	3.1502729E7	3893.78308661979	-0.9810337696559167	-890.392516769583	-0.006970427690638937	-0.0019090168821063827	1.7924442459321799	1.6138765997961595	2.354860499359356	1.1106451671451054	8.940630315454296	12.237129674936051	0.75027223894824	0.9311881188118808
ID98690	98690	3	1.0	68.02944348005043	26.887209099122398	0.0	166.0	166	1.7008212712173427	1		33559.08342022943	33618.0	21030.0	44862.0	3.2183161E7	3920.5233954786167	-0.9811443245101794	-890.8135968702611	-0.004181523045489471	0.0076697229954857315	1.776891127474748	1.642592072354154	2.4916788534328664	1.081760442766607	9.08797722655429	12.43914933586209	0.7380669028969056	0.9322281813749401
ID88967	88967	3	1.0	68.40860875774155	28.36271192881897	0.0	20.0	20	1.613634497143802	1		32833.07888631092	33094.0	21519.0	42197.0	2.8302114E7	3638.576406126966	-0.9812230344038891	-943.0884606626508	0.017456411077636496	0.0012484482547403134	1.6620203078742461	1.5842921319995864	0.21954173966656237	1.0490617697990814	8.18013012913177	11.783290491386584	0.7403497050249752	0.9534626038781167
ID101766	101766	3	1.0	67.9354908565183	26.99876095650655	0.0	212.0	212	1.722477396658413	1		33357.8879837067	33459.0	21269.0	43668.0	3.2757446E7	3796.885531689429	-0.981134582110963	-913.8253285564599	-0.00981102488437099	0.01477795614093825	1.8476380970956683	1.6360938309270137	-0.6591276381096882	1.1292983704050723	9.320880408615562	12.740501762328933	0.7215953655745778	0.9342544068604104
ID102278	102278	3	1.0	67.96599082583332	27.00737330840288	0.0	220.0	220	1.7395212263403026	1		33356.76730190574	33432.0	21381.0	43603.0	3.3256697E7	3775.6626724960415	-0.9810950878343424	-916.9743804062525	0.017531961066241726	0.004858579318236991	1.8561553382366842	1.6504255974383464	-0.6672878235925891	1.1246525387861497	9.506252329031684	12.380221716135294	0.7794035092107883	0.946073793755914
ID102790	102790	3	1.0	67.9856655842479	27.045491943629685	0.0	228.0	228	1.720719766204063	1		33328.21632653059	33425.0	21180.0	44059.0	3.2661652E7	3809.2336348296967	-0.9811319903592717	-909.9254322614936	0.010033764072559685	0.005010096384364705	1.8774178245071014	1.6097802680468671	-0.6187851330691891	1.1662571978130634	9.301867903957492	12.394833153361509	0.7608493283792045	0.9472410454985482
ID96136	96136	3	1.0	67.88558157954293	27.01357966501537	0.0	130.0	130	1.7833274337119869	1		33016.94391634982	33066.0	21227.0	42984.0	3.4733825E7	3596.9302933732747	-0.9810918908738953	-952.5689742556691	5.240268894831929E-4	0.0027104021312134518	1.897444159764864	1.7029132312629058	2.449711795813441	1.114234198742875	9.991071197812294	12.28343604323971	0.832112756725398	0.958941605839416
ID96651	96651	3	1.0	67.8719501382133	26.998061483363152	0.0	137.0	137	1.7684181884198749	1		32987.0135527589	33055.0	21048.0	42859.0	3.4075585E7	3637.889034020576	-0.9810531412106062	-939.0286895181068	0.004352531283393466	-0.005539868785592524	1.9362767886655794	1.6332140721002761	-0.6662289344859942	1.1855621511854668	9.824711782054239	12.800882452922789	0.7534420653730578	0.9516574585635365
ID105355	105355	3	1.0	67.98894710415593	27.06764489741899	0.0	269.0	269	1.7220381572284338	1		33369.91353001019	33439.0	21249.0	43551.0	3.2802625E7	3808.638699192644	-0.9810297127424932	-906.1989507223103	0.013686922421919705	-0.007631043435756921	1.8466680923737064	1.609499356337519	-0.6411549883659639	1.1473555954541508	9.316127282451045	11.893098307221564	0.8276662763810848	0.9547004383828545
ID93581	93581	3	1.0	67.92265872497501	26.947596829897627	0.0	92.0	92	1.729927403627879	1		33188.9566532258	33289.0	21137.0	43405.0	3.2923445E7	3741.4203613088207	-0.9811532154500634	-923.6058090168879	-5.755962900365626E-4	-0.00194751060439835	1.8603556362744091	1.6261983767951242	-0.665459670805539	1.1439905873850131	9.401683553412324	12.380110590836653	0.7708439087905756	0.9419047619047617
ID97165	97165	3	1.0	67.90076027096927	27.051921038470184	0.0	144.0	144	1.7602717163022847	1		32955.993177387936	33000.0	20996.0	42993.0	3.3812849E7	3653.5059493457293	-0.9811020229329835	-936.5984497617235	0.017318156402772726	0.007217380841542385	1.8691623237077701	1.677032860599389	-0.7839777486040171	1.1145651153428873	9.734402384928437	12.108062333323995	0.8343914828169238	0.9583528310715964
ID94095	94095	3	1.0	67.84764846285357	26.961937646272162	0.0	100.0	100	1.730801766788902	1		33172.271991911075	33191.0	21249.0	43112.0	3.2807377E7	3749.565926811833	-0.9811048290592177	-918.7319239578694	0.003392064356188332	0.0057973818211130455	1.8356262906788614	1.6375780316987627	-0.7839142461837596	1.1209397385324293	9.411189805741364	12.627062983456753	0.7417365893311658	0.9542168674698802
ID103826	103826	3	1.0	67.96244819233935	27.015287342125966	0.0	245.0	245	1.7194003642723918	1		33349.78403275332	33466.0	21228.0	43633.0	3.2582739E7	3792.6196512554534	-0.9811621834255532	-915.996823684381	0.007715415157697984	0.013418456811176115	1.8761097069655845	1.6160225383645384	2.3315128808987042	1.1609427854046281	9.28760852546395	11.972672469960226	0.8142008693122909	0.941686746987952
ID99221	99221	3	1.0	68.08124167328525	26.929536632201533	0.0	174.0	174	1.7176395851476698	1		33409.459958932246	33497.0	21251.0	44458.0	3.2540814E7	3866.861300393829	-0.9811152301551206	-897.7371091672967	-0.011681428173291248	0.0026942660479753974	1.8381561346436033	1.6028660945177757	-0.8250170860295404	1.1467933228674445	9.268596020805894	12.307851640365074	0.7688813244286783	0.948443579766537
ID94618	94618	3	1.0	67.82469424446094	26.962250550122942	0.0	108.0	108	1.7386512481781904	1		33126.27199999999	33197.0	21088.0	43114.0	3.3126272E7	3719.436198357171	-0.981140744793098	-926.6851845256517	0.0022159615313007155	0.009657863077827475	1.8178680299293006	1.6751461584818512	-0.8556087721278547	1.0851996530122454	9.496746076702644	12.056964348155807	0.8209349332484697	0.9536992840095466
ID95642	95642	3	1.0	67.91753874949345	27.033480041911798	0.0	123.0	123	1.7803555730501341	1		32994.674928503315	33058.0	20934.0	43295.0	3.4611414E7	3628.5473688209318	-0.9811149948392401	-944.8086443251885	0.004263482049655013	0.02628703436170508	1.8805016351742048	1.73876776451731	2.323432715296839	1.0815139741771327	9.957799314660685	11.925522989729929	0.8798697067539568	0.9641049240681087
ID92573	92573	3	1.0	67.98784596505475	26.907598877114008	0.0	75.0	75	1.7455989331936157	1		33119.5104063429	33177.0	20930.0	43324.0	3.3417586E7	3742.8876764965535	-0.9811194380649142	-919.6319979005535	-0.0014371947696891025	0.003295659315002083	1.8528249181018528	1.642538663720277	-0.7530778451116331	1.1280251473078184	9.572796095334905	13.061753379079443	0.7050918800941877	0.937616387337058
ID100254	100254	3	1.0	68.03590979518741	26.916924747861056	0.0	189.0	189	1.7180799491044365	1		33436.654042988725	33530.0	21311.0	43887.0	3.2667611E7	3796.3567647837017	-0.9811008963445227	-914.4463992145463	0.0021466500397644347	0.008644716167675003	1.8754782015132292	1.6157739511914178	-0.7471098803980689	1.1607305589561672	9.273349146970409	12.240702465597643	0.7777388474910842	0.9384319384319384
ID106915	106915	3	1.0	67.92976972447013	27.072044094708957	0.0	291.0	291	1.7468985479162837	1		33282.99405351832	33336.0	20984.0	44171.0	3.3582541E7	3803.583134450843	-0.9811555049145871	-911.1981080901812	-0.002080547925427647	0.0051832796248031734	1.815068755504254	1.6945755445661081	-0.5505931979100019	1.0711052459859485	9.587055473828448	11.987128676358394	0.8384260622111026	0.9509665252239519
ID91046	91046	3	1.0	67.9317864390023	26.9207068430184	0.0	51.0	51	1.7589819823035315	1		33038.64872798434	33090.0	20761.0	42975.0	3.3765499E7	3665.120388498503	-0.9811945015969328	-940.6634843051517	-0.0032249922490948336	-0.003804343077589018	1.9304848307650944	1.6041174774822284	-0.6797253133139427	1.203456017320578	9.720143006434897	12.482436836293177	0.7839416962160521	0.9467592592592593
ID89513	89513	3	1.0	68.48520844173851	27.92505049194817	0.0	28.0	28	1.7008212712173434	1		32938.7194994786	33138.0	22404.0	43361.0	3.1588232E7	3582.679093062592	-0.9811451223039444	-956.8378083114562	0.015621367484759896	-7.011444232030143E-4	1.8173991438830912	1.6100988890023284	-0.9648045315536874	1.1287500142362143	9.087977226554298	13.185750659088571	0.6568517722776797	0.8968105065666048
ID99753	99753	3	1.0	68.06744787559117	26.94470755940166	0.0	182.0	182	1.6963676860105936	1		33423.34031413614	33514.0	21280.0	43236.0	3.191929E7	3805.6982800453243	-0.9810672448698481	-910.1866279703243	0.013798784438371474	-0.00439282106149079	1.8277398323428704	1.5955811636465582	-0.6246668705755659	1.1455010086517532	9.040445964909132	12.201478730799527	0.7630882815990389	0.9355632070831283
ID90541	90541	3	1.0	68.00062151533278	26.922782126018628	0.0	43.0	43	1.7892563467843285	1		32996.92060491496	33051.0	20640.0	42873.0	3.4910742E7	3653.1760755938394	-0.9811107805390542	-938.2894604551872	0.00118546049964938	0.008855797328378889	1.931136609969782	1.6797840353314175	-0.7239297733921257	1.1496338632536016	10.05761496411552	12.460192910403933	0.814057978547012	0.9518668466036886
ID87980	87980	3	1.0	68.45259857531597	28.275476565011576	0.0	7.0	7	1.5461202852759852	1		33241.31812420786	32814.0	21173.0	49347.0	2.62274E7	4776.872739457597	-0.9809849310720716	-718.0075204077182	-0.029356658908935036	0.05911912487808091	1.7561972549951785	1.4244120330071048	2.0335933842506737	1.232927842716714	7.5099393399350385	11.17848151986425	0.7552324930749501	0.9455415918611615
ID95148	95148	3	1.0	67.8708073146609	26.964584604965488	0.0	116.0	116	1.7615605060170731	1		33034.74536585371	33118.0	20842.0	43023.0	3.3860614E7	3680.401699073547	-0.9810559055602349	-929.663206309648	-0.007295020470267603	-0.0025706897945571004	1.8739073345652026	1.652594264907332	-0.7834759593341342	1.1339185753922973	9.748661763421993	12.536222313045856	0.7795096504854693	0.9539534883720932
ID93102	93102	3	1.0	67.95381967403499	26.860655130920527	0.0	84.0	84	1.7202800779980347	1		33267.68641470885	33375.0	20826.0	44156.0	3.2569065E7	3855.575071985376	-0.9810946610412267	-895.5500760277065	0.020876381523898493	0.0118624733039308	1.8330758488398806	1.656621960856355	-0.7301041387644438	1.1065142755274786	9.297114777792988	12.188169811332028	0.786468013024308	0.9394812680115278
ID106416	106416	3	1.0	67.97387184975271	27.12076679534756	0.0	284.0	284	1.7412598786747044	1		33258.22255489025	33352.0	21135.0	43946.0	3.3324739E7	3789.5871659696354	-0.9811909623030387	-915.6385993182578	0.008199664431674109	0.022230699059377343	1.8315017370682005	1.6698735161589757	-0.9161896566964537	1.0967906966277303	9.525264833689745	12.59657526201893	0.75436573178109	0.9347014925373145
ID103347	103347	3	1.0	67.98251649779382	27.075861159930568	0.0	237.0	237	1.7347309472525076	1		33371.895161290275	33454.0	21083.0	44108.0	3.310492E7	3794.382373651087	-0.9811154267668395	-913.8663826834648	0.02168580343173799	0.008271527956668674	1.8063850490999853	1.6956650429217297	2.417967267992392	1.06529591834215	9.453967941222006	12.795302032674305	0.7256428252864431	0.9281381241250581
ID105908	105908	3	1.0	67.95775453694684	27.055531092080578	0.0	277.0	277	1.7308017667889017	1		33248.031408308	33342.0	21153.0	43446.0	3.2815807E7	3789.4179502463726	-0.9811731453487961	-914.5159979290204	0.0017818301774410275	-0.004778065416195922	1.8338442326293218	1.6495038361289933	2.314152258513177	1.1117550577711497	9.411189805741362	12.906904571748816	0.7099212863017286	0.9464627151051624
ID98231	98231	3	1.0	67.92176857817621	26.971985813274106	0.0	159.0	159	1.695921684245027	1		33540.53797468356	33614.0	21304.0	43547.0	3.179643E7	3859.2222369492515	-0.9812208127000097	-908.2181763087449	-0.001722995789825144	0.012907982476578898	1.8122483821881235	1.6517915707329007	-0.46780492104612104	1.0971410765730134	9.035692838744609	11.810246847543878	0.8140542970749568	0.9336935166994105
ID107447	107447	3	1.0	67.88360672273146	27.014918520016405	0.0	299.0	299	1.7158769991676208	1		33318.42018537593	33399.0	21384.0	43461.0	3.2352186E7	3790.5747063876106	-0.9811446035677232	-914.7589933282326	-0.015044796765992602	0.004346369983204988	1.8756220459098945	1.6115988765447673	-0.734860067032553	1.1638268512144827	9.24958351614782	11.767273853329883	0.8394219488087941	0.9567354965585051
ID104378	104378	3	1.0	68.07398860222177	27.05557897220335	0.0	254.0	254	1.7290525983109395	1		33325.27547931386	33422.0	21122.0	44042.0	3.3025348E7	3785.7900166672107	-0.9810876101443804	-913.2897880386992	-5.1634772697083354E-5	0.013492154278833128	1.8405805879283244	1.6388401075621069	-0.8671086075611874	1.1230995503681693	9.39217730108331	12.339195049590257	0.7751798725388518	0.9513721714010599
ID104892	104892	3	1.0	67.9844746346819	27.08031067330492	0.0	262.0	262	1.7149950268661398	1		33344.188659793836	33441.0	21279.0	43506.0	3.2343863E7	3794.1891474137387	-0.9811432049628578	-914.525232601532	-5.054136580246658E-4	0.02796553085162632	1.835014580089278	1.6398020550498356	2.5409879097999397	1.1190463961417036	9.240077263818792	12.43362759152215	0.7510861540521265	0.9305887984681676
ID87487	87487	3	1.0	68.6481898028916	28.07898835692186	0.0	0.0	0	1.6833856604284276	1		32848.33829787238	33026.0	22320.0	41828.0	3.0877438E7	3525.630952137828	-0.9811720046655006	-971.0634686949749	0.038538613782628885	0.008982613648379675	1.8154622171565697	1.584446864386673	-1.0182909365104118	1.145801893368839	8.902605306138176	15.943433336573051	0.44011207396515206	0.8703531598513019
ID92095	92095	3	1.0	67.97197313774859	26.91131827947109	0.0	67.0	67	1.756399673131886	1		33038.05669599223	33107.0	20729.0	42935.0	3.3797932E7	3675.202965854629	-0.9810660116703518	-931.5781346457172	-0.013749259024738933	0.017934906398077714	1.9065453340821186	1.6325444581411745	-0.6701727260817132	1.1678367009085457	9.691624249447804	12.623764851032973	0.7642380202081295	0.948372093023256
ID98753	98753	3	1.0	67.99688038920877	26.90082072870073	0.0	167.0	167	1.701265988513795	1		33514.527690700146	33595.0	20894.0	43907.0	3.2073403E7	3893.5638616148326	-0.9811231844385038	-894.7683272599145	-0.0015637911617040813	-0.0017660072272682576	1.8250157210604248	1.6195576468137762	-0.9427577553290212	1.1268606120015887	9.092730352718801	12.288582402687751	0.7566597003708692	0.9391261659302897
ID100801	100801	3	1.0	68.08999693128838	26.88444168076801	0.0	197.0	197	1.7273016585217629	1		33408.65142276421	33439.0	21626.0	43273.0	3.2874113E7	3611.665505094531	-0.981130032984444	-961.9153353292232	0.015590616119858026	0.02484560180051012	1.9267362592053487	1.562885151556976	2.4149134525468856	1.2328073225891854	9.373164796425243	12.017425003411159	0.8155925981322715	0.9577464788732397
ID91584	91584	3	1.0	67.93744142441771	26.8988263872766	0.0	59.0	59	1.747331538020323	1		33084.16749256693	33157.0	20893.0	42544.0	3.3381925E7	3688.963163400569	-0.9811267984504066	-932.4497745750475	-0.015542779479765277	0.02242631875788705	1.9308739150285468	1.6187952692695846	-0.600207848244019	1.1927845056649906	9.59180859999297	12.054195743517278	0.8295334229622338	0.9646271510516254
ID88515	88515	3	1.0	68.42872056983475	28.331051318138982	0.0	14.0	14	1.612696610114761	1		32805.945412311296	33083.0	21593.0	41742.0	2.8245919E7	3636.596209534783	-0.9812184750771134	-942.5889360123729	0.003929904260693293	6.777824768946955E-4	1.6495170724390529	1.5909473470416804	1.0468488917100882	1.0368143706994961	8.170623876802736	11.717693735708332	0.7477919702891995	0.9476295479603082
ID93637	93637	3	1.0	67.90620141598531	26.95318922457578	0.0	93.0	93	1.748629865038853	1		33194.98514851485	33240.0	21149.0	43752.0	3.3526935E7	3715.7975109651466	-0.9811147064296968	-928.2105070755363	0.0036585153025692355	0.022223599876853507	1.8756832630600873	1.6645472132374586	-0.6391182323221923	1.1268429325065403	9.606067978486509	12.319273373016316	0.7953995380785408	0.9448340345956059
ID102341	102341	3	1.0	67.94220637819092	27.005257914080346	0.0	221.0	221	1.719400364272392	1		33342.92842535788	33409.0	21021.0	43053.0	3.2609384E7	3770.4195877849857	-0.981033656459073	-914.8383188381363	0.016640975932021837	-0.008387294834312652	1.8450748628441818	1.62794558537618	2.6225119150914318	1.1333762500531173	9.287608525463952	13.007670830501581	0.6897864979046886	0.9291488349976226
ID101319	101319	3	1.0	68.00115639334277	27.01199235076325	0.0	205.0	205	1.7229165241089273	1		33325.25330620546	33444.0	21643.0	42987.0	3.2758724E7	3703.8912058939463	-0.981172327859192	-937.7647359801709	-0.013995215592701902	0.008441105773236252	1.872857021026674	1.5978901878049938	2.5294507846437653	1.1720811826245703	9.325633534780076	12.257386706951866	0.7799961042076514	0.9441770933589992
ID101832	101832	3	1.0	67.91768055373524	26.98974365071074	0.0	213.0	213	1.7025994434449794	1		33341.04483837331	33422.0	21305.0	43006.0	3.1974062E7	3817.031788086797	-0.9810977617865246	-906.7393794292825	0.005553993431135502	0.00363555967856825	1.8604139491649903	1.5792892527860773	-0.6930719711980495	1.178007097739044	9.106989731212348	11.998915788167192	0.7948784083820146	0.9433776464795668
ID102856	102856	3	1.0	67.9791777905354	27.067092241892876	0.0	229.0	229	1.7119045454804083	1		33341.29381443296	33438.0	21375.0	43888.0	3.2341055E7	3825.889351307047	-0.9811168467539372	-905.578814953182	0.0031184745480709515	0.00561199781134764	1.8215570496562123	1.6226476185019576	-0.6458900669071695	1.1225832576871433	9.206805380667184	12.703550542076416	0.7169165187953535	0.9352969579913089
ID90059	90059	3	1.0	68.0182855218441	26.914648388478124	0.0	36.0	36	1.773117459918299	1		33008.38675623798	33078.0	20516.0	43076.0	3.4394739E7	3672.1291477230716	-0.9812046804996853	-938.5258665544106	-0.027774693806451336	0.003943574253008507	1.9395575474771862	1.636326260818367	-0.7155193145111374	1.1853122411585362	9.87699616986392	13.040495188395116	0.7298717978957459	0.9514652014652015
ID96717	96717	3	1.0	67.87503721642632	27.001773538931264	0.0	138.0	138	1.7722639737268913	1		32967.76300578033	33028.0	20994.0	43077.0	3.4220538E7	3645.2393695649985	-0.9810501700436908	-936.4386349390953	-0.008653523252105968	0.029121044665220846	1.901699565213518	1.6920303925400157	2.306968066161772	1.1239157249171834	9.867489917534884	12.610887667692781	0.7796958828121331	0.9462169553327259
ID97743	97743	3	1.0	67.96657065977074	26.961068560572745	0.0	152.0	152	1.686976887252343	1		33591.51650692226	33660.0	21864.0	43258.0	3.1542434E7	3822.0035495434804	-0.9811930068751556	-917.0723484655294	0.013951596261632756	-0.013115094785774084	1.850532762294724	1.5690034065843448	-0.6015106069319248	1.1794319595030434	8.940630315454293	12.175952742668665	0.7578305242694214	0.9367529880478087
ID96206	96206	3	1.0	67.87406894331657	27.043554959542238	0.0	131.0	131	1.7412598786747042	1		33036.56417910449	33116.0	21139.0	42806.0	3.3201747E7	3700.1051461734833	-0.9811017260488464	-927.0490296590219	-0.0028715647784288015	0.008190847962461934	1.8368776761767005	1.6681132303499548	-0.7581537967064834	1.1011708574431367	9.525264833689741	12.473166731490794	0.769366846827637	0.9377632194665417
ID94161	94161	3	1.0	67.86890441783882	26.961204601449623	0.0	101.0	101	1.740390769621971	1		33139.086086086056	33198.0	21014.0	43797.0	3.3105947E7	3755.467666134185	-0.9811160995525611	-916.9279174997087	-0.01038115022994605	0.0041268129064424425	1.8385768557175992	1.6386809137579217	2.384680457351468	1.1219858852821225	9.515758581360709	12.876214707864428	0.7212351090855355	0.9470198675496687
ID105424	105424	3	1.0	68.02316890194392	26.977711638102996	0.0	270.0	270	1.7255489420292471	1		33372.51014198784	33478.0	21058.0	43641.0	3.2905295E7	3806.4115046243546	-0.9811249588579243	-911.4640607696626	-0.01886853569225412	0.007155054370322265	1.8101184886163868	1.6498399885267931	-0.7593204110908067	1.0971479059813023	9.354152291767175	12.183658557775537	0.7918790640804179	0.9479768786127171
ID99283	99283	3	1.0	68.11435044926945	26.93275000978756	0.0	175.0	175	1.7290525983109395	1		33387.01011122345	33471.0	20927.0	43499.0	3.3019753E7	3798.1824040975785	-0.981123783816105	-913.7777269164789	0.019488736178675446	0.00969018203508311	1.8398251151260347	1.6386241866666065	2.4201154391168114	1.1227864998555428	9.39217730108331	12.889830130601675	0.710365331982283	0.9290079924776684
ID89042	89042	3	1.0	68.41827451027024	28.415279652508726	0.0	21.0	21	1.5766435426544205	1		32787.05109489051	33082.0	21472.0	41568.0	2.6950956E7	3635.1405533619636	-0.9812044631228088	-941.7072740862828	0.00453882655877575	0.0014724127678010426	1.5946258777829663	1.5710379334332105	1.0604611401802688	1.0150142423984687	7.809386288299537	10.895207596755435	0.8267148717678343	0.9636363636363644
ID97237	97237	3	1.0	67.9074203579126	27.057840198261815	0.0	145.0	145	1.7778043098721539	1		32964.61986628461	33005.0	20767.0	43105.0	3.4513957E7	3614.9690094785356	-0.9810466235023972	-944.0098956795094	0.009489403029083757	0.020585457347236602	1.8899187702999785	1.7031063774145	-0.7846383155832258	1.1096892098831077	9.929280557673588	12.50502415987261	0.7979185761163369	0.9414150518251464
ID103892	103892	3	1.0	67.98713777004897	27.02177361473585	0.0	246.0	246	1.7264255227014984	1		33388.49797160245	33461.0	21124.0	44028.0	3.2921059E7	3831.9795338325634	-0.9811422611186619	-906.6633522383947	-0.013885038059042686	0.01896260496599327	1.8463501486004625	1.6352345140362412	2.3884382146366607	1.129104194384404	9.363658544096205	12.198161323926229	0.7908000477764104	0.9439386679444183
ID94682	94682	3	1.0	67.8467697036346	26.93943431273916	0.0	109.0	109	1.7286150296342337	1		33122.309090909075	33235.0	21052.0	42760.0	3.2791086E7	3717.951315611325	-0.9810737647463489	-923.6008645732388	0.017541778549509716	0.00329811206214347	1.8259644647708317	1.6438740420565268	-0.5340199399991712	1.110769084525786	9.387424174918783	11.810361057231953	0.8457265344010649	0.9610705596107054
ID95713	95713	3	1.0	67.9167858977441	27.057250916431745	0.0	124.0	124	1.776101431789927	1		33000.196548418025	33081.0	21087.0	42689.0	3.4419205E7	3633.3847529094983	-0.981116475168674	-943.7840591594141	-0.003045463037579742	0.01853611904409055	1.9058633666753984	1.689324770373617	-0.7278305533611525	1.1281805607182869	9.910268053015525	12.682770541424981	0.7742246511715807	0.949021392808375
ID92640	92640	3	1.0	67.94832283170294	26.90018150812408	0.0	76.0	76	1.7360386978696405	1		33099.8042168675	33171.0	21041.0	42959.0	3.2967405E7	3712.605123202091	-0.9811840085442423	-929.8224231442239	-0.018777053008686918	0.013107577857067024	1.8754517586768689	1.5997803185545463	-0.7428277415661242	1.1723183095360248	9.46822731971556	12.403281451895754	0.773402092643632	0.9485714285714287
ID93157	93157	3	1.0	68.00185211208168	26.84377749835235	0.0	85.0	85	1.7229165241089277	1		33269.69450101834	33359.0	20550.0	44578.0	3.267084E7	3879.8981772464754	-0.9810999175137858	-890.2418777069265	-0.009900662210132713	2.7486708000542013E-4	1.8341894801306224	1.6155505909423087	-0.7968151858741005	1.1353339786535483	9.325633534780081	12.506784215065034	0.7491984936752948	0.9410071942446044
ID100324	100324	3	1.0	68.00228046569549	26.908598348386583	0.0	190.0	190	1.7043757605096745	1		33440.02081165455	33498.0	21602.0	43043.0	3.213586E7	3704.8258519553146	-0.9811013180900944	-937.1542522717074	-0.01053821258460561	0.0027676192523848004	1.8710564219691832	1.5633003560405137	-0.7487194414062266	1.1968630434577179	9.126002235870416	11.980939317067396	0.798929942166565	0.9556993529118963
ID99814	99814	3	1.0	68.051098437782	26.965500765202513	0.0	183.0	183	1.7264255227014982	1		33412.12677484788	33520.0	21282.0	43438.0	3.2944357E7	3793.522449890132	-0.9811129823450235	-915.0547797000048	-0.016237865917945144	0.01015555511610946	1.8693401419480524	1.6063804425664754	-0.7434286311647854	1.163697024947249	9.363658544096202	12.067448978308265	0.8080244267009861	0.952150797486708
ID91112	91112	3	1.0	67.7758942509621	26.971868564666522	0.0	52.0	52	1.67798440909167	1		32943.69527896996	33049.0	20977.0	42600.0	3.0703524E7	3753.820405449448	-0.9811270497886656	-912.4609184743384	-0.0011675644616996493	0.02185210686508196	1.8101114393642013	1.5609008484365847	-0.9574478001955345	1.1596581814772082	8.84556779216398	13.674190800502625	0.5944732380597687	0.9167487684729066
ID88045	88045	3	1.0	68.50795335709344	28.2544340817763	0.0	8.0	8	1.6075284503680662	1		32897.328654970726	33140.0	21521.0	41997.0	2.8127216E7	3682.8930380292554	-0.9811522665728927	-929.99112518881	0.004410552446688465	-0.0037190925463836963	1.6411892056856237	1.587410038921474	0.8064747753920001	1.0338785603250238	8.118339488993067	11.051053218998675	0.8353524136329845	0.9638826185101582
ID106991	106991	3	1.0	67.90933867603613	27.034431883146148	0.0	292.0	292	1.7220381572284333	1		33284.02443991853	33400.0	21000.0	43354.0	3.2684912E7	3795.118103885543	-0.9811343986254009	-912.2174610052091	0.0123922036199615	-0.015286856733935412	1.8296137027344612	1.6655297049814182	-0.7400345192673624	1.0985176050972165	9.316127282451044	11.761021046034038	0.8463601819365677	0.9574987787005378
ID90611	90611	3	1.0	67.95570103039945	26.914282907014336	0.0	44.0	44	1.7726907681879196	1		32987.07684918348	33041.0	20584.0	43133.0	3.4339547E7	3675.5077723320273	-0.9811560863604685	-934.5950563573873	-0.0010089683405363724	0.011616084749466026	1.9007581653561658	1.6737673755413607	2.4509277227455195	1.135616689112122	9.872243043699402	12.345858997621015	0.8139225436789861	0.9567019806540769
ID98291	98291	3	1.0	67.93550382949843	26.95212275195199	0.0	160.0	160	1.6919023776969204	1		33546.58412698412	33629.0	21402.0	43689.0	3.1701522E7	3868.286011244536	-0.9811757990211443	-904.0448987473201	-0.007408838589802361	0.01140625082500329	1.8399970866721722	1.586950836033954	-0.6944777607071774	1.1594543730608704	8.992914703263972	12.207695251031915	0.7583033592669756	0.9297297297297304
ID103411	103411	3	1.0	67.97682212924352	27.08469081787441	0.0	238.0	238	1.704375760509674	1		33422.13987473905	33539.0	21296.0	43471.0	3.201841E7	3861.3331146666014	-0.981179193233685	-902.4789330839319	0.009685524105720253	0.002169131042091664	1.787993298011539	1.652478008321146	-0.616632124743858	1.0820073181052927	9.126002235870413	12.255443284795485	0.7635410412484809	0.9257473481195768
ID106485	106485	3	1.0	67.98457504590158	27.097659249933603	0.0	285.0	285	1.7202800779980345	1		33281.514811031666	33370.0	21102.0	43130.0	3.2582603E7	3766.8695603645306	-0.981130911660437	-918.815980764382	-0.0090988844037649	0.0031218979299624376	1.8379300691569833	1.6175882659269483	-0.587115464994317	1.1362162472808057	9.297114777792986	12.186616026779635	0.7866685739920235	0.9426506024096388
ID89588	89588	3	1.0	68.4277910194802	27.887727306585973	0.0	29.0	29	1.7021550745366043	1		32940.82863113895	33092.0	22341.0	43257.0	3.1524373E7	3586.2052095955173	-0.9811493676618926	-956.1776398004605	0.0379446990324909	0.013950758059068102	1.8314095522937544	1.630731467645424	-0.9658629043761554	1.123060165716974	9.102236605047844	13.371717328007495	0.6397106927495589	0.8973758200562328
ID104439	104439	3	1.0	68.08463582381219	27.064879143262424	0.0	255.0	255	1.7233555396655775	1		33322.15532994926	33428.0	21088.0	43386.0	3.2822323E7	3785.9279545263867	-0.9810720458162784	-912.4056380627703	0.014007753998056077	-0.0060554435808304365	1.8592350428412938	1.624519026775738	2.3742647295614394	1.1444833899738363	9.330386660944598	11.95315101558634	0.8206249046356082	0.9556962025316459
ID95225	95225	3	1.0	67.88647813725527	26.974091108598053	0.0	117.0	117	1.7451655132159365	1		33025.86111111112	33091.0	21067.0	42896.0	3.3290068E7	3681.463593629171	-0.9811374363289164	-933.2387515162415	0.0051316729827127	0.006186896830448035	1.8993806438600997	1.6151273840453162	-0.709772706056988	1.1759943287586585	9.568042969170381	11.911641185490122	0.8474025678252692	0.9673234022104763
ID91643	91643	3	1.0	67.93563117012282	26.869486198546067	0.0	60.0	60	1.7538135617810489	1		33057.84607843138	33147.0	20973.0	42438.0	3.3719003E7	3668.4017886349325	-0.9811542056789694	-938.3189236821175	-0.015515075596446194	0.004203118698775921	1.856468293774866	1.6411312907778606	2.4190984010610426	1.131212538696365	9.663105492460703	12.861375198586211	0.7340941598973615	0.9540122008446741
ID104955	104955	3	1.0	67.93897197546946	27.078015953847416	0.0	263.0	263	1.7039318548476305	1		33335.78980228934	33433.0	21409.0	43747.0	3.2035694E7	3840.587990402106	-0.9811383797759776	-903.013605151957	0.012498120077496302	-0.0016992539041271331	1.7995452735633541	1.632438405937467	-0.5383463251348223	1.1023664151848485	9.121249109705898	11.974288890772442	0.7994010557928981	0.9416094210009814
ID92159	92159	3	1.0	67.9663748307352	26.927105240317893	0.0	68.0	68	1.765421230130397	1		33037.12548638135	33078.0	20839.0	42739.0	3.3962165E7	3678.134994371219	-0.9811271141030751	-933.8810171846698	0.0044323796538463175	0.012791478112030536	1.9208520479958633	1.654986926438712	-0.7134179607276575	1.1606448469833257	9.791439898902633	11.830956037843528	0.8790564104862197	0.9653233364573576
ID102911	102911	3	1.0	67.96821799125033	27.088571938339474	0.0	230.0	230	1.7268636461758025	1		33315.541497975726	33384.0	21035.0	43949.0	3.2915755E7	3821.0421332526257	-0.9811130473621514	-905.8414836653775	-0.010723975888142185	0.022035445965751375	1.8486364008041092	1.6690044496183039	2.421034857759805	1.107628203883391	9.368411670260723	12.375716065511785	0.7686615489823334	0.94396551724138
ID105982	105982	3	1.0	67.97112499312847	27.06275331518693	0.0	278.0	278	1.7176395851476691	1		33248.55749486652	33320.0	20974.0	43308.0	3.2384095E7	3809.6145422084155	-0.9811713709586336	-909.5947317803942	0.004778289148647237	0.00631374187788438	1.8226395439547032	1.6378762025497386	-0.6767534466926022	1.1128066584747596	9.268596020805887	12.48488378585832	0.7472308766633049	0.9388541165142043
ID104449	104449	6	1.0	53.41623071423481	46.37740848166893	0.0	255.0	255	1.6680366908701219	1		32695.37772925765	32662.0	21792.0	46714.0	2.9948966E7	3657.791263319592	-0.981148234417811	-930.4221320312419	-0.009652247864547402	0.01364498695440134	1.8564434251932334	1.5270911755975185	-0.7553618785099863	1.2156729439988063	8.740999016544626	11.170049052355207	0.8803609589723044	0.9648478488982166
ID95235	95235	6	1.0	59.52550974285465	40.665860101393065	0.0	117.0	117	1.6666755835925642	1		32477.206073752735	32470.0	21370.0	43548.0	2.9943984E7	3404.491296013532	-0.9811380323756568	-992.4292235289624	-0.014658401837094607	0.003386423556043054	1.8267257236946146	1.5233217164925892	-0.7966618034939613	1.1991726395791205	8.726739638051082	11.612834941772457	0.813177542973768	0.9547581903276132
ID105987	105987	6	1.0	55.14308377784673	46.71162527611395	0.0	278.0	278	1.707922852297633	1		32653.834196891206	32640.0	21419.0	45638.0	3.151095E7	3571.4524933582456	-0.9811866791845197	-953.6861671236607	0.004375680852126452	0.0017756628011060885	1.833619802767132	1.5966427047195437	-0.8030373579041695	1.1484221218354635	9.164027245186533	11.797975678771888	0.8273347052948952	0.969818913480885
ID104962	104962	6	1.0	54.709192578926604	46.60236196209888	0.0	263.0	263	1.689665298339961	1		32739.357446808513	32725.0	21770.0	44359.0	3.0774996E7	3453.3569351135725	-0.9811132546514466	-984.9647690610274	0.006361088897155651	0.007373816163984712	1.856386873076537	1.5508136923460143	-0.85558395073893	1.197040548609203	8.969149072441384	11.669778800115676	0.8276293015670404	0.9767080745341614
ID92164	92164	6	1.0	68.69165036388087	43.49046216020954	0.0	68.0	68	1.690112951096085	1		32643.414814814827	32636.0	21262.0	43409.0	3.0848027E7	3591.684746348595	-0.9810659742948893	-941.8519048730994	0.005905926675104013	-0.0014349158426734394	1.8865660270002187	1.5300511512775135	-0.8764152842990914	1.2330084686548117	8.973902198605915	11.715618031584816	0.8216006771920966	0.949220713926597
ID91654	91654	6	1.0	72.1080901737065	43.52232204010573	0.0	60.0	60	1.5505175393970532	1		32604.88944723616	32882.0	21335.0	42190.0	2.5953492E7	3759.858651543517	-0.9811195948365352	-901.2636368965193	-0.003907988965656578	0.00671193099427341	1.7341496841843091	1.38016129761534	-1.025249656158069	1.2564833452297168	7.5527174754156805	12.88187802454455	0.5719456195590518	0.9206257242178452
ID102921	102921	6	1.0	53.32935328989064	46.242814675909585	0.0	230.0	230	1.6869768872523436	1		32668.23991507434	32632.0	22391.0	45963.0	3.0773482E7	3518.157244224523	-0.9811055650726762	-964.3225371107997	0.008814645376316332	0.010436728316284843	1.8672019845988967	1.5413139467676475	-0.7952490469243879	1.2114352098835428	8.9406303154543	11.546252267764686	0.8427444824986671	0.9656057494866536
ID98824	98824	6	1.0	58.940118896072285	41.49500585331645	0.0	168.0	168	1.5670180342373194	1		33078.31481481483	33103.0	19025.0	42900.0	2.6793435E7	3919.272892178461	-0.9811133752212962	-876.8649528402889	-0.008038166579903654	0.0028763898935303105	1.7055089210687815	1.4539580753146049	2.451098470823922	1.1730110723445355	7.714323765009209	10.998069701337533	0.8014469684981801	0.9695340501792107
ID87563	87563	6	1.0	79.03031307927039	43.43200774760434	0.0	1.0	1	1.423328099162953	1		32684.56716417909	32418.0	25374.0	46325.0	2.189866E7	4093.822837000133	-0.9810931609223013	-828.5810754117689	0.03687628669788629	-0.006574874992294865	1.7323704800078563	1.196823043323806	-0.5225386412987	1.4474742023655667	6.3644359342866945	14.97242591187959	0.3567676253267629	0.8194614443084448
ID100875	100875	6	0.9846532344818115	53.118367618116885	41.730230806402545	0.0	198.0	198	1.043712735804182	1		33497.43055555557	32792.0	26019.0	47331.0	1.2059075E7	5161.760806613428	-0.9805491123800639	-654.2949097975678	-0.01828651392428749	0.002308175487807355	1.3123826352809396	0.8227344466203215	-0.7097554098266345	1.59514730502901	3.4222508384514083	9.307085676033601	0.49647144985731606	0.8685162846803378
ID93709	93709	6	1.0	62.6249352077849	42.83297626153148	0.0	94.0	94	1.6475020136281948	1		32636.35794183441	32719.0	21268.0	42641.0	2.9176904E7	3590.280970993989	-0.9811620167365386	-946.9118828053272	-0.007800352691537717	0.016022812816347414	1.8066096575599144	1.4838465307427147	-0.8769743997153775	1.2175178632898418	8.527108339141417	12.932720273845732	0.640666294778818	0.9568
ID101389	101389	6	1.0	51.21498190057527	41.342041972477034	0.0	206.0	206	1.6479611196740656	1		32709.571111111087	32739.0	19921.0	44294.0	2.9438614E7	3485.658418124304	-0.9810258863743467	-970.3736389776982	-0.004258139263520008	0.009423225135578344	1.849394462395063	1.4733534076766355	-0.7869092700804124	1.2552280075908029	8.531861465305928	11.15042029855388	0.8623254098826518	0.97237269772481
ID94227	94227	6	1.0	61.36543549221388	41.37915433825767	0.0	102.0	102	1.7025994434449794	1		32575.903023983294	32484.0	22215.0	46737.0	3.1240291E7	3562.4913826920233	-0.9811230193141373	-950.5250583296264	-0.020197053886849177	-0.007773060681740998	1.8694876076996405	1.5394016996139743	-0.8415842293867504	1.214424804239491	9.106989731212348	12.063940371761149	0.7863327192366553	0.9691451694486595
ID90133	90133	6	1.0	76.32401028485387	44.51063980417443	0.0	37.0	37	1.5578187140051143	1		32469.208750000053	32730.0	21560.0	40883.0	2.5975367E7	3708.477496473553	-0.981160537558592	-911.9638405475814	0.010654064554482858	-0.005667779310907815	1.6224448515910261	1.5401414693402626	3.0642343100098857	1.0534388456444972	7.624014367883394	12.417499534740372	0.6213342089300814	0.9385605617320062
ID96279	96279	6	1.0	58.48565726617083	41.93811583899531	0.0	132.0	132	1.725110484661724	1		32518.603869653783	32483.0	20323.0	45592.0	3.1933269E7	3661.6248072763087	-0.9810722448904237	-920.6401832336662	-0.0037427072669765885	0.008603590531623989	1.9303408680710734	1.557902409959177	-0.8905860439121159	1.2390640490258025	9.349399165602655	12.059202920122608	0.807897677958361	0.9613880742912994
ID105497	105497	6	1.0	55.1148828776991	46.66217781468581	0.0	271.0	271	1.6896652983399605	1		32762.0837751856	32744.0	21404.0	45629.0	3.0894645E7	3613.1858351579617	-0.9811254269723377	-942.667660518696	-0.002878028441427499	-0.003145933513134036	1.8228476264316567	1.5690315763943807	-0.8847667421996056	1.1617660561175849	8.969149072441382	11.753937259924868	0.8158200412664636	0.9696813977389517
ID96795	96795	6	0.9733389019966125	58.75457302941715	42.108638033910374	0.0	139.0	139	0.9677430459512384	1		31988.83548387098	31789.0	25021.0	47303.0	9916539.0	4566.725067284078	-0.9812158633978877	-731.8075448586152	0.04596904133523534	-0.015189170225896227	1.0822208213349003	0.7995264006457806	2.418030739505595	1.3535773433632539	2.942185095835303	11.38399388913297	0.2852926264922147	0.7795969773299748
ID103962	103962	6	1.0	53.320534739732246	46.359925479977505	0.0	247.0	247	1.6539179011024625	1		32763.300000000032	32765.0	21987.0	46446.0	2.948697E7	3674.1045789654154	-0.9811193840789009	-926.7696838153895	0.013066978488738949	-7.217283541371623E-4	1.8037916870033701	1.5308703151184098	-0.7580502715964483	1.1782785708166603	8.593652105444635	11.353144541382246	0.8378288254694848	0.9571201694018
ID88605	88605	6	1.0	78.70902279974781	45.47485206189618	0.0	15.0	15	1.4974034746167642	1		32272.716802168037	32545.0	21596.0	40805.0	2.3817265E7	3460.1115243498257	-0.981227695971361	-975.0517014646986	-2.5713923333702286E-4	-0.008557269209046627	1.5547974192781175	1.471106062766096	0.4596849277548351	1.0568900901371163	7.044132975812483	10.220784927724873	0.8473618561960001	0.9623376623376622
ID99356	99356	6	1.0	58.183295976803954	43.022853728190036	0.0	176.0	176	1.5971419610281923	1		32902.32023809519	32938.0	21510.0	43058.0	2.7637949E7	3505.819637910504	-0.9810730626165145	-972.9442535849121	-0.003905465548617675	0.0109251947218628	1.7222910247488201	1.4729768353527777	-0.8661477483401173	1.1692587306278526	8.013770713373708	11.9150599288983	0.7093397774596387	0.9595902105862261
ID102428	102428	6	0.9958751201629639	52.95657193528887	44.83126433616621	0.0	222.0	222	1.1326941586680452	1		33260.76650943396	32457.0	26430.0	47421.0	1.4102565E7	4765.9413170983	-0.9808163258501666	-713.6240136575608	0.009775857576271273	-0.027750976043144308	1.2691276583019884	1.021617281906315	2.674653546831707	1.2422730906957884	4.030650987509433	11.042445851273255	0.4153885314473273	0.8488488488488489
ID92705	92705	6	1.0	65.4551079157916	45.44243128391087	0.0	77.0	77	2.4303545743628225	1		32468.403176229564	32507.0	20831.0	43070.0	6.3378323E7	3458.7281937805164	-0.9811674866942067	-978.1587793213517	-0.0018839054974121936	0.015936122824822676	3.4109419093193134	1.6935468133877016	1.4693722237776816	2.01408185611132	18.55620454626985	20.53817560962378	0.552809234649971	0.8886865467789673
ID97824	97824	6	1.0	58.60114001588099	38.92760530694872	0.0	153.0	153	1.5456309292626893	1		33181.92784810124	33246.0	21354.0	46157.0	2.6213723E7	4147.746583357741	-0.9811210932514169	-831.5055791065885	-0.022621739469692606	0.0024428082837278887	1.646774390286801	1.4807240543916849	2.436622506540115	1.1121413104640443	7.505186213770505	10.507660648833877	0.8541993941896882	0.9675245098039211
ID89124	89124	6	1.0	78.29430355767467	43.54122324137272	0.0	22.0	22	1.535318423479677	1		32578.40669240665	32555.0	21878.0	43634.0	2.5313422E7	3262.9006207172174	-0.9810714566309354	-1034.9978215050114	-0.009263598916959557	0.003827670526498604	1.8382270428884715	1.3019539994736884	-0.8679073563815746	1.411898610574237	7.40537056431569	10.680240490614446	0.8158204651947542	0.9611351017890194
ID93220	93220	6	1.0	62.662987593109584	42.88256688746085	0.0	86.0	86	1.6525451650232867	1		32680.99667405765	32748.0	21550.0	42442.0	2.9478259E7	3554.7167563007033	-0.9810407133734395	-951.4485877217019	-0.007944353794592069	0.004128449722101651	1.8067755443032603	1.5163905258442179	-0.824746124760797	1.1914975156530847	8.579392726951086	12.384764003690364	0.7028957893057254	0.9611288604898831
ID97316	97316	6	0.9956612586975098	58.45752186692632	42.37434342614967	0.0	146.0	146	1.2929921069097363	1		32590.883512544788	32181.0	25551.0	47637.0	1.8185713E7	4483.409654696773	-0.9810121922578486	-751.1337673361842	0.018009854581546067	-0.03381773629606211	1.5275107408361326	1.1706460256357236	-0.962544174700276	1.3048442546982657	5.252204411790003	15.826147496254901	0.263512405971928	0.7461174881836601
ID94761	94761	6	1.0	59.96170873419839	40.39455355944411	0.0	110.0	110	1.6829362182470275	1		32543.023504273577	32574.0	21456.0	42614.0	3.046027E7	3458.2140952894615	-0.9811525906335345	-979.7627194718694	-0.004210503729061787	-0.010125047825986775	1.839458957826698	1.5712309704413245	-0.6710319149659713	1.1707120037928187	8.89785217997365	11.413990372802097	0.8582623209681083	0.963954685890834
ID100396	100396	6	0.943509042263031	55.00301504988409	40.98088417616402	0.0	191.0	191	0.7691359541340486	1		33893.163265306124	33476.0	26416.0	51151.0	6643060.0	5607.072984198692	-0.9794773282774265	-576.9874671163799	0.05183058900623248	0.060836058060704364	0.8589980568661801	0.6422198778448046	2.7029811292116888	1.3375451095485416	1.8584723303256856	9.636888533136437	0.2514735381548444	0.7187499999999986
ID95791	95791	6	1.0	58.17056733107844	40.49960269338304	0.0	125.0	125	1.6739220333452576	1		32420.42610571738	32416.0	19629.0	42331.0	3.0053735E7	3363.531042868077	-0.9811573300851985	-1003.80530480693	4.174071430730767E-4	0.007123352935081953	1.786553872641164	1.5601997194630957	2.247634511148928	1.145080242198712	8.802789656683332	12.140454372627634	0.7505166066833004	0.9536560247167871
ID91182	91182	6	1.0	74.21154412276465	43.429713918867876	0.0	53.0	53	1.5412197332169895	1		32505.837387964155	32751.0	20246.0	40186.0	2.5387059E7	3748.344418531158	-0.9812790419214488	-909.1097536431346	0.022821315619059764	-0.022509302647576175	1.6063615595631768	1.507895872122626	2.9253812104840913	1.0653000576902854	7.462408078289868	13.01521156153793	0.5535876523266456	0.885504794134236
ID107056	107056	6	1.0	55.0660942907248	46.689591201683925	0.0	293.0	293	1.7127881091756127	1		32700.666323378002	32708.0	21127.0	45420.0	3.1752347E7	3566.0602818665247	-0.981074802784413	-950.7353133491692	-0.005543322052426629	0.00822435442566332	1.8512076768483368	1.5968890320811029	-0.814293760630415	1.1592588086323068	9.216311632996213	11.947537563957136	0.8113536718467269	0.9646766169154232
ID99891	99891	6	1.0	55.139642982151585	41.645213185371276	0.0	184.0	184	1.5895455233814073	1		32902.136854741904	32938.0	20317.0	43909.0	2.740748E7	3517.1232772130184	-0.9811135986383742	-971.9335858221743	-6.008891449236951E-4	0.0017260216253412993	1.7512615338995303	1.4377617255616397	-0.8224320934082778	1.2180471233614365	7.937720694741455	11.277044517415467	0.7843593673911847	0.956471935853379
ID103474	103474	6	1.0	53.32310990934775	46.3752122982081	0.0	239.0	239	1.65985330533061	1		32764.252469813382	32746.0	21945.0	46004.0	2.9848234E7	3629.4294713959243	-0.981124472820868	-938.4624858223489	-0.0028700461265875137	0.0033045198250052994	1.8204605680002792	1.5340948711900988	-0.659679002031944	1.1866675276660221	8.655442745583343	11.271159791735727	0.8561738089355632	0.9614572333685321
ID90678	90678	6	1.0	77.58409203125593	44.60727722980782	0.0	45.0	45	1.5819126076135717	1		32570.487303506616	32719.0	20298.0	41459.0	2.6935793E7	3854.824307779264	-0.9811214039328531	-878.2187784040508	0.018837709285369892	0.007622447323117321	1.7155177384124634	1.5127080001498983	-1.2132693342565861	1.1340706456516843	7.861670676109217	11.529203742248747	0.7432348806987846	0.9440639269406403
ID98358	98358	6	1.0	59.56464851553959	40.50203313974118	0.0	161.0	161	1.5194695508386813	1		33066.210732984284	33145.0	21308.0	43488.0	2.5262585E7	3844.015954273987	-0.9810316019432712	-889.7778413002728	-0.0034068695107041733	0.009190118721412024	1.6381210525701557	1.4182606945264784	-0.6381312311394023	1.155021117691683	7.253270527051178	11.002460800749018	0.7529464324334549	0.9265330904675173
ID95295	95295	6	1.0	59.65746005273308	40.11036547799572	0.0	118.0	118	1.7092511139519018	1		32419.14818652846	32429.0	22431.0	44760.0	3.1284478E7	3488.3963545386046	-0.9811601673388917	-967.9850254209822	0.0026043462233391918	-0.005205325643527299	1.818079792562014	1.6179196467166015	-0.8352050674062541	1.1237145158918223	9.178286623680087	12.166579962489351	0.7791739965714652	0.9597415506958245
ID106559	106559	6	1.0	55.137337273801776	46.74997260998648	0.0	286.0	286	1.7065935568421524	1		32643.813929313932	32650.0	21281.0	46203.0	3.1403349E7	3544.460473994602	-0.9811199992904533	-957.1959974314972	0.003673552226070837	0.013129993673918854	1.854659821057456	1.5870101281813138	-0.9071838138877649	1.1686502739480713	9.149767866692985	11.405202572718835	0.883921979719223	0.9756715661429295
ID88128	88128	6	1.0	79.34411686251214	42.130219446666416	0.0	9.0	9	1.5607296204004115	1		32739.145000000004	32694.0	23508.0	42865.0	2.6191316E7	3161.476095964779	-0.9810585819861048	-1072.7286488699763	0.015890269416032693	0.0017575210807752883	1.7424380837049478	1.4025735647214586	2.44800244140175	1.2423149327293816	7.6525331248704855	11.415012089948192	0.7380101428421463	0.941520467836257
ID92224	92224	6	1.0	68.2994101772661	43.67630270410987	0.0	69.0	69	1.6479611196740667	1		32655.731843575406	32706.0	21378.0	41947.0	2.922688E7	3556.312755923555	-0.9811584795923425	-956.3408032261044	-0.018125148664222837	0.021728698723871415	1.8603241894322546	1.491236820150031	-0.8286425724022839	1.2475041953732677	8.53186146530594	12.939600827893445	0.6403418715348778	0.9266907589055252
ID89666	89666	6	1.0	78.07089267465766	43.63210282825436	0.0	30.0	30	1.579519757041534	1		32668.421818181872	32645.0	21927.0	44808.0	2.6951448E7	3301.8228323197854	-0.9810460567151765	-1024.2222440555042	0.017348465557169738	0.00473512365902816	1.846136616938885	1.383844585408871	-0.8517120747402422	1.3340635476009217	7.837905045286633	11.790912812999354	0.7084594632457681	0.9274465691788532
ID104518	104518	6	1.0	53.37770376548076	46.413392196143214	0.0	256.0	256	1.6761801242590075	1		32718.538793103453	32725.0	21812.0	46471.0	3.0362804E7	3619.85365027516	-0.9811433246211455	-940.5896851272041	-0.015914313402666695	0.021430086398944483	1.83164526548202	1.5404820267353962	2.2854031727419026	1.1890078778547384	8.826555287505908	11.710596713963119	0.8088035701957172	0.969206680584551
ID105030	105030	6	1.0	55.12108893134158	46.73137826055489	0.0	264.0	264	1.68518223048127	1		32754.0769230769	32775.0	21376.0	45841.0	3.0657816E7	3615.140762114997	-0.9811657564889651	-943.9833834494947	-9.684387491348024E-4	0.017048087338090663	1.82940508331317	1.563743059140952	2.3189816937997634	1.1698885393091116	8.921617810796231	11.49054973604618	0.8491254641322297	0.9630579784504879
ID102984	102984	6	1.0	53.30229406863772	46.2124978403873	0.0	231.0	231	1.7034878335098385	1		32684.813807531355	32637.0	22182.0	46073.0	3.1246682E7	3485.592015315795	-0.981142859472444	-975.7888895488952	0.016498922000043294	-0.0035149969128448746	1.9338431160255931	1.4980596725540352	-0.8661390730805136	1.2908985879905523	9.116495983541386	13.385913139739575	0.6393546142587202	0.9288135593220341
ID93771	93771	6	1.0	62.63644966191344	42.92792652938806	0.0	95.0	95	1.6548324258619256	1		32624.5093922652	32705.0	21248.0	42868.0	2.9525181E7	3564.6295492234653	-0.9811109462456645	-950.752554351496	0.0026391467802415933	-6.834398740969987E-4	1.8157472928235803	1.5151377740169019	-0.9349338376324249	1.1984040817685566	8.603158357773673	12.292590052481732	0.7154527939620788	0.9412376495059805
ID101451	101451	6	1.0	51.13941541950794	41.266500125568705	0.0	207.0	207	1.638754560935992	1		32715.182844243787	32734.0	20305.0	44053.0	2.8985652E7	3519.2173832059602	-0.9811343067057583	-966.9164422022051	0.007561326628079721	0.008034759148995515	1.8459199799952224	1.4478600600798195	-0.7148075995034651	1.2749298298161897	8.436798942015614	11.437530017969879	0.8104441089785674	0.9667755991285402
ID106058	106058	6	1.0	55.121128314352724	46.71519708223888	0.0	279.0	279	1.7074798687984694	1		32646.020768432	32661.0	21502.0	45678.0	3.1438118E7	3559.6743651416814	-0.981132795398999	-953.8283155107672	-0.007774526266579984	0.00887500900499333	1.8588164750392124	1.58086649010407	-0.9091694698560374	1.1758212895744564	9.159274119022019	11.935397686897877	0.807973528518619	0.9659147869674187
ID91726	91726	6	1.0	71.77238386517372	43.63541519338058	0.0	61.0	61	1.6089395948537308	1		32621.967174677644	32723.0	21262.0	41719.0	2.7826538E7	3721.011871928644	-0.9811981662561148	-915.030575619113	0.012539749449899995	0.015030054424855655	1.7929974102055146	1.4565083627226993	-0.8714571150534169	1.2310244527905114	8.132598867486609	12.439738039796064	0.6604147217287953	0.9218750000000002
ID87632	87632	6	1.0	79.07005598237653	43.52047755347981	0.0	2.0	2	1.6294959865000063	1		32615.340935005723	32539.0	22993.0	46024.0	2.8603654E7	3545.445867694771	-0.9810977672584744	-954.9491368032942	6.818306696801605E-4	-0.0039218149647241895	1.829946441658478	1.4487538211166386	-0.8128643048657689	1.2631175945738193	8.34173641872529	14.299301092673405	0.5126685840799049	0.9097978227060652
ID98896	98896	6	1.0	58.82538604046514	41.70926891306631	0.0	169.0	169	1.5703936732437835	1		33044.96328029374	33076.0	20014.0	43017.0	2.6997735E7	3830.2797165459515	-0.9810630241159064	-893.9043694720427	0.011082686566871868	0.008185615214911878	1.6880097653416393	1.4677293587567788	-0.9133661732709347	1.1500824421550346	7.7475956481608215	11.16167236054909	0.7814807243291282	0.9532163742690065
ID100944	100944	6	1.0	52.54799327923265	41.93670250566585	0.0	199.0	199	1.366936101223693	1		32794.02755267423	32625.0	24315.0	44882.0	2.0233915E7	3810.5791879471867	-0.9811055240290839	-893.7470703449906	0.026747648381034314	0.0036733750684630213	1.6930944646027057	1.1353380912675222	2.401480121985972	1.4912689687989675	5.870110813177063	12.52310804857909	0.47036165352092146	0.8703312191684278
ID104023	104023	6	1.0	53.3537850374689	46.36264954478965	0.0	248.0	248	1.6693966883980207	1		32741.625813449067	32682.0	22086.0	46586.0	3.0187779E7	3635.192491681905	-0.981064181504384	-933.2890313122056	0.0022888225528523397	1.664920581426206E-4	1.8519930174901478	1.514270710344445	-0.761122661606989	1.2230263749002201	8.755258395038172	11.361744791299259	0.8522927070337075	0.9649030906233637
ID94298	94298	6	1.0	60.794850769757076	41.23454459693599	0.0	103.0	103	1.662585575995298	1		32561.432786885216	32509.0	22560.0	45019.0	2.9793711E7	3479.9092861199792	-0.9810989505222338	-971.3874127887785	-0.00955914644481053	-0.0033851448224422355	1.831151400930996	1.5084970494590761	-0.8268769069629258	1.2138912711745897	8.683961502570442	11.889766989743256	0.7719355932529434	0.9651347068145806
ID92765	92765	6	1.0	64.69483811918272	43.379194811668896	0.0	78.0	78	1.6281026591939163	1		32574.396118721503	32682.0	21344.0	42382.0	2.8535171E7	3624.6382288123273	-0.9811409358062755	-935.089024507679	-0.015624062829325314	0.005109139374516148	1.820132574345825	1.4480254407639286	-0.6744498474487668	1.256975549673758	8.32747704023176	12.706632474901438	0.6481303680681202	0.929442970822281
ID93276	93276	6	1.0	62.65552045939134	42.91307912048804	0.0	87.0	87	1.6318155549147861	1		32683.962371721787	32745.0	21382.0	42522.0	2.8663835E7	3623.3916790761127	-0.9811493569945716	-938.9843838013027	-0.012260546944244664	0.005900159461062971	1.8193525578614262	1.4809476620531903	-0.835375542134578	1.2285056416774853	8.365502049547873	12.266280995648673	0.6986763703850275	0.9503239740820731
ID96348	96348	6	1.0	58.16757925297503	41.967868287075405	0.0	133.0	133	1.7364743958807336	1		32512.89759036147	32444.0	20703.0	47073.0	3.2382846E7	3677.235173627743	-0.9811003391232362	-917.9598375928747	0.009074976475802266	-0.0044609059383627	1.9231514373409166	1.590848305052038	2.2919926591994644	1.2088842356833067	9.472980445880067	12.733856223888901	0.7341361684722676	0.9432087079981072
ID102492	102492	6	1.0	52.936708886117316	45.3434146454761	0.0	223.0	223	1.3282016332191355	1		32815.17495711834	32557.0	25055.0	46987.0	1.9131247E7	4009.7801792836362	-0.9809884342261758	-844.5593138270472	0.058560721534534746	-0.03737440947152887	1.718043207597471	1.0977234369197257	2.6476647195002654	1.5650965897370268	5.542145107825474	11.757077755532187	0.5038357451702116	0.8860182370820674
ID97888	97888	6	1.0	59.73466308813169	38.880580913346	0.0	154.0	154	1.439184452848264	1		33143.423976608196	33019.0	23480.0	45603.0	2.2670102E7	3853.294056387076	-0.9810860461810429	-892.3186910254869	-0.0030999837419722082	-0.021030910622445987	1.6186817180545297	1.2846156419538697	2.384196581571799	1.2600513843911736	6.507029719222185	11.299792558875817	0.6404005742753397	0.9275067750677514
ID105568	105568	6	1.0	55.09494434765913	46.68302792045749	0.0	272.0	272	1.696813570546092	1		32738.523609653745	32747.0	21043.0	45740.0	3.1199813E7	3611.828496182932	-0.9811055824241902	-941.3349933202635	-0.017538226549565016	-7.814354677322425E-4	1.8388895768357088	1.5815462161601126	-0.8601640842967894	1.1627163076526517	9.045199091073641	11.445336097421235	0.8677025895367333	0.9748975409836069
ID90211	90211	6	1.0	76.07212596468135	44.46835882026562	0.0	38.0	38	1.5563612191773524	1		32440.531914893654	32664.0	21217.0	40630.0	2.5919985E7	3726.408690077342	-0.9810946255850107	-903.5518762400696	0.011848847455042038	-0.016165674329290024	1.6440705775960427	1.5116738823503044	0.08671520139242167	1.0875828422992213	7.609754989389844	11.054602397426507	0.7825179064735119	0.9575358851674642
ID94819	94819	6	1.0	59.95566840862128	40.370742769659564	0.0	111.0	111	1.69056048531579	1		32561.861522198706	32584.0	21741.0	43047.0	3.0803521E7	3439.739659900665	-0.9811181250601548	-983.761515162832	-0.005537017902528729	0.0067198168378224355	1.8584146180311734	1.5593583377083764	-0.7033885590874195	1.1917816277958844	8.978655324770424	11.892699684944946	0.7977379626427891	0.9574252407501266
ID99426	99426	6	1.0	57.831357256062425	43.36716258208096	0.0	177.0	177	1.6257777934367537	1		32893.475315729054	32833.0	21467.0	43449.0	2.8650217E7	3616.1406424846195	-0.9811366611662392	-946.2488860530474	-9.860523686896386E-4	-0.004660356372044774	1.8250801282700957	1.4404043730354934	-0.9976225289948097	1.2670609465201363	8.303711409409178	12.204491177212493	0.7005558364462715	0.9468834688346887
ID96875	96875	6	0.8845593333244324	59.044150090056014	41.87973727312848	0.0	140.0	140	0.7971487692686848	1		32129.72037914693	31769.0	26051.0	43067.0	6779371.0	4520.644290628521	-0.9806977759877714	-722.2115752967334	0.04623622173289129	-0.049575451574044006	0.8982132361427596	0.7229249426741307	-0.7501444470503571	1.242470944245235	1.996312989096654	9.44418583486679	0.28126095574923116	0.7118644067796608
ID88685	88685	6	1.0	78.54809386127108	44.862767044601604	0.0	16.0	16	1.4923429549905463	1		32383.3980978261	32544.0	22261.0	41634.0	2.3834181E7	3102.083388651251	-0.981228584521513	-1091.370260786096	0.01917060721397976	-0.00376742542001917	1.5920949577435828	1.4267455858537417	-1.4153615590569477	1.1158926815889876	6.9966017141673245	12.575139741486156	0.5559956278216093	0.9177057356608481
ID100461	100461	6	0.9494054317474365	55.168673850008034	41.125853252209474	0.0	192.0	192	0.7701188758822495	1		37075.54081632654	36303.0	27033.0	51784.0	7266806.0	6840.305662188763	-0.9782762069738894	-488.16632375882284	0.026723436435242172	0.027722152568217456	0.8562706573742607	0.6719861199374303	-0.3555416186547363	1.2742386069729974	1.8632254564902082	8.058173857320615	0.3605803092178624	0.8200836820083672
ID89199	89199	6	1.0	78.29740122965798	44.18240217002399	0.0	23.0	23	1.4887903566220486	1		32356.337431694003	32490.0	23341.0	42094.0	2.3684839E7	3107.6843380252794	-0.9811964852027437	-1086.5992478918945	0.00619280478890954	-0.04363210831583397	1.6093312748814015	1.4483946595591168	-0.8871566672769141	1.11111378674323	6.963329831015716	11.95635217140856	0.6121099423050864	0.8841279420639715
ID97395	97395	6	0.9952577352523804	58.49343330181556	42.1723744843021	0.0	147.0	147	0.8159077774573922	1		35071.21100917433	33570.0	28742.0	45239.0	7645524.0	3976.7341800376953	-0.9799193398243318	-860.7292035327952	0.0873679012799958	-0.09718285299868483	0.9290537504254156	0.7937939573359089	0.4301330750762662	1.1703966020898657	2.0913755123869637	9.542106767386363	0.2886378888952979	0.6528189910979213
ID91250	91250	6	1.0	73.94552952616293	43.4732597114388	0.0	54.0	54	1.6084693509170882	1		32557.850117096044	32752.0	19900.0	40169.0	2.7804404E7	3743.3191346691337	-0.9811638841888862	-906.1061180757121	0.016830288206020096	-0.010080710875604564	1.6716196280389453	1.5525800034080957	2.1963590491079317	1.0766721356513311	8.12784574132208	14.693063397375816	0.4731083483597266	0.9139497594869042
ID95861	95861	6	1.0	58.079303167346495	40.47370890539796	0.0	126.0	126	1.6954755651568814	1		32455.558359621427	32454.0	19510.0	42730.0	3.0865236E7	3296.054536229811	-0.9810894669043135	-1021.7144438219591	-0.005825921255321828	-0.0036667845791817926	1.8290322739215983	1.5791918012587793	-0.8873418806148899	1.1582078076036553	9.030939712580098	11.683650597238467	0.8313534157779281	0.9683995922528037
ID90740	90740	6	1.0	77.04267098433604	43.89557608695306	0.0	46.0	46	1.690112951096084	1		32607.76190476189	32601.0	20418.0	41778.0	3.0814335E7	3565.3263854188954	-0.9811026733206114	-949.6548311132058	-0.010442239650542402	0.006171055155865585	1.890704247653394	1.5432516579633282	-0.9099626393151412	1.2251431825115344	8.973902198605904	11.337240556957324	0.8773572569993475	0.9637570188871872
ID103540	103540	6	1.0	53.333433339429654	46.395132652442804	0.0	240.0	240	1.6689434790267266	1		32755.62445414849	32738.0	22174.0	46304.0	3.0004152E7	3621.978754062033	-0.9812584930822587	-946.9976506343294	-0.0025648569853225093	0.004986001424850471	1.8290220898110867	1.536737052997361	-0.7135860060630734	1.1901984703522521	8.750505268873656	11.571367947410168	0.8212466056885251	0.964379256155055
ID98422	98422	6	1.0	59.61985679645834	40.56027271261092	0.0	162.0	162	1.545141418267274	1		33102.961880559094	33178.0	20880.0	42700.0	2.6052031E7	3795.853539080257	-0.9810876319107719	-904.7931238493449	-0.010442890755211482	-0.001434741353472809	1.5908998849901292	1.5112946101942808	-0.7048811114789136	1.052673564941527	7.500433087605998	11.7475094902929	0.6829746683877613	0.9392857142857146
ID107126	107126	6	1.0	55.03153451914151	46.72197872448145	0.0	294.0	294	1.7070367703431566	1		32696.995854922265	32708.0	20873.0	45545.0	3.1552601E7	3565.006745203127	-0.981106120900371	-952.516144010418	0.008956877878656951	-0.0049358935653843194	1.8391701641776754	1.6069346458512586	2.27470156958091	1.1445208234983273	9.154520992857504	11.326997058413786	0.8966354666363133	0.9727272727272727
ID99962	99962	6	1.0	54.976927466381426	42.281255179454334	0.0	185.0	185	1.5553887972022722	1		32858.6284289277	32919.0	22576.0	43817.0	2.635262E7	3451.9856681008705	-0.9810764956685398	-986.9877222943568	-0.004701431561684666	0.017566122379926396	1.7641490866882343	1.3853467829552724	2.2671091527502436	1.2734350044289178	7.600248737060829	11.935859425080778	0.6703942480566958	0.9258830341632888
ID104572	104572	6	1.0	53.383670425399565	46.392111441915176	0.0	257.0	257	1.676631377497566	1		32696.769147788564	32684.0	22032.0	46153.0	3.0309905E7	3582.320155746774	-0.9811677498020858	-951.0678249191008	-0.006435493688528438	0.009709849362166501	1.854716755071522	1.5405902817021204	-0.7149244228836023	1.2039000746014956	8.831308413670424	11.23629240995713	0.8789999503826671	0.9677083333333334
ID92288	92288	6	1.0	67.93623755806982	43.5872561700042	0.0	70.0	70	1.653002870381745	1		32701.306415929193	32754.0	21393.0	42139.0	2.9561981E7	3536.0943746586518	-0.9811178375066274	-961.0382920952336	-0.02265021406205306	0.007767762304908264	1.8256492487257663	1.5255185903495332	-0.8971433004636877	1.196740085814009	8.58414585311561	11.934693693771408	0.7573286692243916	0.9505263157894738
ID95366	95366	6	1.0	59.51670779135046	40.96638154785727	0.0	119.0	119	1.6493376710372971	1		32448.732815964482	32432.0	23301.0	43180.0	2.9268757E7	2983.0411328427185	-0.9810761586832554	-1127.877465072626	-0.0044525271193467265	0.004640517245924829	1.8309092600097119	1.4808514557600252	2.3749970139171177	1.236389546627433	8.546120843799484	12.061875417496204	0.7381578056513075	0.959957287773625
ID103049	103049	6	1.0	53.341020065542494	46.23627668338786	0.0	232.0	232	1.6968135705460923	1		32677.423319327718	32638.0	22441.0	45999.0	3.1108907E7	3509.011632289635	-0.9811696640528471	-970.4631203422732	0.011456602414933108	-0.00433711712756031	1.917457631529903	1.5311972912791583	-0.7405434856678765	1.2522603340867093	9.045199091073645	12.399788722464207	0.7392637716820415	0.9439484126984127
ID91784	91784	6	1.0	71.336736700969	43.60922901127626	0.0	62.0	62	1.6257777934367534	1		32607.97597254005	32728.0	21219.0	41941.0	2.8499371E7	3631.1067067496547	-0.9810579923303414	-930.2153427393921	-0.016909708142594924	0.029983736692218644	1.7885239456367237	1.4477054028417378	-0.8170151897648055	1.2354198182351082	8.303711409409177	12.953273131450867	0.621903591553588	0.9347244515783844
ID101000	101000	6	1.0	52.23381187947756	41.565264842923135	0.0	200.0	200	1.4999273319186421	1		32749.08736559139	32683.0	23193.0	44840.0	2.4365321E7	3464.9145410837737	-0.9811236559585143	-982.5225637567448	-0.008422662323569252	-0.00486005344014314	1.7995601767318172	1.2469358402984836	2.3306902966019676	1.443185862955908	7.067898606635054	11.986441182045313	0.618186700344853	0.9167694204685567
ID106635	106635	6	1.0	55.1044676877965	46.77642630302822	0.0	287.0	287	1.704375760509674	1		32641.933402705483	32659.0	21023.0	46535.0	3.1368898E7	3551.7644118419284	-0.981107318408713	-954.5191124305514	-0.005320236755377318	0.006935783975488632	1.8529335825679316	1.5768999341851324	-0.9205723473487418	1.1750482972310101	9.126002235870413	11.567908840820758	0.8569997983183397	0.9667673716012087
ID89738	89738	6	1.0	77.96305197166825	43.852368718662674	0.0	31.0	31	1.5019433641886628	1		32642.994601889368	32916.0	21244.0	41253.0	2.4188459E7	3715.2111220026122	-0.9811060789115795	-912.4947199040672	0.04808217704018161	-0.00481337157726856	1.682417481112709	1.4123142438787524	-0.30649495330785925	1.191248681661774	7.08691111129313	10.626893214260987	0.7885953584228171	0.9232198142414866
ID93836	93836	6	1.0	62.64541762030203	42.93288966788224	0.0	96.0	96	1.6775335198160053	1		32616.12189859762	32646.0	21721.0	42593.0	3.0235145E7	3522.010465706462	-0.9811308973949574	-963.046775775084	-0.009702011290098718	0.006694197440528325	1.8731565513158315	1.5183954737108023	-0.8005010922660579	1.233642080569451	8.840814665999462	11.924006841432966	0.7813717711717092	0.9592573491490457
ID102031	102031	6	1.0	50.67110057807188	45.69997745255255	0.0	216.0	216	1.0687797348263106	1		32963.24146981628	32416.0	24929.0	45316.0	1.2558995E7	4719.714516841698	-0.9808689727140293	-716.1712509274834	0.04998825785465104	-0.06436607115568618	1.2889539353847148	0.9608604284192241	2.1687835169564336	1.3414580278899186	3.588610254209464	10.79694777163896	0.386842478079672	0.762626262626263
ID104079	104079	6	1.0	53.35903714872631	46.36240766650494	0.0	249.0	249	1.6784351772419344	1		32706.79395900758	32686.0	21817.0	46068.0	3.0319198E7	3624.6875256172357	-0.9812125668243908	-942.5253732146963	0.01192218079926497	0.01469686428255636	1.8610150134448722	1.5573472684961023	2.4362315865599253	1.1949903859541973	8.85032091832849	11.150302067644988	0.8945314562784601	0.9769150052465898
ID105103	105103	6	1.0	55.09808351907341	46.73693427769612	0.0	265.0	265	1.686079797645033	1		32748.596602972353	32724.0	21192.0	46446.0	3.0849178E7	3592.901314272503	-0.9810781042889685	-945.1839521595622	-0.002246679284953064	0.015333138998684928	1.8239811899309135	1.5641014853876447	-0.8698805444097867	1.1661527125772537	8.931124063125258	12.315131695677943	0.7400104716444843	0.9611253196930948
ID101518	101518	6	1.0	51.07899197916029	41.14358666724527	0.0	208.0	208	1.6757287495034805	1		32714.494066882435	32742.0	20112.0	44209.0	3.0326336E7	3534.6775221284247	-0.9810827028991093	-959.9905106202265	-0.0023843614842955995	0.001672676022646397	1.851472543987173	1.5300208232822379	-0.7634073883760246	1.2100963044511703	8.821802161341397	11.084918246037407	0.902198683782438	0.9747899159663868
ID106131	106131	6	1.0	55.13906434615705	46.70507509309845	0.0	280.0	280	1.6999314875983937	1		32665.158447009435	32636.0	21410.0	45682.0	3.1129896E7	3567.989277200973	-0.9811491937656783	-953.0075608733832	0.006603296902180343	-0.011435868050891121	1.8324556362898072	1.5816763448119053	-0.91269769741044	1.1585528495134223	9.078470974225255	12.047644913391704	0.7859922352386557	0.964159515396265
ID98962	98962	6	1.0	58.517480178876305	42.23997047359269	0.0	170.0	170	1.5660522295019734	1		33019.03213844254	33022.0	21403.0	44371.0	2.6712397E7	3656.288862899899	-0.9811072834907956	-937.9418778485006	-0.004840118501083642	0.015471457130694059	1.7083051827349638	1.442335265382858	-0.9311787718215224	1.184402284084419	7.704817512680169	11.131432850995013	0.7813940129953699	0.9580378250591008
ID88213	88213	6	1.0	79.21421307162005	42.47657903757994	0.0	10.0	10	1.621118059595794	1		32701.69044879172	32668.0	21647.0	42483.0	2.8417769E7	3347.470043665541	-0.9810080681669705	-1009.2225273258637	-5.281345734371095E-4	0.00844043543841177	1.7984846749621308	1.4558656183644871	-0.7445377546760632	1.2353370065724476	8.256180147764002	12.337980463813315	0.6815549371106747	0.9445350734094615
ID94360	94360	6	1.0	61.11175031296943	41.81438078644882	0.0	104.0	104	1.6874252532103609	1		32583.13085106379	32644.0	21467.0	43576.0	3.0628143E7	3461.1968432550316	-0.9810522838327522	-974.8365227448039	-0.008476553743372797	-0.0028605208101652466	1.8644443205027106	1.5331619762562887	-0.7191281025838632	1.2160778504664946	8.945383441618814	12.417365739412867	0.7290375190268091	0.9509853461344117
ID92829	92829	6	1.0	64.36354049322864	43.265856749342284	0.0	79.0	79	1.6475020136281953	1		32569.0987791343	32663.0	21224.0	42341.0	2.9344758E7	3604.5489910834503	-0.9811353642277556	-939.8646378580562	-0.021159514102873856	0.012109512248077171	1.815928098692804	1.4805534427217333	-0.6891578801344961	1.2265197907037684	8.52710833914142	11.992946959612594	0.7450060832617544	0.9593582887700527
ID102557	102557	6	1.0	53.16592832749805	46.14694925476609	0.0	224.0	224	1.6562032661570856	1		32741.725468577675	32680.0	22114.0	46775.0	2.9696745E7	3579.564017726134	-0.9811276626394092	-951.0454100002117	-0.0042563385505517285	-0.004784572173901951	1.8632262488769755	1.4948702770988576	-0.8082584250007255	1.2464133359404257	8.617417736267221	11.84090387672033	0.7723555988371189	0.9552160168598522
ID93344	93344	6	1.0	62.59958551029648	42.939403255685384	0.0	88.0	88	1.6598533053306102	1		32643.648026315786	32669.0	21577.0	43305.0	2.9771007E7	3551.3195679919704	-0.9811357831824645	-956.1571207316305	-0.0019063810771434233	0.007568492506647237	1.835440310895127	1.4890458352453397	-0.7156454232673667	1.2326284842620134	8.655442745583347	12.069979841891662	0.7465966938132172	0.9569101418812407
ID87714	87714	6	1.0	78.58990464406148	43.353567740823664	0.0	3.0	3	1.643824549190516	1		32670.64165733478	32708.0	22932.0	44328.0	2.9174883E7	3659.791529834748	-0.9810683258356144	-925.2126149234576	-0.01319357113653095	0.00696841318062442	1.8945108585535178	1.4622278550383188	2.2543749084672418	1.2956331340739442	8.489083329825291	11.346885030095924	0.8285473864679106	0.9586688137412774
ID90277	90277	6	1.0	75.95698571982346	44.34167681550227	0.0	39.0	39	1.5510053536420603	1		32415.05778894474	32674.0	21153.0	39966.0	2.5802386E7	3718.49931239457	-0.9811374644319013	-906.8571428378937	0.01237877379102123	0.0017849497160896672	1.6471371811329025	1.4724193416816056	0.42375457461091376	1.118660380575928	7.557470601580183	10.973588915284589	0.7886584422310714	0.9503885236102818
ID105637	105637	6	1.0	55.09591428349719	46.676409827450215	0.0	273.0	273	1.6945829746421852	1		32744.18487394956	32761.0	21103.0	45827.0	3.1172464E7	3589.3671588326815	-0.9810433286938234	-944.2182786217813	-0.017872200057437643	0.010382497739891302	1.8444033001846387	1.5856160955033478	-0.9358488440193355	1.1632092442900814	9.021433460251064	11.408053437026656	0.8710885809253252	0.9808785529715766
ID94884	94884	6	1.0	59.95225182654687	40.38663461105153	0.0	112.0	112	1.6968135705460923	1		32568.89296956975	32587.0	21627.0	42910.0	3.1038155E7	3424.0100128890385	-0.981076061731466	-986.2547843165936	0.006265114693655544	0.00508831486053902	1.8489053822722734	1.5696429097199778	-0.6716880372325618	1.1779146523218555	9.045199091073643	11.408042241012192	0.8733850491290303	0.9748975409836061
ID103592	103592	6	1.0	53.38619569611087	46.35844334792061	0.0	241.0	241	1.6725657154723064	1		32759.78702702705	32734.0	22303.0	46170.0	3.0302803E7	3642.0805743724477	-0.9811280760677454	-935.2571611222617	-0.011296927536794678	0.01273170328930197	1.8665875975016362	1.5256475775225549	-0.7625771262123339	1.2234723307021675	8.788530278189782	11.462573660822484	0.8405466821295084	0.9645279081898802
ID88746	88746	6	1.0	78.65874619483724	43.145483182574196	0.0	17.0	17	1.5914480321693358	1		32642.19640718563	32650.0	23599.0	42935.0	2.7256234E7	3213.670865443744	-0.981093221074544	-1054.1458480586432	0.008898264795317336	0.017545345956918066	1.8353632144147927	1.3985427011014417	2.3520869683584604	1.3123397755172772	7.956733199399524	11.865324076689912	0.7102078211962813	0.9420371412492964
ID96429	96429	6	1.0	58.02659819154838	41.81148762062929	0.0	134.0	134	1.7207197662040636	1		32491.98464687814	32455.0	22094.0	45991.0	3.1744669E7	3375.741909767747	-0.9810904454189243	-998.7682929017601	0.01215077912821777	-0.0026224665717031223	1.8961326677088535	1.59606437439677	-0.83300973978887	1.1880051319518323	9.3018679039575	13.470882354522555	0.6441513853858363	0.9518482490272371
ID99502	99502	6	1.0	57.53281007807295	43.50663411744201	0.0	178.0	178	1.6112887559746407	1		32907.360465116304	32848.0	20945.0	43987.0	2.830033E7	3647.8092770640396	-0.9810301286102276	-933.0585125429018	-0.02228711491910617	0.019598907756415797	1.8274406788493618	1.4401178736790816	-0.8398821916032012	1.268952154715491	8.156364498309179	11.739768935390392	0.7436822079401652	0.9591950810508658
ID89269	89269	6	1.0	78.65443980276615	44.08137132175533	0.0	24.0	24	1.6456643086350207	1		32513.68338907468	32562.0	22071.0	43329.0	2.9164774E7	3110.6349044882536	-0.9810975644900238	-1085.0295340744601	-0.010676606873880586	-0.01366469411910168	1.7708719636181194	1.5465500113623982	2.086449756997805	1.1450466849488494	8.508095834483356	11.05765918840554	0.874411451440726	0.9686147186147185
ID91317	91317	6	1.0	74.04650790429139	43.38400933216758	0.0	55.0	55	1.7083657209300729	1		32591.524301964855	32666.0	21047.0	42148.0	3.1516004E7	3646.373487441467	-0.9811061064313222	-928.256571752959	-0.00243581973861708	0.004654263157708297	1.8173877694756557	1.6106501656828132	-0.8865646382551288	1.1283566153579967	9.168780371351053	12.1264311548983	0.7835296270776265	0.9620947630922684
ID100535	100535	6	0.9122777581214905	54.86159208639093	41.761712432876806	0.0	193.0	193	0.3522262028475857	1		34435.07142857144	33761.0	31181.0	39997.0	1446273.0	2391.3307795477695	-0.9795947187574772	-1382.5956308448053	0.016081058651891626	0.036969246254528625	0.5721827472039319	0.26907336456864683	2.7135576124483727	2.126493449551209	0.3897563454903032	3.2161637632261106	0.47350737729642767	0.7884615384615397
ID95926	95926	6	1.0	57.95829804929101	40.9218705580515	0.0	127.0	127	1.7030436964058198	1		32446.90700104494	32445.0	19171.0	43309.0	3.105169E7	3415.1000635810115	-0.9811068614436286	-986.7612124644206	-0.009975245375080963	0.009599771701340767	1.8673518166445944	1.569640326867971	-0.8510837580416046	1.1896686041258069	9.111742857376866	11.378006827652298	0.884461511885597	0.9745805795627862
ID97974	97974	6	1.0	60.05173627760411	39.282903913210674	0.0	155.0	155	1.5621830395765253	1		33138.175155279474	33090.0	21897.0	47296.0	2.6676231E7	4006.4102150581475	-0.9811330806643115	-860.2607267083351	9.302302437484071E-5	-0.0037883294662363503	1.6810506263792597	1.4609274289586838	2.2585701490137735	1.1506736016158412	7.666792503364053	10.943998776627065	0.8043989627033621	0.9516224188790565
ID104630	104630	6	1.0	53.39639534877093	46.573730866004915	0.0	258.0	258	1.60893959485373	1		32706.949766355137	32756.0	22636.0	43370.0	2.7997149E7	3165.951393796654	-0.9810924546724442	-1072.1130493592602	0.002594856179856847	1.8582183391790535E-4	1.7727333704564359	1.4603908164167894	-0.9054534422977731	1.2138760053326063	8.132598867486601	11.955044568360186	0.7150506679866441	0.9516129032258066
ID107190	107190	6	1.0	55.034267605637936	46.711593280368305	0.0	295.0	295	1.7101360485770436	1		32691.038381742732	32735.0	20678.0	45344.0	3.1514161E7	3577.2782993102987	-0.9810816180927597	-947.8227607068414	0.004018837892584349	-0.004908761699013153	1.8396182984041816	1.6077936438480644	-0.8695559081756159	1.1441880650810836	9.187792876009116	11.339116872818021	0.8979715905670728	0.9684368737474949
ID97465	97465	6	0.915960431098938	58.396547391053794	41.43283159267959	0.0	148.0	148	0.7572413824933012	1		32285.628272251306	31805.0	26298.0	42162.0	6166555.0	4220.733867722986	-0.9811251498306988	-795.2289173147999	0.10011203551264154	-0.05257405459400642	0.8359372077079333	0.7506391044745971	-0.516582370160855	1.1136339723375321	1.8014348163515073	9.11179840347162	0.2726592345186328	0.6649122807017557
ID90808	90808	6	1.0	76.63209317121328	43.87667429381041	0.0	47.0	47	1.6730179436042618	1		32632.93311758361	32587.0	21262.0	45076.0	3.0250729E7	3377.389613656283	-0.9810894857756878	-1002.559660033934	-0.004137697967966988	-0.001376878881499889	1.8344380186519613	1.5413705953448593	2.4505635542013584	1.1901343026733506	8.7932834043543	11.771563698241744	0.7974300924761056	0.9580528223718277
ID92347	92347	6	1.0	67.46300205654252	43.43713568222269	0.0	71.0	71	1.6373691122783471	1		32732.52649379931	32767.0	21247.0	42095.0	2.9033751E7	3555.82143315407	-0.9810709600293329	-954.20439539745	-0.0058148160083832156	0.011925056482396739	1.8290414442587464	1.4832677812335069	-0.7656319295123157	1.2331161422097965	8.422539563522065	11.813002364103951	0.7584594066395136	0.9460758142018156
ID96954	96954	6	0.8860815763473511	59.22284549008788	41.95846102226119	0.0	141.0	141	0.7172229754205037	1		31745.168604651157	30428.0	26364.0	43046.0	5460169.0	4545.891284214512	-0.9812051260081879	-729.136733698229	0.08982624047665655	-0.08467686039166086	0.8333270482758276	0.6737758720152376	-0.3164287982167405	1.2368015580364708	1.616062895935388	7.28203998126444	0.3829675752677827	0.7068607068607061
ID98492	98492	6	1.0	59.43733438232921	40.75542441676088	0.0	163.0	163	1.5119832043376804	1		33061.34304635759	33254.0	20381.0	41995.0	2.4961314E7	3859.0635637495902	-0.9811374354798004	-891.2461439000365	-0.0015604631770082071	0.016496494749312023	1.5715603499117716	1.4420535438561908	-1.2679980705678018	1.0898072104238703	7.181973634583438	13.880888641397284	0.4684024200485441	0.8903948143783146
ID91842	91842	6	1.0	70.9628060435645	43.58201069392622	0.0	63.0	63	1.6382928748975474	1		32641.550169109338	32787.0	21404.0	41850.0	2.8953055E7	3588.6899845660214	-0.9810907882068367	-943.8448279287411	0.002123797323940738	0.016057326729581545	1.841596777417666	1.4747195913799753	-0.7887125108485102	1.2487775901141882	8.432045815851096	11.870593638714166	0.751965551097714	0.9406150583244967
ID101061	101061	6	1.0	51.958576184742604	41.539016349788575	0.0	201.0	201	1.5871641804361798	1		32761.626201923096	32800.0	20736.0	44332.0	2.7257673E7	3384.4779842586017	-0.9811295471392318	-1006.5788140527462	-0.010380483701794225	0.0030257474521369295	1.781045295528173	1.4067187787804936	-0.8495024828512178	1.2660990401167382	7.913955063918873	12.271028149435532	0.6604524251998404	0.9291294642857141
ID103109	103109	6	1.0	53.321981464192035	46.25848872899535	0.0	233.0	233	1.6707555788862751	1		32727.868478260843	32681.0	22650.0	45789.0	3.0109639E7	3566.555204882326	-0.9811034123591625	-952.8623482801214	0.0027985438694191184	0.008594774482247526	1.8742584026514628	1.502023724176599	-0.8351798227376381	1.2478221032619978	8.769517773531723	11.873831856740395	0.7816346209056831	0.9495625321667529
ID95433	95433	6	1.0	59.47357009072096	40.27599584536647	0.0	120.0	120	1.6698497747650014	1		32423.481601731593	32469.0	22076.0	42433.0	2.9959297E7	3286.3409146742188	-0.9811070098938998	-1024.6905017548702	-0.0033475846522521588	-0.002806415171525212	1.7448701121488115	1.6036819598641876	-0.939553333904338	1.0880399953470705	8.760011521202697	11.450040272172393	0.8396542934226378	0.9593961478396671
ID104137	104137	6	1.0	53.362899893598694	46.391989948753256	0.0	250.0	250	1.6770825093172463	1		32713.297529538126	32694.0	22190.0	46403.0	3.045608E7	3622.9546153263245	-0.9811146443904811	-938.1796680035609	-0.00961347169522744	0.018222425906484787	1.8689159948966718	1.5342611684732248	-0.7223790668630105	1.2181211603996136	8.836061539834944	11.4334171725044	0.8494082915257491	0.9717720857292212
ID89800	89800	6	1.0	77.75991676403527	43.88919941535775	0.0	32.0	32	1.5771232759814067	1		32616.484774665016	32703.0	21642.0	41781.0	2.6778134E7	3647.063594157481	-0.9811286810988428	-929.9241589835825	0.011159532106764791	0.02896963982324662	1.7249253646145928	1.4537920197121255	-1.0492962620283806	1.186500779496751	7.814139414464049	12.023460507451693	0.6792537690390765	0.9356858281161075
ID105163	105163	6	1.0	55.11897827106301	46.73702840461164	0.0	266.0	266	1.6936899137239578	1		32757.301587301583	32765.0	21243.0	45702.0	3.095565E7	3600.878032497534	-0.9811398528327396	-946.4889386237769	6.816986146960357E-4	-0.005396930414007407	1.805121498289729	1.617526764608297	-0.8236756041090346	1.11597627797328	9.01192720792203	11.252052208739068	0.8944664632864269	0.9708141321044549
ID93907	93907	6	1.0	62.609037172710536	42.919668583462794	0.0	97.0	97	1.6369070354771955	1		32630.691525423725	32703.0	21512.0	42728.0	2.8878162E7	3592.036444992811	-0.9811097528836036	-943.6164266988328	-0.0036347003203750844	0.004344369012676764	1.8361002020003743	1.4807627086413948	-1.0744550075816761	1.2399692342907547	8.417786437357556	11.33397761583963	0.8234610584478802	0.9651226158038143
ID101587	101587	6	1.0	50.97456353604992	41.109475978892675	0.0	209.0	209	1.661220002396517	1		32714.488499452356	32724.0	20820.0	44727.0	2.9868328E7	3459.791542835862	-0.9810858515565525	-980.9354207311952	-0.0019857689061528187	0.004436353851673209	1.8378533807667798	1.5160135446057095	-0.820535048477666	1.2122935097158223	8.66970212407689	11.26989302577664	0.8577771097954292	0.9743589743589748
ID99026	99026	6	1.0	58.65386962668916	42.57409400037422	0.0	171.0	171	1.6094097013925728	1		32985.10280373831	32935.0	21335.0	44165.0	2.8235248E7	3615.590882601999	-0.9811060611945474	-947.4624553936826	-0.0065984203471816955	0.02373612204152503	1.7792459520876072	1.4699668879591978	-0.8835322030838106	1.2103986604472372	8.137351993651121	11.411435519347013	0.7852580645755834	0.9650507328072162
ID106706	106706	6	1.0	55.122842211732355	46.769412617008705	0.0	288.0	288	1.7220381572284333	1		32643.77166156977	32625.0	21324.0	45696.0	3.202354E7	3506.8440144503043	-0.9811003379350874	-966.4363684451104	0.008312318596331497	0.002552732955248094	1.8263449144175286	1.6448812490028235	2.300078371010552	1.1103202225234885	9.316127282451044	11.66355403085054	0.8605645788779875	0.9785322016974541
ID92887	92887	6	1.0	63.70680258446007	43.15141215997859	0.0	80.0	80	1.628567234081153	1		32612.352673492616	32654.0	21318.0	42173.0	2.8666258E7	3283.2497621662123	-0.981055777491069	-1028.7861714666394	-0.005887145737059681	0.01275853511523812	1.827125688539289	1.459478813437448	-0.5691086908050427	1.251902851700833	8.332230166396249	11.889131780059044	0.7407486021109162	0.9547930283224396
ID106199	106199	6	1.0	55.15634705592908	46.73307719022934	0.0	281.0	281	1.7123463843174154	1		32635.764705882375	32638.0	21231.0	45657.0	3.1624056E7	3553.857832576629	-0.9811233805704723	-954.6037667172299	-0.01644632112293942	-0.012418451241476273	1.8739408395521946	1.603793435426589	-0.9877088970011793	1.1684427671034516	9.211558506831695	12.281444634918536	0.7674393601212397	0.964659034345446
ID102617	102617	6	1.0	53.2094093253549	46.135804115617745	0.0	225.0	225	1.6901129510960846	1		32732.46072186836	32687.0	22183.0	47062.0	3.0833978E7	3550.546865430775	-0.9812406092025419	-964.4288296437509	-0.0019253665257911547	-0.0015106541389090045	1.904448666879865	1.5108113474806153	2.3278736799915416	1.260546970378312	8.97390219860591	12.619426424646097	0.7081283215529208	0.9520927887039841
ID102107	102107	6	1.0	50.91370101305113	46.34976911068554	0.0	217.0	217	1.5919233041023335	1		32759.70215311002	32732.0	21576.0	45152.0	2.7387111E7	3452.5319905703286	-0.9811558400726653	-988.0830304795899	0.004861671365186471	0.004570557962578459	1.7899931444413564	1.4239637851149998	-0.8120167589233885	1.2570496266495963	7.961486325564025	11.759078040143113	0.7235315479807246	0.9463276836158191
ID94426	94426	6	1.0	60.792917021601355	41.60930562905554	0.0	105.0	105	1.686528402095607	1		32601.748936170192	32578.0	22583.0	46382.0	3.0645644E7	3560.7163233852066	-0.9810808395679637	-949.5907005339906	-0.00916522102010888	0.018066386611272866	1.874294294483406	1.5460979734137907	-0.8590282991403851	1.2122739481670468	8.93587718928978	11.279761083915616	0.8825661235849057	0.978656949505466
ID93406	93406	6	1.0	62.58342843149744	42.896364544422326	0.0	89.0	89	1.6639500288929796	1		32650.763157894733	32674.0	21485.0	43820.0	2.9777496E7	3546.28794295671	-0.9811225879280105	-957.0401441398153	-0.014500547418283213	-0.0016233536144985446	1.8295372830044556	1.5188604540101034	-0.8515576750530719	1.2045459990574523	8.698220881063984	12.700424994214284	0.6776474180068128	0.9496626881162432
ID87780	87780	6	1.0	78.84837080067753	43.13895109257366	0.0	4.0	4	1.6562032661570854	1		32668.872787610613	32760.0	22420.0	41933.0	2.9532661E7	3761.05155390192	-0.9810806335385738	-900.8510153849854	0.003889527639278891	0.03184070095853621	1.8556918169260155	1.5018372313826964	-0.837533032833714	1.2356144714947144	8.617417736267218	12.03811184285804	0.7472574652338875	0.9522058823529408
ID88295	88295	6	0.9894163012504578	78.97921684530742	43.394715373598885	0.0	11.0	11	1.253783379748495	1		32740.88416988418	32348.0	25088.0	44920.0	1.6959778E7	4227.2837287673665	-0.9810957082334788	-803.914691522218	0.016748049690810323	-0.02583073155826962	1.5535599151277504	1.0534674554684773	-0.7068787197373552	1.474710876983743	4.938498084931955	9.896215526776391	0.633674839527366	0.8926116838487964
ID94950	94950	6	1.0	60.54722572689411	40.414177485947754	0.0	113.0	113	1.67120829684036	1		32563.983748645718	32591.0	19410.0	41946.0	3.0056557E7	3505.2140831504257	-0.9811601095769815	-967.6415035568837	-0.006246008968317926	0.010531178193571735	1.8171372412317899	1.5569795387097314	-0.8289073097261987	1.167091279014271	8.77427089969624	11.351088875896084	0.8557479248353594	0.9767195767195772
ID103657	103657	6	1.0	53.38338940659865	46.36330113405033	0.0	242.0	242	1.677082509317246	1		32752.04506437766	32707.0	22424.0	46282.0	3.0524906E7	3616.0204514899024	-0.981119438699612	-941.3356782792929	-0.015909977846485894	0.03185331117205879	1.9039770025988256	1.511596522006397	2.381768801936463	1.259580168967052	8.83606153983494	11.871476826263791	0.7878782248988996	0.9702505219206681
ID105705	105705	6	1.0	55.10684143857795	46.653653460220546	0.0	274.0	274	1.6985959382334441	1		32704.043022035705	32693.0	21408.0	45906.0	3.1166953E7	3601.0813302530028	-0.9810899221663228	-942.3538502379009	-0.0051932525452419165	0.00964660965337666	1.8245460548586774	1.5953115942953693	-0.9515953054723827	1.143692593586746	9.064211595731704	11.570565790927139	0.850806319417361	0.9739530132788562
ID90347	90347	6	1.0	76.78476593651514	43.91633629968347	0.0	40.0	40	1.6322790730479566	1		32533.972727272703	32543.0	21647.0	41280.0	2.8629896E7	3100.476835385788	-0.981107828543582	-1089.8669068709198	-0.016778498323965878	0.020214618230329443	1.7577035667501644	1.466560904489437	-0.7749278346449983	1.1985206760724914	8.370255175712392	13.163777500901949	0.6069983296431857	0.9219895287958125
ID92399	92399	6	1.0	67.1786419503155	43.500831335659434	0.0	72.0	72	1.6332057146627867	1		32687.46885617211	32715.0	21369.0	42177.0	2.8863035E7	3628.2977599419723	-0.9811771175732261	-939.2250113076668	0.005182990246439419	0.009506888723837247	1.7587165142331223	1.5149739206048252	-0.7244151408784504	1.1608889699771119	8.379761428041421	11.948937164766075	0.7375355587916466	0.9397654584221742
ID99566	99566	6	1.0	57.00911392086526	43.64495137414099	0.0	179.0	179	1.6211180595957952	1		32902.907727796985	32887.0	21361.0	44166.0	2.8526821E7	3699.7311968736813	-0.981014255871965	-919.0556271758223	-0.004516964843849393	0.03379927662816926	1.7583234928475222	1.5083356257729537	2.304616119540239	1.1657375605289844	8.256180147764017	11.718019350174218	0.7555802595769487	0.9486619333697428
ID91377	91377	6	1.0	74.0189868301285	43.538801155605555	0.0	56.0	56	1.6752772531327622	1		32579.965517241406	32701.0	21659.0	42457.0	3.0234208E7	3687.541064645693	-0.9811111059817933	-917.8155525817572	-0.009889056688831353	0.0027759921244666546	1.851254091776361	1.5186914601711505	-0.952111275553471	1.2189797205863868	8.817049035176877	12.741444062448132	0.6824892517842839	0.9454638124362897
ID104695	104695	6	1.0	53.02891345951008	46.87784250052481	0.0	259.0	259	1.6281026591939156	1		32694.99771167048	32716.0	21788.0	42300.0	2.8575428E7	3242.872553911289	-0.9812122562310761	-1053.1003609854179	-0.0019347566041661743	7.41051490914559E-4	1.77232037928738	1.48165391550923	-0.8085083350550178	1.1961770294234	8.327477040231752	11.612079526765218	0.7760743056570482	0.9568541780447839
ID88822	88822	6	1.0	78.64965201246824	43.991180241308655	0.0	18.0	18	1.6788858243643638	1		32516.80472103004	32571.0	21759.0	44217.0	3.0305662E7	3526.640303268119	-0.9811069561932233	-957.6153864987849	0.007508330756858974	0.019685629324946035	1.7939598807920534	1.5707084162165774	-0.9487531947885252	1.1421342511891734	8.85507404449301	11.748485276048239	0.8061916713088584	0.9637868598034144
ID90875	90875	6	1.0	76.1247473400298	43.73075289850289	0.0	48.0	48	1.5689478601339077	1		32464.114532019714	32641.0	20788.0	40621.0	2.6360861E7	3446.6628174939146	-0.9812241731291409	-984.4732618667482	0.025090394620981782	-0.05025329202137238	1.7166351775644368	1.4786050794806218	2.7257617935942395	1.160982875946447	7.733336269667267	13.05660391762587	0.570054396914624	0.889557135046474
ID96507	96507	6	1.0	58.286133129498566	41.8848474791799	0.0	135.0	135	1.6932432066309386	1		32509.633966244724	32438.0	23432.0	44893.0	3.0819133E7	3253.7070087553916	-0.9811313796816492	-1039.0839893061018	-0.009198600826117268	-0.007294361981119433	1.9470036580843815	1.4930864872152854	2.2831707457193517	1.3040126441139284	9.007174081757514	13.051112980870398	0.6645127557003049	0.9289215686274509
ID98043	98043	6	1.0	59.60779504368925	39.480135060895314	0.0	156.0	156	1.5573330339577687	1		33119.50938673345	33211.0	21445.0	45548.0	2.6462488E7	3922.4311657727085	-0.9811587446774425	-879.4031229192265	0.00366319666431782	0.003422152213398465	1.6736623893976716	1.4616022392514363	-0.9813880831944048	1.1450874557053514	7.619261241718894	10.980375730139935	0.7941240085041158	0.9564439140811454
ID107259	107259	6	1.0	55.056416484673214	46.68581675797541	0.0	296.0	296	1.7065935568421526	1		32718.49688149687	32716.0	21045.0	45355.0	3.1475194E7	3579.6160803232065	-0.9811292217803875	-950.4369000692764	-1.3546870207898016E-4	0.008303138209509899	1.8385222607900438	1.5951865055314867	-0.8850106556606577	1.152543764891919	9.149767866692986	11.55734952858529	0.860802350767231	0.9712411705348132
ID89338	89338	6	1.0	79.20925088318134	44.85168584712959	0.0	25.0	25	1.577123275981405	1		32475.752126366948	32444.0	23634.0	42316.0	2.6727544E7	3087.5826888724846	-0.9812610667866712	-1101.5654873346473	0.004833878238964044	-0.007341227175486563	1.6802631225294142	1.4958773208885996	-0.742797461706093	1.1232626493269404	7.814139414464032	13.444348429236712	0.5432647177645272	0.9072847682119205
ID98556	98556	6	1.0	59.68309106353298	41.17872047493825	0.0	164.0	164	1.551493014510467	1		33082.374371859274	33187.0	19832.0	42020.0	2.633357E7	3884.148791500166	-0.9810857981303442	-883.5879378553253	0.009546086090084446	0.001668403376489038	1.6175913938969348	1.495945782257547	-0.9447844547816227	1.0813168585935053	7.562223727744699	10.802679900777502	0.8143223802683152	0.9607487922705309
ID97023	97023	6	0.8036897778511047	59.74605731889368	41.40227507178004	0.0	142.0	142	0.6150136275815835	1		33165.19047619048	32666.0	26976.0	42674.0	4178814.0	4361.549700213052	-0.9798000894306923	-737.665876429589	0.07743703173666358	-0.1278138351499997	0.7207038644647226	0.6513947712892431	-0.5316287397460013	1.1064010585137223	1.1882815411289602	6.93472932916851	0.3105061350045315	0.6849315068493149
ID97535	97535	6	0.9759716391563416	58.157588059554584	41.33318551894911	0.0	149.0	149	0.7942967072833965	1		32157.144859813092	31621.0	25653.0	45784.0	6881629.0	4880.808064643974	-0.9811629751481735	-686.3483418704516	0.03183592630651271	-0.05123104815643801	0.9870208514911675	0.6678719768684458	2.8564679819564676	1.4778593587938278	1.9820536106031048	9.243018143986536	0.29153966473828713	0.7214532871972321
ID100607	100607	6	0.9440706372261047	54.228473781085825	43.62390093460579	0.0	194.0	194	0.9535686635554802	1		34221.62207357858	33383.0	26071.0	48072.0	1.0232265E7	5952.788151177539	-0.9800373297159541	-564.4612640919916	0.005164317004326706	-0.004652231565959797	1.0847369539884093	0.8559121232884899	-0.9201153846100815	1.2673461731337023	2.8566288248740186	6.692963964424223	0.8013582358857048	0.9449685534591201
ID103166	103166	6	1.0	53.302675737710516	46.25523506701552	0.0	234.0	234	1.6815871709614922	1		32711.35074626868	32695.0	22611.0	45739.0	3.0683247E7	3516.474422264162	-0.9811081745673438	-966.1932096615163	0.011628034318460474	0.010763072348865827	1.857975562580806	1.546214298842493	2.33509573481869	1.2016287548056566	8.883592801480106	11.050365658384672	0.9142084039566664	0.9805876180482681
ID91905	91905	6	1.0	70.49899288491557	43.8004933838699	0.0	64.0	64	1.6761801242590075	1		32642.37068965518	32702.0	21664.0	42651.0	3.029212E7	3560.680310026153	-0.9811758189859361	-955.6732966654389	-0.0030380522479557933	-1.9993042261536094E-4	1.8898493102559069	1.5149513278867366	-0.8142081619193574	1.247465364377171	8.826555287505908	11.65776101364069	0.8161515579567445	0.9676915059927041
ID96000	96000	6	1.0	58.08881331033969	41.35739333078759	0.0	128.0	128	1.701265988513795	1		32469.075156576197	32449.0	19589.0	43965.0	3.1105374E7	3468.7740748919264	-0.9810581705932844	-969.6092222142811	-0.0028099086131119044	0.02158596892149168	1.8663498614766763	1.5873935939482196	-0.8013032450093583	1.1757322623651436	9.0927303527188	11.360865970343891	0.8852813264889359	0.9750254841997958
ID101124	101124	6	1.0	51.77900634292732	41.51510361501141	0.0	202.0	202	1.6037593280649058	1		32768.0211764706	32792.0	19769.0	44424.0	2.7852818E7	3543.385435354876	-0.9810233777979263	-956.1417031331231	0.0014424306551825855	0.010692002520500773	1.8277244452987689	1.4432274940614627	-0.7817412351444618	1.2664146524504416	8.080314479676925	11.577785401588605	0.757507847859481	0.9299781181619258
ID105223	105223	6	1.0	55.10101598985401	46.73014172131942	0.0	267.0	267	1.704819550586329	1		32764.73284823289	32754.0	21163.0	45889.0	3.1519673E7	3571.978807290367	-0.9811074204110332	-952.6931735612326	0.0011415901021631235	0.00874464746499505	1.8537264885303544	1.5975000960157009	-0.815597884007879	1.160392098350231	9.130755362034924	11.246946618043777	0.9070835756683153	0.9786041772796737
ID89862	89862	6	1.0	77.75602801826427	43.37483476547213	0.0	33.0	33	1.6616753182889639	1		32678.342480790372	32741.0	20675.0	42539.0	2.976997E7	3629.264905006229	-0.9810903822727063	-934.324238436074	0.002108552203590305	0.016835517799631765	1.8015098321526655	1.5292044202210968	-0.8105521803642544	1.17806998745936	8.674455250241412	11.977845442863575	0.7597919104639534	0.9580052493438317
ID92940	92940	6	1.0	63.77159614724206	42.58170397050629	0.0	81.0	81	1.6345946921339594	1		32607.796821793414	32616.0	21920.0	42853.0	2.8727469E7	3078.1327635123334	-0.9811082036478643	-1100.2914954473913	-0.008538438728886169	-0.01153023392165466	1.8028550138156556	1.4808000527724632	-0.9460597684189258	1.217487135039074	8.394020806534957	12.083515653145241	0.7224258662740294	0.9556277056277056
ID104204	104204	6	1.0	53.37438690316874	46.3597387799258	0.0	251.0	251	1.6793363505563892	1		32728.219957081554	32716.0	21980.0	46121.0	3.0502701E7	3619.2857808981885	-0.9811365266970956	-940.6699854190723	-0.02200104980138828	0.032127920854148	1.8868575717574592	1.545094894337524	-0.7359901807730372	1.2211920307758635	8.859827170657521	11.295052246061763	0.872687239917687	0.9748953974895396
ID95502	95502	6	1.0	59.08835495546953	40.60739779177612	0.0	121.0	121	1.6484200978530454	1		32423.68403547671	32465.0	20876.0	41731.0	2.9246163E7	3450.2829051196422	-0.981048113519284	-972.9163649535916	-0.006422718204589918	0.006976414795715517	1.684737128009485	1.6093196863212356	-1.340055037078014	1.046862933654063	8.536614591470444	12.658697449271608	0.6694490017936909	0.9305699481865288
ID93969	93969	6	1.0	62.566526292910936	42.884720426165714	0.0	98.0	98	1.6739220333452576	1		32602.683136412437	32628.0	21340.0	43881.0	3.0353098E7	3510.24403427093	-0.9810353446712882	-960.9166734950672	-0.0010717133000887862	0.0010164471577140633	1.8574816928491733	1.5156038072259	-0.7746171096538701	1.2255720683686016	8.802789656683334	12.443445955985183	0.7144121905959937	0.9458631256384067
ID100115	100115	6	0.9953184127807617	55.63147498367035	41.26879797388404	0.0	187.0	187	1.0283792913427026	1		33947.08045977013	32930.0	25218.0	49447.0	1.1813584E7	5698.372207467077	-0.9804452482292679	-597.3827130247741	0.009482450785215212	-0.01605366898454962	1.2796597032779147	0.8290711752027793	-0.616830397426655	1.5434859413185216	3.3224351889965695	8.30860260493688	0.6047980845109066	0.9019354838709683
ID99093	99093	6	1.0	58.94363715980501	42.66886009015711	0.0	172.0	172	1.5776028634262702	1		32926.3677184466	32908.0	20998.0	43681.0	2.7131327E7	3820.384001549695	-0.9811127940261115	-895.4019266718487	-0.004214411931097996	0.008860369233249808	1.7125195125523163	1.461360270245442	-0.8414929988024101	1.1718667514237888	7.818892540628559	10.884039205739517	0.8294207831202661	0.9603035610040862
ID102676	102676	6	1.0	53.2715099041361	46.11720159530121	0.0	226.0	226	1.7061502282058012	1		32737.817047817018	32689.0	22152.0	46866.0	3.149378E7	3507.142692945197	-0.9811235743909846	-970.354059507397	-5.917771178575001E-4	2.230836748764122E-4	1.966612247915769	1.4887239586615009	2.303675682187669	1.3210053055664754	9.145014740528477	12.330044513927527	0.7559011131366459	0.9534192269573835
ID93463	93463	6	1.0	62.62550979627129	42.92115327483893	0.0	90.0	90	1.634131830821514	1		32679.413363533396	32716.0	21395.0	42787.0	2.8855922E7	3617.7166004952933	-0.9811671977831703	-941.2343751655947	7.889871452560169E-5	0.007318523897424435	1.8017357949220159	1.4808021185000835	-0.8890296876054612	1.216729617288101	8.389267680370455	12.530965139124362	0.6713745469291595	0.9358430540827147
ID102166	102166	6	1.0	51.22994833824126	45.84660324077444	0.0	218.0	218	1.6159768332543474	1		32732.81344148319	32648.0	21534.0	46474.0	2.8248418E7	3618.5250662957656	-0.9811179551349632	-940.056472479927	2.1008413122501545E-4	-0.005254667052695078	1.7781646972530591	1.4589126873578637	-0.8236050594215011	1.2188287295474622	8.203895759954339	11.539672293932933	0.7741819577838739	0.9447181171319106
ID94491	94491	6	1.0	60.526643742433606	41.60055839622521	0.0	106.0	106	1.6994864210931624	1		32601.831413612574	32541.0	22081.0	46418.0	3.1134749E7	3566.7188986737947	-0.9811324021639495	-950.6356963858965	-0.01533748842262483	0.004391748700309867	1.8925800959436176	1.5618841937878063	-0.8302681164945075	1.2117288230914378	9.073717848060744	11.176163849963249	0.9128714277185951	0.9729867482161062
ID101658	101658	6	1.0	50.94928394211916	41.15036168911954	0.0	210.0	210	1.6525451650232863	1		32700.88137472284	32741.0	21188.0	43493.0	2.9496195E7	3240.82227037093	-0.981177491210089	-1051.9723072292727	-0.0058058097680049455	-0.0033347720250892286	1.8243609568737766	1.4849507702501836	-0.8169459026663933	1.2285666255228174	8.579392726951083	11.662698074825862	0.7926260599839393	0.9678284182305628
ID106783	106783	6	1.0	55.084075539746635	46.7661550577142	0.0	289.0	289	1.7119045454804074	1		32651.776288659774	32639.0	21246.0	45594.0	3.1672223E7	3533.704866429641	-0.9811248854768546	-960.5970076075764	-0.004616379863940321	4.1237017892375717E-4	1.8407848395133717	1.6002358057770447	-0.8769909355268927	1.1503209919862534	9.206805380667175	11.318101655429716	0.9031744561937008	0.976310483870967
ID106277	106277	6	1.0	55.1478748658507	46.736242601830256	0.0	282.0	282	1.6977049882963366	1		32666.315789473705	32653.0	21368.0	45725.0	3.1033E7	3572.0078920234373	-0.9811033726658119	-949.6164132477076	0.007915356236812656	-0.002897016196491084	1.8322034598939307	1.5810877179471614	2.305672432020745	1.1588246743658288	9.054705343402668	11.527568380865826	0.8562661424364048	0.9739263803680982
ID103716	103716	6	1.0	53.35017033775947	46.369546496596534	0.0	243.0	243	1.6784351772419341	1		32755.08172043011	32727.0	22123.0	46211.0	3.0462226E7	3611.2791712540466	-0.9810897245198897	-941.1492305015033	-0.004879264099227711	0.013865901788924825	1.8773032402634329	1.5251421037351662	-0.7969166434936976	1.230903819169245	8.850320918328489	11.358176290980508	0.8620881442897991	0.9758909853249474
ID99629	99629	6	1.0	57.06046704376688	43.584985141673975	0.0	180.0	180	1.590021363991791	1		32935.872009569364	32933.0	21982.0	44207.0	2.7534389E7	3760.774538218344	-0.9810949491597379	-908.9815209817048	-0.008390954077749814	0.009279674458947607	1.7170159699927785	1.4800641241488597	-0.8683192714148683	1.160095662058009	7.942473820905969	11.398132683281005	0.7682423417199058	0.9608970672800464
ID87852	87852	6	1.0	78.9882776990025	42.24717407205679	0.0	5.0	5	1.6644045979572974	1		32774.25545851527	32847.0	21330.0	43115.0	3.0021218E7	3842.423212002303	-0.9810097388222097	-881.2517937863707	-0.004243297383952253	0.0019357681917171084	1.8331148973795413	1.5254598955767875	2.258142650739507	1.2016801639261891	8.702974007228502	12.237833232252852	0.7302448269504398	0.9375320020481315
ID90412	90412	6	1.0	77.4313446753786	44.08957781250649	0.0	41.0	41	1.5194695508386808	1		32426.620734908112	32666.0	21036.0	40253.0	2.4709085E7	3674.8774986318363	-0.9812930374137753	-925.7298355082063	0.018520122700158632	0.02884778860458927	1.6377231733681958	1.4454039604083506	1.1114552534000304	1.1330556842431176	7.253270527051173	11.459637463512578	0.694067937661716	0.9490049751243778
ID92463	92463	6	1.0	66.85507008502016	43.524025678874814	0.0	73.0	73	1.6304242098657993	1		32671.10262257701	32683.0	21756.0	41671.0	2.8652557E7	3577.751006348706	-0.9812574896671834	-956.1783378992473	-0.015672953800502508	0.0450171611493692	1.771767680534744	1.5540406387154801	-0.7283066205732912	1.1401038276574478	8.351242671054319	12.278342479530867	0.6961157847362424	0.9375667022411952
ID105777	105777	6	1.0	55.10400907943249	46.67071223890048	0.0	275.0	275	1.7096936385195627	1		32688.809523809534	32685.0	21379.0	45940.0	3.157739E7	3551.570239159185	-0.9811200970480142	-956.6016074508391	0.004943955444253746	-7.04740017889854E-4	1.8443211529747632	1.5919019490511521	2.290154464755828	1.1585645422911033	9.183039749844601	11.762663553897871	0.8340363480482708	0.9655172413793102
ID95024	95024	6	1.0	60.426835277903486	40.38665670850822	0.0	114.0	114	1.658029290158402	1		32552.69239250272	32583.0	19796.0	42356.0	2.9525292E7	3489.6768481638746	-0.9811692570602325	-972.0938040386249	-0.001962335734974075	0.009274932363492458	1.8337629294879092	1.5000563593867338	-0.8609853059310931	1.222462688160333	8.636430240925282	11.477999769292685	0.8237808844836826	0.9548081975827638
ID89399	89399	6	1.0	78.72550326896213	45.04400879149684	0.0	26.0	26	1.4816596057437033	1		32476.531593406635	32616.0	22009.0	41634.0	2.3642915E7	3180.6549370273615	-0.9810678573345846	-1058.2355817417817	0.0072234183006105535	-0.025204751233762313	1.5632579949543823	1.429820418627508	1.7545177279914874	1.0933247102842198	6.89678606471249	10.941665170196941	0.7239186699941362	0.9289372599231758
ID91446	91446	6	1.0	73.46459554316814	43.54985329853444	0.0	57.0	57	1.6580292901584	1		32601.417861080503	32689.0	21436.0	41712.0	2.9569486E7	3606.7851468612357	-0.9811119756488408	-939.027377253486	-0.013226739278966176	0.0028121671992186836	1.8414096946371645	1.4979359711894578	-0.9054284791186766	1.2292980007516385	8.636430240925261	11.772886542473032	0.7830296660299074	0.9518072289156625
ID90937	90937	6	1.0	75.91532807176398	43.82907561699519	0.0	49.0	49	1.6009266629251115	1		32575.565680473395	32754.0	20317.0	40114.0	2.7526353E7	3710.756509973259	-0.981147054495185	-913.7226610511169	0.015628651875177285	-0.01628367040591993	1.7180368569732891	1.522607378468259	-0.3795477497905302	1.1283518530572418	8.051795722689834	12.524287543114038	0.6450547123269151	0.9251774986346265
ID103227	103227	6	1.0	53.296805771281015	46.39604193892483	0.0	235.0	235	1.6721133650338853	1		32741.801948051936	32721.0	22229.0	46421.0	3.0253425E7	3612.9453059982616	-0.981163217556593	-944.0733159630636	0.007717473784265183	-0.0015936458091576726	1.8431022678459832	1.535217097314833	-0.6999516019809721	1.2005482944852919	8.783777152025266	11.135699192209678	0.8901356426360892	0.9700787401574802
ID88378	88378	6	1.0	78.49223464690357	44.250953587618774	0.0	12.0	12	1.5470985329444211	1		32493.03914141409	32432.0	22929.0	42995.0	2.5734487E7	3127.693178962365	-0.9811272082823557	-1080.153205927354	0.0062714681321522974	0.008621145520626216	1.7899456490342853	1.3456738522219052	2.1046918796051832	1.330148197558288	7.519445592264063	12.042413975174437	0.6515812523776063	0.9461722488038278
ID91962	91962	6	1.0	70.16941876288614	43.99056597380334	0.0	65.0	65	1.6479611196740656	1		32635.692307692345	32708.0	21526.0	42161.0	2.9274216E7	3605.976850740576	-0.9811071222695907	-939.979118074319	-0.017100042616025154	0.005000551700384751	1.8547687069940761	1.4687273839765098	-0.8646182050358578	1.2628406927175129	8.53186146530593	13.13819655241517	0.6211294904456328	0.9497354497354492
ID98109	98109	6	1.0	59.50752817656184	40.011013898778806	0.0	157.0	157	1.5343326651607299	1		33068.899871630296	33119.0	21655.0	44540.0	2.5760673E7	3846.476440582506	-0.9811184069433864	-893.4483608697261	-0.003244437615552503	0.005444197187928185	1.601575879360503	1.474661208798857	-0.7007131656793274	1.086063612309312	7.395864311986644	10.42344099318488	0.8554144344947017	0.9640644361833952
ID104764	104764	6	1.0	53.134267613731865	46.78196045744183	0.0	260.0	260	1.6299601642580337	1		32709.949999999975	32693.0	22243.0	42706.0	2.8784756E7	3265.5831525594076	-0.9810423809568334	-1036.7000192551548	-0.0014538341938510559	0.01766734519814107	1.8246034526406065	1.4752808279931362	-0.8439779061545916	1.2367838163549263	8.346489544889815	11.041988423167696	0.8602390293894948	0.9616648411829133
ID98622	98622	6	1.0	59.439595201840724	41.130623540031216	0.0	165.0	165	1.572800408254755	1		33096.00489596087	33167.0	19958.0	42019.0	2.7039436E7	3822.6426440735636	-0.9811066840583761	-899.1867834418131	-0.004484745395929344	5.727683913339958E-4	1.6735333646099422	1.5083684756812674	-1.0004040378221248	1.1094990326246885	7.7713612789834015	10.75956626355606	0.8435628279866247	0.9555815312682642
ID101187	101187	6	1.0	51.643908610641624	41.41328129986044	0.0	203.0	203	1.6378310587150395	1		32789.85682074407	32823.0	19241.0	44170.0	2.9084603E7	3483.323279375797	-0.9811042505686406	-977.5225162009045	-0.009438848955133224	0.025959882751369404	1.8266226350536878	1.4694177981205476	-0.8435773825566165	1.2430927659852913	8.427292689686583	12.202842711825225	0.7111740721004374	0.9466097170315007
ID107331	107331	6	1.0	55.03043756969464	46.67860967458283	0.0	297.0	297	1.6878735000646503	1		32739.944562899822	32755.0	21278.0	45541.0	3.0710068E7	3613.76586808342	-0.9810969481416172	-940.4331353055153	0.002054814958799714	0.0070834005023239525	1.7943802890122784	1.5929957387018068	-0.9101228961305626	1.1264187627234883	8.950136567783325	11.767969221552708	0.8121504297952029	0.9568089430894311
ID100674	100674	6	1.0	53.567322060150985	44.16190885386775	0.0	195.0	195	1.5684656262635543	1		32757.04064039408	32683.0	23154.0	45825.0	2.6598717E7	3349.7428672981214	-0.9811193572241729	-1016.3148071397787	0.006887701591679344	0.011050042132759083	1.8791649484224902	1.3249479182592612	2.303171769737183	1.4182934457464325	7.728583143502751	13.318401065885803	0.5475270368940132	0.911946158160404
ID92997	92997	6	1.0	63.3719308956623	42.95291420788214	0.0	82.0	82	1.6164448931724171	1		32629.373117033596	32668.0	22794.0	43610.0	2.8159149E7	3181.4272913335813	-0.981147222221624	-1067.5188530812575	-0.011675250203322505	0.007202194387344305	1.7835425608045405	1.4736218649265216	-0.6804348239704896	1.2103122268028186	8.208648886118835	11.34268749907162	0.8017696445899648	0.9557277255118981
ID97605	97605	6	0.9468072056770325	58.584770690149895	40.48963333836003	0.0	150.0	150	0.8530751141029005	1		35381.63179916318	35102.0	26257.0	49108.0	8456210.0	6458.296246044587	-0.9796124922070844	-526.4778042235899	0.0057168870938086236	-0.0018839794365007358	1.025600274755035	0.7283885219339001	2.4241332008937846	1.4080401377441067	2.286253685132119	6.780019673372454	0.6249890010675895	0.8745454545454548
ID104261	104261	6	1.0	53.37342627294878	46.39910489883262	0.0	252.0	252	1.6716608921897107	1		32711.17787418655	32685.0	22239.0	46694.0	3.0159706E7	3628.0176179094997	-0.9810712317256737	-934.6197997301182	-5.319720321134878E-4	0.0071312920717907366	1.845792165369273	1.528627326696662	-0.7938803773286109	1.2074834285201477	8.779024025860751	11.439456244495787	0.84303448205161	0.9675222629649027
ID97095	97095	6	0.8136070370674133	59.40412145024197	41.499434217544746	0.0	143.0	143	0.6199142120526322	1		33095.97637795275	33271.0	27286.0	41633.0	4203189.0	3879.04155946704	-0.9795586750291351	-817.7153936670974	0.11728209829929462	-0.13484822118935927	0.7686351506270623	0.6370855042110447	2.4977669834037837	1.2064866419758309	1.207294045787024	6.395599329105827	0.3709030684306492	0.6365914786967428
ID89926	89926	6	1.0	77.45254141939967	43.80082234379359	0.0	34.0	34	1.5583042426795222	1		32541.296894409934	32731.0	21135.0	40111.0	2.6195744E7	3760.5422190353142	-0.981157456116366	-901.1841758790239	0.0022957723763959957	0.0018469119775377687	1.596802778221911	1.5339144564847773	-0.4290241416301133	1.0409985846806953	7.628767494047931	12.799566324263958	0.5851587893166901	0.9245391705069129
ID96586	96586	6	1.0	58.44335476205229	41.7653544313257	0.0	136.0	136	1.486247587291089	1		32527.995850622396	32339.0	24373.0	45141.0	2.3517741E7	3844.7898812919143	-0.9811097957105168	-878.8113318099388	8.126844004915524E-4	0.001085052176129888	1.8083046996120355	1.2015284698718562	-0.8706765421648299	1.5050036224317618	6.939564200193129	16.23289021899174	0.3309408353334791	0.8319088319088311
ID93519	93519	6	1.0	62.65328761346938	42.88671971920616	0.0	91.0	91	1.644284682033451	1		32668.38426966292	32722.0	21345.0	43070.0	2.9074862E7	3590.2719494584762	-0.9810796825478373	-943.6396223389462	-5.576229446702706E-4	0.014049575788930907	1.8161180281231688	1.4876035978111877	-0.8489086542894518	1.2208346570251287	8.493836455989804	13.943650933005456	0.5489853491738061	0.9302446642373763
ID102735	102735	6	1.0	53.31152551800389	46.18367126931426	0.0	227.0	227	1.6936899137239585	1		32711.953684210534	32679.0	22494.0	46678.0	3.1076356E7	3552.3370475551988	-0.9811313553485107	-957.6542995454032	0.0034565163176543323	-0.005416491803945973	1.911755970320431	1.5189983005731766	-0.7795352672085435	1.2585636004984677	9.011927207922037	12.046121267248491	0.7804284221638427	0.9590288315629738
ID94032	94032	6	1.0	62.25548430870496	42.24492105457732	0.0	99.0	99	1.6009266629251118	1		32609.103896103872	32658.0	21373.0	41620.0	2.7619911E7	3424.6016877425764	-0.9811399891339717	-990.7129323483106	-0.009215649447208561	0.008322214770631753	1.7646882660508567	1.4677537413523538	-0.7466034217342469	1.2023054115501108	8.051795722689837	11.133224659704487	0.8163204313177612	0.9468977082168811
ID105296	105296	6	1.0	55.09457085501067	46.722658450321774	0.0	268.0	268	1.6985959382334437	1		32760.32180293499	32771.0	21280.0	45994.0	3.1253347E7	3583.45918104426	-0.9811047484053693	-949.3763125372568	-0.0031176643308623983	-0.007506969340599429	1.8194372747554335	1.5988418128438788	2.331925482093402	1.1379720370955142	9.0642115957317	11.94110122164886	0.7988240648777158	0.9665484034465283
ID101715	101715	6	0.897747278213501	50.88355623324782	41.421955074199545	0.0	211.0	211	0.7012234242695957	1		33377.25766871166	33071.0	27004.0	48269.0	5440493.0	5033.691259764459	-0.9802278477166382	-657.4567100042669	0.11018131640991577	0.03737994028591814	0.8564854613732693	0.6818768472787361	-0.8164332941935977	1.2560706010056932	1.5447660034676518	10.078443127975834	0.19111099263066597	0.6109022556390992
ID102227	102227	6	1.0	51.42399012391151	45.73619794733658	0.0	219.0	219	1.5367958753918651	1		32755.629487179514	32622.0	23660.0	46869.0	2.5549391E7	3682.9831231481116	-0.981095541812883	-923.130891548546	0.013102436621333303	-4.6609469556839847E-4	1.7981938877730097	1.3289452648685887	2.4100952076083053	1.3530985325801377	7.419629942809223	12.094659901061705	0.6373893284664246	0.9198585739540361
ID95575	95575	6	1.0	58.80315560647183	40.624450185747264	0.0	122.0	122	1.65757297274501	1		32391.108671789247	32439.0	20365.0	42249.0	2.95083E7	3422.8518390887575	-0.9810838471315338	-981.614620769283	-0.01880618811920914	0.017710491544868236	1.688195091271728	1.5811638102112395	-1.11942800519828	1.0676914563622535	8.631677114760762	14.806045307764476	0.4947968228279345	0.9251146204788587
ID100185	100185	6	0.9291576147079468	55.54746208565443	40.85048413535941	0.0	188.0	188	0.9423967622168308	1		32241.816326530625	32401.0	26666.0	43786.0	9479094.0	3890.0009019720615	-0.9810864743121805	-859.8735457732329	0.06845142838181117	-0.09483436161088846	1.08802229920105	0.7698862666248432	-0.7016198579348244	1.4132247143086538	2.790085058570799	11.006082998354216	0.289442126527709	0.7328339575530589
ID99162	99162	6	1.0	58.81709562904125	42.73588718383312	0.0	173.0	173	1.5737620716941971	1		32966.398533007334	32924.0	20762.0	44496.0	2.6966514E7	3897.386328174079	-0.981046406033199	-875.6408648894995	0.0014905694964206298	0.006697868987229176	1.737091012236434	1.4427336256463794	-0.8409704740200231	1.2040275358926187	7.780867531312428	10.953784041335902	0.8149097929130833	0.9623750734861846
ID106844	106844	6	1.0	55.14600842805903	46.725496588517196	0.0	290.0	290	1.714553870581833	1		32664.491786447645	32656.0	21410.0	45499.0	3.1815215E7	3542.2504499525994	-0.9811475613744078	-959.8280337489813	-0.006734871124154073	-0.00312336094578351	1.83220841194206	1.6062530669232364	-0.8370906761112855	1.1406723197432638	9.23532413765427	11.665013003949793	0.8528871127567108	0.9695608782435132
ID94561	94561	6	1.0	60.27150439737208	40.74337768378752	0.0	107.0	107	1.6693966883980211	1		32593.133550488626	32572.0	21595.0	45228.0	3.0018276E7	3507.561464113804	-0.9811070405417016	-965.0886796051107	-3.009425160995985E-4	0.004005762401593968	1.8268925458252379	1.5234686453064674	-0.8450288121048322	1.1991664885611955	8.755258395038176	11.509869685780554	0.8304969059860784	0.9715189873417723
ID103781	103781	6	1.0	53.32110147198908	46.37202417894246	0.0	244.0	244	1.667583111883933	1		32751.29847494553	32740.0	22075.0	46786.0	3.0065692E7	3641.0923771934326	-0.9811096442923416	-934.3384689936806	-0.018118177117491245	0.02599026115438465	1.8575870963614975	1.535791313173201	-0.8093148706627682	1.2095309306857667	8.73624589038011	10.958960737322435	0.9141047616662237	0.9813134009610254
ID90477	90477	6	1.0	77.57342954571753	44.59715785725934	0.0	42.0	42	1.5699118834876253	1		32509.163190184045	32667.0	20445.0	40568.0	2.6494968E7	3845.6123275210607	-0.981123954759394	-878.7860511467029	0.01777142615835798	0.005368080204280379	1.7386331115312015	1.454903538564239	-1.0791231514380268	1.1950160718194134	7.7428425219963195	11.645827349393999	0.7174135841677743	0.9329896907216498
ID87920	87920	6	1.0	78.31526354738865	43.52248708332805	0.0	6.0	6	1.5771232759814064	1		32712.402187120286	32797.0	21143.0	41891.0	2.6922307E7	3508.637323239503	-0.9810769109295905	-966.7517685509698	-0.02099131081905217	-0.008921974003493701	1.8091030011217077	1.380579795149652	-0.8926585399088925	1.3103936530706686	7.814139414464047	12.18453375461628	0.6614137034068367	0.9530434782608697
ID92528	92528	6	1.0	66.17631899969763	45.38476029576318	0.0	74.0	74	2.3644054736870848	1		32568.677173913085	32647.0	21005.0	42628.0	5.9926366E7	3561.886996170194	-0.9810918673665998	-948.8793900196206	0.007720668082605445	-0.0468972060712061	3.3089931484525357	1.4813023492915158	1.842700660318938	2.2338404783028776	17.56280117788603	24.385001647027426	0.371157354352307	0.8160335689045942
ID99696	99696	6	1.0	56.87581123085137	43.89069336110508	0.0	181.0	181	1.592873422542099	1		32981.547079856966	32983.0	21894.0	44550.0	2.7671518E7	3585.6429436961835	-0.9810000331141623	-949.8393476253867	-2.1028976630158553E-4	0.00569812976260835	1.760850966828253	1.4489225029346442	-0.8355788532803953	1.2152830556926473	7.970992577893061	11.914484631587722	0.7056214038763463	0.9316666666666663
ID95091	95091	6	1.0	60.142064714124906	40.161553545582315	0.0	115.0	115	1.6919023776969209	1		32530.436440677942	32549.0	22038.0	43036.0	3.0708732E7	3279.5208858793417	-0.9811611037693385	-1033.2236864884183	0.008150813626314255	0.008275726293063536	1.843766505897483	1.5751124012954738	-0.9463122350767387	1.1705618623668068	8.992914703263978	10.943068490161426	0.9436959766052193	0.9849036959916712
ID90994	90994	6	1.0	75.41523840503311	43.826422035403446	0.0	50.0	50	1.5363035492938917	1		32563.941176470587	32833.0	20634.0	40188.0	2.5465002E7	3805.421642701066	-0.9811029130923098	-888.5541062877472	0.024539622980894505	-0.026656292434665132	1.632473973546363	1.4652766644403474	-0.7080581278424964	1.1141063071320223	7.414876816644719	12.312086960549735	0.6146819438196696	0.9112149532710286
ID106354	106354	6	1.0	55.15058544748368	46.745414948591886	0.0	283.0	283	1.6968135705460916	1		32655.25735294115	32669.0	21418.0	45816.0	3.1087805E7	3587.9280577486425	-0.9810964315423445	-944.7290757706351	-0.009798931897711916	-0.012935207684194962	1.807595544546134	1.5818656010018828	2.316486454264716	1.1426985601060444	9.045199091073638	12.750350819433473	0.6991715140804738	0.9591733870967739
ID89461	89461	6	1.0	79.05468963589132	45.25297806764499	0.0	27.0	27	1.5828687349946782	1		32447.98792270535	32465.0	23459.0	44074.0	2.6866934E7	3262.7559870531336	-0.981166404207321	-1036.1976332486968	0.02998492000378189	-0.016148716952093134	1.6805723108907948	1.537785139783081	2.7613767196024437	1.0928524846636607	7.871176928438231	11.052883253536798	0.8096519627241734	0.9511774842044806
ID91511	91511	6	1.0	73.08746779203437	43.56417128115082	0.0	58.0	58	1.6183157790916352	1		32625.871972318335	32778.0	21459.0	41604.0	2.8286631E7	3692.529403203272	-0.9810561371927164	-915.1525204000942	3.416420861146786E-4	0.0038362533512530184	1.8074556355071674	1.4556089026202075	-0.8955042726846189	1.2417179039325803	8.227661390776907	12.193616513480302	0.6953784204253477	0.9397394136807823
ID93051	93051	6	1.0	63.06621921850452	43.09868270849985	0.0	83.0	83	1.5980889768013122	1		32701.634958382852	32810.0	21337.0	42161.0	2.7502075E7	3361.746415631992	-0.9811794075604706	-1014.2608125798387	-0.017214046392937558	0.004355111009775966	1.8129295761046644	1.4305039337459204	2.4626666651058793	1.2673363094901273	8.023276965702728	12.791838525013802	0.6161631355634459	0.9144095341278435
ID105850	105850	6	1.0	55.11163298366212	46.674281145727285	0.0	276.0	276	1.7074798687984696	1		32689.85995850622	32688.0	21403.0	45672.0	3.1513025E7	3537.613327385561	-0.9810822818894784	-958.449813198646	-0.011455963736082535	7.547025652212855E-4	1.8390837278559846	1.5903300319537026	-0.9421582621539936	1.156416398423094	9.15927411902202	12.242864855969788	0.7679002514088489	0.9620569146280582
ID98173	98173	6	1.0	59.528852453575425	40.55818077482961	0.0	158.0	158	1.5313715829571102	1		33038.7215025907	33109.0	21255.0	43666.0	2.5505893E7	3801.855416223303	-0.9811514309768531	-904.7222879359891	-0.004108513294548908	0.007767807915842221	1.6691049937026359	1.4082838890439935	-0.4715166522828547	1.1852049197521528	7.367345554999558	11.191801196627965	0.7391301707696485	0.9348612786489753
ID103295	103295	6	1.0	53.34564129520686	46.37560678494243	0.0	236.0	236	1.6761801242590075	1		32749.00754310345	32717.0	22291.0	46426.0	3.0391079E7	3608.1637180621415	-0.9811488065596393	-944.7957559938126	-0.010000452400909578	0.01748150564397675	1.8771695381845914	1.5330789976387678	-0.7308920754164159	1.2244441030604347	8.82655528750591	11.131592175797689	0.895130873008679	0.9717425431711145
ID104831	104831	6	1.0	53.56211338210006	46.94130930160444	0.0	261.0	261	1.6382928748975472	1		32744.193002257267	32840.0	21507.0	43866.0	2.9011355E7	3474.6342713687395	-0.9811133450418931	-979.0825831653946	-0.016880208716632133	0.005203216309397301	1.7906956559176872	1.509879750392906	-0.9352291250017747	1.185985609418039	8.432045815851094	11.524397386648504	0.797822667245494	0.9471436198611853
ID107393	107393	6	1.0	55.02995115688742	46.67960111638941	0.0	298.0	298	1.7105783442131932	1		32722.62086776861	32741.0	21447.0	45643.0	3.1675497E7	3537.6396614419787	-0.981087126972223	-959.653722607577	-0.005520592191860169	0.001041123745638651	1.846046961684953	1.5968494150180046	-0.8470392685074306	1.1560557584975155	9.192546002173634	11.802857497715465	0.8292230171941084	0.9694235588972432
ID101250	101250	6	1.0	51.461519461932475	41.433548308693666	0.0	204.0	204	1.6173806066477001	1		32746.261627906984	32787.0	19559.0	44595.0	2.8161785E7	3531.321082712914	-0.981132986796931	-964.4489392955888	-0.015202175408086417	-0.007188938624955326	1.8242643819481938	1.432784880146542	-0.8461283211748052	1.27322978293965	8.21815513844789	12.321446769598982	0.6802378432511603	0.938653637350706
ID92037	92037	6	1.0	69.80313072921358	44.05725850085207	0.0	66.0	66	1.6373691122783465	1		32646.869074492108	32706.0	21280.0	41884.0	2.8925126E7	3493.248324128359	-0.9811312133634055	-971.9080799792813	-2.4386076984378983E-4	0.009752241990234707	1.8382477979716083	1.482584616682385	-0.7325505725140741	1.2398940183833145	8.422539563522058	11.513483529320911	0.7984347598038802	0.9501340482573724
ID104325	104325	6	1.0	53.45564698870551	46.386023405168245	0.0	253.0	253	1.6784351772419346	1		32734.148068669503	32704.0	22055.0	45682.0	3.0508226E7	3645.307739129966	-0.9810938125921925	-931.9731892429104	-0.005883951046925037	0.004436827376750944	1.8194256637669732	1.5518959994205808	-0.6829048612462172	1.1723889129466651	8.850320918328492	11.566573013073512	0.8313032445168757	0.9697916666666673
ID88452	88452	6	1.0	79.07152277526659	43.92676716113333	0.0	13.0	13	1.699931487598393	1		32526.037578288084	32509.0	22499.0	44255.0	3.1159944E7	3322.9020437438126	-0.9810822390247579	-1015.2647223494031	-0.008348309035120665	-6.867029863943172E-4	1.8705469511373491	1.5854300680271134	-0.8302385865548227	1.179835672894126	9.078470974225247	12.57310002579596	0.721668637788061	0.949304174950298
ID100743	100743	6	0.9829500317573547	53.33138459546674	43.145420096013495	0.0	196.0	196	0.8242100489265224	1		31998.592920353974	31025.0	25902.0	43664.0	7231682.0	4406.4910426670795	-0.9812242838169016	-758.9964794941533	0.08121149721170486	-0.023082194459109733	0.8311713136227393	0.8167498980512566	-1.2917522908090975	1.017657076671686	2.1341536478676093	9.492805581590858	0.29760921509185867	0.7558922558922552
ID89990	89990	6	1.0	77.19578885078143	43.83474705621608	0.0	35.0	35	1.596194383394482	1		32510.3653618031	32677.0	21036.0	40347.0	2.7406238E7	3692.8395796309674	-0.9811178889680594	-914.8756133627058	0.01685856843268667	-0.0217039699272242	1.682540964537872	1.5322819175861386	-0.49772927947212736	1.098062272501683	8.004264461044674	13.2879811812528	0.5696567981954584	0.893842887473461
ID98697	98697	6	1.0	59.15226531066577	41.2363760191959	0.0	166.0	166	1.5616987168119547	1		33099.959107806695	33128.0	19893.0	42324.0	2.6711667E7	3879.7754503929946	-0.9810840711309301	-884.971764584565	-0.011462652246555538	0.027596392900463253	1.6629794559460287	1.5012480351044408	-0.9184256705894961	1.1077313122546977	7.662039377199535	10.878969901645467	0.813539591784625	0.9532820816085158
ID102284	102284	6	1.0	51.56352867425705	45.66776372438376	0.0	220.0	220	1.3641662177265674	1		32832.07980456028	32561.0	24540.0	47144.0	2.0158897E7	4236.975417315095	-0.9809539875987079	-798.2097352794201	-0.017108321212848283	0.01799553132933232	1.6137584781492398	1.2073824122981767	2.324110656508666	1.3365761019141829	5.846345182354484	14.136643343623572	0.3676221876594644	0.8060288335517694
ID96142	96142	6	1.0	58.28962878799036	41.45076657197264	0.0	130.0	130	1.6625855759952977	1		32518.794085432684	32428.0	21596.0	44081.0	2.9689659E7	3357.5858542941537	-0.9810880566326728	-1004.8682659930025	-0.009229446994993581	-0.005416477971972082	1.8128258682915979	1.5360348421436039	-0.8270608872243537	1.1801984034175423	8.683961502570437	11.565814981041559	0.8157841673584821	0.9625922023182291
ID97678	97678	6	0.9530397057533264	58.80421477423369	39.695834729629894	0.0	151.0	151	0.9535686635554805	1		34492.63787375418	33631.0	26248.0	48147.0	1.0382284E7	5701.830447475688	-0.9798135685099567	-587.2540261730363	0.005227621014576309	-0.01462042080467786	1.1137710100041684	0.8421366983866957	2.1947463959497737	1.322553704330722	2.8566288248740204	8.027515628040906	0.5570592097166832	0.8956780923994038
ID102801	102801	6	1.0	53.30849533626313	46.21751765525143	0.0	228.0	228	1.6847332675772106	1		32687.74411134907	32639.0	22327.0	46195.0	3.0530353E7	3541.30393535097	-0.9812219896325625	-964.6492723150858	-0.0014175641021322578	0.006213943985297412	1.872200810463889	1.5194740602036663	-0.813141350170471	1.2321373951016605	8.91686468463172	11.757836280929684	0.8105265079773234	0.9561671763506624
ID105361	105361	6	1.0	55.118808121916935	46.69878996717726	0.0	269.0	269	1.694582974642185	1		32748.184599156124	32743.0	21553.0	45929.0	3.1045279E7	3596.5109615886013	-0.9810974638630662	-945.2091415513905	0.0024122216006011153	0.0021431866282822527	1.8422961436566496	1.5754390517987444	2.266738303141387	1.169385855678278	9.02143346025106	11.649413201857804	0.8353669989549461	0.9713408393039918
ID94099	94099	6	1.0	62.152605131426846	41.77643242257905	0.0	100.0	100	1.6653133638442588	1		32615.96514161221	32598.0	21201.0	42959.0	2.9941456E7	3501.1252204162024	-0.9810939553125666	-966.8575789793551	-0.004963497476618314	0.0038991548615096073	1.8596394787257449	1.5122836654628298	-0.8457710818135347	1.229689588795901	8.712480259557529	11.435696444767464	0.8371946295013384	0.9672823218997358
ID96658	96658	6	1.0	58.54059887204073	41.85421106976285	0.0	137.0	137	1.2151772871814102	1		32523.030487804885	32287.0	24440.0	46250.0	1.6001331E7	4539.297324104757	-0.9808855286896633	-735.34036940628	0.02200464575689403	0.0042451479643155965	1.5184266189692275	1.0016151706313665	2.375873061577774	1.515978055735807	4.6390511365674545	16.81613208930077	0.2061516445749099	0.7427701674277011
ID93589	93589	6	1.0	62.69149648975275	42.900626161440904	0.0	92.0	92	1.664859042907188	1		32655.319912948864	32696.0	21936.0	42923.0	3.0010239E7	3526.812155212441	-0.9810593772208481	-959.1855950547905	-0.0037720583788435303	0.00355920161889345	1.8490588279398845	1.5109460732343016	-0.861081130112336	1.223775527594989	8.707727133393018	12.39231285748216	0.7125411284495196	0.9507005708354952
ID97173	97173	6	0.9357505440711975	59.19171719164374	42.417375374174284	0.0	144.0	144	0.714051745551894	1		31468.505882352925	30028.0	26240.0	46481.0	5349646.0	4490.880633776531	-0.981087531117563	-726.9995412055603	0.06239629698663438	-0.09693519726217303	0.807777360367111	0.6806997243111627	-0.2848291062309702	1.1866867746781375	1.6018035174418372	8.04884932288875	0.31070733958920693	0.6518375241779475
ID99227	99227	6	1.0	58.82859486883901	42.75646037343863	0.0	174.0	174	1.6009266629251118	1		32934.49882075473	32924.0	20589.0	44381.0	2.7928455E7	3828.01551542091	-0.9810804549770422	-892.2802921601282	0.005664657849142173	0.002927823622300812	1.7700778931995418	1.4654404869004298	-0.9150443478201675	1.2078811176723077	8.051795722689835	11.553087767041902	0.7580650371059743	0.9532920652785598
ID103834	103834	6	1.0	53.28519862700691	46.355329001041305	0.0	245.0	245	1.6721133650338853	1		32725.544468546603	32692.0	22179.0	46177.0	3.0172952E7	3621.5787594407716	-0.9811462300231554	-940.4906392567603	0.001509170937182837	0.0032612636135459557	1.8588237793760298	1.5141746348758054	-0.7582195844969551	1.2276151882101056	8.783777152025266	11.546484767056512	0.8279261484327314	0.9685534591194968
ID94623	94623	6	1.0	60.10949953016931	40.41139037259441	0.0	108.0	108	1.6878735000646508	1		32584.777070063716	32599.0	21278.0	43462.0	3.069486E7	3459.946878939719	-0.9811201484471588	-978.811217843133	-0.0047592076370795875	2.259843027371355E-4	1.8624762347657793	1.526686961301948	2.3927665807770886	1.2199463819206737	8.950136567783328	12.073382734967604	0.7715811152501002	0.9646516393442623
ID95648	95648	6	1.0	58.38548626273286	40.55263771702329	0.0	123.0	123	1.6752772531327622	1		32449.32116004298	32453.0	19779.0	42557.0	3.0210318E7	3370.64130124989	-0.9810636310571329	-997.5244360778671	0.005198442385831947	0.013722762889065319	1.817140921449014	1.5299210586694807	-0.7454269908687408	1.1877350868216157	8.817049035176877	11.593242080030652	0.8243721492552367	0.9606421543241841
ID100260	100260	6	0.9925538897514343	54.87304995919751	41.30101947179088	0.0	189.0	189	1.1682021561770464	1		33336.68584070795	32605.0	25649.0	50556.0	1.5068182E7	5126.3644027494665	-0.9807480910512874	-662.562140346161	0.0020662739173172304	0.004054790473496607	1.424776533135737	0.9751140719356132	2.5219818250921926	1.4611383161639113	4.28731980039329	12.688855047412675	0.3346192113473299	0.8336414048059145
ID106920	106920	6	1.0	55.12038426902451	46.70605437920908	0.0	291.0	291	1.7119045454804076	1		32677.67355371902	32666.0	21383.0	45662.0	3.1631988E7	3540.4729284703794	-0.9811609150489584	-961.3915102105639	-6.34759461570664E-4	-2.2097594976185208E-4	1.8353783032111382	1.608127211946942	-0.8385327180658426	1.1413141258825323	9.206805380667177	11.464640110094027	0.880233665169764	0.9689844922461232
ID92588	92588	6	1.0	65.90538351510486	45.40252764661487	0.0	75.0	75	2.359280774139937	1		32551.515217391305	32620.0	21164.0	42539.0	5.9894788E7	3549.4729092398934	-0.9811147658919435	-952.8724662046328	-0.012663811325617048	-0.016294317919773156	3.243017815300302	1.5291265175380513	1.7352759103509403	2.120830276700503	17.48675115925378	26.081436931010277	0.32303974925575885	0.8208389112003578
ID91055	91055	6	1.0	75.03451705336465	43.69055252190418	0.0	51.0	51	1.5510053536420618	1		32572.469773299734	32796.0	20396.0	40300.0	2.5862541E7	3811.5425717828066	-0.9811642932101222	-890.3068690536452	0.004920282809866287	-0.01264781916283845	1.6264919672109885	1.4821031849498383	-0.7532616854467297	1.0974215450903555	7.5574706015801985	14.185698396780293	0.4719379333458449	0.9064994298745734
ID99761	99761	6	1.0	56.26079701540395	43.82180166446688	0.0	182.0	182	1.5655691037062722	1		32955.84405940591	32966.0	22969.0	45582.0	2.6628322E7	3456.2590258785785	-0.9811154017082935	-990.7600682550421	-0.008464456166658718	0.004307004778595494	1.756927931660619	1.4030589092219474	-0.8050544685580521	1.2522125194550142	7.7000643865156615	12.334383521764998	0.6360178793512308	0.927835051546391
ID87987	87987	6	1.0	78.75614124235774	43.25801189383418	0.0	7.0	7	1.588593414566794	1		32726.033573141467	32792.0	21506.0	42528.0	2.7293512E7	3389.5821226898343	-0.9811078851867796	-1002.7978558956539	-0.01203133639029618	0.02530949495171678	1.8406540784906942	1.3676757627113465	-0.8007062958198506	1.345826349106087	7.928214442412427	13.603944758925461	0.5383386151576773	0.9313232830820767
ID95155	95155	6	1.0	59.74112160780208	40.725454030911024	0.0	116.0	116	1.6860797976450335	1		32467.21974522292	32428.0	23385.0	42770.0	3.0584121E7	3199.468733050046	-0.9811077315341934	-1053.9738006180044	-0.009042541140290928	0.014727825060373463	1.871249332460593	1.5144009997724555	2.3890167576427883	1.2356366198528363	8.931124063125266	12.300943718084781	0.741718520584351	0.9700567888487356
ID89525	89525	6	1.0	78.15641582415952	43.547638829730786	0.0	28.0	28	1.5790407517971476	1		32718.93544457981	32704.0	21393.0	42984.0	2.6862246E7	3311.946569613383	-0.9810726406858044	-1024.1344530099789	0.007969335789087428	0.03208968272157952	1.8503726709477577	1.3503772224140729	2.315416265608775	1.3702635383910295	7.833151919122112	11.612106446159661	0.7300025832562606	0.9498559077809801
ID93111	93111	6	1.0	62.69347015838526	42.98624520255998	0.0	84.0	84	1.622051077261294	1		32681.17087155962	32767.0	21191.0	42101.0	2.8497981E7	3507.3387383995923	-0.9810369682239377	-964.1120071138357	-0.004934031777364802	-0.017625436961350025	1.7509636380087494	1.498671496173346	2.279628211488434	1.1683438581968077	8.265686400093047	12.61412848006848	0.6527911949185864	0.9344438473938744
ID90550	90550	6	1.0	77.58338085432663	44.612245428502334	0.0	43.0	43	1.5771232759814067	1		32496.659367396616	32681.0	20644.0	40818.0	2.6712254E7	3834.1906502276834	-0.9812102944223648	-885.1912878602949	-0.005729461874699733	-0.01931673457002371	1.6938573082997277	1.4936987421235766	-1.332514454975878	1.134001964741289	7.814139414464048	13.032818846982897	0.578115085246021	0.9346219442865266
ID106424	106424	6	1.0	55.14711837432038	46.76008079338357	0.0	284.0	284	1.7021550745366025	1		32644.14033264033	32636.0	21672.0	45844.0	3.1403663E7	3552.5577917524415	-0.9811480588078371	-956.4726429305354	-0.0065808708597004766	0.0018322165744526222	1.8182168112506665	1.5951148905744852	-0.8984400098509311	1.1398657375681764	9.102236605047827	11.688384110341744	0.8372381975862535	0.9681496461071788
ID98237	98237	6	1.0	59.51082469124414	40.549420877868954	0.0	159.0	159	1.527909734162806	1		33031.915693904	33114.0	21395.0	43169.0	2.5467607E7	3801.9014746246903	-0.9811884967645012	-906.3414568458786	-0.01116897244162868	0.015228827860878305	1.6117654349194614	1.448574527231532	-0.615769776121784	1.1126562041649417	7.33407367184795	11.584748851501935	0.6867234631568949	0.9334543254688451
ID103357	103357	6	1.0	53.33423600400154	46.42025082424514	0.0	237.0	237	1.6734700495289054	1		32762.79437229437	32746.0	22362.0	46544.0	3.0272822E7	3623.5249319899385	-0.9812015539749565	-943.8781996071456	-0.0026567197933592547	0.010488328451010031	1.8788937682730418	1.5107905297286885	2.401013672776377	1.2436494214790041	8.798036530518818	11.788292798322145	0.7955982079456023	0.961558441558442
ID105916	105916	6	1.0	55.131243813620294	46.72720034106064	0.0	277.0	277	1.7096936385195622	1		32660.86068111454	32662.0	21574.0	45820.0	3.1648374E7	3537.796137794686	-0.981057918922648	-956.2947549550228	0.0012313749038540187	-0.006689852203099547	1.8439861289850334	1.5993473366059276	2.235085549434408	1.1529616405266092	9.183039749844598	11.816654995687145	0.8264321741342953	0.9616724738675957
ID107454	107454	6	1.0	55.03525913926416	46.693285554772025	0.0	299.0	299	1.6851822304812698	1		32715.780383795263	32710.0	21417.0	45589.0	3.0687402E7	3611.5409918651294	-0.9811082921774794	-940.8934763724084	-0.0044407539094528424	0.005746237558174714	1.807519840846603	1.5712197380710735	-0.931401712552079	1.150392778966503	8.92161781079623	12.197692784831043	0.7535257484697517	0.9547304170905394
ID104386	104386	6	1.0	53.413334921513254	46.37343000507063	0.0	254.0	254	1.6730179436042616	1		32702.22894168466	32679.0	21904.0	46342.0	3.0282264E7	3615.4381579575547	-0.9811221411687026	-940.192441578114	-0.004694263381672974	0.011724982213344044	1.8701952471366374	1.5109143547504087	2.316795384508297	1.2377903759115314	8.793283404354298	11.593976108984315	0.8220460225139588	0.9701101206082849
ID87493	87493	6	1.0	78.91518577736841	43.43473732687963	0.0	0.0	0	1.4056795386104786	1		32598.081288343546	32355.0	25621.0	45047.0	2.1253949E7	3826.7558360058847	-0.9811052398932357	-884.6378023561298	-0.008193223422016093	-0.04532716062994531	1.725106555853964	1.2022020403260265	-0.743857468034625	1.4349556047884684	6.207582770857679	14.068131688374917	0.3941481868898815	0.8208673790069136
ID104901	104901	6	1.0	53.97248781463793	46.793809437934996	0.0	262.0	262	1.6784351772419348	1		32741.426423200875	32776.0	21894.0	42926.0	3.0482268E7	3320.5715928005484	-0.981123616348275	-1024.9901162302424	-0.006190515334221323	-0.0015727798196249283	1.868553736381909	1.521298246978087	-0.8647906115198098	1.2282625974844918	8.850320918328494	11.322158344910198	0.8675818023633919	0.9687825182101977
ID92103	92103	6	1.0	69.31120414279803	43.12204266315127	0.0	67.0	67	1.689217526953183	1		32672.37407013813	32691.0	21430.0	43094.0	3.0744704E7	3555.8249442837796	-0.9811058703719784	-954.2436966454924	0.007839236006326607	0.0194168068294531	1.8633827388297615	1.5232306472616146	2.3295187972051083	1.223309642685863	8.964395946276879	12.536199337668666	0.7168018476812155	0.968172484599589
ID91592	91592	6	1.0	72.4373198905184	43.84701130346083	0.0	59.0	59	1.493862910864062	1		32423.224184782557	32770.0	21802.0	41063.0	2.3863493E7	3674.3108626869316	-0.9814006569053189	-931.2344560753468	0.023136905449036245	-0.02449274182178132	1.5295678184844208	1.5038445669749632	2.013550675308531	1.0171049934776177	7.010861092660872	10.648702279382297	0.7769406711525318	0.9406887755102046
ID93643	93643	6	1.0	62.67555038722053	42.904372774827294	0.0	93.0	93	1.667583111883934	1		32658.113043478254	32682.0	21839.0	42604.0	3.0045464E7	3529.3927164522397	-0.9811338098394952	-962.4210930361032	-0.018585606071869293	0.01756131854396178	1.8368283111764296	1.5112177472784638	-0.7803459660650399	1.2154623742901078	8.73624589038012	12.384169638209986	0.7158152203315203	0.9567933368037481
ID100811	100811	6	0.9833092093467712	52.99991369772792	42.6561133039752	0.0	197.0	197	0.8324295214535938	1		32121.560344827605	31438.0	25860.0	44728.0	7452202.0	4639.346708728354	-0.9814274076922016	-731.7377425130394	0.07689823219816656	-0.008434342265139052	0.8907833158758566	0.8043240482592691	-0.904652074209547	1.107493077949993	2.176931783348254	8.369534375339569	0.3905279208633316	0.7545304777594719
ID88522	88522	6	1.0	78.4710209346099	44.747453461979426	0.0	14.0	14	1.5723193559699886	1		32496.960832313318	32572.0	21242.0	43455.0	2.6550017E7	3315.4362973221605	-0.9811375349615818	-1019.6790526560742	-0.00914429935794269	-0.0067857834021412405	1.6775320553554947	1.5080620210099658	-1.4052844956002781	1.1123760375796965	7.7666081528188835	11.142739167475634	0.786062954312355	0.9549970777323202
ID98762	98762	6	1.0	58.9375364686172	41.368642690811754	0.0	167.0	167	1.5675007134522898	1		33092.069938650304	33101.0	19341.0	42626.0	2.6970037E7	3875.4688620227603	-0.9810636212175623	-884.7690396448946	-0.007501413814725591	2.708043496237941E-5	1.644139683846839	1.4970084847462837	-0.9080813894211239	1.0982834770809542	7.719076891173726	11.462094170374042	0.7383245113372222	0.9474912485414237
ID102348	102348	6	1.0	52.053404503672745	45.227407640245794	0.0	221.0	221	1.154523265109617	1		33076.616780045326	32428.0	25596.0	48212.0	1.4586788E7	4991.606762683059	-0.9808652752402464	-679.3566847344563	-0.018009592492945828	0.00845739635454009	1.420312830614168	0.9545183898185338	2.3545139018883905	1.4879889646591173	4.187504150938455	11.317093934900631	0.4108613352709813	0.864573110893032
ID102863	102863	6	1.0	53.29069810419769	46.238850772955026	0.0	229.0	229	1.6684901465508848	1		32712.316248636867	32677.0	22437.0	46121.0	2.9997194E7	3586.26507864214	-0.9811898847444815	-951.6133154068807	-0.0027755377998957336	0.007971837076737858	1.8423173288623687	1.5048342093308247	-0.8734226282717412	1.2242659805571654	8.745752142709149	11.742464294060216	0.7970554443626675	0.9613375130616512
ID101328	101328	6	1.0	51.32918288062272	41.38596421105507	0.0	205.0	205	1.6525451650232874	1		32718.958934517228	32719.0	19683.0	44331.0	2.9479782E7	3461.436380316473	-0.9811182865901139	-982.3202282976968	-0.004491528765565064	0.0025117431804121937	1.8556284801716183	1.4729149737640244	-0.7978768390768095	1.2598340795121201	8.579392726951093	11.629840886004823	0.7971111176902447	0.957559681697613
ID90067	90067	6	1.0	76.63348754598951	44.431070024827804	0.0	36.0	36	1.5514930145104655	1		32454.515075376912	32741.0	20977.0	40354.0	2.5833794E7	3705.18125051171	-0.9811183039238106	-910.2821730509183	0.005477603969016494	-0.013788343574162707	1.6096113227447917	1.5377302575591376	0.48370527808189984	1.0467449117504861	7.5622237277446835	10.89610013505273	0.8004186776991941	0.9636583888552391
ID96211	96211	6	1.0	58.4833022652943	41.750517685719686	0.0	131.0	131	1.7083657209300733	1		32524.260914760875	32469.0	20009.0	45627.0	3.1288339E7	3588.0371515561746	-0.9810785694322821	-940.0053417091256	4.691942175419697E-4	-0.005921369091924026	1.8864285404277044	1.5616979928261265	-0.8725600780163204	1.207934279926895	9.168780371351058	11.651700728244295	0.8486777008167992	0.9698340874811459
ID96724	96724	6	0.9883054494857788	58.8231488281721	41.448266380601076	0.0	138.0	138	1.066654217837283	1		31622.219576719574	32148.0	25187.0	41889.0	1.1953199E7	3420.553113778248	-0.9813219530709146	-971.4178052423885	0.12925485076243834	-0.06519853103482591	1.3684350570336723	0.8402016059478147	2.348190528087239	1.6286984544500698	3.574350875715916	17.541620158738567	0.14597135565113722	0.615384615384616
ID94167	94167	6	1.0	61.611300270646915	41.34760153696588	0.0	101.0	101	1.6566599608482853	1		32596.37265711136	32551.0	22246.0	44170.0	2.956491E7	3264.5431401581322	-0.981140005739173	-1038.8821537582903	-0.012940068780388989	0.026731772764669596	1.837426908605082	1.4774137820029836	-0.8208215012456023	1.2436779262435305	8.622170862431735	12.188871208275168	0.7292887472323706	0.9537329127234491
ID97750	97750	6	0.9936839938163757	58.98732115724459	38.82333252303384	0.0	152.0	152	1.2592019166001767	1		33234.5105162524	32908.0	24971.0	43435.0	1.7381649E7	4052.9504608504144	-0.9810562416833628	-849.328598548484	0.018988931748948383	0.013578565770500164	1.3924874625021109	1.1654376599727723	2.318657664158239	1.1948193458366902	4.981276220412601	10.863285791320957	0.5304299996619348	0.9225352112676053
ID99289	99289	6	1.0	58.320100560581146	42.54481837899908	0.0	175.0	175	1.5971419610281925	1		32897.714625445915	32949.0	21177.0	43284.0	2.7666978E7	3477.78367839383	-0.9810795963454533	-980.9954788241304	-0.006137373956017766	-0.0010745374520073443	1.7376472013917599	1.4726801720930256	-1.0355506321626577	1.1799216383297628	8.01377071337371	10.908371238625827	0.8463050983725651	0.9672977624784863
ID105432	105432	6	1.0	55.153811627860954	46.682219316001266	0.0	270.0	270	1.6811372479645528	1		32775.96784565918	32797.0	21441.0	46207.0	3.0579978E7	3601.34049658673	-0.9811251329649447	-946.1540135434035	-0.00609601574136846	-0.006823499559885711	1.7868856223724874	1.610843251033343	2.3591424736990705	1.1092858484065502	8.87883967531559	11.480878397640657	0.8464783288396415	0.9683773976153452
ID103901	103901	6	1.0	53.30707060856803	46.34936287822634	0.0	246.0	246	1.6779844090916691	1		32762.99892357375	32746.0	21902.0	46442.0	3.0436826E7	3621.959075144927	-0.9811096503875837	-939.6100562553328	0.003740226559153799	0.010698179993313796	1.8621485528350075	1.5353786170219965	-0.743465592203215	1.2128269419609414	8.84556779216397	11.342942053601911	0.863941134458919	0.9652489626556006
ID89055	89055	6	1.0	78.35853730712249	44.43323415315197	0.0	21.0	21	1.554415766892965	1		32491.661249999983	32434.0	23470.0	46099.0	2.5993329E7	3484.7880385455906	-0.9811271156580913	-969.4212719243876	-1.5209862567726196E-4	-0.02111594136695616	1.7352516350597769	1.453640508056549	1.941113869606494	1.193728177938388	7.590742484731801	11.962231020232233	0.6666068181648127	0.9194012665515259
ID94687	94687	6	1.0	60.02684963607348	40.413176159464335	0.0	109.0	109	1.6743738951522047	1		32568.90722761598	32587.0	21420.0	42493.0	3.0191377E7	3476.0227365220308	-0.9811599880501087	-975.9087897639548	-0.008742217221751633	0.012188475158425669	1.8525035431561392	1.5083940567908138	-0.7338599445027375	1.22812970179519	8.80754278284785	11.807613373181171	0.7938535240070764	0.9526992287917735
ID97247	97247	6	0.9818177819252014	58.55074233825649	42.57372903726918	0.0	145.0	145	0.9310908219709542	1		31808.34948096886	31446.0	25396.0	45132.0	9192613.0	4451.2562902473655	-0.9812853378869942	-749.3795699829183	0.0030240498941156943	-0.05456390422198415	1.1169669977307264	0.8005694070271203	-0.7099700863109007	1.3952156901405148	2.723541292267578	9.529058512667893	0.3769153639688548	0.7925311203319497
ID95721	95721	6	1.0	58.25325075643785	40.544152361661475	0.0	124.0	124	1.6869768872523434	1		32452.821961620473	32469.0	19485.0	42548.0	3.0440747E7	3370.934753973598	-0.9811921688612859	-1004.494290654846	0.00420985132194909	0.005259195027724405	1.813058357136975	1.5663471903261719	-0.7541690752637156	1.1575073319213658	8.940630315454296	12.027731209113448	0.7766235817236503	0.9606741573033715
ID92651	92651	6	1.0	65.65654191566345	45.40626721887721	0.0	76.0	76	2.348675767028664	1		32513.95666483812	32561.0	21058.0	42585.0	5.9272943E7	3540.3590513845297	-0.9811095938703563	-953.956862975218	0.030090013107649763	-0.05043272666727434	3.186716333054178	1.5196248960164676	-1.5417770374334792	2.0970414089738925	17.329897995824766	25.78337315250506	0.3275868065826073	0.8193258426966299
ID93163	93163	6	1.0	62.58915840875982	42.9010156661004	0.0	85.0	85	1.628567234081155	1		32675.78563283922	32731.0	21748.0	42901.0	2.8656664E7	3608.2941645873575	-0.9811226806708138	-941.3195769272842	0.007536842967497464	0.00851976274484081	1.8168964811035164	1.4706461266824153	-0.8668952269228262	1.2354409726031077	8.332230166396268	11.812978397468859	0.7503299858071307	0.933937133724028
ID100330	100330	6	0.9565621018409729	54.865460110850314	41.519636442088654	0.0	190.0	190	0.9448018620759048	1		34372.71043771044	32859.0	26186.0	49898.0	1.0208695E7	6089.264309260403	-0.9798485414434208	-548.9482621972315	0.02191372905841389	0.020833204168386438	1.2193589457495997	0.7835754099685286	-0.8264590913000651	1.5561475388802386	2.8043444370643416	9.341630709741622	0.4038274419982759	0.8016304347826089
ID91122	91122	6	1.0	74.36233658334375	43.64530482571598	0.0	52.0	52	1.524440023881014	1		32505.95064935066	32747.0	20157.0	40479.0	2.5029582E7	3757.061059885025	-0.9811869033356275	-902.4768488115807	-0.008194248730119535	0.00344759624983977	1.592955816591183	1.489564906039216	1.4122350929701117	1.0694101412652677	7.300801788696338	11.703547843422376	0.6698003222719338	0.9203115638106654
ID106997	106997	6	1.0	55.034942349853175	46.70871058108467	0.0	292.0	292	1.6878735000646503	1		32669.97980871414	32713.0	21074.0	45621.0	3.0742451E7	3616.92753040895	-0.9811093355957489	-938.229815243416	-0.00946620458698838	-0.004274372472484451	1.8272633215385437	1.562874673855726	-0.9015104368609995	1.1691681694671983	8.950136567783325	11.733017869553585	0.8169962477875475	0.9616956077630242
ID88054	88054	6	1.0	79.13294829027619	42.91983921757963	0.0	8.0	8	1.5539290232558878	1		32736.1186017478	32595.0	21990.0	43701.0	2.6221631E7	3233.4014245320727	-0.9810188932861382	-1046.5341303670598	0.02805361402612206	-0.006682378795184929	1.8506224282209558	1.3337178909282834	2.475176293808541	1.3875666217035603	7.585989358567279	10.784814499574244	0.819590156992177	0.9562612342720196
ID90619	90619	6	1.0	77.63207267403838	44.62991101616103	0.0	44.0	44	1.6009266629251129	1		32527.494687131082	32621.0	20526.0	42111.0	2.7550788E7	3848.4266211407844	-0.9811305151492004	-878.9499376079854	0.034405836430898215	-0.00584916622359541	1.7361059321141594	1.5174818482752737	-1.1043980631727004	1.1440703123318197	8.051795722689848	11.994833588915208	0.7032571525304854	0.9211528004350191
ID98298	98298	6	1.0	59.545172022964536	40.477789196254385	0.0	160.0	160	1.5303832823811416	1		33068.292746114	33112.0	21445.0	43124.0	2.5528722E7	3821.6391577347754	-0.9811428862821814	-900.4282880087598	-0.010516790539780036	3.257881097282729E-4	1.6188155101011494	1.4447384886850363	-0.6009532245211875	1.1204903328730125	7.357839302670526	11.495151635235835	0.6997304178517789	0.9450549450549458
ID103418	103418	6	1.0	53.37940974232093	46.37436431595771	0.0	238.0	238	1.6479611196740656	1		32836.37165178572	32823.0	22061.0	46446.0	2.9421389E7	3679.085234136961	-0.9811087109341867	-927.045066533992	-0.011874721526356918	0.02636318150156242	1.8765139368196557	1.4761660968314572	-0.7422550104123713	1.2712078544870609	8.531861465305928	11.283218797169667	0.842146483413444	0.9676549865229112
ID89597	89597	6	1.0	78.02016812419468	43.24860840064664	0.0	29.0	29	1.6598533053306115	1		32734.572527472512	32779.0	21051.0	42408.0	2.9788461E7	3664.6350607389772	-0.9810013121614719	-922.4692933769006	0.007437335146963363	0.004135150124924535	1.8736416854789886	1.481672403143446	-0.8482632884408202	1.2645451730787176	8.65544274558336	11.649650187647245	0.8014443703076165	0.95141065830721
ID106494	106494	6	1.0	55.16654392006339	46.76034356597958	0.0	285.0	285	1.7061502282058008	1		32649.413111342343	32657.0	21378.0	45282.0	3.1376086E7	3558.483652805821	-0.9811468670239261	-954.9725544388344	7.69909947523254E-4	0.008004046169218418	1.8491355834248133	1.585271409125671	-0.8098078443058289	1.1664473179672572	9.145014740528472	11.917415041168226	0.8091520612172399	0.9668341708542713
ID104451	104451	7	1.0	65.8639567438318	47.180113395458214	0.0	255.0	255	1.7233555396655769	1		32674.353360488763	32760.0	20357.0	42609.0	3.2086215E7	3496.5104917828726	-0.9810747549186009	-968.8638449002343	-0.009194768685286238	0.005791881858056973	1.8619343144954155	1.5950064209616517	-0.9987668182896274	1.1673522375996639	9.330386660944592	12.738082248827407	0.7226057419541273	0.9338725023786868
ID104963	104963	7	1.0	65.75479721945274	47.20398163105094	0.0	263.0	263	1.702155074536603	1		32701.536125654442	32827.0	21159.0	42693.0	3.1229967E7	3547.2360598147347	-0.9811175978200865	-958.0140551829219	-0.012809890237814573	-0.02304905944845052	1.8972415592334197	1.5504279446952152	-0.9538194532529585	1.2236889600221839	9.102236605047832	13.592987196167863	0.6190534792959109	0.9255679072015462
ID105988	105988	7	1.0	65.77106722703567	47.18539384373369	0.0	278.0	278	1.7185202002196966	1		32614.75384615384	32720.0	20401.0	42455.0	3.1799385E7	3514.248072681853	-0.9810733714914852	-962.1436451193528	-0.01221592748099612	0.008784813338644918	1.9012185509339519	1.5592716081762483	2.252434657246542	1.2192991528638495	9.278102273134921	13.123708990965751	0.6769488210068831	0.9203206034889203
ID92167	92167	7	1.0	65.75483550895498	47.10209293769559	0.0	68.0	68	1.720280077998034	1		32369.709314227195	32461.0	20793.0	42156.0	3.1625206E7	3472.4188496586066	-0.981117950824987	-968.7434684587738	-0.01934864182706878	-0.024518987694623726	1.8920988031034478	1.5893308449283268	2.212759322403992	1.1905002719485853	9.29711477779298	12.438811609115612	0.7550927075454992	0.9323164918970447
ID91656	91656	7	1.0	65.66419806481512	47.11660412170369	0.0	60.0	60	1.699486421093162	1		32409.801678908727	32476.0	21007.0	42374.0	3.0886541E7	3514.6727744809828	-0.9812062538271028	-962.8717001259869	-0.01921749076618518	-0.00836166779147991	1.8796897472617917	1.5404378370472434	-0.976615134884814	1.2202308344131798	9.07371784806074	14.162845451838622	0.5684523974159825	0.9204435872709743
ID95240	95240	7	1.0	65.72877255599559	47.09872807972189	0.0	117.0	117	1.6936899137239583	1		32414.014783526938	32516.0	20884.0	42274.0	3.0696072E7	3511.7083176780643	-0.9811577257987513	-961.2799711654885	-0.0060265758001563485	-0.015668951936457554	1.8745874847740591	1.5550285572974145	-0.8736718534174787	1.2055003594480778	9.011927207922033	13.011309621938647	0.6689374586303228	0.9097888675623801
ID98826	98826	7	1.0	65.9110433926648	47.04398983491271	0.0	168.0	168	1.6525451650232876	1		32883.81263858092	32992.0	21089.0	42735.0	2.9661199E7	3655.2256748389877	-0.9811668898376283	-937.3867329656324	-0.010160354240814974	-0.00904136103358856	1.8279149757930488	1.4994851448655877	-0.9214151072879712	1.2190283992155864	8.579392726951095	13.387163203690681	0.6015743306924966	0.9171747967479679
ID102922	102922	7	1.0	65.71994486674522	47.21662055735668	0.0	230.0	230	1.7039318548476303	1		32648.701352757507	32734.0	20937.0	42733.0	3.1375402E7	3534.206781185172	-0.9810560890207937	-956.8153731434544	-0.009217034706385026	0.002428062082842975	1.8954603722037264	1.5513994679907481	-0.9554109006736656	1.2217745405434355	9.121249109705897	12.60329690869036	0.721598872423828	0.9301987396994666
ID100877	100877	7	1.0	65.79598350879488	47.129175519893046	0.0	198.0	198	1.6927963816576939	1		32732.12434141205	32821.0	20843.0	42700.0	3.1062786E7	3541.5318492078086	-0.9811691916569629	-963.1367980096836	-0.027357258197579736	-0.016679759628954596	1.8933076859912388	1.5324378726914085	2.092627545238707	1.23548740195649	9.002420955593003	13.884569745069035	0.5868192176728773	0.9353086419753085
ID87566	87566	7	1.0	65.50245340006657	47.576521326091374	0.0	1.0	1	1.7255489420292478	1		32337.945177664944	32374.0	20599.0	42998.0	3.1852876E7	3505.260495208293	-0.9810752238606705	-956.5191626661882	-3.807957835520247E-4	-0.0024784627339541113	1.8636674715822819	1.6148338737436057	-0.9586294030856864	1.1540923818137496	9.354152291767182	12.22772023181856	0.7861823925736761	0.9479768786127166
ID101390	101390	7	1.0	65.76788955424986	47.13466544975541	0.0	206.0	206	1.714553870581833	1		32660.513374485585	32768.0	20937.0	42319.0	3.1746019E7	3497.4327572785437	-0.9811119720311234	-970.1426266749563	-0.0022722459518019823	0.00569424151063108	1.9077413712458673	1.563336998678	-0.826378346787376	1.2203007879037628	9.23532413765427	12.164795024607	0.7842461867943338	0.9368370298939241
ID93712	93712	7	1.0	65.66786730157939	47.11984565377396	0.0	94.0	94	1.6766313774975665	1		32565.198704103703	32691.0	20910.0	42127.0	3.0155374E7	3578.1916966215304	-0.9811593462195486	-947.9025700132557	-0.0268019724826174	-0.027884512576457365	1.871028239734799	1.5515581225841109	2.123332386851631	1.2059027712211081	8.831308413670431	12.71841548250817	0.6860707424224014	0.9143700787401576
ID101907	101907	7	1.0	65.68837682692197	47.17013887090465	0.0	214.0	214	1.6815871709614922	1		32705.42534908697	32805.0	20660.0	42798.0	3.0448751E7	3560.57456695413	-0.9811811459631438	-957.8240390482584	9.281042561239632E-4	-0.010639067523371452	1.854372608260648	1.5529417585778063	2.2325577165217334	1.1941031259014465	8.883592801480106	12.871912532423055	0.6737710514430022	0.925705794947994
ID90135	90135	7	1.0	63.782944783749286	45.69939516385338	0.0	37.0	37	1.6901129510960822	1		32316.279193205915	32421.0	21314.0	42298.0	3.0441935E7	3571.9707797524156	-0.9811315800113339	-940.8820210012983	0.0024029394565222885	0.034513527497306504	1.892354712521666	1.5658097767965338	-1.1675028829103764	1.2085470026845824	8.973902198605883	12.295266479032103	0.7459595951419463	0.9530540131246841
ID94230	94230	7	1.0	65.67507653834912	47.10690645552871	0.0	102.0	102	1.6945829746421852	1		32511.296413502063	32591.0	20993.0	42243.0	3.0820709E7	3530.543381379313	-0.9811589010362779	-959.0822390191822	-0.01396708113594523	-0.051130592977906265	1.8797247837875377	1.5812713984114835	2.1129757221005168	1.1887426697756471	9.021433460251064	12.609394769608064	0.7130121508159504	0.9182389937106921
ID103963	103963	7	1.0	65.78915651675442	47.14468122509455	0.0	247.0	247	1.715436069698908	1		32710.372427983544	32803.0	20970.0	42713.0	3.1794482E7	3511.717800240844	-0.9811491661684214	-969.6172863347999	-0.0015190692220993236	-0.0015068737526290302	1.891302398766325	1.5445755447813059	2.2700834167869792	1.2244803468218266	9.24483038998331	12.750744765712872	0.7145583636912568	0.9414327202323327
ID105499	105499	7	1.0	65.74664831064302	47.15050014471572	0.0	271.0	271	1.6994864210931617	1		32701.415882967565	32786.0	20981.0	42849.0	3.1295255E7	3530.434583712463	-0.9810737549946579	-960.2970258930626	-0.01744910865800448	-0.012784819316055348	1.9057591765629256	1.516238876817427	2.278474922553003	1.2568990320068156	9.073717848060738	12.566843087608085	0.7220092303161754	0.9312195121951219
ID99357	99357	7	1.0	65.8300315189257	47.140484527469184	0.0	176.0	176	1.6557464454985107	1		32736.24229074888	32855.0	21073.0	42655.0	2.9724508E7	3634.773984304207	-0.9810863909876845	-934.3600380107907	-0.005033554821930073	-0.009110648307745231	1.8450270424559945	1.507123636869662	2.2744361937562942	1.2242041709916827	8.612664610102701	12.726150041417366	0.6682720861888468	0.9235474006116206
ID96284	96284	7	1.0	65.68939020095891	47.14364001026954	0.0	132.0	132	1.7052632251678383	1		32389.84374999997	32468.0	21033.0	42148.0	3.109425E7	3506.0637011170206	-0.9810882112445248	-958.5052484419832	-0.023636708199753557	-0.03871342607724802	1.9028927631629982	1.5521216664075776	2.226513433593066	1.2259945881480339	9.135508488199442	13.508661737233217	0.6290974657745669	0.9209391471011017
ID88607	88607	7	1.0	65.53402099447231	47.60460532259736	0.0	15.0	15	1.7667062633444353	1		32237.461240310062	32247.0	20775.0	43121.0	3.326906E7	3430.293632884447	-0.9811309798439083	-977.3208681506584	0.011115300977739594	-0.012590613266220345	1.962799428100769	1.6109644207086886	-1.0450454654387507	1.2184002345857536	9.805699277396181	13.70277615663488	0.6562530086823538	0.9301172227231739
ID96799	96799	7	1.0	65.75669571422692	47.11083974054245	0.0	139.0	139	1.7242332354391388	1		32329.470468431773	32388.0	20892.0	42563.0	3.174754E7	3460.9986409862768	-0.9811416422918865	-971.974782906318	-0.030378515304214218	-0.014062716215189404	1.9276232798241442	1.5943356075448765	-0.9274596720666982	1.2090448652730643	9.339892913273625	12.44644200923668	0.7576372532543535	0.9308384651823779
ID102433	102433	7	1.0	65.70274453507278	47.190968618731254	0.0	222.0	222	1.7061502282058012	1		32677.748701972996	32755.0	21139.0	42674.0	3.1468672E7	3520.5168662272745	-0.9811239587147652	-964.9141110350241	-0.012731440414148105	0.004379406253951489	1.8534488665926052	1.5619144290644573	2.337344316483126	1.186651990725746	9.145014740528477	12.883203348224933	0.6923832458747293	0.9335274138767589
ID97826	97826	7	1.0	65.78046580458712	47.06422084752753	0.0	153.0	153	1.6056449951807459	1		32944.33645955452	33129.0	21192.0	42840.0	2.8101519E7	3756.8259962686025	-0.9811148227678708	-911.1470054181776	-0.0029242257968534356	-0.013235719494606633	1.7911674432175124	1.4205493430174099	2.282167156505931	1.2608977308826648	8.099326984334997	12.989331429697573	0.6032331507113092	0.920086393088553
ID89126	89126	7	1.0	65.49266473195956	47.62017723405892	0.0	22.0	22	1.7576913019421607	1		32266.786483839416	32279.0	20853.0	43118.0	3.2944389E7	3435.700686798563	-0.9810885635270573	-974.4377139392676	7.021943227614376E-4	-0.00580875281067439	1.922520833783961	1.6274693934072106	2.1850188381283555	1.1812946170121463	9.705883627941349	12.581742392126886	0.7704835416481289	0.9440591770688853
ID93225	93225	7	1.0	65.70564945398513	47.07433219480912	0.0	86.0	86	1.714553870581834	1		32598.39896907213	32667.0	21130.0	42510.0	3.1620447E7	3497.018799433348	-0.9811167901781483	-968.6640644207231	-0.020210591886686596	0.002237303176529335	1.9043625876293016	1.5609141317819124	2.3120948043680114	1.2200303327738562	9.235324137654278	12.38446928058591	0.7566712033038636	0.9368370298939248
ID97322	97322	7	1.0	65.76731196553894	47.129531194930244	0.0	146.0	146	1.7207197662040634	1		32370.4575230297	32465.0	21046.0	42268.0	3.1625937E7	3458.7086605928293	-0.9811185191409632	-972.6358493229682	-0.01715155566075878	-0.023096465513932338	1.9248391451940372	1.5844910896338362	2.1407549344285384	1.2147996020847633	9.301867903957497	13.334593650272323	0.6573860140311342	0.9310180780209325
ID94764	94764	7	1.0	65.68822750850235	47.028363680226626	0.0	110.0	110	1.709693638519563	1		32459.811594202936	32551.0	20942.0	42527.0	3.1356178E7	3481.617095205488	-0.9811003877221499	-967.9558230634702	-0.02015020378729392	-0.006287764048837943	1.9108848411292019	1.5311327081578119	2.264213069144404	1.2480203910138463	9.183039749844605	13.220472810580967	0.6602407927943666	0.9369544131910768
ID100399	100399	7	1.0	65.78920434241151	47.12891176895102	0.0	191.0	191	1.6698497747650005	1		32747.240217391303	32847.0	21341.0	42750.0	3.0127461E7	3614.0982304705976	-0.9811504227390154	-943.2758798343909	-0.012545784596463962	-0.010992181256285517	1.8436682497707009	1.5379227329326868	2.228813020937564	1.1988042118702438	8.76001152120269	13.486451313922357	0.6052282114225367	0.9187437686939177
ID107057	107057	7	1.0	65.6406092062287	47.21360615442918	0.0	293.0	293	1.6901129510960844	1		32653.211864406763	32778.0	20749.0	42647.0	3.0824632E7	3547.223649854351	-0.9811093113899282	-956.174018613369	-0.007950322484837128	-0.004517774827789971	1.8630623262422132	1.5375556820016016	2.1620820990692917	1.2117039714729971	8.973902198605908	13.077945782432648	0.6593441100799864	0.9182879377431904
ID95794	95794	7	1.0	65.7568345805465	47.127560064748366	0.0	125.0	125	1.7105783442131928	1		32336.530569948187	32425.0	20653.0	41935.0	3.1204752E7	3481.889048908495	-0.9811874296447345	-968.7513664921856	-0.005229213658115634	-0.0065036561458994575	1.873485850883643	1.565437135590493	2.2684921204617976	1.196781274884572	9.19254600217363	12.728073296510955	0.7130505853162213	0.9244741873804968
ID91188	91188	7	1.0	65.64542950000774	47.13852054185009	0.0	53.0	53	1.701265988513795	1		32373.175916230364	32477.0	21048.0	42510.0	3.0916383E7	3494.811851413155	-0.9811729595913411	-965.506093885446	-0.017483443987451348	7.00917239783477E-4	1.8866188987842512	1.5274793271569047	-0.8598211940375707	1.2351191045549614	9.092730352718801	13.266687731594006	0.6492009733952478	0.9391261659302897
ID103476	103476	7	1.0	65.74652114295088	47.21180290386226	0.0	239.0	239	1.6999314875983937	1		32709.517819706492	32812.0	21121.0	42451.0	3.120488E7	3534.7832620325835	-0.9811172518497	-961.6057676663225	-0.004402608259813452	-0.016403388906591324	1.8665003812335723	1.573940095893071	-1.023672216014888	1.1858776494123808	9.078470974225255	13.358289142684857	0.6393238324298612	0.9253875968992248
ID99895	99895	7	1.0	65.80359282719549	47.12298871184633	0.0	184.0	184	1.67798440909167	1		32808.81553398056	32936.0	20986.0	42967.0	3.0413772E7	3608.4700094843597	-0.981130942230433	-945.5275893011171	-4.633633683193614E-4	0.012174468319897842	1.881552447825946	1.4982746312149484	-0.9102615458826128	1.255812792011434	8.84556779216398	12.931080135800261	0.6647616744385333	0.9231150793650795
ID98363	98363	7	1.0	65.77508110044755	47.06581061672027	0.0	161.0	161	1.656659960848285	1		32916.75165562917	33074.0	21228.0	42913.0	2.9822577E7	3664.782052585536	-0.9810863471477255	-931.8170080107121	-0.024965948180225895	-0.022292472409261424	1.8457850255356145	1.5022050793535446	2.206302015850243	1.228717071260287	8.622170862431734	12.656272136899092	0.6764175699199413	0.9297796002050231
ID106560	106560	7	1.0	65.78404603641143	47.261446936407445	0.0	286.0	286	1.7342948112437915	1		32603.17053481333	32684.0	20774.0	42405.0	3.2309742E7	3492.546649534022	-0.981205567736963	-974.7167030329982	-0.009044413947157288	0.015681209186200418	1.9072682191426704	1.574900152112867	2.3236645128430307	1.211040723174674	9.44921481505749	12.415121158453433	0.770377627344116	0.9571497351949922
ID88131	88131	7	1.0	65.60558927763392	47.54219377660082	0.0	9.0	9	1.7701284578606182	1		32292.517909002934	32313.0	20939.0	43061.0	3.3358171E7	3423.482552988827	-0.98108198912659	-978.3485778115838	0.0020474986287190478	-0.009319970972218447	1.9384885289844214	1.6322536715348472	-0.9340691046060978	1.187614745667329	9.843724286712307	12.672176028534254	0.7703124390889535	0.9491292392300635
ID89667	89667	7	1.0	64.27249450439446	46.41130916131949	0.0	30.0	30	1.6820369736098906	1		32284.50053361793	32342.0	20826.0	41824.0	3.0250577E7	3463.7696111419177	-0.9811295788832928	-969.2143748739817	-0.01821777452926492	-0.0013666194596896107	1.725525620698365	1.6441568097641237	-0.9724964765363042	1.0494896900654596	8.888345927644625	12.106870543529128	0.7620211325738593	0.9458775923115821
ID92226	92226	7	1.0	65.74040234850234	47.129275907564995	0.0	69.0	69	1.7119045454804074	1		32377.99067357511	32454.0	20718.0	42456.0	3.1244761E7	3506.3313278437226	-0.9811528975212004	-961.4330252128491	-0.01893654369030748	-0.03937013023212652	1.863520985663104	1.6211664841105398	2.0967592283330574	1.1494939007979388	9.206805380667175	12.503200511171963	0.7400761949036224	0.9294625719769669
ID95298	95298	7	1.0	65.73011587941822	47.13021477238848	0.0	118.0	118	1.6856310738053781	1		32349.791443850278	32436.0	20560.0	42320.0	3.0247055E7	3527.884436265461	-0.9812077357480918	-957.5665861398929	0.009279757319089603	-0.02695237356482891	1.8769357792712367	1.5439837028460375	2.2309713086520584	1.215644812708493	8.926370936960748	12.434210937595246	0.7255182358973729	0.9260355029585798
ID104519	104519	7	1.0	65.87016148701461	47.20886453502899	0.0	256.0	256	1.7092511139519013	1		32658.250517598342	32778.0	20504.0	42723.0	3.154787E7	3523.6133443367976	-0.9811583162139977	-965.2816361727116	-0.016393381358268157	0.025329930398921962	1.8623132221330938	1.5549106204168845	2.2984564244976777	1.1976979240348824	9.178286623680084	14.160906997204666	0.5751608791474065	0.923923444976076
ID105031	105031	7	1.0	65.72771946813663	47.236471167017854	0.0	264.0	264	1.6919023776969198	1		32695.79047619047	32800.0	20789.0	42832.0	3.0897522E7	3570.281425626265	-0.9812007517493347	-955.9535187707772	-0.011200494955848609	0.03711991788521702	1.8864260332850507	1.534374720944286	-0.9338327594648825	1.2294428522154648	8.992914703263967	13.832594515438421	0.5906130591947201	0.91005291005291
ID106059	106059	7	1.0	65.77397567123802	47.196487476397245	0.0	279.0	279	1.7189603385801515	1		32585.226434426255	32675.0	20526.0	42666.0	3.1803181E7	3503.0877133089894	-0.9810958293584595	-965.5027784177283	-0.023641324371492124	-0.008149149359703902	1.8860797061969121	1.5751800298768612	2.1548197886810474	1.1973740591063455	9.282855399299432	13.460349172456546	0.6438412493983929	0.9357930043124097
ID93772	93772	7	1.0	65.7129410901665	47.08117950064032	0.0	95.0	95	1.7105783442131928	1		32556.99584631358	32637.0	20999.0	42327.0	3.1352387E7	3489.9261297103594	-0.981059536741083	-966.4131974432773	-0.013000065480624944	-0.00881052987962444	1.8881430427442556	1.5688196705935202	-0.9388011768418084	1.203543707499491	9.19254600217363	13.3094305419317	0.6521188104351839	0.91963861150737
ID101452	101452	7	1.0	65.76097942976662	47.155496234563934	0.0	207.0	207	1.7242332354391388	1		32674.09756097562	32772.0	20983.0	42529.0	3.2151312E7	3455.106471445937	-0.98113445643458	-983.6290969519755	-0.015304664434459552	0.008062396312782643	1.949326354538185	1.5447227696986106	2.296948686564377	1.2619263422384304	9.339892913273625	11.870310299829224	0.8329666564885166	0.9534206695778746
ID102988	102988	7	1.0	65.72972030600958	47.24176216669995	0.0	231.0	231	1.6869768872523434	1		32626.166666666686	32723.0	21095.0	42623.0	3.0733849E7	3528.8345143373326	-0.9811391139615228	-961.907369858697	-0.006623223495858103	-0.0030125574854654256	1.8372997858095768	1.5367716245984386	2.290309184403146	1.1955581144268372	8.940630315454296	13.455480657361388	0.6205539854487679	0.9198044009779951
ID91728	91728	7	1.0	65.67403053184127	47.103906563879676	0.0	61.0	61	1.6910079010931922	1		32408.8574445618	32531.0	20793.0	42052.0	3.0691188E7	3529.2628277819513	-0.9811535890797782	-956.1324436923718	-0.015283801560826702	-0.016362492495917487	1.8653354065210668	1.5494517935890664	2.1907731250143065	1.2038679836565322	8.983408450934936	13.98858695914501	0.5769036894854652	0.9134847752537458
ID101968	101968	7	1.0	65.68954942350955	47.14867141577647	0.0	215.0	215	1.6806872045224193	1		32700.94646680946	32817.0	21020.0	43248.0	3.0542684E7	3575.0522189162293	-0.9811234349937931	-950.8425541640183	-0.02761847512337322	0.009637277895036966	1.8430740157100525	1.5313147418428943	-0.9148777986102805	1.2035892853039243	8.87408654915107	12.849436159363062	0.6754067273995065	0.930244145490782
ID100947	100947	7	1.0	65.76134670824908	47.13568839823672	0.0	199.0	199	1.665313363844259	1		32750.701199563737	32869.0	20944.0	42696.0	3.0032393E7	3586.8176325815784	-0.9811262433127018	-949.3095345643167	-0.0031395285704350446	0.011562156576223089	1.8682341639109563	1.4858440721093327	2.271727831849848	1.2573554648024239	8.712480259557532	13.262858406342907	0.6224112083912574	0.9169584792396194
ID87634	87634	7	1.0	65.47437986085474	47.55409455136285	0.0	2.0	2	1.72992740362788	1		32337.118062563077	32345.0	21050.0	43423.0	3.2046084E7	3502.314662784923	-0.9810864911440267	-957.8805044904396	-0.007921053509837983	-0.00447578689191129	1.8775846224120685	1.6045483844646853	2.2157634638648283	1.1701639168945812	9.401683553412338	12.567875058863542	0.7479830978269467	0.9414564493098525
ID98900	98900	7	1.0	65.91918732566161	47.01254630713694	0.0	169.0	169	1.6447446861498876	1		32859.06703910613	32961.0	21187.0	42770.0	2.9408865E7	3675.452176290519	-0.9811726629115843	-931.8177715960536	-0.0028907423797691857	-0.00983063922634442	1.8553967922009065	1.4871674746197947	2.2923164575294326	1.2476044721696542	8.498589582154324	12.638786273482056	0.6685686081623706	0.917393535146229
ID104025	104025	7	1.0	65.79194753319675	47.19287946533758	0.0	248.0	248	1.6954755651568814	1		32708.380400421527	32798.0	20916.0	42390.0	3.1040253E7	3527.05320125282	-0.9811530123878937	-965.543449026703	-0.022928999914483564	-0.0010357814038596546	1.887317956341532	1.559718850555788	2.2787863723854827	1.2100372805451496	9.030939712580096	12.55248671501465	0.7202499989051323	0.9209888511875908
ID94300	94300	7	1.0	65.70670586838885	47.080963711345355	0.0	103.0	103	1.707036770343157	1		32501.848390446532	32610.0	21113.0	42368.0	3.129928E7	3492.2468662017363	-0.9810839974902165	-965.4058997006861	-0.029251550382609286	-0.037991598231858506	1.9130013916570463	1.568053746671414	2.1965432851891915	1.219984580068043	9.15452099285751	13.238711146465054	0.6563780903259291	0.9246279404704755
ID96351	96351	7	1.0	65.71053463973888	47.10884049450358	0.0	133.0	133	1.7034878335098378	1		32386.524555903896	32478.0	20982.0	42095.0	3.0993904E7	3503.3104321437895	-0.9811296665599839	-961.3079912682009	-0.01940855151824024	-0.0447275533603236	1.9289597048988256	1.5702603385580547	2.156895383854611	1.2284330550373315	9.116495983541379	12.82860290419302	0.6961119424576873	0.9288135593220339
ID92766	92766	7	1.0	65.7017280223547	47.08696464543958	0.0	78.0	78	1.7021550745366034	1		32467.178010471252	32543.0	20828.0	42703.0	3.1006155E7	3516.5455962553933	-0.9811753984774969	-962.452142018699	-0.026283642850249696	0.007688850775967925	1.8899145547910736	1.5300352483294954	-0.8543368070536858	1.2352098141885928	9.102236605047835	13.37111386816029	0.639768436394853	0.9228915662650605
ID105569	105569	7	1.0	65.65683592544774	47.186474738216155	0.0	272.0	272	1.6520873328590713	1		32721.391111111123	32872.0	20832.0	42691.0	2.9449252E7	3621.757670424705	-0.9810975716239191	-937.8577371823544	-0.010829646683562231	-0.006140526126255148	1.8238479638639655	1.5139655204662144	2.2225240714141092	1.2046826292994606	8.574639600786577	13.423266532079415	0.5980111921210368	0.8993020937188436
ID93283	93283	7	1.0	65.70838961412203	47.11300550338989	0.0	87.0	87	1.680237040538311	1		32604.822269807308	32725.0	20899.0	42494.0	3.0452904E7	3559.170079283312	-0.9811633082237229	-954.3325975011197	-0.019426940256706986	-0.05853294256480745	1.8709076353557947	1.5506681006109626	2.141847510466698	1.2065171358194948	8.869333422986557	13.458747834829788	0.6153065428576078	0.912469437652812
ID97891	97891	7	1.0	65.77274120322907	47.091428521509485	0.0	154.0	154	1.641061042810638	1		32907.384009009	33046.0	21249.0	43082.0	2.9221757E7	3701.8824621139124	-0.9811021032287407	-922.9994958390029	-0.020317669191617573	-0.006594705621201644	1.8296667511946916	1.4982342285106316	-0.9658491214207647	1.2212154257171999	8.460564572838198	12.54402926956327	0.6756707071810092	0.9213250517598341
ID102498	102498	7	1.0	65.72322224346439	47.18321866546527	0.0	223.0	223	1.7012659885137953	1		32682.353862212916	32761.0	21047.0	42592.0	3.1309695E7	3506.439732512694	-0.9811611778147985	-970.8755266331364	-0.005440571982596366	0.004165263247839712	1.9147279781503215	1.527185231506281	-0.9278267132929957	1.2537627647576204	9.092730352718803	12.208626201937605	0.7666031198318031	0.9451581027667982
ID99429	99429	7	1.0	65.84717699224404	47.089811555780706	0.0	177.0	177	1.7034878335098382	1		32740.565624999963	32835.0	21040.0	42961.0	3.1430943E7	3546.460679797971	-0.9811381388342166	-960.4320376611115	0.0015067068961122263	-0.005251097184924793	1.936435695000816	1.5296582018313465	2.28304833399009	1.2659270500314808	9.116495983541382	12.082979116382743	0.7846748973396518	0.9443623830625311
ID90212	90212	7	1.0	63.76395218448573	45.67041032608289	0.0	38.0	38	1.7198402773828945	1		32275.891615541936	32335.0	21142.0	42137.0	3.1565822E7	3495.2741559558663	-0.9810969058310759	-958.5306544150733	-0.0010622929305167653	0.013089335643398887	1.9170588788523384	1.5698898484686572	-1.33380318221199	1.2211422863345003	9.292361651628443	12.490892200232107	0.748426311925125	0.9522649780808571
ID94822	94822	7	1.0	65.67683397516613	47.033767383538645	0.0	111.0	111	1.7114625925763136	1		32485.188405797096	32553.0	21090.0	42321.0	3.1380692E7	3478.525818379055	-0.9810755649953984	-968.277167865261	-0.030486983036427516	-0.016838804434699078	1.8928292337028612	1.5554034775169754	2.2950644620814247	1.2169377663502126	9.202052254502663	13.102308477410393	0.673595099361898	0.9276473406804021
ID88686	88686	7	1.0	65.51451099288577	47.61213614900438	0.0	16.0	16	1.749062426545789	1		32243.197029702955	32292.0	21023.0	42897.0	3.2565629E7	3438.9773772417384	-0.9811445401861478	-975.7411876900214	-0.013336213634885298	4.171982596193313E-4	1.9099600324558568	1.6059039324172888	2.2106245800269857	1.189336419134915	9.610821104651034	12.553014697365862	0.7664331536773068	0.9546742209631721
ID96878	96878	7	1.0	65.75160247573334	47.11823848544604	0.0	140.0	140	1.6994864210931617	1		32312.154649947726	32413.0	20882.0	42368.0	3.0922732E7	3480.9329574556673	-0.9811293271068782	-965.2484800836902	-0.02807268132747371	-0.02729362540407821	1.864060790154971	1.5947186077532949	2.1836271977717288	1.16889636898458	9.073717848060738	13.273973773553607	0.6471325190190244	0.9125239005736139
ID89201	89201	7	1.0	65.45559498021285	47.5910455379701	0.0	23.0	23	1.748629865038854	1		32257.03060217175	32272.0	21167.0	43254.0	3.2676372E7	3441.26586204151	-0.9811187492785975	-974.1525499032655	9.267814262837456E-4	-0.004030115145070599	1.8898949360896802	1.6139370854943837	2.177400376985885	1.170984267649296	9.606067978486521	13.479931556183205	0.6643243105655474	0.9404374127501167
ID100465	100465	7	1.0	65.75187535583606	47.11723561508614	0.0	192.0	192	1.6438245491905163	1		32752.03139013452	32890.0	21183.0	42415.0	2.9214812E7	3626.2704117179837	-0.9811604557058976	-940.7575091574473	9.748649819673894E-4	-0.018753737364452547	1.8303162681015388	1.498638310421505	2.232513767744884	1.2213195508039203	8.489083329825295	12.83826667701269	0.6472288617720044	0.9029322548028315
ID103541	103541	7	1.0	65.78754429085804	47.18625448632015	0.0	240.0	240	1.7096936385195631	1		32722.951345755682	32813.0	21165.0	42939.0	3.1610371E7	3535.1935220076452	-0.9810688393841979	-959.3818793189652	-0.009269440049872525	0.011015242905192154	1.8906577114056313	1.5468515517062391	-0.8458431155234052	1.2222618966378256	9.183039749844607	12.424934774182985	0.747494657733838	0.9424390243902442
ID90743	90743	7	1.0	65.50933181624362	47.38445173334971	0.0	46.0	46	1.7242332354391396	1		32358.52390640894	32431.0	20855.0	43754.0	3.1808429E7	3455.8760000743973	-0.981159285574785	-975.2202219637348	-0.006929204207934336	-0.014163588146355812	1.887620290370802	1.579196854288046	-0.9838977078670447	1.195303983316129	9.339892913273633	12.748310636323948	0.7221817115761919	0.9255770136599152
ID91255	91255	7	1.0	65.64259845002461	47.12788444192965	0.0	54.0	54	1.6990412380020676	1		32377.04502617804	32463.0	20965.0	42405.0	3.0920078E7	3503.662054703336	-0.9811046061506334	-959.6312037786736	-0.022668430284431017	0.02685454012112153	1.8626842520935507	1.539962420382158	-0.8805720565891149	1.2095647448535178	9.06896472189622	13.71605799612905	0.6057716588883314	0.9235237173281702
ID107127	107127	7	1.0	65.66802709565565	47.21222001366819	0.0	294.0	294	1.7083657209300729	1		32639.80434782607	32736.0	20813.0	42556.0	3.1530051E7	3514.118686826079	-0.9811557830338316	-967.2104700890869	0.0030670034897950483	-0.027710065386254062	1.9021767609721485	1.5597184492308227	2.235264047779933	1.2195641860299913	9.168780371351053	12.773301138478372	0.7061795416340267	0.9168250950570339
ID97398	97398	7	1.0	65.96212723333238	46.946872059462564	0.0	147.0	147	1.547098532944421	1		33310.27307206067	33490.0	21036.0	43713.0	2.6348426E7	3877.167881461089	-0.9810994032091682	-891.930626044217	-0.031082694865265888	-2.031492653769487E-4	1.7055624215574103	1.4279449113288711	-0.9743648071077783	1.1944175213105268	7.519445592264061	12.341072161405009	0.6204258749247699	0.920302501454334
ID95864	95864	7	1.0	65.73862794145869	47.12760335677545	0.0	126.0	126	1.6878735000646503	1		32381.424468085075	32501.0	20993.0	42443.0	3.0438539E7	3516.4673651518633	-0.9811216528991877	-957.1461298081773	-0.013599034961436647	-0.019539288668094394	1.8818526324035634	1.5337434746244847	-0.9096345669244023	1.226967001678236	8.950136567783325	12.21695290799801	0.7535528670033979	0.9443329989969906
ID98429	98429	7	1.0	65.79629545936017	47.05935127685655	0.0	162.0	162	1.6215846355328116	1		32926.290322580666	33052.0	21060.0	43121.0	2.858002E7	3716.9777721628666	-0.9811496985803488	-922.146262958736	-0.01705299559098877	-0.016632924127331153	1.817994947304128	1.4737471476517414	2.248413523463519	1.233586745325281	8.260933273928536	12.099118513178967	0.7091392386754835	0.9344086021505379
ID104573	104573	7	1.0	65.80438744109114	47.220552280474394	0.0	257.0	257	1.6752772531327629	1		32689.431499460632	32808.0	20577.0	43070.0	3.0303103E7	3602.6175778007973	-0.9811451821615109	-944.3438025640996	3.077134628354139E-4	-0.0036353179851625955	1.8484951850757791	1.552327277344935	2.1317166673711654	1.1907896047780613	8.817049035176883	12.74015225125156	0.6826276633099444	0.911100196463654
ID99969	99969	7	1.0	65.81235080394856	47.18299905948722	0.0	185.0	185	1.6775335198160053	1		32757.370449678798	32864.0	21004.0	42657.0	3.0595384E7	3558.393179085299	-0.98103778718947	-952.5369118781152	-0.011897734587329295	0.0072759649592026455	1.884564894742927	1.508562147620477	2.190900351719651	1.2492457786479239	8.84081466599946	12.980905880135927	0.6593137732022436	0.9332664325137979
ID92294	92294	7	1.0	65.68149786377353	47.166196828232785	0.0	70.0	70	1.6802370405383114	1		32413.617868676043	32534.0	21090.0	42107.0	3.0112251E7	3556.218461369056	-0.981042188095747	-943.3406412622079	-0.011631542471803362	-0.04193017972200162	1.8343262931681588	1.5781263880096639	-0.9921768716449283	1.1623443515709884	8.86933342298656	12.828657053407467	0.677233534445901	0.9129158512720159
ID89739	89739	7	1.0	64.05785539534142	46.155778345789976	0.0	31.0	31	1.7030436964058193	1		32275.66008316009	32365.0	20921.0	42146.0	3.1049185E7	3439.3685560516956	-0.9810961961205881	-974.066934373162	0.01958424766242017	-0.02824906568647576	1.7894276625090269	1.6675582009073917	-1.2231278277512703	1.0730825835855808	9.111742857376862	12.611521657864174	0.7199069047079959	0.9328467153284656
ID101003	101003	7	1.0	65.79456004520397	47.14178215940285	0.0	200.0	200	1.701710589589859	1		32729.685031185032	32819.0	20768.0	42802.0	3.1485957E7	3513.7002427652797	-0.9811475747785666	-969.5589525876962	-0.004619599650451357	-0.009194158741695404	1.8861141240634431	1.5583400343166096	2.3314230656529507	1.2103354098135422	9.09748347888332	12.80195187597674	0.6975554866094953	0.9318403115871473
ID103051	103051	7	1.0	65.69597283083215	47.24836478631853	0.0	232.0	232	1.6806872045224204	1		32644.02682403432	32796.0	20999.0	42607.0	3.0424233E7	3570.191347251983	-0.9810901956899651	-948.7769600232738	0.009040290467977679	0.007598808686846227	1.8472640709754198	1.5059110765975448	-0.938909671140334	1.2266753991537986	8.874086549151079	13.564920141693468	0.6060368628224015	0.9219753086419757
ID91786	91786	7	1.0	65.69757654110198	47.11219755206512	0.0	62.0	62	1.6945829746421857	1		32387.134107708527	32474.0	20865.0	42348.0	3.0670616E7	3508.9898388545225	-0.9811964577095089	-963.2448708144454	-0.010118233176903727	-0.03474638456582547	1.8999914224547285	1.561797613459037	2.178305194903681	1.216541379037369	9.021433460251068	12.93298554680088	0.6777785646802328	0.9236009732360099
ID95370	95370	7	1.0	65.76263040185661	47.10178787768491	0.0	119.0	119	1.7092511139519018	1		32379.21739130434	32476.0	20753.0	42245.0	3.1278324E7	3466.5073884149697	-0.9811597318165076	-972.8745631082764	-0.00955321960213045	0.0012082792806797612	1.8597304483116672	1.5761874129701463	-0.8833490430945434	1.1798917013346886	9.178286623680087	13.016823578306198	0.6807089212968395	0.9230401529636709
ID106636	106636	7	1.0	65.75963394028518	47.24983010559526	0.0	287.0	287	1.7299274036278793	1		32590.969758064522	32692.0	20710.0	42303.0	3.2330242E7	3461.765749444785	-0.981084144006417	-976.5845740669472	0.003562834830486284	0.01850779859959019	1.922825100744435	1.5551742418646335	-0.8830824849429508	1.2364049307034515	9.401683553412331	12.60448456286571	0.7436444002888805	0.9500480307396733
ID101519	101519	7	1.0	65.7928031351777	47.04917525284063	0.0	208.0	208	1.7039318548476308	1		32694.445833333375	32806.0	21100.0	42242.0	3.1386668E7	3554.647402717581	-0.9811771597142724	-958.892056302536	-0.007344020880326014	-0.01953639002980692	1.8726210833646895	1.5771497056293402	-0.9255076150386864	1.187345168743791	9.121249109705902	12.494696252739795	0.7341972867000162	0.9420716740304375
ID93838	93838	7	1.0	65.67024357092126	47.13232682634239	0.0	96.0	96	1.6954755651568814	1		32551.09052631581	32642.0	20922.0	42524.0	3.0923536E7	3528.039915913205	-0.9811196081322551	-958.8992962801827	-0.0033314447611661746	-0.01687042087896647	1.8747732630796439	1.5603892350659472	-0.9004727277411353	1.2014779523907764	9.030939712580098	12.786541234966869	0.6941233275559007	0.936421882700838
ID104080	104080	7	1.0	65.8100438517616	47.236222647518495	0.0	249.0	249	1.6892175269531828	1		32678.66277836693	32774.0	20871.0	42614.0	3.0815979E7	3536.6146636214366	-0.9811635106083636	-962.604643312217	-0.011321285373615932	-0.007060173576165518	1.8844485139412974	1.5344379202788165	-0.9445785230765756	1.2281034566708844	8.964395946276875	13.376722498810587	0.6295517843265995	0.921798631476051
ID105104	105104	7	1.0	65.73281684546029	47.225866409200414	0.0	265.0	265	1.7127881091756127	1		32707.420781893023	32808.0	20798.0	42783.0	3.1791613E7	3531.826395777052	-0.9810758338156056	-960.2023638896878	-0.005973692073025248	0.009795852586383793	1.8929328231023597	1.5444823805747194	-0.897474047155094	1.225609852796105	9.216311632996215	12.969858475235682	0.6884882628091952	0.9421768707482996
ID102037	102037	7	1.0	65.66082696309024	47.18465253371269	0.0	216.0	216	1.6860797976450335	1		32685.787007454743	32771.0	21186.0	42601.0	3.0691954E7	3557.7710742007407	-0.9810808421720574	-952.8267412243708	-0.02655633197529316	-0.006484776782846914	1.8984517112742438	1.5286358366938513	2.202327538652714	1.2419254250771943	8.931124063125266	13.063462806650872	0.6576568682323252	0.9334326875310484
ID106132	106132	7	1.0	65.75902832575345	47.21211726997229	0.0	280.0	280	1.7061502282058008	1		32607.334371754943	32684.0	20524.0	43074.0	3.1400863E7	3534.0070265276886	-0.9811226428824334	-959.0913870364651	-0.008578341036659934	0.02327437088646721	1.9348517288534057	1.5450037500303084	-0.9343147189463142	1.2523281764302836	9.145014740528472	13.04672152363543	0.6751363454488924	0.9196940726577442
ID98967	98967	7	1.0	65.84175086738787	47.07922503630956	0.0	170.0	170	1.6530028703817454	1		32841.021064301574	32984.0	20938.0	42642.0	2.9622601E7	3646.8811187256138	-0.9811315654643908	-936.5186265351321	0.006860222335375938	-0.03524403400227765	1.8732990708637476	1.49488857315641	2.2513447075665916	1.2531362567768751	8.584145853115611	12.348937212828176	0.7073718730486377	0.9209586945436009
ID94363	94363	7	1.0	65.72138587042	47.08360288553676	0.0	104.0	104	1.7373454641050083	1		32494.907537688472	32579.0	21022.0	42022.0	3.2332433E7	3428.856787723537	-0.9810733843378029	-982.4817355255944	-0.026460233294911085	-0.02858186663971125	1.9246113090100603	1.6083726949270873	-0.9643133350156684	1.1966202330345512	9.482486698209097	13.352858056145964	0.6683187435185148	0.9318075665576833
ID88218	88218	7	1.0	65.59373606257431	47.55766207581229	0.0	10.0	10	1.7602717163022856	1		32261.619140625	32276.0	20900.0	43398.0	3.3035898E7	3451.871008581785	-0.9811372436743225	-972.268475220663	0.003256938877429595	-0.0034606837811239836	1.9037684565042725	1.6244084774260878	2.2361069505750923	1.1719764350902901	9.734402384928446	12.82647715211817	0.7435400643829051	0.9583528310715953
ID92830	92830	7	1.0	65.72532751739425	47.06941543422302	0.0	79.0	79	1.7083657209300727	1		32523.422199170123	32627.0	20947.0	42663.0	3.1352579E7	3504.4926091705456	-0.9811153877244749	-964.3020693185275	-0.02164148665935579	0.004667159760333287	1.8936842512082845	1.5384897981626648	-0.9165116634473855	1.2308721536339138	9.168780371351051	14.012411646984681	0.58680750458319	0.9120567375886525
ID102560	102560	7	1.0	65.71171701865029	47.20729865506746	0.0	224.0	224	1.695921684245027	1		32707.54096638655	32788.0	21107.0	42891.0	3.1137579E7	3528.2784118351515	-0.9811205874407226	-963.4938662483316	-0.014464640615813583	0.01262901116863314	1.8682909340300562	1.5441086657364198	-0.8755310876601576	1.2099478330037263	9.03569283874461	12.657375597377385	0.7087351752303549	0.928676111382511
ID93346	93346	7	1.0	65.69527590481441	47.07934531553929	0.0	88.0	88	1.697259337943917	1		32593.84947368421	32675.0	21140.0	42358.0	3.0964157E7	3541.3048203801914	-0.9811546319693867	-958.3743371759944	-0.02048384412590809	-0.032558230514712495	1.9187840153295987	1.5427826874525836	2.2513604781141074	1.2437163256594888	9.049952217238163	12.68032538462662	0.7072864764742167	0.9310513447432767
ID87716	87716	7	1.0	65.4761912028816	47.55990433844395	0.0	3.0	3	1.7321124839527366	1		32328.139253279496	32325.0	20912.0	43270.0	3.2037186E7	3502.248016412845	-0.9810934401476124	-957.9915179933935	0.003524133151927343	-0.017495059262061557	1.8666815385277005	1.6279347394608044	2.2544981403068833	1.1466562468873738	9.425449184234918	13.355908028209313	0.663995415572838	0.9424904942965777
ID105638	105638	7	1.0	65.71356584145036	47.16667889453364	0.0	273.0	273	1.7123463843174156	1		32677.537113402024	32795.0	20761.0	42668.0	3.1697211E7	3503.9645750496966	-0.9811398264690583	-970.2973070900237	-0.014799972969932736	-0.017494129238062244	1.8800854049455258	1.5762095148387127	-0.8926328327395519	1.192789021539378	9.211558506831697	13.311929215645128	0.653222265569248	0.9326275264677574
ID90280	90280	7	1.0	63.777882290869385	45.67656744297845	0.0	39.0	39	1.7025994434449772	1		32280.56844305122	32355.0	21214.0	42296.0	3.0892504E7	3543.6187678012952	-0.9811788145995788	-949.7851301522356	0.02851964925721179	-0.008031436021043325	1.854395015804081	1.5900915525037538	1.9788527504669273	1.1662190223475848	9.106989731212325	12.61521376320728	0.7191102563347419	0.9447731755424058
ID94890	94890	7	1.0	65.68341177130132	47.041658438367385	0.0	112.0	112	1.6981505216955037	1		32487.049369747932	32550.0	21015.0	42532.0	3.0927671E7	3510.130906196038	-0.9811124227841198	-961.5225473651108	-0.028243810611299137	0.014789703597510395	1.9073152620894334	1.5117363476055379	2.3237229932240173	1.2616718947787813	9.059458469567192	12.917714826519772	0.6822455583373553	0.9306640625000002
ID103594	103594	7	1.0	65.81268928881961	47.213418555815295	0.0	241.0	241	1.6878735000646508	1		32734.616772823727	32827.0	21136.0	42761.0	3.0836009E7	3575.4638988651823	-0.9810624496279461	-948.5881860691998	-5.792457242658817E-4	0.0033713548909873724	1.8459649950213899	1.5599786915421887	-0.8664364549067001	1.1833270576256887	8.95013656778333	12.950827648813613	0.6705705536902571	0.9280433711187777
ID88749	88749	7	1.0	65.48108697532679	47.60310387302759	0.0	17.0	17	1.7468985479162842	1		32255.34325396827	32271.0	20716.0	43294.0	3.2513386E7	3469.0406644078003	-0.9811544093044134	-968.1661141963237	-0.004898263230911336	-0.004077294467884101	1.9306405250923102	1.600030861043317	-1.0195679614246136	1.2066270545765698	9.587055473828453	13.890281407976353	0.6244145518856666	0.9243813015582032
ID96433	96433	7	1.0	65.68872028645063	47.1071646247937	0.0	134.0	134	1.7043757605096743	1		32357.36012526094	32453.0	20984.0	42133.0	3.0998351E7	3485.7848918400805	-0.9812234229518452	-970.1837093788745	-0.01726802120251581	-0.047242600662873155	1.9093367304046467	1.5632685507544368	2.1059099866796145	1.221374746829773	9.126002235870414	13.58846265762291	0.621083203498003	0.9151572926596762
ID99504	99504	7	1.0	65.82075859580574	47.12859860756154	0.0	178.0	178	1.68518223048127	1		32721.2767094017	32804.0	21138.0	42559.0	3.0627115E7	3557.505091233484	-0.981170726507719	-958.5741756944299	-0.004076798569923823	-0.0016137011221042258	1.8753424230748503	1.5184307820135954	-0.9556101046137266	1.2350529542004893	8.921617810796231	12.949376307683202	0.6685836864938031	0.9169516365412801
ID89271	89271	7	1.0	65.4756667449265	47.60862976044989	0.0	24.0	24	1.7321124839527364	1		32298.37171717171	32338.0	20939.0	43344.0	3.1975388E7	3487.3089429396214	-0.9811414784017033	-963.7051798714053	-0.021379165814456758	0.006613412061599214	1.873890932416073	1.5888879156166527	-0.837913976661793	1.1793726379301022	9.425449184234916	13.232271420235948	0.6764615545000573	0.9456366237482119
ID91319	91319	7	1.0	65.637117169614	47.12000970714427	0.0	55.0	55	1.6981505216955035	1		32366.77358490565	32441.0	20931.0	42451.0	3.0877902E7	3498.5154004869287	-0.9811281511717453	-961.9597557424914	-0.023500454027319085	-0.027000404409190906	1.864526903294253	1.5737103040788685	2.1077787592684443	1.1847967815052254	9.05945846956719	12.939836463278542	0.6799148507321373	0.9247937894226104
ID107191	107191	7	1.0	65.6595111650386	47.21704402550333	0.0	295.0	295	1.7052632251678386	1		32640.719791666674	32719.0	20588.0	42937.0	3.1335091E7	3546.534878886348	-0.9811298841922191	-957.0561671597544	-0.004440702418579137	0.007468708785461399	1.8433036004073264	1.5779248414473328	-0.8631908401205497	1.1681821288247025	9.135508488199443	13.188521520179682	0.6600097706992888	0.920939147101102
ID104633	104633	7	1.0	65.82382828813815	47.24376855549268	0.0	258.0	258	1.7211593420871327	1		32629.466937945053	32723.0	20720.0	42524.0	3.2074766E7	3488.739445007056	-0.9811062077436005	-971.3334094499728	-0.020372155383031068	0.015534488119854991	1.9161610316564885	1.5570294541865202	-0.8662277144471534	1.2306517558189667	9.306621030122015	12.708219611181235	0.724156563070917	0.9359464627151051
ID95931	95931	7	1.0	65.724448368868	47.14663359308559	0.0	127.0	127	1.7185202002196966	1		32371.66461538461	32486.0	20794.0	41926.0	3.1562373E7	3469.8833311741478	-0.9811230883375262	-969.7788486528508	-0.016124189946681033	0.010646305222149976	1.8533004685015502	1.5801644802053156	-0.8519438631570373	1.1728528844419697	9.278102273134921	13.730024237795408	0.6184810700987463	0.9198868991517438
ID97467	97467	7	1.0	65.9049790035925	47.05675964042221	0.0	148.0	148	1.5928734225420997	1		33005.636471990445	33181.0	21123.0	43158.0	2.7691729E7	3806.5461042242314	-0.9811065906622475	-900.518983777873	-0.012567984178611866	0.020507187095351646	1.7544766607625475	1.4567805136571195	2.2343324668856077	1.2043520930672582	7.9709925778930675	12.522657165226564	0.6387476079779492	0.9189041095890411
ID90810	90810	7	1.0	65.54519676848551	47.2596734303895	0.0	47.0	47	1.725110484661724	1		32350.513265306134	32397.0	20934.0	43061.0	3.1703503E7	3469.716652030904	-0.9811458730904149	-970.3855395477924	0.009893139974997495	-0.011574540484881404	1.9078564502036737	1.5818959559361043	2.239808700024144	1.2060568478251648	9.349399165602653	12.305191002039141	0.7759198236110014	0.9335548172757473
ID97978	97978	7	1.0	65.74375664595043	47.07731714084353	0.0	155.0	155	1.6392161169403385	1		32927.57722660653	33072.0	21261.0	43295.0	2.9206761E7	3693.2340908992715	-0.9811296609056431	-927.1065252851469	-0.018116391859141264	-0.013873039111656242	1.8351420202225703	1.4730477055465299	-0.9764899694420573	1.2458130264978053	8.441552068180135	12.800105372120964	0.6474482747389289	0.9225974025974027
ID100540	100540	7	1.0	65.77948160010081	47.10672013342236	0.0	193.0	193	1.6739220333452582	1		32729.728941684683	32826.0	20951.0	42870.0	3.0307729E7	3595.7334764238294	-0.9811406627139257	-947.086744801627	-0.00616057547974935	-0.02714000029337267	1.893825499652998	1.5082207616619925	2.2002981302728823	1.2556686314051837	8.80278965668334	13.189234006327922	0.6359032449549558	0.9145679012345682
ID96959	96959	7	1.0	65.78792044998943	47.11289122540786	0.0	141.0	141	1.7171991082625837	1		32325.934426229527	32422.0	20712.0	42154.0	3.1550112E7	3457.851679843746	-0.9811050035362009	-970.8304691885152	-0.0018628491271062797	-0.010503332669644688	1.9081864617146689	1.5631852254172878	2.283748758611768	1.2207040027551974	9.263842894641371	12.51062955497253	0.7437769512961977	0.9374699374699373
ID92350	92350	7	1.0	65.72395145720694	47.07637388731293	0.0	71.0	71	1.7070367703431566	1		32454.93561786089	32543.0	21204.0	42434.0	3.1254103E7	3500.85025639203	-0.9810308837331471	-958.8988413449933	-0.035271267294988036	-0.06359959294956506	1.9393106419083286	1.547055350715166	-0.918236253520399	1.2535496167036508	9.154520992857504	14.400602772454517	0.5547331853229832	0.9072067828544512
ID98494	98494	7	1.0	65.85891940409745	47.02242937532507	0.0	163.0	163	1.6276379517035897	1		32919.81093394076	33049.0	21442.0	42733.0	2.8903594E7	3714.3216710707648	-0.9810744376232636	-918.8846196863382	-0.020287592044463836	0.004272678980118004	1.8163820046660355	1.447641805023416	2.2000584079320515	1.254717844126265	8.322723914067243	12.935557081954423	0.6250360672712881	0.9383708467309758
ID91844	91844	7	1.0	65.71888188957593	47.07786567416171	0.0	63.0	63	1.7123463843174156	1		32406.890382626665	32483.0	21149.0	42409.0	3.1337463E7	3462.144704193471	-0.9810684695058853	-970.1429519135298	-0.007743094845629242	0.0010293172229241217	1.8901326282444553	1.5499910273501347	-0.8511823769253541	1.219447464464247	9.211558506831699	13.401484187946616	0.6445211633237684	0.928605654048874
ID89801	89801	7	1.0	63.973340088938805	45.960141203547046	0.0	32.0	32	1.7074798687984696	1		32277.964803312636	32359.0	21170.0	42267.0	3.1180514E7	3493.0852050210738	-0.9811413703090717	-961.4980673845151	0.03017230669515194	-0.009908082187135714	1.8350925278148618	1.607448008656082	-1.2209580922120644	1.1416185891754618	9.15927411902202	13.22470996231465	0.6581101798401306	0.9395416869819593
ID101065	101065	7	1.0	65.79312843002928	47.1583827610293	0.0	201.0	201	1.6910079010931927	1		32732.251578947365	32854.0	21118.0	42710.0	3.1095639E7	3527.287318919955	-0.9810661906667273	-961.6684079269373	-0.01243450810076017	0.016539705228702125	1.8664647547120317	1.5308638360525726	-0.8632282439239839	1.2192232325017403	8.983408450934942	12.803060749509724	0.6886893990227584	0.9365708622398414
ID103112	103112	7	1.0	65.73957832478013	47.23884068748922	0.0	233.0	233	1.7017105895898585	1		32683.47138397501	32767.0	21312.0	42860.0	3.1408816E7	3535.8945234113967	-0.9810599408033783	-957.5756249741964	-0.006403043810294541	-0.009476950900252452	1.9052288094077137	1.5420909495214785	2.2816520910069387	1.235484074398413	9.097483478883314	12.732434328134058	0.7051934177117192	0.9282250242483024
ID104139	104139	7	1.0	65.84420611786541	47.18631681928624	0.0	250.0	250	1.706593556842153	1		32701.02182952182	32814.0	20625.0	42965.0	3.1458383E7	3531.0594632384305	-0.9810776825145707	-960.3186420179657	-0.02057591368885622	0.01619749089186385	1.8827495963553824	1.5490859782344844	2.280268317730682	1.2153938663244368	9.149767866692992	13.143983195566252	0.665527414391229	0.9390243902439024
ID105164	105164	7	1.0	65.7348842256194	47.2200657427473	0.0	266.0	266	1.7034878335098376	1		32721.387096774182	32800.0	20791.0	42908.0	3.1445253E7	3573.390552635785	-0.9810790927644676	-949.605629870811	-0.027473508754382633	0.020331001155224238	1.8400347890606616	1.549946325470162	-0.893685298823319	1.187160328602027	9.116495983541375	13.59331865591158	0.6199930389188909	0.9238921001926778
ID95439	95439	7	1.0	65.78622153488278	47.08923939563611	0.0	120.0	120	1.7329857446504873	1		32360.06969696963	32438.0	20960.0	42337.0	3.2036469E7	3460.3420610051962	-0.9810744134297825	-969.5562560653714	-0.028232106141658945	-0.016076459057548197	1.9428235290637141	1.5830801687453446	2.2847680415502176	1.2272426674408288	9.434955436563937	12.371570086897627	0.7746402831837104	0.9341176470588233
ID100049	100049	7	1.0	65.88411750426236	47.11619029872464	0.0	186.0	186	1.6824866560062706	1		32805.06316916486	32926.0	20916.0	42656.0	3.0639929E7	3602.2312284810037	-0.9811412144880909	-947.5826174040968	-0.012053289345884803	0.002401786772300807	1.9008348613028547	1.5078444669182656	-0.8187717019228653	1.2606305908909712	8.893099053809136	12.830380446887144	0.6788657919037889	0.9345654345654346
ID106707	106707	7	1.0	65.73490480577024	47.26965189442654	0.0	288.0	288	1.7065935568421529	1		32582.72453222453	32695.0	20651.0	42999.0	3.1344581E7	3513.0922734168444	-0.9811113949628211	-963.4879105637513	-0.00861057464214345	0.002953168817997714	1.8735071213097898	1.553292223189857	2.239445210200746	1.2061523860992083	9.149767866692988	12.907065351966358	0.6901840553353342	0.9349198640116559
ID99029	99029	7	1.0	65.83119466851208	47.08421056384775	0.0	171.0	171	1.6566599608482853	1		32806.20948180813	32928.0	20989.0	42854.0	2.9755232E7	3612.992980363681	-0.9811075906213395	-943.0793156305205	-0.004650385385736614	-0.011562319871420227	1.864482186096525	1.4776938705421818	2.2648235663688725	1.2617513161994958	8.622170862431735	13.523600629561832	0.5924365100798007	0.9120160884866769
ID101588	101588	7	1.0	65.70308549428081	47.14754381905287	0.0	209.0	209	1.6684901465508846	1		32694.005428881675	32841.0	20951.0	42545.0	3.0111179E7	3560.8186526618297	-0.9810730110928317	-951.8490282031037	3.2456234206074965E-4	-0.016123285710589057	1.8481229450976127	1.5238217986162275	-0.9913133323759147	1.2128209130331913	8.745752142709147	13.823279769267401	0.5751549125698426	0.9059576563269327
ID92889	92889	7	1.0	65.66344321911674	47.0805384453676	0.0	80.0	80	1.687425253210361	1		32535.228480340076	32642.0	20994.0	42208.0	3.061565E7	3515.733943210625	-0.9811411831270936	-962.9082701897828	-1.2275709007276848E-4	0.007838159409015184	1.8858551914778128	1.4963496285892846	-0.9638629271454815	1.2603038457367366	8.945383441618816	12.689918991974361	0.6980573846792802	0.9252704031465101
ID106201	106201	7	1.0	65.77383254761958	47.23549389402941	0.0	281.0	281	1.7012659885137955	1		32622.563807531402	32699.0	20422.0	42934.0	3.1187171E7	3541.6079790964627	-0.9811250536815342	-957.6046322027731	0.0011956835912233972	0.008631746285257114	1.8687826738645557	1.5498762091484415	2.228719014209606	1.2057625395071603	9.092730352718805	13.189783667521521	0.6567934773818342	0.9281901989325572
ID93912	93912	7	1.0	65.70027165372709	47.09021835358692	0.0	97.0	97	1.7003764376093113	1		32548.122899159625	32657.0	20809.0	42433.0	3.0985813E7	3525.546586646818	-0.9811571533936719	-961.4385836439576	-0.03543111558779663	-0.005073818722978523	1.9094319896463001	1.5597686508605777	2.2702210392461826	1.2241764114138345	9.08322410038977	13.11453450705306	0.6636576927889701	0.9272197962154294
ID102108	102108	7	1.0	65.65946501049594	47.170958647293666	0.0	217.0	217	1.7185202002196966	1		32681.861821903767	32769.0	21172.0	42827.0	3.1930179E7	3490.014053641728	-0.9811151089167137	-973.0050374727776	-0.02781436990640101	-0.013736677881521721	1.9149777737603304	1.5459532104152933	2.209521402501492	1.238703578387023	9.27810227313492	12.504008238607081	0.7457109446183581	0.9526598340653976
ID102620	102620	7	1.0	65.69874086142147	47.210793065183374	0.0	225.0	225	1.6914551985222805	1		32682.86016949148	32810.0	21250.0	42662.0	3.085262E7	3546.950964233202	-0.981153064204661	-959.3804857727763	-0.017616140966292302	-0.008100792594806228	1.8477073828305073	1.5683366013914561	2.220662832506421	1.1781319017812812	8.988161577099454	13.602543750572723	0.6104364698355662	0.9148524431543296
ID94430	94430	7	1.0	65.69658012575275	47.06664927215769	0.0	105.0	105	1.706593556842153	1		32521.480249480213	32636.0	20818.0	42383.0	3.1285664E7	3486.7058672191197	-0.981146332594343	-970.784718261031	-0.024679733275171038	-0.03040413341525192	1.9166235837012795	1.5604388828616897	2.120609256627006	1.2282593088082903	9.14976786669299	12.95957126000429	0.6846028013111488	0.9268175252768415
ID93408	93408	7	1.0	65.6721702973842	47.08522848062238	0.0	89.0	89	1.6815871709614925	1		32583.961538461568	32681.0	20934.0	42448.0	3.0498588E7	3542.812990428673	-0.9810768925441578	-953.6658758728877	-0.03490247760799686	-0.020800198872226033	1.8978753466415477	1.519743419630561	2.0876588971166354	1.2488130049629744	8.883592801480109	12.860824065889414	0.6749333888583041	0.918879056047198
ID87785	87785	7	1.0	65.53256264541592	47.518798025621464	0.0	4.0	4	1.7455989331936166	1		32294.372646184354	32332.0	20909.0	43463.0	3.2585022E7	3452.1676359630487	-0.9810595942255053	-969.1055517911151	0.004619088870079541	0.004547530439161783	1.895291318592041	1.6180266463029143	-0.8755611426533314	1.1713597689646573	9.572796095334914	12.170474525740588	0.8121451386496709	0.9491046182846377
ID88298	88298	7	1.0	65.59159103446946	47.599331694714344	0.0	11.0	11	1.7382160958129282	1		32273.64292878628	32314.0	20943.0	43462.0	3.2176822E7	3485.805866516208	-0.9810965808595681	-961.0504516879954	0.01024938911723631	-0.009480316792360105	1.871575300032245	1.6307780128684088	2.1560590832446653	1.1476579186521487	9.49199295053814	12.898554710431139	0.7169438947736947	0.9410933081998113
ID103658	103658	7	1.0	65.79024206559892	47.167807954250364	0.0	242.0	242	1.6985959382334443	1		32727.574579831955	32846.0	21176.0	42474.0	3.1156651E7	3543.9761309473174	-0.9810777256312218	-957.5977322334194	-0.011797605729022333	0.009557492547695444	1.8950870634806585	1.5444674916670593	-0.8389667261314485	1.2270164789516866	9.064211595731706	12.726014476658312	0.7033234104126022	0.922147001934236
ID105706	105706	7	1.0	65.74531349257971	47.170630449971995	0.0	274.0	274	1.696813570546092	1		32667.03898840886	32771.0	21031.0	42827.0	3.100102E7	3557.655179929611	-0.9811519124588238	-955.9713536491709	-0.01945385034493419	0.00926675909198927	1.8633824205677771	1.542167705060537	-0.9009273171246366	1.2082877980476392	9.045199091073641	13.50932496205927	0.6228173426810747	0.9188797682279091
ID90348	90348	7	1.0	63.72342568364974	45.67754127271765	0.0	40.0	40	1.7074798687984678	1		32277.453222453252	32315.0	21362.0	41997.0	3.105091E7	3509.5591246067247	-0.9811201960394984	-955.8757148100392	-0.009438213705264544	0.014206916652163762	1.9180007194928494	1.5645927031369982	1.8646482490105258	1.2258786044746792	9.159274119022001	12.520039387886323	0.7342763332043628	0.9432207537934413
ID94958	94958	7	1.0	65.71356774751285	47.051990904640256	0.0	113.0	113	1.7034878335098385	1		32476.68893528181	32539.0	21080.0	42560.0	3.1112668E7	3509.2467927694856	-0.9811252503248754	-962.1240748639668	-0.016990979192714317	-0.007253883073923317	1.899454387125259	1.5538745911265834	-0.8729692820118345	1.222398768840235	9.116495983541384	13.355008247662184	0.6423171055430892	0.9102990033222594
ID99569	99569	7	1.0	65.83807302579409	47.1379119423734	0.0	179.0	179	1.6977049882963373	1		32725.145855194136	32832.0	21042.0	43046.0	3.1187064E7	3546.0149767095545	-0.9811106212579631	-958.6748270384467	-0.010698178662784462	0.020201160622313464	1.8816346765431777	1.5346478558655776	2.2395374196141646	1.2261019160528468	9.054705343402675	13.49442000332984	0.6248499507866642	0.9238603297769156
ID92402	92402	7	1.0	65.71520261023434	47.108231304332655	0.0	72.0	72	1.7048195505863295	1		32480.676746611083	32553.0	20903.0	42389.0	3.1148969E7	3540.8822361412585	-0.9810422302921965	-949.3886626683395	-0.0037654078449419594	-0.006675333701041021	1.8818762075806295	1.5203905539938345	-0.8387397233211558	1.2377584184782175	9.130755362034927	14.301528471686188	0.5609855321699059	0.9231138875540602
ID88823	88823	7	1.0	65.52673243552289	47.576718165183266	0.0	18.0	18	1.770128457860619	1		32254.34559535329	32277.0	20868.0	43022.0	3.3318739E7	3435.645821512235	-0.9811046807729031	-974.9244418246114	0.009943977972187745	-0.0019710861143056274	1.989835784198898	1.601222030455388	-0.9721864404882637	1.2426982306963315	9.843724286712312	13.609425268746767	0.6678666150223278	0.945662100456621
ID91383	91383	7	1.0	65.71373126421902	47.09021750324679	0.0	56.0	56	1.7220381572284338	1		32356.405708460778	32420.0	20923.0	42453.0	3.1741634E7	3480.0583420115445	-0.9810637271518042	-963.3995949317565	-0.005617979768931493	-0.015591919419596739	1.9018221574619947	1.5934604683492715	-0.9276164267429269	1.1935169997861115	9.316127282451045	13.140110206951821	0.6780274272865056	0.9236569274269558
ID104696	104696	7	1.0	65.8270850261018	47.19307025617713	0.0	259.0	259	1.7229165241089273	1		32666.893660531696	32767.0	20840.0	42630.0	3.1948222E7	3505.2505665398494	-0.9811170785623422	-968.434863698911	-0.014907193350251736	0.015259870743987181	1.8989127362974374	1.549516115633044	2.260364701623301	1.225487568111965	9.325633534780076	13.535964957039887	0.6396019313529147	0.9302987197724036
ID90876	90876	7	1.0	65.62084546741904	47.19833674402991	0.0	48.0	48	1.7101360485770438	1		32355.773526370223	32450.0	20990.0	42588.0	3.1288033E7	3497.814543267178	-0.9811916823119614	-965.1368763775411	-0.020194653336858347	0.005539712091706459	1.905103918908782	1.5635295002118341	2.1702626874762423	1.218463686582613	9.187792876009118	13.251633176899848	0.6574795498656184	0.925323121110579
ID107260	107260	7	1.0	65.6788978695919	47.1784683635167	0.0	296.0	296	1.7092511139519013	1		32660.62422360247	32754.0	20531.0	42766.0	3.1550163E7	3517.2915947178317	-0.9811018091372272	-964.139660157555	-0.029499625897069018	-0.03342246938285222	1.9387997131560584	1.5608983920419122	-0.9428628020732762	1.2421050101921043	9.178286623680084	12.910723330038982	0.6919430170747337	0.9310511089681769
ID89342	89342	7	1.0	65.47536721613605	47.58769635922899	0.0	25.0	25	1.7399560523004354	1		32325.509018036046	32359.0	21088.0	43460.0	3.2260858E7	3478.760045732703	-0.9810639889998813	-962.8524327504588	-0.00398983298376438	0.018914348730269447	1.9060320773587913	1.6017458537512415	2.2148274789160305	1.1899716006099972	9.511005455196203	12.608434906692317	0.7518201017779919	0.9551312649164675
ID98046	98046	7	1.0	65.6921132728719	47.06795907821957	0.0	156.0	156	1.6276379517035895	1		32923.68993135011	33024.0	21247.0	43231.0	2.8775305E7	3709.983904179168	-0.9811057045974999	-921.6193257449316	-0.005363898650775738	-0.0070028336092169945	1.844440288917182	1.4484239572022597	-0.8677632916238105	1.2734118900379539	8.322723914067241	12.739293481912153	0.6444432313868639	0.9254756871035944
ID96513	96513	7	1.0	65.7163834937469	47.09126210421147	0.0	135.0	135	1.7277395598238972	1		32372.849746192845	32440.0	20935.0	42275.0	3.1887257E7	3464.1833825432295	-0.9810655820752838	-968.4030183105497	-0.018190228662920905	0.028415172010629396	1.921393438678713	1.5526263152700905	-0.7891413435474907	1.2375118338403743	9.37791792258975	12.684374469191699	0.7324503346464051	0.9481018740989906
ID97025	97025	7	1.0	65.73438574063589	47.11703802990291	0.0	142.0	142	1.677533519816006	1		32347.175457481135	32480.0	20804.0	42159.0	3.0050526E7	3544.4047708057856	-0.9811550526899407	-950.3110181938705	0.008491514931775508	-0.02650605783389604	1.8615164416992014	1.5516265054480474	2.154218766198734	1.1997194138944347	8.840814665999467	12.610615151628734	0.6986016483575754	0.9033511413307436
ID98561	98561	7	1.0	65.87812022760558	47.02340615991183	0.0	164.0	164	1.6281026591939158	1		32933.785388127835	33023.0	21294.0	42875.0	2.8849996E7	3741.6326700142117	-0.9811240557891912	-915.0097818189982	-0.0037115207305624554	-0.006814539939298035	1.8426120588170212	1.4518728328707537	-0.9323595925667126	1.2691277204861449	8.327477040231756	12.674281590562614	0.6514432738339905	0.916317991631799
ID100608	100608	7	1.0	65.76568284665335	47.12379639111426	0.0	194.0	194	1.699041238002068	1		32740.20418848172	32810.0	21080.0	42872.0	3.1266895E7	3527.863034520876	-0.9811019473455171	-963.5999006119413	-0.016433225595789438	-0.025580328510123027	1.860370574331266	1.5986896439788971	2.155195174804276	1.1636846346868706	9.068964721896224	12.1649954107988	0.7700938899889366	0.9389763779527559
ID103168	103168	7	1.0	65.73163064201172	47.22991524371323	0.0	234.0	234	1.70393185484763	1		32690.220145379066	32806.0	20996.0	42961.0	3.1480682E7	3526.778105573907	-0.9811117254180817	-962.932585576937	-0.014106842690746694	-0.00201849676794171	1.8841784135891408	1.5377786902566084	-0.9299864288203533	1.2252598020295944	9.121249109705895	13.90400088553996	0.5929043099859892	0.9230399230399229
ID91907	91907	7	1.0	65.68439273367052	47.11872637599831	0.0	64.0	64	1.682486656006271	1		32397.52457264956	32485.0	21084.0	42461.0	3.0324083E7	3545.631785858886	-0.9811126354063775	-949.2829848397112	-0.029423344316090207	-0.05376671350284962	1.8562347241886106	1.5757875713575225	2.0784941818775318	1.1779726899289389	8.89309905380914	14.053762914535458	0.5658192883382451	0.9117933723196885
ID97538	97538	7	1.0	65.89004324151895	47.03322088466461	0.0	149.0	149	1.606586998779047	1		33004.46830985914	33171.0	21341.0	43198.0	2.8119807E7	3772.87248274143	-0.981155362933867	-910.9207894603609	0.0014741263724465969	0.013608052000163677	1.7872517244857924	1.4458181360247293	-0.8944807583136318	1.236152514589306	8.108833236664028	11.624025138256648	0.7541455139577098	0.9266702878870181
ID101127	101127	7	1.0	65.87637718120584	47.14722338795508	0.0	202.0	202	1.6811372479645528	1		32742.934689507496	32859.0	20919.0	42619.0	3.0581901E7	3582.941393009476	-0.9811105957480545	-949.3089996798446	-0.012765566690111795	0.007527560383895709	1.845429124267309	1.5405680187522441	2.3364509450533992	1.1978887668731315	8.87883967531559	14.03311696711276	0.5665754962501283	0.9238377843719092
ID96006	96006	7	1.0	65.71489315108441	47.16279113097731	0.0	128.0	128	1.7308017667889015	1		32308.56262626263	32403.0	21047.0	42098.0	3.1985477E7	3432.6891667743193	-0.9811531857507503	-979.9682866386186	-0.02350076754378128	-0.05471583457197796	1.9213749789531056	1.628955487168871	-1.1356236141832114	1.1795134944371382	9.411189805741358	13.481085466887762	0.6507357586642398	0.9070087036188728
ID89864	89864	7	1.0	63.883340071143266	45.802493208719284	0.0	33.0	33	1.7021550745366014	1		32297.550209205	32389.0	20878.0	42181.0	3.0876458E7	3525.1450399168284	-0.9811816826925402	-955.4131885581164	0.02445311101158673	-0.014714958770704837	1.8323935003391048	1.5747115231342395	-1.3388747547038649	1.1636375764190674	9.102236605047816	13.2252980223045	0.6539537730393915	0.9260154738878136
ID105224	105224	7	1.0	65.73685736783233	47.20243728914744	0.0	267.0	267	1.694582974642185	1		32757.91596638657	32865.0	21219.0	42815.0	3.1185536E7	3553.7013907226487	-0.9811456269115605	-959.3712592728345	-0.01616551694983467	0.019599638387326482	1.9045282878102052	1.4963632555270772	-0.8663474232294247	1.2727713546663886	9.02143346025106	13.721790896925716	0.6020933359242984	0.9151398264223718
ID104205	104205	7	1.0	65.82526362503523	47.209612509872635	0.0	251.0	251	1.6901129510960844	1		32716.17197452231	32836.0	20818.0	42261.0	3.0818634E7	3537.962038505889	-0.9811875515213462	-964.5972410743798	-0.017100115893269572	-5.027420546742772E-4	1.8733101671771644	1.5374175799720067	-0.9610250634815565	1.2184784352545739	8.973902198605908	13.26752108985378	0.6406364174492291	0.9156159068865182
ID92943	92943	7	1.0	65.66491580827085	47.09148566958931	0.0	81.0	81	1.6575729727450104	1		32556.17530319735	32638.0	21192.0	42170.0	2.9528451E7	3596.3439782748433	-0.9810718717605418	-938.415785727897	-0.01388329915798518	-0.023582015528892677	1.845877053657681	1.5096154532302883	2.1889597301057777	1.2227465277384761	8.631677114760768	13.36966331905577	0.60682590009333	0.8999008919722501
ID93973	93973	7	1.0	65.65184619954545	47.11988827351269	0.0	98.0	98	1.6878735000646505	1		32539.02768903093	32636.0	20701.0	42603.0	3.0554147E7	3534.3524203473894	-0.981174012994939	-959.6502872261904	-0.022220791427572013	-0.05343192084006177	1.8789304601226673	1.5629458938918588	2.064807998842995	1.2021724280192336	8.950136567783327	13.208053645057525	0.6447062461677375	0.9114230396902228
ID102677	102677	7	1.0	65.74429290622305	47.136358991362506	0.0	226.0	226	1.6797867559153148	1		32721.855913978492	32854.0	21258.0	42981.0	3.0431326E7	3592.764891837767	-0.981197258151173	-950.5484716836894	-0.0031576930839146587	0.005186997965010235	1.8206160222809156	1.5429411957587256	-0.9217066210561378	1.1799646203533027	8.864580296822043	12.986460940028923	0.6605206735349277	0.9292476332835079
ID95508	95508	7	1.0	65.77835902674234	47.12156683817448	0.0	121.0	121	1.7224773966584128	1		32332.655804480662	32417.0	20808.0	42447.0	3.1750668E7	3453.0091773495565	-0.9811275852377118	-973.5800274878358	0.010756993571390434	-0.00251556980127207	1.903152271033714	1.5521522231764056	-0.8377253092500114	1.2261376446306302	9.32088040861556	12.573439853832989	0.7408982731198256	0.9245638849599244
ID102167	102167	7	1.0	65.64577298654741	47.192894480658246	0.0	218.0	218	1.6985959382334443	1		32681.010548523216	32795.0	21029.0	42947.0	3.0981598E7	3555.3678595291494	-0.9811781525785608	-958.3553058587786	-0.009050726970391663	-0.021874324264058168	1.909038429919967	1.5662445471290245	2.169951710404732	1.2188635762016184	9.064211595731706	12.671436989165636	0.7093950644084005	0.9177093358999037
ID93465	93465	7	1.0	65.70918449694894	47.08274898620724	0.0	90.0	90	1.7030436964058198	1		32582.19122257054	32659.0	20871.0	42653.0	3.1181157E7	3523.873502900138	-0.9812182539535454	-966.0945423415991	-0.025247308162218714	-0.011654337025953282	1.8980907212782545	1.5466368978004013	2.2384313427218747	1.2272374491890659	9.111742857376866	13.318692527435388	0.6454879407570158	0.9269825918762088
ID99096	99096	7	1.0	65.82574096267673	47.082925148766584	0.0	172.0	172	1.6693966883980211	1		32803.741304347845	32906.0	20940.0	42734.0	3.0179442E7	3616.1881105603525	-0.9811434681228524	-944.0023106191873	0.005311031726262761	0.0094850793834698	1.8427279864298256	1.5174837045503717	-0.8559428638048976	1.2143313176307375	8.755258395038176	12.468552581404735	0.7076960145132872	0.9200799200799199
ID101659	101659	7	1.0	65.68818824246581	47.168651336065025	0.0	210.0	210	1.6914551985222803	1		32688.89417989417	32790.0	20646.0	42879.0	3.0891005E7	3553.7400043406756	-0.9811361982717935	-956.8517372217146	-0.00792061689643961	-0.016113130716154323	1.8768975097349283	1.5489896490823596	2.18769474673161	1.2116914472907068	8.98816157709945	12.37298397891635	0.7377884189573883	0.9292383292383288
ID100124	100124	7	1.0	65.85357656202554	47.090981523809994	0.0	187.0	187	1.6896652983399618	1		32797.00105932203	32902.0	21046.0	43029.0	3.0960369E7	3571.9001280718	-0.9811537385763668	-956.0413448865861	-0.005933393548185793	-0.006665467832265567	1.8765926376741464	1.543969688756972	2.289046201296845	1.2154336003739583	8.969149072441395	12.728379816633305	0.6956885472253639	0.9277286135693221
ID94495	94495	7	1.0	65.69454570127044	47.08617892379476	0.0	106.0	106	1.7185202002196969	1		32518.46632653063	32595.0	20896.0	42247.0	3.1868097E7	3464.6604622061636	-0.9810309437141318	-970.8147167726529	-0.019176503916705768	-0.006154317245844654	1.9150375468309468	1.584730501002394	2.2988930722765626	1.2084310522323025	9.278102273134923	11.786172195408355	0.83931204519167	0.9457364341085278
ID106784	106784	7	1.0	65.68739488333337	47.26324070129663	0.0	289.0	289	1.7052632251678388	1		32602.63796680499	32738.0	20593.0	42475.0	3.1428943E7	3523.4192075893493	-0.9810755797535239	-959.3968795365245	-0.020729473178211954	0.013138921911218744	1.8767794746048816	1.5411349017346705	2.250841658424658	1.2177905207989361	9.135508488199445	12.755947680851916	0.7055326734904173	0.924482924482924
ID103717	103717	7	1.0	65.75286700517765	47.2154153470201	0.0	243.0	243	1.6851822304812702	1		32712.163113006394	32805.0	21070.0	42525.0	3.0684009E7	3562.9485298416344	-0.9811653408774992	-956.5642463908031	-0.019326356939114067	0.008050423766507372	1.8447700718229725	1.5348258075194143	-0.917523894395074	1.2019410038488276	8.921617810796233	12.923106837255203	0.6713045787000586	0.925542406311637
ID106278	106278	7	1.0	65.8023569067467	47.20500013785374	0.0	282.0	282	1.7364743958807338	1		32599.601805416238	32687.0	20789.0	42634.0	3.2501803E7	3475.528826150397	-0.9811465907677702	-976.2597871429076	-0.008873546893176088	0.01580329806958174	1.897779808470321	1.5850585633534813	-0.8163880759248386	1.1972931804205522	9.472980445880069	13.164859683225936	0.6868533736315021	0.9427625354777673
ID87854	87854	7	1.0	65.51883919488552	47.55119088995345	0.0	5.0	5	1.7403907696219723	1		32328.904287138605	32351.0	20799.0	43401.0	3.2425891E7	3471.5601982956837	-0.9811431251696363	-969.0784309196973	0.0014756437796311639	-0.011503897085821705	1.8802242086014729	1.6295545891355714	-0.9095942383351644	1.1538270771271761	9.515758581360721	13.315617814447611	0.6744203034390522	0.9328984156570364
ID90414	90414	7	1.0	63.74012710277172	45.66080305195486	0.0	41.0	41	1.7079228522976313	1		32292.897302904606	32360.0	21179.0	42104.0	3.1130353E7	3525.7198719709113	-0.9811396917941587	-952.9525215065042	-1.5354601987981978E-4	-0.0018989744224722754	1.8617407222694027	1.558556060576827	-1.3207827376860237	1.1945291987638649	9.164027245186515	12.189717946971626	0.7750128836556397	0.9502217841301134
ID92465	92465	7	1.0	65.74746716327144	47.085677006040484	0.0	73.0	73	1.7338585655291192	1		32462.39879154082	32533.0	21080.0	42206.0	3.2235162E7	3465.6290676811627	-0.9810547253591158	-970.1097182878277	0.0014803154499062898	0.014298982892496762	1.9197600823342322	1.5570952661593827	-0.7375526153375189	1.2329111288542878	9.444461688892977	12.76532449922618	0.7283218762733482	0.9525407478427617
ID99633	99633	7	1.0	65.88621779179041	47.11174046506481	0.0	180.0	180	1.6784351772419348	1		32776.76824034332	32902.0	21000.0	42822.0	3.0547948E7	3601.1569903446857	-0.9811804802281736	-949.0616703799451	-0.011207750155213747	-0.015135871562401202	1.8706089139412867	1.5222641889599562	-0.9226114683160707	1.2288332915584956	8.850320918328496	13.189423275828512	0.639318498829849	0.9310000000000002
ID95027	95027	7	1.0	65.76208381343183	47.03032899353914	0.0	114.0	114	1.7308017667889017	1		32465.46612740141	32518.0	20924.0	42259.0	3.2108346E7	3441.537897409668	-0.981148357959824	-981.9391568956776	-0.012210991310801882	0.012062562267858044	1.9498639794845904	1.5474424341217459	2.3856137900794674	1.260055906758974	9.41118980574136	13.001576462772197	0.6996202439367096	0.9260991580916744
ID105778	105778	7	1.0	65.7114237442418	47.17694374312066	0.0	275.0	275	1.6892175269531828	1		32630.013727560712	32747.0	20966.0	42693.0	3.0900623E7	3560.2013214243084	-0.9810801949548124	-950.5184405466166	-0.015858727818654193	-0.0052462941904808345	1.8389900777373807	1.5667266493642193	2.17872047013279	1.1737785136185985	8.964395946276877	12.14799462087732	0.7633464894809171	0.9355158730158731
ID91449	91449	7	1.0	65.66617318771043	47.06150772325973	0.0	57.0	57	1.7021550745366032	1		32409.666666666628	32498.0	20999.0	42196.0	3.1016051E7	3491.7116204586923	-0.9810929879193079	-963.2820370467172	-0.008619629725263887	0.0037283593908284795	1.8871053598402492	1.5269287214550318	-0.8701851581841662	1.2358830725523324	9.102236605047834	13.529422084084864	0.6248841264341618	0.9149546106067844
ID89400	89400	7	1.0	65.3457655425417	47.48164023860925	0.0	26.0	26	1.7351669736379922	1		32308.73768844221	32313.0	20981.0	42726.0	3.2147194E7	3473.6415367292616	-0.9811388933346014	-967.6722957778463	0.002590316870193822	-2.3563436783729195E-5	1.905000803862167	1.5998269141420935	-0.86500513727585	1.1907543166216346	9.458721067386527	12.25743948499216	0.7911207342273431	0.9462672372800759
ID90939	90939	7	1.0	65.68221320418368	47.13502197414366	0.0	49.0	49	1.708365720930073	1		32368.589823468355	32467.0	20797.0	42083.0	3.1170952E7	3476.003868667277	-0.9811116758053751	-967.3831970147993	-0.03311344376878851	-0.016977835204853117	1.9142011359179563	1.5380872611363274	2.246251490850872	1.2445335087839937	9.168780371351055	12.988492980374263	0.6829735831097297	0.9260681709073452
ID88381	88381	7	1.0	65.5799948226795	47.58959880909257	0.0	12.0	12	1.7338585655291194	1		32237.645875251517	32259.0	20691.0	43316.0	3.204422E7	3472.9086905297986	-0.9810984803583409	-963.6422479964629	0.0011532093819673348	-0.014267521649909888	1.9258397392348396	1.5900241910068127	-0.9169865781739652	1.2112015339938864	9.44446168889298	12.745257526447944	0.7306171175916683	0.9341795956746589
ID103229	103229	7	1.0	65.7473130879504	47.22437915483338	0.0	235.0	235	1.7030436964058198	1		32703.385983263597	32779.0	21086.0	42684.0	3.1264437E7	3537.9519926321527	-0.981174483959301	-963.5408598594485	0.006021795184715274	-0.0037602158793886586	1.840500810910038	1.580897787942201	-0.9636522189260558	1.1642124019325457	9.111742857376866	12.913789909278853	0.6866001367751732	0.92563978754225
ID104765	104765	7	1.0	65.79166074404172	47.24130612263018	0.0	260.0	260	1.7119045454804078	1		32669.649793388417	32771.0	20817.0	43012.0	3.1624221E7	3539.0362841247547	-0.9811449311788133	-960.714846152207	-0.013144424787892597	0.018139964791155337	1.9073187020507218	1.5420957949555147	-0.8972106650763345	1.2368354211780617	9.206805380667179	13.559476018617412	0.6292641819980243	0.9162724692526013
ID91964	91964	7	1.0	65.69118209117332	47.0931952660364	0.0	65.0	65	1.6994864210931617	1		32401.100628930802	32491.0	21050.0	42542.0	3.091065E7	3518.2618025928755	-0.9811212091450858	-957.2163193466656	-0.01851022402227921	-0.040651542309900604	1.8877195738875003	1.5883189072905082	2.1605318073213424	1.1885016070908176	9.073717848060738	12.756666340651034	0.700681646355472	0.9240077444336885
ID98623	98623	7	1.0	65.85284910417808	46.990920356162135	0.0	165.0	165	1.6382928748975483	1		32908.572717023686	33019.0	21246.0	42848.0	2.9189904E7	3682.750048527865	-0.9811546805344815	-930.4665705269726	-0.01092688743130885	-0.011301618487698468	1.8452046675770208	1.4726962832368435	2.25133364902986	1.252943114327307	8.432045815851104	12.690075639129551	0.6579825865903165	0.9092772936955409
ID98112	98112	7	1.0	65.71856553127245	47.06905142052417	0.0	157.0	157	1.6584854820201527	1		32900.237885462535	33030.0	21078.0	42908.0	2.9873416E7	3663.3956429579302	-0.9811747617098249	-936.1621874684445	-0.012596295031621928	0.0019054553914118603	1.8178190028775985	1.504344513165893	-0.8702084243582042	1.20837945495078	8.641183367089797	13.190093344252508	0.6241476606125996	0.9191102123356926
ID100675	100675	7	1.0	65.77181707166673	47.12464505268278	0.0	195.0	195	1.6716608921897114	1		32721.097402597392	32827.0	21005.0	42935.0	3.0234294E7	3582.652202359331	-0.9811786504800117	-952.2490249755765	-0.009248810913174909	-0.0022196433257119807	1.8804827394544965	1.5052314135957343	2.2085030426330574	1.2492980962723548	8.779024025860759	13.267575540256605	0.6267191476902304	0.9089566929133865
ID107332	107332	7	1.0	65.67799752344577	47.20149419454411	0.0	297.0	297	1.68518223048127	1		32699.987165775347	32814.0	20651.0	42543.0	3.0574488E7	3585.487592214626	-0.981103812716293	-947.0439471571228	-0.020450389648091868	0.010831123856178465	1.8921808594301015	1.5229482306868174	-0.8614193597125314	1.2424459487876145	8.921617810796231	12.509238421792057	0.7164596533092153	0.9232661091982293
ID104263	104263	7	1.0	65.85553285633004	47.215494971660135	0.0	252.0	252	1.6936899137239585	1		32685.396424815972	32810.0	20708.0	43032.0	3.1083812E7	3531.754045729126	-0.9811082962202902	-961.2561289188886	-0.01047393867091379	-0.0015549552463766114	1.8655673956827652	1.5481875954654076	-0.94999615032437	1.2050008675608517	9.011927207922035	13.579381869537244	0.6141402145126479	0.9203883495145635
ID92998	92998	7	1.0	65.6553363462065	47.0600146011773	0.0	82.0	82	1.6680366908701223	1		32586.2328618063	32679.0	21156.0	42276.0	2.9946748E7	3564.8484275953992	-0.9810981909871854	-948.9256534811252	-0.022851898264497524	0.04359720181511658	1.842331784276131	1.5228653956156109	2.3334863743876935	1.209779793788917	8.740999016544631	13.179205233378685	0.6324009202101355	0.9176646706586824
ID89929	89929	7	1.0	63.86362268815638	45.81865426143222	0.0	34.0	34	1.706150228205799	1		32309.048805815182	32398.0	21172.0	42295.0	3.1113614E7	3526.325773406857	-0.9810902240709416	-950.7236604536432	0.007843351808069998	0.008409029109589647	1.8839795601211695	1.5606892499490777	-1.2797728901499537	1.2071458557061505	9.145014740528453	13.038227788454602	0.6760162652148642	0.9399120664386895
ID97097	97097	7	1.0	65.7962249979825	47.13560216271778	0.0	143.0	143	1.7246719158267068	1		32362.27466937947	32437.0	20944.0	42428.0	3.1812116E7	3458.181633403932	-0.9811750873320141	-975.516855745383	-0.01876267452070621	-0.007312123822646432	1.8983922376295517	1.579746685996445	-0.9713951265097541	1.2017067384649185	9.344646039438135	13.253734066726397	0.6684920010627065	0.9208430913348941
ID97609	97609	7	1.0	65.82661644526151	47.067576575025456	0.0	150.0	150	1.6178482604399358	1		32957.58516801854	33111.0	21403.0	43152.0	2.8442396E7	3755.0833511237106	-0.9811817238851693	-915.2408819388256	0.007046171256612614	-0.008927179377399399	1.7961739265745487	1.443430126623076	2.277223859000994	1.2443788538463731	8.222908264612403	12.635575325147721	0.6472100718638913	0.9296077377753893
ID101192	101192	7	1.0	65.81105093023501	47.14249987563921	0.0	203.0	203	1.6985959382334448	1		32727.27310924377	32858.0	20949.0	42695.0	3.1156364E7	3542.490640488865	-0.9811081205105914	-959.5614866419209	-0.0154945833334249	0.031346705707802326	1.8552185157156589	1.540487765841385	-0.8350840914321872	1.204305906773868	9.064211595731711	13.39384056465258	0.6349355579385677	0.928884559181686
ID88907	88907	7	1.0	65.5032385436284	47.60985972831275	0.0	19.0	19	1.7403907696219718	1		32280.190428713908	32320.0	20754.0	43085.0	3.2377031E7	3466.4087660231003	-0.9811147473612062	-967.5720492259965	-0.002645895879993677	-0.0038806706345915075	1.8756341415892184	1.6264894965884993	-0.9853556301814563	1.1531793752884913	9.515758581360718	12.563053167858824	0.7576399797686989	0.9479166666666664
ID96075	96075	7	1.0	65.7174937423792	47.13373106004141	0.0	129.0	129	1.7052632251678386	1		32373.616910229644	32435.0	20909.0	42326.0	3.1013925E7	3490.667844171721	-0.981099669337544	-962.8450913155546	0.0032551106119026443	-0.04910269325843242	1.8773960865643489	1.5872339958056594	-1.0229469145155135	1.1828099017066522	9.135508488199443	12.649063324007038	0.7175065267923442	0.9165474487362898
ID93521	93521	7	1.0	65.68232106909751	47.10651204669875	0.0	91.0	91	1.700821271217342	1		32566.298742138322	32651.0	21075.0	42654.0	3.1068249E7	3514.078683908993	-0.9812235667195552	-968.5940315513188	-0.025329672001955097	-0.03609105435975474	1.8825169842990148	1.5880303785673067	2.1188278071688162	1.1854414183168138	9.087977226554283	13.07856778590425	0.6676620918047802	0.9109099571224388
ID96593	96593	7	1.0	65.70693729922883	47.12097457047066	0.0	136.0	136	1.7163178153596508	1		32340.1647785788	32409.0	20868.0	41890.0	3.14023E7	3466.4476831232205	-0.9811490229242543	-971.1552994609401	-0.025549516874305327	-0.03197972938314525	1.925189353511261	1.5958627149739883	2.2655011193709886	1.2063627625654758	9.254336642312339	12.494830702447143	0.7448938789452568	0.9338129496402876
ID105297	105297	7	1.0	65.72921175553296	47.199738586201704	0.0	268.0	268	1.6910079010931924	1		32708.230443974673	32832.0	21011.0	42765.0	3.0941986E7	3568.621536631071	-0.9811519834199761	-954.2390463500274	-0.012496265812532777	0.014699866796100337	1.8679859975727324	1.5277553213184765	2.2278176058060857	1.2226997160518032	8.98340845093494	12.993548706922148	0.6686447713264545	0.9242053789731056
ID102736	102736	7	1.0	65.785757798203	47.20002336928829	0.0	227.0	227	1.70393185484763	1		32675.76562499997	32786.0	21128.0	42715.0	3.1368735E7	3525.8072031893844	-0.9811974898375568	-967.2479182842847	-9.795799624535099E-4	0.0019144678766209093	1.8894686420969122	1.5425686471017621	-0.9020147731590701	1.2248846400754478	9.121249109705893	13.149126241563073	0.6629341490990678	0.9306498545101838
ID94036	94036	7	1.0	65.66576381227772	47.124894996710715	0.0	99.0	99	1.6985959382334443	1		32523.530954879265	32623.0	20978.0	42654.0	3.0994925E7	3524.8622276754772	-0.9811476282270436	-960.4038685453356	-0.017458418112272906	-0.010082839355397891	1.8911640229934523	1.5311856744689847	-0.8831284382294571	1.235097777184539	9.064211595731706	14.416436012008395	0.5480549212611996	0.919922817173179
ID101716	101716	7	1.0	65.7015057144113	47.16590048736743	0.0	211.0	211	1.7079228522976333	1		32695.316390041477	32804.0	21077.0	42509.0	3.1518285E7	3503.8042376130393	-0.9811679343739059	-972.3465869110007	0.002234093242844313	0.0047285645506513355	1.9113054909077059	1.5471929182861757	2.3011177391016524	1.2353375382721228	9.164027245186537	12.243131130190873	0.7682653277194712	0.9327527818093854
ID102228	102228	7	1.0	65.69554837862542	47.16831110386825	0.0	219.0	219	1.7105783442131932	1		32686.562886597898	32789.0	21054.0	42827.0	3.1705966E7	3499.9105706787923	-0.9811159186410977	-970.4356957141033	-0.022972208528686172	0.009317946050034578	1.9177916371831898	1.5283550188696784	2.231291883929323	1.2548076942237714	9.192546002173634	13.516440214882303	0.6322968530022549	0.9209523809523811
ID100189	100189	7	1.0	65.8284438856838	47.12130545012751	0.0	188.0	188	1.6784351772419344	1		32808.34049409233	32900.0	20867.0	42775.0	3.0544565E7	3591.585275688337	-0.9811762035387096	-952.2870210194144	-0.0018705934381743007	-0.015703183636998477	1.8962350572801154	1.5007592629167477	2.2814482759996584	1.2635171437121466	8.85032091832849	12.972631955847952	0.6608649041311222	0.9254473161033798
ID106845	106845	7	1.0	65.78319651188708	47.25704879267084	0.0	290.0	290	1.6959216842450275	1		32636.231413612586	32726.0	20513.0	42369.0	3.1167601E7	3542.216514899271	-0.9811437185335622	-958.8076082620347	0.010059581951095182	-0.025973127961931207	1.876228263916389	1.568689404540985	2.3334776839718474	1.1960482798475924	9.035692838744614	12.934073349881041	0.6787356863166263	0.9268649439297905
ID95580	95580	7	1.0	65.77777573454324	47.1320146120542	0.0	122.0	122	1.730801766788902	1		32343.10616784629	32430.0	20946.0	42046.0	3.1987332E7	3442.89733018084	-0.9811194898470794	-976.3281883143183	-0.005000388126480433	0.0012233310802074603	1.872910493530561	1.5952724650351005	-0.867566799669942	1.1740379995146168	9.411189805741364	12.549387563458422	0.7509470796712022	0.9410646387832703
ID99164	99164	7	1.0	65.83109174962979	47.094702178815496	0.0	173.0	173	1.6927963816576939	1		32776.17740232312	32859.0	20938.0	42614.0	3.103904E7	3572.0755622771685	-0.9810802367130749	-951.6045037047021	-0.028628889666521756	-0.0018940731044663817	1.889765812919134	1.5237756550606132	2.2715320501165177	1.2401863795651482	9.002420955593001	12.97271738897985	0.67221355659229	0.9334647609659927
ID94566	94566	7	1.0	65.63676762006982	47.06686380188171	0.0	107.0	107	1.6860797976450335	1		32490.170031880974	32589.0	20960.0	42603.0	3.057325E7	3530.4547020140753	-0.9811059211601684	-955.7438448818294	-0.014679039111507971	-0.025064774651303863	1.9128959397504888	1.5385964575273186	2.180319002305104	1.2432733290083793	8.931124063125264	13.202043652266564	0.6439225844185267	0.9103682170542641
ID103782	103782	7	1.0	65.7860346600288	47.17422582016512	0.0	244.0	244	1.7114625925763143	1		32711.12111801244	32849.0	21000.0	42860.0	3.1598943E7	3524.081547760128	-0.9811246909814587	-964.9606643221954	-0.014230713579893453	-0.0030140724584708073	1.903323551102393	1.5365581888689306	-0.8666993920751188	1.2386927907386576	9.202052254502668	13.543608656415959	0.6304138799094867	0.9294287085933753
ID87921	87921	7	1.0	65.55812224969971	47.51938667376354	0.0	6.0	6	1.7520873669122081	1		32334.47342519687	32363.0	20887.0	43681.0	3.2851825E7	3459.1513728055834	-0.9810997260777974	-970.4457830740774	-0.013169089173652466	-0.009237587946564239	1.8906099332254864	1.6068734661868893	-0.9823601081681078	1.176576733021738	9.644092987802647	13.162043611655836	0.6995594090949873	0.9494618624239588
ID90480	90480	7	1.0	63.72608144187287	45.60040079717205	0.0	42.0	42	1.7141126007583913	1		32316.48662551436	32365.0	21306.0	42090.0	3.1411625E7	3503.822295214612	-0.9811356097853238	-959.3969427949869	-0.015824249238951073	0.015969304967746394	1.853044700817013	1.5972926425626945	-1.2989093248969166	1.1601159683825941	9.230571011489738	12.38265892085292	0.7565029236060975	0.950562897699462
ID106355	106355	7	1.0	65.82788855356878	47.1966091384756	0.0	283.0	283	1.731238782770311	1		32619.103030303027	32724.0	20783.0	43179.0	3.2292912E7	3504.84811956875	-0.9811475966526652	-968.7248238505972	-0.03556688717714343	0.03224339283949422	1.8892274953013635	1.5340568836590287	-0.8557519617101182	1.2315237560129992	9.415942931905878	12.957998302361107	0.7046895710574166	0.9505758157389633
ID99698	99698	7	1.0	65.87988300480731	47.1134375419572	0.0	181.0	181	1.6994864210931617	1		32770.869884575026	32870.0	21041.0	42841.0	3.1230639E7	3528.733791918662	-0.981242513271511	-971.6296905000237	-0.010444729752676815	-0.014099320926796555	1.8991701484928245	1.5427453977094978	-0.9329543369279032	1.231032775280035	9.073717848060737	12.712991472532773	0.7055042319312911	0.9271491015055854
ID90996	90996	7	1.0	65.6578067042583	47.134745732813954	0.0	50.0	50	1.7141126007583936	1		32386.607399794433	32445.0	21110.0	42590.0	3.1512169E7	3470.823177704636	-0.9810782091822403	-967.6189298860849	-0.018741753330005363	-0.008849564182880767	1.906243567161052	1.5539566501108313	-0.963365290369386	1.2267031818584482	9.230571011489761	13.346535159422272	0.6511804626763584	0.9282982791586998
ID89463	89463	7	1.0	64.99057511426383	47.10975300434592	0.0	27.0	27	1.7342948112437915	1		32292.775879396984	32329.0	20664.0	42261.0	3.2131312E7	3470.400399176545	-0.981101578073463	-966.1492541583603	0.009669535871443443	-0.006427668997617685	1.8507445554882793	1.6371914175622202	-0.8041806582384708	1.1304387108527847	9.44921481505749	13.15033193246662	0.6866448323185415	0.9337717238139974
ID95096	95096	7	1.0	65.68397909892226	47.078787346101095	0.0	115.0	115	1.6954755651568814	1		32432.463157894745	32504.0	20558.0	42583.0	3.081084E7	3512.2140646076114	-0.9810985133164648	-958.6180548741826	-0.025316689000990655	0.00816147053437745	1.8542075547108932	1.5529587264110258	-0.8399244427893091	1.1939837956904817	9.030939712580096	13.132547787297241	0.6580286873658955	0.9281875915974598
ID91515	91515	7	1.0	65.68608855501975	47.10615645906318	0.0	58.0	58	1.6901129510960846	1		32393.34533898299	32473.0	21066.0	42708.0	3.0579318E7	3495.396435783335	-0.9810693387736088	-960.5573000715572	-3.724101182482463E-4	1.7800521326542142E-4	1.867045764348343	1.5504448293174837	2.289531753360541	1.2042000650679257	8.973902198605911	12.435508610721504	0.7292292680549028	0.9187347931873481
ID105851	105851	7	1.0	65.72387407923726	47.204168626547556	0.0	276.0	276	1.674373895152205	1		32646.229934924086	32799.0	20868.0	42203.0	3.0099824E7	3591.7802026519744	-0.9811721631753422	-947.3229768739465	-0.00913249248865389	-0.005919256592309815	1.8777337455137255	1.5108126530179675	2.229816420984463	1.2428633965719074	8.807542782847852	14.084145657077794	0.557960699106365	0.9105651105651105
ID93053	93053	7	1.0	65.67501191515844	47.025510146590456	0.0	83.0	83	1.7123463843174156	1		32623.374999999993	32684.0	20894.0	42868.0	3.1579427E7	3503.0608446261745	-0.9811277987109427	-968.3095702320002	-0.016722139193203606	0.024379908043798925	1.9333362576841149	1.5221468266856968	-0.8579088190904813	1.2701378236248975	9.211558506831697	12.55393593992114	0.7344853916980673	0.9426070038910502
ID98174	98174	7	1.0	65.70826934869959	47.09127554269355	0.0	158.0	158	1.6364448282011512	1		32897.662895927635	33038.0	21227.0	43025.0	2.9081534E7	3694.4754617123617	-0.9811704800289168	-927.9989400601261	-0.03378559761813218	-0.003642304642126231	1.8079124493880945	1.4927566579420006	-0.8817881082196491	1.211123353407504	8.413033311193038	14.003257835610759	0.5391434108179611	0.9058341862845444
ID103296	103296	7	1.0	65.77017472351214	47.22253911809349	0.0	236.0	236	1.7176395851476693	1		32699.116494845373	32806.0	21051.0	42565.0	3.1718143E7	3522.0029113518317	-0.9812030781071812	-969.2782525823956	-0.02857637222110021	0.032474659504959084	1.9201091974699926	1.5359284694160673	2.3758090134791576	1.2501293098629678	9.268596020805889	12.961877173532429	0.6932470241285806	0.9484435797665368
ID104832	104832	7	1.0	65.76987309873732	47.24313340782813	0.0	261.0	261	1.6990412380020683	1		32696.752891692966	32796.0	20781.0	43093.0	3.1094612E7	3567.2214369065805	-0.9810973290549323	-951.4664316032134	-0.0033382977064121164	0.012038177627754986	1.8648381788724122	1.5288910473949575	-0.8205900374946535	1.219732551936822	9.068964721896226	14.038572335916108	0.5782580512788342	0.9262135922330101
ID107394	107394	7	1.0	65.65063505184936	47.18720165395874	0.0	298.0	298	1.6802370405383116	1		32684.812030075176	32806.0	20544.0	42719.0	3.042956E7	3575.606968265811	-0.9811480194693961	-951.4889769662057	-0.007542152851100617	0.021443079103359675	1.9108487977240867	1.4903788248099163	2.2460825148666905	1.2821228844067865	8.869333422986562	12.990540733272685	0.6604597982211573	0.9174041297935106
ID88454	88454	7	1.0	65.5457714023146	47.56026276025863	0.0	13.0	13	1.7477644208556573	1		32267.656095143717	32318.0	20985.0	43248.0	3.2558065E7	3467.1655272453404	-0.9810882059382333	-965.602016916804	-0.016457646832236352	0.0019840943006145307	1.8878288618394172	1.596187279542501	-0.931039645207048	1.1827113810733454	9.596561726157486	13.425099122068959	0.6690992194517329	0.9430172816440909
ID92038	92038	7	1.0	65.66922662948359	47.08121484875651	0.0	66.0	66	1.692796381657694	1		32385.430834213323	32448.0	21075.0	42529.0	3.0669003E7	3519.1761432904873	-0.9810589774007935	-953.3016918475298	-0.024137932968725153	-0.003909902442744217	1.8947810163075745	1.5382504310456266	-0.9890238244495972	1.2317766847753107	9.002420955593005	12.661811615804453	0.7056307290561855	0.9270680372001959
ID101254	101254	7	1.0	65.76310392462446	47.13683178061805	0.0	204.0	204	1.6901129510960842	1		32683.290562036065	32798.0	20855.0	42767.0	3.0820343E7	3545.4083771717073	-0.9811282145059745	-958.5224244427881	-0.002278161854904089	-0.01713288003302467	1.8848100476037437	1.5201762472606024	-0.9100336863064278	1.2398628455090133	8.973902198605906	13.31926515666858	0.6356684642478958	0.9286768322675846
ID104326	104326	7	1.0	65.90649038611109	47.18798096532207	0.0	253.0	253	1.6927963816576939	1		32680.48152059134	32781.0	21068.0	42831.0	3.0948416E7	3596.184715773746	-0.9810944009005993	-943.1848246796411	-0.018883388527026958	0.007598235142745666	1.8640233217082116	1.5371616489244215	2.1997598459779395	1.2126397526327182	9.002420955593003	14.152360154227154	0.5648217818966701	0.9171912832929784
ID89992	89992	7	1.0	63.82537455414504	45.75162879672288	0.0	35.0	35	1.7114625925763114	1		32289.44674250259	32348.0	21027.0	42327.0	3.1223895E7	3519.5229741892595	-0.9811388429617288	-954.4846171832014	-2.5721469920906697E-4	0.040939033174001174	1.8762016960744508	1.558553760628614	-1.2461484211415008	1.2038094183659853	9.20205225450264	13.388741226733858	0.645082207795905	0.9448511469009269
ID98698	98698	7	1.0	65.74416901256735	47.00633994777591	0.0	166.0	166	1.6281026591939158	1		32902.955326460506	33021.0	21310.0	42922.0	2.872428E7	3722.9823258016327	-0.981097421960199	-917.4132827487362	0.0012782570170551525	-0.00899523008411468	1.8314668744314986	1.4490554346681979	2.2960958499068047	1.2639039408805397	8.327477040231756	12.829680472709198	0.6357576979571428	0.915360501567398
ID100749	100749	7	1.0	65.837548906022	47.111749879384966	0.0	196.0	196	1.6806872045224197	1		32740.635483871014	32846.0	21262.0	42737.0	3.0448791E7	3587.6857590864333	-0.9812294918200137	-954.10740367898	-0.013282321284306915	0.01773818927071	1.8362940356024635	1.5316657369040674	2.21370415217806	1.1988869316317912	8.874086549151073	13.51361727559885	0.6106470933580109	0.9045542635658916
ID102285	102285	7	1.0	65.74866454771946	47.16852201191113	0.0	220.0	220	1.706593556842153	1		32687.2608695652	32803.0	21270.0	42761.0	3.1575894E7	3494.9248688079538	-0.9811103604067297	-971.5493614236992	-0.031854585474332696	-0.013263925467181664	1.898031199989632	1.553352356260106	2.146006669728223	1.2218935339045576	9.14976786669299	13.892923935527968	0.5957068912531496	0.9335596508244419
ID97681	97681	7	1.0	65.73836129292788	47.11352101028655	0.0	151.0	151	1.6598533053306106	1		32857.48461538463	32985.0	21106.0	42915.0	2.9900311E7	3630.3083342979667	-0.981107902647024	-940.0639429189696	-0.013989536369091145	0.02117797133348182	1.8195116088799015	1.497089908036515	-0.837775888439473	1.2153656230748717	8.65544274558335	12.44892265851178	0.7018359566518083	0.9220253164556964
ID88979	88979	7	1.0	65.49486018718589	47.61794430828553	0.0	20.0	20	1.7338585655291197	1		32269.43794147325	32304.0	20981.0	43188.0	3.1979013E7	3487.3475298387057	-0.9811391993211118	-962.7126305961001	-0.0046571246899443025	-0.014179449875080468	1.897586022735956	1.5940354866088817	2.205628863930301	1.1904289701685635	9.444461688892982	12.77207232785503	0.7275524955767181	0.9502630320420848
ID96659	96659	7	1.0	65.72802126306638	47.101753737445655	0.0	137.0	137	1.725548942029247	1		32330.360406091408	32413.0	20994.0	42162.0	3.1845405E7	3446.0637140064186	-0.9812081753429794	-979.7368552045011	-0.020450675056059648	0.0021544059181542543	1.875847389893354	1.5777115523152632	-0.7911956069179231	1.188967265366462	9.354152291767173	12.886103455619272	0.7078986315182642	0.9398280802292263
ID101779	101779	7	1.0	65.65224474730039	47.189751609732554	0.0	212.0	212	1.7034878335098378	1		32681.70177267986	32799.0	21068.0	42464.0	3.1341752E7	3520.2153866162976	-0.9810702732982227	-962.3237278045182	-0.010840903967770028	-0.013713628961871284	1.8887074807435205	1.565391734751944	-0.9267663346771198	1.2065398320522052	9.116495983541379	12.887331298622778	0.6897819450536171	0.9225589225589221
ID102803	102803	7	1.0	65.74989417440602	47.206342867451006	0.0	228.0	228	1.6802370405383114	1		32685.562700964612	32798.0	20798.0	42867.0	3.049563E7	3573.4118939648097	-0.9811278580767588	-951.0586423163646	-0.0033285919339713444	3.743086392836434E-4	1.864408200388625	1.5212478670956786	-1.0286458163772132	1.225578185327614	8.86933342298656	14.086423259265093	0.5616934742717624	0.908029197080292
ID105362	105362	7	1.0	65.72094638682363	47.21095080741804	0.0	269.0	269	1.681587170961492	1		32730.980707395476	32852.0	21104.0	42934.0	3.0538005E7	3575.8952868661704	-0.9811418940336695	-952.4407521920291	0.00684483667633742	-0.016877012520164606	1.8669666407894872	1.5416781573228568	2.195570093404627	1.2109963625816025	8.883592801480104	13.313422734845945	0.6298237931956816	0.9284649776453051
ID96148	96148	7	1.0	65.69950988835764	47.14224683696484	0.0	130.0	130	1.6963676860105932	1		32367.509989484734	32465.0	21035.0	42695.0	3.0781502E7	3532.4982323763743	-0.9811128344653186	-951.9398410220119	-0.015152639292116856	-0.040023822126657886	1.8694598757121506	1.570960633656177	2.173892586507067	1.1900106442268137	9.040445964909129	13.11837504597856	0.6601454478389177	0.9296187683284459
ID93591	93591	7	1.0	65.72384251063066	47.09085036322422	0.0	92.0	92	1.7061502282058012	1		32580.295950155753	32636.0	21010.0	42737.0	3.1374825E7	3529.383693858787	-0.9810972382489709	-958.237005193789	-0.0038960605707801968	-0.02734175305370827	1.9005491678292825	1.5584210565290864	2.202140625690915	1.2195350928215662	9.145014740528477	12.187597061859837	0.7736741723293317	0.9326223945710133
ID97175	97175	7	1.0	65.80552023155994	47.11177174482161	0.0	144.0	144	1.727301658521762	1		32332.51821862349	32420.0	20646.0	42105.0	3.1944528E7	3433.054869242558	-0.9811165525661326	-978.6515789994572	-0.011841380452536488	-0.005009598911733532	1.9213962236810587	1.5728857306162298	2.3356969334330024	1.2215739429006636	9.373164796425234	12.420126581826036	0.7635615882912425	0.9394949976179131
ID94105	94105	7	1.0	65.69523948072101	47.07011952131952	0.0	100.0	100	1.7008212712173425	1		32531.513061650974	32649.0	21039.0	42469.0	3.1132658E7	3492.961936679946	-0.9810760805237737	-965.6772532283397	-0.018307758201231067	3.503594239459809E-5	1.8862514605459428	1.5414686590345692	2.3138107373601917	1.2236716260759484	9.087977226554287	13.034039851822127	0.672231725824441	0.9245647969052228
ID103835	103835	7	1.0	65.71699659480502	47.19054014741698	0.0	245.0	245	1.675277253132763	1		32700.85113268605	32822.0	20709.0	42658.0	3.0313689E7	3576.1276252490543	-0.981177625230499	-953.3431761723499	0.012386628540333839	-0.019348041928899197	1.8252900395286922	1.5439632012553295	2.13615963169194	1.1822108441733767	8.817049035176886	14.142009334968531	0.5540014238864502	0.9031158714703019
ID99229	99229	7	1.0	65.88781871815718	47.11078811608456	0.0	174.0	174	1.6752772531327629	1		32778.59870550165	32872.0	21139.0	42508.0	3.0385761E7	3598.2192930239107	-0.9811628603510127	-948.9840092266331	-0.005304612870975054	-0.009218597390141317	1.8806657748186917	1.519227048861155	2.235418352913029	1.2379096174126698	8.817049035176884	12.670873850853269	0.6901126460533685	0.921510183805266
ID94629	94629	7	1.0	65.67944521850981	47.058440319635	0.0	108.0	108	1.6999314875983937	1		32501.20104712043	32597.0	20982.0	42386.0	3.1038647E7	3504.2412812820494	-0.9811075471059618	-963.3046858117998	-0.002753513553395812	0.013131557115432242	1.9133177943565554	1.5268901010375922	-0.8568261364399091	1.2530815368154968	9.078470974225255	13.622149028434992	0.6147964045009937	0.912129894937918
ID95653	95653	7	1.0	65.76121739467737	47.142193602829565	0.0	123.0	123	1.6981505216955035	1		32352.508438818524	32444.0	20934.0	42176.0	3.0670178E7	3522.0821636662768	-0.9812276067203738	-960.25944218935	-0.008345304714539058	-0.014633058771029122	1.8546564939506962	1.5809577244433404	-0.920143686947065	1.1731221305134683	9.05945846956719	12.83347367021683	0.6912317125302558	0.9189971070395373
ID100263	100263	7	1.0	65.76652135864879	47.13555089204309	0.0	189.0	189	1.6607645616744833	1		32788.647639956114	32904.0	21143.0	42817.0	2.9870458E7	3628.1429254914815	-0.9811490742528866	-940.7439387999373	-0.007458211887359325	0.020781260968719562	1.8550007095917467	1.4957684177882464	2.32490705813746	1.240165715181156	8.664948997912372	13.031046516043471	0.6412350968984729	0.9216380182002019
ID106921	106921	7	1.0	65.72558507557176	47.206016560867134	0.0	291.0	291	1.696367686010593	1		32641.507869884565	32772.0	20441.0	42624.0	3.1107357E7	3556.056872027124	-0.981117077715863	-953.8567116945146	-0.007782073059949521	-0.0023703523209884923	1.8667499282122912	1.558525849212061	-0.9479886044322655	1.1977664208495855	9.040445964909127	13.198199131376033	0.6521843385816465	0.9224054316197863
ID91059	91059	7	1.0	65.67323768873953	47.11297332859272	0.0	51.0	51	1.724233235439139	1		32379.433673469393	32449.0	21033.0	42383.0	3.1731845E7	3455.436442751711	-0.9811269962929092	-974.2727047512362	-0.019413329528846546	0.002661050568590029	1.9028700099528264	1.5658979503613524	-0.8719859753678615	1.2151941379792426	9.339892913273626	12.836620425779806	0.7122793635078127	0.9392925430210324
ID99763	99763	7	1.0	65.83927328154324	47.11262523205584	0.0	182.0	182	1.683385660428427	1		32775.56196581197	32873.0	21127.0	42635.0	3.0677926E7	3552.9492005690986	-0.9812008751973201	-962.967079217363	0.005345638022038507	0.007798850375893341	1.851440755182579	1.5358756665956579	-0.9218346642137163	1.20546265264192	8.902605306138168	12.587561495993569	0.7060635191059571	0.9235700197238659
ID87989	87989	7	1.0	65.54867042179143	47.53427639176703	0.0	7.0	7	1.725987288014225	1		32345.255081300842	32393.0	21070.0	42944.0	3.1827731E7	3510.537471344772	-0.9811141374152157	-957.3035543577539	-0.0011057689976491714	-0.008748500713270107	1.8821961053276255	1.6122907647237221	-1.025581739969178	1.1674048791380094	9.358905417931695	12.437577868410846	0.7602620227134622	0.9425562470081378
ID95159	95159	7	1.0	65.72740847089534	47.07688600800921	0.0	116.0	116	1.6990412380020676	1		32426.825995807107	32498.0	20872.0	42422.0	3.0935192E7	3518.046233383796	-0.9810694005993387	-955.3626517709324	-0.03666115938778461	0.005575229801620916	1.8411873150852078	1.5559630371610256	-0.78959300706507	1.1833104457575008	9.06896472189622	13.307815041937696	0.6435081685187847	0.9284671532846714
ID89526	89526	7	1.0	64.73860836885041	46.823949134593306	0.0	28.0	28	1.7127881091756134	1		32300.826625386962	32356.0	20896.0	42990.0	3.1299501E7	3534.0720673091787	-0.9811182671301725	-949.834070292228	0.014121828939258202	-0.014331021555565614	1.83953339816596	1.6070232106610793	-0.8877229079801987	1.144683776788285	9.21631163299622	11.721435193427396	0.8429570239592075	0.9570582428430398
ID106425	106425	7	1.0	65.78068303217327	47.25392583014277	0.0	284.0	284	1.7070367703431568	1		32609.44859813083	32740.0	20818.0	42903.0	3.1402899E7	3529.340650083267	-0.9810996191530034	-959.2292744560777	-0.0020756798736183	8.258971272537329E-4	1.8785691215401041	1.5741370636212837	2.3232303343237226	1.193396156506523	9.154520992857506	12.960101556227809	0.6849023865688965	0.9272989889263358
ID90552	90552	7	1.0	63.7201816902359	45.369024586576415	0.0	43.0	43	1.6977049882963358	1		32330.992639326996	32397.0	21031.0	41856.0	3.0746774E7	3532.2046434349836	-0.9811188125800073	-951.2517687036584	-0.002127853690615695	-5.694434022715023E-4	1.8562172909824866	1.5553514564789432	-1.0649983227468285	1.193439131233177	9.054705343402658	13.06619794750937	0.6664778486642166	0.9365781710914458
ID93112	93112	7	1.0	65.67541512835612	47.042430618946085	0.0	84.0	84	1.701265988513795	1		32621.72356020941	32712.0	21107.0	42535.0	3.1153746E7	3545.1991039437667	-0.9811061431893675	-955.6341109718743	-0.029004140364530643	0.02719148167229684	1.9430710455470603	1.499748251291306	-0.8637619991020727	1.2955981404706067	9.0927303527188	13.73610745815865	0.6055873808896282	0.9277400581959264
ID105917	105917	7	1.0	65.76160270331582	47.211941162052824	0.0	277.0	277	1.7021550745366032	1		32611.144791666688	32740.0	20600.0	42324.0	3.1306699E7	3512.407409022947	-0.9811177545372993	-964.8474461108289	-0.010763785286195508	0.0010931143406589516	1.8965554294028517	1.5394812572734435	2.2275568905219183	1.231944475090147	9.102236605047834	12.331616857464189	0.7521733446634635	0.9368884540117418
ID98239	98239	7	1.0	65.72353975302545	47.076978792514645	0.0	159.0	159	1.649337671037297	1		32897.296213808455	33049.0	21378.0	43099.0	2.9541772E7	3644.202699440877	-0.9810859925187605	-936.507358434713	-0.015190570008968438	0.014978544386161322	1.8189142592028458	1.48536091499225	2.324251790026505	1.2245604693404337	8.546120843799482	12.811415830879934	0.6543116277401962	0.9272821041774107
ID107455	107455	7	1.0	65.69840858568936	47.177649788478725	0.0	299.0	299	1.7189603385801515	1		32676.229038854843	32773.0	20923.0	42742.0	3.1957352E7	3490.996836093736	-0.9810794241582534	-970.6938757087844	-0.014298984897232546	0.013085667135580265	1.9231310529271068	1.5379068870535915	-0.8445890700567447	1.2504860138909641	9.282855399299432	13.224373648448498	0.667023640567866	0.9425675675675673
ID103358	103358	7	1.0	65.76020949919408	47.23218754447241	0.0	237.0	237	1.6977049882963375	1		32714.313746065032	32837.0	20857.0	42850.0	3.1176741E7	3553.8213042574985	-0.9811078265529856	-956.1081928883976	0.0058637889063658695	0.009752659244379073	1.8625923529927393	1.5401881850541645	-0.8889129688561188	1.2093277763504182	9.054705343402677	13.163804234956794	0.6566309603871843	0.93519882179676
ID104387	104387	7	1.0	65.89034413501093	47.17798094831028	0.0	254.0	254	1.705706784344326	1		32664.765072765145	32766.0	20494.0	42528.0	3.1423504E7	3514.231444288117	-0.9811227210907354	-966.1912835041056	-0.017281844453856502	-0.0062487491519599685	1.8516493164049377	1.5752206622005143	-0.9119365087814418	1.1754856705715533	9.140261614363954	13.305142588866055	0.6488277618383039	0.9231877100336048
ID104902	104902	7	1.0	65.75823373530086	47.23809286825723	0.0	262.0	262	1.7008212712173423	1		32704.984326018806	32777.0	20886.0	42894.0	3.129867E7	3536.1303940861676	-0.9811049749584411	-960.4697160195757	-0.016142146219509445	0.007157194756525836	1.854347118183975	1.5563857700220816	-0.888822140476759	1.1914444053016922	9.087977226554285	13.758235403839993	0.6033254175862715	0.9259079903147698
ID88523	88523	7	1.0	65.52771707151541	47.590994981531296	0.0	14.0	14	1.7615605060170734	1		32244.444985394348	32264.0	21048.0	43229.0	3.3115045E7	3424.363850319918	-0.9811222021911482	-978.761259791583	-0.005584075665696657	0.013401131861718122	1.9298643215122377	1.6200230258081318	-0.896007229751602	1.1912573406477014	9.748661763421994	13.161294477777439	0.7072250805281557	0.949537037037037
ID91595	91595	7	1.0	65.68007180160546	47.10078565135143	0.0	59.0	59	1.71367121730811	1		32420.148606811108	32511.0	20881.0	42402.0	3.1415124E7	3474.066624545001	-0.9811859845346957	-973.3671680551051	-0.024049519759696197	-0.029586642115759527	1.9048620668469693	1.5827865692362597	-0.9889765634430153	1.2034863726232656	9.225817885325245	12.19965096006151	0.7789685623251353	0.938588007736944
ID98763	98763	7	1.0	65.81365949074656	47.04756290618514	0.0	167.0	167	1.6271731114965642	1		32890.808705612835	33016.0	21056.0	42650.0	2.8713676E7	3703.873641304441	-0.9811697590012517	-925.4152695352973	-0.00935182144662802	-0.0075354513999996925	1.832040242841892	1.4593621363623959	2.266160959821166	1.2553705466200686	8.31797078790272	13.751299775471452	0.5527640057981023	0.9152719665271968
ID92106	92106	7	1.0	65.72163983078259	47.14592797126704	0.0	67.0	67	1.6950293286535199	1		32387.58078141499	32504.0	20988.0	42572.0	3.0671039E7	3527.2695862689584	-0.9811249550443584	-954.5664774114415	-0.022057960784771284	-0.03456053575512563	1.9048995921606724	1.5581654774822555	2.056215041235464	1.2225271447026815	9.026186586415582	13.617260722887586	0.6116946264509749	0.9196125907990316
ID87501	87501	7	1.0	65.44749545450426	47.54484376394204	0.0	0.0	0	1.7351669736379927	1		32257.58408862033	32302.0	21052.0	43036.0	3.2031781E7	3474.7434288591426	-0.9811483086383966	-966.3254775713677	-0.0056339596628416705	0.0012110761519505968	1.918790439873892	1.5836353350644838	-0.9752688848558546	1.2116365411837449	9.458721067386533	13.638937138603199	0.6389711164450899	0.9338338808071331
ID93647	93647	7	1.0	65.73841558720419	47.06548521757801	0.0	93.0	93	1.6945829746421854	1		32577.343519494174	32691.0	21171.0	42134.0	3.0915899E7	3524.6643877718125	-0.9811602820896974	-962.7055070552514	-0.03145979240904256	0.0055598701386948245	1.9190177140182243	1.4828927516444341	2.2466610225363506	1.2941041837922231	9.021433460251066	13.58002364768098	0.6147299345976417	0.9276637341153472
ID102351	102351	7	1.0	65.68114882910639	47.18604933383451	0.0	221.0	221	1.6851822304812702	1		32700.862619808315	32798.0	20938.0	42659.0	3.070611E7	3547.3799655096577	-0.9810854558808423	-956.2962551073434	-0.013446775847659864	0.022650819738543795	1.901066667219651	1.513245859029526	-0.9133922983981918	1.256284070348517	8.921617810796233	12.703587210854783	0.694705491670649	0.9269135802469134
ID100814	100814	7	1.0	65.81925126013941	47.1153544110883	0.0	197.0	197	1.7003764376093113	1		32727.898429319375	32846.0	21056.0	42415.0	3.1255143E7	3528.418308253202	-0.9811494046605621	-965.5574552620392	0.016300442294144294	-0.028704714729743747	1.912100814827118	1.5590189871411566	2.202394601521166	1.2264769259375239	9.08322410038977	12.667593702892782	0.7113144680134648	0.9161073825503357
ID101329	101329	7	1.0	65.78213920585254	47.13852524168216	0.0	205.0	205	1.7185202002196969	1		32669.102564102544	32758.0	20901.0	42523.0	3.1852375E7	3483.2109030043835	-0.9811111969392572	-974.3191138678663	-0.0056322092933058015	-0.02483696898367323	1.9035295111184884	1.5727266483478686	2.2560814120653405	1.2103371638791296	9.278102273134923	12.550531281871054	0.7401927014113087	0.9443638122883409
ID102864	102864	7	1.0	65.78303380677276	47.18356678962695	0.0	229.0	229	1.7268636461758022	1		32682.68832487312	32736.0	21059.0	43059.0	3.2192448E7	3509.192463987206	-0.981110724708128	-967.4829207431421	-0.015790316975096367	-4.072939266008369E-5	1.8863802900429782	1.5833483343532504	-0.8720329129910966	1.1913867903322153	9.36841167026072	12.99276405154216	0.6973852007668354	0.9412607449856734
ID90068	90068	7	1.0	63.8033942516648	45.746849205258705	0.0	36.0	36	1.6914551985222783	1		32305.541798941817	32392.0	21119.0	42211.0	3.0528737E7	3565.0819053929026	-0.981090811873651	-940.3160274140843	6.478026213180935E-4	0.012386409671001257	1.83622499910781	1.5734444291214253	-1.3648245171574742	1.1670097558724175	8.98816157709943	12.419366244926108	0.73228791317818	0.9422022919780769
ID101844	101844	7	1.0	65.66291528657273	47.18343402445144	0.0	213.0	213	1.6761801242590082	1		32710.053763440894	32822.0	21167.0	42438.0	3.042035E7	3593.129945685089	-0.9810864671057958	-944.4369193989685	-0.013019277963976563	-0.01660346731752368	1.8820214908459294	1.5262794864421612	-0.9290694483882582	1.2330778914109772	8.826555287505917	12.732170194004947	0.6842207478180979	0.9266467065868265
ID96727	96727	7	1.0	65.7259086725414	47.10599697131261	0.0	138.0	138	1.7096936385195627	1		32336.974173553714	32409.0	21141.0	42344.0	3.1302191E7	3472.252676548419	-0.9811135884842899	-967.5822584792264	-0.0011428832007915404	-0.01149521058167551	1.9049575262488565	1.5642755883160147	2.2375560194484163	1.2177889500274024	9.183039749844603	12.505447690062885	0.7379005608013524	0.9346879535558782
ID96214	96214	7	1.0	65.68599741375502	47.116611062241574	0.0	131.0	131	1.7079228522976335	1		32421.565803108795	32509.0	21038.0	42208.0	3.1286811E7	3499.712444481344	-0.981064052679203	-959.935262393548	-0.023662016419729353	-0.023335645309404622	1.858014535514978	1.5822385981634255	-0.9892686429248078	1.1742947856737016	9.164027245186539	13.161139561130438	0.6648279156613961	0.9242569511025888
ID94169	94169	7	1.0	65.6780479391784	47.102549653041436	0.0	101.0	101	1.686528402095607	1		32506.689434364995	32584.0	20862.0	42168.0	3.0458768E7	3546.800452735234	-0.9811458136763367	-953.8756072633838	-0.01535689815853812	7.709702775113689E-4	1.8574753586340793	1.5444715246312577	2.2261006216402173	1.2026607995104028	8.93587718928978	13.311288165702798	0.6337338207678936	0.919315403422983
ID105433	105433	7	1.0	65.76409642153433	47.164247708904455	0.0	270.0	270	1.7048195505863295	1		32716.431250000023	32821.0	20575.0	43006.0	3.1407774E7	3556.518990528829	-0.9811318218357454	-956.6832740577147	-0.011722479882844127	8.361526181367712E-4	1.8439654045476994	1.574826125583285	-0.8729914912434202	1.1709009487410749	9.130755362034927	12.723360196024645	0.7087824029484772	0.9316197866149364
ID97752	97752	7	1.0	65.77537971751862	47.086196075052	0.0	152.0	152	1.6313519050816139	1		32911.05227272726	32987.0	21196.0	43215.0	2.8961726E7	3706.2187440003268	-0.9811370342870105	-923.7626730963076	-0.005122966477482508	0.002814392503176307	1.8288545093630235	1.4575580183579078	-0.9355836619157649	1.2547387385810003	8.360748923383369	13.398014104150148	0.5852941512977504	0.9233595800524937
ID99290	99290	7	1.0	65.89749470346095	47.088404164053	0.0	175.0	175	1.6820369736098906	1		32751.059765208123	32858.0	21039.0	42366.0	3.0687743E7	3577.6740756105924	-0.9811246298097172	-951.6632080157921	-0.006950813706744247	0.015371775901156692	1.8921788049803496	1.504648377361581	2.2556048737003276	1.257555475052788	8.888345927644625	13.502439145051826	0.6126414197848041	0.9230009871668317
ID103902	103902	7	1.0	65.73523237760466	47.17843550407958	0.0	246.0	246	1.69056048531579	1		32721.17001055969	32831.0	21076.0	42662.0	3.0986948E7	3548.169439542045	-0.9810754000882181	-956.1590685785859	0.004183150523943716	-0.01388657910714016	1.867854346899048	1.543739314628624	2.21839601381236	1.2099545105828935	8.978655324770424	12.646641039505091	0.7054573790433624	0.9264345267287888
ID89058	89058	7	1.0	65.48099995690873	47.63107841545382	0.0	21.0	21	1.7460322455828627	1		32258.869910625606	32280.0	20783.0	42769.0	3.2484682E7	3446.6310816621817	-0.9811039495565512	-971.9150989688391	0.0030673676142238663	-0.007557316117278607	1.8999964328591004	1.6275697082627283	-0.9719934995213443	1.167382523288149	9.577549221499423	12.391463688561268	0.7838248706685232	0.9451219512195119
ID97250	97250	7	1.0	65.80688531069984	47.11042672218352	0.0	145.0	145	1.7154360696989075	1		32334.26954732508	32414.0	20674.0	42326.0	3.142891E7	3465.508379279652	-0.9810223308235291	-964.6330075454991	-8.718547140169441E-4	-0.011244831716836627	1.885181312656183	1.5680619905894349	-0.8966523005008642	1.2022364702224195	9.244830389983305	13.176837950002893	0.6690928698474052	0.9244296577946763
ID94694	94694	7	1.0	65.66975909551635	47.067221346395584	0.0	109.0	109	1.6968135705460923	1		32498.301470588256	32584.0	20961.0	42328.0	3.0938383E7	3522.192942106937	-0.9810605227056144	-955.884298169697	-0.017765378839852033	-0.0035312783600663145	1.8888361238645284	1.532368410023526	2.251052861102787	1.2326253344230254	9.045199091073645	12.816748459075242	0.691946110620807	0.9310176125244619
ID95723	95723	7	1.0	65.78754334123228	47.13545688296437	0.0	124.0	124	1.7325491693205592	1		32346.2916246216	32386.0	21027.0	42443.0	3.2055175E7	3446.779207576005	-0.9811369416808254	-976.2443861646957	-0.007709246299734506	-0.017284616098635738	1.9094079901100494	1.5948968398919678	2.339463514461081	1.1971984283568995	9.430202310399423	12.161266278998308	0.8012596601204788	0.9465648854961828
ID93165	93165	7	1.0	65.63725587723374	47.08657350742488	0.0	85.0	85	1.6725657154723073	1		32620.762675296664	32701.0	21106.0	42386.0	3.0239447E7	3575.192148741047	-0.981101153144416	-947.3341620119738	-0.011646808933171746	-0.007768391438087695	1.8647369096255535	1.53704114325404	2.2054522047229703	1.2131990856651729	8.788530278189793	12.539396209243042	0.7023811813941387	0.9212755356253118
ID99822	99822	7	1.0	65.80567885861024	47.141430882584785	0.0	183.0	183	1.675728749503481	1		32758.152852529616	32873.0	21024.0	43018.0	3.0432324E7	3589.4426454016734	-0.9811691181344941	-951.0330159157174	-0.010515805796524023	0.02015021800667109	1.8577059033220953	1.5035507423315504	-0.8648670255621725	1.2355458655431595	8.8218021613414	13.21078816999606	0.6351988750896914	0.9233830845771145
ID100336	100336	7	1.0	65.81396200957771	47.12565577289216	0.0	190.0	190	1.6954755651568816	1		32774.92016806718	32883.0	21071.0	42660.0	3.1201724E7	3504.739808168032	-0.9811341679445914	-972.6762078766193	-0.017104917471508416	0.005866200096465402	1.8761157108578081	1.5407546227051465	2.3314557849997093	1.2176602836108055	9.0309397125801	12.784186724572598	0.6943790295609243	0.9304603330068563
ID91127	91127	7	1.0	65.68638579313459	47.10289348088726	0.0	52.0	52	1.7207197662040634	1		32383.725229826345	32480.0	21085.0	42461.0	3.1703667E7	3471.919899189402	-0.981093866180169	-968.0436434201663	-0.018890530729101185	-0.01728307841096442	1.895356149379269	1.5919034369441565	-0.8645871049230971	1.190622562520265	9.301867903957499	12.665792639460848	0.7286438180079314	0.9354684512428301
ID106998	106998	7	1.0	65.68063304587994	47.197792943893184	0.0	292.0	292	1.7061502282058008	1		32616.517169615017	32710.0	20643.0	42635.0	3.1344473E7	3537.029862747178	-0.9811929855369359	-962.1957407032105	-0.01575068389124865	-0.03419847383963464	1.902519661718502	1.5619846536944642	-1.032068026382796	1.2180143109720007	9.145014740528472	13.293496157369413	0.6503031311940005	0.9175011921793035
ID88057	88057	7	1.0	65.56764692092585	47.569621840350706	0.0	8.0	8	1.7347309472525079	1		32312.677744209457	32364.0	20783.0	43441.0	3.2086489E7	3497.203294050474	-0.9810862468255588	-958.5428604904639	-4.317421587007479E-4	-0.0011997724423130397	1.8970469404505936	1.6092478482277401	-0.9661795783184333	1.178840750068304	9.45396794122201	12.685038664109747	0.7383128015642726	0.936440677966101
ID103419	103419	7	1.0	65.68980521681344	47.12569782141604	0.0	238.0	238	1.675277253132763	1		32822.004301075256	32961.0	21317.0	42658.0	3.0524464E7	3614.754647326565	-0.981117993895857	-943.6031371817437	0.0028844263723173673	0.005149883803925083	1.841406516171517	1.5157867969984693	-0.9119279542082261	1.2148189440743469	8.817049035176886	12.654077550725425	0.6919458941774684	0.9411466260781332
ID90620	90620	7	1.0	63.70917792885426	45.380979366223045	0.0	44.0	44	1.7079228522976317	1		32343.035233160666	32427.0	21147.0	42095.0	3.1211029E7	3496.025909598363	-0.9811072246110731	-960.8527540718068	0.0025977928440499604	0.047732773011435393	1.9051838518153532	1.5482685220893915	-1.114979075481834	1.2305254706362587	9.164027245186519	12.886686265531996	0.6934477203239422	0.9535113748763602
ID89599	89599	7	1.0	64.44609485116715	46.52113639873235	0.0	29.0	29	1.6892175269531828	1		32282.20656779664	32322.0	20902.0	42588.0	3.0474403E7	3491.8056289079823	-0.9811534019644098	-962.6027392013634	0.024926757229235704	0.0025380678353486333	1.7586204456218795	1.6608095852807219	-0.8641017364219129	1.0588934825569571	8.964395946276877	12.325722270761188	0.7414914353140372	0.931818181818182
ID106495	106495	7	1.0	65.75041165944062	47.25408886072583	0.0	285.0	285	1.7017105895898588	1		32612.567398119107	32738.0	20728.0	42874.0	3.1210227E7	3544.758382820495	-0.9811164212424105	-956.0147388946245	-0.023468857922649845	0.007875486360708355	1.887639065711994	1.5464284115482505	2.2012303279803023	1.2206443257351505	9.097483478883317	13.123786098395554	0.6637627142352944	0.9197501201345505
ID98302	98302	7	1.0	65.73231348334016	47.10773673374416	0.0	160.0	160	1.6438245491905163	1		32887.539842873186	33028.0	21405.0	42920.0	2.9302798E7	3680.3945906755257	-0.9811726220479279	-931.3707178400708	-0.014035380896841596	-0.014164845383136743	1.8347717848186123	1.4821697174939439	-0.9045136009782868	1.2378958786992684	8.489083329825295	12.953834142206297	0.6357318886338675	0.9258683255572838
ID88065	88065	9	1.0	45.189085581186696	57.70735722089642	0.0	8.0	8	1.729490056280825	1		31815.662285136503	31788.0	20020.0	45915.0	3.146569E7	3607.8918986902663	-0.981065377923105	-913.8159951013328	-0.013667144546597726	0.008536253571475097	1.9431428599891547	1.5739528227025275	2.2826804995131003	1.2345623273845756	9.396930427247815	12.263950464591716	0.7851182996851448	0.9578488372093028
ID89601	89601	9	1.0	45.105963481170434	57.73998819097296	0.0	29.0	29	1.733422210025662	1		31839.80362537766	31791.0	19522.0	45876.0	3.1616925E7	3618.0909925191404	-0.9810631535447747	-911.8222771169006	-0.011252007650649827	0.01832274200758692	1.958564144739344	1.5643365591078715	-0.9047305233222663	1.2520094434514126	9.439708562728459	11.868323753300766	0.8421504414970304	0.963609898107715
ID103427	103427	9	1.0	44.34576682187876	57.85293134666579	0.0	238.0	238	1.8223508639488433	1		32149.90237226275	32163.0	20344.0	47154.0	3.5236293E7	3710.309341132958	-0.9811187595316898	-900.5142523817372	0.013525205850539202	-0.008829520693773536	1.941561880351839	1.7411754078248223	2.4403509047761016	1.1150868956835034	10.433111931112272	12.738284817550602	0.8079822505947074	0.9502164502164506
ID90626	90626	9	1.0	44.96921051378327	57.774409251277184	0.0	44.0	44	1.7299274036278793	1		31853.09696969692	31808.0	19541.0	45843.0	3.1534566E7	3683.8781345071416	-0.9810479630767093	-895.1807838961164	0.006216970026202701	-0.010171275530936687	1.8821762597784073	1.6119716979306606	-0.8220951660715912	1.1676236389228278	9.401683553412331	12.372449215299236	0.7717988616960606	0.9523350987000482
ID98308	98308	9	1.0	44.406442322721674	57.789231926381696	0.0	160.0	160	1.7939010318411897	1		32297.25	32265.0	19796.0	46766.0	3.4364274E7	3762.883712021613	-0.9810960425823365	-890.9093920636551	0.0037444362729586794	-0.011776416084369872	1.9473828617251787	1.6991257069923469	-0.9541761425380576	1.146108762707308	10.109899351925186	14.874828034574753	0.5741862507274649	0.9288209606986901
ID106502	106502	9	1.0	44.30277079021839	57.862187022941896	0.0	285.0	285	1.8027349278410894	1		32021.134328358236	32002.0	19965.0	46425.0	3.4326656E7	3730.0236741058384	-0.9811186173868259	-892.1601973506879	0.008568218142344248	-0.014617865913833551	1.9016440342706389	1.723624282014538	-0.7275373629331638	1.1032822257806876	10.20971500138003	12.594247660966868	0.8088705519654168	0.9533954727030628
ID104968	104968	9	1.0	44.24355541983725	57.88728383538048	0.0	263.0	263	1.8035739946437193	1		32106.38232558139	32085.0	19725.0	46846.0	3.4514361E7	3693.133230163712	-0.9810812548440353	-901.6521950474541	-0.0054662696649486475	-0.010758080104321468	1.9326954333854542	1.6945317546487402	-0.7937595135987351	1.1405483715978417	10.219221253709051	13.25116653333409	0.7313401931057043	0.9564056939501778
ID92170	92170	9	1.0	44.70714298952585	57.83234841573324	0.0	68.0	68	1.7123463843174154	1		31821.768595041325	31804.0	19588.0	45196.0	3.0803472E7	3832.15943537366	-0.9810191466098762	-858.3659636924408	6.498892876828722E-4	0.0029950751516145957	1.7842148928763713	1.6524256822006986	-0.5656262796318371	1.0797550002370793	9.211558506831695	12.036267830313493	0.7990230220847485	0.9565646594274432
ID95245	95245	9	1.0	44.624563961292324	57.7317848913181	0.0	117.0	117	1.745165513215937	1		31815.983118172786	31805.0	19579.0	45590.0	3.2038695E7	3803.585131111874	-0.9810688394465993	-866.9707500155415	-1.9770408902523845E-4	-0.013439819028074524	1.8580241743412762	1.644533427729637	-0.7542067773788486	1.129818429356206	9.568042969170387	13.202297654026259	0.6898170764064842	0.9428571428571425
ID91664	91664	9	1.0	44.75138085817241	57.740934856614444	0.0	60.0	60	1.7369099845984546	1		31877.717151454355	31854.0	19365.0	46053.0	3.1782084E7	3794.359600690758	-0.9811412580893741	-874.1733097299191	-0.004476187373619856	-7.837311144164445E-4	1.8927625122724085	1.6212767102826413	2.45369621413852	1.1674518607884268	9.477733572044585	12.979747452045299	0.706938892590448	0.9357109338338815
ID106003	106003	9	1.0	44.27412240695446	57.84407062509262	0.0	278.0	278	1.7845995732867115	1		32002.65052231714	31973.0	19679.0	46273.0	3.3698791E7	3766.708041380963	-0.981097124486483	-881.93811885472	0.010200192951731071	-0.006765175598675279	1.8916839352963466	1.6941846360570818	-0.700475409495532	1.1165748378517408	10.00533057630584	13.760841343329943	0.6639743936844956	0.9372217275155833
ID93717	93717	9	1.0	44.604246948204334	57.787213283311985	0.0	94.0	94	1.763277426995792	1		31985.21875	31925.0	19850.0	46048.0	3.2752864E7	3768.662865492732	-0.9810796600208748	-880.1716348058643	0.017192767287094582	-0.0017154131874768499	1.851387803570339	1.7067448906229017	-0.7999937445451746	1.084747822443838	9.767674268080047	13.925578928871763	0.6329574472166608	0.934515688949522
ID102932	102932	9	1.0	44.28668752388424	57.856689186209266	0.0	230.0	230	1.785023418340375	1		32062.426526717558	32037.0	20119.0	46869.0	3.3601423E7	3752.8962498352234	-0.9811841067367398	-891.0159710571905	0.003450813061983948	-0.007333433513652995	1.887642907128594	1.7093337339859087	-0.8583937307867456	1.1043150144395122	10.010083702470357	12.879490339845686	0.7583159968187192	0.9448183041722742
ID87575	87575	9	1.0	45.132286970422875	57.68973354960981	0.0	1.0	1	1.7202800779980345	1		31808.73135852905	31749.0	19783.0	45830.0	3.1140748E7	3615.49944171397	-0.9811025460397484	-913.5222969841296	-0.0011450981084521047	-5.735625595021932E-4	1.887527117298915	1.576536945460843	-0.838852397985006	1.1972615819334098	9.297114777792984	12.974729023430802	0.6940031853861516	0.935437589670015
ID101398	101398	9	1.0	44.37861964250982	57.793562093640105	0.0	206.0	206	1.8052509582739136	1		32054.15027829313	32010.0	19972.0	46431.0	3.4554374E7	3692.7714771692954	-0.981056393434617	-899.069238577513	0.008195018767202536	-0.0073431545320942985	1.9244938340777868	1.7096351510266814	2.428326893311957	1.1256751669630078	10.238233758367125	12.89942462680371	0.7732042396356981	0.9530973451327436
ID94233	94233	9	1.0	44.59841282992337	57.75103558649433	0.0	102.0	102	1.7581216340093115	1		31942.468043264525	31893.0	19789.0	45889.0	3.248549E7	3778.2739475646636	-0.9811240947833507	-878.8629864699105	0.008832698682288783	-0.027311620701487575	1.8430341558338905	1.7125151133395973	-0.7398798597695218	1.076214826647437	9.710636754105861	13.02220444881228	0.7195956905221819	0.9333028780264965
ID98841	98841	9	1.0	44.5309750024683	57.73716463178143	0.0	168.0	168	1.7726907681879196	1		32300.2868142445	32263.0	19873.0	46056.0	3.3559998E7	3791.855965529688	-0.9811041601584385	-884.572553890254	0.02177009113760584	-0.010203478667174163	1.909465568213801	1.7020669854626036	2.2569858240082348	1.121851010872424	9.872243043699402	13.613774677104733	0.66937360969351	0.9364292155094679
ID100889	100889	9	1.0	44.45957981486537	57.7401029571635	0.0	198.0	198	1.7985337221119246	1		32145.387850467258	32142.0	19891.0	46781.0	3.4395565E7	3710.1126042283818	-0.9810712910108254	-898.1340209938608	0.008459419508034796	-0.0014227257181879235	1.9011516145662344	1.7131742698452401	2.3038091575161825	1.1097245902122819	10.162183739734866	13.650314480030033	0.6853486998588318	0.9397802197802196
ID101914	101914	9	1.0	44.34932205204246	57.78031468832992	0.0	214.0	214	1.7862943500915216	1		32126.570616113746	32097.0	19725.0	46952.0	3.3893532E7	3749.304642486633	-0.9810752793786564	-888.416244030822	0.007828003537682917	-0.017600070216821962	1.9476975016660887	1.6761077792139432	-0.6733038508995292	1.162035953666127	10.02434308096391	12.99285988468835	0.7462017716725796	0.9500000000000004
ID90142	90142	9	1.0	45.09304685250119	57.80325124925846	0.0	37.0	37	1.7273016585217624	1		31807.377281947243	31810.0	19857.0	45764.0	3.1362074E7	3649.268985645624	-0.9810854805412285	-904.197946004521	0.004613277840057923	3.018862714703407E-4	1.8563045261243707	1.6257056369488665	-0.8845085020269686	1.1418454140371277	9.37316479642524	12.640533086963176	0.7371660696321797	0.944444444444445
ID103970	103970	9	1.0	44.27458718834321	57.83491943771961	0.0	247.0	247	1.7930574385512579	1		32114.296226415092	32111.0	20112.0	46624.0	3.4041154E7	3733.776771981497	-0.9811221984896389	-894.0292784630303	0.008142036107371839	-0.02466234802732037	1.8994069551823152	1.7347691811942754	-0.9137131987095497	1.0949047145711324	10.10039309959616	13.189285181328945	0.7296349402739691	0.9394341290893016
ID105509	105509	9	1.0	44.26527133158792	57.79220139772828	0.0	271.0	271	1.8244252537655017	1		32130.480401093908	32105.0	19950.0	46350.0	3.5247137E7	3675.6824637965046	-0.9810996753022189	-907.5135017882158	-0.005400695640582678	-0.0037348588111594584	1.9525079426545127	1.7254311229099237	-0.727951574132827	1.1316058443188541	10.456877561934844	12.804844736659877	0.8014256779464007	0.960279353993889
ID99367	99367	9	1.0	44.602612836351774	57.711161754965076	0.0	176.0	176	1.8148634285981682	1		32142.965105601495	32100.0	19973.0	46418.0	3.5003689E7	3690.360463158845	-0.9810243714939493	-900.5975702731794	0.0053593609830759805	0.005979231968389518	1.9144757845811848	1.7331922743613657	2.274444677804039	1.1045951524833661	10.347555660150983	12.626598322803769	0.8155956585893177	0.9598765432098767
ID92713	92713	9	1.0	44.67445091626435	57.71886138710596	0.0	77.0	77	1.776101431789927	1		31893.586768935766	31848.0	19607.0	45702.0	3.3265011E7	3715.859327290076	-0.9811151915475995	-891.8288358502094	0.0027033430923413355	0.005946432273499765	1.8735734771205013	1.7078384786684355	-0.8043721838555471	1.0970437196035574	9.910268053015526	11.765589093715866	0.8996382493788111	0.971575023299161
ID96297	96297	9	1.0	44.576829784987844	57.77121328318238	0.0	132.0	132	1.7386512481781902	1		31824.659659659694	31789.0	19476.0	45806.0	3.1792835E7	3793.5544021786286	-0.9810975892688352	-870.8482027525007	6.689675426901999E-4	-0.010418973570414079	1.845443139133211	1.6723047064427201	2.33311234690361	1.1035328262986153	9.496746076702642	12.747282793563038	0.7344283770393761	0.9327731092436974
ID102443	102443	9	1.0	44.28457079842289	57.800229781677444	0.0	222.0	222	1.777378743304747	1		32144.961722488002	32114.0	19787.0	46882.0	3.3591485E7	3770.4500240144926	-0.9810400985304867	-882.2677462408152	-0.006274066670115059	-0.016833016476287727	1.8772058600933814	1.689191029011462	-0.8201988462424341	1.1113046587702684	9.924527431509073	13.86275079927595	0.648964391555699	0.9300668151447661
ID96810	96810	9	1.0	44.608081495418965	57.748218414364196	0.0	139.0	139	1.7132297201431617	1		31777.57938144331	31735.0	19686.0	45735.0	3.0824252E7	3849.8777561426737	-0.9811163439870024	-857.7057035394375	-0.004340036356124436	-0.0022060240496025625	1.8472520689552372	1.6263251016198288	-0.57119720544355	1.135844282988293	9.221064759160733	11.936284598939253	0.8133034333331532	0.9514467876410008
ID88621	88621	9	1.0	45.13143836252768	57.790561294682526	0.0	15.0	15	1.7259872880142246	1		31744.222560975566	31705.0	19603.0	45452.0	3.1236315E7	3634.945589792497	-0.9810435235693191	-903.9146734187955	0.001412984558688337	-0.00565170398667851	1.8834094592246322	1.596666796845527	-0.8173177357681412	1.1795882916495863	9.35890541793169	12.431630561355053	0.7609896172503068	0.951207729468599
ID89133	89133	9	1.0	45.09598822054105	57.776714205748796	0.0	22.0	22	1.7114625925763136	1		31776.776859504127	31752.0	19757.0	45887.0	3.075992E7	3663.184741260757	-0.9810582317169905	-898.5769728977587	-0.0030723636637348685	-0.00848621363223617	1.8761944993172786	1.5905180183142977	2.3082259245538466	1.1796122255224455	9.202052254502663	12.471619211129852	0.7434450505350509	0.9407191448007772
ID97837	97837	9	1.0	44.409486843057735	57.86101619930752	0.0	153.0	153	1.740825378386299	1		32342.924227318064	32301.0	19741.0	46796.0	3.2439953E7	3862.5566104722743	-0.9810789780756451	-868.3479882282321	0.02098817070659103	-0.034161941425985685	1.8872988190051123	1.6727594831253445	-0.9555905005071063	1.1282547419662077	9.520511707525227	13.427502206722371	0.6635592240298325	0.9192290041303348
ID93231	93231	9	1.0	44.63113488469775	57.70045119438086	0.0	86.0	86	1.779930616468582	1		32048.440726577428	32011.0	19736.0	45949.0	3.3522669E7	3736.370739397378	-0.9810667996299792	-888.9175602053774	0.009328678255976218	0.003536472944572109	1.914372746679924	1.6821785757850294	2.342076139304132	1.138031820305722	9.953046188496165	12.341193660804729	0.8212049313860326	0.9462268413917762
ID94768	94768	9	1.0	44.6071669730816	57.68010498650876	0.0	110.0	110	1.7688459108081396	1		31909.583736689296	31864.0	19806.0	45590.0	3.29626E7	3726.532873694731	-0.9810674178379905	-887.4321946231897	0.010894854399909346	-0.013709750123588202	1.907134463478885	1.6606229392331011	-0.7619190179773464	1.1484452119875126	9.829464908218757	12.478128874556154	0.7933061244587969	0.9468864468864469
ID97331	97331	9	1.0	44.54720338423147	57.7782211829889	0.0	146.0	146	1.72992740362788	1		31781.45555555559	31756.0	19618.0	45728.0	3.1463641E7	3803.9723484071724	-0.9810923277466914	-867.038219348626	-0.002282065202718784	-0.018774696453257755	1.8024239595205758	1.6782455508065035	2.326375987627266	1.0739929914632556	9.401683553412338	12.454863982030155	0.7616185538194163	0.9477719214183039
ID100405	100405	9	1.0	44.47997391726542	57.69538319381046	0.0	191.0	191	1.8326993336459199	1		32164.68794964025	32136.0	19672.0	46283.0	3.5767133E7	3655.162821513134	-0.9810534918870739	-911.309962749695	-0.005473640984204932	0.009437398721352347	1.9561972097799407	1.7213501233156414	-0.8642314244755966	1.1364319107910132	10.551940085225159	12.944351299667092	0.7913736741451368	0.9573091849935317
ID91190	91190	9	1.0	44.75183970061145	57.8025064485338	0.0	53.0	53	1.729490056280825	1		31857.96359959555	31843.0	19398.0	45464.0	3.1507526E7	3753.6114435459363	-0.981104894685502	-881.3833020008855	0.005881358621863786	0.002593730474645719	1.8733956227675241	1.6174712205698574	-0.6433375037888319	1.1582250113281776	9.396930427247815	11.937975854239161	0.8285800704765173	0.9695929377145662
ID107065	107065	9	1.0	44.238056940601815	57.76261369187391	0.0	293.0	293	1.8115257459046907	1		32051.27214022138	32027.0	19666.0	46628.0	3.4743579E7	3725.879906204144	-0.9810882809724614	-892.5313839896864	-0.011278528184469233	-2.552344213892271E-4	1.9401081306912642	1.6755260038504474	-0.7190361271452165	1.1579098899287705	10.30953065083486	12.992227602090116	0.7675055383007778	0.9525691699604746
ID103482	103482	9	1.0	44.29497186513556	57.83499707536681	0.0	239.0	239	1.792213448182752	1		32106.680830972608	32087.0	20079.0	46980.0	3.4000975E7	3726.317805506916	-0.9811091147579262	-894.9741991673725	0.012360022224673372	0.006351868107260142	1.9010176682686144	1.7186480972046507	-0.6701670560467999	1.1061122235323126	10.090886847267129	12.981074509444817	0.7525197714121132	0.9477678571428573
ID90685	90685	9	1.0	44.94798512093639	57.802216310387614	0.0	45.0	45	1.7390862916600844	1		31859.571000000007	31828.0	19543.0	45503.0	3.1859571E7	3676.37091900329	-0.9810444268765076	-897.0204669061914	0.0023375222570320557	0.007616845556361739	1.8954128313236003	1.615695231339511	-0.8034641323313625	1.1731252247072526	9.501499202867162	12.445826540001157	0.7708227299250711	0.9482922201138517
ID95804	95804	9	1.0	44.65114189076501	57.69476665872537	0.0	125.0	125	1.731238782770311	1		31781.92338709679	31754.0	19501.0	45865.0	3.1527668E7	3841.572656668829	-0.9810306053238965	-855.7170875125848	0.003742509879634205	-3.3201510654437197E-4	1.8109459258576912	1.6693427061751793	-0.6615320076699046	1.0848257336008345	9.415942931905876	12.259071172439524	0.7873331706647037	0.9478468899521535
ID99903	99903	9	1.0	44.47036327204818	57.82172464041495	0.0	184.0	184	1.7807804282221642	1		32192.859999999986	32178.0	19888.0	46893.0	3.3802503E7	3773.0544052171185	-0.9810706262120694	-884.4239911947983	0.009407535450104644	-0.016920679401493915	1.8459668739408104	1.7449832189729937	2.244878270206747	1.0578708459026045	9.962552440825197	13.31575788484866	0.7060715368389852	0.9344627730717789
ID92228	92228	9	1.0	44.714174298582385	57.799257338940556	0.0	69.0	69	1.710578344213193	1		31852.669772256784	31822.0	19185.0	45472.0	3.0769679E7	3856.914202634575	-0.9810739192016023	-856.2033003224971	0.004771717851963293	-0.014456174106366916	1.839524971488595	1.6124692297052372	-0.8753005525205162	1.1408124493791822	9.192546002173632	13.521165988896522	0.6318549429100951	0.9249163079866093
ID89670	89670	9	1.0	45.07867720289373	57.731457221282824	0.0	30.0	30	1.7442983501744633	1		31830.774353876757	31799.0	19472.0	45735.0	3.2021759E7	3609.1157428864176	-0.9810836132390631	-914.8380649113797	-0.007206286000267554	0.010218653411182329	1.9000225507921784	1.5929462740591132	-0.8165729669253314	1.192772525811922	9.55853671684135	13.735082129174806	0.6367057258801093	0.9490325625294947
ID98374	98374	9	1.0	44.42925661905438	57.78399001971515	0.0	161.0	161	1.7930574385512579	1		32308.095103578133	32264.0	19984.0	46590.0	3.4311197E7	3758.69148669747	-0.9810316027534532	-889.1131419195403	0.012621484483773	0.00882588094658155	1.9391567736853217	1.6778068844839207	2.1301122299550563	1.1557687548062423	10.10039309959616	12.894843360285428	0.763336446241795	0.9482373940205268
ID95304	95304	9	1.0	44.650928786447516	57.76313238770497	0.0	118.0	118	1.741694270568371	1		31817.136726546898	31785.0	19659.0	45813.0	3.1880771E7	3775.5097007910967	-0.9810519152295696	-872.6541740913372	1.5881647826875163E-4	-0.0036156323532698653	1.859732449774678	1.6594991505020087	-0.6651878510307304	1.1206588742224408	9.530017959854257	12.490251301209037	0.7676464226170728	0.9404315196998119
ID106568	106568	9	1.0	44.298006256282505	57.87280640188857	0.0	286.0	286	1.786294350091521	1		31995.20797720798	31995.0	19950.0	46308.0	3.3690954E7	3766.526213649817	-0.9810857120697737	-881.2332878235273	0.008411158279019112	-0.011422096066084917	1.9070278112765506	1.7093737386011973	2.4440692453078587	1.1156295245515448	10.024343080963902	12.461058168479381	0.8112522965792668	0.9482913669064744
ID88139	88139	9	1.0	45.19227218590109	57.7394873959923	0.0	9.0	9	1.7316756884637705	1		31790.746720484334	31725.0	19994.0	45543.0	3.150463E7	3609.0554249037386	-0.9810638371116107	-912.7302826327228	-0.004954292564410335	0.002509780282964838	1.905288607560543	1.5931343676975243	-0.721629200247527	1.1959371702677906	9.420696058070396	12.578565249209904	0.7482222908255154	0.949688548155247
ID93775	93775	9	1.0	44.60924378471232	57.8047622997718	0.0	95.0	95	1.7447319855696464	1		31976.329353233818	31943.0	19720.0	45907.0	3.2136211E7	3793.548648507055	-0.9810512770131878	-872.8200355009085	0.005157440327479762	-0.014917211421449934	1.8836247117345972	1.6568680753630523	2.514021434077985	1.1368585946843464	9.563289843005872	12.66776362855287	0.7488887046314961	0.9437148217636024
ID105039	105039	9	1.0	44.250086635325374	57.89562032196899	0.0	264.0	264	1.7926354930368735	1		32104.53527751649	32080.0	19860.0	46762.0	3.4127121E7	3738.7137125631352	-0.9810259876268471	-887.9642991821052	-0.002772667958369938	-0.008641477847744394	1.9086483295598748	1.695208459073149	-0.678323799441077	1.1259077426993394	10.095639973431647	14.626684320499747	0.5929962430000599	0.9377483443708612
ID91731	91731	9	1.0	44.710100484437994	57.722323886681565	0.0	61.0	61	1.7451655132159358	1		31835.121031746054	31778.0	19446.0	45577.0	3.2089802E7	3754.973898231429	-0.9810432535349023	-877.5137542542708	0.0031964215056890064	-0.0017340935690104136	1.8530614167207315	1.6608729653688652	-0.8644187120097973	1.115715322820721	9.568042969170376	12.280857527517847	0.7972152447717413	0.9441838649155725
ID102995	102995	9	1.0	44.30848393980647	57.81741697173105	0.0	231.0	231	1.8094365677838296	1		32057.03044280441	32025.0	19679.0	46740.0	3.4749821E7	3684.8669289936265	-0.9810353408648728	-900.0592258466869	0.00675980345869337	6.028716674145864E-4	1.91817863922475	1.7396137727950771	-0.7422069184514304	1.1026462708114622	10.285765020012281	12.659742036362278	0.8064858463463724	0.9673670093875728
ID101461	101461	9	1.0	44.38726297039293	57.83697036186068	0.0	207.0	207	1.792635493036873	1		32080.60754716988	32062.0	19716.0	46786.0	3.4005444E7	3725.1966838124736	-0.9810962478567813	-893.8959565471607	0.004110566963475383	-0.004452402521751309	1.9213079726339806	1.697001476242922	-0.8051750001655786	1.1321781386352487	10.09563997343164	13.801221765802127	0.6660527867610774	0.9435806308307416
ID101977	101977	9	1.0	44.27213289084162	57.783966515228684	0.0	215.0	215	1.772690768187919	1		32141.123314065506	32129.0	19665.0	46491.0	3.3362486E7	3760.818795392825	-0.9810884760398022	-886.7277201342349	0.015208508153702643	-0.04953527271376569	1.9233608602211587	1.713000476403271	-0.876351175342649	1.1228022914853908	9.872243043699395	13.273219229093767	0.7041629450783458	0.9243435692033818
ID106075	106075	9	1.0	44.314326687413654	57.84651005532053	0.0	279.0	279	1.7845995732867121	1		32007.124524714858	32010.0	19848.0	46661.0	3.3671495E7	3744.166436876011	-0.9810918183488826	-887.1180122261013	0.014361320359504904	-0.013284553134247076	1.9256932264038829	1.688337813004172	-0.7323289818424329	1.14058526177138	10.005330576305846	12.44068770923944	0.812367479541748	0.9490532010820565
ID87645	87645	9	1.0	45.10675552557889	57.69876092414062	0.0	2.0	2	1.715436069698908	1		31819.48098663929	31785.0	19766.0	45741.0	3.0960355E7	3594.603825091208	-0.9809914235312405	-913.6664363005272	0.0020808740532977043	-0.009436010205857345	1.8744572202417664	1.5933062462535446	2.2282509046245966	1.1764575860097908	9.24483038998331	12.434090191387517	0.7514166004771295	0.9469328140214217
ID100956	100956	9	1.0	44.490061674474916	57.706828400298285	0.0	199.0	199	1.8248398487609152	1		32147.511353315156	32123.0	19742.0	46305.0	3.539441E7	3657.2061720176125	-0.9810930424977983	-912.2554316481421	-0.0057274195243949355	0.016613775384273857	1.946231774349626	1.710433975517005	-0.8637858027085422	1.1378584629443809	10.461630688099364	13.173607063830023	0.7575300023759528	0.9507559395248383
ID104028	104028	9	1.0	44.314390557208235	57.807097167167356	0.0	248.0	248	1.7816298346278348	1		32097.762857142898	32124.0	19659.0	46468.0	3.3702651E7	3716.51343113988	-0.9811031649727808	-896.7980561242554	-0.009902793361467703	-0.015754294149369737	1.9329493985016	1.655204852770824	-0.6398334443077672	1.1678007077286112	9.972058693154239	13.6922553120862	0.6684127305123873	0.9416517055655302
ID98910	98910	9	1.0	44.552430631686406	57.69024430603361	0.0	169.0	169	1.8056699558328273	1		32273.324675324675	32238.0	20035.0	46400.0	3.4790644E7	3713.0211249144454	-0.9810144968517471	-898.2549034286195	0.008244272822201573	-0.002189216968714492	1.9220568835265741	1.7056016056880887	2.180517614479161	1.1269084627480526	10.242986884531632	12.953067938549022	0.7671692622297807	0.9468365553602809
ID94305	94305	9	1.0	44.607643939350375	57.743086432694916	0.0	103.0	103	1.745165513215937	1		31926.414851485166	31878.0	19603.0	45877.0	3.2245679E7	3805.8823045559416	-0.9810658248454874	-869.3137552612375	0.002259449200920396	-0.005482304963797065	1.8704094151339348	1.6531449680031627	-0.7205987510194883	1.1314249211871639	9.568042969170387	13.301092742887336	0.6796077735354341	0.9388992537313433
ID92770	92770	9	1.0	44.637545277018276	57.74609783823037	0.0	78.0	78	1.7572608644918613	1		31946.466076696168	31896.0	19522.0	46093.0	3.2489556E7	3774.4740397376163	-0.9810922081387787	-878.3455190066917	0.0012631292094422595	0.011452853864586223	1.8705700370916614	1.6689148364007587	-0.6797278123565571	1.120830132426529	9.70113050177683	12.92784960715837	0.7294232942476521	0.9537383177570096
ID90216	90216	9	1.0	45.09085168718276	57.81387318517734	0.0	38.0	38	1.7312387827703106	1		31795.49797979797	31771.0	19688.0	45669.0	3.1477543E7	3683.582669303553	-0.9810716338336057	-894.7728464364101	0.0031634590981635233	0.005292771791449652	1.865364636977046	1.6206465793488976	-0.8064367930447283	1.1510002617143493	9.415942931905875	12.334565711689711	0.7777248139449923	0.9611838913148958
ID94827	94827	9	1.0	44.571313171185984	57.71908123561913	0.0	111.0	111	1.755107093778742	1		31924.13248282631	31864.0	19859.0	45819.0	3.2530691E7	3748.491857980565	-0.9811164862233824	-884.9735530641569	0.015663233341558773	-0.0070507283356103356	1.8630087618332165	1.690334749901271	-0.731718801214409	1.1021537372653736	9.677364870954252	12.46279650621703	0.7829535039893527	0.9590202543570417
ID96363	96363	9	1.0	44.58367208668692	57.77401466815881	0.0	133.0	133	1.7434307558158046	1		31830.06075697215	31810.0	19523.0	45735.0	3.1957381E7	3788.9545538920693	-0.9810311237229289	-868.9389182952569	0.0011361332586352028	-0.006150366233548089	1.8667592398609967	1.6367220688589226	-0.8286037396149998	1.1405474853543398	9.549030464512324	14.881841512907712	0.5418209490628677	0.9283733826247691
ID93290	93290	9	1.0	44.63937926870727	57.7296135977888	0.0	87.0	87	1.7756754571029547	1		32017.082454458276	31974.0	19583.0	45988.0	3.3393817E7	3745.192816803608	-0.9810085044634546	-883.1839639541361	5.463594402947605E-4	-0.011321776374673916	1.9232363182509176	1.6663962770266185	-0.7109665142287953	1.1541290296702915	9.905514926851017	12.728088538039376	0.768352565109006	0.9472727272727275
ID97900	97900	9	1.0	44.3813863140825	57.835742058217726	0.0	154.0	154	1.7667062633444344	1		32323.91836734691	32292.0	19751.0	46555.0	3.3261312E7	3812.9298307348686	-0.9810184609648318	-876.2760494307946	-0.006575830449864413	-0.010391678359220379	1.9062490994485621	1.6822080875534484	-1.129021622301891	1.1331826981173014	9.80569927739617	13.41300931082719	0.6849139030179717	0.9433013260173759
ID105583	105583	9	1.0	44.255258452986766	57.78778109952718	0.0	272.0	272	1.801055621535448	1		32125.513011152438	32111.0	20073.0	46678.0	3.4567052E7	3708.408770376135	-0.9810729058553533	-898.0692109668515	0.005818785216858634	-0.0072296533189457465	1.9310887144905062	1.6955993494034098	-0.7238610519639589	1.1388826701130503	10.190702496721961	13.622424717901625	0.690089078350253	0.938293216630197
ID102510	102510	9	1.0	44.30133684893383	57.785856849412234	0.0	223.0	223	1.8161134781748718	1		32104.463728190975	32080.0	20058.0	46445.0	3.4961761E7	3704.6890236267577	-0.9810697404885845	-898.2287881995884	-0.008409053910092983	0.012349989326153629	1.9132055342682464	1.7174920158882092	-0.7737274282299376	1.1139530877404533	10.36181503864453	13.17857736565003	0.7497364730113241	0.959929546455306
ID99443	99443	9	1.0	44.531971897341414	57.747850199983816	0.0	177.0	177	1.804831863443361	1		32135.14285714283	32105.0	19702.0	46376.0	3.4641684E7	3708.29696125215	-0.9810940481294104	-899.3895110586177	0.001516725565877311	-0.0021368578404110765	1.9045571159424326	1.723175122094758	2.131359043456511	1.1052603368757898	10.233480632202598	14.874704384854388	0.5812146453834882	0.9272179155900088
ID88695	88695	9	1.0	45.12406025090716	57.800563835266914	0.0	16.0	16	1.7259872880142244	1		31760.886524822705	31722.0	19817.0	45921.0	3.1347995E7	3629.1387091253196	-0.9810320468730452	-905.2775926541752	0.021248876057084896	0.012032010165375098	1.8635524116636488	1.6225874317380014	-0.722217608684676	1.148506622948227	9.358905417931688	11.725220457315507	0.8554465677984284	0.9704287826515526
ID89209	89209	9	1.0	45.108037307516064	57.78788620814477	0.0	23.0	23	1.7386512481781906	1		31768.908817635256	31723.0	19900.0	45436.0	3.1705371E7	3616.4054509775274	-0.9810458841479066	-909.3707226756597	0.0010324177884634197	0.006922269732033091	1.8901817243974417	1.607569439104793	2.3050966573242637	1.1758009815426866	9.496746076702646	13.281342763000977	0.6765512798419794	0.9487179487179485
ID96888	96888	9	1.0	44.59997408799535	57.737154412159484	0.0	140.0	140	1.7360386978696403	1		31766.96984924626	31726.0	19298.0	45970.0	3.1608135E7	3817.5554377398084	-0.9811182346193884	-864.7671515737766	0.0042910215498106336	-0.0011063968538558855	1.8313559980146952	1.6497253835998031	-0.9035028706638952	1.110097484236172	9.468227319715556	12.518301585140103	0.7592551036894265	0.9467680608365016
ID91259	91259	9	1.0	44.72191337317325	57.79347747444034	0.0	54.0	54	1.7290525983109377	1		31830.285714285706	31811.0	19292.0	45203.0	3.1416492E7	3770.5488860452874	-0.9810581901490653	-874.4585972113645	0.009570845988254067	-0.006481099327544339	1.8597575637245602	1.628155719934942	-0.7763124877593058	1.1422479686395555	9.392177301083292	12.547687751099568	0.7496330764497021	0.9431980906921237
ID90746	90746	9	1.0	44.92452686003816	57.79322190379005	0.0	46.0	46	1.7351669736379915	1		31830.017051153445	31801.0	19276.0	45652.0	3.1734527E7	3704.318259515674	-0.9810669416406267	-890.5051651397519	9.945739815620512E-4	-0.002211606820026044	1.8985579733464044	1.599950899641628	-0.8349145655942302	1.186635148473407	9.45872106738652	12.416250896225787	0.7710123292612143	0.9462672372800763
ID100477	100477	9	1.0	44.48654364722298	57.68549997589761	0.0	192.0	192	1.8186109996090691	1		32154.613198900046	32135.0	19650.0	46622.0	3.5080683E7	3669.2992292444474	-0.9811792962354212	-913.6979957318042	-2.4247927842390422E-4	0.020728991401552245	1.9246202689065994	1.7159492412562802	-0.7587569254297639	1.1216067600563446	10.39033379563163	13.048611372310019	0.7668506152937308	0.9516760992599046
ID103548	103548	9	1.0	44.30207476481534	57.86199965047392	0.0	240.0	240	1.7756754571029538	1		32104.020153550864	32091.0	20193.0	46577.0	3.3452389E7	3764.097135504188	-0.9811394592028743	-887.3709231423651	0.009050897443071311	-0.01294270886083062	1.9060517391506884	1.688734809379089	-0.9054212107212236	1.1286862381024183	9.905514926851009	13.573025168530544	0.6756684060232735	0.9316048278945013
ID95870	95870	9	1.0	44.650166435439985	57.79450531926339	0.0	126.0	126	1.734294811243792	1		31786.423115577913	31759.0	19512.0	45855.0	3.1627491E7	3804.917437885227	-0.9810861392454516	-866.6692162257635	0.003053289247127237	-0.024175269481172587	1.8538166594460515	1.6284467270653054	2.395372736230805	1.1383956433053817	9.449214815057493	12.888771468181766	0.7147967014653213	0.9412878787878791
ID97406	97406	9	1.0	44.53485571258932	57.85329050605145	0.0	147.0	147	1.715436069698908	1		32681.52512820513	32644.0	20058.0	46851.0	3.1864487E7	3885.360611745085	-0.9810726037794648	-871.9894940764906	0.005780065523059992	-0.0384475983787505	1.8652611187509671	1.618784543579757	-1.012599749556528	1.1522602721583661	9.24483038998331	12.182223666069174	0.7828087546705268	0.9497070312500004
ID107134	107134	9	1.0	44.21126466657484	57.76305980493093	0.0	294.0	294	1.8086002208162075	1		32082.268270120294	32064.0	19609.0	46771.0	3.4680932E7	3714.029421366949	-0.9810857960341668	-896.1251003628664	-8.032006635747086E-4	-0.0030961984535714704	1.9300718682130582	1.704758395116977	-0.7346818502800381	1.1321673931868925	10.276258767683244	12.833180463311553	0.7841087366376873	0.9536832818703127
ID98436	98436	9	1.0	44.410623024543824	57.80722646913977	0.0	162.0	162	1.785447162777998	1		32307.650808753577	32261.0	19746.0	46631.0	3.3955341E7	3769.71367295244	-0.9810917992035887	-889.3781404883584	0.04136131614614498	-0.0370734963224923	1.9206274194310264	1.7200632274851069	-0.8520641231366971	1.1166028020023213	10.014836828634877	13.574524042735952	0.6829745483936672	0.9233128834355832
ID104582	104582	9	1.0	44.47078661847725	57.916580206793554	0.0	257.0	257	1.7277395598238972	1		32073.361251261358	32087.0	20023.0	46704.0	3.1784701E7	3822.8856339649783	-0.9809947250353488	-866.1152403122778	-0.004267113301794504	-0.029521771214315547	1.9432971851311234	1.581399874442777	-0.8961892663264291	1.2288461739102292	9.37791792258975	12.795975361145109	0.7197298269993198	0.9245548266166819
ID92297	92297	9	1.0	44.746446839463395	57.77121263252781	0.0	70.0	70	1.7503594696803213	1		31872.49753208291	31845.0	19415.0	45414.0	3.228684E7	3751.285661723669	-0.981051716462984	-879.8081525035541	-0.010220342653648098	0.01068094059451943	1.9045700847400875	1.6171027245242244	-0.7389157683673641	1.1777669135400413	9.625080483144577	13.806423667944928	0.6345295345896145	0.9383688600556075
ID99978	99978	9	1.0	44.505725287417	57.75605712081992	0.0	185.0	185	1.8194427449073476	1		32160.644098810586	32135.0	19929.0	46439.0	3.5151584E7	3671.143786860496	-0.981056980813868	-907.399158521207	0.009021422299881553	-6.6951221177351E-4	1.9202841613212487	1.727504238363478	2.3494457173779297	1.1115944717683572	10.399840047960653	13.738107487096777	0.6924408867410597	0.9358426005132588
ID91791	91791	9	1.0	44.75227616341889	57.72034709507324	0.0	62.0	62	1.7632774269957923	1		31846.055555555595	31794.0	19411.0	45583.0	3.2674053E7	3723.1206509191734	-0.9811236336381984	-889.1680999790854	-0.005754299869779256	0.009986698076768582	1.9328477734525187	1.6185667729652224	-0.7979503326463145	1.1941724034724448	9.767674268080048	12.381575307905004	0.8006620153504177	0.9522706209453207
ID89742	89742	9	1.0	45.111809276198244	57.75970582556588	0.0	31.0	31	1.739521226340302	1		31811.72455089815	31803.0	19723.0	45826.0	3.1875348E7	3617.3051874505823	-0.9811334051495683	-914.6745536558296	0.009563756353896004	0.011103939956663712	1.9292628809779102	1.5880032750706559	2.322142962571736	1.2148985529592629	9.506252329031676	13.575416547607116	0.6482057409758321	0.9429514380009428
ID95374	95374	9	1.0	44.668463264094505	57.7511434381517	0.0	119.0	119	1.7403907696219714	1		31806.559559559606	31777.0	19208.0	45851.0	3.1774753E7	3806.8524680677433	-0.9811580349761172	-870.1485800516227	0.004860008778824726	-0.008876786967617354	1.8406932350688552	1.6563572563664308	-0.8177356826570287	1.1112899877088136	9.515758581360712	13.646900302518306	0.6420742330133384	0.9302973977695175
ID106641	106641	9	1.0	44.29550554318627	57.867367289969536	0.0	287.0	287	1.798113061663624	1		32000.600561272197	31975.0	19736.0	46202.0	3.4208642E7	3736.34434370265	-0.9810549591033323	-887.0314549816229	-0.015432526822733614	-0.0011133170447369003	1.9476745436923752	1.6888278196519264	-0.7471417793467434	1.1532700498111157	10.157430613570357	13.283666967815902	0.7233654643935504	0.948934280639432
ID104083	104083	9	1.0	44.3445369720954	57.807648547115484	0.0	249.0	249	1.8060888561878037	1		32077.4791859389	32092.0	19930.0	46649.0	3.4675755E7	3684.045299187362	-0.981068656397788	-902.4501652399739	0.0018672705898751154	-1.8345015944359262E-4	1.9249730080411385	1.6851802639996651	-0.7778610361568871	1.1422950109042584	10.24774001069615	13.041684315180854	0.7571302456062567	0.9556737588652481
ID101013	101013	9	1.0	44.46777395735683	57.74779843607935	0.0	200.0	200	1.8194427449073485	1		32139.55941499089	32109.0	19769.0	46401.0	3.5160678E7	3659.422184982164	-0.9810762875763926	-910.6549180841055	7.407167468257771E-5	0.009010824617760904	1.9223044679735162	1.7265666342273303	-0.7993865501032018	1.1133682476342897	10.399840047960662	13.32708952750303	0.7358103517844962	0.9451403887688987
ID103061	103061	9	1.0	44.33397929454989	57.817093446231645	0.0	232.0	232	1.8244252537655017	1		32064.57272727272	32035.0	19785.0	46931.0	3.527103E7	3678.796471261021	-0.9810564383207352	-902.7802457676406	0.009448088448482694	4.2244459482030733E-4	1.9612736728016138	1.7142738326721378	2.3896986733914485	1.1440842387149217	10.456877561934846	12.890931178391972	0.7907574775003471	0.9670329670329667
ID93846	93846	9	1.0	44.599149504722924	57.73328974892697	0.0	96.0	96	1.7743969194665696	1		31962.833973128625	31932.0	19739.0	45642.0	3.3305273E7	3731.0177252804256	-0.9810137654400067	-885.287274910821	0.006686749819877514	-0.017189667721072225	1.907221176224668	1.6849048338002934	-0.8162784220932903	1.1319459342537117	9.891255548357462	12.35119365205393	0.8147857490220747	0.9559026182820396
ID105110	105110	9	1.0	44.253661930767315	57.86808765208888	0.0	265.0	265	1.810272528358703	1		32122.039777983347	32098.0	19783.0	46700.0	3.4723925E7	3716.488884299258	-0.981061807136733	-895.4845698842437	-0.005898601463694525	0.0015643829605679577	1.954427207338289	1.6893570594540135	2.480493448938544	1.1569059343617647	10.295271272341305	12.905095529728866	0.7768286082530824	0.9550264550264544
ID101529	101529	9	1.0	44.430811784014224	57.728784444037515	0.0	208.0	208	1.8211050958661783	1		32095.15496809483	32061.0	19620.0	45881.0	3.5208385E7	3676.9709437053616	-0.9810880287032611	-905.6292711448665	-0.006478735452076034	-0.005758441704474839	1.957479908009617	1.712462763876371	-0.8583788107004956	1.1430788156693226	10.418852552618722	12.790439007225256	0.8003111247401146	0.9609820254274445
ID106138	106138	9	1.0	44.33050389674559	57.81279082439967	0.0	280.0	280	1.7905242739637277	1		32021.840415486316	32020.0	19825.0	46450.0	3.3911129E7	3745.3289418723025	-0.9811274026222202	-888.9555559689907	0.0036002577806762705	-0.006076401533201511	1.9366788285553096	1.693752870730507	-0.6879765133089482	1.1434246766590157	10.07187434260907	12.965722786882571	0.7528816270581573	0.9392730496453903
ID102046	102046	9	1.0	44.275513908177004	57.76590142778847	0.0	216.0	216	1.8039933816961602	1		32115.07448789569	32090.0	19632.0	46880.0	3.449159E7	3725.3218108819506	-0.9811005749905074	-895.0351120150576	0.007972967731623861	-0.011635010148425506	1.9378460244578675	1.6936301229560609	2.364882598073077	1.1441967157950357	10.223974379873571	12.929513071294632	0.7685378789457518	0.9384816753926699
ID94368	94368	9	1.0	44.61401454511969	57.74047499088371	0.0	104.0	104	1.7675624331370436	1		31951.993217054292	31913.0	19687.0	45617.0	3.2974457E7	3744.342207566535	-0.9811268518229274	-887.2238946364288	0.010617366870683386	-0.015854762807582287	1.9314265418244012	1.6513290598510197	-0.7332997903345317	1.1696194227930874	9.815205529725214	12.570841480730941	0.780513757216183	0.9529303184125523
ID98979	98979	9	1.0	44.544486013532705	57.715422969816196	0.0	170.0	170	1.8131953552414926	1		32239.581801470602	32176.0	19859.0	46604.0	3.5076665E7	3677.629571434773	-0.9810421027982623	-907.2957877579744	7.774856553778604E-4	-0.0072904254886063885	1.9616345313060315	1.7059970288619588	2.264661885930759	1.1498463937036303	10.328543155492923	12.979134836053728	0.7704730353262852	0.933018462859597
ID88226	88226	9	1.0	45.2040884423845	57.73906427097792	0.0	10.0	10	1.7154360696989077	1		31768.67831449126	31745.0	19518.0	45829.0	3.0910924E7	3655.8439268100424	-0.9811317927455115	-903.728975209357	-0.002663730431638819	-0.0017186888144190566	1.9055259818933126	1.5804793321920947	-0.8380223570239753	1.205663334584948	9.244830389983306	13.12963687789009	0.6739122977712522	0.936446798266731
ID92834	92834	9	1.0	44.65249143869527	57.722267319879435	0.0	79.0	79	1.7607014176918914	1		31951.548828125	31903.0	19397.0	46023.0	3.2718386E7	3760.0438972238653	-0.9810844905234195	-881.4899446817698	0.0027068698240008955	3.386176768345957E-4	1.8785867850550153	1.669812155840938	2.294200635771448	1.1250288114646858	9.739155511092955	13.52947877354325	0.6686040967414311	0.9399082568807337
ID93348	93348	9	1.0	44.648870027957436	57.75999215912917	0.0	88.0	88	1.780355573050134	1		32027.742120343864	31997.0	19688.0	45895.0	3.3533046E7	3739.000957860271	-0.9811073880209775	-889.662496411908	0.008419013645463796	0.004339712442630312	1.9135593014388568	1.677812218634998	2.3661221239429167	1.1405086219932605	9.957799314660683	13.391902741749366	0.6977320302114778	0.9369409660107336
ID102568	102568	9	1.0	44.28723506001796	57.82972501485321	0.0	224.0	224	1.797692302780675	1		32108.5186915888	32112.0	19968.0	46712.0	3.4356115E7	3717.3666822944074	-0.9811002459518353	-896.7514666935909	0.015688772794923773	-0.0073010423730741816	1.9098104025501659	1.7182356483488646	2.4152603662471854	1.111495041082051	10.152677487405837	12.75483200902329	0.7842255158038322	0.9401408450704231
ID90283	90283	9	1.0	45.05380359601274	57.77385323114144	0.0	39.0	39	1.751655552397476	1		31815.1122047244	31772.0	19349.0	45407.0	3.2324154E7	3647.4932172196995	-0.9810578496112332	-903.5127772170962	-0.011939780484675562	1.1259685393233549E-4	1.9026068825318467	1.6130330065422132	-0.7473546832833388	1.1795213580969308	9.63933986163812	13.086411846837917	0.7073200823360072	0.940630797773655
ID87725	87725	9	1.0	45.11337323262536	57.663704246901865	0.0	3.0	3	1.7342948112437915	1		31825.218090452254	31763.0	19891.0	45967.0	3.1666092E7	3579.0443217732977	-0.9810884278721502	-922.602925163485	-0.005935972343221645	0.00308542328706644	1.9174490605339962	1.5795687729206702	-0.8529138597218241	1.2139066645313423	9.449214815057491	12.205179788735816	0.7971081027665389	0.9562289562289568
ID103600	103600	9	1.0	44.36332019773835	57.833289350131075	0.0	241.0	241	1.8052509582739134	1		32127.85198889918	32131.0	20108.0	46600.0	3.4730208E7	3703.7394662189695	-0.9811144478055961	-901.2831259587923	2.731547546341652E-4	0.004138635835254396	1.9132737393243922	1.7268729156719147	-0.6726130963464857	1.1079412514730131	10.238233758367123	13.441734822148998	0.7120725729820632	0.9236706689536882
ID105648	105648	9	1.0	44.244306637199315	57.785701268000174	0.0	273.0	273	1.8148634285981682	1		32081.61637534495	32040.0	19925.0	46358.0	3.4872717E7	3698.768708696371	-0.981119144271385	-901.4240449070319	-0.005972030953403595	-0.003038700197821212	1.9378595475222662	1.7099203696072705	-0.7389694067934408	1.133303972492794	10.34755566015098	12.851827816300467	0.7872593700701801	0.9607237422771399
ID94898	94898	9	1.0	44.595227833252	57.71037364732293	0.0	112.0	112	1.7667062633444348	1		31912.531522793437	31882.0	19601.0	45628.0	3.290182E7	3744.5277803471795	-0.9810587926807043	-882.8391264573802	0.011776585743144304	-0.005308519264962309	1.866486983871565	1.6893191574052828	2.359696735901261	1.1048752840395204	9.805699277396176	13.62662618799673	0.6636082086767962	0.9246974450918869
ID88757	88757	9	1.0	45.12744015568839	57.798664634485526	0.0	17.0	17	1.6923494387108524	1		31771.253968253975	31742.0	19532.0	45671.0	3.0023835E7	3695.5636242811156	-0.9811372696009106	-894.3528264801622	0.010183445055341878	0.015466641654501897	1.888832834353807	1.526461406227338	-0.8381215411871075	1.2373931149835442	8.997667829428488	13.235592554006097	0.6454357866075812	0.938522558254834
ID99513	99513	9	1.0	44.56632646258238	57.733904804882684	0.0	178.0	178	1.8173626679212285	1		32149.41046831952	32113.0	20090.0	46352.0	3.5010708E7	3694.5073023719974	-0.9810684294832624	-901.9015575283735	-0.008559265860094546	9.391744686818242E-4	1.947788882873497	1.7069452420961149	2.3856812248953463	1.141096289932317	10.376074417138083	12.799325374565473	0.7959188362500801	0.9557793345008758
ID91325	91325	9	1.0	44.72145608018505	57.77561891302165	0.0	55.0	55	1.7369099845984541	1		31815.71758793971	31776.0	19342.0	45671.0	3.1656639E7	3786.725110437023	-0.9810812962782006	-871.4080335191835	-0.013450036119924035	0.003953589052555473	1.8998868063522503	1.601337256897752	2.353690101593188	1.1864376465160589	9.477733572044581	13.049379485258749	0.6994145106691522	0.9436819687647896
ID107197	107197	9	1.0	44.24951334966778	57.74203249317247	0.0	295.0	295	1.8010556215354485	1		32080.631970260252	32049.0	19938.0	46150.0	3.451876E7	3690.2110990552956	-0.9810866103827437	-901.9026841553515	0.02409225318758436	1.8230520896487403E-4	1.9101050920496059	1.7270639739324811	-0.7118562082275204	1.1059839825738156	10.190702496721967	12.609804886543438	0.8053733484048601	0.9490925188136345
[truncated: 3,801 more rows]
