# Supplementary material for: Adhesion pilus retraction powers twitching motility in the thermoacidophilic crenarchaeon Sulfolobus acidocaldarius
Source: Nat Commun. 2024 Jun 14;15:5051. doi: 10.1038/s41467-024-49101-7 (PMC11178785; doi:10.1038/s41467-024-49101-7)
Supplement: Supplementary file 15 — Source Data [file 41467_2024_49101_MOESM15_ESM.zip › TWITCHING FULL TRACK DATASET/Figure 1/MSD data/upsE_100X_1sec_interval_5min_total__10_spots.csv]

LABEL	ID	TRACK_ID	QUALITY	POSITION_X	POSITION_Y	POSITION_Z	POSITION_T	FRAME	RADIUS	VISIBILITY	MANUAL_SPOT_COLOR	MEAN_INTENSITY_CH1	MEDIAN_INTENSITY_CH1	MIN_INTENSITY_CH1	MAX_INTENSITY_CH1	TOTAL_INTENSITY_CH1	STD_INTENSITY_CH1	CONTRAST_CH1	SNR_CH1	ELLIPSE_X0	ELLIPSE_Y0	ELLIPSE_MAJOR	ELLIPSE_MINOR	ELLIPSE_THETA	ELLIPSE_ASPECTRATIO	AREA	PERIMETER	CIRCULARITY	SOLIDITY
Label	Spot ID	Track ID	Quality	X	Y	Z	T	Frame	Radius	Visibility	Manual spot color	Mean intensity ch1	Median intensity ch1	Min intensity ch1	Max intensity ch1	Sum intensity ch1	Std intensity ch1	Contrast ch1	Signal/Noise ratio ch1	Ellipse center x0	Ellipse center y0	Ellipse long axis	Ellipse short axis	Ellipse angle	Ellipse aspect ratio	Area	Perimeter	Circularity	Solidity
Label	Spot ID	Track ID	Quality	X	Y	Z	T	Frame	R	Visibility	Spot color	Mean ch1	Median ch1	Min ch1	Max ch1	Sum ch1	Std ch1	Ctrst ch1	SNR ch1	El. x0	El. y0	El. long axis	El. sh. axis	El. angle	El. a.r.	Area	Perim.	Circ.	Solidity
			(quality)	(�m)	(�m)	(�m)	(sec)		(�m)			(counts)	(counts)	(counts)	(counts)	(counts)	(counts)			(�m)	(�m)	(�m)	(�m)	(radians)		(�m^2)	(�m)
ID54786	54786	2	0.9708667993545532	27.126394313355064	55.066205163768	0.0	2.0	2	1.0487740672894985	1		27042.11634349031	26202.0	21220.0	38812.0	9762204.0	4424.924756144188	-0.98017959279288	-604.4464984213054	-0.0017249725059448695	0.008230836074663295	1.174216517453526	0.9564721718869743	-0.9447990948241277	1.227653612898089	3.455522721603012	7.260527746677988	0.8237344666946572	0.9466145833333324
ID56452	56452	2	1.0	25.04198340472174	54.506963881333384	0.0	11.0	11	1.5129835241324106	1		26045.393659180987	25991.0	18408.0	36127.0	1.9716363E7	2768.7154669432834	-0.9810459002630894	-973.7977357416735	-0.005536414690938215	0.003858753089203369	1.644960230093841	1.4063254346412475	2.3223076905493505	1.1696867521374732	7.191479886912472	10.476108243357054	0.8234328334715447	0.9618563254926896
ID57735	57735	2	1.0	25.46812433706123	54.75810270652288	0.0	18.0	18	1.4999273319186424	1		26135.495967741917	26059.0	18305.0	35964.0	1.9444809E7	2849.6439625518265	-0.9809574511695259	-944.9204147900996	-0.01198348719227366	-0.01623802000642939	1.6443080784655497	1.3958735369997426	-0.8133947162208702	1.1779778288510192	7.067898606635055	10.568907882050592	0.7951333135860482	0.9674690956408585
ID63241	63241	2	1.0	30.119070712328774	53.85289856803389	0.0	48.0	48	1.4816596057437024	1		26470.808539944926	26428.0	17947.0	35598.0	1.9217807E7	2922.25966662009	-0.9810554108901516	-938.1812426839747	-5.269312755473506E-4	0.003126010958116734	1.6181404624711244	1.3589620971075371	-0.7281661313925436	1.1907178764700146	6.896786064712481	10.141227858944514	0.8427049345496388	0.9679786524349565
ID54411	54411	2	0.9941162467002869	26.94740999238225	54.987526070201554	0.0	0.0	0	1.4999273319186415	1		26032.339165545098	25922.0	19592.0	37021.0	1.9342028E7	2935.9363192677615	-0.9810736282410044	-919.2439780413728	-0.007774947529306468	-0.008101594259712356	1.5539531277131975	1.4073583638592002	-0.5231856206202821	1.1041630672176568	7.067898606635047	13.022985724729446	0.5236957454556296	0.9230291744258216
ID67981	67981	2	1.0	28.726577378886653	57.26729468873979	0.0	73.0	73	1.51298352413241	1		26518.20132450328	26380.0	16782.0	38241.0	2.0021242E7	3289.353087455115	-0.9810384477272734	-834.2106025364095	9.814326055660023E-4	0.002084111112026509	1.6383133489680899	1.4027700877286098	-0.611365833587027	1.1679129483156259	7.191479886912467	10.746018736782272	0.7825875729006563	0.9588086185044356
ID64531	64531	2	0.9876847863197327	28.921947047674628	54.5466389553057	0.0	55.0	55	1.4953813218041012	1		26481.517711171666	26339.0	20647.0	40240.0	1.9437434E7	3271.2493279239748	-0.9809635641632464	-834.3080969201884	-0.009698069385335776	-0.018750076105522945	1.5415966726342534	1.4376877280738476	-0.9922707346868758	1.072275044525572	7.025120471154419	11.619406763864703	0.6538765000292566	0.9313169502205422
ID60820	60820	2	0.9937315583229065	26.153147143154715	54.3993054854643	0.0	35.0	35	1.4989182989541787	1		26185.63427800272	26101.0	18710.0	37458.0	1.9403555E7	2901.8893514327124	-0.9810584974682209	-934.7440776524712	0.011234570476903847	-0.014012003033017936	1.6395537499520252	1.412347701989204	-0.7337966094009329	1.1608711846543283	7.058392354306024	10.193374258837691	0.8536497545312028	0.9599224305106657
ID59160	59160	2	0.9968408942222595	25.38149587782801	54.62339684288078	0.0	26.0	26	1.4821700827978648	1		26042.55524861879	26114.0	19071.0	36632.0	1.885481E7	2835.4818595645884	-0.9811140595196121	-954.2619325559943	-0.004995537227531706	-0.009535456266018037	1.6453072338388255	1.3409223397795846	2.533461957413299	1.226996661200584	6.901539190877002	10.16426198723769	0.8394679527459694	0.9705882352941178
ID68379	68379	2	0.9920993447303772	28.54590620623236	53.98024922341642	0.0	75.0	75	1.239218122112043	1		27017.76284584983	26428.0	21469.0	43179.0	1.3670988E7	4246.888987291663	-0.9805987146579864	-643.0863459868954	-0.016037783426571816	-0.0246191687577444	1.350972990141604	1.1211188786506134	-1.3841194632410092	1.2050220684604336	4.824423056983579	12.42723820128593	0.39255996182756764	0.8486622073578592
ID62875	62875	2	1.0	30.03841788387053	54.54662941534101	0.0	46.0	46	1.5009356865413872	1		26424.354278074854	26370.0	17513.0	35814.0	1.9765417E7	2976.6678955722514	-0.9809257147526285	-913.0442845026882	7.198936373860288E-5	0.006221057608601849	1.609239117678034	1.418391158185554	2.4344335317161034	1.134552417639587	7.077404858964086	10.389348601750156	0.8239621581571552	0.9662556781310832
ID61725	61725	2	1.0	28.57792736688629	54.169750156311686	0.0	40.0	40	1.4496590048314952	1		26337.857962697235	26338.0	17826.0	36648.0	1.8357487E7	3145.9754264030807	-0.9810716253400782	-867.8456930818817	-0.005182477494871778	5.77400619074753E-4	1.555505876770084	1.372833889541503	-0.8021163104971233	1.133061973935965	6.6020922425125	10.345870088833204	0.775099417287377	0.9416949152542372
ID58270	58270	2	1.0	24.75666222149231	54.769470994974675	0.0	21.0	21	1.4517448462050138	1		26095.678571428565	26085.0	18431.0	34349.0	1.8266975E7	2704.5285110997274	-0.9810370391061369	-998.3579509014435	0.01083130349180068	-0.011621806554913397	1.5857448851069735	1.353450545627541	-0.8642367304645308	1.1716311986646892	6.621104747170566	10.44075499130202	0.7632670485783218	0.9534565366187542
ID56095	56095	2	1.0	25.49770611492144	54.695850717334565	0.0	9.0	9	1.5169782070562785	1		26091.274044795777	26000.0	18983.0	36386.0	1.9803277E7	2902.3803030411286	-0.9810706656053004	-931.8283321518072	0.005071330897086644	-9.302677841010354E-4	1.6161831032995695	1.441118591720319	-0.48481306678543024	1.121478213233145	7.229504896228596	10.235412998527572	0.867176854940042	0.9694072657743787
ID57378	57378	2	1.0	25.69228134537869	54.0591297309092	0.0	16.0	16	1.4831905098260028	1		26107.121917808247	26059.0	17739.0	36111.0	1.9058199E7	2986.515717211042	-0.9810571046484889	-905.4659335642496	-0.003365884845809882	-0.005712088985986452	1.6098789690310802	1.3943093499870176	-0.719427174715782	1.1546067370530577	6.911045443206035	10.502428375605055	0.7873614651434707	0.9459986987638257
ID55715	55715	2	0.9863809943199158	25.93712894551631	54.7098761049456	0.0	7.0	7	1.3127335861392377	1		26433.010563380278	26149.0	20621.0	39687.0	1.501395E7	3703.223801221588	-0.9807867172793313	-728.7350668224817	0.02459461446658577	-0.011433509460003379	1.3838498548498805	1.244129870648452	2.4342260697535716	1.1123033756344145	5.413810701383543	12.292756290464274	0.45020922224512794	0.8714613618974747
ID62116	62116	2	1.0	29.672779807587055	53.40726096115208	0.0	42.0	42	1.4918359588981183	1		26480.824728260857	26403.0	15460.0	38016.0	1.9489887E7	3596.929629141099	-0.9810401996138225	-761.8730372496697	0.0010078896487656797	0.002263417701370773	1.5426036730507722	1.4627158582309696	-0.9889483521312671	1.0546160858038554	6.9918485880027985	10.511538759008548	0.7951870282229445	0.9429487179487175
ID60453	60453	2	1.0	25.376020628778026	54.62300197433639	0.0	33.0	33	1.4984135276655925	1		26153.75270270274	26168.0	18244.0	37682.0	1.9353777E7	2957.6954908686016	-0.9811125310526038	-918.661696145302	0.005695872521457559	-0.010195260849942793	1.6612880803822703	1.38767750539003	-0.6287843782916167	1.1971715862867844	7.053639228141511	10.524916241295406	0.8001765327257583	0.948849104859335
ID65833	65833	2	0.9897714257240295	27.903861582912356	53.853946757610686	0.0	62.0	62	1.4724407561666406	1		26470.945606694564	26289.0	20645.0	40036.0	1.8979668E7	3235.358521246714	-0.9809568014430168	-842.9212936109964	0.05013931714590401	0.014325709248994475	1.5344295421792082	1.4650798008186667	2.0100236008706696	1.0473351289955604	6.811229793751199	12.854372080915025	0.5180046555656321	0.8807621389059619
ID55337	55337	2	0.9809401035308838	26.443335668810434	54.763152948545525	0.0	5.0	5	1.446524603315954	1		26204.49062049062	26031.0	20510.0	39344.0	1.8159712E7	3364.6571485296654	-0.9809754133344577	-803.1705823535045	0.020982905024123432	0.015319331159353524	1.493014951818676	1.4077252951037864	0.060525066119442465	1.0605868609532951	6.573573485525411	12.329121692519323	0.5434343768831976	0.9183266932270916
ID62506	62506	2	0.9664802551269531	29.62291955801144	54.709787675401	0.0	44.0	44	1.3075369076022232	1		26814.721830985935	26333.0	20980.0	39493.0	1.5230762E7	3534.904803791503	-0.9805370410209872	-764.3296482933264	-0.036326468808494376	-0.06621814841112107	1.3219093645868383	1.2920737249721197	-0.7580940349274891	1.0230912826707024	5.371032565902899	14.505660150848248	0.32076919414783783	0.7924263674614301
ID64170	64170	2	1.0	30.361686062540652	55.710595108375905	0.0	53.0	53	1.513983182995444	1		26498.973614775736	26436.0	18267.0	39364.0	2.0086222E7	3022.556663485277	-0.9810166617654179	-906.1255886074459	0.0015831182275680361	0.020854893832346812	1.7152339986433167	1.3591794142953788	-0.7597159754464688	1.261962902471211	7.2009861392414996	10.57055988336121	0.8098523695371872	0.9631277813095994
ID61355	61355	2	1.0	27.663637347840382	54.20291875589945	0.0	38.0	38	1.4887903566220475	1		26343.31275720164	26347.0	17973.0	37626.0	1.9204275E7	2976.5697457810575	-0.9810970151176128	-918.6834398225069	-0.003252863862308727	-4.4163899087958124E-4	1.6085873333971705	1.3680872591087785	-0.8257238709907492	1.1757929347613854	6.963329831015705	11.110799043067319	0.708820460748674	0.9537760416666667
ID63789	63789	2	1.0	30.385089063539105	54.69739793202456	0.0	51.0	51	1.5034536143079662	1		26500.759358288775	26429.0	16724.0	36776.0	1.9822568E7	3114.4242811996505	-0.981070790373358	-882.0199377709293	-0.016486637525535475	-0.008197212505587328	1.6432264963273224	1.4163583527986199	-0.7945728430058298	1.16017707883067	7.101170489786667	10.31730060125165	0.8383157686550281	0.9657401422107308
ID66220	66220	2	0.9952733516693115	27.86962497366184	54.058573135936115	0.0	64.0	64	1.4641974961204793	1		26493.176553672325	26253.0	21121.0	41150.0	1.8757169E7	3434.5475041991826	-0.9809984904483271	-796.4797461640422	0.0067011883063353	-0.013857810650751024	1.5232504354830232	1.3595667182017261	-1.1822132434926609	1.1203940307525315	6.735179775118946	12.846126417703232	0.5128787120770186	0.8917558212712402
ID66988	66988	2	1.0	28.262868721941558	55.591151290435164	0.0	68.0	68	1.5264236812248824	1		26548.25487646291	26478.0	17757.0	38615.0	2.0415608E7	3061.1029862200116	-0.9810238244865378	-896.7242180265039	0.01877843054914758	0.009553348571689409	1.6288209533915232	1.4664049405684987	-1.1288382464724342	1.1107579552753408	7.319814293354392	10.102848668672449	0.901202175786709	0.9759188846641317
ID59697	59697	2	0.9800699353218079	25.50108449258012	54.27933785419716	0.0	29.0	29	1.5199673295746678	1		26090.492791612054	26042.0	19484.0	37202.0	1.9907046E7	2760.9967480833748	-0.9811540067824842	-983.9307508880604	-0.001918953244440355	0.0015059554104614604	1.6248870045266288	1.4423143144566113	-0.811121821769582	1.126583150593497	7.25802365321569	10.430569823900015	0.838324529554271	0.9597737272155878
ID58802	58802	2	1.0	25.972460431968354	54.4744304077278	0.0	24.0	24	1.487265216706648	1		26144.850480109744	26123.0	18051.0	36239.0	1.9059596E7	2976.2984226074	-0.9810865225560118	-911.329875858789	0.010907179787451796	0.006434738533994329	1.6451560806569199	1.3717561070542619	-0.567192866961154	1.199306547422459	6.949070452522164	10.143696013479193	0.8486803116853315	0.9612097304405004
ID65458	65458	2	0.9756326675415039	29.007105865309516	53.45267131675797	0.0	60.0	60	1.4806381236465895	1		26499.601648351658	26310.0	20661.0	38367.0	1.929171E7	2998.1085464386315	-0.9809693056171056	-911.219011992412	0.008109714042362675	0.00936341117536459	1.5312513846981457	1.3924760163072396	-0.9654389935656702	1.0996608679544297	6.887279812383444	12.342771034142341	0.5681097546633807	0.9165085388994294
ID60083	60083	2	1.0	25.014539543531228	54.65626171547201	0.0	31.0	31	1.5034536143079662	1		26160.903485254697	26116.0	17729.0	38429.0	1.9516034E7	2960.797924614906	-0.9810594414783096	-915.3274924276365	-0.0032826310185476307	0.008409891424401067	1.6689155344100457	1.3765698345944264	-0.7550697676635435	1.2123725890751864	7.101170489786667	10.382195417474433	0.8278685901426468	0.9663648124191458
ID66615	66615	2	1.0	27.39288784515748	55.01704044377597	0.0	66.0	66	1.5204649453449397	1		26465.22047244091	26343.0	18459.0	38355.0	2.0166498E7	3035.945366657749	-0.9809580169926347	-898.1519302769914	-8.882960667899882E-4	0.012337298362365409	1.6385409651973928	1.445442702817262	-1.207564725018095	1.1335910873559842	7.262776779380203	10.543265795456646	0.8210360943635885	0.9622166246851384
ID57015	57015	2	0.996819019317627	25.73915019207663	54.30873141728768	0.0	14.0	14	1.4994229003146957	1		26064.716016150716	25944.0	18918.0	35355.0	1.9366084E7	2837.6916373961403	-0.9810729756275652	-952.2188279049657	0.0066553745379844455	0.007502979099536713	1.6221045463690291	1.3960770610846045	-0.6619234964186885	1.1619018688759382	7.063145480470544	10.589614966848128	0.7914940897741335	0.9593285990961915
ID57914	57914	2	1.0	24.736368912959026	54.72077953901461	0.0	19.0	19	1.4898062491705732	1		26079.10670314637	26056.0	17164.0	36258.0	1.9063827E7	2867.4382733744314	-0.9810534967521776	-941.872789989125	-0.004490557188618233	0.01040542837269357	1.6961160239377482	1.3255441596522834	2.1897962755944724	1.279562066331063	6.972836083344738	10.506220832578201	0.793827737667555	0.9632304661851607
ID67389	67389	2	0.9884170889854431	29.361627870055717	56.42758867110148	0.0	70.0	70	1.4428591957149752	1		26599.874277456667	26577.0	19877.0	35114.0	1.8407113E7	2605.670811758569	-0.9809145626451938	-1049.3469320121487	-0.010198000765564694	0.019761492534682144	1.6196285431454152	1.292600868920387	-0.8184813565654632	1.2529997326229325	6.540301602373791	10.631609942029973	0.7271258271467888	0.9437585733882029
ID63425	63425	2	1.0	29.72052701474815	55.14759652522822	0.0	49.0	49	1.4943692192706892	1		26445.208955223905	26363.0	17838.0	37360.0	1.9490119E7	3138.3322730836494	-0.9809166232933288	-866.2733355709433	0.029455386536489533	0.026673090149857383	1.6106713722993757	1.3536388845837615	-0.716886819112247	1.1898826124477435	7.015614218825377	13.204365643618242	0.5056389022504618	0.9184816428126945
ID56643	56643	2	0.9968293309211731	24.903946313145056	54.27131870497466	0.0	12.0	12	1.4605764404187722	1		26018.740425531927	25993.0	18393.0	34297.0	1.8343212E7	2672.1268840595917	-0.9810472444815943	-1008.0376412659003	-0.004079099379393959	0.003476325061507984	1.62372777796343	1.3207842444375022	-0.822957435098443	1.2293664046961326	6.701907891967337	9.963551653552079	0.8483595743695167	0.9771309771309767
ID54596	54596	2	1.0	26.851663500595876	54.85879369203213	0.0	1.0	1	1.4657466386762794	1		26188.24999999996	26071.0	19751.0	37209.0	1.8541281E7	3021.7495425813413	-0.9809449708811588	-892.3044050819828	0.028714858351996535	-0.01631165987610413	1.5251386051176448	1.394382837002931	-0.5603164689541348	1.093773219696076	6.74943915361249	14.122886987445645	0.42523654687113	0.8891671884783966
ID58436	58436	2	0.9968616366386414	25.342021811880482	54.76465126649262	0.0	22.0	22	1.4913287904459651	1		26106.296598639427	26044.0	18396.0	36763.0	1.9188128E7	2842.773968914855	-0.9809922695509524	-947.9125080456658	0.027773970960483747	0.006387194235373405	1.6846807070092615	1.3706273901570487	2.4218715219409996	1.2291310673546572	6.987095461838286	10.186248639516604	0.8462096922091219	0.9620418848167537
ID67780	67780	2	1.0	29.22668348358343	57.38156262316373	0.0	72.0	72	1.4801271182392584	1		26588.50413223139	26435.0	15175.0	39589.0	1.9303254E7	3482.5301142322687	-0.9809779795253205	-787.4656773510914	5.835892169434821E-4	0.008889770910608188	1.5889255666180082	1.3762216412729664	-0.5984975776647604	1.1545564456814503	6.882526686218937	11.280823143821276	0.6796357052745994	0.9451697127937331
ID59337	59337	2	1.0	25.311216916414157	54.463250092802035	0.0	27.0	27	1.5164794471522642	1		26075.227631578946	26074.0	18636.0	37769.0	1.9817173E7	2840.7811590655656	-0.9810502297952527	-950.4026118560532	0.0035300801140014586	6.426574848462316E-4	1.6706745691357088	1.3913233009484565	-0.7092612246572012	1.200780988859182	7.224751770064078	10.38782716177556	0.841362912166775	0.9669211195928751
ID54986	54986	2	0.9819986820220947	27.272842626637708	55.99928662181762	0.0	3.0	3	1.380702169564362	1		26381.60380348653	26091.0	20400.0	38563.0	1.6646792E7	3403.7222372244173	-0.9808435075646561	-793.708089727765	-0.018938031320052263	-0.00592497280531399	1.4585389007192453	1.3114926190019112	-0.5140172717333155	1.1121213185547634	5.98893896728996	12.4260846780022	0.4874062947081578	0.9025787965616044
ID64714	64714	2	0.9816589951515198	28.81524854647923	54.42287626813123	0.0	56.0	56	1.5089782662147837	1		26477.87765957447	26329.0	20626.0	39281.0	1.9911364E7	3034.3469385029093	-0.9809603440102402	-899.1668463414728	-0.016428481557519525	-0.0023477206023179865	1.5656980872412432	1.464461780745041	-0.8059657226662488	1.0691286777349003	7.153454877596345	10.809767117363087	0.7692952140719734	0.9567705022250478
ID61003	61003	2	1.0	26.626270443849112	54.13577037733703	0.0	36.0	36	1.4837004601624824	1		26235.849862259	26239.0	17489.0	37834.0	1.9047227E7	3017.884984585428	-0.981029481216383	-899.1358197429407	0.015344259152417116	-0.004579362875125864	1.6694936751944467	1.3510918971893866	-0.5670800868320135	1.2356625620118191	6.9157985693705495	10.671734904530348	0.7631012107168205	0.9320948110185779
ID56274	56274	2	0.9968496561050415	25.84143922782239	54.50521134535907	0.0	10.0	10	1.4953813218041008	1		26085.705563093594	26042.0	18526.0	35690.0	1.9225165E7	2888.208605200896	-0.9809924376751614	-932.2733342783793	4.497165603639693E-4	0.007818760475037215	1.6328968099167678	1.3939082522780524	-0.6002754123178221	1.1714521434593264	7.025120471154415	10.246060765797498	0.8409105203432663	0.9616135328562136
ID60626	60626	2	0.9833244681358337	25.473830474066805	53.88803408647301	0.0	34.0	34	1.5159805231554893	1		26123.83157894736	26089.0	19336.0	36827.0	1.9854112E7	2733.5382622916645	-0.981020788140635	-987.9654340691441	-0.008831290140176161	-0.005996560064043874	1.6481866186463827	1.4159001745459687	-0.7515233650596643	1.1640556645703504	7.219998643899556	10.885831647929841	0.7656384808818373	0.9423076923076922
ID68178	68178	2	0.9870734214782715	28.242503459707233	54.352499247114984	0.0	74.0	74	1.2373854100584694	1		27095.220907297826	26382.0	22065.0	42227.0	1.3737277E7	3923.9398380058396	-0.9805622915395211	-696.6754001346775	-0.09849952953942463	0.03731255969331434	1.3479499644191792	1.2265885485438524	0.9268239286792014	1.0989422378183795	4.810163678490034	15.862073037513477	0.24024249422986105	0.7507418397626109
ID63062	63062	2	1.0	30.039710201603178	53.948365304325996	0.0	47.0	47	1.5039566939989095	1		26496.772423025443	26458.0	17126.0	35636.0	1.9793089E7	2988.225051575458	-0.9809814760051578	-914.7315673202288	-0.010195292317968417	0.009322624267101709	1.6792867259840385	1.3856986700821259	2.4247707366434725	1.2118700567739684	7.105923615951176	9.854207553368948	0.9195746450110176	0.9796854521625165
ID57560	57560	2	1.0	24.878121541671337	54.47272440365158	0.0	17.0	17	1.4765451286053344	1		26054.520833333325	26027.0	17703.0	35549.0	1.8759255E7	2822.534727661659	-0.9810667372227879	-956.6363540101926	8.827643104302378E-4	0.0033736483605649433	1.6232634666052066	1.3619993580001877	2.296347213806614	1.1918239587048196	6.849254803067331	10.423412970106671	0.7921971902463839	0.9581117021276595
ID64346	64346	2	0.9739840626716614	29.522121899552893	54.08773762181586	0.0	54.0	54	1.519469550838681	1		26467.244094488164	26312.0	20866.0	37388.0	2.016804E7	2823.4976251374696	-0.9810838613499825	-972.355185616494	-0.013572537489051382	0.0230736596918959	1.6766977465668917	1.3926435368846706	2.3624464632386974	1.2039676357653213	7.253270527051176	10.578778925190193	0.8144654331045325	0.965211891208096
ID61916	61916	2	1.0	29.125792288448615	53.847812151913224	0.0	41.0	41	1.4989182989541783	1		26376.246963562757	26328.0	16863.0	38108.0	1.9544799E7	3316.242894024777	-0.9810147517444929	-821.969913407358	0.009609724579675702	-0.0029916526684197766	1.6049648871384379	1.4120531614736054	-0.9678808078753602	1.1366178915413578	7.0583923543060205	10.604880183611975	0.7886859924725508	0.954983922829582
ID58974	58974	2	0.9952651858329773	25.977688487858313	54.782708271349364	0.0	25.0	25	1.5254321749941007	1		26113.23537061119	26040.0	20353.0	35717.0	2.0081078E7	2655.5891423988132	-0.9810312902375931	-1017.1262497396069	-0.005668032018149857	-0.010365047652899653	1.6506335882129022	1.432041273757453	-0.6237368618821177	1.152643864713408	7.310308041025362	10.354694296869075	0.8567832712188901	0.9666876178504088
ID62687	62687	2	1.0	30.16767403786965	54.9026803595463	0.0	45.0	45	1.5159805231554895	1		26458.927726675414	26355.0	18173.0	36782.0	2.0135244E7	2877.0040875483114	-0.9809701587130798	-948.1616527574945	-0.007706571931618384	0.00560785260332606	1.6971427974229896	1.3650856398422966	-0.7826659410529523	1.243250055446378	7.219998643899559	10.696988462237409	0.792910055067621	0.9626108998732574
ID55908	55908	2	0.9854894876480103	25.400819727800958	54.9963172972319	0.0	8.0	8	1.4137289241558413	1		26226.247720364732	26003.0	20847.0	40049.0	1.7256871E7	3532.2415097410694	-0.9809012386741348	-762.6685648221287	0.05866680952926987	-0.014767355539569907	1.3918566256660447	1.2892415398758847	0.9485895660303265	1.0795933753422486	6.27887966332542	15.063478536099852	0.347729453369694	0.8495176848874594
ID59879	59879	2	0.960970401763916	25.50205899084485	54.626240211820395	0.0	30.0	30	1.514982182235126	1		26004.80079155674	25916.0	20281.0	36453.0	1.9711639E7	2637.7593647275876	-0.981103180803511	-1023.7038326967845	0.002108968602476181	0.0016583666917827364	1.6298134599333574	1.4341275103047892	-0.8999688683955649	1.136449477624887	7.21049239157053	10.481080982870424	0.8248265536200498	0.959519291587603
ID55529	55529	2	0.9968215227127075	26.412886326727467	54.43282701148147	0.0	6.0	6	1.5134834360985168	1		26121.284960422166	26031.0	19226.0	38131.0	1.9799934E7	3087.212013951518	-0.9811068417947338	-878.7590690108067	0.009277007425109429	-0.001682774152308094	1.5979584147328711	1.4455753249463676	-0.19148543675536128	1.105413455222167	7.196233013076988	10.744513258403119	0.7833242816089248	0.9438902743142148
ID61545	61545	2	1.0	28.14338301217068	54.31503825471484	0.0	39.0	39	1.4678096187805116	1		26387.082748948105	26422.0	16168.0	35131.0	1.881399E7	3055.6196989395603	-0.9810500309329072	-894.1383531827651	-0.003883938002973855	0.0072642588649053765	1.609762718455288	1.3485322212326845	-0.7471221177238121	1.1937146870571729	6.768451658270558	10.407012305054968	0.785320725872473	0.9569892473118279
ID65643	65643	2	0.9878865480422974	28.2744526161628	53.54951927168045	0.0	61.0	61	1.5234472266256727	1		26440.45893089962	26336.0	19869.0	38187.0	2.0279832E7	2919.113891099816	-0.9811133609334572	-941.0494696687376	-0.002179840307954645	-0.008226585426194599	1.6168444425081574	1.4474906580717397	-0.9413081011427685	1.1169981882038678	7.291295536367293	10.34335912790977	0.8564289865444832	0.9623588456712676
ID66026	66026	2	0.9952560663223267	28.03568754289855	53.60464997742186	0.0	63.0	63	1.3970424089815823	1		26628.413312693505	26357.0	20005.0	40171.0	1.7201955E7	3369.5478777167705	-0.9807105787200384	-803.5729611947985	0.0679115657210427	-0.02734316749829385	1.4315135201666251	1.350548853747548	-1.0729894474045139	1.0599494540270895	6.131532752225433	14.833932341061406	0.3501598348798182	0.8200890019071828
ID62317	62317	2	0.9877539277076721	28.977312256845334	53.478477857183286	0.0	43.0	43	1.5144827649866006	1		26355.52110817942	26287.0	19836.0	36540.0	1.9977485E7	2782.025305791407	-0.9810375089720959	-980.2362326669166	-0.01057919413041128	0.01580168141322264	1.5672634183785359	1.4760881094616887	-1.1769883708387814	1.0617682022722192	7.205739265406011	11.080539972631836	0.7375076981947797	0.951066499372647
ID57198	57198	2	1.0	25.44316830146701	54.30681752809901	0.0	15.0	15	1.4872652167066476	1		26080.359781121766	26055.0	18437.0	34508.0	1.9064743E7	2792.8431377895245	-0.9810033826245472	-964.475632174249	0.004683266915652816	-0.0021484663709458334	1.6125829132267737	1.4016193879433334	2.4233941277248343	1.1505141317950787	6.94907045252216	9.945365292512886	0.8828666261523536	0.9656538969616909
ID66799	66799	2	1.0	27.77649047158487	55.386493853809505	0.0	67.0	67	1.5104814825259874	1		26533.517287234026	26401.0	19406.0	39473.0	1.9953205E7	3184.196445107039	-0.9810840925191189	-864.3786260325211	-0.03554105192310657	-0.0032436670086215735	1.5908802555854011	1.3849351969942034	1.892925938029371	1.148703750932297	7.167714256089883	12.566766491152945	0.5703526412023244	0.9383945239576854
ID67185	67185	2	1.0	28.825757486330176	55.97990715417727	0.0	69.0	69	1.514982182235126	1		26572.6073781291	26457.0	17437.0	38107.0	2.0168609E7	3083.611829800373	-0.9810303049150628	-891.3053972885511	-0.0021491271488605457	0.0019818703458049495	1.6711780493252046	1.4120841080995827	-1.037233310935247	1.1834833631647599	7.210492391570531	10.349230409050007	0.8459772323403459	0.9650127226463102
ID60274	60274	2	0.9968525767326355	25.13941460288761	54.692161164661876	0.0	32.0	32	1.5179752352329636	1		26133.91436100132	26031.0	19395.0	36614.0	1.9835641E7	2753.742387932154	-0.9810719978273204	-983.800983895325	-7.887860100634751E-4	-0.008536251836740399	1.61216442721599	1.4511425902019353	-0.6762567384044663	1.1109621053790777	7.239011148557631	10.395027291205434	0.8418560586309977	0.9602774274905427
ID66419	66419	2	0.9899881482124329	27.8061246508853	54.49217083838074	0.0	65.0	65	1.3276319563182915	1		26733.696397941654	26354.0	20569.0	41800.0	1.5585745E7	3787.668187835123	-0.9808979245062952	-724.8703560936359	0.060896843714406866	0.048824575655109954	1.3665143167825267	1.3140653871364367	0.43016513692293157	1.0399134854015026	5.537391981660956	12.858090397373005	0.42088377309934627	0.8460421205519247
ID63603	63603	2	1.0	30.225957064578303	55.09531574719867	0.0	50.0	50	1.5149821822351255	1		26491.48815789473	26429.0	16578.0	36600.0	2.0133531E7	3063.090602972808	-0.9809561333010214	-890.9861684467033	-0.008579349280903474	0.008691038560152145	1.6745255681400635	1.3977896833763392	-0.7625201897773171	1.1979810611388066	7.210492391570526	10.371371765824778	0.8423690134683334	0.9705694177863085
ID63987	63987	2	1.0	30.521745706785847	54.935927077710865	0.0	52.0	52	1.5034536143079664	1		26552.045515394922	26451.0	16369.0	37627.0	1.9834378E7	3142.0590951118184	-0.9810220053443723	-873.6592105282002	0.012714545481742176	-0.003784336182232756	1.6773653558190695	1.3982507214547115	-0.7055342605909458	1.1996170143749132	7.101170489786669	10.337656226633333	0.8350176049750471	0.9589216944801022
ID58102	58102	2	0.995180070400238	24.76297869718195	54.88059300605882	0.0	20.0	20	1.4908214494581773	1		26060.604619565205	26017.0	18283.0	36085.0	1.9180605E7	2725.248549095288	-0.9809411869224182	-984.3634618737852	-0.0052843380536809715	0.009250002852063132	1.663649048232266	1.36319084862951	-0.7765560227358568	1.2204080227686556	6.98234233567377	10.040629032446295	0.8703404306760506	0.978680879413724
ID59510	59510	2	0.9968239068984985	25.79567717107334	54.51900477018002	0.0	28.0	28	1.4765451286053344	1		26125.356145251357	26128.0	19110.0	36275.0	1.8705755E7	2875.4209309813773	-0.9810709479390456	-941.8079130825822	-3.070445702235857E-4	0.006607686201936807	1.6596285490546834	1.3415373613213297	-0.5141452789013484	1.2371094513685805	6.84925480306733	10.386158038246261	0.7978905725237366	0.9393741851368967
ID58618	58618	2	1.0	25.53079647629793	53.97073046978587	0.0	23.0	23	1.5119832043376802	1		26119.448275862076	26091.0	17651.0	37243.0	1.9694064E7	2870.771580852892	-0.9810735395323437	-943.2515271240393	0.005444987531820952	0.00811896599909884	1.7021308728493445	1.3648624319707745	2.3318706410194783	1.2471080110187924	7.181973634583437	10.341585100598662	0.8438775829554082	0.9735824742268044
ID67579	67579	2	1.0	28.696749763646743	56.88509393977507	0.0	71.0	71	1.4892983895174425	1		26557.733333333326	26508.0	16831.0	37426.0	1.9519934E7	3059.068036235526	-0.9809757224899758	-895.3275582979463	-0.016240548761632813	0.018667145586330074	1.6748340943117668	1.3515721365144633	2.2924437095816996	1.239174772151604	6.96808295718022	10.535585483177215	0.7888707002077873	0.9525666016894087
ID61181	61181	2	1.0	27.20881970476144	53.894088460432144	0.0	37.0	37	1.490821449458177	1		26314.215846994513	26288.0	18397.0	37857.0	1.9262006E7	2969.2718950485623	-0.9811217025135108	-921.1503422648686	-0.01966200851383644	0.0010546277505444131	1.6680692458657336	1.3534921522196526	2.4679966552936734	1.2324188530610922	6.982342335673767	11.102963644820314	0.7117593261426494	0.9410634208840486
ID56831	56831	2	1.0	25.775188127599954	54.035871748790676	0.0	13.0	13	1.5099805766980785	1		26115.9760956175	26021.0	18155.0	36365.0	1.966533E7	2995.971589992943	-0.9810252827430227	-901.3707362060545	-0.005263259672576091	0.012250355386107057	1.6302972271832534	1.419755424975931	-0.7055826348103797	1.1482944164209774	7.162961129925371	10.749292815929806	0.7790093523409258	0.9660256410256408
ID88065	88065	3	0.9968451261520386	36.21075087364059	56.670155905824366	0.0	177.0	177	1.5284047640588863	1		26732.48831168831	26732.0	19320.0	35319.0	2.0584016E7	2712.467908853524	-0.9810820931751296	-1022.2027367740784	-0.002619927080408595	-0.003298374127403773	1.6708177854401671	1.4439264517945618	-1.3985590442285203	1.1571349658174188	7.338826798012461	11.148616126193902	0.741984064927863	0.9284425736620567
ID56836	56836	3	1.0	35.92500591047473	55.42728486955201	0.0	13.0	13	1.5828687349946782	1		26654.311218335304	26613.0	17933.0	37341.0	2.2096424E7	3369.393969882745	-0.9810335890804901	-818.3599879458665	0.008113897504590146	0.012388943503753051	1.6604627527718112	1.5128452841751276	0.6401339749692002	1.097576050995308	7.871176928438231	10.915108454624695	0.830220452455124	0.9605568445475641
ID97797	97797	3	0.9723043441772461	36.287280526179636	56.60964231559987	0.0	229.0	229	1.4847198353841875	1		26630.10425240055	26554.0	19356.0	34661.0	1.9413346E7	2549.0794998996826	-0.9810378452965363	-1080.9797487951857	0.00434906844883837	0.009744620594363916	1.6678962724312174	1.3516858101351208	-1.1777225970096579	1.2339378426000394	6.9253048216995765	10.662685736640164	0.7654477295949887	0.9448767833981843
ID80391	80391	3	0.9926239848136902	36.378334260905945	56.58148005826667	0.0	137.0	137	1.5239437061000318	1		26594.81201044387	26561.0	19109.0	35365.0	2.0371626E7	2691.254022380597	-0.9811305967702941	-1027.639721533297	0.0057481211604496615	0.004714901144253963	1.6853900116388214	1.3884641225285528	1.8701999054895686	1.213852042910214	7.296048662531816	11.25472520888099	0.7238153586614839	0.9481161210623836
ID54791	54791	3	0.994746208190918	35.88479619757214	56.13280418670182	0.0	2.0	2	1.527909734162806	1		26598.680051813473	26620.0	19632.0	35636.0	2.0534181E7	2876.446591001753	-0.9811266658101062	-961.4134997402772	7.38750948976818E-4	-0.005251202603424573	1.6130088848469242	1.4662184425452918	0.6097353724662111	1.1001149883552213	7.33407367184795	10.65275893194315	0.8121400610782176	0.9425778863775204
ID71691	71691	3	1.0	35.901979276927605	55.8432302064139	0.0	92.0	92	1.5809559019877428	1		26828.909310761785	26806.0	19404.0	36562.0	2.2187508E7	3154.9120934554358	-0.9810397325149876	-880.0105671613313	-0.0020285914866462946	-0.005524367129378464	1.6848953263521833	1.4964632320319111	0.6879466601049903	1.1259182920681703	7.852164423780175	10.802354420664802	0.8455949969297974	0.9660818713450297
ID109067	109067	3	1.0	35.96109880978202	55.79032176549185	0.0	288.0	288	1.5900213639917917	1		26821.29580838325	26790.0	19349.0	36875.0	2.2395782E7	3226.8742420526964	-0.9811661256192652	-866.0253161793938	0.004739341451432812	0.0051904034509421895	1.7137110262073791	1.4920268474681342	0.5258616465320547	1.1485792156591736	7.942473820905976	10.987081452880618	0.8268009514013267	0.954857142857143
ID76305	76305	3	1.0	35.9543663447085	55.59086875017999	0.0	116.0	116	1.5919233041023344	1		26755.320574162688	26745.0	18922.0	36849.0	2.2367448E7	3236.856767642783	-0.9810405942945795	-855.419075951071	0.0015619318042114868	0.0022633937254905186	1.69837755250014	1.526072258252878	0.4302289837050546	1.1129076905208444	7.961486325564034	11.00196342674746	0.8265395200513267	0.9506242905788879
ID64534	64534	3	1.0	35.843601638270755	55.72220056462761	0.0	55.0	55	1.5814343271468219	1		26800.294685990342	26762.0	18356.0	37829.0	2.2190644E7	3426.424064109104	-0.9810439937903301	-809.5992450654055	-0.0034863825069913015	0.003001112660455578	1.6927422996826833	1.494562971168802	0.770284223552401	1.1326001863667865	7.856917549944688	11.050705503263806	0.808503769631092	0.9521889400921664
ID91670	91670	3	0.9759466648101807	36.27231639026203	56.78842509817605	0.0	196.0	196	1.4908214494581782	1		26714.997275204365	26746.0	19518.0	35225.0	1.9608808E7	2637.2929390527115	-0.9810105747454069	-1046.6190286400847	0.009163672818294596	0.024410512533962037	1.6469845129468557	1.3305063536875519	1.7905451272259219	1.2378629447218887	6.982342335673779	12.309799977813945	0.579040591881397	0.9268138801261829
ID95256	95256	3	0.9910029172897339	36.25857083511869	56.59498480173988	0.0	215.0	215	1.518971608976763	1		26628.442408377003	26628.0	19172.0	35108.0	2.034413E7	2613.0054650237016	-0.9811159098686311	-1058.9115737818452	0.0033254258996159042	0.00385115205071564	1.6698128140067343	1.4015516730580695	-1.2541816347122827	1.1914029615214552	7.248517400886652	10.711892966179168	0.793828342626355	0.9567126725219577
ID101400	101400	3	1.0	35.83055041812402	55.8992833217909	0.0	248.0	248	1.5857336581262063	1		26716.453781512588	26710.0	19288.0	37196.0	2.2254806E7	3169.2832737569556	-0.9810708651477432	-873.8107070330183	-0.0047538073623749795	-7.952579253278081E-4	1.685780811654815	1.5056949568783062	0.5175390631072312	1.119603146675787	7.899695685425333	10.908468138152609	0.8342432294067221	0.9634782608695651
ID73242	73242	3	1.0	35.922332713737106	55.90969811399563	0.0	100.0	100	1.5847792592084968	1		26761.83112183345	26736.0	19618.0	36831.0	2.2185558E7	2979.2227393845546	-0.9810969308541647	-932.4433188621165	0.016228895180701194	-0.005628434051130738	1.6505003603817727	1.5444402227106284	0.32096133596068266	1.0686722193009188	7.890189433096302	11.869347126347767	0.7037908750566066	0.9299719887955187
ID69150	69150	3	1.0	36.04457643435019	55.74339673411422	0.0	79.0	79	1.6009266629251118	1		26891.306603773588	26925.0	19623.0	37200.0	2.2803828E7	3111.9988793583343	-0.9811118993186908	-897.7030942125515	0.006659009977466393	0.008120063834434	1.7351247037196313	1.5021504275486426	0.3937770650107801	1.1550938387383607	8.051795722689835	10.896552587208696	0.8521663361814055	0.9696622781911853
ID81950	81950	3	0.995974063873291	36.078037327220734	56.466309307429405	0.0	145.0	145	1.5199673295746678	1		26692.30980392155	26643.0	19710.0	34828.0	2.0419617E7	2553.7196394333973	-0.9810935768689488	-1084.7858090189793	-0.00442414005344959	-0.0012625892020494973	1.5614273537186714	1.4934830266912904	-1.2149989456431747	1.0454938729219487	7.25802365321569	10.359611751342078	0.849848053463513	0.9658444022770396
ID85022	85022	3	0.995268702507019	36.17889891243227	56.52675043101682	0.0	161.0	161	1.5264236812248828	1		26787.65284974093	26774.0	20084.0	35101.0	2.0680068E7	2571.8470838641356	-0.9811162031288527	-1082.3074375447418	0.0038261955203699348	0.006953178863422467	1.5892074466776904	1.5033347750433539	-1.2208919120042028	1.0571214562849849	7.319814293354398	10.764800909634914	0.7937759249342452	0.9553349875930519
ID93726	93726	3	0.9885241985321045	36.054968008965936	56.478380705008256	0.0	207.0	207	1.477057373244718	1		26576.471645919777	26549.0	20170.0	34370.0	1.9214789E7	2574.032120002459	-0.9810952141099095	-1071.6494622311386	0.0035776356110545707	0.0034995012978682382	1.54491856965526	1.4065775677774592	-0.5113572433664693	1.098352913516454	6.854007929231841	12.266986870241425	0.572372376162152	0.9149746192893398
ID86561	86561	3	0.9949421286582947	36.18497840848199	56.60386438864008	0.0	169.0	169	1.5009356865413872	1		26764.226415094327	26695.0	20082.0	35664.0	1.9859056E7	2616.824062750049	-0.9811255298109839	-1063.3101832245745	0.004842043757449188	4.049992594514355E-4	1.5742121976027026	1.4425200640604738	2.3239561026905404	1.0912931035229663	7.077404858964087	10.625031979584547	0.7878134882627079	0.957556270096463
ID90146	90146	3	0.9968180060386658	36.33174606895079	56.63940813110817	0.0	188.0	188	1.5318654941400718	1		26749.981958762888	26679.0	19666.0	35413.0	2.0757986E7	2620.9085727607658	-0.9811218376649131	-1060.8765353577808	0.02107775773636587	0.02718694986561637	1.6452966317603759	1.3917643206229127	-0.9839963953340333	1.1821661235172272	7.372098681164062	11.779621850338833	0.6676337856789221	0.9417122040072852
ID111141	111141	3	0.9950047731399536	35.943991973937955	56.220190178351004	0.0	299.0	299	1.5505175393970525	1		26902.856423173762	26923.0	20211.0	36351.0	2.1360868E7	2804.359450283838	-0.9810641579666908	-994.0483261210334	-0.002419194886438869	0.00486755006704879	1.604302348604123	1.5087819870317944	0.1377282115592077	1.063309585078123	7.552717475415675	11.084534780603198	0.7724638467392245	0.9543543543543548
ID74788	74788	3	1.0	35.983579814370366	55.76852955891786	0.0	108.0	108	1.5852565304914765	1		26817.96754807694	26785.0	19286.0	36364.0	2.2312549E7	3164.7832201390797	-0.9809609234241712	-873.2080209032282	0.008406146860489794	0.021866074826457155	1.7005138561682154	1.4952521110346855	0.7176651808722931	1.137275676535573	7.8949425592608105	10.893243394854867	0.8360734332487968	0.9685131195335277
ID57382	57382	3	1.0	35.892321022726286	55.72735554298265	0.0	16.0	16	1.5732813134512114	1		26602.3728606357	26588.0	18721.0	36795.0	2.1760741E7	3223.0556590362235	-0.9811261516160998	-858.1178903275728	0.010104076356803974	-0.01567978279885311	1.7019672771635495	1.4963754298957668	0.5066290032085448	1.1373932257642747	7.776114405147918	10.610657934710435	0.8679363500775193	0.965761511216057
ID107560	107560	3	1.0	35.90141813352117	55.52576407904395	0.0	280.0	280	1.5795197570415325	1		26900.591019417472	26834.0	16583.0	38752.0	2.2166087E7	3625.557159708748	-0.9811037395719882	-770.4706974088926	-0.019839830758477398	0.0028004623473448964	1.670673144466595	1.519136657458644	0.29819936291834065	1.0997517150704899	7.837905045286618	11.044176066674883	0.8075012786220157	0.9637638807714783
ID77866	77866	3	1.0	36.182898576548986	55.571284156259175	0.0	124.0	124	1.533346273117179	1		26770.922580645158	26688.0	19453.0	38512.0	2.0747465E7	3278.0990543330413	-0.9810308909525634	-844.7087849959686	-0.013322076094126967	0.012549368456460727	1.6462665265103078	1.4581713868912478	1.5617388586138374	1.128993848946707	7.38635805965762	11.16213841227421	0.7449813720902083	0.9272076372315039
ID60460	60460	3	1.0	35.952703856094395	55.603488845532446	0.0	33.0	33	1.576163663312105	1		26717.288156288163	26729.0	19368.0	35930.0	2.1881459E7	3045.796723305846	-0.9810968852205993	-910.5419949377671	-0.014100446257582286	0.0018020169625880577	1.685609367832774	1.499228398640608	0.6641292742325327	1.1243179287166403	7.804633162135014	10.529588122143988	0.8845850430120292	0.9739027283511271
ID103469	103469	3	1.0	35.98557467767572	55.632891842586	0.0	259.0	259	1.5718381564618653	1		26767.531784841067	26723.0	19150.0	37389.0	2.1895841E7	3239.2393922774163	-0.9809967356818444	-853.1681430189575	-0.011084646361223548	-0.0018862403834471646	1.6785230122877433	1.483240494608693	0.9414567002706496	1.1316593757983728	7.761855026654368	10.847271259415207	0.8289615545363195	0.9527421236872812
ID55341	55341	3	1.0	35.88998486527166	56.005592798182676	0.0	5.0	5	1.586687482969223	1		26590.747305389254	26581.0	19287.0	35818.0	2.2203274E7	3024.459714257604	-0.9810102438197287	-908.3785871150735	0.006516532712383364	-0.001160078616608911	1.7069960336009773	1.4907249071939321	0.6342620983685993	1.1450778244620219	7.909201937754363	11.406374047553909	0.7639189961508086	0.950857142857143
ID62509	62509	3	1.0	35.86017218843753	55.534121642831465	0.0	44.0	44	1.5675007134522898	1		26748.013546798033	26766.0	19463.0	35900.0	2.1719387E7	3037.4574429033246	-0.981032220195351	-910.9155171369786	-0.005100361556264917	0.00892795653935641	1.6438180200158872	1.5061414801973516	0.49986050899218104	1.0914100976758807	7.719076891173726	10.933599664692853	0.8114259541657461	0.9603784742755771
ID105006	105006	3	1.0	35.985127864968106	55.98645284599446	0.0	267.0	267	1.5655691037062722	1		26872.758024691368	26871.0	18981.0	36534.0	2.1766934E7	3244.188154518701	-0.9809448373683176	-852.8411146918081	0.002493801944001293	0.001595938755606771	1.653354575469084	1.47890245145371	0.7693166286341495	1.1179605347491943	7.700064386515663	11.15417553277485	0.7777307515387049	0.9574468085106382
ID70705	70705	3	1.0	35.91844714581345	55.627497821563345	0.0	87.0	87	1.5885934145667933	1		26865.38443113773	26834.0	18933.0	36740.0	2.2432596E7	3271.574683297084	-0.9810812956579495	-851.6866153117159	0.019555048066792872	0.0086141757870125	1.7128282463007076	1.4929287262178121	0.4971650541459063	1.1472940510964573	7.928214442412421	10.671726926056202	0.8748142424160434	0.9800235017626322
ID95792	95792	3	1.0	36.20605384815818	56.55434238126727	0.0	218.0	218	1.5229505852998024	1		26610.039215686298	26574.0	19528.0	35772.0	2.035668E7	2618.109759063207	-0.9811055750621424	-1055.5279209731393	5.903685602257872E-4	-0.0025092904353274477	1.5937707586883851	1.4705191930495558	-1.2049528379768997	1.0838149996418822	7.28654241020278	10.65134987513746	0.8070901736584477	0.9557356608478796
ID99890	99890	3	0.9922666549682617	36.25143607884457	56.54292304275444	0.0	240.0	240	1.5134834360985157	1		26602.538969616897	26574.0	19466.0	34645.0	2.0138122E7	2608.1846780754645	-0.9810054240352724	-1053.553393364223	0.020021918615569293	-2.922041495872644E-4	1.6241139778656177	1.4311875777477137	-1.4021448699926284	1.1348016172845183	7.196233013076978	10.472353756198265	0.8245679927713284	0.9564118761844601
ID66618	66618	3	1.0	35.871903823050424	55.8019498603915	0.0	66.0	66	1.5862106422423108	1		26858.67707082832	26816.0	19435.0	36765.0	2.2373278E7	3252.4462081173892	-0.9810645860342836	-855.7113367078246	0.010415421990088535	0.005848359910420499	1.7123797126343567	1.4970468846153226	0.9142402059475052	1.1438383996065464	7.904448811589847	10.800738522554996	0.8514801947698273	0.9662986635676933
ID83514	83514	3	0.9929379820823669	36.18897109981527	56.62003360262025	0.0	153.0	153	1.5064695724329622	1		26735.605858854848	26659.0	19760.0	35300.0	2.007844E7	2601.4903906118184	-0.9810915944768048	-1066.4793402642654	0.03722881964278468	0.015801533559876704	1.5792681913713724	1.403752952006367	2.252845324100802	1.1250328550434345	7.12968924677376	12.353298600164912	0.5871033883820039	0.9469696969696975
ID92218	92218	3	0.9960434436798096	36.23337560122785	56.611578620092345	0.0	199.0	199	1.5219568164596933	1		26666.658823529397	26640.0	19067.0	34505.0	2.0399994E7	2608.566910616542	-0.9810861023564963	-1060.529390148524	0.0014962013357823995	-0.009268305628171984	1.6882524985839453	1.423215748800034	1.8733569519424216	1.1862238736518855	7.277036157873754	10.619307282468	0.8109088145701059	0.9683744465528147
ID88637	88637	3	1.0	36.372430636725	56.45367981583777	0.0	180.0	180	1.5184735038284378	1		26795.13333333335	26816.0	18515.0	36529.0	2.0498277E7	2854.830894763528	-0.9809450437851499	-966.3673586185026	0.004512970738047142	0.0014870642506568355	1.6981348729285395	1.3908552147864723	-1.3675930898005046	1.220928573208277	7.243764274722137	10.545417839964795	0.8185525924855275	0.9465838509316772
ID98364	98364	3	0.9895913004875183	36.18524504302152	56.67681361628377	0.0	232.0	232	1.5019433641886615	1		26572.715436241604	26507.0	19484.0	34973.0	1.9796673E7	2573.288008944809	-0.9811415313455091	-1074.4909736334403	0.005320777512677899	0.021535735833412683	1.6242883608292094	1.3737035284484245	-0.9213046212455219	1.1824155119291397	7.086911111293118	11.908259751282754	0.6280153388053353	0.9401008827238336
ID109628	109628	3	1.0	35.934355802689204	55.7301240620192	0.0	291.0	291	1.5761636633121052	1		26884.80900243308	26888.0	19180.0	37337.0	2.2099313E7	3265.107078656911	-0.9810892877079601	-854.358548301412	0.001046668750077322	2.2043809463009826E-4	1.7203740216280297	1.4576092610118392	0.5176357779937966	1.1802710559301641	7.8046331621350165	10.793223478839456	0.8418990512083933	0.9574344023323625
ID57918	57918	3	1.0	35.879684984941626	55.87028172125868	0.0	19.0	19	1.5694299458297636	1		26624.790184049107	26640.0	19171.0	36083.0	2.1699204E7	3138.438066178019	-0.9810284322247484	-877.3664023146497	-0.0012048766205695414	-0.007554503863621064	1.694022108682898	1.4714657838812324	0.6184955174204304	1.1512480461588694	7.73808939583179	10.941006545000517	0.8123235631617961	0.9582107121836378
ID65088	65088	3	1.0	35.973891193763706	55.51469830229756	0.0	58.0	58	1.612227462000072	1		26816.545983702006	26831.0	18535.0	37401.0	2.3035413E7	3349.317402699425	-0.9810156740392819	-827.4795948167633	0.003800327796384524	-0.0037537612968816417	1.69379768781091	1.5633594425846926	0.48008349687045815	1.0834345843145097	8.16587075063821	10.76488767991256	0.8855097758634198	0.9733711048158639
ID87107	87107	3	1.0	36.36798303606887	56.4741083237014	0.0	172.0	172	1.5034536143079658	1		26822.01336898394	26828.0	18690.0	35964.0	2.0062866E7	2809.3323192784287	-0.9811479532035274	-993.7891431780815	-0.001919157327813467	0.007931100874789578	1.6862927166431958	1.3569700879230995	-1.3849602916181831	1.242689674334781	7.101170489786662	10.947094853879522	0.7446325924970347	0.9497774952320407
ID101957	101957	3	1.0	35.97508210761062	56.00936337894917	0.0	251.0	251	1.5833465821708457	1		26737.24578313258	26690.0	19514.0	36422.0	2.2191914E7	3153.775321592124	-0.9810339549743318	-877.0476222105536	-5.388266184910784E-4	-0.010562184664517384	1.7324798077257928	1.4563429743574863	1.063461639794636	1.189609754179048	7.875930054602752	10.985716720757912	0.8200775489180439	0.9561454125793425
ID92740	92740	3	1.0	36.329263060028474	56.47319250470068	0.0	202.0	202	1.5402377517644992	1		26642.237244897926	26647.0	18653.0	36245.0	2.0887514E7	2806.3165642601575	-0.981051440035855	-983.0590291588971	0.003521554713690873	-0.0028084087341708965	1.6627760781998673	1.441143838745785	-1.2803448213641675	1.1537891177101147	7.452901825960834	10.72189393992289	0.8146897470263857	0.9566809029896277
ID58439	58439	3	1.0	35.89181111316541	55.540479191769485	0.0	22.0	22	1.5919233041023342	1		26659.255648038008	26649.0	19544.0	35453.0	2.2420434E7	2944.7249786766947	-0.9810237263258493	-936.0560415594847	-0.004726946377462624	0.006002976377211899	1.708488149871749	1.5227253966096397	0.7482247795011681	1.1219936002090145	7.9614863255640325	10.627927745548206	0.885741169292191	0.9749708963911524
ID110154	110154	3	1.0	35.95613008685813	56.07142515255869	0.0	294.0	294	1.579519757041533	1		26905.27615571783	26809.0	19672.0	37538.0	2.2116137E7	3259.6920201384455	-0.9810936273661702	-856.6296884969755	0.017507631298648376	0.006316048428998839	1.6776791147244814	1.4906649382917174	1.1113102458824224	1.1254568827835179	7.837905045286621	12.102593395419017	0.6724391279502556	0.9348072562358274
ID72269	72269	3	1.0	35.925257928180564	55.4810510351114	0.0	95.0	95	1.6042309526385663	1		26826.378091872808	26789.0	18719.0	36589.0	2.2775595E7	3200.728042481138	-0.9810725683432348	-868.8658099799329	-0.003287732334597402	0.005546020331176005	1.7031466250286638	1.533515004079818	0.5012299846296808	1.110616212099361	8.08506760584144	10.742030115480652	0.8804826216399284	0.9648326715825294
ID61005	61005	3	1.0	35.982319956615946	55.43184825381818	0.0	36.0	36	1.5752034660476546	1		26753.302439024414	26776.0	18651.0	37066.0	2.1937708E7	3218.6761699384	-0.9809976223873508	-858.2031828739804	0.007719791255030576	0.007487346347206007	1.6497583132155242	1.520220119055664	0.5930058593771714	1.0852101564346663	7.795126909805978	11.005074296620089	0.8088110881550825	0.9496236247828606
ID79439	79439	3	1.0	36.42963935950442	56.56820303739055	0.0	132.0	132	1.5079752895229026	1		26632.75300400534	26626.0	18539.0	35614.0	1.9947932E7	2789.4482130515426	-0.981137133829145	-993.2298968841257	0.019681367711790992	0.003044367193658771	1.691402335426976	1.3647868100350853	1.925990370489429	1.2393161503249686	7.1439486252673	10.834369771313929	0.7647876729546076	0.9458779106356192
ID80974	80974	3	0.9968487024307251	36.2733747370422	56.552402428625186	0.0	140.0	140	1.5397465261893317	1		26669.44968152868	26656.0	19101.0	35557.0	2.0935518E7	2724.378226728714	-0.9810421659908803	-1013.1543347630341	-0.005253732119319727	0.010010507624651303	1.6675643443347785	1.4428269828868339	-1.3842109637795565	1.1557618232217186	7.448148699796317	10.879867431552084	0.7906986464862932	0.9757160647571602
ID96338	96338	3	0.9968053698539734	36.203146681929304	56.633477699756696	0.0	221.0	221	1.517476803029333	1		26594.308804204968	26570.0	18820.0	34605.0	2.0238269E7	2604.0417119180784	-0.9811515237924776	-1063.2382780375444	0.0025594296813985598	-0.013497694747962282	1.647213422291445	1.4245348132831388	1.8632056465799811	1.1563167196280002	7.234258022393109	10.62164355937247	0.8057872885093554	0.9494697442295692
ID68180	68180	3	1.0	35.9140236302366	55.61102604311896	0.0	74.0	74	1.5990354317121172	1		26936.083924349903	26910.0	18913.0	37290.0	2.2787927E7	3275.3753049405873	-0.9810299193025979	-850.5825253105329	-0.002550008320819284	-0.001596136549856578	1.7255076741780273	1.5140864376003382	0.6750152185613866	1.139636173554773	8.032783218031772	12.142709972427927	0.6846122512786548	0.9483726150392823
ID82516	82516	3	1.0	36.15380241030881	56.70223642980767	0.0	148.0	148	1.5119832043376804	1		26669.814814814796	26640.0	19374.0	35238.0	2.016238E7	2651.12567271875	-0.9811036415359385	-1044.6154606082514	0.002247399881547948	0.006991004999136055	1.5950511159534024	1.4385243153215632	2.024069243035606	1.108810674219886	7.181973634583439	10.84716837409013	0.7670451133386686	0.9527112232030266
ID94295	94295	3	0.9895410537719727	36.12458384097655	56.4387015074277	0.0	210.0	210	1.5009356865413874	1		26596.455033557082	26508.0	20278.0	34091.0	1.9814359E7	2462.9619769546225	-0.9811144677753755	-1121.9835628458407	-0.010958660975361008	-0.048255353623801865	1.5862580363385683	1.4871158979793657	-1.466265258262596	1.0666673918918579	7.077404858964088	10.052769723898953	0.880060309996988	0.9662556781310837
ID106582	106582	3	1.0	35.80652529324939	56.012608451651545	0.0	275.0	275	1.6028156625945207	1		26793.778563015345	26782.0	19202.0	37049.0	2.2747918E7	3224.2101922243965	-0.9811031192123009	-862.9092930786127	-0.0020822381704542468	-0.0011763611574803524	1.7102006259652225	1.5119899325756578	0.765745441745422	1.1310926012925993	8.070808227347902	10.943917594205464	0.8468008077461331	0.9631310266591042
ID69723	69723	3	1.0	35.961899324154714	55.67963024228308	0.0	82.0	82	1.5862106422423103	1		26912.247596153862	26915.0	19109.0	36701.0	2.239099E7	3173.3518774919526	-0.9810143233631852	-876.4174225861995	-0.013599317481837505	0.0016839651361051382	1.6878782010844975	1.5247698396686962	0.5350332393719182	1.1069724473637554	7.904448811589844	10.406775532658452	0.9171683952626296	0.9822799763733018
ID85594	85594	3	0.9830595850944519	36.253603678973576	56.63724434694436	0.0	164.0	164	1.5109822222985785	1		26851.76322751321	26806.0	19954.0	35319.0	2.0299933E7	2588.744965457667	-0.9810773626244487	-1075.5611962017995	0.02486671813587676	0.0018732175083428422	1.6224156459761414	1.3786363773989365	2.0622246230621406	1.1768263717494105	7.172467382254407	13.09471155223635	0.5256377810860476	0.9117824773413906
ID63068	63068	3	1.0	35.82468733755288	55.50030412888366	0.0	47.0	47	1.5790407517971468	1		26760.867878787903	26727.0	18284.0	37159.0	2.2077716E7	3265.2045726435153	-0.9810810306315072	-850.0161908786351	0.01453539382183376	0.004719350467628675	1.680040238543681	1.4899559921514909	0.31752651974923995	1.1275770877753974	7.833151919122104	11.130019233259597	0.7946110202570692	0.9665689149560116
ID76892	76892	3	1.0	35.980919262733636	55.456801781378815	0.0	119.0	119	1.5828687349946782	1		26746.08926417368	26723.0	18602.0	37526.0	2.2172508E7	3269.193547860838	-0.9810315881004278	-846.2558265630175	-0.005385242258484136	0.0033455250379467913	1.640483981785422	1.5338190853050755	1.023335174155567	1.0695420323702198	7.871176928438232	11.666692489285513	0.7266981203093638	0.9452054794520547
ID73822	73822	3	1.0	35.928523221635345	55.51092188603958	0.0	103.0	103	1.5976155390848654	1		26801.079289940873	26792.0	18728.0	36653.0	2.2646912E7	3216.790185752856	-0.9810241850557541	-861.4673495184962	-3.261613064644891E-4	-0.001759290491961794	1.6901961417228584	1.5343823400935506	0.6072410844793892	1.101548224036395	8.018523839538226	11.037097377636245	0.8271695530256208	0.9628995433789959
ID58976	58976	3	1.0	35.94601261506423	55.6039088796036	0.0	25.0	25	1.5771232759814062	1		26656.024360535943	26599.0	18902.0	37197.0	2.1884596E7	3246.9965145129872	-0.981063370796314	-850.624594612496	0.003010757514411025	-0.0025024588263136043	1.691400675959984	1.500729992330356	0.9711537292034276	1.1270519577832596	7.8141394144640435	10.78830756820846	0.8436928730477702	0.9625292740046841
ID55909	55909	3	1.0	35.96826808392413	55.78406382442896	0.0	8.0	8	1.5776028634262702	1		26607.260657734452	26640.0	19129.0	36394.0	2.1844561E7	3116.831020838714	-0.9811341434559505	-887.9096252651531	-0.006909326279354573	0.005538631320089005	1.7038807872884258	1.4756137562374694	0.3864351587541147	1.1546929405381754	7.8188925406285605	10.914098917689007	0.8248582780825657	0.9642438452520521
ID90728	90728	3	0.9968277215957642	36.39812945877142	56.689144875455455	0.0	191.0	191	1.510481482525988	1		26738.865869853926	26747.0	18829.0	35545.0	2.0134366E7	2704.408131125542	-0.981069368045643	-1024.7911097632482	0.008356731667986679	0.014107290852179715	1.6961053674247788	1.353220528496812	-1.315940038828924	1.2533843018985613	7.167714256089889	10.611026943110312	0.79997370701016	0.9532237673830591
ID61547	61547	3	1.0	35.82244579449973	55.73072948326462	0.0	39.0	39	1.586687482969223	1		26764.501805054148	26758.0	19161.0	36643.0	2.2241301E7	3211.6037835240722	-0.9810525259208176	-862.9947173969047	0.011449197441090601	0.003726756069042966	1.7127136511118801	1.4946416858820033	0.4657782778138635	1.1459025044528919	7.909201937754363	10.772832080331122	0.8564120065464277	0.972530683810637
ID78442	78442	3	0.9968441128730774	35.86237098783541	55.76737034168242	0.0	127.0	127	1.5660522295019748	1		26685.406172839514	26652.0	20016.0	35990.0	2.1615179E7	3032.0964242654672	-0.9810958317133442	-913.5128498516362	0.010333208173854991	0.00707900772581729	1.6717379867512514	1.4855432254475862	0.608092949734637	1.1253378280174686	7.704817512680182	11.231413313035793	0.767544213819155	0.9440885264997089
ID67180	67180	3	1.0	35.942810510533995	55.423647204359185	0.0	69.0	69	1.6089395948537297	1		26986.985981308422	26987.0	18409.0	37930.0	2.310086E7	3378.2183324287444	-0.9810515805525368	-827.2095063587049	0.001422210621491171	-0.004309770858487556	1.7070686265537662	1.53049808414559	0.790103838575206	1.1153680257670808	8.132598867486598	10.964000130264893	0.8501609476051938	0.9644870349492672
ID75374	75374	3	1.0	35.89589812440898	56.19652484996873	0.0	111.0	111	1.576163663312105	1		26707.53762135924	26710.0	19808.0	36579.0	2.2007011E7	2968.999753187492	-0.981072194384122	-932.5119005006802	0.009554895410485851	0.014636948210209706	1.6488264151163479	1.5120176137260775	0.6529795330381694	1.0904809574626126	7.804633162135015	11.028882498231935	0.8063049748899574	0.9602339181286551
ID65648	65648	3	1.0	36.03057111976533	55.64094689865912	0.0	61.0	61	1.6009266629251118	1		26839.12853773579	26829.0	18840.0	37691.0	2.2759581E7	3250.349675674161	-0.9810897737472226	-856.80174932518	0.010855016799225372	-6.396071923041161E-4	1.7132339020071095	1.5188725382250734	0.48361811116946846	1.1279642358990591	8.051795722689837	11.227294826394298	0.8026983266036012	0.9603174603174607
ID89200	89200	3	1.0	36.39124792625014	56.41057108403897	0.0	183.0	183	1.5219568164596924	1		26655.531942633617	26692.0	18622.0	36052.0	2.0444793E7	2733.598573884401	-0.9810917290888606	-1011.9065536565399	-0.00335394133643584	0.004040729400835546	1.6657098548745093	1.3982899120318544	-1.2766380783389566	1.1912478524958154	7.277036157873747	10.324719426975607	0.8578431341331476	0.9683744465528143
ID104053	104053	3	1.0	35.99862940983238	55.952352166663644	0.0	262.0	262	1.5558750841602864	1		26730.397260273996	26654.0	19691.0	36964.0	2.1464509E7	3205.993409769234	-0.9810685403143166	-864.1478069222522	-0.009460818661739567	0.024256432459561394	1.6816497622019233	1.4685461240969095	1.4422415357325296	1.14511198157706	7.605001863225353	10.814755484994178	0.8171010701789274	0.9667673716012087
ID63605	63605	3	1.0	35.942455953337934	55.571702543966865	0.0	50.0	50	1.5928734225420997	1		26771.293556085926	26752.0	18701.0	37273.0	2.2434344E7	3321.9456275549655	-0.9811461214652474	-838.7640706109568	0.0012804124644032364	3.361016289060985E-4	1.6918951784197438	1.5199485754849344	0.5396191238668907	1.1131265923782654	7.970992577893066	10.843099237473524	0.8519525433039782	0.9593821510297482
ID71289	71289	3	1.0	35.95192765101649	55.549295991587535	0.0	90.0	90	1.6023436214526103	1		26862.053003533554	26857.0	19162.0	36794.0	2.2805883E7	3235.2199661690147	-0.9810137590318456	-858.0280648567544	-0.006912966218811055	0.007315553043636628	1.703048468682274	1.5359840459954412	0.510887382048186	1.108767029919612	8.06605510118338	11.002588669607368	0.837300391047494	0.9565952649379935
ID87673	87673	3	1.0	36.46262142088475	56.401535608590656	0.0	175.0	175	1.5099805766980774	1		26801.342629482082	26835.0	18209.0	36419.0	2.0181411E7	2907.2571900592243	-0.9810364117183309	-953.822805889144	0.002593208182434003	-0.0032786867754784283	1.6584097063368892	1.3870788514021235	-1.341934251485499	1.195613143881829	7.162961129925361	10.546050440803738	0.809324653677921	0.9406991260923844
ID98936	98936	3	0.9899346232414246	36.28657622728401	56.44209189765489	0.0	235.0	235	1.5139831829954438	1		26587.420844327164	26535.0	19453.0	35457.0	2.0153265E7	2559.179078238232	-0.981064385915749	-1076.523824233753	0.0034360847770237932	-6.930296040326674E-6	1.6544007602847501	1.400108772149596	1.9133943362309311	1.181623023291782	7.200986139241497	10.310629717464334	0.8511996925691484	0.9692898272552779
ID108152	108152	3	1.0	35.90238096895737	55.51709611861823	0.0	283.0	283	1.5900213639917915	1		26930.265868263505	26878.0	16886.0	39136.0	2.2486772E7	3646.311366834374	-0.9810428183855647	-764.4183037089816	-0.015406281200192135	0.023915115172304557	1.690427735783046	1.537897164181154	0.301843492684847	1.0991812555185418	7.942473820905972	10.532339887500383	0.8997377131635497	0.9817861339600472
ID59514	59514	3	1.0	35.85509793968621	55.778328135143575	0.0	28.0	28	1.6023436214526108	1		26620.944770857815	26658.0	19296.0	36291.0	2.2654424E7	3078.413686683113	-0.981097075159898	-897.6549959054335	-0.0037883867221950177	0.008046097721078517	1.7347220963849201	1.5005935920294107	0.48070290645296715	1.1560239265308823	8.066055101183386	11.250600960942139	0.8007917788050333	0.9680547632629779
ID79999	79999	3	0.9916772246360779	36.31561712711325	56.601275628421824	0.0	135.0	135	1.4918359588981187	1		26583.828571428556	26512.0	19765.0	34647.0	1.9539114E7	2615.76732647746	-0.9810716512901064	-1053.5045390375092	0.021381989294133062	0.007624477256721652	1.5927005720746312	1.3689543901740973	-0.9312084828076782	1.1634431238224665	6.991848588002801	12.742927469843897	0.5410824607922841	0.9148009950248763
ID96894	96894	3	1.0	36.34030035332596	56.45697167007694	0.0	224.0	224	1.518971608976763	1		26677.380890052358	26680.0	18479.0	36083.0	2.0381519E7	2779.117503780259	-0.9811767795286701	-1000.7361960852181	-5.466096548114846E-4	-0.00690621824333777	1.6948513637004576	1.3868000239916904	-1.3785889088182985	1.2221310458461696	7.2485174008866515	10.715676951350549	0.7932677986076151	0.9466170080695219
ID100481	100481	3	0.993695855140686	36.17500281645082	56.59239549845993	0.0	243.0	243	1.530383282381141	1		26646.688630490957	26612.0	19795.0	35249.0	2.0624537E7	2588.5239681549688	-0.9810892006401845	-1068.1190493864704	0.014276078113343709	-0.0017275852395306367	1.6193472652799576	1.473490827963831	2.2565119381706515	1.0989870004943845	7.357839302670521	10.34806770357091	0.8634588388417037	0.9723618090452261
ID102528	102528	3	1.0	35.992791009237926	56.06509231866947	0.0	254.0	254	1.581434327146822	1		26719.50241545894	26717.0	19161.0	36436.0	2.2123748E7	3115.0230117866395	-0.9810579300499499	-888.5140898289726	-0.011662370626035985	-0.01138541142013498	1.689242972690449	1.503904353620271	1.0335955161465868	1.1232383021061292	7.85691754994469	11.35832935414325	0.765302521878539	0.952188940092166
ID84100	84100	3	1.0	36.170556943779076	56.47694474058934	0.0	156.0	156	1.53235924612522	1		26749.97293814434	26721.0	19876.0	34477.0	2.0757979E7	2533.8416011881786	-0.9810432110669006	-1092.6906894455246	-0.002343984701131584	-0.005513083101996629	1.6309156516884318	1.4627192987867577	-1.2622766968167407	1.1149888109367145	7.3768518073285865	10.431155826610613	0.8519538242030448	0.9761006289308182
ID56455	56455	3	1.0	35.93900529858492	55.52351934643306	0.0	11.0	11	1.5914480321693354	1		26615.996420047733	26588.0	18502.0	37026.0	2.2304205E7	3226.055945600584	-0.981084632230406	-855.8398685417699	0.009751140268410712	-0.0030733154756301347	1.689188083299659	1.5071491012987908	0.5534701639297801	1.1207836582618107	7.95673319939952	10.816292876265098	0.8546489890349878	0.9598623853211015
ID105606	105606	3	1.0	35.967002437453864	56.128815930897886	0.0	270.0	270	1.5804773320049335	1		26886.7463768116	26886.0	19613.0	37032.0	2.2262226E7	3101.640802407228	-0.981051952730435	-897.6443299922755	0.022583004377208483	-0.005928759085403637	1.6675267268160696	1.5294463901427415	0.6123157968405661	1.0902812531143646	7.847411297615656	11.045778216982454	0.8082461442149018	0.9461318051575937
ID75913	75913	3	0.9952864050865173	35.9347832717891	55.83201236767566	0.0	114.0	114	1.569429945829764	1		26734.359068627436	26733.0	19629.0	35811.0	2.1815237E7	3066.2234371645263	-0.9810448997567969	-902.5240265350944	0.001460633975958847	0.007447850022951658	1.7086535223086743	1.4504070865139547	0.8068014119072523	1.1780510025053819	7.738089395831794	10.974383886818242	0.8073898975177294	0.9655990510083036
ID93323	93323	3	0.9786022305488586	36.31293954917948	56.554457968907954	0.0	205.0	205	1.5249361801264951	1		26628.260416666664	26604.0	19783.0	35171.0	2.0450504E7	2629.0763251052763	-0.9810493436655392	-1048.6635976952982	-0.0018613821713955976	1.9885988259313775E-4	1.6658086599714987	1.4213210081042151	1.7558001589797558	1.172014379913645	7.30555491486084	10.468076168055907	0.8377787215123773	0.9564405724953321
ID54414	54414	3	1.0	35.98864639358196	56.03600013304023	0.0	0.0	0	1.554415766892965	1		26495.581249999992	26474.0	19202.0	34999.0	2.1196465E7	2981.001523146151	-0.9810623953633483	-920.9007631942704	0.006984239698459454	0.0037146636966607694	1.663867725233891	1.4787113687470013	0.7763142468594658	1.1252146702867265	7.590742484731803	10.552883799766702	0.8565482067585326	0.9632086851628472
ID91283	91283	3	0.9936143755912781	36.284413260881884	56.553968576493666	0.0	194.0	194	1.5417104893934828	1		26708.342675159198	26661.0	19443.0	35650.0	2.0966049E7	2622.3197168680595	-0.9811082099267346	-1057.876802548999	0.0016265341151767392	0.006536790729680135	1.6112593604048768	1.4739756595879634	-1.2043629319304676	1.0931383770986354	7.467161204454382	11.026706254739878	0.7717449218414361	0.9492447129909369
ID110739	110739	3	1.0	36.129315187630276	56.27090773961838	0.0	297.0	297	1.5819126076135699	1		26971.46079613994	26929.0	18553.0	36866.0	2.2359341E7	3307.924304283492	-0.9809896163737005	-841.4967268402279	-0.009324118497664414	-0.009670893512837009	1.6829425147763262	1.4780438453077789	1.2112208648231375	1.1386282755542212	7.8616706761092	10.757903592270647	0.8536295004074769	0.9661214953271025
ID107156	107156	3	1.0	35.842788550353504	55.646333902526635	0.0	278.0	278	1.5819126076135703	1		26900.62123039807	26839.0	18032.0	38274.0	2.2300615E7	3547.037107620072	-0.9810201911319318	-783.9939018998456	0.005160551365327392	-0.0053285761161299865	1.667206387401013	1.5177798780950762	0.24625651901083825	1.0984507117682163	7.861670676109205	10.877502970099167	0.834961191640526	0.9571759259259263
ID81561	81561	3	1.0	36.18164032712837	56.78022069476605	0.0	143.0	143	1.5079752895229042	1		26696.27984084883	26762.0	18399.0	35128.0	2.0128995E7	2755.374572684253	-0.981003711594127	-1000.6956028967103	9.65607784710056E-5	-0.001674745058428195	1.6841667843274821	1.3703045329804096	-1.3375039430409432	1.2290456200012874	7.143948625267314	10.950932086637156	0.7485934372795188	0.94055068836045
ID108700	108700	3	1.0	35.93540168890929	55.928020417075345	0.0	286.0	286	1.5928734225420993	1		26848.506571087222	26804.0	19290.0	36761.0	2.24722E7	3225.029952610035	-0.9811302463944828	-865.7187258613975	0.004170528500573743	0.006209817354032647	1.7055695926606553	1.4898556141680213	0.7096105844225474	1.1447885126862412	7.970992577893064	11.556602740935933	0.7500010985300514	0.953382603752132
ID72869	72869	3	1.0	35.88897471463688	55.79093094699598	0.0	98.0	98	1.5723193559699886	1		26778.74816625919	26756.0	19736.0	36651.0	2.1905016E7	3073.074866247902	-0.9811232698792478	-905.8242342283803	0.0035098448222607792	0.007429503789444876	1.6903069627511234	1.4696400675645376	0.5807212155666581	1.1501502987410184	7.766608152818884	11.127423548563055	0.7882282939841088	0.9527696793002915
ID86182	86182	3	1.0	36.291866559156354	56.584245011467814	0.0	167.0	167	1.5323592461252193	1		26865.864341085275	26846.0	18954.0	36069.0	2.0794179E7	2785.5547840695576	-0.9810966315447254	-1001.132808496007	-0.004725006875189286	0.0037574319659319376	1.6625945413570946	1.4468021501435964	-1.4298567609211792	1.1491512790412155	7.376851807328579	10.750329088058544	0.8021164166761762	0.9446135118685326
ID64168	64168	3	1.0	35.918715640353255	55.6240668914684	0.0	53.0	53	1.5928734225420997	1		26806.52210274794	26788.0	18994.0	36789.0	2.2437059E7	3258.4294828622596	-0.9810825439413274	-853.3063069984426	0.004320568829097941	-0.0024246347375596077	1.7013490690390374	1.5046335905701413	0.6480436492657733	1.130739789209648	7.9709925778930675	10.951199240395537	0.8352161974050338	0.9512195121951224
ID83113	83113	3	1.0	36.28768278918917	56.46291933708809	0.0	151.0	151	1.541219733216989	1		26717.85459183673	26651.0	18977.0	36145.0	2.0946798E7	2756.304621512093	-0.9810858603483894	-1005.5988999920601	-0.0019065668209993863	0.0012873159408282526	1.6279825671808905	1.460359741986478	-1.2290370547815628	1.1147818721477496	7.462408078289865	10.692810642133319	0.8201723168698164	0.9614206981016529
ID97449	97449	3	1.0	36.17639143998993	56.459977096876464	0.0	227.0	227	1.5318654941400722	1		26680.691612903254	26645.0	18978.0	35966.0	2.0677536E7	2757.85634398836	-0.9810068236945619	-999.3781897817412	-0.003608647414848091	-0.0031586272281773392	1.621968025854912	1.4637099275903414	-1.2195848481586293	1.1081212166983836	7.372098681164068	10.24787687180064	0.8821312480685973	0.9657534246575342
ID103081	103081	3	1.0	36.204384687136965	55.842937513027266	0.0	257.0	257	1.529888892679214	1		26788.051880674426	26695.0	19199.0	38298.0	2.0653588E7	3315.9790217414798	-0.981015236652114	-834.8912653639292	-0.0015011002253017484	0.007745688210741408	1.645056336310798	1.4240343050253652	-1.385094780956281	1.1552083615580426	7.353086176506007	11.561190222405076	0.6913125260111511	0.9246861924686189
ID74408	74408	3	1.0	35.89773699050998	55.70455814433658	0.0	106.0	106	1.5876407347722266	1		26783.07913669062	26750.0	19387.0	36402.0	2.2337088E7	3116.1525367647405	-0.9811035299967579	-892.495320475436	0.013129524095398103	0.0012572918061719664	1.7096541095215811	1.4948432027653216	0.49672828971911365	1.1437012968041593	7.918708190083392	11.096245210100275	0.8081874689992294	0.9558232931726912
ID94888	94888	3	1.0	36.305296114064426	56.30386106388811	0.0	213.0	213	1.5363035492938906	1		26613.61971830983	26601.0	19053.0	35734.0	2.0785237E7	2685.9839332758156	-0.9810663548845864	-1026.8208569909684	0.008033104999805312	-0.0019655539347993626	1.6335475382801483	1.469217168711529	-1.016001638622775	1.1118489308920434	7.414876816644709	10.65333550478394	0.8209989385376141	0.9564684242795836
ID84651	84651	3	1.0	36.36685445493943	56.61122414798941	0.0	159.0	159	1.5189716089767635	1		26818.952693823907	26804.0	18659.0	35579.0	2.0409223E7	2763.004357935346	-0.9811554085802514	-1010.744336437715	0.003251696919116443	0.016469944962673257	1.6601183507847757	1.3979669080676307	-1.2620519449147483	1.1875233535245189	7.248517400886656	10.739006111974835	0.7898249901377618	0.9442724458204333
ID62125	62125	3	0.9968494772911072	35.92124820840242	55.899413194427304	0.0	42.0	42	1.5631512349217658	1		26690.700865265742	26705.0	19733.0	36305.0	2.1592777E7	2971.371157638722	-0.9810669692698354	-930.9183358001621	0.013174436180736066	0.014415148676975712	1.681013587576198	1.471085275941547	0.5438237256980845	1.1427030200545576	7.67629875569309	11.110238158381971	0.781474831877717	0.9659090909090913
ID101036	101036	3	1.0	35.827813898474695	55.84431754666753	0.0	246.0	246	1.5904970622414751	1		26700.3744019139	26703.0	19421.0	36915.0	2.2321513E7	3121.474176108208	-0.9810687679801123	-886.5600812706251	0.011021816851675774	0.0067355329034939765	1.697558642983875	1.5331038233962568	0.5403232589216234	1.107269199305305	7.947226947070492	11.07503875272663	0.8142072593788094	0.9576174112256591
ID68782	68782	3	1.0	35.95564961414765	55.8581266030991	0.0	77.0	77	1.5895455233814073	1		26887.998802395196	26848.0	20231.0	36532.0	2.2451479E7	2980.5567807072803	-0.9810806888677897	-935.6005836998763	0.006488616947765374	6.787372573777725E-5	1.6965224205814504	1.5028387470182418	0.4373734898329072	1.128878546648796	7.937720694741455	11.465891470579546	0.7587348351972685	0.9504837791690384
ID66225	66225	3	1.0	36.000991805079494	55.589032920100685	0.0	64.0	64	1.5876407347722268	1		26888.7130852341	26843.0	18485.0	37103.0	2.2398298E7	3330.589856373651	-0.9809500285768523	-831.4409554070979	0.003449776974771614	-0.006132828079326454	1.6774135446135312	1.541372395022867	0.37206186663187385	1.088259754767858	7.918708190083393	11.012778800723227	0.8204844805905298	0.9520000000000003
ID77488	77488	3	1.0	35.9500494955432	55.80228581271727	0.0	122.0	122	1.5995084491553029	1		26704.064782096604	26669.0	19433.0	36721.0	2.2671751E7	3148.287482871881	-0.9810651465307467	-878.9595404693173	0.004381095773511875	0.030035739112092567	1.742852253063025	1.4860055647001837	1.1294657602021994	1.1728436921531062	8.03753634419629	11.372512954524986	0.7809440733051161	0.9559072922555119
ID89776	89776	3	1.0	36.40304410338361	56.70763720558176	0.0	186.0	186	1.5288996336732972	1		26765.831387808004	26737.0	18757.0	35651.0	2.0636456E7	2737.7648970050855	-0.9811283594404148	-1016.5547071425964	-0.0030335893239103254	0.006275478141048126	1.6781853368982147	1.408066168982826	-1.2887685310084334	1.1918369845577075	7.343579924176973	10.973113673063613	0.7664043014438058	0.9519408502772639
ID70324	70324	3	1.0	35.99347267545525	55.476792399623996	0.0	85.0	85	1.563151234921765	1		26930.04938271608	26891.0	18407.0	37733.0	2.181334E7	3311.7253122672864	-0.980944328946994	-837.2071940158615	-3.924585619028858E-4	-0.010601169336476278	1.5949898788454226	1.5309346215958721	0.9080336857288764	1.0418406222878271	7.676298755693082	11.371693138801696	0.7459530071273888	0.9494415049970607
ID99508	99508	3	0.9851075410842896	36.13285442627487	56.93906048380726	0.0	238.0	238	1.468324910921638	1		26567.448663853724	26571.0	19324.0	34098.0	1.8889456E7	2514.713163682951	-0.9811091403618759	-1097.37987452545	-2.398335427555593E-5	-0.00602087494200802	1.6218875962692592	1.3487327130334748	2.1473333601873406	1.2025270690005165	6.7732047844350785	11.055389234164824	0.696395562626465	0.931372549019608
ID60086	60086	3	1.0	35.8902430600412	55.71375234999737	0.0	31.0	31	1.5923984341842772	1		26735.80787589499	26725.0	18665.0	37356.0	2.2404607E7	3357.71541992177	-0.9810948862434725	-826.4396390069546	-0.010743232152812412	0.016110926796527154	1.7013324286460012	1.524975425793755	0.8617244001835683	1.115645799839989	7.96623945172855	10.91754016965101	0.8398730067533015	0.9710312862108925
ID104631	104631	3	1.0	35.948727554077074	55.87452653436687	0.0	265.0	265	1.5923984341842774	1		26823.617401668656	26800.0	19360.0	36714.0	2.2505015E7	3251.352622542943	-0.9810537123624312	-854.3816803616143	0.009067803066937047	0.0014512729415013309	1.7149290165977449	1.5044527824519074	0.5438346748765261	1.1399021867624255	7.966239451728552	10.92444581320446	0.8388115285626362	0.959358900973097
ID57019	57019	3	1.0	35.94057258453839	55.680844984418016	0.0	14.0	14	1.574723147858093	1		26626.00365853659	26604.0	18625.0	36314.0	2.1833323E7	3172.7141293004242	-0.9809770680623088	-865.538601562647	0.0017330161231695373	-0.003087814905815765	1.6860602466913353	1.4764465332910819	0.41640345970854153	1.1419717603542423	7.790373783641465	11.50586402667433	0.7394855381013391	0.9408725602755454
ID91837	91837	3	0.9950271844863892	36.458642990775445	56.49550282234088	0.0	197.0	197	1.5189716089767622	1		26697.689700130384	26690.0	18771.0	35579.0	2.0477128E7	2717.855162008488	-0.9810457819206935	-1016.8590765783101	0.010491649297874921	4.410068912622893E-4	1.6585673509673011	1.4060651572028842	-1.4456232224029377	1.1795807203321396	7.2485174008866435	11.174298231766022	0.7294886407247893	0.9525296689569012
ID67772	67772	3	1.0	35.916860369964404	55.577635912737485	0.0	72.0	72	1.5919233041023344	1		26954.019161676653	26941.0	19045.0	37313.0	2.2506606E7	3299.7612637452894	-0.9810739665237065	-846.8629949135578	-0.004386042026911157	0.015907167872561315	1.699155282768862	1.5127747777011662	0.3448922118238939	1.123204397518395	7.961486325564033	10.978496953063635	0.830076743291172	0.9560502283105023
ID97984	97984	3	0.9927640557289124	36.24615311124949	56.462688810366224	0.0	230.0	230	1.5089782662147828	1		26624.006657789618	26614.0	18886.0	35248.0	1.9994629E7	2672.864390366436	-0.9811099599761695	-1034.6924742148205	7.278357712524931E-4	-0.0039183477981344335	1.6604608993498668	1.4095540613396664	-1.3288459079661659	1.1780044092609927	7.153454877596337	10.230029293833873	0.8589580446040997	0.9741100323624596
ID106176	106176	3	1.0	36.05607911199135	55.998438262247134	0.0	273.0	273	1.5752034660476548	1		26867.891463414635	26805.0	19763.0	36559.0	2.2031671E7	3140.681697180399	-0.9810210535329686	-884.394197032342	9.945421763821684E-4	-0.002413723076253562	1.6907870633852948	1.4922960144064583	0.8376150404524557	1.1330105066706782	7.79512690980598	11.886862249493193	0.693263913361551	0.9398280802292264
ID88260	88260	3	1.0	36.38539036325065	56.54736766530765	0.0	178.0	178	1.5014396099017464	1		26767.71946308724	26797.0	18476.0	35585.0	1.9941951E7	2779.927297138552	-0.9811021386232356	-999.7916219141538	0.0024734422559983303	-0.004138532747097947	1.6820259391160868	1.3553870922537363	1.746337822328642	1.2409930334508465	7.082157985128599	10.495881236805548	0.8078628898003029	0.9442332065906209
ID54982	54982	3	1.0	35.912834805976786	55.6106406693586	0.0	3.0	3	1.56701803423732	1		26644.378378378366	26614.0	18397.0	36977.0	2.1688524E7	3302.6541574860626	-0.9810234305902427	-834.1308173461373	0.005549423406315912	7.284678473543768E-4	1.6734613306828925	1.472122177531877	0.45366001083178675	1.1367679641159782	7.714323765009212	10.463069573349413	0.8855019047510463	0.9771222155328116
ID79047	79047	3	1.0	35.86949767759525	55.95455834697026	0.0	130.0	130	1.5919233041023346	1		26636.243727598594	26631.0	19345.0	36439.0	2.2294536E7	3066.478865004782	-0.9810594392938705	-899.8404032005775	0.0075396949164803434	0.007788825636785052	1.7074014281587389	1.498280580699595	0.47241478357973293	1.1395738889984803	7.961486325564036	11.196280091248713	0.7980985258848854	0.9582379862700229
ID71883	71883	3	1.0	35.862034609575375	55.49135300935625	0.0	93.0	93	1.5862106422423097	1		26844.042117930207	26795.0	18254.0	37210.0	2.2307399E7	3363.6683366448065	-0.981124568332219	-829.6444241316327	0.0020318640686637114	7.188923352749159E-4	1.67044265226575	1.5168506697750164	0.6918651022021681	1.1012571544129093	7.904448811589838	10.939618697661947	0.8299980760515463	0.9573978123200925
ID95437	95437	3	1.0	36.43585035819586	56.35901989307525	0.0	216.0	216	1.5358110653737849	1		26673.74135723428	26711.0	18602.0	36617.0	2.0832192E7	2862.8860133309286	-0.9810932330067758	-966.9474730721483	-5.286112087642316E-4	-0.011648535617570229	1.6814880937660883	1.4237670666391689	1.7613048051909967	1.181013476969428	7.41012369048019	10.95514368661211	0.7758882324158178	0.9488740109555693
ID109260	109260	3	0.9968369007110596	35.8197334298328	55.891268822727035	0.0	289.0	289	1.5895455233814078	1		26822.810551558767	26770.0	19488.0	36972.0	2.2370224E7	3257.575792778865	-0.9811486608952118	-857.1017039708062	0.006840184251147087	-0.0013637634339366447	1.698673983329666	1.4990593941367734	0.6232964529818845	1.1331598934462765	7.937720694741458	10.929830856002205	0.8349852333799117	0.955924441900401
ID101583	101583	3	1.0	35.93537872964019	56.127516588712574	0.0	249.0	249	1.5909726182581543	1		26729.89952153108	26730.0	18796.0	36690.0	2.2346196E7	3223.746847752625	-0.9810972848605634	-860.7049003602052	-4.021790332055566E-4	0.011283202554192288	1.7017836658826446	1.5223507049753389	0.8620612297299546	1.1178657193253065	7.951980073235006	11.215690151020015	0.7943888531480127	0.9527334851936222
ID64719	64719	3	1.0	35.94812755562642	55.64916485960056	0.0	56.0	56	1.5995084491553024	1		26809.94306049823	26795.0	19385.0	36870.0	2.2600782E7	3117.0583293520526	-0.9811193252714939	-893.8924677624592	0.00282739328298322	0.0039949454187418135	1.695133352346569	1.5320143136423443	0.546410956636237	1.1064735735506357	8.037536344196285	11.286457507820472	0.7928983462673832	0.9569892473118281
ID76494	76494	3	1.0	35.96202821487273	55.66152249797962	0.0	117.0	117	1.6141032362959231	1		26753.67247386757	26711.0	18692.0	37266.0	2.3034912E7	3308.6178737446176	-0.9810615322920962	-837.7572589810756	0.010157587387696676	8.952039146072948E-4	1.7366237234527166	1.5312787292871197	0.6951423484349442	1.1341003373443281	8.184883255296278	11.193527235967924	0.8208965541256946	0.9593314763231199
ID80593	80593	3	1.0	36.2400702288827	56.64154121409271	0.0	138.0	138	1.5259280086411933	1		26582.03641092329	26591.0	18546.0	35502.0	2.0441586E7	2806.133553861971	-0.981082171561536	-982.5259022534581	0.0058916595045650525	5.180694445126472E-4	1.6472900941008353	1.4361116801735319	1.8675419273412592	1.1470487405977965	7.315061167189879	11.078788867007843	0.7489334948467747	0.9453316953316944
ID60631	60631	3	1.0	35.90953396881017	55.561047726180455	0.0	34.0	34	1.5914480321693352	1		26742.4359281437	26668.0	18660.0	37181.0	2.2329934E7	3252.6760470131576	-0.9810358191288007	-850.6304474389367	0.001421565168420027	0.0011653985279394179	1.7324667258401805	1.4920586791263477	0.9758797016371689	1.1611250616863138	7.956733199399518	10.909279368542629	0.840141683893594	0.9511363636363639
ID69337	69337	3	1.0	36.019525593775704	55.643943272229706	0.0	80.0	80	1.592398434184277	1		26912.978443113785	26902.0	18989.0	36431.0	2.2472337E7	3141.6352459697473	-0.9810542449964282	-887.1909497477056	-0.0028649218061270517	-0.001089656933704034	1.6909249336461503	1.5192318774952847	0.3956855797332328	1.1130130684421466	7.966239451728547	10.760966680534356	0.8644913399667469	0.9599083619702174
ID82137	82137	3	1.0	36.308117319671275	56.649377896857146	0.0	146.0	146	1.5293943431616275	1		26711.90544041452	26708.0	18429.0	35458.0	2.0621591E7	2725.127752237399	-0.9811155731361343	-1018.5077978876512	-2.371282714157503E-4	0.0019461140492466529	1.6675455908991295	1.4210727737500004	1.7622368206317072	1.1734413759111884	7.348333050341487	10.477276145000573	0.841205134018306	0.9590570719602973
ID57565	57565	3	1.0	36.01028441720157	55.751555403540216	0.0	17.0	17	1.595720383567136	1		26613.839857651245	26582.0	18769.0	36329.0	2.2435467E7	3144.0631176275133	-0.981087014718107	-878.2005848038622	0.016767690788916413	0.002174234921091089	1.714626106827127	1.511612986978305	0.5234697339711649	1.134302312561261	7.999511334880164	10.809671649462583	0.8602968203580378	0.960616438356165
ID85212	85212	3	0.9949858784675598	36.349064659564775	56.64190236891959	0.0	162.0	162	1.505967332188155	1		26856.243351063862	26871.0	19241.0	35380.0	2.0195895E7	2737.9609785742773	-0.9810531985569115	-1015.7916980990307	-0.0019795410728277755	0.00282862687875564	1.675323642290867	1.3761970350537847	1.791909558794021	1.2173573984087183	7.124936120609248	11.871662747717794	0.6352837371376965	0.939811912225705
ID78049	78049	3	1.0	35.99514866922356	55.3771888078734	0.0	125.0	125	1.5823907435191877	1		26740.78381642516	26758.0	18195.0	36996.0	2.2141369E7	3345.6654551420006	-0.980967398546217	-823.9067052048894	-0.009157451265152236	0.0052174345348864615	1.6851993046863072	1.509953568204119	0.6963540475558205	1.1160603479288564	7.866423802273714	11.337134036718231	0.7690961578655405	0.9511494252873565
ID62689	62689	3	1.0	35.87832933585287	55.445141566910344	0.0	45.0	45	1.5980889768013133	1		26779.340450771037	26770.0	18579.0	37215.0	2.2574984E7	3341.2298063901567	-0.9810351789646166	-829.2001223229647	0.0021814198761295656	-0.006987785794645124	1.689000887179905	1.540259933094691	0.7060034807618084	1.0965687355032105	8.02327696570274	11.00565133098453	0.8323963146456488	0.9563739376770541
ID73440	73440	3	1.0	35.96823574025791	55.8679842000089	0.0	101.0	101	1.572319355969989	1		26777.411764705896	26778.0	19099.0	36679.0	2.1850368E7	3208.586069663412	-0.9810332165597287	-863.3262094455627	2.3882111986353542E-4	-0.0017071972299425881	1.6687217769898395	1.4820721071100584	0.5298226066835102	1.125938319049628	7.766608152818889	10.884094858099086	0.823866079108083	0.9594832648267768
ID86752	86752	3	0.9843251705169678	36.31777224610581	56.721881528684804	0.0	170.0	170	1.5009356865413876	1		26775.008064516118	26705.0	18934.0	35497.0	1.9920606E7	2662.119169701071	-0.9811339028291339	-1046.1123498082075	0.003784596043303571	-0.0071051002008672	1.694730361929917	1.337967268391073	-1.2780749187574567	1.266645606336736	7.077404858964089	10.57589512920431	0.7951510422367469	0.9668831168831168
ID109792	109792	3	1.0	35.9017308072756	55.67089376821374	0.0	292.0	292	1.571356809595132	1		26931.37132352942	26836.0	18530.0	37680.0	2.1975999E7	3340.5905543980857	-0.9810748271117801	-835.8483541807145	0.016841942560533323	0.014296271006145223	1.6404719843114333	1.5195297279048643	0.5141135140584859	1.0795918988523672	7.757101900489854	11.487858188259443	0.7386372897196092	0.9521586931155192
ID93923	93923	3	0.9948034882545471	36.234105817290846	56.384895104860206	0.0	208.0	208	1.4999273319186421	1		26619.071428571435	26586.0	19620.0	34752.0	1.9751351E7	2504.6018168060186	-0.981071170810845	-1101.6939582124323	0.0066272380070189615	-0.007926316310455098	1.5736566795229348	1.4401576824279556	2.2487104924363814	1.0926974863404637	7.067898606635053	11.421268995463933	0.6808813745146324	0.9387626262626259
ID95970	95970	3	0.986271858215332	36.212825403811756	56.70007307478926	0.0	219.0	219	1.5313715829571106	1		26588.969072164917	26534.0	19257.0	34990.0	2.063304E7	2574.477084708155	-0.9810791937384262	-1071.0429593848135	0.01077051392378825	0.02850860400372084	1.6460195267141362	1.4218866364095177	2.071852765900692	1.1576306328263894	7.367345554999562	11.035333935330895	0.7602386498162418	0.9627329192546583
ID92395	92395	3	0.983618974685669	36.20108123659081	56.543718438150385	0.0	200.0	200	1.470384273660056	1		26653.023743016747	26583.0	20094.0	35080.0	1.9083565E7	2576.3172030835044	-0.981105963645306	-1074.4057335448642	0.009229874510571397	0.005142775026010626	1.5369291365799838	1.3968267484046237	-0.8044661763822609	1.1003004763012858	6.792217289093134	13.702549182165681	0.454588762660838	0.8993077407174324
ID74986	74986	3	1.0	35.92225048245316	55.750465690192144	0.0	109.0	109	1.5843018441474426	1		26788.524669073406	26748.0	19154.0	36745.0	2.2261264E7	3185.3990643386414	-0.9810564860405969	-871.0606896813515	0.006017016766517314	0.0053630647517056325	1.711260544202293	1.4950457072856316	0.7794791169527655	1.1446208874170247	7.885436306931787	11.24147214995171	0.784132066597733	0.9561959654178682
ID100077	100077	3	0.9957695603370667	36.27177893038559	56.727896591784955	0.0	241.0	241	1.5119832043376802	1		26618.81481481483	26626.0	18572.0	35477.0	2.0123824E7	2706.886157127369	-0.9810773610242874	-1019.694953741122	0.002746023976521635	-0.004720215419774286	1.6771545104693608	1.3875613589977225	-1.3917452698809687	1.2087065552768206	7.181973634583437	10.690547299448115	0.7896848237646655	0.958148383005707
ID55533	55533	3	1.0	35.85786499864977	55.541049228022025	0.0	6.0	6	1.5799986170667955	1		26630.998792270533	26654.0	18364.0	36959.0	2.2050467E7	3351.3439970339696	-0.9810907751253453	-824.5821097651814	0.01298006374862465	-2.2776990212597988E-4	1.7074915842526133	1.4861141144252472	0.7364729717683999	1.1489639777178104	7.842658171451134	10.461655911484161	0.9004762997141282	0.9694477085781434
ID90348	90348	3	0.9958968162536621	36.3736405234806	56.73290408519961	0.0	189.0	189	1.5244400238810134	1		26741.74382314699	26723.0	18902.0	36377.0	2.0564401E7	2811.3553171814156	-0.9810919091589723	-987.1110096875849	0.010309926053482658	-0.005002650801522537	1.6609242538239528	1.4209009753709474	-1.3373026052858443	1.1689232976916943	7.300801788696332	10.546215343824148	0.8248731206741804	0.951083591331269
ID107761	107761	3	1.0	35.9146265277158	55.47021689183666	0.0	281.0	281	1.5819126076135699	1		26924.55985489724	26861.0	17254.0	39095.0	2.2266611E7	3647.5118597883697	-0.9810493744149267	-764.2742181927498	0.0042496890712701504	-2.074109747041446E-5	1.6647544292781091	1.5252193592012124	0.48749821758575695	1.0914852471778054	7.8616706761092	10.708252618647768	0.8615639033821929	0.9712272460364062
ID98544	98544	3	0.993633508682251	36.13250041210013	56.577173757933565	0.0	233.0	233	1.5348256234594444	1		26558.846153846145	26497.0	19429.0	35327.0	2.07159E7	2570.723442664142	-0.9810732158874322	-1071.0467601531657	0.007233726138840629	0.008861134139521387	1.634369795140128	1.464464093705812	-1.0897668512426646	1.1160190285064424	7.400617438151159	10.321134991832066	0.873017404964706	0.9593345656192231
ID66802	66802	3	1.0	36.01280217100215	55.76707493288152	0.0	67.0	67	1.6018714412091322	1		26893.59835100116	26850.0	19277.0	36333.0	2.2832665E7	3135.8066181240947	-0.9810219681036926	-886.660166910568	-0.009234859497995372	0.010216540476648566	1.6864717704022019	1.5433895671047002	0.6810532834426039	1.0927064730429108	8.061301975018866	11.13907465851685	0.816425995637335	0.9565707839819514
ID103666	103666	3	1.0	35.88503415782185	55.75605789528082	0.0	260.0	260	1.5539290232558882	1		26692.189223057645	26656.0	19211.0	36206.0	2.1300367E7	3072.701948656742	-0.9811039835767889	-902.0664612984382	3.137997614854943E-4	-1.693580106888253E-4	1.6461717949822359	1.4954565172382213	0.7198010698936343	1.1007821197117469	7.585989358567281	10.46616741510455	0.870255423348575	0.9602888086642601
ID88820	88820	3	1.0	36.25261747724866	56.47793843669841	0.0	181.0	181	1.5139831829954435	1		26743.49407114624	26704.0	18833.0	36051.0	2.0298312E7	2799.5167279238085	-0.98107311033462	-990.3465629725646	0.0031291394628261155	0.004526483091897884	1.6223621770419625	1.438560142950917	-1.3268346824358823	1.1277680568252173	7.200986139241494	10.795973739498436	0.7763869019594752	0.9564393939393937
ID105204	105204	3	1.0	35.899900356724636	55.850472764481765	0.0	268.0	268	1.5838242851782969	1		26862.681927710873	26853.0	19112.0	37076.0	2.2296026E7	3278.777396524149	-0.9810690200337057	-849.1685457114659	0.008474043946850624	-0.007233731253056754	1.7061185936210086	1.4837387259187058	0.41983676674791304	1.1498780505069104	7.880683180767269	10.734724529655377	0.8593932216766593	0.9594907407407411
ID83707	83707	3	0.9935617446899414	36.244756336317195	56.53176419442189	0.0	154.0	154	1.54709853294442	1		26759.063291139202	26726.0	18871.0	35786.0	2.113966E7	2684.853242522806	-0.9811481726144862	-1037.4364329756554	-8.210749772407307E-4	-0.0026922046565349073	1.6467713916288735	1.4817677729100518	1.9205633402181697	1.1113559234688781	7.51944559226405	10.3768878983037	0.8775289141833209	0.9675840978593264
ID92923	92923	3	0.9910263419151306	36.15223475190923	56.52498672051566	0.0	203.0	203	1.467294145676369	1		26663.722772277237	26570.0	19908.0	34412.0	1.8851252E7	2571.7687528113374	-0.9809708325805255	-1068.9445395185755	0.019962447156594693	-0.03669208217306547	1.517487403457438	1.3128603668643986	-0.800143020829072	1.1558635188917807	6.76369853210604	13.970477814416876	0.43548338123554436	0.8994943109987354
ID58107	58107	3	1.0	36.1090776464018	55.756027050702464	0.0	20.0	20	1.571356809595132	1		26634.140049140053	26554.0	18435.0	36910.0	2.168019E7	3302.975013308713	-0.9810030914737646	-832.8193954752386	0.0020104771562944497	0.005870198827840359	1.676974040612502	1.4752789737203553	0.5227424494893784	1.136716560382822	7.757101900489855	11.164622174781535	0.7820261929534347	0.9583088667058135
ID70908	70908	3	1.0	35.89921252872076	55.93197438807326	0.0	88.0	88	1.5790407517971472	1		26835.20848484847	26847.0	19887.0	36049.0	2.2139047E7	2968.6812066920816	-0.9810454235740611	-935.7211343102156	0.01143821614194912	0.009871779706708113	1.6734313901185043	1.5102437463307448	0.5625584217929054	1.1080538450725168	7.833151919122108	11.303318371180136	0.7704323196289108	0.9395667046750288
ID65279	65279	3	1.0	35.964479449948634	55.59150636695852	0.0	59.0	59	1.600454064637936	1		26825.266824084985	26772.0	19087.0	37490.0	2.2721001E7	3239.282516525065	-0.9810291735180171	-856.4872255476303	-0.0016721153622388366	0.003468834366494704	1.6897768320072413	1.528389285541636	0.5505214346537385	1.1055932202563252	8.047042596525321	11.199721018279643	0.8061795083233455	0.9641230068337137
ID58624	58624	3	1.0	35.982836286283565	55.86528604277422	0.0	23.0	23	1.5852565304914772	1		26650.57761732854	26606.0	19234.0	35826.0	2.214663E7	3089.7528845593765	-0.9810820369034843	-894.6307585211254	0.014433404376543972	4.769910864781201E-4	1.6990144170444592	1.4915508527358157	0.827940444723774	1.1390925183195142	7.894942559260818	11.20313414996119	0.7904597593992481	0.9556962025316461
ID61185	61185	3	1.0	35.86646111583028	55.62188144187762	0.0	37.0	37	1.5947719612642925	1		26748.68446026097	26748.0	19381.0	36701.0	2.2549141E7	3195.0122336973236	-0.9810216954735304	-865.5279539079945	0.01847630329766937	0.007791003059884578	1.7155531364658079	1.505213756402277	0.5916214621083906	1.1397405379593917	7.990005082551127	11.527169075820867	0.7556341777531498	0.9616704805491989
ID102146	102146	3	1.0	35.99997699446543	55.63200222096463	0.0	252.0	252	1.5976155390848654	1		26743.066508313495	26680.0	19259.0	36658.0	2.2517662E7	3098.5946897678036	-0.9810941481957766	-895.7583471260601	-1.2886901762380244E-4	-0.0021294969793689295	1.6746120166041105	1.5527924951565977	0.5158856590418093	1.0784518999334984	8.018523839538226	10.765484295488081	0.869435052201173	0.9667621776504303
ID79621	79621	3	0.9885435104370117	36.21354374210634	56.66831430730487	0.0	133.0	133	1.4616119431652366	1		26581.83262411344	26520.0	20274.0	34795.0	1.8740192E7	2592.785145362744	-0.9811340822050939	-1066.3476334488294	0.0062008220427101305	-0.030765388137079103	1.545599343715602	1.3980931580229263	2.445385902494156	1.1055052625400636	6.711414144296364	12.821331523591454	0.5130475794318166	0.8965079365079365
ID87300	87300	3	1.0	36.339387966560786	56.73097084600046	0.0	173.0	173	1.4903139357585495	1		26788.67166212535	26816.0	17963.0	35321.0	1.9662885E7	2721.970875291521	-0.981082537646519	-1020.7993112016071	0.014199291570060833	-0.004089608672059653	1.700968883196274	1.3264059073044059	-1.292613765203396	1.2823894057084495	6.977589209509259	11.211086442112379	0.6976215043991515	0.9226901319924578
ID72459	72459	3	1.0	35.97624264238301	55.67873917358531	0.0	96.0	96	1.6037593280649063	1		26809.192941176512	26799.0	19011.0	37087.0	2.2787814E7	3204.238131041644	-0.9811086761789223	-869.0478220057173	-0.00685789973691189	0.012640810322162228	1.6998231037674223	1.5268825517614015	0.4323112600505514	1.1132638209838195	8.08031447967693	11.043122086192714	0.8326344592420554	0.9675583380762668
ID110346	110346	3	1.0	35.97347548113125	55.980201662770185	0.0	295.0	295	1.6009266629251118	1		26924.4344746163	26912.0	20159.0	36823.0	2.2804996E7	3027.103664541184	-0.9810247821131468	-919.6921908141172	0.005091460682836016	8.610811422753636E-4	1.6951832853258295	1.5274917265011052	0.521054031981322	1.1097823025260118	8.051795722689837	11.272327229805324	0.7962976552078179	0.9506172839506174
ID63247	63247	3	1.0	35.89590198761002	55.719964657021876	0.0	48.0	48	1.5847792592084964	1		26737.054151624558	26692.0	18644.0	36780.0	2.2218492E7	3290.684578969684	-0.9810957830445063	-843.3541988060244	0.003455617269658083	-0.003196363574044795	1.6786809666468634	1.5108296890183117	0.5485614148888803	1.1110987418691884	7.890189433096298	10.919563582638466	0.8315468663535392	0.9696261682242989
ID96526	96526	3	1.0	36.19158325358395	56.484703083139564	0.0	222.0	222	1.5318654941400724	1		26617.264781491005	26570.0	19189.0	35215.0	2.0708232E7	2581.6757683307897	-0.9810511206056006	-1067.5785238545243	0.001979574770440951	-0.012511326634789805	1.626824704853706	1.4724261200525632	1.9815082360079186	1.1048599876750562	7.37209868116407	10.740628272319837	0.8030482346212624	0.9480440097799512
ID106772	106772	3	1.0	35.835532306259346	55.748526011976445	0.0	276.0	276	1.5573330339577691	1		26840.571072319206	26740.0	18737.0	38285.0	2.1526138E7	3349.7256992529715	-0.9811386493485771	-833.6237843872566	0.012505472177352638	0.012509016307502748	1.637640129669508	1.4862620848053236	0.9611978225439485	1.101851514892148	7.619261241718897	11.00505069010353	0.7905669125415623	0.9479597871082204
ID81175	81175	3	0.9853029847145081	36.04944952961595	56.64458797819175	0.0	141.0	141	1.4826803840981615	1		26631.076923076955	26621.0	20537.0	34012.0	1.9387424E7	2593.2009932897163	-0.9811235544850186	-1067.5446018024363	0.00927134873567284	0.007954230176679017	1.5552835688612536	1.4055931740944698	-0.5234189671607841	1.1064962448065525	6.906292317041511	12.74494628245927	0.5342921602680646	0.9149874055415612
ID82711	82711	3	1.0	36.28431255382284	56.65127335475039	0.0	149.0	149	1.5179752352329632	1		26696.821522309707	26682.0	18498.0	35442.0	2.0342978E7	2750.4255094831333	-0.9811322564796608	-1009.478925016678	0.0075446030393041125	0.016183587894810263	1.6880761841554643	1.3832146995504708	-1.2924418562433853	1.2204006975230022	7.239011148557627	11.591660353649091	0.6770142573429502	0.927527405602923
ID59163	59163	3	1.0	35.968698649685464	55.65839214063588	0.0	26.0	26	1.5843018441474421	1		26651.993975903595	26595.0	18669.0	37076.0	2.2121155E7	3269.4863079229867	-0.9810770402293404	-845.2676057343102	-9.283912758408984E-5	-0.006821109292638045	1.6561045716492304	1.5289040268188827	0.9029811812273517	1.08319720701829	7.8854363069317825	10.692383488537505	0.8667354084386045	0.962855484619849
ID85786	85786	3	0.980495810508728	36.35574244557329	56.71312485929928	0.0	165.0	165	1.5059673321881548	1		26870.229333333347	26931.0	19402.0	34840.0	2.0152672E7	2617.9571221464703	-0.9811207377208641	-1066.7834635659442	0.0013812592772283563	-0.002505111448632011	1.722235955714867	1.3354390970440033	-1.396755618910891	1.2896402086227963	7.124936120609245	10.545597161061764	0.8050975114484566	0.93922305764411
ID94490	94490	3	0.9843929409980774	36.37701716804976	56.631172191557404	0.0	211.0	211	1.523447226625674	1		26602.240885416675	26580.0	18920.0	35462.0	2.0430521E7	2691.015046354858	-0.9810129759116397	-1021.5272160166222	0.0033197103778134455	0.005674867041224345	1.6879124226948274	1.401648608075925	-1.272028117373527	1.204233652407263	7.291295536367303	10.815663170328142	0.7832641663725862	0.944581280788177
ID75549	75549	3	1.0	36.139122029239374	55.49538278964335	0.0	112.0	112	1.5747231478580928	1		26816.347985348006	26857.0	18396.0	37763.0	2.1962589E7	3367.6363976646185	-0.9810707505722096	-825.4131197553286	0.006097994441305177	-0.003682227917238784	1.6903684963266898	1.511121148598285	0.5575640827256252	1.1186187804297985	7.790373783641463	10.582574171453194	0.8741491057466743	0.967532467532468
ID90913	90913	3	0.9942257404327393	36.277982480228815	56.60117133932892	0.0	192.0	192	1.5303832823811405	1		26729.012919896668	26663.0	19480.0	35407.0	2.0688256E7	2639.278925073059	-0.9810916194274177	-1050.9519438455152	-0.003804286085370509	6.320144476344211E-4	1.620269361055455	1.450965352917393	-1.1322338777938	1.1166837015078617	7.3578393026705164	10.720274163861346	0.8045413648706984	0.9508599508599512
ID61729	61729	3	1.0	36.167537224909914	55.81128124200666	0.0	40.0	40	1.5747231478580932	1		26773.947624847762	26707.0	19142.0	36718.0	2.1981411E7	3243.94891292889	-0.9810758261054294	-855.7640607848524	0.0012497315353874943	-0.010857701827619137	1.7122105094349753	1.4966971672521465	1.1242812028891085	1.1439926171427848	7.790373783641466	10.628679824614162	0.8665816935323059	0.9624192601291841
ID56098	56098	3	1.0	35.79777723549788	55.78858245045662	0.0	9.0	9	1.5862106422423108	1		26606.86144578318	26598.0	18891.0	36584.0	2.2083695E7	3226.1164546323403	-0.9809635935290993	-849.985513042486	0.008855352957917586	-0.011682809303096838	1.7160001636695266	1.5090103442182676	0.4360243824422936	1.1371692515192722	7.904448811589848	10.691366021824223	0.8689905614803014	0.9596076168493943
ID74018	74018	3	1.0	35.92204834857688	55.71352051366563	0.0	104.0	104	1.6201845046323422	1		26765.714780600512	26726.0	19426.0	36893.0	2.3179109E7	3174.756221955452	-0.9810985784313756	-875.2187968474994	-0.01558160251351878	3.2657507385650745E-4	1.7333988994819345	1.5173158239077094	0.47138695414909804	1.142411403196022	8.246673895434986	11.384401562515528	0.7995916916226593	0.9654980523094052
ID68389	68389	3	1.0	36.019014702886025	56.02083918700769	0.0	75.0	75	1.5809559019877428	1		26874.259661835746	26859.0	19565.0	36351.0	2.2251887E7	2989.6968785888075	-0.9810519723726474	-930.8235289495711	0.007554096856711812	0.010196417189308195	1.6922515437206715	1.494234926494892	0.8266698824070681	1.1325204047333293	7.852164423780175	11.131784453684732	0.7962870855781283	0.9510650546919982
ID69926	69926	3	1.0	36.02660242039721	55.69101886855031	0.0	83.0	83	1.594771961264293	1		26892.26571767496	26853.0	19276.0	36882.0	2.267018E7	3155.442326537377	-0.981046834769965	-882.2773597306248	2.1706996619769473E-4	0.015463205353136231	1.7003720126391422	1.5098238348164883	0.5338448746997073	1.1262055700993845	7.99000508255113	11.517529973387212	0.7568994982032012	0.9666474985623922
ID99112	99112	3	1.0	36.24016889178712	56.632352206421096	0.0	236.0	236	1.5279097341628052	1		26592.34889753566	26577.0	18310.0	36114.0	2.0502701E7	2817.0952427427524	-0.9810368793886763	-976.6988854041557	-0.005360040561724482	-7.604115007895912E-6	1.6728297977932862	1.4230802595048404	-1.380948045192475	1.1754992640930497	7.334073671847943	10.589598550914996	0.821856774530408	0.9560099132589835
ID77099	77099	3	1.0	35.87859721837771	55.55713758866613	0.0	120.0	120	1.597141961028192	1		26708.19262782401	26702.0	18705.0	37001.0	2.246159E7	3288.458992626133	-0.9811298731506363	-844.5662929788757	0.01313824195531628	0.010622398605615856	1.7135159192252178	1.5263728469699134	0.49170300731754235	1.1226063950409053	8.013770713373704	10.659417799863402	0.8862980763364067	0.9706390328151985
ID65837	65837	3	1.0	36.09490095749291	55.6043883259459	0.0	62.0	62	1.5708753152343276	1		26853.97426470588	26812.0	18348.0	37436.0	2.1912843E7	3450.613663651525	-0.981032178912633	-805.0225294519099	0.009044740458682365	0.01345671254439883	1.655220071925116	1.5123357128138417	0.7374788571402849	1.0944792600615274	7.752348774325339	11.36096539724088	0.754766633968703	0.9395161290322586
ID100656	100656	3	1.0	35.81068768078837	55.54941353443784	0.0	244.0	244	1.6009266629251115	1		26725.31759149941	26695.0	18322.0	37190.0	2.2636344E7	3406.5671574979388	-0.9811217243784557	-815.4484003265268	0.008904321469526794	0.01798397826833361	1.6805575379480464	1.5521834413918636	0.6856922229782196	1.082705492877226	8.051795722689834	11.32619396079814	0.7887413744058829	0.9657924743443559
ID108336	108336	3	1.0	35.90610409174894	55.53034422577963	0.0	284.0	284	1.5703936732437833	1		26926.28009828011	26884.0	16937.0	39037.0	2.1917992E7	3666.5076482577515	-0.9810892486760473	-761.9974050789934	0.008268200049211508	0.008198988795627657	1.6330013432740018	1.5116313556780863	0.31293759436959423	1.0802907316919683	7.74759564816082	11.007651597150671	0.8035029212212565	0.9576968272620445
ID78643	78643	3	1.0	35.87900034598756	55.896955707605315	0.0	128.0	128	1.5881171461062122	1		26697.308982035927	26655.0	19442.0	36801.0	2.2292253E7	3143.4319546597953	-0.981103435194496	-881.9122089925189	-0.0111485367716371	-0.02525081899725081	1.7101177715705573	1.4722311382957516	1.1637262754529716	1.1615823949697073	7.923461316247909	11.136631526653472	0.8028180066527691	0.9547537227949604
ID63795	63795	3	0.9955669045448303	35.95954497592391	55.980881617120644	0.0	51.0	51	1.5358110653737862	1		26730.64698331192	26765.0	19607.0	36201.0	2.0823174E7	2881.804148718064	-0.9810221239478314	-958.972602468839	0.011160025596534211	-0.010457507318431267	1.6132129827147512	1.4804649216254306	0.2492177405254672	1.089666468384522	7.4101236904802015	11.32739029799628	0.7257308612885562	0.9535168195718658
ID89394	89394	3	0.9936233758926392	36.318838374171655	56.5499964367368	0.0	184.0	184	1.5308775124222442	1		26732.66838709675	26696.0	19665.0	35419.0	2.0717818E7	2591.1665874558603	-0.9810644137602194	-1069.0443913355432	-9.463424036512781E-4	7.99423371589303E-4	1.6461398528245206	1.4374876421274136	-1.188443225758065	1.1451506117912162	7.362592428835034	10.897131623578257	0.7791413089046936	0.950890116635973
ID102711	102711	3	1.0	35.886012799399225	55.760955210070875	0.0	255.0	255	1.5876407347722266	1		26705.54567307692	26648.0	18970.0	37423.0	2.2219014E7	3186.87797503372	-0.9810712840405712	-868.6512061014301	2.282346172621315E-4	-0.010046736218380212	1.6968021021958182	1.4964481783840602	0.7776815986253486	1.1338863093997082	7.918708190083391	10.791604804935393	0.854460788457001	0.963005780346821
ID104247	104247	3	1.0	35.98810745845065	55.84316688391768	0.0	263.0	263	1.56701803423732	1		26740.884236453196	26699.0	19024.0	36747.0	2.1713598E7	3261.544661232025	-0.9811015547808764	-851.2758590579234	-0.004946966832725196	0.015443425629056949	1.679712676387511	1.4806023985132426	0.8739639140038488	1.1344792349885469	7.714323765009213	10.876743939843301	0.8194263343262432	0.9695340501792115
ID59704	59704	3	1.0	35.939765980927845	55.793743123582786	0.0	29.0	29	1.575683637821054	1		26674.48599269181	26647.0	18966.0	36228.0	2.1899753E7	3141.97985063809	-0.9810457729263766	-878.8319780085965	0.00965931472695551	0.0034233212453589454	1.6969697924399936	1.4857618649227158	0.5701929072931793	1.1421546295565097	7.799880035970497	11.076469521149205	0.7989048792961245	0.957409568261377
ID67385	67385	3	1.0	35.998748312285706	55.22842597279935	0.0	70.0	70	1.5752034660476544	1		27014.214372716204	27006.0	18118.0	37505.0	2.217867E7	3424.750572414957	-0.9810443310946056	-816.4750327531384	-0.0013566828310511933	-0.004052043269347268	1.679944355164528	1.4936576960923016	0.6658953884016731	1.124718440884808	7.795126909805975	11.04359957843204	0.8031779021518355	0.9630064591896652
ID71484	71484	3	1.0	35.848225314669385	55.7509705585113	0.0	91.0	91	1.5885934145667937	1		26812.73476702511	26806.0	19412.0	36308.0	2.2442259E7	3128.8702524012688	-0.9810344490537775	-886.5481911944014	0.0030294130980087737	0.0039967772951784684	1.7110180665357764	1.501857268853523	0.6810126675371678	1.1392680929273133	7.928214442412426	10.684365126376308	0.8727458857913603	0.9675174013921116
ID84284	84284	3	1.0	36.25284746422996	56.76667721969905	0.0	157.0	157	1.5089782662147833	1		26768.70079787232	26775.0	18489.0	35425.0	2.0130063E7	2730.4914844359528	-0.9811705429357317	-1021.6994657924268	-0.002210471405985449	0.023137028845134907	1.666645765771785	1.3712782230078289	-1.2735929583777845	1.215395780234942	7.153454877596341	10.83318665690109	0.7659726339525583	0.9447583176396734
ID105791	105791	3	1.0	36.021204533515814	55.95787414625303	0.0	271.0	271	1.58191260761357	1		26868.953995157375	26806.0	19210.0	36612.0	2.2193756E7	3289.920422405347	-0.9810444144529084	-845.3699909183215	0.020452005030869212	0.003338654193206694	1.6958598648000718	1.5176383036381027	0.7877474327068188	1.1174334890828295	7.861670676109203	11.345647137033394	0.7674784090956015	0.9473081328751431
ID97088	97088	3	0.9957722425460815	36.29366597939357	56.53117992637829	0.0	225.0	225	1.5194695508386804	1		26682.66230366491	26669.0	18424.0	35645.0	2.0385554E7	2764.419356976174	-0.9810582513135996	-999.8387278456389	0.005711059632253768	-0.01152365455637674	1.670236024406609	1.390269876061719	-1.2955559773554208	1.201375397083308	7.253270527051169	11.443768693430039	0.6959941634066498	0.9373464373464373
ID80194	80194	3	0.9924907088279724	36.34426748148985	56.74118528955906	0.0	136.0	136	1.5239437061000327	1		26573.430429128766	26504.0	18518.0	35422.0	2.0434968E7	2713.4501754876787	-0.98106716924861	-1014.9366989759817	0.0010347077410890854	-0.002704113943510547	1.691315863373956	1.415383941842597	1.95178112042503	1.1949519938541489	7.296048662531823	10.627400544234346	0.8117896076616122	0.9534161490683227
ID54598	54598	3	1.0	35.946562894596234	55.89330632768751	0.0	1.0	1	1.573762071694198	1		26579.965811965816	26562.0	19240.0	36097.0	2.1768992E7	3106.882149480615	-0.9810966146006381	-888.0385564104347	4.7371116491048965E-4	0.011653044707399248	1.702571720009638	1.4826110819971106	0.4876267433461148	1.1483603088385361	7.7808675313124365	10.982288868699234	0.810685042012713	0.9680662329982261
ID56646	56646	3	1.0	35.907754697564826	55.59729835280967	0.0	12.0	12	1.5909726182581538	1		26594.7144563919	26625.0	18532.0	37343.0	2.2259776E7	3230.4047531732394	-0.9811206192943158	-855.6635765780514	-0.003323895718462837	-0.004852565607736959	1.6981810671074016	1.511534252803988	0.4735248489717879	1.1234816967972592	7.951980073235002	10.910058877051723	0.8395198292380394	0.9637096774193552
ID87879	87879	3	1.0	36.332655312819064	56.575912102962796	0.0	176.0	176	1.510481482525988	1		26768.97745358091	26816.0	18496.0	35182.0	2.0183809E7	2743.5123489401562	-0.9810886479666854	-1012.3729434554504	0.0035151605943467995	-0.008057503322309383	1.736854081299288	1.3204896665261538	-1.387276125409096	1.3153106194829034	7.167714256089888	10.431215000696618	0.8277911022863158	0.9508196721311472
ID76105	76105	3	1.0	35.86236349500716	55.760437059705566	0.0	115.0	115	1.5843018441474426	1		26715.16125150421	26706.0	19130.0	36652.0	2.2200299E7	3201.979201258486	-0.9810647483669815	-864.5614742225899	0.0026435886147378423	0.005246255125337046	1.7110042119417428	1.4910870569428925	0.540966354550876	1.147487803595946	7.885436306931785	11.42592354693762	0.7590195543436932	0.9550949913644213
ID81745	81745	3	0.9923509359359741	36.15347877551724	56.62017503666958	0.0	144.0	144	1.5407288207238174	1		26714.113231552157	26682.0	19577.0	35333.0	2.0997293E7	2618.271640479771	-0.9810302611867818	-1055.3028452410754	-0.006482859599411852	0.004410023206729861	1.632210072113601	1.4519733422865693	1.8340240654705813	1.1241322582019273	7.457654952125356	10.768248120588416	0.8082059471171322	0.9561243144424131
ID97617	97617	3	0.9949772953987122	36.20043247223828	56.46248498682753	0.0	228.0	228	1.525928008641193	1		26654.405194805186	26643.0	18894.0	35922.0	2.0523892E7	2741.3561396685286	-0.9811076195165287	-1009.8654083222592	-0.003954412497489626	0.013864052463340125	1.649570434067493	1.4234314040421443	1.8070670548337238	1.1588689341707494	7.315061167189878	10.945154462601314	0.7673332832065113	0.9606741573033702
ID93526	93526	3	0.9944332838058472	36.09838701512926	56.53328991030591	0.0	206.0	206	1.5219568164596928	1		26579.78374836172	26548.0	19784.0	34757.0	2.0280375E7	2611.460159965037	-0.9810744396234626	-1055.2400056615343	0.00972186699457059	-0.004979073860298897	1.580450665603919	1.478818350382017	-0.9703513464873699	1.0687253543991038	7.277036157873752	10.791625656876269	0.7852187345234741	0.9474009900990096
ID107350	107350	3	1.0	35.904654576572966	55.509147471290134	0.0	279.0	279	1.5957203835671354	1		26911.315476190463	26865.0	16922.0	38817.0	2.2605505E7	3632.930865554157	-0.9810515205792485	-767.0527664275554	-0.002226643604147264	0.012937811138143475	1.692263270889025	1.5205648349101666	0.37586934799630844	1.1129175369815798	7.9995113348801565	11.252956817939669	0.7938528668715946	0.9617142857142856
ID73050	73050	3	0.9968437552452087	35.94164749495635	56.17713352643436	0.0	99.0	99	1.5164794471522647	1		26751.31752305666	26766.0	19919.0	36060.0	2.030425E7	2738.3580939608923	-0.9810885890273205	-1013.6061192582599	0.00468021275556694	-0.00406125074689563	1.575949877288842	1.4737199216643415	0.4628784201611201	1.069368646051176	7.224751770064083	11.062398745182728	0.7418808773666581	0.9440993788819875
ID108893	108893	3	1.0	35.920066478687225	56.148778337452406	0.0	287.0	287	1.5708753152343276	1		26808.511002444957	26840.0	19748.0	36835.0	2.1929362E7	3032.781415519734	-0.9810484126570111	-915.1798019600811	0.002868354021817617	0.00449313904311791	1.6383221688293983	1.5150383213457992	0.702109890365515	1.0813734185773511	7.75234877432534	11.403267586188147	0.7491771730415229	0.953243717124489
ID95068	95068	3	1.0	36.30978088397947	56.604060458801506	0.0	214.0	214	1.5224537819640265	1		26609.1171875	26590.0	18569.0	35543.0	2.0435802E7	2759.632485369483	-0.9810419157740823	-997.9351688304731	0.0037460371413772036	0.005765753434153579	1.679346667070958	1.3829828757766411	1.8491373078434572	1.2142931749085382	7.2817892840382665	10.937830054008398	0.7648664806882848	0.9605015673981189
ID64350	64350	3	1.0	35.90045351285039	55.572983946334624	0.0	54.0	54	1.6013991217410413	1		26799.281507656047	26805.0	19219.0	36574.0	2.275259E7	3183.254419637414	-0.9811470476100248	-876.2671404455747	-0.0038531627920668074	-0.002004815532716249	1.6980197566962156	1.5171358819156402	0.6568378050869016	1.119227207619781	8.056548848854352	11.306686071336038	0.7919326349467078	0.9560067681895096
ID101215	101215	3	1.0	35.7913955255879	55.51257361710823	0.0	247.0	247	1.5871641804361796	1		26794.226233453675	26744.0	18210.0	38092.0	2.2266002E7	3507.6124742107254	-0.9810624003137198	-791.4642617701941	-0.00258705410289631	0.0018593760795855916	1.6813303094555572	1.5061561999248312	0.6159821852198717	1.1163054067961002	7.913955063918871	10.686652854584233	0.8708032475525873	0.9668989547038325
ID89950	89950	3	0.9957785606384277	36.450748198726224	56.564584765573876	0.0	187.0	187	1.5144827649866002	1		26752.594451783374	26746.0	18530.0	35472.0	2.0251714E7	2678.2426423777697	-0.981002166649843	-1031.6012841122806	0.019025403780047447	-0.008157841644289355	1.6663672892571904	1.3965032186473365	1.9599027531409101	1.1932427129464451	7.205739265406008	10.777076764891921	0.7796262525096138	0.9656050955414004
ID68963	68963	3	1.0	36.019844310206	55.5424188604707	0.0	78.0	78	1.5862106422423103	1		26929.95066185319	26914.0	18594.0	37007.0	2.2378789E7	3267.9755604697953	-0.9810570721735747	-853.5597384238891	-0.002907863978077158	0.009855530867718343	1.6902696759050966	1.5008128901147035	0.4324183479845077	1.1262361131346048	7.904448811589843	11.370870619709436	0.7682348761078543	0.9524627720504008
ID86371	86371	3	0.983873724937439	36.23764472688069	56.691463779235924	0.0	168.0	168	1.4501807464373146	1		26825.453102453142	26776.0	20188.0	35028.0	1.8590039E7	2593.445099141826	-0.9811638676596903	-1077.5807302295927	-0.010830429863353478	-0.01240577401536147	1.5705192341765504	1.3602491620869055	2.326639580108057	1.1545820265509643	6.606845368677019	13.289135927078004	0.470121939540144	0.8747640025173066
ID84836	84836	3	0.9968385696411133	36.38051925817533	56.46010857543959	0.0	160.0	160	1.5249361801264956	1		26828.97131681874	26798.0	18603.0	35879.0	2.0577821E7	2769.852653085148	-0.9810337325494293	-1002.0269920354536	0.014449368586132749	0.012670369097095855	1.6545701296446877	1.4405028885744673	-1.3319436713378043	1.1486059089281404	7.305554914860843	10.501991900173477	0.832376318185203	0.9558457711442785
ID91495	91495	3	0.9909253716468811	36.115997309073414	56.774395700011524	0.0	195.0	195	1.5293943431616286	1		26664.595854922285	26597.0	19876.0	34633.0	2.0585068E7	2561.172381187295	-0.9810698196136884	-1079.1240083994762	0.0027481040936294383	0.00867889815838708	1.6154362179558992	1.4537855679250284	-1.184133110066754	1.1111929115251797	7.348333050341497	10.743202453108328	0.8000758761288452	0.9519704433497534
ID74600	74600	3	0.9946846961975098	35.94002028286961	56.028089894292975	0.0	107.0	107	1.5814343271468219	1		26761.82424242427	26768.0	19587.0	36230.0	2.2078505E7	2932.2889423041443	-0.9811217426184174	-948.6367486850484	6.251714491517351E-4	0.011606396014255848	1.671414163639806	1.4969474196903019	0.6257714950855761	1.1165483447545532	7.856917549944688	11.273937129042729	0.7768029077670963	0.95993031358885
ID110952	110952	3	1.0	35.828132372240745	55.6617833698826	0.0	298.0	298	1.5923984341842772	1		26969.390941597154	26922.0	18253.0	37870.0	2.2627319E7	3502.2633898317185	-0.9810402036137561	-796.9030085443379	0.00806668609780418	0.010358441708228099	1.716290140040978	1.5031778636363398	0.8258711430174016	1.1417744909368863	7.9662394517285495	10.916753116316913	0.8399941139491381	0.9621125143513204
ID77674	77674	3	1.0	35.91012158648975	55.45225288665077	0.0	123.0	123	1.5866874829692224	1		26701.050602409643	26713.0	18695.0	36924.0	2.2161872E7	3275.297292904194	-0.9810553327870222	-844.3337343262193	-4.1201204001973347E-4	-0.003349750723985499	1.6849450519025193	1.5207979186518132	0.8246017621090544	1.1079348750005014	7.909201937754358	11.069776650794086	0.8110820893786442	0.9449176604202159
ID103274	103274	3	1.0	35.923194676701144	55.729976814916235	0.0	258.0	258	1.587640734772227	1		26749.35576923075	26738.0	18992.0	36988.0	2.2255464E7	3291.5649021468344	-0.9810661886026258	-842.172704642586	0.006599231035779537	0.005441771129833921	1.7042181724935626	1.4936476210450709	0.622371407654435	1.1409773955259677	7.918708190083395	10.916853129630079	0.8349669168052746	0.9607843137254904
ID57200	57200	3	1.0	35.847902675681844	55.60649118679519	0.0	15.0	15	1.571356809595132	1		26621.38725490195	26593.0	18806.0	36565.0	2.1723052E7	3255.7565757477146	-0.9810227132512874	-845.3833596214523	-0.006040942019166712	-7.858773882940981E-4	1.6671632842474462	1.4881155023065529	0.809180417492813	1.1203184710214849	7.757101900489855	10.935108231299312	0.8151981564273215	0.9605650382577989
ID55153	55153	3	1.0	35.89502226538099	56.06393088896209	0.0	4.0	4	1.560244846473391	1		26598.442092154448	26604.0	19268.0	36115.0	2.1358549E7	3029.3409544858596	-0.9810403214052482	-908.6443411172729	-0.0012565484522303043	9.255020516921647E-4	1.6519177231604651	1.4827362211504262	0.6719067228056632	1.1141008762022244	7.6477799987059925	10.938031338225684	0.8032799436568308	0.9526346950858499
ID62322	62322	3	1.0	35.852375495033584	55.54124031699179	0.0	43.0	43	1.5885934145667935	1		26767.87904191616	26754.0	18927.0	36832.0	2.2351179E7	3298.3399375844815	-0.9810185699013565	-838.8742079497056	-0.004116056510193959	0.006117996745186146	1.6635489832930257	1.5317530637634833	0.7834118717881834	1.0860425369123943	7.9282144424124255	10.759602912069626	0.8605830041863303	0.9725947521865894
ID60278	60278	3	1.0	35.9748995980476	55.76734191164779	0.0	32.0	32	1.5665352062997342	1		26721.307503075037	26671.0	18792.0	36318.0	2.1724423E7	3194.140699280987	-0.9810271204171024	-865.1300974972004	0.0019571611969721094	0.022888805584725738	1.688023179800772	1.4894523641650668	0.6304047077419888	1.1333180035918886	7.709570638844698	11.25794155875122	0.7644024605003956	0.9490930368636634
ID83319	83319	3	0.9901938438415527	36.19968921706901	56.69445259724173	0.0	152.0	152	1.5039566939989102	1		26698.39276139408	26655.0	19019.0	34736.0	1.9917001E7	2624.735456128663	-0.9811003893761652	-1056.0638259824018	0.015902609664814025	-4.808571404823939E-4	1.640842121529791	1.3977341419959204	-1.295340632328008	1.173930057390399	7.105923615951185	10.32539767865924	0.8375617278369272	0.9620334620334615
ID66422	66422	3	1.0	35.89679639859192	55.91312528666314	0.0	65.0	65	1.5650858287746447	1		26839.071693448725	26837.0	19716.0	35978.0	2.1712809E7	2952.40402670991	-0.9811310215756056	-945.3667354749971	0.015700679002239426	0.002680010829652006	1.6715576562794292	1.4934289390373263	0.556293069609299	1.1192749869685301	7.695311260351149	11.368018846670264	0.7482840446919478	0.948447568834212
ID104822	104822	3	1.0	35.91813800447763	56.323991568024525	0.0	266.0	266	1.5549023581607588	1		26772.752190237792	26838.0	19436.0	36404.0	2.1391429E7	3053.1788026037307	-0.9811370508604954	-912.2016593498005	-4.4580852480088055E-4	-0.004484962217436454	1.6589607569377323	1.4738432744414582	0.5752476669270035	1.1256018775581331	7.595495610896318	10.840275570317873	0.8122418008674235	0.9506246281975017
ID70523	70523	3	1.0	36.01879663711354	55.53371457806982	0.0	86.0	86	1.6117581773264715	1		26921.92172897196	26902.0	18382.0	37540.0	2.3045165E7	3354.5071318988184	-0.9811176967363882	-834.014256091367	-0.0016883151308209551	0.004986604086095132	1.7158369549962034	1.5255367884659001	0.40534430560965323	1.1247430858233656	8.161117624473695	10.887281247680326	0.8652081808705432	0.9635241301907966
ID99706	99706	3	1.0	36.37853867754398	56.480415718580716	0.0	239.0	239	1.497908586277146	1		26608.5195154778	26580.0	18576.0	35522.0	1.977013E7	2683.0338179539203	-0.9810997180376085	-1029.6021195415822	-4.916501094928587E-4	-0.001741337626898885	1.668308134707153	1.356263514495428	-1.184993735936069	1.2300766900212714	7.0488861019769855	10.709785164634612	0.7722694214869745	0.9439847231063013
ID88444	88444	3	1.0	36.32792220261301	56.62672599214808	0.0	179.0	179	1.5239437061000318	1		26746.509162303646	26760.0	18191.0	35865.0	2.0434333E7	2834.9150407466295	-0.9811190163314394	-980.5147523222461	0.00942673023398223	-8.025532519307763E-4	1.7146384101724317	1.3812588743508085	-1.3806654636820361	1.2413591992147825	7.296048662531816	11.050949765843319	0.7507552475599146	0.9463625154130698
ID79230	79230	3	0.9916526675224304	36.036659819895064	56.5132614273773	0.0	131.0	131	1.4775694402988409	1		26539.290456431565	26600.0	20620.0	34329.0	1.9187907E7	2554.3730345681183	-0.9810574557584002	-1076.1953586773816	-6.438896695420565E-5	0.003707159405731046	1.5126438088443812	1.4166348736560999	-0.008985153898206345	1.0677725340337685	6.858761055396355	12.20277727167192	0.5788128554930001	0.9261874197689342
ID95619	95619	3	0.9954767823219299	36.34495921097083	56.5356738157007	0.0	217.0	217	1.502446949572196	1		26685.02141900938	26742.0	18670.0	34650.0	1.9933711E7	2640.3898677460693	-0.9810723622383081	-1047.6931862565552	-3.476085266956665E-4	-0.003115596544984081	1.6914340191062995	1.3573606935121119	-1.4271826310791043	1.2461197876076604	7.09166423745763	10.843099538645355	0.7579684698855612	0.9401386263390044
ID98179	98179	3	0.9919008016586304	36.238895447890314	56.50671312645067	0.0	231.0	231	1.5099805766980778	1		26611.618857901703	26583.0	18499.0	35460.0	2.0038549E7	2720.2585622989827	-0.9811100605680573	-1016.1978414606729	-2.8165616407009505E-4	-0.004689695892996466	1.6678150805038452	1.3879261981319844	1.8549024436955979	1.2016597732275422	7.162961129925366	10.388435780459348	0.8340693067102637	0.9610969387755098
ID109443	109443	3	0.9968392252922058	35.907952849260994	55.817730318006255	0.0	290.0	290	1.5933482693025485	1		26861.806912991695	26853.0	19595.0	35964.0	2.2537056E7	3038.4260882795616	-0.9810497369042445	-915.3608298082231	-0.003165003198489507	0.011835507169742368	1.7081712128161786	1.4937256174961568	0.7951970541502904	1.143564248218146	7.975745704057583	11.04028251732269	0.8222820097263649	0.950169875424689
ID92037	92037	3	1.0	36.165342846979364	56.863702133728374	0.0	198.0	198	1.4857385112058383	1		26665.669398907077	26673.0	18333.0	35679.0	1.951927E7	2757.6868545856005	-0.9810343975291019	-1000.3572615212984	0.012935682896765704	0.020722314937336027	1.6349461550092048	1.344193556613755	-1.2354840941514103	1.2163026276720916	6.9348110740286195	12.598373410464752	0.5490546134015453	0.9039653035935561
ID67975	67975	3	1.0	35.960337227227605	55.86274150576332	0.0	73.0	73	1.5703936732437838	1		26911.46748466258	26888.0	19363.0	36795.0	2.1932846E7	3208.7051953358637	-0.981046641362111	-868.242486122671	-0.004172035801840528	-0.004572998811957353	1.708279682623049	1.4655189991410469	0.5331636969422222	1.1656482676951212	7.747595648160823	11.013642607041556	0.8026290078652291	0.9487776484284051
ID101767	101767	3	1.0	35.83206887598143	55.71098634782376	0.0	250.0	250	1.5732813134512114	1		26720.437804878	26734.0	19551.0	36225.0	2.1910759E7	3142.927384130055	-0.9810480603088565	-880.188795939574	-0.005572226918096604	0.003799496955087389	1.691629443163529	1.5013919051229905	0.5576931504351288	1.1267074488622308	7.776114405147917	10.745390242968195	0.8463073653165355	0.9657615112160567
ID57736	57736	3	1.0	35.91993157736745	55.58733338602292	0.0	18.0	18	1.58716418043618	1		26658.76682692307	26663.0	18841.0	36591.0	2.2180094E7	3172.162397749342	-0.9810176430963357	-868.6429961687804	-0.006782880912938205	0.005201007084437159	1.679571123147956	1.5225246229715206	0.6549715937414541	1.1031487424288264	7.913955063918875	10.676067961221838	0.8725308365618893	0.9618717504332757
ID64905	64905	3	1.0	35.9396851580069	55.78060635350773	0.0	57.0	57	1.5885934145667937	1		26785.083832335305	26742.0	19394.0	36692.0	2.2365545E7	3176.536376350484	-0.9810085913481927	-871.1336792144658	-0.007425496095769518	-0.02121146033873335	1.7134195921558302	1.522944256185765	0.5947789470499204	1.1250704582235422	7.928214442412426	10.925999637369197	0.8345702300388539	0.9597238204833144
ID72079	72079	3	1.0	35.92697385949206	55.92536421861444	0.0	94.0	94	1.5500295716306336	1		26794.394206549096	26793.0	20342.0	36485.0	2.1274749E7	2901.81219753747	-0.9810902427966958	-958.1370634469217	-0.005473834533622951	0.010272619695057345	1.6427569992101336	1.4665189467384687	0.660035138772993	1.120174412245827	7.547964349251158	11.026864237685887	0.7800737234476417	0.9595166163141995
ID106382	106382	3	1.0	36.053264551660824	55.89325930392777	0.0	274.0	274	1.5694299458297638	1		26830.879606879604	26781.0	19075.0	37820.0	2.1840336E7	3312.1249627702014	-0.9811233330076871	-842.086067937616	0.024194328543306106	0.02466204237244927	1.6634903130606638	1.510692720111965	0.986480535822122	1.1011440585596879	7.738089395831792	11.832265889749513	0.6945567973615611	0.9487179487179486
ID96145	96145	3	0.9909766316413879	36.22822506637189	56.56645672447138	0.0	220.0	220	1.4882821503069776	1		26610.05593451566	26509.0	19712.0	35281.0	1.9505171E7	2591.7342503549	-0.9810891124692726	-1065.3243640962714	0.024260699074258932	0.003314007756441875	1.6097737147304676	1.3600552907367902	2.005585847690358	1.1836090236143237	6.958576704851195	13.721204877832376	0.464457291026225	0.9048207663782449
ID73621	73621	3	1.0	35.92562187076681	55.691811039112025	0.0	102.0	102	1.5847792592084964	1		26818.47533092659	26805.0	19224.0	36554.0	2.2286153E7	3201.918466569594	-0.98103910668124	-866.7250242965189	0.008593035521486618	0.010982370587083437	1.7098913606431927	1.4859230541430624	0.4989135723563908	1.150726718907591	7.890189433096297	10.97391621822105	0.8233301394299841	0.9496567505720825
ID60821	60821	3	1.0	35.90450302885623	55.33594484925693	0.0	35.0	35	1.576643542654419	1		26763.981818181805	26744.0	18058.0	36807.0	2.2080285E7	3327.146695285704	-0.9809828975009088	-829.9001842070506	-0.002207727731203547	0.0012215845562549895	1.64622070713429	1.5074804919356215	0.5344899322154993	1.0920345012362478	7.809386288299523	11.327892148680135	0.7647659766934145	0.9546775130737939
ID76695	76695	3	1.0	35.884438001410764	55.816338507195226	0.0	118.0	118	1.5814343271468219	1		26717.170702179195	26693.0	19553.0	36320.0	2.2068383E7	3080.5928565448476	-0.9810147069010412	-896.2813689792982	-0.005429059402371132	0.021212155536069626	1.7036607877824776	1.4825073686214394	0.8841680839970317	1.1491752579730417	7.856917549944688	11.24147402278705	0.7812958855942205	0.9610465116279069
ID80791	80791	3	1.0	36.2159637387811	56.64607929056584	0.0	139.0	139	1.5303832823811416	1		26578.0993548387	26535.0	19170.0	35372.0	2.0598027E7	2701.2980044268556	-0.981091573353683	-1021.0231073420973	0.008954329515627432	0.015912495897886566	1.6392783122156764	1.4246783068005846	-1.096933143351682	1.1506304998052659	7.357839302670527	11.448398959863884	0.7054571693445083	0.9526153846153838
ID92566	92566	3	0.9968403577804565	36.24129681243927	56.480684884984164	0.0	201.0	201	1.5234472266256733	1		26640.694516971278	26585.0	19694.0	34964.0	2.0406772E7	2556.252409754389	-0.9811296315910223	-1083.7218176281867	9.984062856106027E-4	0.003616672284399085	1.6100121745713767	1.455052396029785	-1.275124660178737	1.1064977309163646	7.291295536367298	10.439672017485218	0.8406996302586724	0.9678233438485804
ID86937	86937	3	1.0	36.34476742628631	56.75593759132568	0.0	171.0	171	1.507975289522904	1		26794.95060080109	26801.0	18263.0	35906.0	2.0069418E7	2767.223843197111	-0.9811435353520543	-1007.6528574868522	0.014389026896442472	3.143535501168451E-4	1.668356105627273	1.3779087153002632	-1.2222790053285708	1.2107885573999857	7.143948625267311	11.304614799225188	0.7024843440176715	0.9329608938547488
ID109977	109977	3	1.0	35.96809242163314	56.02937551273321	0.0	293.0	293	1.5909726182581543	1		26923.72846889953	26898.0	20207.0	37889.0	2.2508237E7	3067.2217996256363	-0.9811422036458888	-913.40005025723	0.012692381043195493	-0.008353810722924996	1.6790032944763822	1.5361924028476504	0.38452519075050806	1.0929641959978467	7.951980073235006	10.720576299129748	0.8694585508253172	0.9642651296829972
ID85400	85400	3	0.9921361207962036	36.1407129690524	56.57146064694382	0.0	163.0	163	1.4548680011511297	1		26849.984263233182	26766.0	21032.0	34122.0	1.8768139E7	2526.9137973610314	-0.9810158794890467	-1098.168948528563	0.024916131505185287	-0.00686251722244323	1.5233226389464087	1.3865806751216856	2.306919188235403	1.0986181087607634	6.649623504157658	11.73340756511237	0.6069579552125475	0.913781841933377
ID82330	82330	3	0.9968575835227966	36.254257131125655	56.606931110541524	0.0	147.0	147	1.499927331918642	1		26702.635752688166	26649.0	19461.0	35526.0	1.9866761E7	2664.219431034386	-0.981123966548595	-1041.9029848360865	0.02276092736832974	0.028561517063081975	1.6005995091171303	1.3757541476781088	-1.0020876724457823	1.1634342602699022	7.067898606635051	12.104292213954489	0.6062075981683671	0.9270573566084787
ID62876	62876	3	1.0	35.96154702233724	55.6929900156701	0.0	46.0	46	1.5876407347722268	1		26719.976019184644	26641.0	19462.0	36112.0	2.228446E7	3086.2668334107575	-0.9812018701174469	-903.8082666931617	-0.011013642821518267	-0.0012302596796858654	1.7276567626749963	1.4801708285782067	0.6336863194450129	1.1672009266217702	7.918708190083394	10.64619350637835	0.877961540470374	0.9686046511627912
ID69533	69533	3	1.0	35.95945440503279	56.02535686310557	0.0	81.0	81	1.5679832440819905	1		26863.2253694581	26864.0	19320.0	36873.0	2.1812939E7	3025.7107668420176	-0.9810711589251424	-920.3165338658226	0.008143025011905853	-0.015298981155610871	1.6523167705838342	1.5176768610044336	0.7559455811013797	1.0887144773955983	7.723830017338246	10.603603486492952	0.863248063837322	0.9649643705463185
ID94113	94113	3	1.0	36.31681255780377	56.725086561428064	0.0	209.0	209	1.5179752352329638	1		26618.309210526328	26617.0	17846.0	35376.0	2.0229915E7	2701.473981192729	-0.9810800421653165	-1021.8659996742647	0.013252626358997138	-0.0011946037264677647	1.6967489006951475	1.366771967812447	-1.2624011202901955	1.2414279343253116	7.239011148557632	11.675594874470939	0.6673152888293507	0.9401234567901237
ID58274	58274	3	1.0	35.85660872314367	55.75102060902836	0.0	21.0	21	1.5804773320049335	1		26677.76904474003	26631.0	18416.0	37331.0	2.2062515E7	3355.3179828754955	-0.9810846197077977	-824.7782692170283	0.0012802294151177908	0.008519559112462783	1.7057637769882195	1.4828285428715202	0.5568770336216605	1.1503445797482301	7.847411297615658	10.905917274506317	0.8291094807475686	0.9649327878433667
ID55716	55716	3	1.0	35.856254392391236	55.69131587730426	0.0	7.0	7	1.5804773320049332	1		26593.73422330096	26572.0	19308.0	35371.0	2.1913237E7	2985.501226064427	-0.9810795145480431	-923.7703066302668	0.0023429597306115326	0.006786283694845642	1.7086086718238158	1.4764861850718038	0.7262047791286916	1.1572127725263637	7.847411297615655	10.768826421224912	0.8503535436130023	0.9683284457478006
ID89001	89001	3	0.9968303442001343	36.28976040181476	56.73166065578127	0.0	182.0	182	1.5119832043376802	1		26736.133597883592	26768.0	18788.0	35792.0	2.0212517E7	2786.3422041839576	-0.9810998647549503	-996.1906222176513	0.007142261557411516	0.008502621470890658	1.7001728974362729	1.3722944633788832	1.7454715811188453	1.238927171104431	7.181973634583436	10.80767300163491	0.772661509524718	0.9485247959824223
ID66987	66987	3	1.0	35.980573414884375	55.50609184792261	0.0	68.0	68	1.5809559019877426	1		26943.212378640732	26921.0	18840.0	37161.0	2.2201207E7	3294.027333695355	-0.9810833177391508	-848.4242894505617	-0.0023880430892318323	0.009512818049741288	1.6652398350412045	1.516320109538929	0.7911112662628732	1.0982112711989014	7.85216442378017	10.999482377442455	0.8155578130599602	0.9643899591360185
ID61356	61356	3	1.0	36.06078692518708	55.427609731059725	0.0	38.0	38	1.5631512349217653	1		26814.246287128688	26775.0	18349.0	37510.0	2.1665911E7	3331.4509463098757	-0.9810416288376574	-833.0068669771123	-0.0020116435021732128	0.005568568496088971	1.6409504104148496	1.5008566860008548	1.0419702825902895	1.093342506130472	7.676298755693084	11.047132242371784	0.7904285657697927	0.9433411214953272
ID75180	75180	3	0.9968488216400146	35.91762700940891	55.84073093055633	0.0	110.0	110	1.5660522295019745	1		26742.212083847095	26753.0	19793.0	36619.0	2.1687934E7	3090.563499604623	-0.9810303109351088	-894.9769842337151	0.0040139567343566405	-0.012642566847887119	1.685547643138246	1.4991689792836604	0.4090262238193907	1.1243213182970486	7.7048175126801794	10.595722802008568	0.8624045613596719	0.9580378250591021
ID78256	78256	3	1.0	35.97350470401943	55.511204778719396	0.0	126.0	126	1.5952462428989462	1		26699.904028436	26673.0	18305.0	37165.0	2.2534719E7	3363.711988372252	-0.9810559089442427	-822.1307234399392	0.001077922178533963	-0.0038340050998018527	1.7408039241360254	1.4967067277119175	1.0922200979453573	1.1630895297686477	7.994758208715647	11.0013431120546	0.8300873166882969	0.9616923956546604
ID90544	90544	3	0.9886888861656189	36.34599313944753	56.76473687720091	0.0	190.0	190	1.5407288207238166	1		26719.2229299363	26689.0	19118.0	35211.0	2.097459E7	2663.8355498638525	-0.9811032928041847	-1041.5377330382614	0.014813145688376108	0.003990893864100766	1.6944160359707467	1.4263046207319192	1.8465152303482837	1.187976264916848	7.457654952125349	10.93239294714278	0.7841184687124355	0.9406474820143876
ID103861	103861	3	1.0	35.884105245394665	56.092685442783804	0.0	261.0	261	1.550517539397053	1		26681.002515723267	26670.0	19877.0	36973.0	2.1211397E7	2922.083957107771	-0.9809960517055509	-942.6769084923765	0.015570299428631581	0.0022627204302171715	1.6168147673911986	1.5104671504514215	0.6333769556629482	1.0704071034633185	7.552717475415678	10.712920781486934	0.8269843985210492	0.9578059071729962
ID98740	98740	3	0.9957877397537231	36.2431358336464	56.600481677805	0.0	234.0	234	1.5382719082681005	1		26573.17902813298	26544.0	18886.0	35591.0	2.0780226E7	2691.650617374565	-0.9810837363894482	-1024.060326227592	0.004773710147829944	-0.007980042790916849	1.636795202174545	1.4655154802629542	1.9890839171858774	1.1168733624573235	7.433889321302774	10.796330362353803	0.8014448164083786	0.9595092024539877
ID105396	105396	3	1.0	35.905609867187025	55.54824899216024	0.0	269.0	269	1.5866874829692228	1		26899.491586538465	26863.0	18365.0	37842.0	2.2380377E7	3452.174939048824	-0.9810856700286813	-808.3459057197487	0.009574242441281187	0.014129792798583814	1.6775047522476736	1.5224816491254118	0.5108679472635282	1.1018226414822896	7.909201937754362	11.302427549229698	0.7780348751095437	0.9535816618911176
ID58808	58808	3	1.0	35.86685523909984	55.857674415027915	0.0	24.0	24	1.5828687349946784	1		26642.334536702765	26630.0	18950.0	36351.0	2.213978E7	3160.441192892773	-0.9810532612894896	-872.9968549287439	0.007755725338802818	0.0024167619889876677	1.6933936415903956	1.491573210321081	0.7416378990274318	1.1353070904416889	7.871176928438234	11.167133274996889	0.7931697451633984	0.9500860585197936
ID65465	65465	3	0.9913111925125122	35.800698468810594	56.03199320982305	0.0	60.0	60	1.525432174994101	1		26757.26075619296	26754.0	20371.0	35194.0	2.0522819E7	2803.6665484121086	-0.981128903041015	-992.371333652895	-0.005054491247575563	-5.39283035003725E-4	1.6864647652897422	1.3991283502922824	0.8001184877286867	1.205368160067255	7.310308041025366	10.521283998239966	0.8298661582339003	0.9648682559598497
ID71099	71099	3	1.0	35.9062226380772	55.829314915317035	0.0	89.0	89	1.5814343271468219	1		26827.127710843375	26825.0	19669.0	36931.0	2.2266516E7	3032.707838365937	-0.9809749840851472	-912.234520076463	0.003366922752552786	0.008188714478420542	1.6632919882455501	1.5203764157188875	0.5280887736575376	1.0940001246066995	7.856917549944689	10.871149667745291	0.8354320070494914	0.9521889400921663
ID100283	100283	3	0.9923194050788879	36.255500395989486	56.55231032571338	0.0	242.0	242	1.5288996336732967	1		26635.728923475996	26606.0	18929.0	34930.0	2.0536147E7	2577.333577920527	-0.9810663999957286	-1070.999219531332	-0.0022266395528200457	-0.004217531952312037	1.619324594738598	1.4522964948305024	1.9237738431332227	1.115009641972309	7.343579924176969	10.338205827824961	0.8634304110666311	0.9778481012658229
ID107963	107963	3	1.0	35.91660634153144	55.496931859053035	0.0	282.0	282	1.5790407517971465	1		26929.53268765133	26899.0	16988.0	39183.0	2.2243794E7	3664.5388662922624	-0.9810008608654115	-758.8832126697342	-2.0787118176432886E-4	0.012872836474988504	1.64908460101666	1.5274157210663324	0.40002498987588453	1.0796566895785171	7.833151919122103	10.960789672643433	0.8193372978923429	0.9654364381956648
ID102334	102334	3	1.0	35.93261677859159	55.80332734083159	0.0	253.0	253	1.5675007134522903	1		26746.67035670354	26662.0	18939.0	37271.0	2.1745043E7	3421.3969275043846	-0.9810653375056725	-810.0962526546751	0.0087156104081383	0.009086087046189273	1.7170346780173484	1.468097976198495	0.7237163438898684	1.169564093033799	7.71907689117373	10.733832473465336	0.8419098786876383	0.9581120943952804
ID87489	87489	3	0.9906195402145386	36.3285393964794	56.7007562737946	0.0	174.0	174	1.5004315939372312	1		26798.515436241614	26815.0	19468.0	35360.0	1.9964894E7	2673.7347495310955	-0.9811025464733167	-1040.7191072713651	-0.0011006498937893405	0.006356471377805224	1.6845450579829306	1.3587786187615964	-1.4082315266957701	1.2397494593477199	7.072651732799568	10.401622331992826	0.8214667229130136	0.9489795918367333
ID93120	93120	3	1.0	36.20505582664248	56.43029549588443	0.0	204.0	204	1.546609486454268	1		26610.116603295286	26567.0	19369.0	35806.0	2.0995382E7	2690.809085971698	-0.9810770754809971	-1025.4364684603775	-0.0029544521765629997	0.003953474299553574	1.6395332346270228	1.4660186256420833	-1.1796117648412439	1.1183577111163536	7.514692466099543	10.525388880521128	0.8524026178198937	0.96875
ID79811	79811	3	0.986371636390686	36.30183634352616	56.7386276401363	0.0	134.0	134	1.510481482525988	1		26596.618351063833	26618.0	18721.0	34641.0	2.0000657E7	2651.5862396888015	-0.9810616132189188	-1039.2115419960744	9.947790623234517E-5	0.001055690758037419	1.6655293586178845	1.4011305076839693	1.8130124348118513	1.188703942626272	7.167714256089889	10.56657980013495	0.8067178624008207	0.9574603174603166
ID110530	110530	3	1.0	35.945188511813896	55.89453204088058	0.0	296.0	296	1.5928734225420997	1		26968.088200238377	26929.0	19487.0	37087.0	2.2626226E7	3182.9631541849158	-0.9810855772811711	-878.946304911504	0.0011394729078969506	0.009512909071884812	1.7440852811553758	1.4960949400579224	0.3937220754353714	1.165758425122307	7.970992577893068	10.658166747877537	0.8817739160179247	0.9772727272727273
ID63428	63428	3	1.0	36.074576525688784	55.66662577201046	0.0	49.0	49	1.5718381564618658	1		26710.17338217337	26708.0	19542.0	35672.0	2.1875632E7	2949.402278217186	-0.9810954237333407	-939.9764954789193	-0.00537130493766185	-0.005446392241904004	1.675684240484299	1.4911043462732299	0.7094348911741777	1.1237873758951855	7.761855026654373	11.199671874153488	0.7776152927558129	0.9532983070636314
ID83912	83912	3	0.9899994134902954	36.302600727517294	56.65032046830355	0.0	155.0	155	1.5159805231554901	1		26740.288537549386	26681.0	19019.0	34848.0	2.0295879E7	2602.083600830836	-0.9811443416918452	-1069.4636876748446	0.014142185804069654	0.03278593041152511	1.6379373510911954	1.3688267261069773	-1.0566018861252253	1.1965994817690215	7.219998643899565	12.34938896862261	0.5949165358242341	0.9290519877675842
ID96715	96715	3	1.0	36.29169914172233	56.438884662792375	0.0	223.0	223	1.5293943431616275	1		26682.584516129053	26675.0	18372.0	36554.0	2.0679003E7	2898.211395818183	-0.9810813762230756	-954.8679586303903	-0.003796987353528218	-0.025883477999109807	1.6220682013693482	1.4153362742058406	-1.2277246630406273	1.1460655894511762	7.348333050341487	11.773033838472175	0.6662265120572317	0.9392466585662209
ID59340	59340	3	1.0	35.90914535153647	55.696487499871786	0.0	27.0	27	1.5890695402824349	1		26652.433894230773	26652.0	18960.0	36380.0	2.2174825E7	3238.4180911812823	-0.9810431143133895	-851.8341682274381	0.008336870406090975	-0.004048304322192039	1.6937052639045602	1.5054496087317366	0.6804990828368672	1.12504945637564	7.932967568576941	10.955635316510138	0.8305588461059986	0.9499146272054643
ID81356	81356	3	0.9947254657745361	36.24450989697784	56.8400240161082	0.0	142.0	142	1.4892983895174434	1		26683.540245566164	26720.0	18194.0	34759.0	1.9559035E7	2655.0234184550523	-0.9810481559806409	-1040.5044483245651	0.003111991342721226	-0.007729089608916304	1.7111838878762715	1.3184381867413442	-1.2632868681941438	1.2978870796405244	6.968082957180231	10.846064642598897	0.7443527538583369	0.9451966473243074
ID75729	75729	3	1.0	35.94528526749513	55.827122579563444	0.0	113.0	113	1.5655691037062727	1		26726.993827160466	26720.0	19945.0	36268.0	2.1648865E7	2978.292163943306	-0.9811119173944202	-932.2738182804318	0.024188842882212187	0.012444443024955353	1.7145599901133581	1.4765927245549413	0.2953165544020795	1.1611597169626733	7.700064386515668	10.768616157327372	0.834419465232921	0.961424332344214
ID56277	56277	3	1.0	35.803375238993326	55.53717356870556	0.0	10.0	10	1.5980889768013131	1		26627.560946745587	26601.0	18434.0	35984.0	2.2500289E7	3153.426054195456	-0.981095293377369	-876.435543249157	-0.008655476316839278	-0.0016690630580026037	1.6930607621348839	1.5141633237691599	0.5727716706252454	1.118149367084391	8.023276965702738	11.106140578404785	0.8174012843193689	0.9607285145133753
ID91095	91095	3	1.0	36.43048119930081	56.38767728757026	0.0	193.0	193	1.51946955083868	1		26786.07722513089	26833.0	18948.0	36556.0	2.0464563E7	2911.696510522496	-0.9810184595538411	-950.9085033966704	0.02795497164048179	-0.03113565153382974	1.6947794870823985	1.4091381433745054	1.7938404320812606	1.202706416720691	7.253270527051164	10.52853007028943	0.8222582811974023	0.9597484276729558
ID106969	106969	3	0.9968519806861877	35.89499545792228	55.93320411045674	0.0	277.0	277	1.5933482693025487	1		26816.761904761923	26816.0	19244.0	36726.0	2.252608E7	3146.9430838199287	-0.9810234233406008	-881.0670323986445	0.007657593630108926	0.005527678046074488	1.7333394726563571	1.4783426821665744	0.6779354218423722	1.172488282700513	7.975745704057584	11.238542465200055	0.7935260361225681	0.9616045845272205
ID85978	85978	3	1.0	36.26702367347941	56.861150127883676	0.0	166.0	166	1.516978207056279	1		26880.62204724406	26917.0	18452.0	35920.0	2.0483034E7	2717.431162403974	-0.9810907070670264	-1026.4661476422013	0.012244552821435183	-0.004920554812331123	1.715891315726132	1.3675502666250692	1.787711641480616	1.254719009313436	7.229504896228598	11.231596722924923	0.7201706487013257	0.9441340782122903
ID72668	72668	3	1.0	35.91062939905291	55.6821552585654	0.0	97.0	97	1.5866874829692228	1		26821.395432692312	26766.0	19081.0	37447.0	2.2315401E7	3242.16522318335	-0.9810848059019908	-858.1673146333494	-0.001620946204290285	-0.00919743502763519	1.6951228467610602	1.4913108015342749	0.908702891532698	1.136666377670638	7.9092019377543625	10.837696197694779	0.8461913522672302	0.9674418604651164
ID82908	82908	3	1.0	36.32568895361019	56.604440593732726	0.0	150.0	150	1.4968981925120735	1		26726.16576819407	26716.0	18143.0	34995.0	1.9830815E7	2674.4946481449833	-0.9810638065335234	-1035.4508578052826	0.002628159732806007	-0.008273995029406383	1.7154308269332927	1.3173246866583384	1.7658953856773896	1.3022080617686074	7.039379849647961	10.671968352231342	0.7767034018993996	0.9499679281590762
ID61921	61921	3	1.0	35.92290048489229	55.71019507751027	0.0	41.0	41	1.5847792592084962	1		26750.537259615357	26759.0	18813.0	36782.0	2.2256447E7	3249.959284914817	-0.9810176014334985	-850.7663340671119	0.004061575400743667	-0.01319982063505497	1.6867564847382495	1.5246623892484008	0.5378481609501712	1.1063147465516971	7.890189433096295	11.084701940614897	0.8069548844471934	0.9623188405797102
ID74211	74211	3	1.0	35.87309937925768	55.72331153735262	0.0	105.0	105	1.5776028634262702	1		26779.13625304133	26749.0	18781.0	36873.0	2.201245E7	3319.394998061284	-0.9811751624487531	-840.9747068512999	0.008884416181834328	-0.001990791887176873	1.711208095059751	1.4732696310727043	0.7326385893280157	1.161503677920654	7.818892540628559	10.964459466875033	0.8172984130141403	0.9676470588235291
ID108518	108518	3	1.0	35.87706716483656	55.76071395591999	0.0	285.0	285	1.5660522295019745	1		26859.656365883813	26761.0	19125.0	37822.0	2.1729462E7	3325.40786906371	-0.9810319517727811	-835.4991932179885	-0.002578474535489964	0.022179043599746543	1.6650393880700172	1.5013895651840574	0.9513607461579141	1.1089989078656595	7.70481751268018	11.489980489170573	0.733387728088002	0.9501758499413837
ID77288	77288	3	1.0	35.83057649889931	55.640781547818236	0.0	121.0	121	1.5933482693025485	1		26730.86309523809	26728.0	19019.0	36826.0	2.2453925E7	3276.9072924276666	-0.9810322973912946	-843.8153006253543	-0.007356450194557198	0.0051998439764400165	1.7015072067600319	1.5066492833488734	0.7017365658594167	1.1293319723207527	7.975745704057583	10.725492502886086	0.8712577923534597	0.9671469740634011
ID59882	59882	3	1.0	36.02414757022066	55.71292699290026	0.0	30.0	30	1.587640734772227	1		26597.38682634729	26530.0	18393.0	36596.0	2.2208818E7	3324.2020131223767	-0.9810618519888156	-828.9731026556293	0.006153032670052301	-0.003249844520962256	1.7291567507456331	1.485512641785802	0.828026996926849	1.1640134874025276	7.918708190083396	10.620889784800466	0.8821499199186633	0.9596774193548394
ID102891	102891	3	1.0	36.05771300231794	55.74114195525515	0.0	256.0	256	1.58191260761357	1		26759.727602905576	26689.0	19379.0	37380.0	2.2103535E7	3201.108942644654	-0.9810415461519378	-865.1585684316711	-0.0034422018363804304	0.0060797911769560585	1.7098806486767457	1.494914213430202	1.220424371347164	1.1437985091821996	7.861670676109203	10.770408953215089	0.8516483782788438	0.9616279069767445
ID89578	89578	3	0.9739047288894653	36.27562944376375	56.68198970216294	0.0	185.0	185	1.5104814825259876	1		26747.370517928284	26713.0	19604.0	34862.0	2.014077E7	2552.412478865426	-0.9810376345527249	-1084.3098080704872	-0.003314154784904307	-0.010738451016048152	1.6317444437456812	1.4198960979995545	-1.298034500709354	1.1491998928968064	7.1677142560898846	10.886086135406845	0.7600584909184976	0.946641556811048
ID70125	70125	3	1.0	35.999683067396994	55.66300727025443	0.0	84.0	84	1.5852565304914765	1		26888.200721153826	26908.0	19167.0	36840.0	2.2370983E7	3121.206951952859	-0.9811139375818685	-895.0497924606528	0.002495859327626547	0.0014159906933347544	1.6877999832533992	1.4955233663308276	0.31930159705856137	1.1285681128435392	7.894942559260811	10.9646134984465	0.8252246339684045	0.9612268518518519
ID84460	84460	3	1.0	36.333379450838095	56.59647771228781	0.0	158.0	158	1.5264236812248826	1		26809.601036269436	26821.0	18572.0	36049.0	2.0697012E7	2819.546413079814	-0.9810782226074307	-986.0133738259613	0.014784157264197323	-0.00861495785081483	1.662284716819729	1.4363983601410302	-1.389846728415221	1.1572588516854896	7.319814293354396	10.466330300558957	0.8396940087384743	0.9535603715170277
ID68591	68591	3	1.0	35.90294379674764	55.73654976015283	0.0	76.0	76	1.5621830395765255	1		26905.339950372214	26859.0	18586.0	36849.0	2.1685704E7	3294.7949311493494	-0.9810781467398069	-846.7983869643923	0.004637769175740954	0.004039421353188448	1.638259873741679	1.5061090145539966	0.36496656320151577	1.0877432230407413	7.666792503364055	10.68298077836192	0.8441870381127748	0.9612634088200247
ID66030	66030	3	1.0	35.899893925582425	55.585197487153486	0.0	63.0	63	1.5809559019877422	1		26840.824455205813	26827.0	18813.0	37350.0	2.2170521E7	3352.347815820666	-0.9810764299626538	-830.1881803988853	-0.0014573799140040428	7.536904912512372E-4	1.6761959282886627	1.5144750674813665	0.7877411217570987	1.1067834421838614	7.852164423780168	10.903684239608685	0.8299515046894234	0.9554655870445345
ID94702	94702	3	1.0	36.28911018312142	56.58769627625585	0.0	212.0	212	1.5189716089767633	1		26591.260183968476	26571.0	18608.0	35305.0	2.0235949E7	2676.3977411919454	-0.981093799279699	-1031.1563652280981	9.325446975992185E-6	-0.008772331588187708	1.71522984830174	1.3783190737910775	-1.2911381794382015	1.2444359806934884	7.248517400886655	10.66837323212057	0.8003181161253496	0.960327455919395
ID100848	100848	3	1.0	35.817770135707825	55.71617808507368	0.0	245.0	245	1.5804773320049335	1		26741.819059107347	26698.0	19073.0	36854.0	2.2168968E7	3320.1496821175547	-0.9810054301757939	-831.9653272533199	-0.0064727786463871	0.010517247092146935	1.6686950644661225	1.5167771392374214	0.6994647270796481	1.1001583695447044	7.847411297615656	10.36890622777851	0.9172133887720039	0.9780805687203792
ID99314	99314	3	0.9968427419662476	36.357443930868456	56.48327596374546	0.0	237.0	237	1.5308775124222445	1		26663.026957637987	26639.0	19034.0	35408.0	2.0770498E7	2685.3704474702154	-0.9811090187641224	-1031.3308135097504	-4.4773453267679957E-4	0.008035944674216929	1.638214879148861	1.4397698946445865	1.8695966493252747	1.1378310417813409	7.362592428835035	10.849790046614272	0.7859554962963745	0.9591331269349852
ID63991	63991	3	1.0	35.970518155650595	55.72813737075571	0.0	52.0	52	1.5995084491553027	1		26786.832151300237	26743.0	19567.0	36592.0	2.266166E7	3069.1241867295985	-0.981079564759409	-905.1279947988343	0.0018632268002814396	0.003775098715465074	1.7305142964435318	1.5024380596890103	0.8407282629770315	1.151804086220853	8.037536344196287	11.267653569472058	0.7955469993208343	0.9580736543909348
ID67577	67577	3	0.9968106746673584	35.95665422086687	55.816267560532445	0.0	71.0	71	1.5713568095951322	1		26905.51162790698	26911.0	19872.0	37321.0	2.1981803E7	3013.060086275137	-0.9810710469270488	-925.6297887257182	1.4908877713377727E-4	-0.003806461339302241	1.6590570859965708	1.5286265827987806	0.3137439410820837	1.0853252878534818	7.7571019004898565	10.520242315735834	0.8807605910987818	0.9673977474807348
ID105977	105977	3	1.0	35.96773056741705	55.70923818135122	0.0	272.0	272	1.5732813134512116	1		26884.775609756114	26789.0	19038.0	38338.0	2.2045516E7	3312.588184780005	-0.9810549220372434	-840.554519076228	7.307780349884516E-4	-0.0024067218773385487	1.6462094777164467	1.5229896613307479	0.9465964060527269	1.0809065350306006	7.7761144051479185	11.707038546911836	0.7129817423880078	0.9429394812680119
ID78844	78844	3	1.0	35.920983963935356	55.98990621340516	0.0	129.0	129	1.5689478601339084	1		26660.097290640395	26652.0	19188.0	36217.0	2.1647999E7	3083.902206679481	-0.9810280044840751	-894.0452898544837	0.002988844179155648	-4.731150334758108E-4	1.6561070817412977	1.4981999983231775	0.46651548180162317	1.1053978665030395	7.733336269667274	11.030914392891262	0.7986449147648331	0.9448315911730545
ID97276	97276	3	1.0	36.136441372216034	56.62112385624162	0.0	226.0	226	1.5451414182672742	1		26658.726235741462	26649.0	18833.0	35867.0	2.1033735E7	2735.213024227214	-0.9811395426884476	-1014.0439893538042	0.0015639911454300665	0.004864123275514711	1.6764102072032705	1.4445613734322817	-1.243701429035318	1.1604977386458253	7.500433087606	10.374864002971309	0.8756516693013133	0.9710769230769232
ID104444	104444	3	1.0	35.95236049216874	55.797932543504196	0.0	264.0	264	1.5843018441474421	1		26758.589867310002	26733.0	19287.0	36593.0	2.2182871E7	3219.1499017663227	-0.9811155646689836	-863.7104627492525	-9.580968996979786E-4	0.008659499173108513	1.7092186477226754	1.4828256642447313	0.7241329792518371	1.1526767366771036	7.885436306931781	10.814156744612394	0.8473254909886273	0.9684763572679508
ID67073	67073	4	1.0	73.64631227981877	5.903515760774681	0.0	69.0	69	1.5539290232558873	1		28749.23308270679	28707.0	15889.0	39992.0	2.2941888E7	3799.2702100260335	-0.9809834437088994	-780.7030600669816	-1.2736324147193495E-5	-0.00915205284723461	1.655045777808684	1.4815103897408322	-0.7457887529420079	1.117134101299289	7.585989358567273	11.251118414030469	0.7530619458831541	0.9500000000000001
ID55815	55815	4	1.0	70.19967448731111	9.96860168844352	0.0	8.0	8	1.5583042426795186	1		28386.618929016186	28333.0	18147.0	39496.0	2.2794455E7	3459.9487428980265	-0.9809752899574516	-846.0850473272988	-5.160521627672514E-4	-0.00877221192814691	1.7264688282675653	1.4352485921048752	-0.9515971480071113	1.2029057807578816	7.628767494047897	10.706187185487446	0.8363625505889759	0.9605026929982046
ID58891	58891	4	1.0	72.30774273886131	7.927700086187494	0.0	25.0	25	1.547098532944421	1		28459.32531645569	28388.0	15608.0	39167.0	2.2482867E7	3612.9970617978342	-0.981018839272588	-814.2196293678885	-0.011486362246252687	1.0002178924181162E-4	1.6912588581370027	1.4391006436625573	2.268496688421576	1.1752193049074697	7.519445592264061	10.28158862679996	0.8938718042745709	0.9699570815450642
ID75274	75274	4	1.0	70.13075731794376	8.52338980923304	0.0	111.0	111	1.541710489393481	1		28567.193138500625	28625.0	19161.0	37419.0	2.2482381E7	3186.5399548365426	-0.9810337525644061	-927.4291366623594	-0.007323224504652797	0.010187152860688574	1.5767963766847235	1.5478540199007242	-0.811476549638665	1.0186983762111208	7.467161204454365	11.72848996153321	0.6821520525846982	0.9268436578171091
ID93194	93194	4	1.0	71.54326824834229	4.598981742984049	0.0	205.0	205	1.5976155390848659	1		28413.0710900474	28432.0	18582.0	40058.0	2.3980632E7	3410.0901327972874	-0.980969872120197	-859.0061600527547	0.002987195743309833	-0.0026771862725097663	1.7156561521071327	1.494847326452525	-1.21497571721112	1.1477132960317873	8.018523839538231	11.28305891949117	0.7914993758500444	0.9634494574528841
ID65553	65553	4	1.0	73.08958796061255	8.687213101821467	0.0	61.0	61	1.5269191929020214	1		28577.2275682705	28640.0	18640.0	37759.0	2.1975888E7	3434.2939297330845	-0.9810088284030996	-859.6739849280102	0.010737179808129016	-0.008061689398604105	1.649527027047388	1.4381142645929066	-1.1170930268407344	1.1470069296018888	7.324567419518894	10.463172001025201	0.8407465921539754	0.9601246105919001
ID79889	79889	4	1.0	70.73932210967581	4.916052717020067	0.0	135.0	135	1.5823907435191875	1		28418.66545454548	28500.0	17639.0	38485.0	2.3445399E7	3305.3215245512747	-0.9810509452722035	-890.2745814749035	0.005428741939255772	-2.1330841277177146E-4	1.7041936649556635	1.5013532737719326	-1.0117598270650514	1.135105038052852	7.866423802273711	10.553764699863503	0.8875082317616806	0.9741024131842256
ID61462	61462	4	1.0	72.31556720244615	7.89796991354896	0.0	39.0	39	1.5529550783007573	1		28569.07402760351	28479.0	15811.0	39098.0	2.2769552E7	3590.673473144583	-0.9810621325015721	-824.3576757545554	-9.929423992745359E-4	0.004366146876895289	1.6719903343330804	1.464378644350106	2.3231536086360336	1.1417745955146137	7.576483106238253	10.619705047519318	0.8442141237419319	0.9695863746958638
ID87576	87576	4	1.0	71.87012258411578	5.521631523428959	0.0	175.0	175	1.547098532944422	1		28587.467762326163	28574.0	17073.0	39893.0	2.2612687E7	3594.5848292738197	-0.9810409008625599	-823.0502724473836	0.006376330799893252	0.0029601515732627964	1.702911049306075	1.4141028926505197	-1.0566501012719867	1.2042341884431256	7.51944559226407	11.175199320677073	0.756632739757249	0.9605343047965998
ID71194	71194	4	1.0	68.1360557087769	9.098247517412943	0.0	90.0	90	1.7761014317899277	1		28899.863854266547	28761.0	17759.0	37565.0	3.0142558E7	3279.90951502386	-0.9808700132514008	-903.5677427077173	0.007121366899172551	-0.013173613069555458	2.225288617573302	1.4099904102255938	1.4365945360114558	1.5782296116590349	9.910268053015534	16.089678144620045	0.48106144582413624	0.8326677316293927
ID59422	59422	4	1.0	72.30735290451567	7.942463765858726	0.0	28.0	28	1.5456309292626906	1		28487.880861850466	28409.0	15361.0	38994.0	2.2476938E7	3617.135405135892	-0.9810065465538961	-813.5670338267295	0.007293986422522156	0.007758104644563262	1.6876383237450059	1.4208496317741415	-0.8183658435464638	1.1877670134859655	7.505186213770517	10.490974607692204	0.856918787140205	0.9622181596587449
ID84002	84002	4	1.0	73.68951279580983	7.025288234969745	0.0	156.0	156	1.5519805221468534	1		28474.075376884433	28523.0	18668.0	38716.0	2.2665364E7	3385.728245562796	-0.9811356404031134	-874.8115633607323	-0.008316887375590989	-0.016490803701970973	1.6050553392872173	1.5237840031904226	2.1364358352326116	1.0533352075665796	7.566976853909211	10.641269709053637	0.8397410194623809	0.954436450839328
ID56360	56360	4	1.0	70.05677858195565	8.771591074519945	0.0	11.0	11	1.5679832440819892	1		28448.50679851671	28457.0	20037.0	38401.0	2.3014842E7	3125.1502471232993	-0.9810788306027195	-944.0054487202527	3.481250354707046E-4	-0.0018252165102006033	1.6956426886791183	1.4580286706060295	-0.44981350230061146	1.1629693728685901	7.723830017338234	11.005095826330104	0.8014102900920809	0.9558823529411756
ID63528	63528	4	1.0	73.17353038319396	8.795448647774839	0.0	50.0	50	1.5382719082680987	1		28515.946428571435	28534.0	18694.0	38063.0	2.2356502E7	3463.598128698884	-0.9810878336515244	-854.194754980378	0.002414339905039007	0.002433293370050707	1.652762294276473	1.462465951509472	-0.7830676121205259	1.1301201867780841	7.433889321302757	10.78138095439103	0.8036689159100442	0.9571603427172565
ID91177	91177	4	1.0	71.88463160489553	5.6024619795620785	0.0	194.0	194	1.5785616012014412	1		28532.644768856466	28485.0	16681.0	39719.0	2.3453834E7	3602.4050435471668	-0.9810624402214233	-820.6389301589263	-0.017369623612133015	0.010882903188455388	1.713388955570925	1.4690570352731085	1.9992165106789546	1.1663188796835198	7.828398792957599	11.205825360399809	0.7834208138691385	0.9597902097902098
ID81453	81453	4	1.0	70.99201165233941	5.593812912995662	0.0	143.0	143	1.5592748464750807	1		28576.599502487563	28543.0	16869.0	39167.0	2.2975586E7	3347.3763550080525	-0.9809710378134391	-880.1913215677806	0.005002887959486507	0.0017936084870453623	1.6680636188856688	1.4704923356090287	-1.0514711642719128	1.1343572343033075	7.63827374637696	11.226471630083257	0.7615852363896577	0.9565476190476191
ID75820	75820	4	1.0	69.95555336186723	8.035127301724021	0.0	114.0	114	1.562183039576524	1		28596.650124069452	28499.0	18846.0	38684.0	2.30489E7	3485.6600443123402	-0.981003111587616	-847.3211413771711	0.0010903752519720018	0.0072262536169678164	1.6415933330503345	1.4977240998054608	-0.4986715406725721	1.0960585686399522	7.666792503364041	11.929938487947249	0.6769353046506309	0.9318313113807049
ID54321	54321	4	1.0	70.08373431341205	9.570738429696888	0.0	0.0	0	1.5790407517971456	1		28323.09975669099	28243.0	16530.0	40006.0	2.3281588E7	3526.103109991229	-0.9809893745090731	-828.9792633523884	-0.006108693059187087	0.002452215602853046	1.7247345043562063	1.470996230725635	-0.7995886297153177	1.172494169822178	7.833151919122092	10.948568730638781	0.8211674297042804	0.9531521110468473
ID86064	86064	4	1.0	73.95164202256986	6.29640467252653	0.0	167.0	167	1.4538276949750935	1		28481.91168091167	28684.0	17164.0	35833.0	1.9994302E7	3412.80316896204	-0.9811353895951815	-868.0984688459747	0.017672991531087947	-0.0013786609251249297	1.4920642768286605	1.4362368478630947	1.1658847712145435	1.0388706285099345	6.640117251828621	11.291288394241581	0.6544833645771376	0.9288563829787227
ID83000	83000	4	1.0	72.56099228299428	6.906924215994677	0.0	151.0	151	1.5756836378210535	1		28523.705953827484	28412.0	20091.0	41814.0	2.347501E7	3396.038100435817	-0.9809675329119593	-865.810680143292	0.004438823570932856	0.003437266974174761	1.6592231134039932	1.514571281477698	2.6699393471416863	1.0955067837976995	7.799880035970493	11.444006386087834	0.7484134853097443	0.9307997731140103
ID89658	89658	4	1.0	71.84990634259759	5.615062163254987	0.0	186.0	186	1.5490531749531904	1		28515.828715365253	28586.0	16568.0	39279.0	2.2641568E7	3608.397188607522	-0.9811162921331726	-821.1733974048211	0.013710174340869196	-0.007143934378794883	1.6741815863526461	1.4573033464045624	1.9025505894365664	1.148821616640875	7.538458096922133	11.31211765824141	0.7402945666649554	0.9406880189798338
ID72768	72768	4	1.0	68.55598954336017	10.005053599920716	0.0	98.0	98	1.471926904901241	1		28799.54050279326	28678.0	18122.0	36457.0	2.0620471E7	3123.037380192159	-0.9808666692939874	-945.4918092579319	0.0030024744534517603	4.757401859398227E-4	1.6184129292876337	1.3613777327064303	2.794662413315734	1.1888052010886172	6.80647666758669	10.244216594037164	0.8150321112108299	0.9669142471303175
ID77376	77376	4	1.0	70.78643519805543	5.727505472611722	0.0	122.0	122	1.5422010894025255	1		28571.751584283877	28551.0	17112.0	39223.0	2.2543112E7	3371.233177743558	-0.9810208627763255	-876.1527860812713	0.011635984812080538	0.012103376511193299	1.6388163484735099	1.46323593859013	2.295896954620785	1.1199945991297595	7.4719143306189	10.97092592316663	0.7801088099698604	0.9597069597069597
ID84544	84544	4	1.0	74.51232947342426	6.942948849298383	0.0	159.0	159	1.5795197570415338	1		28543.44768856449	28590.0	16945.0	41294.0	2.3462714E7	3733.0860273719377	-0.9810552792588688	-791.9061177169792	-0.01133461680068338	-0.009684286210856685	1.7253967746550811	1.4840989036358068	2.078181796567108	1.1625888075438455	7.837905045286631	10.327120073023845	0.9235308527286651	0.9838902147971362
ID62020	62020	4	1.0	72.29271864053146	8.144811795712817	0.0	42.0	42	1.5456309292626902	1		28520.292405063272	28469.0	16772.0	38380.0	2.2531031E7	3514.9438506287406	-0.9810538147484722	-840.3043835624006	-0.008804825472091873	-0.004081353630710755	1.693095537161637	1.4339889616049382	-0.9499263867504409	1.1806893794124493	7.505186213770515	10.520397702546735	0.8521322865250516	0.9552329098608591
ID74314	74314	4	1.0	69.63753328307295	9.459753634067344	0.0	106.0	106	1.563635107781186	1		28576.08910891093	28505.0	18950.0	38771.0	2.308948E7	3281.7883981060077	-0.9811095327094851	-904.4759138525145	0.004574793968219117	0.0026093058109429323	1.628552420874845	1.5185938155315746	-0.4545507616816677	1.072408174074369	7.681051881857592	11.198504364256273	0.7696805560989012	0.9455822118197774
ID66125	66125	4	1.0	73.81110382787655	7.632162628731451	0.0	64.0	64	1.584301844147441	1		28594.64819277107	28513.0	17444.0	40887.0	2.3733558E7	3622.5587690623242	-0.9810555504738359	-817.5435986492604	0.007233595337454717	0.006429163608490493	1.6325213582937983	1.5329126649538574	-0.6677507926361939	1.0649800185080598	7.88543630693177	11.572156712119785	0.7399578461200337	0.9447608200455577
ID68684	68684	4	1.0	72.07107732618176	6.396612210352645	0.0	77.0	77	1.5480761624466894	1		28706.312658227853	28756.0	17359.0	38776.0	2.2677987E7	3429.0325697974713	-0.9810426108761433	-866.4532651426474	-0.010188400177672521	0.0020062239437385137	1.6461538085196803	1.459690075961076	-0.9235772383029462	1.1277420019697226	7.528951844593095	11.53430698288034	0.7111502575546333	0.9187935034802786
ID78927	78927	4	1.0	70.71572294839066	4.9064291724661455	0.0	130.0	130	1.5742426831183474	1		28407.29706601466	28510.0	17566.0	38215.0	2.3237169E7	3343.74995456374	-0.9811861472456537	-886.1347796804807	-0.005537068328750661	0.0021283941140539026	1.6803916002413866	1.5090588682951842	-1.0367464223704081	1.113536148619411	7.785620657476938	10.650454119125873	0.862515387881243	0.9618320610687022
ID59983	59983	4	1.0	72.31545596191856	7.941789385967478	0.0	31.0	31	1.5500295716306336	1		28564.273299748093	28510.0	15723.0	39025.0	2.2680033E7	3604.610432537483	-0.9810026268643193	-818.4109989222393	-0.016532122387261254	-0.007622980121646792	1.6816701066064983	1.4606787809580546	-0.8731469666720784	1.151293582496965	7.5479643492511554	10.353824406540861	0.8847857378439922	0.9712538226299695
ID70224	70224	4	1.0	69.42895735143419	7.363401782405265	0.0	85.0	85	1.5785616012014405	1		28786.296116504836	28745.0	17508.0	39777.0	2.3719908E7	3583.363021865541	-0.980990917587131	-829.141798908911	-3.389483297639559E-4	-0.009653482473602369	1.6605132406000793	1.5507135214975782	-0.6862721868069411	1.0708059339009721	7.828398792957591	10.74184173687368	0.8525606941386298	0.9525737420474264
ID88146	88146	4	1.0	71.82186641407253	5.613805323452716	0.0	178.0	178	1.5114827961808885	1		28525.76322751323	28635.0	16658.0	39376.0	2.1565477E7	3654.4772660717686	-0.9811084503532267	-810.7583620516458	0.030286581682735587	-0.034510705216232146	1.7500330291993291	1.365277826865644	-0.8533669782683044	1.2818145836419188	7.177220508418928	10.801055399472943	0.7730966052164859	0.9623964308476739
ID64084	64084	4	1.0	73.23656358006366	8.817636812483606	0.0	53.0	53	1.548076162446687	1		28538.843434343456	28548.0	18680.0	38238.0	2.2602764E7	3449.597738798975	-0.9810699576254093	-857.5240338806647	0.019520127054911945	-0.0026328919548224304	1.6479995597019024	1.4954085846793612	-0.8882451826714791	1.1020396543030806	7.52895184459307	11.303657684487936	0.7404681611328812	0.9496402877697838
ID56918	56918	4	1.0	70.62653849095874	7.292492389928919	0.0	14.0	14	1.564118830950617	1		28442.51050679851	28364.0	19678.0	39158.0	2.3009991E7	3173.0166979619585	-0.9810037499083974	-925.8238282724134	-0.012333912604720384	-0.003590288366284432	1.670584597080219	1.4619970284531938	-0.22304326536640046	1.1426730455449097	7.685805008022108	11.5507841233432	0.7238961911755065	0.9406631762652702
ID67670	67670	4	1.0	73.02503830279818	5.504592763311389	0.0	72.0	72	1.5646024045688953	1		28700.438813349792	28564.0	19916.0	38553.0	2.3218655E7	3078.5637598226945	-0.9809253458230175	-958.8477715416046	0.0310075726746937	4.2970017432362507E-4	1.6369605777481833	1.5537871129252023	1.7743045205466073	1.0535295113024823	7.69055813418662	10.921529433059407	0.8102159759408689	0.9671249252839212
ID91741	91741	4	1.0	71.88848974114879	5.566535122244899	0.0	197.0	197	1.568465626263556	1		28486.25154130704	28463.0	16926.0	40214.0	2.310235E7	3544.535988836201	-0.9810145426444243	-830.5395000503689	0.009008472442048821	0.004192910449716744	1.778690338423094	1.410616103436399	2.0994910031823033	1.2609315419624305	7.728583143502766	11.066790481139922	0.792987555084444	0.9547856723429244
ID76385	76385	4	1.0	70.45225363975834	7.140279258963652	0.0	117.0	117	1.5573330339577673	1		28610.983790523678	28679.0	17379.0	39270.0	2.2946009E7	3610.505856567915	-0.9810228120141932	-819.2981604743394	0.002149285328499315	0.0029037736735763905	1.6086407291294063	1.51537298024259	-0.6342283991919111	1.0615477180224537	7.619261241718879	10.711432302955489	0.8345024840600277	0.9593058049072402
ID80481	80481	4	1.0	70.85030739239804	4.991120403078929	0.0	138.0	138	1.5713568095951318	1		28427.9266503667	28454.0	17330.0	39062.0	2.3254044E7	3292.5668337129255	-0.9809945294559643	-891.3095128504785	-0.00556229305232345	-0.0021856221815210975	1.711454512483328	1.455635209007326	-0.9089529426186643	1.1757441025698043	7.757101900489852	10.92893750020877	0.8161189758098094	0.960565038257799
ID54888	54888	4	1.0	70.05465682290138	9.510926102274357	0.0	3.0	3	1.551980522146852	1		28455.73459119497	28389.0	16490.0	40052.0	2.2622309E7	3605.4571007765403	-0.9810634953087557	-817.7805197762709	-0.013887107932745618	0.005936569634848165	1.7059340653755546	1.439045193500284	-0.7816152517169684	1.1854624671141143	7.566976853909198	10.57335276365858	0.8505636635529981	0.9666059502125075
ID71785	71785	4	1.0	68.35903071579416	9.954361134608146	0.0	93.0	93	1.5229505852998035	1		28605.924281984328	28723.0	18030.0	36524.0	2.1912138E7	3277.115220651037	-0.9810941929502547	-905.9615231468613	0.016411233518114274	8.156745510702826E-4	1.6488041787459187	1.4244517622193276	-0.24112275302889993	1.1575008873428223	7.286542410202792	11.370944395089245	0.7081712465974188	0.9387630128597678
ID93803	93803	4	1.0	71.45412755603293	4.807485474043955	0.0	208.0	208	1.5819126076135703	1		28393.46618357486	28421.0	18019.0	40029.0	2.350979E7	3448.8669765694804	-0.9811103780141609	-855.1977851614575	0.0072988184895267025	0.017958708946689494	1.7020331691576276	1.492535627336088	-1.2813037654503587	1.1403635115869601	7.861670676109204	10.773373439084414	0.8511797502786632	0.9729411764705883
ID57457	57457	4	1.0	72.01567207113116	7.608620017229461	0.0	17.0	17	1.5485647457514051	1		28473.427490542224	28475.0	15571.0	37459.0	2.2579428E7	3490.449918554951	-0.9810454123506395	-844.4289293287301	0.0035221111839326366	0.01665319334475754	1.685710992410674	1.414143827451209	-0.8136975475092187	1.1920364532148937	7.533704970757613	10.512519084205202	0.8566528780130473	0.9682345754428837
ID64626	64626	4	1.0	73.12813988049614	8.820301933298055	0.0	56.0	56	1.5475874248930876	1		28539.550632911374	28574.0	18925.0	37266.0	2.2546245E7	3385.6075153138954	-0.9810924376194614	-874.8123440161681	0.011547510191953528	-0.0031064245623470244	1.6392199695233103	1.4914526194359525	-0.8802330697874227	1.0990761276367207	7.5241987184285595	10.704134031566143	0.8252148679575553	0.9676039119804402
ID85107	85107	4	1.0	74.34388205794522	6.547398343039897	0.0	162.0	162	1.5490531749531897	1		28535.437185929615	28582.0	20056.0	37308.0	2.2714208E7	3124.7391715772137	-0.9810422418071885	-945.1516193565519	0.020232796421709734	0.00523080451041988	1.6390646574135461	1.5064535743205751	-0.6426961328902744	1.0880286557471774	7.538458096922126	11.199868303892114	0.7552079572041676	0.9312977099236638
ID86645	86645	4	1.0	71.78638560542646	6.863067375640092	0.0	170.0	170	1.5154814349038892	1		28757.294973545	28550.0	19417.0	41882.0	2.1740515E7	3856.900021578407	-0.9809901479902416	-769.5300018772157	-0.012615557120974832	-0.015433250297377217	1.513234986563939	1.492999680257044	0.42790484153021585	1.0135534565576136	7.215245517735053	13.13159717338588	0.5258064075113568	0.907352062163778
ID90229	90229	4	1.0	71.89950374944266	5.620278892040274	0.0	189.0	189	1.5708753152343282	1		28568.45879458795	28502.0	16451.0	39805.0	2.3226157E7	3621.2454549725885	-0.981045967837691	-816.6699735941124	-0.004133767792165345	-0.006893088994595126	1.7041074974640946	1.4769489325711407	-1.1013937189039578	1.1538025857789855	7.752348774325346	11.334782197101479	0.7582576637408731	0.9357429718875504
ID82040	82040	4	1.0	72.58445214312844	7.505008588075146	0.0	146.0	146	1.5703936732437835	1		28491.410975609775	28464.0	19149.0	40156.0	2.3362957E7	3413.3483359655593	-0.9810630141111265	-864.8671262427191	2.872844994213565E-4	-0.001748758295828875	1.6479452715511305	1.4969335109590005	-0.39969803306025736	1.1008807401842353	7.7475956481608215	10.945842389710235	0.812603015753664	0.9588235294117649
ID77947	77947	4	1.0	70.66130316184166	4.871239853939878	0.0	125.0	125	1.569911883487623	1		28442.089460784307	28545.0	17400.0	38418.0	2.3208745E7	3376.9995046732874	-0.9811264336240405	-875.6519127957856	0.005436159271112642	0.012814051670237985	1.6689812279211056	1.4959098380824396	-1.087502142421378	1.115696404577779	7.742842521996295	11.13822477308263	0.7842929926327289	0.9599292869770181
ID60541	60541	4	1.0	72.32225059501194	7.856478235145719	0.0	34.0	34	1.5426915333931093	1		28536.286079182657	28467.0	15922.0	39192.0	2.2343912E7	3610.7639785572915	-0.9809913669942592	-815.7228804775008	-0.01705499079654252	-0.0036535345124803532	1.6632100897111277	1.4631803775735173	-0.8647179445004489	1.1367088536748504	7.476667456783422	10.436521349804135	0.8625939286142672	0.970987654320988
ID92289	92289	4	1.0	71.86446729278563	5.562450743822193	0.0	200.0	200	1.5568472023958124	1		28468.744389027433	28448.0	16486.0	40241.0	2.2831933E7	3591.3324629829367	-0.9810080750437711	-818.9290819957333	0.016137561146387626	-0.011132135916342498	1.7568281581226288	1.408841813437898	2.0939577809689727	1.247001715427202	7.614508115554388	11.481222652874163	0.7258977320047376	0.9423529411764708
ID73348	73348	4	1.0	69.17595834212906	9.99475881011001	0.0	101.0	101	1.5144827649866013	1		28637.046296296285	28764.0	17456.0	37212.0	2.1649607E7	3604.4949053032556	-0.980961283448231	-818.7060507730931	0.005523949134380105	-0.0013521368702663725	1.5491551440386377	1.5262058486095182	0.6256022603010329	1.0150368283872244	7.205739265406018	10.247004563397356	0.8623718035752359	0.9619289340101523
ID74890	74890	4	1.0	69.88265152698533	8.894157817363041	0.0	109.0	109	1.572800408254754	1		28626.41963190183	28534.0	19514.0	41048.0	2.3330532E7	3404.829908491264	-0.9810512485574187	-870.5880539096205	0.01301830672632055	0.002867867191886309	1.6534743195379942	1.5262126394533713	2.561306797722658	1.083383977300963	7.77136127898339	10.96400649472288	0.812397156965029	0.9489262913522926
ID55437	55437	4	1.0	70.19651711300507	9.954127380371283	0.0	6.0	6	1.5631512349217633	1		28400.212871287174	28337.0	18138.0	39461.0	2.2947372E7	3460.461330703801	-0.9810440777562298	-849.4957144066177	-0.006176846763032888	0.019597637801753658	1.6976246265003723	1.4621511391357533	2.245058331003073	1.1610459281957695	7.6762987556930655	11.465656915133073	0.733776583316059	0.9556213017751467
ID62605	62605	4	1.0	72.84146465874069	8.66499950285899	0.0	45.0	45	1.557818714005115	1		28482.057428214768	28471.0	18141.0	38670.0	2.2814128E7	3460.978815912901	-0.9810639467716038	-852.7274877672842	0.01133058678605113	-0.009542186337904036	1.6686895717806312	1.47198077323684	-0.7786358894098704	1.1336354401635522	7.6240143678834	10.669273623620413	0.8416351475560951	0.9633633633633633
ID66700	66700	4	1.0	73.7676133993703	6.198697400897257	0.0	67.0	67	1.552467876695574	1		28688.90237797248	28606.0	15701.0	39556.0	2.2922433E7	3824.2976468511356	-0.9810212464713308	-775.5377985482763	6.511236635709616E-4	0.0072355143846611495	1.7066619409306107	1.4283015916427395	-0.6407920946821597	1.1948890562865784	7.5717299800737266	10.608637319231752	0.8454458123752667	0.9660400242571252
ID87184	87184	4	1.0	71.99801633855392	5.767610355655078	0.0	173.0	173	1.5539290232558893	1		28657.04516938521	28570.0	16532.0	41807.0	2.2839665E7	3760.142325699248	-0.9809952842136788	-786.7969371381621	0.0019879775190734207	7.695830800289883E-4	1.7419423604073407	1.3975036089502444	-0.999127623028714	1.2464671641999026	7.585989358567292	11.602651382912633	0.7081212155690897	0.9289871944121075
ID70803	70803	4	1.0	68.28945824131216	8.52140622698835	0.0	88.0	88	1.5612142437998908	1		28734.499378881985	28723.0	18294.0	39359.0	2.3131272E7	3362.6452213456746	-0.9810969557715772	-887.0186666414654	0.0125379305558043	-0.0022238658384957414	1.6581317142027574	1.50070297266578	-0.3707669145206259	1.1049033315748875	7.6572862510350275	11.29222464046119	0.7546155118325076	0.942656524283207
ID88722	88722	4	1.0	71.92112315142239	5.575577233395807	0.0	181.0	181	1.530383282381142	1		28843.174193548395	28671.0	16995.0	41751.0	2.235346E7	3983.509017805834	-0.9807571195142931	-738.0718313945463	-0.00124944238703798	-0.002171280556080047	1.7565200528147795	1.3464755565001696	-1.0694133950882259	1.3045317045193299	7.357839302670531	10.70002269446242	0.8075896880306063	0.9421789409616557
ID92818	92818	4	1.0	71.4495256788704	4.853045082215246	0.0	203.0	203	1.5890695402824355	1		28399.192353643968	28428.0	17886.0	39885.0	2.3770124E7	3347.0058650684664	-0.9810872375234836	-880.3029748075043	-0.00909229749900039	0.007450743584930374	1.7131728020940622	1.5018302849302199	-1.1538768674821145	1.1407233022828955	7.932967568576948	10.622830646055084	0.8834155249939182	0.9743140688849976
ID83604	83604	4	1.0	73.87727904996716	7.295030893641334	0.0	154.0	154	1.5679832440819899	1		28483.707616707612	28508.0	17405.0	39301.0	2.3185738E7	3449.1171682562667	-0.9810352764636844	-854.3910200583945	3.832838758830918E-4	-0.00923320590135083	1.6519419348939952	1.5116280884444782	2.1570548487655095	1.0928229949695532	7.72383001733824	10.973219483470348	0.8060731210549503	0.9581367924528298
ID58008	58008	4	1.0	72.32779997754385	7.915729940172807	0.0	20.0	20	1.552467876695575	1		28475.18341708543	28373.0	15641.0	39542.0	2.2666246E7	3596.3613196060587	-0.9810239741678747	-818.6675299480161	-0.012694467930780664	0.018849787161878618	1.7098420872787574	1.4276093235054665	-0.8822250309641821	1.1976960777198302	7.571729980073738	10.833917664078744	0.8106509958659409	0.9695678636640296
ID79516	79516	4	1.0	70.74790549201516	4.91581409425072	0.0	133.0	133	1.574242683118348	1		28427.08913308914	28503.0	17720.0	38414.0	2.3281786E7	3319.4352736655915	-0.9810675130080108	-887.5430138813138	-0.0060181859055760635	0.007952310660576877	1.6746513861647923	1.501139951262127	-0.9506439092824797	1.1155864479902626	7.785620657476944	11.529772075781489	0.7359726226379053	0.954545454545455
ID61089	61089	4	1.0	72.32523400509588	7.881062133925917	0.0	37.0	37	1.5308775124222447	1		28573.78007761965	28488.0	15899.0	39379.0	2.2087532E7	3631.249798161676	-0.9810536142526303	-814.9067866308607	-0.01084665337948625	-0.01037964501811392	1.652815997507957	1.4517594996549332	2.293447181333686	1.1384916013298434	7.362592428835039	10.668205889619825	0.8129387895490593	0.9549938347718864
ID58530	58530	4	1.0	72.3266904920293	7.839228275995386	0.0	23.0	23	1.5495414501977682	1		28483.146464646477	28394.0	15698.0	39134.0	2.2558652E7	3604.20633229107	-0.9809303379367803	-813.0242191437839	-0.013058160446297713	0.006815911855544312	1.686927244398142	1.4591737690509887	2.289861086731862	1.156083860728444	7.5432112230866455	10.801738260777027	0.8124166842293847	0.9571773220747894
ID94370	94370	4	1.0	70.88506017595725	4.454858008406677	0.0	211.0	211	1.591923304102334	1		28418.416766467042	28368.0	18984.0	39570.0	2.3729378E7	3388.570500185962	-0.9810781496326075	-869.667716286463	0.008617171986718731	-1.267057089245627E-4	1.6573032653344661	1.591883658280523	2.734561657589455	1.0410957212316674	7.96148632556403	11.148277906496281	0.8049862177254631	0.9565962307252998
ID65191	65191	4	1.0	73.2287108627548	8.858085594416224	0.0	59.0	59	1.5358110653737824	1		28537.080976863723	28600.0	18864.0	36955.0	2.2201849E7	3382.3819084170086	-0.9810199015255282	-872.1601854639313	0.010118114372410168	0.0028214493215288415	1.6275489964245442	1.454356717698061	-0.9918442926793373	1.119085143705741	7.410123690480166	10.831127930215866	0.7937576984153639	0.953516819571865
ID72362	72362	4	1.0	68.48703551163997	9.90363176406606	0.0	96.0	96	1.6406000058461219	1		28738.39213483147	28700.0	17351.0	42786.0	2.5577169E7	3888.084463950495	-0.980934580143305	-760.5897040585489	9.286715414300819E-4	0.008329532908317077	1.6916781680722328	1.62981302444383	0.8001703357986112	1.0379584300165439	8.455811446673685	12.309471116054782	0.7012717869464069	0.9472843450479235
ID81066	81066	4	1.0	71.47211696428974	5.890362972813276	0.0	141.0	141	1.5597599218784706	1		28578.10696517412	28511.0	16852.0	42539.0	2.2976798E7	3870.9250162842095	-0.9811068781172914	-766.763248198816	-0.005306935507456198	0.016494427184339234	1.7199916931444375	1.4442501881749248	-0.7913862123979967	1.1909236413657405	7.643026872541482	10.737355808805466	0.8330682080534146	0.961722488038278
ID85678	85678	4	1.0	74.53432262251724	6.407153959479473	0.0	165.0	165	1.5436719539136776	1		28531.524111675088	28537.0	18565.0	37950.0	2.2482841E7	3291.6453524768885	-0.9810646749921347	-898.1870818018599	0.0016504965297090162	0.004421410130619328	1.627737553480913	1.4763921137033416	-0.8424382338708439	1.1025103279629018	7.486173709112453	10.680081032491994	0.8247468560221842	0.9597806215722118
ID82608	82608	4	1.0	72.36354568623969	7.069157842716037	0.0	149.0	149	1.5928734225420997	1		28489.646706586864	28346.0	20514.0	43103.0	2.3788855E7	3368.962648868425	-0.9811262869373921	-879.201513179788	-0.011677514705560386	-0.016762016568327393	1.6867578630778042	1.5529829189196473	-0.8098075946414922	1.0861406410388719	7.9709925778930675	10.940640319668862	0.8368291262654378	0.9496036240090598
ID63154	63154	4	1.0	73.00062558802506	8.730326499127592	0.0	48.0	48	1.5417104893934819	1		28465.987293519687	28440.0	18026.0	38311.0	2.2402732E7	3522.7407998376593	-0.9810610134796726	-837.1722806184747	0.01985376696213535	-0.0037432318935114433	1.6347547697885225	1.470847221787266	2.26349906954393	1.111437507290586	7.467161204454376	10.885570566414295	0.7918866039326399	0.9515445184736521
ID90806	90806	4	1.0	71.90006544959562	5.6139369074465595	0.0	192.0	192	1.5612142437998913	1		28550.10972568579	28502.0	16801.0	39742.0	2.2897188E7	3612.6189303620376	-0.9810120019986399	-816.602617017061	-3.9805549048606417E-4	-0.0010813468070180131	1.7049797524224897	1.448644880350412	-1.1175701088654177	1.1769480398881975	7.657286251035031	11.953050249349383	0.6734839588792739	0.9388111888111893
ID69819	69819	4	1.0	70.04238161525821	6.915721826619682	0.0	83.0	83	1.5819126076135686	1		28762.53325272068	28751.0	16875.0	38531.0	2.3786615E7	3758.5983500104967	-0.9809915132622842	-789.8578100309497	-0.0021779684550917613	-6.834631517579848E-5	1.6517517417652368	1.5302466307177274	-1.1274704097161734	1.0794023058822355	7.861670676109187	10.913631118265478	0.8294422819982111	0.9610691458454391
ID68285	68285	4	1.0	72.64113714015816	6.400290948488498	0.0	75.0	75	1.5466094864542679	1		28706.00632911387	28676.0	17530.0	39036.0	2.2677745E7	3426.604084594268	-0.9809437774105981	-862.474261149204	-0.007328031107668022	0.015905697343854275	1.682484103901206	1.4511278339786644	-1.1338866667888738	1.15943203934571	7.514692466099542	10.626527743038816	0.8362542064263007	0.9581818181818181
ID55997	55997	4	1.0	70.02756062934027	9.534610397324888	0.0	9.0	9	1.5602448464733887	1		28452.110559006174	28402.0	16704.0	40176.0	2.2903949E7	3574.414156006131	-0.9810527062246089	-824.2989812956082	-9.910028802123793E-4	-9.705990992911181E-4	1.7018863139194034	1.4480244426783135	-0.8318453133713917	1.1753160124642223	7.647779998705969	10.656737668682005	0.846246138627116	0.9669471153846146
ID78527	78527	4	1.0	70.73160165242608	4.878528036644076	0.0	128.0	128	1.5752034660476542	1		28492.857317073172	28540.0	17789.0	38147.0	2.3364143E7	3292.8440910471213	-0.9810213290365235	-894.5558990968977	-0.001692757784584893	0.005202427531512816	1.6964763507299516	1.4830146727794902	-0.9513892476066758	1.14393767092701	7.7951269098059734	10.923617807555951	0.8209185335741206	0.9545983701979049
ID76995	76995	4	1.0	71.2320796906793	6.280208716140682	0.0	120.0	120	1.5641188309506184	1		28572.09259259259	28432.0	16661.0	41019.0	2.3143395E7	3616.30696079292	-0.9810222842774996	-816.8488332035864	0.02948616745376719	0.00798210123416714	1.7332599894714178	1.4568507666919728	-0.8054779365619273	1.1897306361770184	7.68580500802212	10.725346517328836	0.8396079870394975	0.9562389118864579
ID75458	75458	4	1.0	69.62119037493939	8.66811754263735	0.0	112.0	112	1.5626672122332999	1		28628.525925925933	28593.0	20018.0	39819.0	2.3189106E7	3333.15286548141	-0.9810054956379238	-887.1912000492057	-0.004570704358364094	0.01795901990892095	1.6755852553737207	1.4690608630958546	-0.5128276377504813	1.1405825976757986	7.671545629528562	10.76762107484895	0.8314826832969059	0.9595719381688464
ID59076	59076	4	1.0	72.2997271555233	7.932949025772383	0.0	26.0	26	1.5524678766955748	1		28446.755974842767	28377.0	15726.0	39011.0	2.2615171E7	3591.129895698883	-0.9810855997163413	-821.7618095241162	-0.001676988137049399	0.005487675408782096	1.6960148630129834	1.4319349005111666	-0.8817416949746227	1.184421765547824	7.571729980073736	10.829133765534829	0.8113673834912033	0.9590608067429262
ID73925	73925	4	1.0	69.14534070714622	8.851654044853918	0.0	104.0	104	1.5164794471522647	1		28572.818421052656	28598.0	19077.0	38944.0	2.1715342E7	3247.3684935642195	-0.981129835049057	-914.960383166726	0.001618076043374014	0.01100132400815807	1.547971260656958	1.5036720993290975	1.1205549453074393	1.0294606525901662	7.224751770064082	10.436031617505975	0.8336082838754751	0.9602021478205939
ID89285	89285	4	1.0	71.89388664790982	5.60206508019233	0.0	184.0	184	1.54807616244669	1		28540.001261034056	28494.0	16790.0	40148.0	2.2632221E7	3639.5535018983037	-0.9810303792542134	-811.0725132593152	0.007515668829598903	-0.00932246341861606	1.7092213021822418	1.4315792717507216	2.0429100673411504	1.1939410802532668	7.5289518445931005	11.360356377115552	0.73309536281104	0.9372781065088762
ID80071	80071	4	1.0	70.79678619554187	4.923054884419795	0.0	136.0	136	1.5728004082547542	1		28409.65647921759	28477.0	17643.0	38439.0	2.3239099E7	3295.624494820004	-0.9810703884269636	-893.5456009410773	0.0072292205026967355	0.0018753580553086248	1.7085314762375823	1.4619283648139851	-0.946059603872161	1.1686834439763913	7.7713612789833935	10.76558287762512	0.8426201992814101	0.9617647058823533
ID61645	61645	4	1.0	72.30779975815014	7.859446904443695	0.0	40.0	40	1.5446517521423913	1		28595.707964601777	28520.0	15944.0	39095.0	2.2619205E7	3605.7595473549727	-0.980991526624293	-818.5629884524656	-0.006894389242208784	0.01258594260287537	1.6865650913621137	1.4232830508927883	-0.9104798704324023	1.184982207372016	7.495679961441485	10.68878996575636	0.8244490329137041	0.9586626139817631
ID67276	67276	4	1.0	73.46722077532065	5.192306431371968	0.0	70.0	70	1.5665352062997306	1		28688.679851668774	28709.0	18407.0	38300.0	2.3209142E7	3369.941786023917	-0.9810712213130188	-882.4621841508751	0.004192464747360932	-0.015336925919289927	1.6926684162886465	1.4777060294614104	-1.1943965798692688	1.1454703320832933	7.7095706388446645	11.908921699146273	0.6831171307957444	0.9364896073902997
ID87764	87764	4	1.0	71.88424332594346	5.548133032587439	0.0	176.0	176	1.5631512349217662	1		28583.040942928023	28530.0	16948.0	39807.0	2.3037931E7	3548.999487328015	-0.9810058056111729	-831.9231118304774	0.008364236436122522	0.01573548879101996	1.7474517205811146	1.4107261843961967	-0.9452639999068779	1.2386895060922396	7.676298755693095	11.377848318883869	0.745146135209847	0.9438924605493872
ID63702	63702	4	1.0	73.18404893369805	8.808387442663854	0.0	51.0	51	1.5534421271063008	1		28507.268844221104	28511.0	18683.0	37776.0	2.2691786E7	3440.382725979302	-0.9810624718189921	-858.5235638569063	0.04300025016355508	0.006975710510901011	1.6469909297497543	1.518167491565092	-0.7071538585241832	1.0848545624250305	7.581236232402747	10.586948148933223	0.8499792455518501	0.9625829812914897
ID65751	65751	4	1.0	73.13292508988764	8.606402082561807	0.0	62.0	62	1.5343326651607285	1		28560.344030808745	28610.0	18410.0	37909.0	2.2248508E7	3462.417883317135	-0.9810014755982441	-851.8511962520707	-0.0011670716162099852	-0.006368953701472662	1.6304173027432531	1.4528103957644047	-1.0449885938149082	1.1222505755029373	7.395864311986632	11.029131632498443	0.7640401104800238	0.9551872314303254
ID59608	59608	4	1.0	72.3285333081945	7.948362961056125	0.0	29.0	29	1.5485647457514047	1		28482.27180783817	28391.0	15754.0	39114.0	2.2529477E7	3605.2208493880685	-0.9810494009988814	-817.9762297026213	0.006725415561936561	0.014318442615681997	1.6732786966137114	1.440698306980455	-0.8117788701660784	1.161435873497151	7.53370497075761	10.910762734027267	0.7952583711593839	0.954819277108434
ID84186	84186	4	1.0	74.09127457525096	7.117450499909987	0.0	157.0	157	1.5621830395765253	1		28488.709158415837	28501.0	17137.0	39345.0	2.3018877E7	3515.28216960048	-0.9811000416995259	-841.3855014128374	-0.009782474317419793	0.0029638673069448673	1.6233449645152171	1.5169419104277329	-1.151082721297779	1.0701431303044964	7.666792503364054	10.751301621165341	0.8334920882921883	0.9652902453620587
ID71390	71390	4	1.0	68.05874815389699	9.993817415688662	0.0	91.0	91	1.4928497788988544	1		28591.176630434806	28712.0	17643.0	36095.0	2.1043106E7	3281.810419360507	-0.9811638282432603	-907.6061328772829	0.0027817740926366005	-0.006596183320017193	1.608658775128598	1.4116677448674395	3.0444344193840207	1.1395448971455082	7.001354840331835	11.99259814165614	0.6117379037918831	0.954015544041451
ID93408	93408	4	1.0	71.47281586428392	4.8002080538196745	0.0	206.0	206	1.5947719612642934	1		28412.59690844232	28408.0	17951.0	39740.0	2.3894994E7	3412.6519405127806	-0.9811003938855757	-864.3897854080104	0.002816187571371346	-0.0015158391945090225	1.717179056636847	1.4996273146759413	-1.2016547165059497	1.1450705384143507	7.990005082551136	10.748515567937158	0.8690803687557567	0.9633237822349571
ID56546	56546	4	1.0	70.07560217722596	8.273823249724256	0.0	12.0	12	1.5519805221468521	1		28415.256281407048	28426.0	20163.0	37536.0	2.2618544E7	2864.6019881633533	-0.9810505736149578	-1027.0997228126769	0.00197009244410702	-0.004272254325550363	1.6681857314377935	1.4473250074911672	-0.5152999021231646	1.1525992591874525	7.5669768539092	10.644336404557267	0.8392572205779153	0.9654335961188591
ID91365	91365	4	1.0	71.911266421798	5.601064937043984	0.0	195.0	195	1.5761636633121054	1		28522.61557177614	28460.0	17017.0	40150.0	2.344559E7	3523.7119066577247	-0.9810155177150446	-836.5580239203385	0.009198632037612224	-0.016805780978374388	1.7713959411867324	1.4240630623790778	2.1770606396898535	1.243902737163473	7.804633162135019	11.298470726171564	0.7682861948395797	0.9485846331600232
ID76004	76004	4	1.0	69.55325456168637	7.609414756757418	0.0	115.0	115	1.5761636633121046	1		28611.690330477388	28529.0	17539.0	41259.0	2.3375751E7	3716.50325829781	-0.9810009802881744	-795.0185127864602	5.755589035015515E-4	0.0011555439153516694	1.6580217237161723	1.4998706021718076	2.580938502362793	1.1054431771083202	7.804633162135009	11.386907448335046	0.7563987063630104	0.9568764568764568
ID54503	54503	4	1.0	70.08345546022373	9.61283086507183	0.0	1.0	1	1.5558750841602835	1		28417.53125	28371.0	16795.0	39730.0	2.2734025E7	3571.912603365463	-0.9809971570001224	-821.4188905041233	1.8237272825612864E-4	0.006698248279658017	1.681519968137088	1.4472658718560236	-0.8091560285698647	1.16185975281836	7.605001863225325	10.771237222959106	0.8237169585162769	0.9575104727707949
ID81643	81643	4	1.0	72.20480905941842	7.1360396065591845	0.0	144.0	144	1.5718381564618658	1		28574.30402930404	28462.0	20212.0	42805.0	2.3402355E7	3402.2440256245823	-0.9810156935062705	-868.0033773529775	-0.019555952308940614	-0.016002618484277708	1.680170446038031	1.4758550099039547	-0.6974423219825417	1.1384386913097735	7.761855026654372	11.023178685684497	0.802715587020276	0.9634218289085544
ID89847	89847	4	1.0	71.89770617589086	5.613749157696571	0.0	187.0	187	1.5723193559699893	1		28586.570904645476	28580.0	16569.0	40395.0	2.3383815E7	3678.8807459201525	-0.980983777300781	-801.7037574774719	0.01189673760688633	0.007201489966222719	1.7315963507114336	1.4440843360786144	-1.1830333032964635	1.199096415250617	7.766608152818891	11.297542623145134	0.7646686430667081	0.9511059371362048
ID86264	86264	4	0.989861786365509	74.11053248556232	6.213079434704284	0.0	168.0	168	1.525432174994101	1		28563.15344603382	28521.0	22144.0	37557.0	2.1965065E7	2780.864036864769	-0.9811325037264124	-1068.2423310370298	-0.006591709724183658	0.01484607037102039	1.6523320490830589	1.4268834928124206	-0.6027613466918817	1.158000675882986	7.3103080410253645	10.635218266787092	0.8121808156438981	0.9558732131758856
ID72958	72958	4	0.9968546628952026	68.4889120721797	9.97855949991458	0.0	99.0	99	1.5766435426544194	1		28440.596107055968	28534.0	17736.0	38632.0	2.337817E7	3397.5918013511355	-0.9812110743608208	-874.294978605534	-0.0067948903111289425	-0.0349566845873569	1.6387010282398506	1.573165967131949	0.9153749639868312	1.0416580719880302	7.809386288299527	12.931284441173931	0.5868720683791562	0.8987964989059078
ID68864	68864	4	1.0	71.36247579616663	6.335510466022501	0.0	78.0	78	1.711020525516744	1		28986.197518097208	28761.0	18132.0	40934.0	2.8029653E7	3543.686448782062	-0.9808619134818893	-838.4464164537839	0.001691704551528774	-0.055717696856720726	2.025034260510806	1.4658138723937506	0.008704066249392683	1.3815084565981213	9.197299128338154	13.791295298770764	0.6076591757078935	0.899163568773235
ID64259	64259	4	1.0	73.23781456228244	8.824264346923036	0.0	54.0	54	1.5475874248930876	1		28537.37594936705	28555.0	18704.0	37885.0	2.2544527E7	3444.0719510094564	-0.9810841324384398	-859.5117211219341	-0.008025973984585695	0.01098336201713186	1.6462634909895544	1.4939387308431935	-0.9588738869304849	1.1019618522510541	7.524198718428559	10.60593801440906	0.8405662565785155	0.9541892706449652
ID84738	84738	4	1.0	74.38702909291793	6.977649490239656	0.0	160.0	160	1.525928008641194	1		28525.131782945726	28585.0	16729.0	40181.0	2.2078452E7	3848.270681418084	-0.9810408492367366	-767.1146101381795	0.004424101281111164	-0.018631626127835747	1.6199699070041735	1.462074394932021	-1.5325032646034897	1.1079941708981873	7.315061167189887	10.837732435637381	0.7826200614626407	0.949413942011104
ID74501	74501	4	1.0	70.04076267319198	9.106488835947848	0.0	107.0	107	1.5500295716306318	1		28594.191194968553	28555.0	19018.0	39772.0	2.2732382E7	3347.940650710233	-0.9810802760721282	-885.7676428702989	0.0022550403165670888	-0.008983503481285886	1.64924275772281	1.48376123465221	-0.4458818796835742	1.1115284044399425	7.547964349251141	10.9742820275834	0.7875669275055991	0.956626506024096
ID77572	77572	4	1.0	70.26782951245458	5.221197155489078	0.0	123.0	123	1.5732813134512085	1		28525.709046454784	28511.0	17984.0	39903.0	2.333403E7	3462.826433229722	-0.9810472352533365	-852.8115354728337	0.013902931982152592	-0.0016375129407400469	1.6375933430584022	1.5435355112762117	-0.670769322165951	1.0609366166797307	7.776114405147888	10.360103213673728	0.9104253488407685	0.9808153477218219
ID83209	83209	4	1.0	72.78366049080142	7.1782981234359955	0.0	152.0	152	1.5804773320049328	1		28502.008474576312	28399.0	19051.0	41546.0	2.3542659E7	3488.0849212870266	-0.9810280999341188	-845.0628881838734	0.0016969689798636027	0.003000923500134868	1.6915355043773685	1.5012672282753916	-0.5056415195356564	1.1267384463727694	7.847411297615649	10.60133033893664	0.8774361933123261	0.9694656488549617
ID66316	66316	4	1.0	73.23183505785616	7.038128191363226	0.0	65.0	65	1.5607296204004117	1		28640.434620174383	28598.0	17730.0	40329.0	2.2998269E7	3502.7897295474927	-0.981080263714358	-847.9787958408032	-0.013107559231243876	5.917228247037184E-4	1.6468448208959716	1.4727131351473832	-0.7750611789371372	1.1182386994403781	7.652533124870488	10.99591917885963	0.7953384966301469	0.9583333333333327
ID62222	62222	4	1.0	72.18344205096074	8.368751025171974	0.0	43.0	43	1.556847202395812	1		28548.99999999996	28521.0	17028.0	38812.0	2.2924847E7	3458.677606836162	-0.9809827830588613	-851.5795794394747	-0.001299265591437819	0.014259649235606981	1.7634015472197746	1.386545335105949	-0.9248558520547502	1.2717950885356586	7.614508115554384	10.579639145050013	0.8548895496639257	0.9668074834037423
ID88335	88335	4	1.0	71.89496828725581	5.560909702618143	0.0	179.0	179	1.572800408254756	1		28637.359413202965	28470.0	16901.0	40073.0	2.342536E7	3691.863898587626	-0.9809795540800652	-800.1226135410285	0.017342401418388376	-0.01149236212938384	1.7221306500801217	1.4697668259139567	2.173315243597268	1.1717033067535971	7.7713612789834094	11.696474826169494	0.7138335934447471	0.9396551724137935
ID91918	91918	4	1.0	71.86578171630173	5.594764495779222	0.0	198.0	198	1.552467876695576	1		28456.879396984907	28435.0	16896.0	39814.0	2.2651676E7	3593.8207692212036	-0.9810601005738698	-820.3114994294515	8.007346828786196E-4	-0.010893159742444975	1.7123239078684096	1.428349779508684	2.1551212781651796	1.1988127365115047	7.571729980073748	11.283765054227215	0.7473033208948421	0.9499105545617179
ID60176	60176	4	1.0	72.31413180412007	7.9037873146110025	0.0	32.0	32	1.547098532944421	1		28527.243994943143	28439.0	16109.0	39519.0	2.256505E7	3589.0934809607074	-0.9810680489239546	-823.7753660554008	-0.0022277682083580385	0.010102885765081	1.6734823321472154	1.4293292098446702	-0.9068809730298535	1.1708165764898055	7.519445592264061	10.777334879320929	0.8135287958066407	0.9628727936701155
ID57107	57107	4	1.0	70.84318328146479	7.201012786885998	0.0	15.0	15	1.5742426831183485	1		28439.4268292683	28451.0	18695.0	38682.0	2.332033E7	3218.5597049946255	-0.9810843347792876	-916.5876207201056	-0.007782790540807713	0.002996422916817727	1.7181551325919424	1.4574233459749806	-0.533309504064669	1.1788991423370803	7.785620657476949	11.209415800733456	0.77864077981934	0.9640965273690407
ID79124	79124	4	1.0	70.73580118712943	4.896950013366117	0.0	131.0	131	1.6061160660417475	1		28434.348130841103	28485.0	17710.0	38479.0	2.4339802E7	3309.965969729664	-0.9810305008150304	-888.538781823752	-0.008227489745005302	-0.005789800051793896	1.73410636177102	1.4971314832463591	-0.9944406241730471	1.1582859496153322	8.104080110499504	10.717503748605036	0.8865970895912169	0.97651775486827
ID70427	70427	4	1.0	68.89631978949225	7.52265429575828	0.0	86.0	86	1.570393673243784	1		28798.776687116555	28792.0	16965.0	39688.0	2.3471003E7	3658.575226392211	-0.9810187667615434	-813.6636907523218	-0.005923991840257127	-0.008783788226963013	1.6308647043498452	1.5204551527051486	-0.7669776821038428	1.072616118567035	7.747595648160826	11.25782256998381	0.7681888713114949	0.9521028037383178
ID67871	67871	4	1.0	73.11939684372403	6.086044559973478	0.0	73.0	73	1.532359246125218	1		28679.804909560724	28634.0	19457.0	38341.0	2.2198169E7	3111.010229623893	-0.9811406565161321	-959.200621111852	0.0097578547439883	0.004767034373700286	1.6402488684135577	1.4580677539947362	-0.9920576636595627	1.124946947026084	7.376851807328567	11.092959861733908	0.7533313481244561	0.9440389294403896
ID55076	55076	4	1.0	70.13498820257756	9.751978923601127	0.0	4.0	4	1.5529550783007549	1		28441.94987468669	28392.0	17018.0	39888.0	2.2696676E7	3573.3773659160156	-0.981017707676718	-822.694643369164	-0.010620512244185318	-0.011007916004332735	1.6611857408756692	1.4764544972077605	2.242921646324233	1.1251181421555954	7.5764831062382285	11.062148382563517	0.7780339784937744	0.9431952662721885
ID76586	76586	4	1.0	70.98067476539916	6.38049931772045	0.0	118.0	118	1.5249361801264958	1		28584.998699609903	28407.0	18176.0	38887.0	2.1981864E7	3306.00581742411	-0.981022574296552	-893.9356561761134	0.022155243602707906	0.0036770028156004535	1.648818383716139	1.4000186322521557	-0.853271367989434	1.1777117430671253	7.305554914860845	11.402134956108087	0.7061398477703302	0.9366240097501523
ID64812	64812	4	1.0	73.24300173754129	8.843460086539382	0.0	57.0	57	1.5338395484309229	1		28506.779922779944	28553.0	18925.0	37028.0	2.2149768E7	3362.5078947070915	-0.9811155619300312	-880.9087905997723	0.002866489045757543	-0.0036095063006173892	1.6236915843383848	1.4797367250012092	-1.0640908770292137	1.0972841025737587	7.391111185822108	10.655025676660522	0.818107922345172	0.9458637469586368
ID57645	57645	4	1.0	72.30532957079484	7.922577628838701	0.0	18.0	18	1.5549023581607586	1		28465.974905897096	28394.0	15750.0	39281.0	2.2687382E7	3586.3830153143595	-0.9810228896764169	-820.6319981685718	-0.003147903404803648	0.008468311937993874	1.697499087856593	1.4362365706998008	-0.9186962642790094	1.1819077180505806	7.595495610896316	10.438291074332186	0.8760061899335361	0.9667271627344224
ID71985	71985	4	1.0	68.48266989652947	10.018027808635003	0.0	94.0	94	1.4994229003146966	1		28492.093243243246	28719.0	18194.0	36416.0	2.1084149E7	3221.9796779963	-0.981242112566434	-925.1748305382437	-0.00272703205085838	-0.018751545833478236	1.5726753408425356	1.4504400235328316	-0.45195029709587425	1.0842746444709763	7.063145480470551	10.911278514637466	0.7455155950767987	0.9357682619647361
ID80688	80688	4	1.0	71.15041194173152	5.371633722541265	0.0	139.0	139	1.5616987168119554	1		28489.854658385073	28511.0	16697.0	38869.0	2.2934333E7	3453.9394283369656	-0.9810050118733997	-851.9963063910723	0.01896503003329832	-0.015324619576366055	1.7349442275550357	1.4264813786876989	2.3264899332246394	1.2162403614066868	7.66203937719954	11.630418082957537	0.7118091889198789	0.9561091340450775
ID94003	94003	4	1.0	71.55120354114206	4.617202804413307	0.0	209.0	209	1.5919233041023353	1		28400.71411483254	28388.0	18897.0	40193.0	2.3742997E7	3399.5613677387983	-0.9811214321725389	-868.3405628461429	0.004802128294376377	0.002353803519685957	1.7253352433793054	1.4879775591949418	1.9769283906221877	1.159516978409798	7.961486325564042	10.728606826524011	0.8691952768440624	0.9631972397929845
ID85298	85298	4	1.0	74.4440335096376	6.8510759355340465	0.0	163.0	163	1.5353184234796766	1		28548.209511568122	28549.0	20233.0	38019.0	2.2210507E7	2981.8019727933734	-0.9811814565898526	-998.3743160026731	-0.008832602791597222	0.008312600191100642	1.682417780468915	1.4519460987929391	-0.568292883793911	1.158732945987166	7.405370564315686	10.73536603170298	0.8074635859575543	0.9476885644768861
ID92469	92469	4	1.0	71.63541896661255	5.401770685626101	0.0	201.0	201	1.5909726182581547	1		28428.1666666667	28451.0	16885.0	39207.0	2.3709091E7	3517.358837007572	-0.981095302370114	-838.8873250287955	-0.003538531327836775	2.687267891066387E-4	1.704082742978918	1.4995343391623415	-1.165097362030442	1.1364079491042798	7.951980073235011	10.983531435067267	0.8283257310658368	0.9560000000000001
ID86836	86836	4	1.0	72.088002795203	6.7944210991527	0.0	171.0	171	1.5431818215139876	1		28697.861146496813	28624.0	17246.0	38968.0	2.2527821E7	3425.7092915683847	-0.9810046710533434	-865.2732477332812	4.307004897611226E-6	0.016089102619912452	1.6431384803683649	1.466811663884154	-1.0404590146835813	1.1202109451579443	7.481420582947942	10.693693507423658	0.8221261625129941	0.9568389057750768
ID78134	78134	4	1.0	70.77360212624716	4.871673264281537	0.0	126.0	126	1.5544157668929646	1		28514.086250000015	28604.0	17740.0	38781.0	2.2811269E7	3300.753083761474	-0.9809938427337167	-891.7608044650204	-0.002551092234368534	6.621715216879951E-4	1.6729465856237922	1.457921441162123	-0.8803919283089814	1.1474874697571293	7.5907424847317975	10.40635114732966	0.8808402862887841	0.9684657368101875
ID82230	82230	4	1.0	72.63601898348703	6.805532618518832	0.0	147.0	147	1.573281313451211	1		28522.081081081084	28493.0	19824.0	41827.0	2.3216974E7	3444.462715802256	-0.9810526105731703	-857.497049007943	0.01348229480093487	0.003876015989382734	1.671853283992475	1.4919932899343533	-0.38615543893081483	1.1205501360304613	7.776114405147912	11.196279503160248	0.7795160152305852	0.9445727482678985
ID90422	90422	4	1.0	71.87272072086986	5.642383983575291	0.0	190.0	190	1.5694299458297645	1		28547.991379310348	28525.0	16824.0	40038.0	2.3180969E7	3624.524556420912	-0.9810590800980302	-815.9219191797833	0.01381654670254578	-0.0017750193866668958	1.7192762395812315	1.4595703752885791	-1.0051629714311952	1.1779330881810373	7.7380893958318	11.415251340581923	0.7462299066804372	0.9432213209733492
ID73529	73529	4	1.0	69.01410013635473	8.336673099164539	0.0	102.0	102	1.5641188309506184	1		28707.323019801977	28553.0	18427.0	42009.0	2.3195517E7	3608.810654549001	-0.9809478417533462	-819.1441449582761	-8.802990254265043E-4	-0.0012107951401304983	1.6136545286406827	1.5115303428565952	-0.4621741264013935	1.0675634374570915	7.68580500802212	11.186664270561021	0.7717879919911423	0.9534198113207552
ID60729	60729	4	1.0	72.3074586023987	7.8856064222726765	0.0	35.0	35	1.5397465261893324	1		28556.324393358864	28498.0	16063.0	39459.0	2.2359602E7	3614.314449257652	-0.9810344846385116	-817.38373900154	-0.0028848081644988048	0.012014820648085263	1.6727022841361912	1.415985579332902	-0.8153776694998743	1.1812989542762387	7.448148699796325	10.83221857959208	0.7976702095073017	0.9637146371463708
ID69434	69434	4	1.0	70.81474576548658	6.368343034530081	0.0	81.0	81	1.5500295716306334	1		28731.776100628933	28698.0	18426.0	40238.0	2.2841762E7	3470.561784267863	-0.9809951627997037	-854.6639802492891	0.005709068590018391	0.0032172186122961994	1.646755142993086	1.4862733974152844	-0.46766509462545347	1.1079759254635713	7.547964349251155	10.807493019077716	0.8120631003956484	0.9526094781043791
ID62783	62783	4	1.0	72.85677462002201	8.652694045220866	0.0	46.0	46	1.536795875391865	1		28471.84358974359	28486.0	17992.0	38738.0	2.2208038E7	3503.7071657913134	-0.9810713579835381	-842.3623015146022	-0.0011804448639120598	-0.00339460788705205	1.637772985036243	1.4417326359265419	-0.9087883998816417	1.135975522939948	7.4196299428092205	10.559564389922473	0.8361806313921798	0.9671623296158609
ID75076	75076	4	1.0	70.06535395689693	8.613263095682457	0.0	110.0	110	1.5451414182672718	1		28610.81875792143	28702.0	17997.0	39103.0	2.2573936E7	3412.525248243812	-0.9809902273188952	-865.3108831574706	0.001588611270945708	-8.318479217758348E-4	1.6422953557915854	1.466566265821153	1.8121867987112426	1.119823491147902	7.500433087605976	10.8013014095794	0.8078747501586927	0.9506024096385537
ID88902	88902	4	1.0	71.99364817137064	5.510793651339073	0.0	182.0	182	1.5358110653737862	1		28754.291025641058	28627.0	17068.0	41652.0	2.2428347E7	3875.2032034073477	-0.9808416903277517	-759.7660922025584	-0.027068359723397134	-0.0016978560717202335	1.7653323460346868	1.3801809356019976	2.4033385596649013	1.2790586368045262	7.410123690480202	10.377135540352196	0.864729634836653	0.9665220086794798
ID58185	58185	4	1.0	72.31003737509019	7.927426509766311	0.0	21.0	21	1.5451414182672738	1		28501.437817258906	28466.0	15750.0	39196.0	2.2459133E7	3605.121076617079	-0.9810125489366915	-816.9299259504098	-0.008698264194415816	-0.01273700587873579	1.6549809723425426	1.463314588485735	-0.8442615850674716	1.130980983422811	7.500433087605996	11.268471125699191	0.7422773568937266	0.9454763331336128
ID66888	66888	4	1.0	73.52018038987043	5.824123354964591	0.0	68.0	68	1.5510053536420592	1		28700.70188679242	28688.0	16688.0	39246.0	2.2817058E7	3659.537877452258	-0.9810339700827592	-811.3418562634728	-0.010515125167421311	-0.0025807625738200504	1.6892559426914822	1.4473119989245216	2.3245457866570605	1.16716778686748	7.557470601580173	10.743899976239794	0.8227396308930998	0.9689213893967095
ID55626	55626	4	1.0	70.20817453249076	9.983067973555507	0.0	7.0	7	1.5500295716306303	1		28390.578282828283	28339.0	18126.0	39853.0	2.2485338E7	3501.4801091357285	-0.9811104501558046	-842.2652129364155	3.741263702519819E-4	0.008768301578548849	1.6909089908583377	1.434828885575292	-0.896234530930191	1.178474316942937	7.5479643492511235	10.66060639152966	0.8345952080135112	0.9671132764920821
ID93005	93005	4	1.0	71.51361664550399	4.718321177016384	0.0	204.0	204	1.5732813134512122	1		28384.51585365855	28403.0	18096.0	39902.0	2.3275303E7	3469.9457443327296	-0.9810836980678432	-848.5132421502527	-0.005310630989000008	0.0022306684627731604	1.6965179707457216	1.4779081545846218	-1.2032550615782047	1.1479184044576451	7.776114405147926	10.879592669265692	0.8255573228582671	0.9634864546525329
ID79695	79695	4	1.0	70.71234430761778	4.908323882331199	0.0	134.0	134	1.5838242851782958	1		28430.098914354643	28476.0	17481.0	38768.0	2.3568552E7	3371.939676720336	-0.981047426468106	-872.8716380778143	0.010308684393927814	0.010377041895841217	1.6902121555373126	1.5181159593829825	-0.9742054918470414	1.1133616935456474	7.880683180767259	10.980343817248157	0.821375707727553	0.9633933759442188
ID61265	61265	4	1.0	72.33940009020208	7.873655967689414	0.0	38.0	38	1.5456309292626902	1		28579.25569620253	28528.0	15815.0	39328.0	2.2577612E7	3593.7780658031197	-0.9810010171542173	-821.2374826638311	-0.005368604946275177	-0.013419159513007482	1.6812917270456817	1.4577574013432135	-0.8909397920990513	1.1533412387386943	7.505186213770513	10.329197343023312	0.8839713437664958	0.956390066626287
ID58706	58706	4	1.0	72.31017259601477	7.929035316354673	0.0	24.0	24	1.538763604591436	1		28488.85095541401	28438.0	15835.0	39523.0	2.2363748E7	3612.0555223279493	-0.9810442288087751	-816.3899332109564	-0.003629664425535924	0.010670075803345513	1.6664685550917704	1.4393280377879571	-0.8914119490410796	1.1578101109271073	7.438642447467295	10.802441230457168	0.8010501821812506	0.9536867763558808
ID83801	83801	4	1.0	73.46293351270495	7.132628777073977	0.0	155.0	155	1.552467876695573	1		28522.633962264143	28494.0	19321.0	38707.0	2.2675494E7	3375.267588698512	-0.9810988373954175	-877.2748073125274	0.00901384794847279	-0.00542278342373182	1.641561100298333	1.4984894464789962	-0.4709201369650614	1.095477251545223	7.571729980073719	10.990574878182185	0.7877060173634727	0.9448398576512457
ID87386	87386	4	1.0	71.88037581341605	5.539818338466399	0.0	174.0	174	1.561214243799891	1		28621.87064676617	28633.0	16972.0	40214.0	2.3011984E7	3536.928057702611	-0.9810316666796656	-837.0581661154184	0.007726924858009841	-5.069745517749017E-4	1.765502102593135	1.4028908680491936	-1.0155772607259852	1.2584742996069072	7.657286251035029	11.286403358606037	0.7553941411814881	0.9410046728971965
ID65373	65373	4	1.0	73.2724480002649	8.842358271892314	0.0	60.0	60	1.5353184234796735	1		28534.92041078303	28541.0	18804.0	36623.0	2.2228703E7	3389.744980789635	-0.9810857189096704	-873.2865068957484	-0.00434952139234834	0.004519101425471608	1.6030655897089165	1.4862266218151285	-0.9288996789845924	1.078614503453782	7.405370564315657	10.62709465315339	0.8240006645919163	0.9611351017890176
ID71011	71011	4	1.0	68.0953159588637	8.803078877856295	0.0	89.0	89	1.5244400238810139	1		28742.51495448632	28869.0	17225.0	37287.0	2.2102994E7	3463.8615400057156	-0.9809582935487775	-854.9464541752535	2.736529458273627E-4	0.013043055891815232	1.627956713428875	1.461142413409359	-0.2900640217138235	1.1141670370311678	7.300801788696337	10.054842962578713	0.9074649035573106	0.9814696485623005
ID85865	85865	4	1.0	74.49737482840744	6.339246644326257	0.0	166.0	166	1.5426915333931095	1		28551.108005082588	28578.0	19759.0	38230.0	2.2469722E7	3207.215971812123	-0.9811542142391383	-926.9317973174733	0.007455307256930568	-0.007816322880619363	1.6477098908008423	1.464920617535671	2.5281152503615045	1.1247775961899316	7.4766674567834235	10.940101882464361	0.7850100120564569	0.9533333333333331
ID63337	63337	4	1.0	73.1621006867116	8.782251705152355	0.0	49.0	49	1.5505175393970505	1		28471.889447236186	28448.0	18569.0	38064.0	2.2663624E7	3459.4481899513517	-0.981130733277386	-855.8769099628163	0.001087354343597769	0.004474396936981765	1.6793527496243852	1.450161327513504	-0.8880845086302906	1.1580454655371764	7.552717475415656	10.6326705582222	0.8395148592724893	0.9612825166364177
ID94571	94571	4	1.0	70.71847635800793	4.408914975482099	0.0	212.0	212	1.612227462000072	1		28419.004629629588	28372.0	18546.0	38875.0	2.455402E7	3397.0706278351026	-0.9810745079662476	-867.3394376582527	-0.008199192002888116	0.002084500017847573	1.7131764834357135	1.5399304229723851	2.5881411658231976	1.1125025247107772	8.165870750638208	10.966180006431937	0.8532997626339577	0.9678873239436616
ID59248	59248	4	1.0	72.32479394196186	7.935095788737003	0.0	27.0	27	1.5470985329444211	1		28460.937817258877	28396.0	15457.0	39009.0	2.2427219E7	3600.7938292413696	-0.9809606200145226	-814.4786754437274	-1.0798086663324492E-4	0.010266904800937875	1.6885480591481778	1.440556433334945	-0.8734551562682121	1.1721498860264172	7.519445592264063	10.675502186824122	0.8291231812134155	0.9605343047966008
ID90993	90993	4	1.0	71.88506659180926	5.57908827467922	0.0	193.0	193	1.577123275981407	1		28565.232360097318	28512.0	16792.0	39829.0	2.3480621E7	3563.5816212795776	-0.9811490539330338	-834.4165028548856	0.0072221005301722555	0.006421475545577272	1.7422843861696602	1.44074482651927	-1.0881955235781169	1.209294216505283	7.8141394144640515	11.483164060319364	0.7446768963986423	0.9535962877030161
ID72563	72563	4	0.9948095679283142	68.70311395559587	10.071977157061259	0.0	97.0	97	1.4454782924352376	1		28823.46579330424	28675.0	19876.0	36420.0	1.9801721E7	2923.6964798582435	-0.9810142227106475	-1018.8044484876854	-0.020370259338111287	0.0033720294435832607	1.510975499467739	1.4256450086043366	-1.1971369077559255	1.059853954068789	6.564067233196383	12.853796537118283	0.4992522633153967	0.8712933753943218
ID82803	82803	4	1.0	72.21507675679429	6.3318059995267975	0.0	150.0	150	1.5919233041023346	1		28522.70883054893	28417.0	19591.0	42598.0	2.390203E7	3523.2503499779377	-0.9810721939035408	-839.2241040348697	-0.008358618825826683	-0.003012974340184235	1.6824495784950981	1.5296759598203769	2.5181671738670026	1.0998731905891106	7.961486325564036	10.842625406526153	0.8510108744871454	0.9598853868194848
ID56180	56180	4	1.0	70.21250091345404	9.272335084200519	0.0	10.0	10	1.5684656262635528	1		28457.52463054185	28356.0	17480.0	40455.0	2.310751E7	3544.1671806398713	-0.9810533442518716	-831.5205269898283	-0.007716001938750634	0.00301617853367207	1.7027596753600998	1.4538584629031501	-0.753563681226206	1.1712004426895373	7.7285831435027355	10.708323772805755	0.8469675269987544	0.9638411381149956
ID81270	81270	4	1.0	71.43626828080332	5.877669080878504	0.0	142.0	142	1.5431818215139876	1		28595.918471337598	28514.0	16483.0	42117.0	2.2447796E7	3793.7107757415106	-0.9810297011589163	-779.6107363549874	0.0037234478534606003	0.0011598149384823508	1.742194320672055	1.367085502618797	-0.9295079700113636	1.274385777140272	7.481420582947943	10.843307504845434	0.7995955822990054	0.9499094749547377
ID75641	75641	4	1.0	69.96274670190282	8.394050784814073	0.0	113.0	113	1.5766435426544179	1		28564.92926829269	28482.0	18994.0	38938.0	2.3423242E7	3448.9968051628957	-0.9809936540676483	-854.9445044745369	-0.006993049571959372	-0.008285146663052054	1.649213937391445	1.513454329277694	-0.5351455113075466	1.0897018201920523	7.809386288299513	11.256485239091425	0.7744995276367176	0.9508101851851855
ID68479	68479	4	1.0	72.42196603679963	6.3234579397326325	0.0	76.0	76	1.5583042426795217	1		28660.165835411473	28684.0	16924.0	38956.0	2.2985453E7	3420.4041589287135	-0.9810820077740727	-869.0835653871796	0.010724909801064495	0.016637001276897864	1.6021168087963984	1.5331087206984677	-1.104967306029633	1.0450118684775933	7.628767494047928	11.946283217598722	0.6717360090298613	0.9342258440046571
ID61824	61824	4	1.0	72.27660817777411	8.084203340604748	0.0	41.0	41	1.532852839066392	1		28555.8863049096	28510.0	16422.0	38563.0	2.2102256E7	3575.002505358288	-0.9810256280058419	-825.96611618756	-0.0011061551213787007	0.008948432306627478	1.696634832294582	1.4021607352965688	-0.8684887548716747	1.2100145080269484	7.381604933493107	10.300225913371513	0.8743134544723248	0.9657960199004979
ID74113	74113	4	1.0	69.93099007780005	8.946540485018728	0.0	105.0	105	1.5338395484309242	1		28557.63402061853	28648.0	19205.0	38588.0	2.2160724E7	3335.158016677596	-0.9811495238961652	-891.3508396344884	0.05492685426469275	-0.01123831133566777	1.657651251734989	1.4698654043996777	-0.36349858618590686	1.1277571720330453	7.391111185822122	11.368997263029252	0.7185802485116808	0.9168632075471681
ID78725	78725	4	1.0	70.78383599060766	4.883642957251732	0.0	129.0	129	1.5795197570415325	1		28511.0509090909	28544.0	17793.0	38601.0	2.3521617E7	3269.002067424032	-0.9810421412078897	-902.6645876768293	0.0018019149414429286	0.003748020222108624	1.698970845619679	1.4948988139380324	-0.9468142304952778	1.136512270783102	7.837905045286617	10.938829694871329	0.8231294495812668	0.957051654091701
ID89477	89477	4	1.0	71.82695879880316	5.629000689552592	0.0	185.0	185	1.5558750841602864	1		28549.411250000026	28589.0	16654.0	39269.0	2.2839529E7	3580.8323756847194	-0.981051849581308	-825.5973645955322	0.009777534875973912	-0.008916037179163656	1.7080933727156336	1.4462305808969862	1.9856906164841794	1.1810657271928477	7.605001863225353	11.075728342879593	0.7790486843987637	0.9411764705882355
ID77193	77193	4	1.0	70.82072649732127	6.005863978292588	0.0	121.0	121	1.5636351077811863	1		28570.412855377006	28437.0	16250.0	40506.0	2.3113464E7	3651.3798202481917	-0.9810632456367457	-810.7388054009286	0.0068729636417863655	0.008563763448246576	1.6733287560272236	1.4578029595329327	-0.8257615659612672	1.1478428858200038	7.681051881857593	10.950268172215369	0.8049725153103461	0.953955135773317
ID70027	70027	4	1.0	69.72412428194626	7.187215386606752	0.0	84.0	84	1.5655691037062711	1		28778.623456790105	28747.0	18787.0	40144.0	2.3310685E7	3455.453733880584	-0.9809906957483836	-859.5944377390233	-0.001227732826820869	-0.015599111124418748	1.6071074194378587	1.5697563321538996	0.07503460547806129	1.0237941943720072	7.700064386515653	11.810017682753411	0.6937502057976426	0.926773455377574
ID84365	84365	4	1.0	74.43733389955027	6.929273376996254	0.0	158.0	158	1.5549023581607593	1		28538.081047381533	28602.0	16789.0	41537.0	2.2887541E7	3846.6299558371197	-0.9810297436737291	-767.3320337911873	-0.018535261127430504	-0.002802986367293923	1.6951010385986653	1.449885033195839	-1.411810617223743	1.1691278962045155	7.5954956108963225	10.726718824276487	0.8295301732067791	0.9767726161369193
ID65932	65932	4	1.0	72.65588451159255	7.747834078693994	0.0	63.0	63	1.5732813134512114	1		28589.503667481644	28428.0	20050.0	41666.0	2.3386214E7	3456.02367692024	-0.9810333556492135	-855.7623501784622	-0.004296152008143964	7.493508892446811E-4	1.5992668349217762	1.5667783523282208	2.1706328919902846	1.0207358510827507	7.776114405147918	10.971823477482634	0.8117361399990514	0.9623529411764707
ID59793	59793	4	1.0	72.3400975198095	7.941453848227498	0.0	30.0	30	1.5387636045914357	1		28380.197956577274	28302.0	15527.0	38907.0	2.2221695E7	3607.272803967905	-0.9810144667001031	-813.0533422898669	0.004747085727835039	2.261717879935782E-4	1.6571538350489325	1.45530485173751	2.243399905422766	1.1386987634037171	7.438642447467293	10.785475069401967	0.803572358686646	0.9536867763558805
ID67477	67477	4	1.0	73.2513825907308	5.644946202241083	0.0	71.0	71	1.5249361801264933	1		28663.109232769835	28577.0	20604.0	38436.0	2.2041931E7	3045.466641349647	-0.9810789203774731	-976.0172172097963	0.006006466987144728	0.01109778937323043	1.6132345285772123	1.4658323340741868	1.9668688085523824	1.1005587003892394	7.305554914860823	11.013866676149016	0.7568040432823806	0.9281400966183565
ID80279	80279	4	1.0	70.71969389318636	4.927547516457491	0.0	137.0	137	1.5809559019877422	1		28408.40530759954	28452.0	17720.0	38797.0	2.3550568E7	3344.1905788692575	-0.9810270903342156	-878.4820528599455	0.002009363811239392	0.00665296268316981	1.67709177391591	1.5079912151585684	-1.0573314426054956	1.1121363022924244	7.852164423780166	10.815921291770279	0.8434749956718212	0.9655172413793104
ID87960	87960	4	1.0	71.81477731582874	5.548228080787882	0.0	177.0	177	1.5524678766955757	1		28497.20906801009	28513.0	17054.0	40043.0	2.2626784E7	3529.778568925077	-0.9811657307145311	-841.1597009271951	0.02704687536733472	0.006582848801554847	1.7184504880653313	1.4407119243027084	2.0494952849571084	1.1927786943923893	7.571729980073744	11.333189946140829	0.7407994421030485	0.9387153800824989
ID63899	63899	4	1.0	73.22724682200048	8.79842019545362	0.0	52.0	52	1.5382719082680982	1		28521.50384615381	28503.0	18616.0	37736.0	2.2246773E7	3474.9102209454095	-0.9810371522394655	-849.2601069701202	-0.01420626861980969	0.00506518929572857	1.651025874196671	1.4541943355648237	2.2898865053379467	1.135354356579443	7.433889321302755	10.404010365873235	0.8630270387435243	0.9714285714285705
ID56732	56732	4	1.0	70.46481024484227	7.862568705100103	0.0	13.0	13	1.5313715829571088	1		28479.53608247421	28287.0	21464.0	40430.0	2.210012E7	3313.4245095719107	-0.9809946007717989	-887.3101430826216	0.014232667982484796	-0.004078862515791583	1.625301382739541	1.422007248651324	3.133231092740507	1.1429627973282328	7.367345554999544	12.47526957534357	0.59486857396098	0.9428223844282236
ID93601	93601	4	1.0	71.46502598034958	4.804304812613618	0.0	207.0	207	1.5890695402824355	1		28374.71342925659	28379.0	17857.0	39981.0	2.3664511E7	3442.7922495557214	-0.9811231846866636	-856.7329591692054	0.0010938858654368463	-0.01048796107501852	1.7170934149009018	1.4858484472142157	-1.2482940010427028	1.1556315976371898	7.932967568576948	11.14514022197753	0.8025543795368476	0.9553520320549516
ID76195	76195	4	1.0	70.03371488374842	7.412171632085844	0.0	116.0	116	1.55684720239581	1		28615.58676654184	28703.0	16214.0	39806.0	2.2921085E7	3683.795425274679	-0.9810382418002089	-803.7934813609476	0.015834484592227183	-0.002650240952306094	1.6174762505448392	1.5353444520173607	-0.6587781776548158	1.0534940536760735	7.614508115554365	11.090476442261762	0.7779493290671808	0.9468085106382976
ID54695	54695	4	1.0	70.07725451942369	9.571779627827592	0.0	2.0	2	1.5553887972022704	1		28478.85087719295	28407.0	16538.0	39853.0	2.2726123E7	3601.7558110631894	-0.9810504982823461	-818.7131382832382	-0.00834146623194934	0.007783062192284771	1.7451740472124644	1.4284803923872271	2.3581388085999344	1.2216996862630993	7.600248737060811	10.814123664117558	0.8166858042447303	0.9512195121951224
ID71590	71590	4	1.0	68.38507399609644	9.933090166900804	0.0	92.0	92	1.527909734162806	1		28587.148771022006	28727.0	18063.0	36402.0	2.2097866E7	3174.0045569155027	-0.981121239723611	-936.1436533603708	-0.018546217466932455	-0.03466203322742276	1.5748942405313706	1.5239206448010116	-1.0286035120018608	1.0334489829928217	7.334073671847949	11.525369516101433	0.6938177651538054	0.9108618654073203
ID90026	90026	4	1.0	71.86875273964051	5.626353782011849	0.0	188.0	188	1.5795197570415342	1		28579.02055622731	28506.0	16680.0	39814.0	2.363485E7	3596.3942015028856	-0.9809765470263176	-819.5573000414114	0.0025561161902773683	0.0038625450741161713	1.7078977763056091	1.4703114022150485	-1.1292155464333178	1.161589152973059	7.837905045286634	11.229124270920531	0.7811205895948724	0.9542824074074077
ID81838	81838	4	1.0	72.23115909386654	7.241146528538307	0.0	145.0	145	1.569911883487624	1		28577.9348894349	28432.0	19724.0	43192.0	2.3262439E7	3564.78372977041	-0.9809553610267754	-825.8556644230935	-0.00633669449772925	0.007069295431372756	1.727179571109269	1.4631392334136366	-0.7167556780453128	1.1804615252368036	7.742842521996306	10.623552951304182	0.8621259482099818	0.9576719576719575
ID91570	91570	4	1.0	71.87680384995376	5.588117050910712	0.0	196.0	196	1.5871641804361811	1		28528.296518607473	28502.0	16876.0	39944.0	2.3764071E7	3548.6259176697636	-0.9810497000186367	-832.3778894857737	0.012533612624721328	0.022775730025197914	1.7529544691518906	1.4570195032495028	-1.0803223347410298	1.2031098178455277	7.913955063918886	10.827821184520587	0.8482449718452959	0.9725467289719634
ID69045	69045	4	1.0	71.10511082305193	5.939169741632778	0.0	79.0	79	1.7951656784782346	1		28907.045880149803	28723.0	18063.0	38374.0	3.0872725E7	3307.2344748097466	-0.9808111112465058	-893.5199900539166	0.1019904573087455	-0.006380414558981222	2.1805375424867797	1.3500415282566705	0.6280470396082464	1.6151633093113378	10.124158730418742	16.724778624592307	0.4548289015499672	0.8520000000000001
ID84922	84922	4	1.0	74.4864833670186	6.938435698443212	0.0	161.0	161	1.579998617066797	1		28542.261239368152	28566.0	16775.0	41416.0	2.3490281E7	3779.7009731286266	-0.9810292517776563	-781.0132952121984	-5.203618597544056E-4	-0.0019874342124356825	1.6973337125754424	1.4880169486188064	1.9247426936206657	1.1406682660106298	7.842658171451148	11.101723941326895	0.7996359349325559	0.9609784507862558
ID77760	77760	4	1.0	70.5841665015453	4.900480207559582	0.0	124.0	124	1.5823907435191873	1		28523.927360774796	28583.0	17745.0	38621.0	2.3560764E7	3337.41745877124	-0.9809623614347677	-880.7812297286295	-0.0031059208119100542	-0.0031627704183120305	1.6948161467843108	1.5092686188458095	-0.7917170285467579	1.1229387039666907	7.866423802273708	10.581387366449746	0.8828806069464913	0.9712441314553986
ID64451	64451	4	1.0	73.30189942161537	8.865865845496469	0.0	55.0	55	1.5254321749940982	1		28538.164276401556	28570.0	18984.0	37492.0	2.1888772E7	3437.0531607609864	-0.9811023425969743	-862.1366768730499	0.010473691421961025	-0.004687712546675656	1.6151940393110757	1.448943224620219	2.2466676329260387	1.1147393575303357	7.310308041025338	10.76962855888307	0.7920344864374694	0.9588528678304227
ID73154	73154	4	1.0	69.10841658543892	10.491165815082281	0.0	100.0	100	1.516978207056279	1		28580.510471204194	28680.0	19286.0	35970.0	2.183551E7	3054.267516788666	-0.9810086133636381	-966.7385762809976	-0.017943909408846423	0.01869679203230859	1.6498650049499688	1.4152347946769053	2.7178164226007215	1.165788893232115	7.2295048962285975	10.900134198289555	0.7646359810675287	0.949438202247191
ID57284	57284	4	1.0	71.32794514665042	7.221140223741715	0.0	16.0	16	1.5578187140051163	1		28419.212234706625	28413.0	17256.0	36993.0	2.2763789E7	3301.645030117579	-0.9809801623598423	-887.9020764147144	0.005466828341380632	-0.0022861935840246175	1.649167133109354	1.4944667009174342	-0.41133300022797	1.1035154761875599	7.624014367883414	11.303461438004764	0.7498435429317324	0.9435294117647061
ID74695	74695	4	1.0	69.92238674674584	8.539582827601063	0.0	108.0	108	1.5612142437998886	1		28595.48880597015	28602.0	19739.0	38179.0	2.2990773E7	3211.8482291660475	-0.981074146515164	-923.0364742866465	0.014518183782709011	-0.010073198915190276	1.6445292826755826	1.516428111120104	-0.33365004228841905	1.0844755980294096	7.657286251035006	11.351299878622788	0.7467815032648459	0.9371727748691097
ID55244	55244	4	1.0	70.20805785468244	9.956060107125161	0.0	5.0	5	1.560244846473388	1		28402.521091811388	28342.0	17911.0	39582.0	2.2892432E7	3475.849079188236	-0.9811055018224338	-848.6064428879004	-0.0018277372086588108	0.003477312846454575	1.6976997443098274	1.4548754023662487	-0.8498380093379927	1.1669038747570015	7.647779998705962	10.733922593126689	0.8341196111456155	0.9548961424332334
ID60367	60367	4	1.0	72.34352782320413	7.870106923297827	0.0	33.0	33	1.5407288207238177	1		28543.902937420204	28447.0	16014.0	39015.0	2.2349876E7	3625.6128397434563	-0.9809892340856249	-812.5059543030604	-0.007213495016617446	0.010000858466603467	1.6879986274669576	1.43226054436434	-0.8414736606246028	1.1785555596772501	7.457654952125359	10.458335318308157	0.8568149297586057	0.9532199270959907
ID62416	62416	4	1.0	72.17809007210047	8.517861453532683	0.0	44.0	44	1.5485647457514053	1		28517.51889168768	28478.0	17650.0	38682.0	2.264291E7	3398.8254365763714	-0.9810100469139664	-866.8868939654968	0.004727881419990279	0.008223296146821957	1.6890598808712245	1.4412083365817585	-1.0151319731532913	1.17197482001618	7.533704970757616	11.147281238434916	0.7618694447321516	0.9479665071770339
ID79314	79314	4	1.0	70.75095775513859	4.899667013583074	0.0	132.0	132	1.5776028634262687	1		28449.33252427185	28497.0	17584.0	38545.0	2.344225E7	3336.4736892543715	-0.9810508594516668	-882.909883113156	-0.004456981556596079	0.007773173505121127	1.6743149495775045	1.5176540639220528	-0.9530205428526621	1.1032256885014988	7.818892540628545	10.884098539202103	0.8294117401530979	0.9552845528455282
ID83410	83410	4	1.0	73.23830758280378	7.136066695424193	0.0	153.0	153	1.5828687349946773	1		28487.995157384958	28480.0	18694.0	40300.0	2.3531084E7	3499.409144236267	-0.9811009656896074	-845.2228899177579	0.01028558281436021	9.078833476498461E-4	1.6704561633533705	1.5165577668065433	-0.5790455572732557	1.1014787566390531	7.8711769284382225	11.345822440664506	0.7683826911711477	0.944666286366228
ID88533	88533	4	1.0	71.85530323319348	5.561031569844758	0.0	180.0	180	1.5766435426544203	1		28534.655298416576	28535.0	16804.0	40203.0	2.3426952E7	3595.930656268896	-0.9810572183525885	-821.943380762135	-0.0031054976220999055	-0.009562427876391227	1.7884191034970043	1.4046462722807085	-0.994655614072589	1.2732167085690322	7.809386288299536	11.194880719409275	0.783046997158141	0.9426276534710272
ID66519	66519	4	1.0	73.8559639505028	6.726477821572192	0.0	66.0	66	1.5809559019877413	1		28633.900726392236	28546.0	16516.0	39434.0	2.3651602E7	3748.7714021108713	-0.981031253180485	-790.0703351005236	-0.004003695492505741	-3.009073609307217E-4	1.675664665514002	1.4972121821317772	2.402107650123271	1.1191898419689175	7.8521644237801596	11.114542874067274	0.7987595032343311	0.9543616406701326
ID92119	92119	4	1.0	71.88376032922177	5.573136727803671	0.0	199.0	199	1.575683637821055	1		28518.229927007273	28504.0	16938.0	39959.0	2.3441985E7	3529.795756797577	-0.9810281328228113	-835.5537091040484	0.022846487926910058	-0.012727865432656657	1.7668398268011936	1.4400961431317172	-0.9397146601262167	1.2268901873168832	7.799880035970507	11.121637522531575	0.792428915439595	0.9518561484918803
ID57818	57818	4	1.0	72.32087693696535	7.932473123223856	0.0	19.0	19	1.5417104893934832	1		28467.964376590357	28393.0	15967.0	39110.0	2.237582E7	3577.6235365714483	-0.9809867812869438	-821.1061059531069	-0.01309199299970243	-0.007014869900940706	1.6613588104287302	1.454089475905086	-0.8684928799824174	1.1425423524192906	7.467161204454388	10.991163303393936	0.7767442913942496	0.9503932244404114
ID70618	70618	4	1.0	68.74782895452442	8.18995006283001	0.0	87.0	87	1.5534421271063037	1		28744.875000000022	28748.0	17457.0	38657.0	2.29959E7	3512.7427882989055	-0.9810956428712749	-849.3633223036597	-0.005812598526183302	0.010018362689256528	1.6413370669790526	1.4851827521072676	-0.6603777138753791	1.1051414815114327	7.581236232402775	11.083052517492966	0.7755880539865535	0.9678398058252429
ID87002	87002	4	1.0	72.51199810554911	6.2079447495442395	0.0	172.0	172	1.5785616012014396	1		28621.018203883486	28515.0	18504.0	42498.0	2.3583719E7	3606.129432069055	-0.9810424523649109	-821.4467393284067	-0.013734307821990923	0.0074862478373579075	1.7191145265977716	1.4759026460032747	-0.8222532110000711	1.1647885660027182	7.828398792957585	11.195207429470008	0.7849075666304329	0.9481865284974093
ID92637	92637	4	1.0	71.63293045272546	5.300441869989666	0.0	202.0	202	1.5862106422423108	1		28448.156626506003	28524.0	17463.0	38897.0	2.361197E7	3391.325436209348	-0.9810590131722118	-868.9748131535156	0.0047866815014644265	0.015851734303240314	1.7345584600654436	1.466389962989586	-1.1520853755926188	1.1828766588998822	7.904448811589848	11.057952110736725	0.8123291647151124	0.9634994206257242
ID94181	94181	4	1.0	71.43587425059548	4.712879841241595	0.0	210.0	210	1.590021363991792	1		28380.626347305413	28414.0	18047.0	39959.0	2.3697823E7	3449.6759767590847	-0.9810762205149046	-853.0383141969382	7.843992058915375E-4	-3.806309295791614E-4	1.7170718390431903	1.4875120345721433	-1.1875733608310555	1.1543246704132217	7.942473820905977	10.476433515432221	0.9093660441098681	0.9794841735052757
ID68068	68068	4	1.0	72.48702148728613	5.96029285805717	0.0	74.0	74	1.5684656262635552	1		28674.630864197534	28568.0	19245.0	38216.0	2.3226451E7	3167.5004035848206	-0.9810503960722253	-937.3511854874452	-0.0022841679284311554	-0.0044770137856473295	1.6073519138840635	1.547921436023345	0.9722058683380805	1.0383937301194026	7.72858314350276	10.83050180827137	0.8279661638400349	0.9661319073083782
ID65002	65002	4	1.0	73.22586280403378	8.8306456504442	0.0	58.0	58	1.5387636045914335	1		28537.587708066574	28604.0	18957.0	36953.0	2.2287856E7	3388.426931226199	-0.9811226551476443	-875.4503579147505	0.01826049658906308	-3.880748172841246E-4	1.618638157140496	1.4859585143817327	-0.9598044714097134	1.0892889279711606	7.43864244746727	11.31408150487517	0.730238862720821	0.9507897934386391
ID80874	80874	4	1.0	71.44832689061603	5.399751941060141	0.0	140.0	140	1.537780054727704	1		28507.668797953957	28552.0	17103.0	39090.0	2.2292997E7	3476.576370725024	-0.9810946719042786	-851.0726307837962	0.010099324315963183	-0.0017660702958132428	1.7668919414575528	1.380957060052512	-0.7498498536837187	1.2794691396055176	7.4291361951382635	10.188102023095805	0.8994180801854056	0.9774859287054409
ID72173	72173	4	1.0	68.58875672876235	10.064407190051844	0.0	95.0	95	1.5034536143079669	1		28601.541554959793	28751.0	18036.0	36776.0	2.133675E7	3325.9635110437325	-0.9810199619828475	-888.9610304974152	-0.011378733533538602	0.016086154828087076	1.579957527325331	1.4294886118295398	-0.4785750683725966	1.1052606605261532	7.101170489786672	11.760975581396679	0.6451387183391984	0.9583066067992303
ID76780	76780	4	1.0	70.99794433924706	6.550642010549801	0.0	119.0	119	1.5466094864542683	1		28615.873577749677	28398.0	17909.0	42856.0	2.2635156E7	3654.604739811179	-0.9810536805346629	-810.8947832746128	-0.007029992004333222	-0.0023167118631886217	1.6504253352774716	1.4614974229372293	-0.7492013503465907	1.1292700961186415	7.514692466099545	10.913227281734445	0.7928931685184779	0.9501201923076921
ID85484	85484	4	1.0	73.82287687180377	5.820738683429212	0.0	164.0	164	1.5660522295019743	1		28594.30541871923	28493.0	20590.0	41776.0	2.3218576E7	3289.427633071369	-0.9809481761943007	-895.155982501742	3.8594042941237944E-4	0.002707966687154146	1.6512942518317826	1.490898058504492	-0.4463709701741604	1.1075836086929933	7.704817512680177	10.844870970456896	0.8232342725443292	0.9546525323910487
ID58351	58351	4	1.0	72.3237318068244	7.921281205875668	0.0	22.0	22	1.541710489393483	1		28479.98341836737	28397.0	15815.0	39224.0	2.2328307E7	3600.2429109165178	-0.9810265331912248	-818.0351884175333	-0.011458689101746588	-0.011624043821068028	1.6499706415297406	1.4749589248902322	-0.8945385798777234	1.1186553155387247	7.467161204454386	10.464925059575812	0.8568270049786805	0.9667692307692305
ID82416	82416	4	1.0	72.43215731043871	6.857871933839225	0.0	148.0	148	1.5866874829692226	1		28509.45476477685	28453.0	19760.0	42673.0	2.3634338E7	3470.4721496490843	-0.9810563151370107	-850.8633572937507	-0.014054666570598473	0.009540026373451416	1.7116864600812873	1.4829305400054618	-0.47427489592697325	1.1542593627311655	7.909201937754359	11.000221632974315	0.821371552287925	0.9465301478953358
ID60917	60917	4	1.0	72.33038997715965	7.87497116543677	0.0	36.0	36	1.5529550783007575	1		28548.0491183879	28482.0	15647.0	38970.0	2.2667151E7	3591.288213916471	-0.9810599589431095	-823.5136561678779	-0.002944566694594653	-0.0014298226611907758	1.6954859146709427	1.4537251575714216	2.291737093456314	1.1663043085141376	7.576483106238255	10.669211402019965	0.836397801102791	0.9544910179640722
ID89079	89079	4	1.0	71.89252584524891	5.462276071854999	0.0	183.0	183	1.5626672122333018	1		28609.17369727048	28495.0	17313.0	40321.0	2.3058994E7	3579.8131051674213	-0.9809768848026312	-824.2369746427344	-0.0030050337748374865	-6.42812607228342E-4	1.7692343713218104	1.407418708087956	-1.118164331923515	1.2570774860065614	7.671545629528579	11.029355079784947	0.7924876431961009	0.9544648137196927
ID73718	73718	4	1.0	68.88889934798114	8.7849086519089	0.0	103.0	103	1.5799986170667963	1		28625.70873786412	28460.0	21449.0	41835.0	2.3587584E7	3474.4201635350555	-0.9810258968362207	-851.967683038133	0.028228356795831428	-0.015371832502715696	1.7424622812163642	1.4960025761116094	0.5525653959941526	1.1647455084906002	7.842658171451142	10.985389883579353	0.8166617220299416	0.9504608294930876
ID62968	62968	4	1.0	72.83420637441971	8.65301220649083	0.0	47.0	47	1.5412197332169886	1		28513.526315789488	28521.0	17894.0	38756.0	2.2212037E7	3505.3981918693758	-0.981189221723742	-848.5737096041123	0.005677678165097113	-3.516749569389167E-4	1.6547668035040812	1.4513563738903834	-1.023008651706846	1.1401519525273127	7.462408078289861	10.914630202237559	0.7871741186564754	0.9538274605103281
ID90620	90620	4	1.0	71.91100003185824	5.61463143839769	0.0	191.0	191	1.5809559019877433	1		28540.303766707173	28497.0	16909.0	39856.0	2.348867E7	3565.915671223901	-0.981076666787482	-829.8943893820746	7.577630832439887E-4	-0.0014642688961931782	1.7486149910731477	1.4450523247877185	-1.1080083380703813	1.210070362905387	7.852164423780179	11.15316336891557	0.7932372892884622	0.958792803250145
ID69630	69630	4	1.0	70.2172717434252	6.551353186403853	0.0	82.0	82	1.5732813134512094	1		28753.66381418096	28689.0	17808.0	39962.0	2.3520497E7	3718.166780652823	-0.981046207164944	-800.5485100053174	-0.012177244446190325	0.011743414805769712	1.6731065623978436	1.5232545098424313	-0.5937833070457218	1.0983762408626734	7.776114405147897	10.76636733302779	0.84301270327919	0.9528246942341275
ID78334	78334	4	1.0	70.69678305060003	4.879261268441244	0.0	127.0	127	1.5752034660476542	1		28457.30937880632	28579.0	17578.0	38119.0	2.3363451E7	3277.393460793342	-0.9810724574526754	-900.1235009246271	0.011438503198807966	0.0031767297883682865	1.671085411086604	1.5062301604004324	-0.9696356549867515	1.1094489109435604	7.795126909805972	10.613640275006365	0.8695695548793291	0.9635722679200938
ID68739	68739	7	1.0	12.832527593572891	36.30625059246554	0.0	77.0	77	1.4008277059767824	1		27365.405238828967	27291.0	15342.0	40648.0	1.7760148E7	3659.9015858265207	-0.9810331155057352	-773.48187283694	-0.003319150595553522	0.01487853840551196	1.464586536894937	1.3529335513671195	-0.9473375837514054	1.0825265848533312	6.164804635377052	9.793150590347725	0.8077636705688831	0.9494875549048323
ID66181	66181	7	1.0	12.321616849872402	37.62626417310401	0.0	64.0	64	1.40621759778372	1		27246.879389312962	27195.0	15418.0	39033.0	1.7846706E7	3741.1077975259013	-0.9809470289869047	-749.9449622876239	-0.020783672984007493	0.01808883028785402	1.5238655563630454	1.3277244699030635	-0.9156561254652741	1.1477272513282082	6.212335897022206	9.483681727000219	0.8679822669422828	0.9724702380952378
ID59141	59141	7	1.0	5.244784715386282	43.93740435222111	0.0	26.0	26	1.3817975304423666	1		26514.033227848104	26550.0	17946.0	37854.0	1.6756869E7	3202.632235121992	-0.9811250710718671	-860.672189081669	-0.0015536070793622533	0.0016463517230850403	1.4481229812103675	1.3272283804647238	2.2671804219494613	1.0910880165953902	5.998445219618988	9.830644592953025	0.7799819819940144	0.9663093415007649
ID61318	61318	7	0.9873865842819214	8.240664749150875	41.28944204142781	0.0	38.0	38	1.2101868049578208	1		27250.72520661157	26680.0	21914.0	41791.0	1.3189351E7	4153.422937310251	-0.9808104407086826	-670.6902339069018	-0.0023741596997294604	-7.870522383752133E-4	1.282321244792226	1.183435014067323	-1.311935840445102	1.08355864880577	4.601026127251332	8.935943865236505	0.7240752445710849	0.9434697855750483
ID56072	56072	7	1.0	4.1450396000633125	42.69495278924697	0.0	9.0	9	1.4083677788526658	1		26646.759938837917	26654.0	15984.0	39321.0	1.7426981E7	3450.593334537241	-0.9810213204174618	-798.3495379456531	-0.0011092145270326214	0.0060634617211652204	1.490453857519599	1.344252674494202	-0.5770711948189164	1.1087601950134915	6.2313484016802665	9.3867379546218	0.8887149987816312	0.9732739420935412
ID63752	63752	7	1.0	11.317257508813096	38.75365474732301	0.0	51.0	51	1.3613906986402498	1		27059.607491856674	27114.0	17525.0	39769.0	1.6614599E7	3242.894262042598	-0.9810649993923205	-864.6715280925827	-0.01762407333780675	-0.022755469736884724	1.5306732116266561	1.2511608372774872	2.375136398833666	1.2234024323822228	5.822579551531903	9.670461440769849	0.7824037073681986	0.9570312499999998
ID58250	58250	7	1.0	5.22587354519745	43.926634471196316	0.0	21.0	21	1.3768615441287577	1		26555.293739967925	26611.0	17553.0	38037.0	1.6543948E7	3215.614353058743	-0.9811461199765171	-859.5083467181307	0.004543785665222808	0.003327154916453934	1.4638303266281063	1.3232662178824024	2.195571185083213	1.1062251169463435	5.955667084138351	9.747754717920396	0.7876460367771962	0.9470899470899472
ID64139	64139	7	1.0	11.283363973011038	38.57164213422695	0.0	53.0	53	1.3691479733843248	1		27114.113268608406	27125.0	18042.0	39663.0	1.6756522E7	3279.910594423079	-0.9810049979998344	-853.87691510655	-0.014702389354658002	-0.007026215709181302	1.5133541253067364	1.2662568695171008	2.524362062532853	1.1951399133446505	5.889123317835117	9.80321676646331	0.770057758811574	0.9372163388804842
ID67338	67338	7	1.0	12.66752502595023	36.188474699128754	0.0	70.0	70	1.3905293552858682	1		27411.89498432601	27355.0	15421.0	40641.0	1.7488789E7	3710.9086321175546	-0.9811568215235572	-769.2598386816172	-0.020360171664866016	0.011984272050636766	1.5069938336525988	1.3135264476083912	2.210041899854437	1.147288534917941	6.074495238251246	9.651544655432678	0.8194574561592535	0.9587396849212302
ID55692	55692	7	1.0	4.178803381994055	42.723513541787476	0.0	7.0	7	1.4153333077901356	1		26642.15558912384	26629.0	15794.0	38816.0	1.7637107E7	3418.678265303063	-0.9810561095987754	-807.1714628911034	-0.004749092214646902	0.0022577364797042505	1.5203667467761517	1.3327367673864847	-0.611111868436661	1.1407854754075795	6.293139041818971	9.513146942584424	0.8738336831908967	0.9706744868035186
ID60428	60428	7	1.0	6.6574746799962945	42.128452348911246	0.0	33.0	33	1.4486149578794756	1		26835.02161383281	26802.0	19729.0	40946.0	1.8623505E7	3464.833273658456	-0.9810499897229208	-801.9204550716416	-0.001825496791717875	0.0046237276527461	1.4824093052922782	1.4350435435226645	0.2215375593546194	1.0330064979445452	6.592585990183474	9.52600187476044	0.9129444271880353	0.9753867791842475
ID65805	65805	7	1.0	11.781507550405692	37.8281734676787	0.0	62.0	62	1.3856244745513608	1		27177.135433070882	27180.0	17451.0	38954.0	1.7257481E7	3312.6699173972884	-0.9810734439553073	-850.5217724080435	-0.008030602933464566	-0.022588635003940132	1.5286970172839232	1.3043722460761327	2.5142192049490006	1.1719791048012664	6.031717102770605	9.459289679156768	0.8470982361382269	0.9527027027027029
ID66573	66573	7	1.0	12.530309587397447	36.914271375931015	0.0	66.0	66	1.421200552234994	1		27335.910179640712	27213.0	15142.0	39855.0	1.8260388E7	3772.4919900522877	-0.9809477351286898	-746.1642996614581	0.014688422206419366	0.006855782305708859	1.5087018317614174	1.3662267955946787	-0.6269920623072098	1.1042835908548576	6.345423429628642	9.50545556165752	0.882520089116098	0.9737417943107224
ID65423	65423	7	1.0	11.53952471038103	37.942227631477884	0.0	60.0	60	1.3899852232535743	1		27132.80094043884	27207.0	17465.0	39792.0	1.7310727E7	3259.5269854849043	-0.9810683132144266	-862.740094577697	-0.004529554448873456	0.0010295014988190721	1.532434623677154	1.264769865802724	2.5870926644178813	1.2116311948217935	6.069742112086732	10.29750823944855	0.7193095183132702	0.9396615158204563
ID67729	67729	7	1.0	12.669593428996807	36.18847249302468	0.0	72.0	72	1.385078415623928	1		27402.887835703008	27354.0	15591.0	40192.0	1.7346028E7	3705.87835661734	-0.9810545749249732	-765.8152007217136	-0.004854624461457768	0.011923502733201126	1.4688079147462967	1.3244335534809186	2.1357105054713346	1.1090083839132048	6.02696397660609	9.42401941899275	0.8527782496370593	0.9613343442001516
ID55315	55315	7	1.0	4.201900514732809	42.723505233629304	0.0	5.0	5	1.4024468485391899	1		26645.713405238836	26651.0	16004.0	39276.0	1.7293068E7	3450.537832181665	-0.9811384568174535	-803.38483785786	-0.0015608089401767866	-0.014675367842939886	1.5081040485966095	1.3252290218421876	2.4102307804316903	1.1379950361336104	6.179064013870593	9.436580885934557	0.8719733760230514	0.9803921568627447
ID57364	57364	7	1.0	5.193437118280736	44.18571388180536	0.0	16.0	16	1.3630566882890527	1		26490.573289902284	26565.0	17900.0	37586.0	1.6265212E7	3222.455887692984	-0.9810756950000021	-852.348006167582	-0.0032550470420007797	-0.0031728136835844677	1.441108888861052	1.3101328609766973	-1.0732963294325857	1.0999715615000394	5.836838930025451	9.588061772762568	0.7978585918937566	0.9593749999999996
ID65048	65048	7	1.0	11.393011502432618	37.933838552310895	0.0	58.0	58	1.4083677788526663	1		27140.873475609733	27134.0	18141.0	39304.0	1.7804413E7	3243.735261008383	-0.9809783770229656	-863.0188458615066	0.02534563925402673	-0.005916838867562242	1.5706652244608619	1.343277983617534	2.665302021194925	1.16927787369146	6.231348401680271	9.395478873684558	0.8870621671418986	0.977628635346756
ID63385	63385	7	1.0	11.530769269662068	39.038695258430515	0.0	49.0	49	1.380702169564362	1		26960.703174603164	26995.0	17684.0	39215.0	1.6985243E7	3179.7461846627066	-0.9810249180465097	-876.7285194758729	0.0018990604783809836	-0.005371564654806152	1.5275312978185158	1.2770437275002355	-0.7998494786723926	1.196146431734644	5.98893896728996	10.15219514549459	0.7301966512851034	0.9340252038547074
ID60059	60059	7	1.0	5.780335128971962	42.99069246048707	0.0	31.0	31	1.3619462549574521	1		26711.893790849666	26817.0	17658.0	37773.0	1.6347679E7	3192.732328061976	-0.9811147348991321	-869.2983950727732	0.002098875036835533	0.0034293517515766097	1.4608407562460162	1.3041383178918724	2.2154789576328184	1.1201578361775704	5.827332677696413	9.90948283007318	0.7457232734860247	0.9423520368946956
ID59678	59678	7	1.0	5.522990500987719	43.53261407177146	0.0	29.0	29	1.3768615441287573	1		26591.8290734824	26681.0	17992.0	37904.0	1.6646485E7	3221.970784898178	-0.9811504661870203	-859.1947386365538	-0.0013664608500683485	0.003593136909820623	1.4443254568495223	1.3247953221215965	-1.1611934348706099	1.0902253598967304	5.955667084138348	9.77057644958824	0.7839708281711261	0.9492424242424241
ID58784	58784	7	1.0	5.257872106353511	43.947747128882284	0.0	24.0	24	1.3872613616838998	1		26547.466981132093	26595.0	17788.0	37729.0	1.6884189E7	3204.860575862709	-0.9811726585602176	-863.3768172254282	-0.0018255736708893693	0.0031219205984487903	1.4862677492454066	1.3119003834948253	-0.9769493208600807	1.1329120472440728	6.0459764812641525	10.54130818888838	0.6837341881839283	0.9443207126948779
ID56996	56996	7	0.993707537651062	5.037066501517192	43.70327159913818	0.0	14.0	14	1.4475701579181803	1		26470.982683982686	26444.0	20596.0	38554.0	1.8344391E7	2900.090173949901	-0.9811590038056894	-950.657523414167	-0.0034675277535125663	-0.002396396208469246	1.4742578905128279	1.4379095614507633	0.7819936662664633	1.025278591948016	6.583079737854441	10.010752993179867	0.8254779714239253	0.9767277856135398
ID64677	64677	7	1.0	11.387819872437145	38.25527725704418	0.0	56.0	56	1.4062175977837195	1		27108.565548780498	27129.0	17714.0	39263.0	1.7783219E7	3236.0149376374698	-0.9810480970311567	-867.288306611876	-0.007261371580951077	-0.009000528958175165	1.5614978769339491	1.296596865129411	-0.6567389464193524	1.2043048374778376	6.212335897022202	9.69738827843297	0.8301474227926475	0.9443641618497107
ID68137	68137	7	1.0	12.719440597051234	36.205223855314635	0.0	74.0	74	1.3801541631250083	1		27389.043062200966	27322.0	15559.0	40362.0	1.717293E7	3710.4566901636745	-0.9810266566099747	-763.3372028537793	0.006688360880896658	0.008413485179149891	1.4528798495937891	1.3318515472199712	-0.7810975468058666	1.0908722166719296	5.984185841125445	9.602277040788252	0.8155798219669471	0.9494720965309199
ID69288	69288	7	1.0	12.86124766619869	36.36383264065233	0.0	80.0	80	1.3910732744755676	1		27387.771517996876	27290.0	15949.0	40742.0	1.7500786E7	3726.285897138409	-0.9810597291586497	-761.4121154620025	-4.100283431732607E-4	0.017209425005267214	1.4788971124857986	1.3490714775356083	-0.8678452371033898	1.0962333257444201	6.079248364415764	9.486783487608184	0.8488320567508378	0.9587706146926539
ID57899	57899	7	1.0	5.21784731113559	43.95975776224959	0.0	19.0	19	1.3817975304423673	1		26533.19047619046	26621.0	17581.0	37270.0	1.671591E7	3195.8442990876297	-0.9811471052718708	-864.1516079069158	-0.0042953695923701515	0.004295070861382917	1.4676944751885272	1.31272295278927	2.029250268453024	1.1180534872723709	5.998445219618993	9.427957573732382	0.848034112057073	0.9745173745173744
ID54572	54572	7	1.0	4.198764059240228	42.75981754457911	0.0	1.0	1	1.398124968159124	1		26620.61325115564	26630.0	15779.0	39323.0	1.7276778E7	3454.0706098259825	-0.9809941225065446	-795.6009994438274	0.006901832493579388	0.004051872744027425	1.4987601278120641	1.3237374588350361	2.5523821701301577	1.1322185663092572	6.141039004554465	9.731932339245306	0.8148047612407352	0.9591685226429099
ID56620	56620	7	1.0	4.807838238362563	43.08331304663006	0.0	12.0	12	1.37795995798046	1		26552.414673046278	26632.0	17277.0	38477.0	1.6648364E7	3343.198349122214	-0.9811468460078228	-826.6503826962099	-5.017335368407154E-4	-0.00671854204119067	1.4301104324776275	1.346804265365448	-1.021366632301532	1.0618546950395757	5.96517333646737	9.767863913869629	0.7856583511934873	0.9522003034901365
ID60976	60976	7	1.0	7.275719380265771	41.352775566854156	0.0	36.0	36	1.4115869094041134	1		26994.307575757593	26943.0	17058.0	40715.0	1.7816243E7	3666.1294894379325	-0.9810346592424632	-761.7598664057294	-6.952189880131141E-4	0.00865234323169436	1.4908010224131318	1.352796558603041	-1.0941058572405846	1.1020142037858232	6.25986715866736	9.712816360254358	0.8338436501023399	0.9578181818181819
ID69680	69680	7	1.0	12.899256611118583	36.37210778375617	0.0	82.0	82	1.3981249681591243	1		27333.188854489137	27230.0	15847.0	40628.0	1.765724E7	3652.324956665944	-0.9810014532922785	-772.8588007413571	-0.005989636781497122	0.0034371344913588496	1.4953197955501694	1.3209692466568885	2.153093956806162	1.1319868341632688	6.14103900455447	9.406675328821317	0.8721263546730341	0.971428571428572
ID58419	58419	7	1.0	5.2232944645547565	43.924117930505254	0.0	22.0	22	1.3779599579804616	1		26554.62679425837	26607.0	17892.0	37543.0	1.6649751E7	3227.623107550313	-0.9811372544406122	-855.8787458850253	-0.003215528064626307	-4.523060835268575E-5	1.465176652595266	1.3131962564181248	2.090011821663567	1.1157331932941106	5.965173336467383	9.259276598821172	0.8743369178837341	0.975894245723173
ID63028	63028	7	1.0	11.732384717344829	39.66283107577578	0.0	47.0	47	1.3768615441287573	1		26936.41082802546	26882.0	16628.0	37124.0	1.6916066E7	3300.375023880737	-0.9810866020469803	-846.7285730004874	0.002807738234003835	0.0017016565126055337	1.4893773852029706	1.3025216315503165	2.525130456364649	1.1434569293334886	5.955667084138348	9.66302619243588	0.8015192619382148	0.9499620924943143
ID54965	54965	7	1.0	4.205620700088379	42.751777193949415	0.0	3.0	3	1.401367628026499	1		26656.66872110939	26704.0	15793.0	39193.0	1.7300178E7	3437.208431579612	-0.9810328113165832	-802.2515601370814	-0.007783445095304484	0.005773418970503848	1.5047830470137233	1.318073945035899	-0.5664819686943906	1.1416529798506405	6.16955776154156	9.493229111781126	0.8602723686645706	0.9643387815750366
ID68921	68921	7	1.0	12.827470075302122	36.29316389473154	0.0	78.0	78	1.3861703183679048	1		27349.59404388715	27248.0	15783.0	40562.0	1.7449041E7	3665.1265667325238	-0.9810311292534417	-771.8505437558476	-0.003914945363982663	0.004896792700989978	1.5108518420764538	1.3000399622061856	-1.089723506368913	1.1621579997529596	6.03647022893512	9.234791836847437	0.8894851591199464	0.9724349157733535
ID59321	59321	7	1.0	5.28781760496842	43.848402756532344	0.0	27.0	27	1.3817975304423675	1		26529.77496038032	26585.0	17833.0	37793.0	1.6740288E7	3192.5427190201945	-0.9811520789988549	-865.1665504266871	0.008408532463963761	-1.9596160855625667E-6	1.4649535148236639	1.310387907802671	-0.9867179098300771	1.11795408527554	5.998445219618994	9.42503400370244	0.848560300427514	0.9604261796042622
ID64314	64314	7	1.0	11.256158283456488	38.510575896753956	0.0	54.0	54	1.3965008146952926	1		27110.511627906973	27106.0	17426.0	38862.0	1.748628E7	3221.126316064242	-0.9810556752976692	-871.7149193420863	-0.0012221007025327562	0.006626306717606415	1.5604000410263459	1.2590960795883162	-0.6997293026319988	1.2393018025570746	6.12677962606091	10.104098086562171	0.7541313868765165	0.9443223443223436
ID67131	67131	7	1.0	12.654065029746741	36.237351617758904	0.0	69.0	69	1.389440878128625	1		27422.773437499978	27345.0	15462.0	40131.0	1.7550575E7	3688.872602848258	-0.9809863818127915	-767.0892989134825	-0.0031973043455198915	-0.01426803459330575	1.4543035712451151	1.3391445627093765	-1.013685784801615	1.0859944562689685	6.064988985922215	10.08181570576368	0.7498292398563682	0.9536621823617337
ID62653	62653	7	0.9858507513999939	12.334053992824433	39.34609453034139	0.0	45.0	45	1.2095615469440055	1		27166.521829521836	26756.0	21982.0	40112.0	1.3067097E7	3624.890037993334	-0.9809703052929412	-772.6685541214902	-0.0374671969923068	-0.020046034809190937	1.353921770919343	1.0872134570645566	1.8868316955811382	1.2453136613806186	4.59627300108682	13.15067593763599	0.33397928332483673	0.8004966887417215
ID60606	60606	7	1.0	6.791570862087873	41.915362815354435	0.0	34.0	34	1.4174696611687827	1		26870.004531722047	26795.0	18553.0	39845.0	1.7787943E7	3515.8589968323913	-0.9811595658444142	-796.003581758131	1.362229083346622E-4	-0.012484842226389707	1.4558253392579472	1.4070810010296146	-0.9888470283749528	1.034642169279995	6.312151546477036	10.357950885610784	0.7393321405095503	0.9458689458689458
ID56256	56256	7	1.0	4.146489687899423	42.70519031111245	0.0	10.0	10	1.4115869094041136	1		26642.10000000003	26626.0	15744.0	38983.0	1.7583786E7	3429.5764045606675	-0.9810911757051	-806.1257804197925	-0.006146443137290533	3.019625883875781E-4	1.5089042336905023	1.3337251097694305	-0.6164316445789872	1.1313457493136319	6.259867158667362	9.8590567819618	0.8092901328449269	0.9585152838427947
ID68544	68544	7	1.0	12.842721114372576	36.25725127695633	0.0	76.0	76	1.3828920237073874	1		27355.825949367107	27301.0	15750.0	40648.0	1.7288882E7	3693.877675755655	-0.9810587425296504	-767.1557116020293	-0.0033636775891527208	-0.012750669750248123	1.5058979917281303	1.322712965064019	-1.1283351039634157	1.1384918962030777	6.007951471948025	9.204858656960626	0.8910499121831595	0.9813664596273294
ID66755	66755	7	1.0	12.528199411152249	36.56314444037502	0.0	67.0	67	1.3997472370879267	1		27389.892141756543	27285.0	15205.0	40684.0	1.777604E7	3769.83120108115	-0.9809883841577078	-749.7962222488895	0.004894972452129336	-0.002465129551700397	1.4727366994660147	1.3526085933447096	2.3682420544281255	1.0888121713202	6.155298383048015	10.042035828204927	0.7670354594733548	0.9350180505415167
ID57542	57542	7	1.0	5.14136510242555	44.05938908492838	0.0	17.0	17	1.3602789053158548	1		26506.312703583044	26564.0	17660.0	37373.0	1.6274876E7	3217.34296208256	-0.9810747569351099	-854.1666089517207	-0.003986139064526766	-0.003302909961078208	1.4456883359984187	1.3019756345345803	2.0809852465719167	1.1103804845896457	5.813073299202877	9.114845579238075	0.8792594252341368	0.9698651863600316
ID65607	65607	7	1.0	11.797692023794239	37.87044541317168	0.0	61.0	61	1.3910732744755676	1		27155.929687500004	27117.0	17076.0	39217.0	1.7379795E7	3293.293368975917	-0.9809996149903741	-851.4726196640333	-0.0095992961607824	-0.0031283797159198843	1.5290743147745125	1.2862946465066711	-0.6171503325417612	1.1887434336504348	6.079248364415764	9.229694995198216	0.8967782189649302	0.9770817417876241
ID65992	65992	7	1.0	12.22197043890914	37.9444026543242	0.0	63.0	63	1.404602801923477	1		27158.01223241589	27120.0	16597.0	38761.0	1.776134E7	3452.460771850585	-0.9810862855989223	-816.0741109851297	-0.02107211686482471	0.008849269973052317	1.512776561752868	1.3161701699657833	2.312433852998895	1.1493776384494383	6.198076518528659	9.856060718022496	0.8017889321425244	0.9553113553113557
ID66376	66376	7	1.0	12.508289473662895	37.1970847594979	0.0	65.0	65	1.419069815576131	1		27302.414156626528	27187.0	16523.0	39496.0	1.8128803E7	3645.2730364082745	-0.9810573277071738	-775.8077659938161	0.0030737657467799907	0.0023956715511463185	1.4676987155187045	1.4040579863149436	2.5950796446220785	1.0453262826920637	6.3264109249705776	9.518268427849016	0.8775085667518667	0.9651921682378534
ID58954	58954	7	1.0	5.259497862094531	43.93783527109712	0.0	25.0	25	1.379605939006805	1		26531.776190476205	26563.0	17864.0	37831.0	1.6715019E7	3204.7474406100637	-0.9811224094791522	-860.5560166941794	-0.006941870087508137	0.0017707033919457556	1.4736497541228817	1.2988434714175632	-0.8011466847702194	1.1345861041396577	5.97943271496093	9.749668474811465	0.790478661016607	0.9515885022692893
ID67532	67532	7	1.0	12.661530648424591	36.191482066077086	0.0	71.0	71	1.3823448853976597	1		27413.692675159262	27310.0	15515.0	40341.0	1.7215799E7	3718.6480084385466	-0.9809611566183554	-759.6677909088281	2.726505686629411E-4	8.201264006858387E-4	1.48191202552261	1.2971365421934509	-0.9678178786337021	1.1424487533260799	6.003198345783508	9.698384496299731	0.8020358126559312	0.9517709118311981
ID55889	55889	7	1.0	4.170944892110072	42.69877421313591	0.0	8.0	8	1.4115869094041138	1		26645.559451219535	26637.0	15970.0	39020.0	1.7479487E7	3444.1981221841907	-0.9811445857414807	-805.1256196129167	-0.001502224126807413	-0.006656520113980612	1.5247029849278884	1.3383814633440327	-0.656748727369527	1.139214063170241	6.259867158667364	9.270723956712327	0.9152667415908796	0.9748334566987414
ID63953	63953	7	1.0	11.36278097054684	38.732182621515754	0.0	52.0	52	1.3663825737253035	1		27089.236245954675	27126.0	17732.0	40136.0	1.6741148E7	3249.1450623442056	-0.9810695518708097	-864.1647704431817	-0.003922505390380953	0.0012554566865679566	1.5221878324121736	1.2339819271499113	-0.705724435145453	1.2335576388285705	5.865357687012542	9.789682369018589	0.7690722895703846	0.9463190184049074
ID55508	55508	7	1.0	4.179595366071098	42.70755131462441	0.0	6.0	6	1.4035252392010602	1		26653.541411042956	26671.0	15781.0	39542.0	1.7378109E7	3455.470636221778	-0.9810933410741152	-800.5219571047456	-0.010010648127949707	-0.0024267640876537012	1.510420144168547	1.3203556352923982	-0.7374833245875473	1.1439494813335334	6.188570266199624	9.425735086629675	0.8753258036350117	0.9730941704035873
ID65236	65236	7	1.0	11.453207752224374	37.94628242619762	0.0	59.0	59	1.380702169564362	1		27161.509523809502	27186.0	18157.0	39328.0	1.7111751E7	3307.4987498162936	-0.9809981027673682	-847.9210403578525	0.02831554759352082	0.011657785057701582	1.535623997758548	1.2841709229972313	-0.5312820973329797	1.1958096622951326	5.988938967289961	9.25853680354334	0.8779606204340514	0.9692307692307693
ID63573	63573	7	1.0	11.331391164453262	38.77393246546175	0.0	50.0	50	1.3763120084676228	1		27057.09744408946	27112.0	17498.0	39970.0	1.6937743E7	3193.9097878445887	-0.9810322030350608	-876.3042691608197	0.007670158328530974	0.009957703700843997	1.5566934265580126	1.2402268508728864	2.4405593726685026	1.2551682988175858	5.950913957973833	9.250630124030334	0.8738781929884835	0.972804972804973
ID59862	59862	7	1.0	5.672153472616575	43.22859061296269	0.0	30.0	30	1.3807021695643606	1		26497.280254777066	26576.0	17516.0	37918.0	1.6640292E7	3211.2621050448242	-0.9811272251537223	-857.9166742731725	0.003868280571296378	0.009494901722641703	1.4507990261397676	1.3412701370833608	-0.9946570657521083	1.0816605738308476	5.98893896728995	9.33912817411019	0.8628733968442397	0.9669992325402917
ID60247	60247	7	1.0	6.145624783846771	42.442888920184075	0.0	32.0	32	1.3970424089815827	1		26755.55968992246	26726.0	20242.0	38197.0	1.7257336E7	3125.6085536533046	-0.9811358368178623	-890.4325832667108	0.011891621142805004	0.005521525236569648	1.4294596174267953	1.3716094867579844	-0.7801571083951936	1.0421768230879978	6.1315327522254375	10.463185981197134	0.7038028589532465	0.9576837416481069
ID67931	67931	7	1.0	12.679983864618734	36.184564181036635	0.0	73.0	73	1.3872613616839	1		27383.6735015773	27299.0	15749.0	40020.0	1.7361249E7	3679.572093187598	-0.9811502915064293	-774.7387635961543	0.03468924705246134	0.013257538852700571	1.447046532206743	1.3836230655463766	2.34158181611516	1.0458386884691901	6.045976481264155	9.394924985502719	0.8607750770035988	0.964366944655042
ID57179	57179	7	1.0	5.178695626802944	44.016496287316656	0.0	15.0	15	1.4121227177017945	1		26483.73100303952	26461.0	18480.0	38045.0	1.7426295E7	3140.6814439061964	-0.9811967610552768	-880.0527738583191	0.015363947324582216	-0.001768969101421957	1.4811063700397997	1.3723889520976187	2.4086752927604174	1.0792176429109348	6.264620284831881	9.734074813317905	0.830835905613282	0.9648609077598826
ID61150	61150	7	1.0	7.584299896176913	40.700113057683936	0.0	37.0	37	1.4062175977837195	1		27073.49082568808	26995.0	16168.0	39361.0	1.7706063E7	3489.9571420961065	-0.9809712223035045	-799.8333957124324	-0.009180816596310896	-0.022059464777030684	1.5159194395480389	1.3335483566976385	2.14033706395764	1.1367562577948196	6.212335897022204	9.640555231843216	0.8399640512603266	0.958914159941306
ID55135	55135	7	1.0	4.205396949152011	42.74189446198215	0.0	4.0	4	1.412122717701794	1		26659.863636363647	26655.0	15806.0	39329.0	1.759551E7	3451.5453537325784	-0.9810560704425889	-800.014934106769	0.016334755112877047	0.005082463714464016	1.527081292379256	1.3346855030626794	2.5251822178982866	1.1441506548734435	6.264620284831877	9.44661537646843	0.8821697265611712	0.9741315594974128
ID64870	64870	7	1.0	11.414029393520027	38.059451608249695	0.0	57.0	57	1.3899852232535737	1		27143.15384615386	27168.0	17917.0	39444.0	1.7290189E7	3288.230803800342	-0.9810306081022369	-853.8019829383666	-0.012817609423936034	4.067508096285532E-4	1.5222381334542674	1.2926831721384309	-0.6358669037443356	1.177580219394435	6.069742112086725	9.66382947825435	0.8167357903144506	0.9529850746268653
ID59495	59495	7	1.0	5.2834298690744514	43.62471767846488	0.0	28.0	28	1.3519113116327697	1		26560.688225538983	26645.0	17476.0	37777.0	1.6016095E7	3247.5612197550854	-0.9810819037094656	-848.2811304749825	0.002088869187863918	-2.628691938580067E-4	1.4577212767243	1.2794673988578396	-0.9576160895891903	1.139318811894375	5.741776406735136	9.132141812928353	0.8651887155267307	0.9718423169750605
ID58088	58088	7	1.0	5.235135776439273	43.93204830695417	0.0	20.0	20	1.379605939006805	1		26543.6947535771	26611.0	17976.0	37833.0	1.6695984E7	3201.721985774558	-0.9811180356719619	-861.552681231843	4.91970289276672E-4	-0.006777973600011342	1.4948081057028562	1.2972922813749044	-1.0655810314580656	1.1522523699274765	5.9794327149609305	9.753196140949893	0.7899069426862718	0.9508692365835225
ID58601	58601	7	1.0	5.2165410533236	43.94587967256606	0.0	23.0	23	1.3647206441740576	1		26551.814332247544	26592.0	18031.0	37661.0	1.6302814E7	3243.4260552054293	-0.9811500857748936	-852.2092913436921	0.012996439252198622	0.0037603811264559444	1.4449533170322504	1.3105442718233686	-0.9627780498270326	1.1025597136233158	5.851098308519005	9.150352265945855	0.8781559166766194	0.9685287175452406
ID63209	63209	7	1.0	11.719590973996862	39.12754853847084	0.0	48.0	48	1.4254524706424303	1		26924.83630952381	26884.0	19208.0	38869.0	1.809349E7	2933.332551877082	-0.9810718727033967	-951.5134733681813	-0.007261656807965493	0.008274296983914015	1.5374636237262964	1.3458130099950967	2.4422115768409722	1.142405083252909	6.383448438944778	9.713841700564211	0.8501257582265	0.9634146341463415
ID54764	54764	7	1.0	4.197360560188939	42.752708458065726	0.0	2.0	2	1.4046028019234769	1		26667.292048929638	26675.0	15769.0	39326.0	1.7440409E7	3454.1269235968257	-0.9810212827434966	-798.145729796155	-0.0025169900865346716	-0.011924485368979052	1.5000604668956037	1.3402887742006881	-0.6967584450075378	1.1192069170244294	6.198076518528655	9.609228949629838	0.8435089898584531	0.9623616236162361
ID56813	56813	7	1.0	4.829521193835044	43.089597196066755	0.0	13.0	13	1.381797530442366	1		26581.106180665607	26640.0	17060.0	38205.0	1.6772678E7	3319.437407363812	-0.9809904647261689	-826.4790481282597	0.00184543840151165	0.00808879526631038	1.4591067688330825	1.3406126906530456	-0.5229323233328064	1.088388002743966	5.998445219618981	9.401380808082076	0.8528355046747279	0.9730146491904397
ID56431	56431	7	1.0	4.7862255863126535	43.05640527440981	0.0	11.0	11	1.4024468485391892	1		26583.307098765432	26649.0	17610.0	38279.0	1.7225983E7	3296.3295985205214	-0.9811234615489031	-838.3197117453133	0.0017460220094340617	0.011405192221864927	1.4579645535558696	1.3753998414793311	2.6077828823102087	1.060029607090644	6.179064013870587	9.451204565221047	0.869277086072387	0.965107646622123
ID64497	64497	7	1.0	11.414440313179107	38.348545876463284	0.0	55.0	55	1.3921604753249757	1		27126.302652106082	27122.0	18101.0	39492.0	1.738796E7	3243.223117923524	-0.9810312320723347	-865.1421711652258	-0.002730909934526228	0.007330159833394701	1.5506774804913548	1.2651245924305046	-0.6546919939786726	1.2257112775843348	6.088754616744784	10.218698928379903	0.7327353233397944	0.9412196914033789
ID69488	69488	7	1.0	12.849028035301323	36.41281449216529	0.0	81.0	81	1.383985651417818	1		27337.30489731439	27270.0	15744.0	40669.0	1.7304514E7	3745.023434581074	-0.9809698001239892	-752.5640016652268	-0.0071335774226007264	0.0038461117953035974	1.5072670004604338	1.2951261441146393	2.213368108115562	1.163799377620329	6.017457724277056	10.019765394529374	0.753195654824308	0.9518796992481203
ID62834	62834	7	0.9960482120513916	11.908443419715919	39.68080782859234	0.0	46.0	46	1.4190698155761317	1		26947.37443609024	26837.0	20774.0	39074.0	1.7920004E7	3061.076485921048	-0.9810871751211017	-913.3210529448096	0.005107894073209312	0.002225199451308131	1.4632518178859193	1.379730981335987	-0.5020137532763297	1.0605341459166622	6.326410924970583	10.919830098854279	0.6667077432590662	0.9340350877192982
ID54387	54387	7	1.0	4.204277130993524	42.750913031663636	0.0	0.0	0	1.4105146822008514	1		26528.30454545457	26527.0	15480.0	39076.0	1.7508681E7	3396.0417045672275	-0.9809529556665907	-804.6130327801969	-0.00635434369387192	-0.0054238266636401295	1.5003796781275522	1.3451116170023556	-0.6642801106158472	1.11543135838141	6.25036090633833	9.655689959919998	0.8424581467722493	0.9619604974396488
ID69106	69106	7	1.0	12.815919538700172	36.29737554017861	0.0	79.0	79	1.3916169810722423	1		27363.914330218082	27310.0	15861.0	40762.0	1.7567633E7	3679.994730183468	-0.9809192663498238	-764.5382469837677	-0.009790461405132699	0.013901933932083468	1.478780863380194	1.3254527138509677	2.0844720094006224	1.1156798337103606	6.08400149058028	10.451872472828384	0.6998596763734396	0.9411764705882356
ID69876	69876	7	1.0	12.879468088638301	36.39448654555208	0.0	83.0	83	1.3937896865030959	1		27425.489922480618	27378.0	15667.0	40377.0	1.7689441E7	3662.837040474104	-0.9808161097640968	-765.6278141767127	0.016704329463248915	0.002468989690424057	1.4929833465260927	1.3192755185010892	2.2576485961732384	1.1316691059516997	6.103013995238341	10.110877877582869	0.7501990332270877	0.9338181818181819
ID57719	57719	7	1.0	5.174413332278338	43.95870578176696	0.0	18.0	18	1.3807021695643624	1		26533.98732171156	26596.0	17499.0	38031.0	1.6742946E7	3192.561326280393	-0.9811420841940373	-864.8314537351996	-8.670662902136266E-4	-0.003476765228910847	1.4577414844870087	1.3367396173453978	-1.2099422966019444	1.0905201473581712	5.988938967289965	9.00242615526906	0.9286255230732858	0.9836065573770498
ID68345	68345	7	1.0	12.83994537134295	36.19830288390462	0.0	75.0	75	1.3970424089815832	1		27365.3937984496	27261.0	15913.0	40456.0	1.7650679E7	3647.0181102148063	-0.9810055321910974	-775.0649622619234	-0.013329651869118182	0.004921864513091554	1.5091004621144215	1.3301692628272714	-0.8367779109861497	1.1345176168834576	6.131532752225442	9.790294904119714	0.8038728642422786	0.9555555555555559
ID60793	60793	7	1.0	6.940470298791789	41.45484486957458	0.0	35.0	35	1.4249216746937923	1		26943.385307346314	26871.0	17690.0	40523.0	1.7971238E7	3595.3735700302527	-0.9810778074595636	-777.0878711364255	-0.005193056621577439	0.0048067357594709925	1.5143451481928867	1.3639347747778234	-0.8782505724439453	1.110276808097047	6.378695312780254	9.746412089540442	0.8438245999467952	0.9717595944967412
ID66943	66943	7	1.0	12.572586416685095	36.46507969845382	0.0	68.0	68	1.4002875757442572	1		27408.540123456813	27297.0	15208.0	40246.0	1.7760734E7	3756.124759660435	-0.9810034912731982	-753.6551172788065	-0.0036668390518438524	0.0092874903727843	1.473830848882575	1.3501338784733314	-0.9056222649149394	1.0916182997712156	6.160051509212531	9.843359131459378	0.7989278245294592	0.96
ID104448	104448	8	1.0	42.80148228136747	57.52133444574744	0.0	264.0	264	1.7123463843174156	1		27364.08376421924	27145.0	18481.0	39187.0	2.6461069E7	3742.740697094646	-0.9808268681748384	-748.0324930022643	0.022648978370299732	-0.005344420289141721	1.8978478261655471	1.5733970240399466	0.237123876672785	1.2062103824834507	9.211558506831697	14.034443643431851	0.5876957865100239	0.9047619047619043
ID88067	88067	8	1.0	42.5557655988376	57.55291011650204	0.0	177.0	177	1.7490624265457884	1		27198.086785009877	27095.0	17234.0	39499.0	2.757886E7	3734.619507672867	-0.9810101812515003	-752.4448681830596	0.002176678783988382	-0.01898869088367132	1.8711535423947125	1.6499903842258392	0.5050331199149387	1.1340390588231464	9.610821104651025	15.431844588291298	0.5071479514093209	0.9132791327913274
ID97801	97801	8	1.0	42.61948102733943	57.44546671449105	0.0	229.0	229	1.746032245582862	1		27126.42105263158	27009.0	17942.0	39602.0	2.7316306E7	3733.653294819722	-0.9809226829398071	-747.1468791996869	0.023448750875630458	-0.009538117378859103	1.9091509925632557	1.6055952067846386	0.48418016541374254	1.189061218229791	9.577549221499416	15.012758640356344	0.5340024524930491	0.9003574620196598
ID56842	56842	8	1.0	43.012727732086994	57.33130801747406	0.0	13.0	13	1.722477396658413	1		27132.164969450103	27008.0	17795.0	39068.0	2.6643786E7	3689.2594671806987	-0.9809265639188695	-756.4544839641565	0.011167777401176231	-0.008893510757587715	1.8771074814315127	1.5852368254027005	0.5216745866154968	1.1841180140100946	9.320880408615562	14.659023970025679	0.5450755351519437	0.9133674895202601
ID54796	54796	8	1.0	43.03945077902274	57.79600612398481	0.0	2.0	2	1.7790803987862216	1		27063.556190476214	26985.0	17455.0	36666.0	2.8416734E7	3430.8545819132637	-0.9808909086563669	-809.8288060447607	0.008823651116792047	-0.022104612511762944	1.9642732669918517	1.6033759927195141	0.5045846696395156	1.2250858662665975	9.943539936167145	15.746406646803177	0.5039505932272009	0.9052358286456083
ID109071	109071	8	1.0	42.804855386315296	57.340505359130226	0.0	288.0	288	1.7833274337119867	1		27253.922783603404	27207.0	17406.0	38483.0	2.8589365E7	3752.8780005444974	-0.9809741542778952	-748.8729861146127	-0.0031666631317935896	-0.01719548495158916	1.948196496932936	1.6296173371235403	0.6701664216200058	1.19549323178638	9.991071197812293	15.097418578754592	0.5508286559519002	0.929677134011499
ID71696	71696	8	1.0	42.55032869089077	57.361292900087726	0.0	92.0	92	1.748629865038853	1		27263.806132542035	27183.0	17733.0	40111.0	2.7563708E7	3917.3554114739127	-0.9809957154792235	-718.5203812078696	-0.01524761327340903	-0.044078825720970986	1.8654575584903959	1.6637926695645815	0.765996506767483	1.1212079441235852	9.60606797848651	12.633056329035698	0.7563775924489747	0.9542020774315393
ID76308	76308	8	1.0	42.857739473373854	57.40100217725344	0.0	116.0	116	1.7654212301303962	1		27157.760194174785	27055.0	17491.0	38780.0	2.7972493E7	3704.5498088783484	-0.980991935989711	-756.6866257481304	-0.021375206772989677	-0.0367012341823994	1.8846087609988738	1.6319871650614395	0.6654417223058493	1.1547938619529057	9.791439898902626	14.166640911299751	0.6130877730566002	0.9333937471681009
ID64535	64535	8	1.0	42.85759368217832	57.26367097273585	0.0	55.0	55	1.7790803987862205	1		27211.921606118533	27100.0	17595.0	38241.0	2.846367E7	3664.228012270242	-0.9809296367110585	-763.9863618877923	0.010719997561980363	-0.005200431302333994	1.9649149558436092	1.6006041216454554	0.9088647191067627	1.2276083319238453	9.943539936167134	13.68658475228356	0.6670535568127909	0.9301911960871493
ID101401	101401	8	1.0	43.356962680144605	57.0875619058365	0.0	248.0	248	1.7896790889867502	1		27163.500000000007	27164.0	17557.0	36802.0	2.8738983E7	3533.4320627944876	-0.9809958265036244	-793.6648580827114	-0.014850656346880183	-0.026336984820698562	1.9411855069462833	1.6467705935228023	1.0500309960268595	1.1787831982071426	10.062368090280032	13.29672031517376	0.7151892804919128	0.9527452745274522
ID91672	91672	8	1.0	43.347375786008854	57.55930365488302	0.0	196.0	196	1.7468985479162835	1		27175.582504970167	27075.0	18493.0	35067.0	2.7338636E7	3341.6604495150023	-0.9809479076825518	-837.4324913193814	0.01851674131997586	-0.018173737407630217	1.8945937149325176	1.6101771657214998	0.7307486663245293	1.1766368044870232	9.587055473828446	15.062865291535509	0.5309821479702261	0.8984409799554567
ID95258	95258	8	1.0	43.191129220503825	57.440742050762445	0.0	215.0	215	1.7833274337119869	1		27060.415399239537	26974.0	18110.0	35355.0	2.8467557E7	3302.8448755002123	-0.9809146454213314	-842.1845382213158	-0.007375074782286943	-0.018179238863575222	1.8982073786080524	1.6067925905148681	0.6191349325429241	1.18136428423522	9.991071197812296	16.51340971673633	0.46041387719023724	0.9276257722859667
ID73246	73246	8	1.0	42.98577862133489	57.493575918082435	0.0	100.0	100	1.7816298346278343	1		27244.885386819515	27138.0	18151.0	37266.0	2.8525395E7	3458.601606282701	-0.9809627840470123	-811.8270857198833	0.0058713046173268744	-0.01629911524103619	1.9678481284525486	1.5731144299138968	0.6405097458615715	1.2509249747078204	9.972058693154231	16.154132903586074	0.4802057840718787	0.9074394463667818
ID69153	69153	8	1.0	42.93003930562276	57.65320501971666	0.0	79.0	79	1.7637063960878943	1		27332.89853658534	27231.0	18371.0	40068.0	2.8016221E7	3654.9211494689944	-0.9809845819891022	-771.6031246943662	-0.016826695549632287	-0.02028591830428007	1.8944610417432795	1.5952835258545124	0.5295334492043949	1.1875387735409058	9.772427394244572	16.699957405561783	0.4403333603905314	0.9101372288623286
ID81953	81953	8	1.0	42.69599673511473	57.396048293152944	0.0	145.0	145	1.7654212301303964	1		27183.92007797271	27107.0	17401.0	39172.0	2.7890702E7	3839.979407140718	-0.9809540211618992	-729.2199462364127	-0.0038156286362686616	-0.01547549950404509	1.9410266947757153	1.6109647215015812	0.617722633069706	1.2048846687135912	9.791439898902627	13.938150399761245	0.6333534398081101	0.9397810218978092
ID85025	85025	8	1.0	42.79684608071969	57.47806729614016	0.0	161.0	161	1.70481955058633	1		27386.26041666665	27225.0	17640.0	40414.0	2.629081E7	3795.8282999479693	-0.9808612112294911	-739.5189054363494	0.09193726171603711	0.021380325633602752	1.8653771684363294	1.5834345159922105	0.01022558073604185	1.1780576649028318	9.130755362034932	13.738997666550326	0.6078640670278307	0.9130228136882129
ID93731	93731	8	1.0	42.71302168459663	57.613413168479376	0.0	207.0	207	1.748629865038853	1		27042.59940652817	26961.0	17842.0	39583.0	2.7340068E7	3639.1627430027133	-0.9809149249552406	-763.86115181256	0.00879432342124942	0.008585309232433804	1.9365943195605817	1.5934447170017274	0.3246705788947414	1.2153508050185353	9.60606797848651	15.506489519633773	0.5020286932158969	0.9091318038686457
ID86562	86562	8	1.0	43.19339518994765	57.31142384071294	0.0	169.0	169	1.8131953552414914	1		27214.094669117665	27170.0	18426.0	35551.0	2.9608935E7	3331.591974546966	-0.9810361710515347	-845.144696473572	-0.020899510988075246	-0.060514397387657216	1.9215151195423097	1.6734080542950476	0.8854980846145485	1.1482645339314932	10.328543155492909	16.10658004920058	0.5003135462007113	0.923894557823129
ID90148	90148	8	1.0	43.90387215826895	57.76504279050255	0.0	188.0	188	1.8264972876573162	1		27052.15426497283	27078.0	17880.0	35504.0	2.9811474E7	3226.748990255847	-0.9811245513921805	-871.5524528769912	-0.003549448579299383	0.06204556003045486	2.13346158625879	1.5364961498463277	0.6908119620510088	1.3885238739271606	10.480643192757414	15.595492196848358	0.5415014557487341	0.9467582653499355
ID74792	74792	8	1.0	43.35869711777046	57.09108357652373	0.0	108.0	108	1.8027349278410891	1		27240.555762081756	27207.0	17540.0	37381.0	2.9310838E7	3577.722890936294	-0.9809836725943469	-785.5510126660816	-0.017356906976881175	-0.012738152885813071	1.9696221619642398	1.6344711991386331	1.1482205307594842	1.2050516173073171	10.209715001380028	13.7361204017001	0.6799786945437084	0.9462555066079297
ID111144	111144	8	1.0	42.88539217277681	57.19152839960651	0.0	299.0	299	1.758981982303531	1		27374.996086105653	27297.0	19067.0	38008.0	2.7977246E7	3639.360088673385	-0.9809694943885214	-775.4685845352697	0.02054894271898766	0.0021117696329142816	1.9204893990584322	1.6329592964587085	0.8430169472793645	1.1760791608359566	9.720143006434894	13.106495734064051	0.7110650576016789	0.9359267734553777
ID57388	57388	8	1.0	43.086466062405194	57.41324845469094	0.0	16.0	16	1.7568303215809538	1		27080.1513671875	26949.0	17861.0	37626.0	2.7730075E7	3473.844189387147	-0.9808960706372044	-800.5178845339738	-0.008293880863604037	-0.02514558852201157	1.9184825406794666	1.5793609387914127	0.5218021042978512	1.2147207731676348	9.696377375612311	15.095697604882758	0.5347034651523729	0.9172661870503596
ID107565	107565	8	1.0	43.054717834590065	57.368347607333476	0.0	280.0	280	1.7697010454536	1		27319.01637764932	27174.0	18392.0	38091.0	2.8357139E7	3588.248280026668	-0.9809150545051145	-782.6237888781618	-7.898669149902068E-4	-0.04192438813823437	1.915985964887681	1.6054932651736171	0.6633303341338681	1.193393959631769	9.838971160547787	14.585967967872334	0.5811510685380278	0.9332732191163206
ID60463	60463	8	1.0	42.999913833418	57.25024281681192	0.0	33.0	33	1.7731174599182995	1		27130.443062200957	27050.0	17414.0	39822.0	2.8351313E7	3874.015118426751	-0.9809725103443772	-722.1059333749399	0.01941992219569202	0.020543075654627388	2.025699383834442	1.6057287811279446	0.5920092480697212	1.2615451673049598	9.876996169863924	12.244081567310992	0.8279084613380634	0.954524575103353
ID55344	55344	8	1.0	43.05789127658163	57.58620111199351	0.0	5.0	5	1.7442983501744642	1		27042.602766798413	26934.0	18019.0	37883.0	2.7367114E7	3434.8949517686438	-0.9809510027626624	-810.8494405144437	0.0021907587653912414	-0.005361302307566514	1.9495766125176006	1.6116859038619782	0.13485995684705987	1.2096504708801863	9.55853671684136	14.051867982374876	0.6083214843380798	0.9250229990800364
ID95793	95793	8	1.0	43.409973621088575	57.78000995956516	0.0	218.0	218	1.81152574590469	1		27000.242647058785	26970.0	17455.0	35218.0	2.9376264E7	3291.3460756696923	-0.9810144994308698	-847.7689131912417	-0.0026147124800307148	-0.030491448984216966	1.9884860178191077	1.6305733081542675	0.763310604801102	1.2195011459312926	10.309530650834853	15.892990195071855	0.5129057020974306	0.9337064141196728
ID105009	105009	8	1.0	42.62892231065051	57.353332975150515	0.0	267.0	267	1.7286150296342342	1		27305.057459677453	27208.0	18466.0	39975.0	2.7086617E7	3487.9868052079164	-0.9808750900943806	-802.9944889216733	0.06442918701964567	0.04028737508062787	1.8702132057689929	1.5801175194577584	-0.40254121240312307	1.1835912093492802	9.387424174918786	15.370643036042983	0.49931226332643913	0.9059633027522941
ID62513	62513	8	0.9968264698982239	43.04620274083173	57.53982116500662	0.0	44.0	44	1.675728749503481	1		27019.30032292787	26994.0	19657.0	36169.0	2.510093E7	3212.7805887140157	-0.9810736942674518	-871.8841983543244	0.061357084420679185	0.03485964143521029	1.865056682715891	1.5596276056626805	0.3871498618078968	1.1958346184334399	8.8218021613414	15.650936491697232	0.45257078956825353	0.8648648648648648
ID77875	77875	8	1.0	42.89402743677297	57.29051601089457	0.0	124.0	124	1.776101431789927	1		27130.26705091255	27050.0	18410.0	38490.0	2.8242608E7	3610.989484806689	-0.9809270871832009	-772.8185611922776	-0.00845335168316669	-0.029028336304608927	1.970269542338559	1.6136968546539527	0.8989624398666796	1.2209663399022186	9.910268053015526	14.333541029083431	0.6061614004744914	0.9328859060402681
ID103474	103474	8	1.0	43.04902088276904	57.46529278974903	0.0	259.0	259	1.7334222100256629	1		27223.7101010101	27077.0	18034.0	38018.0	2.6951473E7	3631.7659059124153	-0.9809859381654505	-773.4768857543015	-0.032444141971058195	-0.015572578810514255	1.9111822797650195	1.5763732406753885	0.29440240752837066	1.2123919833517245	9.439708562728468	13.933379539170136	0.6110201265110181	0.9363507779349364
ID99892	99892	8	1.0	43.11298335969829	57.24366372876616	0.0	240.0	240	1.8010556215354478	1		27026.869524697122	26972.0	18019.0	36641.0	2.8999831E7	3558.6041208499796	-0.9809924349430494	-783.9443528725158	-0.0016575408340869838	0.006201025929410726	2.0332973439937705	1.5993416748202285	0.9279278943610257	1.2713339344592018	10.190702496721958	13.17947220634039	0.7372553793421157	0.9486725663716817
ID70710	70710	8	1.0	42.59979512923342	57.40307160797931	0.0	87.0	87	1.7468985479162842	1		27320.921393034805	27200.0	16696.0	40815.0	2.7457526E7	4000.0194602103875	-0.9809585210230896	-703.7415604392539	-0.006161345515857156	0.008744590358153104	1.8556642448394036	1.627288849560468	0.5811378329531196	1.1403410312438507	9.587055473828451	13.084580012291251	0.703680522027907	0.9500706547338673
ID83517	83517	8	1.0	42.86572084402441	57.370493240674264	0.0	153.0	153	1.7607014176918916	1		27225.82066276808	27121.0	18306.0	37975.0	2.7933692E7	3553.5067251738183	-0.9809952571907785	-790.9676917712538	-0.028916199428545133	-0.03264016430822061	1.9152749361930197	1.5809646056441822	0.4936296455118182	1.2114597185511429	9.739155511092957	14.92913331196779	0.5491133119168274	0.9292517006802719
ID92220	92220	8	1.0	43.214137923893645	57.8947748210149	0.0	199.0	199	1.8359985250358335	1		27008.062050359717	26950.0	17487.0	36259.0	3.0032965E7	3311.4816642294604	-0.9810019857397675	-842.2921261143225	5.625660252955563E-4	0.006273293116150232	2.0538849500004766	1.6305346175027446	0.5976707033934084	1.2596389723673065	10.589965094541295	13.463435590266352	0.7341631780249419	0.9624190064794813
ID66623	66623	8	1.0	42.59318915614396	57.54425629274326	0.0	66.0	66	1.732112483952736	1		27318.898989898993	27182.0	17863.0	40581.0	2.704571E7	3877.868137535393	-0.980925400277993	-724.5705829339165	0.02979150837344529	-0.008537858231974293	1.885165827462608	1.62541673757856	0.41913414989121556	1.1598046112598823	9.42544918423491	13.97428724069206	0.6065304215895926	0.9167822468793344
ID88638	88638	8	1.0	42.67186546352395	57.161715007559536	0.0	180.0	180	1.697704988296337	1		27380.639327024164	27373.0	16976.0	39044.0	2.6038988E7	3789.524654719303	-0.9808984499437036	-742.0689851715377	0.02062018996995618	0.0017810640717913604	1.854335502872409	1.598920173766497	0.26676183512781737	1.159742389455405	9.054705343402674	12.08039524026228	0.7796898831522591	0.9487051792828688
ID98366	98366	8	1.0	42.739856265549875	57.196157693141785	0.0	232.0	232	1.7563996731318852	1		27053.8863858962	26966.0	17824.0	39979.0	2.7622018E7	3937.4965733966737	-0.9809125869840831	-706.1918564617093	0.012552361268822709	0.010569476694611949	1.9246019412914017	1.619150520753802	0.9455348974237829	1.1886491815445273	9.691624249447795	13.21202027924785	0.6976987882264807	0.9400645458736744
ID109633	109633	8	1.0	43.84789803862663	57.99219640400199	0.0	291.0	291	1.8479087175341309	1		27209.74777975131	27154.0	17620.0	36222.0	3.0638176E7	3265.4687831399847	-0.9810448943718062	-862.5249138158226	0.02974493877481497	0.00510350304118159	2.0624925560289946	1.670472951213991	0.7194307979380088	1.234675817127185	10.727805753312246	14.648603607548472	0.6282439441830482	0.945142378559464
ID57922	57922	8	1.0	42.71789091133403	57.252072340012745	0.0	19.0	19	1.7351669736379913	1		27092.919759277826	27048.0	16099.0	39282.0	2.7011641E7	3965.0036100983707	-0.9809114015512724	-702.2600446071485	0.010146663977237893	-0.013077348878296941	1.9009649136149611	1.6369797376244575	0.7230850703913574	1.1612635574668702	9.458721067386518	12.092760495593147	0.8128143822457023	0.9548944337811893
ID87109	87109	8	1.0	43.26051656819641	57.6118455382548	0.0	172.0	172	1.6488789482719133	1		27409.796440489426	27194.0	19822.0	37070.0	2.4641407E7	3261.2499263511518	-0.980830970279649	-860.0936936621974	0.04548362161661496	-0.022115151215133348	1.7395945644121387	1.5345441186147024	0.13732844267576963	1.133623037167901	8.541367717634968	16.844729246564523	0.3782763708209106	0.8544935805991444
ID65093	65093	8	1.0	42.72037550903761	57.13074116603388	0.0	58.0	58	1.721159342087132	1		27269.538304392252	27157.0	17303.0	39031.0	2.6696878E7	3909.6030514296526	-0.9808354820710361	-713.9591841617012	0.015477832128893254	-0.0056239210161382535	1.8417192394569573	1.5753622794585003	0.7181314730144719	1.1690766393683185	9.306621030122008	13.903796393354796	0.6049717496733225	0.9270833333333323
ID101959	101959	8	1.0	42.89896078576401	57.1629485819311	0.0	251.0	251	1.7425627294957218	1		27155.1784646062	27081.0	17700.0	37430.0	2.7236644E7	3741.972845639026	-0.9810521681535994	-751.4751181528145	-0.005276232353982252	-0.00254334664483009	1.889507769706158	1.5945836127178772	0.6172462508901868	1.1849537111983732	9.539524212183295	12.870030319065316	0.7237314386169191	0.9440263405456254
ID92742	92742	8	1.0	42.469296954538095	57.477372563518934	0.0	202.0	202	1.7185202002196962	1		27135.864008180008	26967.0	16827.0	41051.0	2.6538875E7	3889.8971362646134	-0.9809201627508135	-717.2895906341704	0.031138666171708955	0.031983185019902556	1.840119586798356	1.6128314311030896	-0.052417693090576416	1.1409249294824404	9.278102273134916	13.400068534125625	0.6493143191914871	0.9326325848064976
ID58445	58445	8	1.0	43.07821075817321	57.10410165777175	0.0	22.0	22	1.7778043098721534	1		27087.458812260527	27056.0	18645.0	36890.0	2.8279307E7	3473.600778360904	-0.9809701356184154	-803.9674186090396	-0.012194733581701695	-0.002904394330608896	1.9479059149636917	1.6036372716477534	1.1117799222834495	1.2146798714413758	9.929280557673582	13.637516280437355	0.6708989034195988	0.9448213478064222
ID110156	110156	8	0.984740674495697	43.32447960631558	57.72577809944719	0.0	294.0	294	1.6094097013925717	1		27039.849299065434	27083.0	20250.0	34515.0	2.3146111E7	2937.464131234951	-0.9812310025264559	-962.4803593348522	0.039422619232176354	-0.06932031929215514	1.7453920538239385	1.4238171000773154	0.7916830240624142	1.2258541168870363	8.137351993651109	21.79233744259064	0.21532047851662578	0.7820922795797168
ID79441	79441	8	1.0	43.210559150300554	57.367918598593484	0.0	132.0	132	1.7934792847960193	1		27018.42238946379	26976.0	18073.0	36238.0	2.8720583E7	3475.6165323562195	-0.9809535870325711	-800.743443363944	-0.004454374682812071	-0.0037763804646017583	1.9836017169175952	1.6236865233860822	0.873646053333766	1.2216654436355951	10.10514622576067	12.685189943579797	0.7891481035701815	0.9529359031824293
ID80977	80977	8	1.0	42.856325738621294	57.19131692134939	0.0	140.0	140	1.794322679756718	1		27066.965290806722	27039.0	18095.0	36733.0	2.8853385E7	3507.6889824862124	-0.9809535639467454	-794.8463961481983	-0.00314462778058243	-0.012696382359631242	1.9738873758763222	1.6202006509944014	1.0581555143456134	1.2182981007104552	10.114652478089702	14.018871443191742	0.6467474476122029	0.9349736379613347
ID61010	61010	8	1.0	43.51241516228713	57.213141890033555	0.0	36.0	36	1.7499272287872791	1		27002.328047571886	27014.0	18307.0	35083.0	2.7245349E7	3335.857376883043	-0.9811072686817782	-840.708571764408	-0.002231561316792736	-0.06136811058529502	1.90239916045387	1.5561839947683695	0.7546240431693657	1.2224770122616722	9.620327356980047	17.391605991182363	0.39968729057428115	0.8834570056743777
ID96340	96340	8	1.0	43.020300633894955	57.502406096885856	0.0	221.0	221	1.7421285541483829	1		27148.01994017946	27007.0	18638.0	38661.0	2.7229464E7	3561.424484792488	-0.9809198974441116	-783.7855533854084	0.033281958857052714	-0.02327181366638164	1.928567462223287	1.5728788427961213	0.6399496799959167	1.2261385999667047	9.534771086018777	16.353159656218413	0.44803999246312687	0.8864339372514359
ID82519	82519	8	1.0	42.754570535025884	57.19597048412742	0.0	148.0	148	1.7538135617810484	1		27153.18996062992	27109.0	17112.0	38680.0	2.7587641E7	3871.8223881343924	-0.9809526408177792	-722.3516946977702	0.012685852120549285	0.0018688793901691157	1.9154216610171124	1.6385012673693566	0.7881198820078297	1.1690083487651837	9.663105492460698	13.001916379790746	0.7183098925876134	0.928734582000913
ID72278	72278	8	1.0	42.69214931845753	57.55259202556092	0.0	95.0	95	1.7525190750293693	1		27244.796059113312	27121.0	17966.0	38374.0	2.7653468E7	3492.3277259653883	-0.980897501629335	-801.1835471715618	0.015239923335122823	-0.019075947873483854	1.9170664751579656	1.5850972203808007	0.45716876448272387	1.2094314787186449	9.648846113967155	15.218814564072215	0.5235083262322249	0.9148264984227127
ID106584	106584	8	1.0	42.6356973097424	57.16942974414339	0.0	275.0	275	1.740825378386299	1		27301.33033932133	27183.0	16997.0	40130.0	2.7355933E7	3688.6812150890914	-0.9809389767248226	-761.7956018609092	0.012541887936538331	0.0025068530237123674	1.8238112590384532	1.6504345820063506	-0.5033496803862421	1.1050491058066279	9.520511707525225	14.833397186164815	0.5437370215696956	0.9316279069767446
ID68187	68187	8	1.0	42.71366411332721	57.22686789324802	0.0	74.0	74	1.7167585183622565	1		27388.31551901339	27296.0	17763.0	39582.0	2.6648831E7	3843.2872648475773	-0.9809198192088509	-732.7291935992371	-0.008096735674950005	0.007560036550943544	1.824906746821748	1.606377206930766	0.185106051848183	1.1360387454130507	9.25908976847686	12.94962441628501	0.6938471577029383	0.9424286405418478
ID94298	94298	8	1.0	43.435548144928426	57.896439962684404	0.0	210.0	210	1.8077634869195547	1		26939.238667900063	26929.0	18271.0	35117.0	2.9121317E7	3250.0846280183523	-0.9810094442693458	-856.359576025175	-0.015859865879439144	0.03372899828811407	2.032585383418573	1.5929809385319595	0.7135240524890252	1.275963405620998	10.266752515354217	14.966339171065217	0.5759858190936229	0.9334485738980121
ID85596	85596	8	1.0	43.273512650515606	57.305431074978785	0.0	164.0	164	1.800635550247743	1		27312.245335820862	27261.0	18868.0	36006.0	2.9278727E7	3377.264671521837	-0.9809454697407429	-832.6623398257067	-0.013781089897731809	-0.01555023962869993	1.965381224309326	1.642477831721998	0.9026913994405079	1.1965952820494334	10.185949370557438	14.309438006233854	0.6251240711741806	0.9382661996497373
ID63071	63071	8	1.0	42.74827770857296	57.30527875902544	0.0	47.0	47	1.7598419099923006	1		27166.618536585393	27060.0	17316.0	38793.0	2.7845784E7	3784.768040831334	-0.9809857822734903	-740.6457974716478	-0.032500733938031615	-0.0431271667218586	1.899526914375015	1.5893792764408827	0.6791085363063023	1.1951375876931338	9.729649258763926	14.58967156012483	0.5744020990915398	0.9368421052631577
ID69729	69729	8	1.0	42.71390482677347	57.39698471875677	0.0	82.0	82	1.7273016585217633	1		27389.40040444892	27265.0	18305.0	39338.0	2.7088117E7	3728.9722511759637	-0.9808745463367525	-753.3990846505134	-0.006461241366159632	-0.010243103447418305	1.8472651390033323	1.593313543318637	0.13340132250256975	1.159385826317494	9.373164796425248	13.4765197756591	0.6485457398634747	0.9288742345737164
ID73829	73829	8	1.0	42.734314147338914	57.20049794361544	0.0	103.0	103	1.733422210025662	1		27242.10010111225	27141.0	18071.0	38891.0	2.6942437E7	3559.5027309143384	-0.980997570029937	-790.2054861513975	0.021941862448785234	0.02461906860258736	1.847740211121796	1.6501130999546734	-0.024566400404066935	1.1197657973702233	9.439708562728459	13.013672743631052	0.7004363685747583	0.9323943661971824
ID76902	76902	8	1.0	43.04887824387968	57.42018134151836	0.0	119.0	119	1.779930616468582	1		27144.44603629419	27024.0	18173.0	36046.0	2.8420235E7	3383.912571462388	-0.9808549755881953	-821.9411427029278	-0.020763321877758683	-0.053972629690423636	1.9141133292784436	1.5791234425663938	0.5704026979714644	1.2121366054623466	9.953046188496167	16.533406224540343	0.45755279285396033	0.9176161262050836
ID55912	55912	8	1.0	43.41528270927335	56.91944174514848	0.0	8.0	8	1.8052509582739136	1		27042.956115779685	27096.0	17623.0	35032.0	2.8963006E7	3411.1233653974227	-0.9809991769331762	-818.6211519308929	-0.013882051953817936	-0.008891382467027004	1.938471815289115	1.6870725178043788	0.8745436007724652	1.1490151103948494	10.238233758367125	13.38833666615538	0.7177639728373233	0.9509933774834436
ID90729	90729	8	1.0	43.439924918800386	57.004773873414344	0.0	191.0	191	1.8081819022675771	1		27180.504162812234	27183.0	17657.0	36678.0	2.9382125E7	3516.224454322717	-0.98096139030614	-796.5766970241365	0.005736272669517979	0.0056356232959815875	1.9869379675235637	1.6683103586214434	1.0634782271651295	1.190988209870859	10.27150564151874	13.004315111731744	0.7632538507697323	0.9553492484526972
ID58985	58985	8	1.0	43.32599496861972	57.28627694781252	0.0	25.0	25	1.7425627294957209	1		27151.672654690592	27018.0	17877.0	36391.0	2.7205976E7	3479.440218540382	-0.9809303421075544	-802.809442633945	0.025992402495841515	0.02531689001940362	1.9594758112676849	1.5653959290861488	0.7814691576178618	1.251744542616508	9.539524212183284	15.379898432998411	0.5067918752225268	0.8794916739702017
ID78446	78446	8	1.0	42.672976006659056	57.374617417999346	0.0	127.0	127	1.7403907696219714	1		27157.772999999986	27070.0	17329.0	38740.0	2.7157773E7	3771.2876928621263	-0.9809314659319913	-740.8936021993533	0.0011518512593536245	-0.03462520203169041	1.8864325956648176	1.6087086446354144	0.48521503309694763	1.1726378185108495	9.51575858136071	14.35382060743811	0.5803877681528469	0.9112426035502953
ID61553	61553	8	1.0	43.33117940209552	57.37167451089082	0.0	39.0	39	1.7576913019421603	1		27175.829411764727	27136.0	17530.0	37137.0	2.7719346E7	3653.563767401728	-0.9810136425084955	-768.6515455260507	0.022541080618734957	-0.014208554834125309	1.937888187368356	1.638155163948482	0.6177233883188217	1.1829698614735742	9.705883627941343	12.8181482440469	0.7423254735013209	0.9453703703703706
ID75376	75376	8	1.0	43.200055483211166	57.39556630437904	0.0	111.0	111	1.7790803987862214	1		27182.54051477598	27083.0	17924.0	37832.0	2.8514485E7	3549.5460650172586	-0.9809166404803773	-787.2714328535473	-0.0044640728383380434	0.01895832596860881	2.009580804985006	1.5977722404612777	0.5923480733263685	1.2577392159503527	9.943539936167141	13.140977903239374	0.7235949317815716	0.9444695259593684
ID67187	67187	8	1.0	42.913241907356685	57.33641236351527	0.0	69.0	69	1.7654212301303964	1		27375.12900096992	27285.0	17821.0	38844.0	2.8223758E7	3735.957966053592	-0.9810065258714294	-756.922954131098	-0.0034120399829386206	-0.05265771108516499	1.900724997413619	1.5968497887362656	0.6264520698147195	1.1902966771331935	9.791439898902627	14.514863401976935	0.5840237658739229	0.9241812471960515
ID89203	89203	8	1.0	42.809955801321664	57.7391540089783	0.0	183.0	183	1.6479611196740667	1		27010.77060133632	26995.0	18926.0	35863.0	2.4255672E7	3379.220579086618	-0.9811729520136987	-833.1319062012406	0.06446595660887668	0.010267792356394002	1.8426263303478811	1.5361669852100648	0.49293796239993637	1.1994961147377539	8.53186146530594	17.94523790726766	0.3329317537138809	0.8380018674136325
ID65652	65652	8	1.0	43.43000959890557	57.51001254619978	0.0	61.0	61	1.7589819823035306	1		27258.286973555332	27198.0	18418.0	35314.0	2.7830711E7	3328.699552188799	-0.9809082016912043	-841.4638937712067	0.01642084733167188	-0.006765293857904471	1.9195512987324164	1.5935446996015428	0.8996019885373332	1.2045795133405355	9.720143006434887	15.811984355629594	0.48855084248108865	0.8961437335670466
ID98937	98937	8	1.0	42.52069048470106	57.26045634395867	0.0	235.0	235	1.712788109175612	1		27091.70412371135	26991.0	17058.0	38664.0	2.6278953E7	3841.6454692403463	-0.9809136730880756	-724.8655612093962	0.001464430818584104	-0.044119512319877686	1.7905947302890155	1.6129731385779704	0.7678095480615615	1.1101206135817239	9.216311632996208	14.434556305983596	0.5558532347584819	0.9086223055295217
ID104056	104056	8	1.0	42.834242611815114	57.208362474759134	0.0	262.0	262	1.7127881091756132	1		27327.428424304857	27142.0	17320.0	40187.0	2.6534933E7	4055.9845464456153	-0.9808528557346317	-690.2911744297163	0.0040300602590459395	-0.009395339280209775	1.8121135824459509	1.6222620874994254	0.5660784785994076	1.1170288675359263	9.216311632996216	12.0217101694379	0.8013726354774282	0.9556431739773285
ID87675	87675	8	1.0	42.81808645540806	57.4269735953155	0.0	175.0	175	1.7572608644918608	1		27110.463654223975	27072.0	18841.0	37050.0	2.7598452E7	3423.977460082584	-0.9811012245016898	-822.0839995171756	-0.0197876711315248	-0.039199628705183356	1.8693291215246335	1.543282402872613	0.8819530227467727	1.2112683446951305	9.701130501776825	18.14975390021447	0.3700758366076329	0.8991189427312771
ID63611	63611	8	1.0	42.74167847832416	57.327061661495094	0.0	50.0	50	1.7786551375398472	1		27195.461244019127	27127.0	17793.0	39067.0	2.8419257E7	3767.0222644780265	-0.9809963451081525	-745.3469728290206	0.011486894459025569	-0.01730764889070269	1.951783751537544	1.5996486686429583	0.8801399698648723	1.2201327640233122	9.938786810002615	15.773562872667581	0.5019767894448828	0.9191208791208784
ID108157	108157	8	1.0	42.909959190733176	57.562427370122734	0.0	283.0	283	1.742996796691268	1		27368.37910447765	27203.0	19392.0	38570.0	2.7505221E7	3589.305690131774	-0.9809158550627186	-783.8404534849623	0.03289497732819193	0.015563058969693204	1.9317113192630002	1.5784890939886795	0.8314336927150747	1.2237723571353696	9.544277338347802	15.698271926074172	0.48668640988083856	0.9008524001794522
ID59518	59518	8	1.0	43.21612992158188	57.560443992563556	0.0	28.0	28	1.745598933193615	1		26977.01388888889	26939.0	17972.0	36265.0	2.719283E7	3395.7767128333962	-0.9810386769526607	-822.0575787543509	-0.019364857380552342	-0.029298937697462266	1.9478458889345118	1.5013566099739206	0.7348198580751208	1.2973905573095967	9.572796095334896	19.325548903120023	0.32209575142226543	0.8760330578512396
ID96899	96899	8	1.0	43.28281561245623	57.49237691268719	0.0	224.0	224	1.7386512481781902	1		27141.580904522616	27021.0	18320.0	36077.0	2.7005873E7	3392.6361847284425	-0.9809984118475085	-826.0498365067177	0.017423078785597408	-0.006604191019689761	1.9080252951481773	1.5947095194848537	0.5609523281709669	1.1964720043588473	9.496746076702642	15.903931298256103	0.4718193066469507	0.8947604120017915
ID71298	71298	8	1.0	42.779071907103244	57.55587371726145	0.0	90.0	90	1.7176395851476696	1		27287.56512820511	27162.0	18237.0	39730.0	2.6605376E7	3766.519055070858	-0.9809304351680663	-745.3358982169351	0.013117542984425183	0.014466773405484369	1.8346852351145517	1.6054786405416206	0.7039623883758304	1.1427652718541348	9.26859602080589	14.190610380979415	0.5783911846253701	0.908667287977633
ID80002	80002	8	1.0	42.99294468234387	57.2037426396412	0.0	135.0	135	1.7773787433047472	1		27041.194417709306	26976.0	17635.0	37998.0	2.8095801E7	3714.7634589047893	-0.9810386969396446	-753.2561048801333	0.005245599852875795	-0.0032355375350194043	1.9412397039902962	1.6553800467074133	0.8525410638180407	1.1726852137981632	9.924527431509075	14.12353753363231	0.6252198006661869	0.9317269076305221
ID100482	100482	8	1.0	43.40993207793516	57.62721963934658	0.0	243.0	243	1.75295067682757	1		26940.537475345165	26970.0	19237.0	35365.0	2.7317705E7	3149.8004051645976	-0.9811353836265231	-889.6807163696992	0.021280855221357087	-0.03706852783339309	1.978974992183919	1.5356688273356214	0.8196372974263457	1.2886730243899214	9.653599240131657	18.532807932682857	0.3531967346189847	0.8598645215918711
ID102530	102530	8	1.0	42.99997221166921	57.415808943329274	0.0	254.0	254	1.7576913019421598	1		27025.646712463204	27043.0	19058.0	35641.0	2.7539134E7	3296.2946728935894	-0.9811079090964748	-851.5630571383126	-0.0056810102751504886	0.015041378228101487	1.9524775700198291	1.5604361910215674	0.9164004357923388	1.2512383276253063	9.705883627941338	17.058458763783506	0.41914603666609695	0.9023420238621291
ID105607	105607	8	0.9961827993392944	42.65921697039302	57.05987053759178	0.0	270.0	270	1.7619898931059652	1		27239.2109375	27196.0	19972.0	37484.0	2.7892952E7	3003.191382414888	-0.9810137390341016	-937.2968406455852	0.049363481920387905	-0.005214544990246982	2.109456889365518	1.4774448365266155	2.714663398713407	1.4277737058019202	9.753414889586507	13.092078504245885	0.7150713220075662	0.9486823855755897
ID84102	84102	8	1.0	43.704466943494566	57.6806953429714	0.0	156.0	156	1.8458607187695428	1		27040.45212765953	27020.0	18444.0	35072.0	3.050163E7	3120.9812416529653	-0.981107630897838	-899.8767226396858	-0.020190717545174108	0.012690560436060854	2.135627019734637	1.596675562691361	0.8341168433815498	1.337546004734248	10.704040122489662	14.897906039842582	0.606048151007474	0.9518174133558749
ID56461	56461	8	1.0	42.966812644626955	57.353617996494734	0.0	11.0	11	1.7299274036278793	1		27110.990909090913	26966.0	17706.0	38968.0	2.6839881E7	3744.6359615114625	-0.9808646314781914	-742.2291857062179	-0.011233812875170468	-0.021848019220951854	1.8337080294046657	1.5626817516208118	0.7830743365692125	1.173436643451391	9.401683553412331	15.331649728129452	0.5026176277987822	0.9119409866297826
ID75918	75918	8	1.0	43.03074821873952	57.332267480404106	0.0	114.0	114	1.7637063960878943	1		27202.600194552495	27126.0	17688.0	38765.0	2.7964273E7	3737.7432452432063	-0.9809531286449669	-749.6448419108364	-0.01402922457393583	-0.03274760778308743	1.8909598362594888	1.6048503092031625	0.6634844097268235	1.1782780147254885	9.772427394244572	15.270090059527307	0.5266585263667013	0.9315813321250564
ID93326	93326	8	1.0	42.89521082658298	57.55641414442643	0.0	205.0	205	1.755538059308572	1		27142.05888125613	26982.0	18284.0	39672.0	2.7657758E7	3658.0187062227756	-0.9809343457967162	-763.5106353597204	0.011229602550666485	0.0012304251933103049	1.9254572731711814	1.5893919373237875	0.3224006411903397	1.2114427083437076	9.682117997118771	16.875352489159585	0.42724258005301813	0.9037267080745345
ID54419	54419	8	1.0	43.460325343137946	57.25667087342091	0.0	0.0	0	1.7731174599182988	1		26904.669884169878	26870.0	17308.0	35600.0	2.7873238E7	3538.837450841538	-0.981006152643525	-785.3365972794627	0.006027321165557433	-0.015421088660128389	1.9433519656472076	1.6352364504709933	0.7173760536379934	1.1884226070715758	9.876996169863917	12.827329586250139	0.7543314970629859	0.9445454545454549
ID91284	91284	8	1.0	42.925331691473616	57.18886847060379	0.0	194.0	194	1.757260864491861	1		27222.719332679055	27210.0	15881.0	38746.0	2.7739951E7	3912.213727449303	-0.9809405983318177	-716.2627652230123	-0.031627771660824235	-0.011999857051838448	1.892633221267199	1.6405920766354392	0.5775469766046722	1.1536281615772832	9.701130501776829	13.81060773911637	0.6391556471520179	0.9462216040797398
ID110743	110743	8	1.0	42.8932858113522	57.4145887237755	0.0	297.0	297	1.7520873669122077	1		27408.430541871945	27289.0	17993.0	40357.0	2.7819557E7	3875.362110821814	-0.9809562180632441	-728.6153208447494	0.010876958110611727	-0.011369963768729332	1.9175898656242967	1.6005488677878463	0.4786974834573439	1.1980826728987286	9.644092987802644	13.466022248785164	0.668332526325346	0.9350230414746539
ID81562	81562	8	1.0	43.191623040393615	57.36835099514028	0.0	143.0	143	1.8056699558328277	1		27088.66728624535	27077.0	18162.0	35443.0	2.9147406E7	3328.9067823352534	-0.981044842299602	-842.3206690404191	-0.046330851416115114	-0.040315422881019684	1.9316293122434474	1.6573445473508515	0.566356011130219	1.1654965259523258	10.242986884531636	14.833941341794873	0.5849562235981053	0.9514348785871962
ID107162	107162	8	1.0	42.68437043853648	57.51990787994205	0.0	278.0	278	1.7303646404359803	1		27324.506572295275	27179.0	18413.0	39443.0	2.7023937E7	3683.8876711555113	-0.9809697363998039	-764.6923576658043	0.048004508257271955	0.004525796797707275	1.8796467177805514	1.6024936761742796	0.1133156860536233	1.1729510984829183	9.406436679576844	14.200806744793299	0.5861502652361563	0.9140877598152422
ID108703	108703	8	1.0	42.81101861396853	57.38775490032956	0.0	286.0	286	1.7879875204717355	1		27248.507095553425	27211.0	18162.0	37281.0	2.8801672E7	3617.9702418125144	-0.9809873584333693	-777.1926203805187	0.00363041484926202	-0.0023043306368812203	1.9906483099958001	1.6407506590591903	1.0073029898995909	1.2132546155046142	10.043355585621962	14.605594602256495	0.5916300426328712	0.9202961672473865
ID72872	72872	8	1.0	42.96433987092721	57.48717588776483	0.0	98.0	98	1.7512236314064704	1		27284.22145669288	27179.0	18307.0	38226.0	2.7720769E7	3506.331326697961	-0.9809156069219659	-799.9114274154442	3.958692709195345E-4	-0.04339457667840743	1.9412811973214323	1.5669901588146904	0.4360936984383528	1.2388598526935644	9.634586735473613	15.41050446305346	0.5098110491092017	0.9110112359550563
ID86184	86184	8	1.0	42.761156070759554	57.3003877734614	0.0	167.0	167	1.7576913019421605	1		27349.605675146766	27275.0	16916.0	38597.0	2.7951297E7	3721.2811546582675	-0.9809287274474511	-756.0427650979187	0.012249352282148867	0.00747558085036965	1.914514471298725	1.617961227050352	0.5653658065021964	1.1832882267450924	9.705883627941347	15.099510116408515	0.5349574365144181	0.9083629893238432
ID94891	94891	8	1.0	42.98120865907896	57.04758944530775	0.0	213.0	213	1.7790803987862212	1		27085.21755725191	27034.0	17205.0	38509.0	2.8385308E7	3809.18485119331	-0.9810056064768791	-734.4738424988057	0.004967336795315486	0.005817371479540374	1.9603298122765656	1.6184239192311103	0.9475392057464274	1.2112585515962282	9.94353993616714	13.715444913585848	0.6642492702558821	0.9504770558836881
ID74413	74413	8	1.0	42.917933289595034	57.287605045008924	0.0	106.0	106	1.762419175581114	1		27237.346640701056	27144.0	17784.0	37656.0	2.7972755E7	3659.7186095075303	-0.9809359241132614	-765.8998435634604	0.006182395567103631	-0.01746005915100555	1.9363003467670807	1.5828218269234742	0.7145044693512757	1.2233217370590987	9.75816801575102	14.107686838515836	0.6161217413564133	0.9293798098687184
ID83117	83117	8	1.0	42.47478705194406	57.35933444754326	0.0	151.0	151	1.7092511139519013	1		27229.931535269727	27038.0	17010.0	40375.0	2.6249654E7	3885.4942343213247	-0.9809362845214238	-721.2129691836508	0.026937298168663887	-0.007453486492255516	1.7850875433814266	1.6356706990757428	0.25080928624672755	1.09134897653306	9.178286623680082	12.957810041358227	0.6869233226653696	0.9195238095238093
ID84653	84653	8	1.0	42.7320247486667	57.36101524960419	0.0	159.0	159	1.7555380593085712	1		27281.874263261292	27181.0	17861.0	39502.0	2.7772948E7	3885.7831749721267	-0.9809715233760649	-723.8990631079482	0.01667910069932216	-0.010363770723101556	1.9207880437190277	1.6097329226465664	0.8148716758361749	1.1932339934757963	9.682117997118763	14.155600504511353	0.6071886432017873	0.9163292847503375
ID97453	97453	8	1.0	42.60206097231599	57.3528761703295	0.0	227.0	227	1.723794443413853	1		27183.501529052017	27053.0	17303.0	39010.0	2.6667015E7	3778.187520498247	-0.9808989621952403	-738.9570471651342	0.0048821851745240495	-0.03731438439522743	1.8700304326239805	1.5994398258223494	0.4795686432845001	1.1691783600939831	9.335139787109105	14.487799093583956	0.558889383396216	0.9092592592592583
ID103085	103085	8	1.0	43.05903871580486	57.37649447267621	0.0	257.0	257	1.744298350174464	1		27194.80815109346	27073.0	17434.0	38032.0	2.7357977E7	3658.510779586607	-0.9809634295934239	-766.082891852183	0.012607309623473372	-0.009152151446292273	1.9129680115871894	1.5578567131111776	0.5187812017846034	1.2279486267814856	9.558536716841358	14.81761019451602	0.5470725769001302	0.9245977011494252
ID64173	64173	8	1.0	42.66234101044967	57.390259481286016	0.0	53.0	53	1.7568303215809538	1		27254.55185909983	27147.0	17514.0	39523.0	2.7854152E7	3806.847317438332	-0.9809207738295753	-736.167699353178	-0.01921473662918292	-0.028785056202567202	1.9016985202374184	1.6171214654615327	0.6090701624380531	1.175977538393918	9.696377375612311	15.420306668203636	0.5124285896393483	0.9222423146473778
ID62128	62128	8	1.0	43.0076866701261	57.63740490605071	0.0	42.0	42	1.747764420855658	1		27216.387128712886	27045.0	18101.0	40935.0	2.7488551E7	3738.039453646726	-0.9809129120397225	-748.3544835574772	-0.004429662732857833	-0.01155565814912344	1.8579290367047288	1.6188758782678816	0.3008238656223158	1.1476661439248959	9.596561726157493	15.866152764901752	0.47905156366711854	0.9148164929768919
ID68784	68784	8	1.0	43.13442786079891	57.38640951210395	0.0	77.0	77	1.788833504678274	1		27377.88101983003	27236.0	18975.0	35900.0	2.8993176E7	3291.738913791248	-0.9808968301054716	-854.126780015323	-0.025696816080395674	-0.058024145979211426	1.900504823110176	1.6003167598244672	0.9252061128551834	1.187580403343795	10.052861837951003	16.59160666869451	0.45890489569301957	0.9088955737000433
ID101040	101040	8	1.0	43.01348654347033	57.269022093274955	0.0	246.0	246	1.7637063960878938	1		27178.642095053343	27096.0	17913.0	38046.0	2.802118E7	3654.0587388444274	-0.9809015886954561	-764.0300177616695	-0.01045689704871509	-0.018811777643511173	1.9202601358114415	1.6087162558242114	0.6223160185865261	1.193659931550585	9.772427394244568	14.239300026568289	0.605668566407188	0.9362477231329688
ID99509	99509	8	1.0	43.17363106516762	57.115138984182494	0.0	238.0	238	1.779505558404857	1		27058.804015296377	27023.0	17217.0	37037.0	2.8303509E7	3655.04510092323	-0.9809259288950605	-761.4452286784307	0.007513135481867843	-0.004822663846640062	1.9529022194333274	1.6480883145994456	0.7469799108917583	1.1849499824334138	9.94829306233165	13.216318204637723	0.7157106201391555	0.9423683025664118
ID89780	89780	8	1.0	42.71766068653191	57.277828117450746	0.0	186.0	186	1.7229165241089277	1		27281.83792048929	27221.0	17591.0	39504.0	2.6763483E7	3642.730473039919	-0.9809192952787835	-770.0438345999022	-0.0016200078531350404	0.024838590380617236	1.8361251633650335	1.595582773737213	0.034788237992861896	1.1507551933920772	9.325633534780081	14.360871649255472	0.5682332042862928	0.9016544117647058
ID66230	66230	8	1.0	43.01722345598202	57.32632716275482	0.0	64.0	64	1.7377808344825	1		27349.91173520563	27239.0	17628.0	40305.0	2.7267862E7	3873.670542018916	-0.980951606381344	-727.1976549479132	-0.03667737460747443	-0.021155178223563123	1.8749258802072328	1.5630562556539558	0.5166712779279811	1.1995255279041739	9.487239824373622	14.988176857341493	0.5307037116703972	0.9227924179380493
ID77496	77496	8	1.0	42.61972345087029	57.31778879147378	0.0	122.0	122	1.7321124839527362	1		27148.864185110662	27024.0	18616.0	39587.0	2.6985971E7	3545.9599803069655	-0.98094038678056	-788.0909911730608	0.05087571176907245	0.009899232466079594	1.8660757540649795	1.6128522497083717	-0.04931534195336995	1.1570035348262027	9.425449184234912	14.607321528013072	0.5550993806084934	0.9210404087320017
ID60091	60091	8	1.0	42.91878407599566	57.03032639063494	0.0	31.0	31	1.774823201014934	1		27148.28831417622	27112.0	17941.0	38900.0	2.8342813E7	3752.1619879878713	-0.9809352922511272	-744.5623587399667	-0.004573952511478825	-0.005114993072256592	1.9366484031151263	1.655890895086513	1.0212207833249898	1.1695507287718645	9.896008674521982	13.297631470947223	0.703268791994555	0.9480874316939883
ID70330	70330	8	1.0	43.133539234474654	57.30330948878982	0.0	85.0	85	1.7850234183403748	1		27315.201138519915	27195.0	18617.0	39527.0	2.8790222E7	3651.5858404791866	-0.9809640272845424	-770.9583069242351	-0.005146668777128464	-0.005613960978769321	1.969625981273607	1.6357499290819324	0.9231288953429725	1.204111916042731	10.010083702470356	13.379662612495485	0.702679443361207	0.9529411764705884
ID104634	104634	8	1.0	43.104340054538405	57.46695348542855	0.0	265.0	265	1.7748232010149338	1		27233.770633397322	27170.0	18210.0	37763.0	2.8377589E7	3518.7550037408096	-0.9809771878587171	-798.2389778196485	-0.03848378445695358	-0.042853280003022035	1.925455563216046	1.563508790743484	0.5043830675236487	1.2314964742222192	9.896008674521978	15.486057261240873	0.5185470999818884	0.9212389380530975
ID91839	91839	8	1.0	43.36550468570804	57.31550012891832	0.0	197.0	197	1.7373454641050075	1		26947.84084084087	26994.0	18953.0	35348.0	2.6920893E7	3224.3258663290003	-0.9811520084772523	-870.1342457631116	0.016713925004326922	-0.05429472795248914	1.893499831800752	1.5470666456578341	0.8296067117286077	1.2239290641519904	9.482486698209087	18.723697229222175	0.33989821717395236	0.8621434745030243
ID97986	97986	8	1.0	42.67492714110754	57.403775477610246	0.0	230.0	230	1.7538135617810484	1		27125.584070796463	26986.0	18502.0	40470.0	2.7586719E7	3793.700534457052	-0.9808628291332127	-732.953782522826	0.030796047155293167	-0.0066597304034101395	1.9256004872975787	1.5711232570162623	0.5723539067213765	1.225620255252607	9.663105492460698	15.019367537403088	0.5382986551428878	0.9084003574620187
ID67781	67781	8	1.0	42.866342260932164	57.57667249432058	0.0	72.0	72	1.7568303215809549	1		27368.37254901961	27246.0	18027.0	38363.0	2.791574E7	3551.15565488368	-0.9809627993985418	-794.2527218170545	-0.00644526491873516	-0.00706518678395553	1.9223143970967385	1.6082176711400216	0.5058647651953818	1.1953073465074304	9.696377375612322	16.554382306157205	0.44462452319999624	0.9090909090909097
ID57029	57029	8	1.0	43.453680205705	57.68366199582621	0.0	14.0	14	1.7951656784782337	1		27003.648775894526	26964.0	17341.0	35742.0	2.8677875E7	3348.1437292419246	-0.9809525438134581	-830.7289925888381	-0.006290132899891329	-0.030456970666771062	1.9751575649171642	1.6096131877511741	0.6780889704543822	1.2271007593300725	10.124158730418731	16.04266862318798	0.4943284248428539	0.9220779220779218
ID106180	106180	8	1.0	42.80145261159952	57.175122135532156	0.0	273.0	273	1.7290525983109386	1		27312.063508064526	27205.0	17295.0	38884.0	2.7093567E7	3792.9707998341523	-0.9809005046211131	-739.6190267524526	0.004607451132470352	-0.022151122454167234	1.872675708047433	1.6109727353589176	0.3002734401470846	1.1624502804699604	9.392177301083303	13.82640908702749	0.6173868026115007	0.9290079924776682
ID79050	79050	8	1.0	43.01098800300039	57.277090743975776	0.0	130.0	130	1.7884105625977251	1		27089.295841209845	26986.0	18377.0	38137.0	2.8660475E7	3626.2019290019593	-0.9809244685814728	-768.3067512710885	-0.02860568121560986	-0.055523296738222365	1.9541877164773191	1.5758827333041994	0.9211886090387492	1.2400590952474724	10.048108711786487	14.57077123503787	0.5947426857505839	0.950112359550562
ID88266	88266	8	1.0	42.41962746659287	57.60554730553756	0.0	178.0	178	1.7259872880142244	1		27167.0436548223	27040.0	16694.0	41029.0	2.6759538E7	3966.7667301962074	-0.9809343324444414	-704.7314175307811	-0.010032289204078549	-0.01788641514481412	1.850797548138211	1.586219111428626	0.36787525619155104	1.16679816477012	9.358905417931688	13.6315977656398	0.6329091829687301	0.9305293005671079
ID54990	54990	8	1.0	43.166668840482544	57.81813052566996	0.0	3.0	3	1.7425627294957216	1		26917.829341317367	26937.0	17527.0	36523.0	2.6971665E7	3342.1766074434217	-0.9811358900821344	-837.7867357317933	-0.048139482893148365	-0.014940198023750174	1.879669843507457	1.5648240096225132	0.6033296851986851	1.2012020725326773	9.539524212183293	18.59157556504107	0.3468200419126168	0.8864840989399297
ID101585	101585	8	1.0	43.2239838663638	57.25728439496632	0.0	249.0	249	1.7824788362650736	1		27171.11523809523	27089.0	18131.0	37998.0	2.8529671E7	3623.2065625763685	-0.9809802837561792	-773.5717674007611	-0.026973860415947945	-0.02002899174939597	1.9694148891152776	1.5899990388962395	0.7869247222079595	1.238626465134485	9.98156494548326	14.152283285979316	0.6262611546579963	0.9497964721845319
ID95440	95440	8	1.0	43.08588490765001	57.17943601682609	0.0	216.0	216	1.7850234183403753	1		27086.988603988644	27007.0	17899.0	37805.0	2.8522599E7	3634.8425515274694	-0.9810272858682598	-770.6492159619778	4.8175152641769154E-4	-0.009473249495478493	2.0022107173365824	1.6087755011398546	0.8866293479872092	1.2445556983668449	10.010083702470359	13.637338392279236	0.6763762333564425	0.9422818791946315
ID109264	109264	8	1.0	43.58113276587275	57.44217936676329	0.0	289.0	289	1.765421230130396	1		27156.351509250228	27175.0	19108.0	35640.0	2.7889573E7	3273.7719379726013	-0.9811159710848878	-861.9432721324599	-0.01871472461461514	-0.053113441971088346	1.892754866392372	1.5618393008153044	0.8326524729267138	1.211875553012608	9.791439898902622	18.3236217170289	0.36646608768272937	0.8956521739130431
ID64722	64722	8	1.0	42.58361597275513	57.341125445344026	0.0	56.0	56	1.720719766204063	1		27269.873210633938	27148.0	17409.0	41591.0	2.6669936E7	3997.4735739834628	-0.9809517083025096	-702.6177349452289	0.027612221372030205	0.01357831660615441	1.8899920752143253	1.5680805613406257	0.4589391365756622	1.2052901628972956	9.301867903957493	13.934571379441815	0.6019948870694978	0.9106561191251744
ID71890	71890	8	1.0	42.5424135917628	57.43727702581453	0.0	93.0	93	1.7180799491044356	1		27316.079055441543	27180.0	16658.0	40582.0	2.6605861E7	3962.1545872402353	-0.9809106683742544	-708.5258110412977	0.027449745436319502	-0.0021130983161944685	1.8692449673338054	1.6124185667913096	0.17630486861136885	1.159280230228046	9.273349146970398	13.62543810205818	0.6276904559635523	0.9036591014358497
ID80597	80597	8	1.0	42.7195951152727	57.19210548344024	0.0	138.0	138	1.7551070937787419	1		27061.6005888126	27016.0	17603.0	38465.0	2.7575771E7	3758.8660213740163	-0.9809682404129739	-742.1686977438208	-0.0049316247699638565	0.010927919798852208	1.8839236127009078	1.6339111414708174	0.91263637670322	1.1530147294332258	9.677364870954248	13.421819574714638	0.6750628163631589	0.9378166743436199
ID76504	76504	8	1.0	42.84230666143692	57.19354501790374	0.0	117.0	117	1.7619898931059645	1		27173.361598440515	27141.0	16541.0	38129.0	2.7879869E7	3784.128456393208	-0.9809384755456266	-739.080309141541	-0.0218622708105904	-0.011891408228423528	1.900453997421319	1.6256718729203827	0.8234664825797009	1.1690268061335856	9.7534148895865	14.252110233658119	0.6034040448171648	0.9408528198074274
ID60637	60637	8	1.0	42.75033418428584	57.32315692371206	0.0	34.0	34	1.7538135617810489	1		27143.68534906587	27048.0	17382.0	39373.0	2.7605128E7	3856.0902822769285	-0.9809226110818929	-723.8814148306722	-0.002292320331936402	-0.013134028197946521	1.9304573688873556	1.5828843591167785	0.6746853865875199	1.2195820609185353	9.663105492460703	14.326161062432176	0.5916528024412399	0.9347126436781604
ID82140	82140	8	1.0	42.5339156918477	57.36188766875521	0.0	146.0	146	1.7369099845984548	1		27185.358074222688	27093.0	16309.0	40304.0	2.7103802E7	4028.987143536031	-0.9809434853607424	-694.655832150273	0.0024617388717174333	-0.013544507454008115	1.8613244998111995	1.6268213382577683	0.5160045914205128	1.1441480733247393	9.477733572044587	12.335367256472134	0.7827267782005886	0.9436819687647904
ID69343	69343	8	1.0	42.80968885930558	57.245508628688924	0.0	80.0	80	1.7442983501744636	1		27339.50645481628	27304.0	17376.0	38929.0	2.7530883E7	3832.8992371746526	-0.9809255568475739	-733.6306125327819	-0.018382173315023537	-0.024531385125983202	1.8476334530906986	1.6267525300596897	0.7347819111505753	1.1357802855379018	9.558536716841353	14.412712161144016	0.5782422890028746	0.9318813716404075
ID85214	85214	8	1.0	42.91450311007985	57.58679736926779	0.0	162.0	162	1.7807804282221655	1		27294.16316793893	27223.0	18744.0	35962.0	2.8604283E7	3184.0785650788152	-0.9809704721406629	-883.7795048051146	-0.037419448974468576	-0.06243841501167494	1.8997480967348548	1.567052244426939	0.2586287687509167	1.2123068031018842	9.962552440825213	16.942593003364692	0.43613478659627963	0.9274336283185844
ID86755	86755	8	1.0	42.92777509379139	57.587587554225	0.0	170.0	170	1.7136712173081101	1		27284.811534500495	27201.0	18438.0	38332.0	2.6493552E7	3586.568819559138	-0.9808390766296419	-778.8487212808287	0.014874167640297272	0.047003997104485565	1.8782215071610526	1.6087830417937763	0.3454346744158965	1.167479677723887	9.225817885325249	12.36583134462275	0.7581726322850315	0.9313819577735125
ID95971	95971	8	1.0	43.071077629148434	57.15910288434345	0.0	219.0	219	1.7930574385512579	1		27076.511759172135	26972.0	18040.0	37276.0	2.8782332E7	3596.991916198948	-0.9809724719827017	-776.1715108518175	-0.005191063869715503	-0.008040355409948371	1.9832365199598343	1.6192035329850614	0.8835948870198725	1.224822253385073	10.10039309959616	13.205007904479247	0.7278984750339269	0.9482373940205262
ID57571	57571	8	1.0	43.15992768441609	57.40964289705452	0.0	17.0	17	1.7799306164685826	1		27046.06315789472	26996.0	16475.0	37487.0	2.8263136E7	3746.629115325937	-0.9809857830373255	-744.8650859200047	0.018764857572722376	-1.8316874216186234E-4	1.9780751077810086	1.6311214777294811	0.7042024357314838	1.2127086392942887	9.953046188496174	12.063562466370112	0.8594383496252229	0.9658671586715875
ID109797	109797	8	1.0	43.19635162182822	57.31983959048735	0.0	292.0	292	1.8161134781748713	1		27301.651933701618	27204.0	19555.0	36789.0	2.9649594E7	3376.6817756818677	-0.9810599915659185	-837.6144954235921	-0.016109901685071325	-0.019143462463558872	2.019736620729898	1.6251382285605802	1.1675579647121341	1.2428091255467064	10.361815038644522	14.62991855379198	0.6083617255043506	0.9420916162489197
ID73444	73444	8	1.0	43.0427883869991	57.43304419429505	0.0	101.0	101	1.7299274036278804	1		27279.1011122346	27128.0	19354.0	38223.0	2.6979031E7	3430.8474307384813	-0.9809279353979455	-817.8959155577679	-0.00618079350853591	-0.010951127232026738	1.9246400329131985	1.571008761069699	0.13959678111672	1.2250982175317164	9.401683553412342	13.534665264908673	0.6449416949253562	0.9221445221445221
ID62694	62694	8	1.0	43.0803988842203	57.08859835785887	0.0	45.0	45	1.7807804282221649	1		27178.291706386997	27097.0	17561.0	37081.0	2.8510028E7	3607.6589849719817	-0.9809481817869329	-775.7759465939713	-0.01553869189607945	-0.02549229420247434	1.926269549288304	1.6198519505738005	0.8573408226600385	1.1891639532896578	9.962552440825204	14.479377684487838	0.597146225351866	0.9299023957409046
ID78056	78056	8	1.0	42.9405231509852	57.256208755880664	0.0	125.0	125	1.792635493036873	1		27111.976415094305	27013.0	18447.0	35664.0	2.8738695E7	3294.602591582067	-0.9810195315290097	-850.6655879980812	-0.018292322938107074	-0.049675478734713105	1.9211515060488675	1.6171265781656214	0.649578866160317	1.188003173028122	10.09563997343164	16.31406476914976	0.47667168416017625	0.9190826482042398
ID93930	93930	8	1.0	42.78053396922101	57.78105781167504	0.0	208.0	208	1.7589819823035313	1		27037.333984375	26909.0	18668.0	38017.0	2.768623E7	3494.968290932131	-0.9809980627736781	-798.7684310075706	0.0584531131215002	0.003017873750097118	1.9667329819314858	1.6304572567144264	0.4261925841965051	1.206246268543523	9.720143006434895	14.9438626436632	0.5469615332541425	0.9052678176184152
ID90349	90349	8	1.0	43.52617911244327	57.58656193240077	0.0	189.0	189	1.7960082815185194	1		27172.987827715344	27130.0	18297.0	35715.0	2.9020751E7	3327.5302530058166	-0.9809234206806232	-839.8079441745488	-0.02647609526714263	-0.023943327622633757	1.9719303473244172	1.6176571186101671	0.6000537640649187	1.2190039067232177	10.133664982747764	15.045941967701486	0.5625195772331432	0.9281671745755331
ID92398	92398	8	1.0	42.89260707843057	57.66973032790798	0.0	200.0	200	1.739956052300436	1		27123.62512462612	26989.0	18666.0	39909.0	2.7204996E7	3657.397467131746	-0.9809424052555693	-763.4506879926911	0.011809902372126199	-0.011324151168951977	1.895993785162265	1.588509329306188	0.3235404328490169	1.1935679257171103	9.511005455196209	14.392972971329039	0.5769461440415032	0.9208467556373687
ID100078	100078	8	1.0	42.98955281931495	57.53638054774698	0.0	241.0	241	1.8102725283587036	1		27037.05904059038	26947.0	18412.0	35505.0	2.9308172E7	3324.0995412488123	-0.9809945311925264	-839.6599217974009	-0.03274709278506514	-0.06282878132385841	1.9591032258891532	1.6027329237054821	0.8151977959894052	1.2223516450637022	10.295271272341312	16.373370305220682	0.4825824126190193	0.9256410256410257
ID74993	74993	8	1.0	42.728961917467295	57.333546627321596	0.0	109.0	109	1.748197196501972	1		27213.680872150635	27154.0	16944.0	38670.0	2.7458604E7	3884.67110173967	-0.9810125643926458	-723.887844547455	0.010417672622474476	-0.006738785888151106	1.9143359882069644	1.6141756030550178	0.7153180242126697	1.1859527455277217	9.601314852322	12.538336726764383	0.7674687798030798	0.9479117785077426
ID55538	55538	8	1.0	42.854372794392084	57.426554002943455	0.0	6.0	6	1.7447319855696464	1		27114.13872255492	27049.0	17620.0	38754.0	2.7168367E7	3647.139013902657	-0.9808578606537092	-761.8844253809287	-0.011742927407833495	-0.022362583723442863	1.9166811322910093	1.5718516602740102	0.39956158271792575	1.2193778718005026	9.563289843005872	14.78659841467467	0.5496429049336513	0.9133000453926461
ID98546	98546	8	1.0	42.602312088436435	57.35811535550922	0.0	233.0	233	1.733858565529119	1		27110.99899699097	26960.0	18119.0	39570.0	2.7029666E7	3675.079756121548	-0.9809138472598457	-758.2653634190473	0.024368768778020987	-0.006267374858570592	1.8827646034302332	1.5926766222196462	0.20473584200048972	1.1821386571282144	9.444461688892975	14.718559390479188	0.5478434379477125	0.9068918302145136
ID103669	103669	8	1.0	42.96816185428419	57.44710688860919	0.0	260.0	260	1.7473315380203225	1		27181.842885375492	27140.0	18213.0	37211.0	2.7508025E7	3490.892534362466	-0.9809132622459378	-800.3340863833017	-0.010113773558293399	-0.029796652524011025	1.8833393135491359	1.5759881155590427	0.4296804841697884	1.1950212663127018	9.591808599992968	15.539991193008486	0.4991244347648439	0.9061517736865732
ID107767	107767	8	1.0	42.9209583828177	57.07255386638828	0.0	281.0	281	1.7739705354836104	1		27308.931796349614	27250.0	16865.0	39311.0	2.8428598E7	3788.5589860177824	-0.980897146591106	-740.2627278418141	-0.023459507486740742	0.004411965819563102	1.9054116018360476	1.6345255803680636	0.5584319888451346	1.165727612171714	9.886502422192946	13.262784597365817	0.706290083399325	0.9536909674461255
ID66806	66806	8	1.0	42.71759019685786	57.5830451589672	0.0	67.0	67	1.7141126007583936	1		27385.60020554982	27209.0	18213.0	40493.0	2.6646189E7	3758.0288655354266	-0.9809186076497662	-749.2298284354067	0.018876636998193308	-0.004079439107486211	1.8508874909282538	1.596210825664348	0.09969297154855439	1.159550769340202	9.230571011489761	13.198106979918242	0.6659093964333315	0.9147432878002821
ID88822	88822	8	1.0	42.679265940717656	57.40452060953445	0.0	181.0	181	1.742562729495721	1		27471.343313373316	27256.0	17973.0	40966.0	2.7526286E7	4020.3899028488863	-0.9808230683052075	-698.961522503117	-1.6770678639638478E-4	-0.024713759444186027	1.8532283322113785	1.6041356282363552	0.6079347030800927	1.1552815731977006	9.539524212183288	14.510295695208217	0.569356198638437	0.9240331491712706
ID105208	105208	8	1.0	43.12287137118334	57.16188681928648	0.0	268.0	268	1.772263973726891	1		27282.234104046223	27251.0	17827.0	38526.0	2.8318959E7	3663.530058824683	-0.9809393680594163	-766.505078874777	-0.0047289541807636025	-0.0011719032194496633	1.9597246766473821	1.6058931393468936	0.8013496005051266	1.2203331769910852	9.867489917534883	12.522826846155041	0.7907001189240117	0.949245541838135
ID58109	58109	8	1.0	43.228456485960976	57.189111767569536	0.0	20.0	20	1.782478836265074	1		27053.512380952372	27022.0	17323.0	37057.0	2.8406188E7	3580.8508216085916	-0.9809887134439463	-779.6863438823981	0.01683565330886317	-0.00702691046253426	2.0405124845304585	1.5940853473049676	0.774463062387701	1.2800522180197194	9.981564945483264	12.31135824251478	0.8275544212041901	0.954979536152797
ID92924	92924	8	1.0	42.89412205473099	57.11695053713795	0.0	203.0	203	1.7382160958129276	1		27133.95999999998	27055.0	15702.0	39365.0	2.713396E7	4018.6760919402222	-0.9809315256247123	-694.6769961947081	-0.023541350470673714	-0.0011012465798422018	1.862294787499918	1.6239420507849092	0.5069405034428418	1.1467741638932278	9.491992950538133	13.144571421579123	0.6903580764598116	0.9468942626837363
ID70911	70911	8	1.0	42.71963992500621	57.23337927749252	0.0	88.0	88	1.7447319855696461	1		27328.438492063502	27285.0	17634.0	38383.0	2.7547066E7	3619.222343485601	-0.9810112205947031	-780.200948943854	-0.012961302746066323	-0.01269417248623607	1.864822824320827	1.6056583737228654	0.39937432640204334	1.1614069685303388	9.563289843005869	13.718950282319543	0.6385213425451486	0.9162112932604727
ID83710	83710	8	1.0	43.61061538138208	57.57501132748706	0.0	154.0	154	1.7598419099922997	1		27022.892262487785	27082.0	18958.0	34955.0	2.7590373E7	3172.794530302663	-0.9811624259310545	-887.2291713829381	-0.011501945809824232	-0.060616201838039764	1.9530249896652117	1.5425316525464972	0.8802323807708521	1.266116637827852	9.729649258763915	18.13898053737838	0.37160478636813804	0.8774110587226744
ID58627	58627	8	1.0	42.640952153797045	57.374969307309264	0.0	23.0	23	1.7052632251678388	1		27166.67708333331	27054.0	16505.0	39826.0	2.608001E7	3910.340663975153	-0.9808989033465643	-713.5392520464889	-0.0033627008376232686	-0.02641616376694007	1.8116347122575056	1.603878516176283	0.2069372129007847	1.1295336236415976	9.135508488199445	13.095234200513268	0.6694467686838902	0.9191774270683887
ID65283	65283	8	1.0	42.8754316940804	57.56530641636688	0.0	59.0	59	1.7594119986850456	1		27244.523949169114	27174.0	18122.0	37221.0	2.7871148E7	3478.22938613691	-0.9809459293939145	-806.5072924406353	0.005186839465006443	-0.017300870751491466	1.9452386654608698	1.5678661353847405	0.5441464190402601	1.2406918049693862	9.724896132599417	16.53149847450608	0.4471676659375929	0.8985507246376813
ID87301	87301	8	1.0	43.58694845603527	57.542779515528885	0.0	173.0	173	1.7790803987862205	1		27078.592168099334	27135.0	18585.0	35172.0	2.8351286E7	3194.328155955639	-0.9810835058788023	-879.3097162740253	-0.009259089134738408	-0.04422456511025806	1.958578824951941	1.544051910215035	0.7181617336498967	1.2684669550256094	9.943539936167133	18.047952050458186	0.3836145132218282	0.8966995285040722
ID61189	61189	8	1.0	43.51696215533918	57.57775542838935	0.0	37.0	37	1.8052509582739122	1		27146.066914498177	27062.0	18535.0	34887.0	2.9209168E7	3250.5890115531224	-0.9809495175343386	-860.0338145095099	0.003912350595227801	-0.04802756552980132	1.945842197348249	1.6127329515178874	0.864918182366987	1.206549537861704	10.23823375836711	17.34477018338025	0.4276591864152158	0.9080944350758853
ID79623	79623	8	1.0	43.00438086498153	57.37624270194369	0.0	133.0	133	1.7799306164685824	1		27082.13793103446	26927.0	18427.0	38871.0	2.8273752E7	3622.4758416760087	-0.9810184328698042	-772.7740784936775	-0.006648549414723561	-0.05117923571784624	1.928578178873652	1.5746421053828086	0.7494801763946287	1.224772392584281	9.953046188496172	15.222885094532646	0.5397242667748491	0.9232804232804234
ID102151	102151	8	1.0	42.86260315364974	57.45369261159867	0.0	252.0	252	1.7303646404359803	1		27223.074672048417	27007.0	17717.0	40626.0	2.6978067E7	3916.984515339364	-0.9808812583670582	-713.1361428091634	-0.019669693189834307	-0.016134052950121134	1.8713902552998862	1.5854272661634738	0.32130659394800765	1.180369667684854	9.406436679576846	14.578069394172827	0.5562051092451128	0.9170528266913807
ID72462	72462	8	1.0	42.544041931966674	57.447745970949995	0.0	96.0	96	1.734294811243791	1		27246.910282258057	27141.0	17649.0	39351.0	2.7028935E7	3788.352936402821	-0.9809761017091075	-741.7468944916609	0.01517439272924066	-0.00984547727663042	1.8665260160982617	1.6161738387365154	0.6705090668172843	1.1549042382454757	9.449214815057486	15.290005691270231	0.5079141266826975	0.8950923007654212
ID96529	96529	8	1.0	42.95033901776103	57.37478114008505	0.0	222.0	222	1.7264255227014995	1		27172.3914807302	27082.0	19283.0	40097.0	2.6791978E7	3512.840642786493	-0.9809074957918651	-794.8122794405989	0.036622930760796854	0.02305797972993697	1.8775380703890712	1.5652557252521146	-0.1158171479358331	1.199508834306712	9.363658544096216	14.617008872328045	0.5507295899668425	0.9253170502583378
ID110353	110353	8	1.0	43.75374384970326	58.00465144258459	0.0	295.0	295	1.812778097071144	1		27306.815668202762	27269.0	17417.0	36780.0	2.9627895E7	3322.523840792192	-0.9809944177674789	-848.4344723905366	0.032319843525948126	0.016682272483039995	1.9394531871571175	1.6480869345055629	0.5323650816211054	1.1767905846174107	10.323790029328405	16.829874515189587	0.4580229835039278	0.9149115417017695
ID63250	63250	8	1.0	43.20962297467613	57.13443615587525	0.0	48.0	48	1.797271445393945	1		27124.349250936364	27051.0	18942.0	37399.0	2.8968805E7	3511.015805922425	-0.9810264571374093	-798.8933865762467	-0.024639263607414228	-0.023475946715692992	1.9974423885580082	1.5941369894309363	1.0979317144697744	1.252992937119564	10.147924361241316	14.545294483180069	0.6027567031291237	0.9397007042253521
ID82713	82713	8	1.0	42.85163722777658	57.415076817870045	0.0	149.0	149	1.7576913019421603	1		27161.959882583204	27082.0	17477.0	38616.0	2.7759523E7	3685.246152173673	-0.9809150280217429	-757.6427281281831	-0.04906221808789702	-0.05353996617690762	1.841419974744745	1.6337194822609307	0.5551246641522174	1.127133510213378	9.705883627941343	15.071596445794112	0.5369408300948879	0.9227293267058285
ID81176	81176	8	1.0	43.328712996354696	57.63506387847614	0.0	141.0	141	1.7688459108081396	1		27132.095930232554	27029.0	18266.0	35579.0	2.8000323E7	3316.770896654632	-0.9809653777146629	-843.1547323554721	-0.0016014320499091184	-0.007147744150458155	1.8931860946549537	1.6513879632712	0.8200138489558412	1.1464211540604794	9.829464908218755	14.697571532826997	0.5718058252977619	0.9122187913542127
ID106776	106776	8	1.0	42.97534617357185	57.375660285690486	0.0	276.0	276	1.7641352608713972	1		27294.879142300215	27168.0	18237.0	38256.0	2.8004546E7	3738.5534673595353	-0.980908571591258	-750.2356227746009	-0.04284983869620407	-0.026726003137383134	1.8828685789515007	1.6269327462566858	0.5756280555754968	1.1573118700104124	9.77718052040909	14.613721416270355	0.5753099029771688	0.9295074559421598
ID85789	85789	8	1.0	42.9448482440607	57.63413242818871	0.0	165.0	165	1.7559689190670063	1		27375.351032448412	27271.0	18833.0	36986.0	2.7840732E7	3325.6429533003175	-0.9809196250991052	-846.3706436939013	-0.009653901398842115	-0.024653838206649403	1.8866459279050776	1.5887701350500565	0.546729801166141	1.1874882881315214	9.686871123283284	17.637873193040797	0.39129198663266535	0.889567874290703
ID94492	94492	8	1.0	43.379603791408684	57.782724416301996	0.0	211.0	211	1.7551070937787419	1		27038.054955839038	26971.0	18408.0	37332.0	2.7551778E7	3411.4731961856623	-0.9809687848900873	-817.0566115728402	-0.004695685013018303	-0.01640621754874068	1.9470749810144516	1.644731975139824	0.24676528505335593	1.183825091531357	9.67736487095425	13.742779845559463	0.6438990750042026	0.9365225390984357
ID75554	75554	8	1.0	42.944243570460486	57.46026824200043	0.0	112.0	112	1.7624191755811138	1		27259.368318756136	27106.0	18073.0	37003.0	2.804989E7	3497.138852978374	-0.9809167418141856	-801.3320775197207	0.017324706817703886	-0.006217715919728685	1.9775767617557358	1.5998203370718678	0.755464082779647	1.2361242796645973	9.758168015751018	16.204096748414432	0.4670124951441566	0.8933855526544817
ID90916	90916	8	1.0	43.16779745673075	57.460672701584116	0.0	192.0	192	1.7718370764609779	1		27196.81502890173	27062.0	18567.0	37381.0	2.8230294E7	3556.5196962131545	-0.9809172368747628	-786.1654101098978	-0.03709421612883228	-0.04943585817048666	1.888222340324136	1.601746939638873	0.7839559330974971	1.1788518483137238	9.862736791370363	15.006432227907245	0.5503670241672556	0.9309107222969945
ID61734	61734	8	1.0	43.013176061192866	57.561513239403716	0.0	40.0	40	1.7481971965019714	1		27244.69634025717	27128.0	18053.0	39580.0	2.7544388E7	3706.0220984012058	-0.9809268926181128	-756.169489363631	0.009663167560387747	-0.029039396705542276	1.9144120481535378	1.6168356831951698	0.6343302598264629	1.1840486130107553	9.601314852321993	14.733204038950939	0.5558353566970586	0.9111411817771755
ID56103	56103	8	1.0	42.96327287033475	57.484613288851996	0.0	9.0	9	1.7709829732171056	1		27119.02804642165	26954.0	18127.0	39008.0	2.8041075E7	3621.236897009898	-0.9808772945223121	-768.2676111520618	-1.3430922443949283E-4	-0.030931395866948957	1.9684182727060056	1.570969510376447	0.676397115809571	1.2529958472805236	9.85323053904134	15.646423590390924	0.5057761440226495	0.9016963897346675
ID74022	74022	8	1.0	42.69647273287689	57.346273657467364	0.0	104.0	104	1.719400364272392	1		27267.892307692324	27134.0	18131.0	40316.0	2.6586195E7	3663.3234646514106	-0.9809212932274662	-765.4054087172792	0.052163825954490865	0.010500213819788775	1.8515083276450808	1.5893959196691503	2.977298225961185	1.1649132256678323	9.287608525463952	13.591122405982256	0.631834182570972	0.9269449715370011
ID68392	68392	8	1.0	42.82568920841108	57.423065210426415	0.0	75.0	75	1.768418188419875	1		27339.343326885857	27299.0	17612.0	38535.0	2.8268881E7	3752.8376927894255	-0.9808805992641556	-747.4810060022168	-0.024680474572328116	-0.030176733270796438	1.9126843360309544	1.6190688826891964	0.7033535585322485	1.1813483394567357	9.82471178205424	14.563799637340647	0.5820768027213642	0.9285714285714283
ID99116	99116	8	1.0	42.697098080442814	57.65744375618279	0.0	236.0	236	1.7455989331936161	1		27088.6153081511	26968.0	18455.0	39035.0	2.7251147E7	3599.430842532385	-0.9809401553315726	-774.6510675634806	0.04054332563734341	-0.006864952683317601	1.9046483019460199	1.6056244202997267	0.5099564066165959	1.1862352601678003	9.57279609533491	15.357600851118747	0.5100372793699836	0.907616043262731
ID69934	69934	8	1.0	42.76663042840215	57.58310141977149	0.0	83.0	83	1.7303646404359807	1		27372.65959595958	27275.0	18538.0	40335.0	2.7098933E7	3787.6837516497403	-0.9809139091683586	-742.8261565482738	0.018869770192950365	-4.712628976583965E-4	1.9165674330103164	1.5624220010969625	0.3601708870316618	1.2266643913518316	9.40643667957685	15.475506245190275	0.4935660404451915	0.9082147774208349
ID77105	77105	8	1.0	42.76315187427488	57.422697794886965	0.0	120.0	120	1.7615605060170725	1		27120.49368318754	27042.0	17848.0	39120.0	2.7906988E7	3804.9011385747917	-0.9809008428728249	-732.1416530746064	0.01287380580462347	4.4413108583601674E-4	1.953589336458097	1.5973132346880057	0.7796354781988605	1.2230471106311722	9.748661763421985	13.102589855686782	0.7135765558364602	0.9399633363886337
ID65845	65845	8	1.0	42.96205220060252	57.246913388249375	0.0	62.0	62	1.7360386978696407	1		27315.755020080283	27226.0	17542.0	39306.0	2.7206492E7	3805.3382364375143	-0.980965177985495	-739.8687949780697	0.01326558326289398	-0.002750122426007346	1.9122061066494382	1.5754847768807363	0.46392900971488454	1.2137255368695903	9.468227319715561	14.387391156787862	0.5747969274621882	0.9171270718232046
ID63797	63797	8	1.0	42.58160781298953	57.449416406190636	0.0	51.0	51	1.7237944434138532	1		27236.50866462793	27112.0	17468.0	41145.0	2.6719015E7	3926.8135401049262	-0.9809847568392577	-715.6514044814245	0.025843054668923178	-0.019001215384637466	1.8655230231422921	1.592685538871044	0.3453068810952555	1.1713065621633294	9.335139787109108	13.479886926090833	0.6455920759800066	0.9216330361332701
ID78647	78647	8	1.0	43.075139057942145	57.06972351626814	0.0	128.0	128	1.7913690601744303	1		27105.2859848485	27056.0	17973.0	37991.0	2.8623182E7	3617.346471832918	-0.981003369674141	-773.9052796046465	-0.003910184221022521	-0.019897000806843337	1.9698521677272167	1.6381254049414655	1.141172604072481	1.2025038875443146	10.081380594938098	13.319059270832096	0.7141390336541933	0.9290407358738503
ID100663	100663	8	1.0	42.64669640069013	57.26530366814251	0.0	244.0	244	1.7273016585217627	1		27149.5701311806	27017.0	16602.0	40588.0	2.6905224E7	4095.737475418976	-0.980982529470142	-683.8634021319641	-0.002818838909593809	6.653206528007105E-4	1.8718321068044195	1.6203040577381644	0.728463582823518	1.1552350917502308	9.373164796425241	13.042858054888411	0.6923896717904309	0.9417382999044901
ID89398	89398	8	1.0	43.15138461742516	57.58018091887142	0.0	184.0	184	1.760701417691892	1		27259.719024390288	27125.0	19031.0	37333.0	2.7941212E7	3317.576766061333	-0.9809307324468268	-845.3464220250582	0.059286525986329955	0.0022137535058462336	1.8664223572376184	1.6271124943353434	0.8198456109309707	1.1470764091207044	9.739155511092962	16.991382436429973	0.4239100712465354	0.8982902235861466
ID102713	102713	8	1.0	43.137349034327265	57.43778828613175	0.0	255.0	255	1.7739705354836106	1		27165.208092485544	27074.0	18388.0	38078.0	2.8197486E7	3503.082713089487	-0.9809722394127542	-799.5795519020743	0.011511794416429235	-0.03247858500692169	1.9372096938732148	1.6053567239938584	0.6500775931862083	1.2067160307235403	9.886502422192947	15.432336945458209	0.521661933962795	0.9118807540552388
ID104249	104249	8	1.0	42.67350995412864	57.32868676216271	0.0	263.0	263	1.7207197662040639	1		27329.181166837236	27182.0	17554.0	39598.0	2.670061E7	3780.0561851977127	-0.9808560226158547	-740.8519882280148	0.015747226271792102	-0.023424940590350524	1.824373473572284	1.6186821644057132	-0.061781869243564436	1.127073315373243	9.301867903957502	14.82861547077494	0.5315924755030282	0.9076994434137291
ID59708	59708	8	1.0	43.13897500219426	57.223138840437436	0.0	29.0	29	1.8227659307721162	1		27031.31511839707	26999.0	18077.0	35844.0	2.9680384E7	3397.866487956948	-0.9810602767656711	-824.1626404075674	-0.003170312615766824	0.006989370407011468	1.9823909721659343	1.678031494391978	1.0184787491024494	1.181378882810682	10.437865057276785	13.288512581160093	0.7427947030893777	0.9368600682593857
ID84285	84285	8	1.0	43.22968390039429	57.278026731908476	0.0	157.0	157	1.800635550247743	1		27195.370922646773	27151.0	18548.0	36135.0	2.9180633E7	3413.236769512297	-0.9809854849479134	-822.1212892567128	-0.007316763501439151	-0.022125816481163553	2.0003091740519046	1.6256967186263935	0.9204427951031262	1.2304319441218001	10.185949370557436	14.760858601164726	0.587473305374887	0.923706896551724
ID67393	67393	8	1.0	42.65858603376027	57.35503859165265	0.0	70.0	70	1.730801766788902	1		27407.88383838384	27318.0	17411.0	40584.0	2.7133805E7	3932.0342974754385	-0.9809889609393355	-719.3603051264693	-0.0015344397309990671	-0.007307358687833155	1.879769331301568	1.6180243581677383	0.4534981722009169	1.1617682526301591	9.411189805741364	12.828839460211027	0.7185874955381835	0.9383886255924171
ID97090	97090	8	1.0	43.14043547563353	57.19160664797584	0.0	225.0	225	1.7803555730501337	1		27107.251193887278	27021.0	18683.0	36206.0	2.8381292E7	3475.7419031316867	-0.9809870884152714	-804.7900880358432	0.009628926271532586	0.01113573446944124	1.9782111581976523	1.6199597956159895	0.8646777018399565	1.22114830476113	9.95779931466068	13.506394412452982	0.685953028510141	0.952705775352433
ID71493	71493	8	1.0	42.855166697900806	57.680018073632965	0.0	91.0	91	1.7585518607706787	1		27269.573673870338	27129.0	18740.0	39036.0	2.7760426E7	3533.611831426329	-0.9809115801922555	-793.1391498991069	-0.01236059156024979	-0.021047618670821406	1.9080464326304472	1.5891755170446706	0.08811894863017256	1.200651792181375	9.715389880270381	14.744885103701272	0.5615485525043297	0.9295134151887215
ID105796	105796	8	1.0	43.08920925541507	57.48554043367242	0.0	271.0	271	1.7390862916600855	1		27320.47400000002	27234.0	18476.0	38573.0	2.7320474E7	3570.8023822352543	-0.9809243777958006	-786.8813005681412	0.016305315236569414	-0.00524457716757063	1.9313275609745266	1.5442076888594964	0.15266120506978065	1.2506915843690332	9.501499202867175	14.390692056090856	0.5765522090758902	0.9306331471135942
ID80198	80198	8	1.0	43.417520943646615	57.390928905389245	0.0	136.0	136	1.7739705354836095	1		27066.01060752169	26971.0	19174.0	35016.0	2.8067453E7	3296.802376271367	-0.9810048620360101	-847.9886440686198	0.03769915318419902	-0.016614432656574644	1.972728529075812	1.622087214073278	1.0251023300358608	1.2161667461282966	9.886502422192937	15.079733225674994	0.546342799961396	0.8973252804141497
ID87881	87881	8	1.0	42.5180691794213	57.41068742840452	0.0	176.0	176	1.7382160958129271	1		27212.297000000046	27095.0	16504.0	39817.0	2.7212297E7	3930.7401135958658	-0.9808797060361348	-710.3003871897582	0.008378103556420591	-0.002761787712913259	1.8482694231004106	1.6535950771821135	0.575966538251442	1.1177279423509419	9.491992950538128	12.366159012698109	0.7800054150392243	0.9500475737392959
ID56651	56651	8	1.0	43.28947703998244	57.63900936548599	0.0	12.0	12	1.7658496784391258	1		26885.784675072744	26862.0	18108.0	35907.0	2.7719244E7	3296.779920008128	-0.9810481046956554	-844.3070389272386	-0.008750047840342617	-0.001628261287566726	1.9487167906984633	1.5396995172923518	0.8227878999102518	1.2656474648543057	9.796193025067135	18.465919777020126	0.3610150514988445	0.8860705073086843
ID54605	54605	8	1.0	42.62741927645856	57.662828095039764	0.0	1.0	1	1.7299274036278791	1		27047.565349544097	26913.0	17215.0	38895.0	2.6695947E7	3752.964168931124	-0.9809882154334819	-743.7460328700921	2.8602953726638593E-4	-0.01621687082955773	1.8639271852207735	1.588913425731458	0.3898644927923488	1.1730829100161404	9.40168355341233	14.571885077666078	0.5563960247436734	0.9187180678123542
ID76108	76108	8	1.0	43.65536438420199	57.25451081727039	0.0	115.0	115	1.81152574590469	1		27093.976979742194	27105.0	18603.0	35484.0	2.9424059E7	3292.9819907152023	-0.9810159451661021	-850.3554202205526	-0.006614186162701727	-0.004919786628741629	1.9944202919211107	1.662083570394947	0.8203097127263095	1.1999518721234896	10.309530650834853	13.004824940717821	0.7660193446119972	0.9496497373029771
ID97621	97621	8	1.0	43.27529172186813	57.64034051487105	0.0	228.0	228	1.770982973217105	1		27128.600193610833	27012.0	18142.0	35890.0	2.8023844E7	3345.201670592961	-0.9810088203061825	-837.830266181395	0.021481482795105002	0.02123809855888892	1.9293040188036072	1.603973289634215	0.7992745665576693	1.2028280216833185	9.853230539041332	17.611100822343452	0.399222951830207	0.8939197930142306
ID81750	81750	8	1.0	42.538457256997695	57.62328007675566	0.0	144.0	144	1.7198402773828962	1		27210.161224489748	27030.0	17390.0	40959.0	2.6665958E7	3900.0311528739962	-0.9809710803556024	-719.3414843015952	0.027602537637106232	-0.006037422191524792	1.8789325496040705	1.5933402846227112	0.36064080678614574	1.1792412253287032	9.292361651628465	14.382497271716078	0.5645044466649486	0.9063514140009267
ID93528	93528	8	1.0	42.79516070246917	57.347325023027075	0.0	206.0	206	1.7299274036278798	1		27103.59494949496	27009.0	17546.0	40166.0	2.6832559E7	3947.861863182809	-0.9809604599748764	-707.4406258272704	0.018868493549687816	-0.006219345873304293	1.8950340745807868	1.5882714572858625	0.5036128028659992	1.1931424353738243	9.401683553412335	14.07611444967466	0.5962795496220351	0.915316982878297
ID95069	95069	8	1.0	43.01433699323182	57.195712965024086	0.0	214.0	214	1.792213448182752	1		27076.72316384178	26992.0	19148.0	37020.0	2.875548E7	3364.1571916866737	-0.9809843630093666	-830.4261695288358	0.007371010134784648	-6.813130294362902E-4	1.9817764525912513	1.6298352854532545	1.0064771424534178	1.2159366472668571	10.090886847267129	13.95834674587552	0.6508355021361619	0.938135218736191
ID107356	107356	8	1.0	42.708683215352615	57.31231926355744	0.0	279.0	279	1.7149950268661402	1		27346.8888888889	27257.0	17746.0	39269.0	2.6581176E7	3746.638356480825	-0.980989410644112	-753.2946540765386	0.03408425559281479	0.005565053375569484	1.8556676446468106	1.6109965703204958	0.21929863687767503	1.151875602241437	9.240077263818797	13.480955797128193	0.6389164903770064	0.9195837275307471
ID108895	108895	8	1.0	42.95210154623585	57.55025413586911	0.0	287.0	287	1.7649926778167324	1		27288.65597667637	27164.0	18830.0	40206.0	2.8080027E7	3769.1462285295693	-0.9809333182940236	-744.9609781888455	-0.018287955032853964	-0.017096868906038846	1.9087689787850832	1.6087865931119958	0.7157888229820262	1.186464996014673	9.786686772738117	14.885317713810405	0.5550464577262676	0.9241472172351886
ID73054	73054	8	1.0	42.69654287414928	57.54215124601332	0.0	99.0	99	1.7390862916600844	1		27239.376753507004	27088.0	18335.0	40139.0	2.7184898E7	3737.2139243143356	-0.9809453272006268	-750.4512944248098	0.02057481244114219	0.02483712578240333	1.9333777279985618	1.5757738928325402	0.33058310476099617	1.226938545430023	9.501499202867162	13.867604783483694	0.6208677305748203	0.9224734656206731
ID89953	89953	8	1.0	43.11746443221494	57.89978650448688	0.0	187.0	187	1.7347309472525079	1		27228.323971915746	27043.0	19870.0	40288.0	2.7146639E7	3515.909207956235	-0.9809372814147697	-797.0208035273399	0.022030853023509215	-0.014805626498607153	1.9670636263357586	1.5632877993753638	3.117773467709537	1.258286303469988	9.45396794122201	14.367043294371271	0.575558123923043	0.9170124481327798
ID86373	86373	8	1.0	43.92063123449045	57.4493982676183	0.0	168.0	168	1.8223508639488424	1		27200.586363636354	27179.0	18999.0	35524.0	2.9920645E7	3060.1151248951214	-0.9810781651995738	-921.7451479537357	0.021333049119383458	-0.026567710404063735	1.962343768858052	1.7061480786580234	0.9485440159167273	1.1501602899565084	10.433111931112261	15.136902587952687	0.5722024310134813	0.9360341151385928
ID101220	101220	8	1.0	43.43929827498249	57.42965592509496	0.0	247.0	247	1.7705557670902243	1		27209.78861003864	27125.0	18245.0	35497.0	2.8189341E7	3344.5991969324737	-0.9809354725524099	-837.1927855707887	0.005400956939817648	-0.020886644247736175	1.8879845168306877	1.5915649477399023	0.7975832461946972	1.186244092339251	9.848477412876816	17.074165778980657	0.42452177320607304	0.9028322440087144
ID68967	68967	8	1.0	43.29910650561944	57.04058577675108	0.0	78.0	78	1.8094365677838296	1		27322.430286241914	27306.0	17291.0	37359.0	2.9590192E7	3580.7305088968037	-0.9810250670226104	-789.0009744480005	-0.0036258069500954317	-0.0015928407007717376	1.9973750671812835	1.6436243243460744	1.1201912354422494	1.215226032856353	10.285765020012281	13.339412247323535	0.7263953807807899	0.9429193899782136
ID64359	64359	8	1.0	43.100566820186366	57.47765748677883	0.0	54.0	54	1.7477644208556575	1		27215.34421364984	27117.0	17655.0	36625.0	2.7514713E7	3471.486155372682	-0.9809567120680918	-807.6743648494875	0.009770953078463469	-0.013397241897175468	1.8434592757546164	1.6485506877368674	0.6361641448718323	1.1182302670264388	9.59656172615749	13.85684330016589	0.6280538953120745	0.9261467889908268
ID84838	84838	8	1.0	43.13344110291812	57.581051674706664	0.0	160.0	160	1.7589819823035309	1		27334.6767578125	27210.0	18604.0	38127.0	2.7990709E7	3492.8508490586983	-0.9808599484325492	-802.0986679826603	0.021865435835642114	8.183496679589722E-4	1.9071723823109228	1.6054190661609749	0.7272499639728894	1.1879592204367724	9.72014300643489	16.403241194227427	0.4539658426316071	0.897323387450636
ID91497	91497	8	1.0	43.157489261152236	57.52000704620201	0.0	195.0	195	1.751655552397476	1		27202.936883629194	27084.0	18651.0	38643.0	2.7583778E7	3534.249171224999	-0.9808813867996131	-789.7847275478139	0.0027886160821872187	-0.017145503611364465	1.8912914908626384	1.6209394876337488	0.5343032091911929	1.1667872275871014	9.63933986163812	14.89187615739093	0.5462083373988937	0.9029385574354405
ID74605	74605	8	1.0	43.1432654940926	57.16053143094533	0.0	107.0	107	1.7641352608713963	1		27240.518446601956	27209.0	17629.0	37576.0	2.8057734E7	3724.383977884474	-0.9810048012375389	-755.4717090679185	-0.019395899589728267	0.009193035625301518	1.968896225980527	1.6090502723978397	0.8807053332735302	1.2236387263689639	9.777180520409079	12.422600819871704	0.7961564862969376	0.963466042154567
ID110957	110957	8	1.0	43.08944735468527	57.583520093097604	0.0	298.0	298	1.736909984598455	1		27405.98798798804	27293.0	19448.0	36096.0	2.7378582E7	3399.7692819066765	-0.9809244506665161	-829.0572462956026	0.020096109560337402	-0.0037488367081063094	1.8527713566807507	1.6284872330355633	0.5575141458537505	1.1377254418059595	9.477733572044588	14.229808134770332	0.5881881508984147	0.8990081154192967
ID103281	103281	8	1.0	43.11616653933617	57.63035188730335	0.0	258.0	258	1.7273016585217627	1		27204.458883248757	27170.0	18673.0	37294.0	2.6796392E7	3442.586612407541	-0.9809280589333947	-812.8819373888294	-0.013533550133366684	0.009562777110684968	1.923355567297364	1.5792707592129873	0.4294535313668413	1.2178757544120222	9.373164796425241	14.404149828898523	0.5677025649682125	0.9045871559633026
ID55156	55156	8	1.0	43.17122792055336	57.74495055304909	0.0	4.0	4	1.7829031854762443	1		27036.219165085367	26970.0	17512.0	37110.0	2.8496175E7	3373.6386465288706	-0.981050933703016	-829.814713596288	-0.0021260395137289705	-0.0015273414784177973	1.9812895452193715	1.5989589767660768	0.38128908360181896	1.2391121811183456	9.986318071647787	16.839723452687103	0.44253268052738814	0.8997858672376878
ID77684	77684	8	1.0	42.78604772655606	57.46176293297552	0.0	123.0	123	1.7551070937787419	1		27127.983284169142	27080.0	16680.0	39325.0	2.7589159E7	3924.2876840869108	-0.9809302113554484	-711.1789575449127	0.013849376448866902	-0.01696499544120203	1.9445662178707872	1.6074812348237764	0.6682923112261185	1.2096976162113422	9.677364870954248	12.977458537211444	0.7220839299659988	0.9404157043879902
ID57206	57206	8	1.0	43.141079363288036	56.97617081395067	0.0	15.0	15	1.7778043098721539	1		27048.43116634797	27064.0	16298.0	38027.0	2.8292659E7	3731.671911626605	-0.9809352050505264	-745.893470663341	-0.007095054406317087	-0.006704512547556771	1.9564859241052248	1.644038352456313	1.0010212772006222	1.1900488338256177	9.929280557673588	13.188465591559183	0.7173632179478291	0.9401440144014401
ID62328	62328	8	1.0	42.84955773385608	57.71646371326639	0.0	43.0	43	1.7273016585217629	1		27141.7657200811	27024.0	18714.0	39357.0	2.6761781E7	3516.7684997875244	-0.9809621667800462	-795.3514049974552	0.026235966027413425	0.0015037095949127176	1.8938434477488575	1.5715634338637792	0.08575626567473393	1.2050696821653164	9.373164796425243	13.566795843552976	0.6399433602650679	0.9236533957845433
ID66425	66425	8	1.0	42.923705789041044	57.419334977882855	0.0	65.0	65	1.770555767090225	1		27323.853823814126	27221.0	18078.0	38780.0	2.8225541E7	3559.833224215984	-0.9809194708365653	-789.1966574851444	0.015383296623028642	-0.010462969748858911	1.9901384442920194	1.5938754389082224	0.5981893284553738	1.248616043456464	9.848477412876823	15.064105606001458	0.5453712678657645	0.9274843330349148
ID104825	104825	8	1.0	42.712767035428726	57.3369526541142	0.0	266.0	266	1.735602890482864	1		27311.515546639923	27231.0	17677.0	39958.0	2.7229581E7	3716.3022061396537	-0.9808580465413216	-753.1555418042674	0.04634332306513209	0.00568927934412397	1.8608356483887547	1.63403741191063	-0.011991837051071864	1.1387962324638188	9.463474193551042	14.741010995569992	0.5472753985337285	0.9196304849884522
ID83320	83320	8	1.0	43.0323625003809	57.496399211984674	0.0	152.0	152	1.7718370764609783	1		27230.890821256024	27065.0	18599.0	38043.0	2.8183972E7	3522.16230741713	-0.9809188768658019	-794.8984268919014	-0.0450606892974426	-0.031744356016579114	1.9229236539211636	1.6171304781357474	0.6605216419702821	1.189096167513916	9.862736791370368	15.866250650323616	0.4923327040431841	0.9157105030891437
ID60282	60282	8	1.0	43.10563555223174	57.015363123090296	0.0	32.0	32	1.7968504894342199	1		27143.68386491557	27127.0	17130.0	36665.0	2.8935167E7	3566.862604305488	-0.9809967020745317	-785.6895445668165	-0.010429078833679965	-0.02157875724935629	1.955224043145786	1.6353557186099843	1.133079700289446	1.1955955642529459	10.1431712350768	13.823386509308262	0.6670443633523975	0.9501335707925194
ID99707	99707	8	1.0	43.24407096560144	57.01102772117798	0.0	239.0	239	1.811943292469163	1		27019.66850828732	27006.0	17989.0	37571.0	2.934336E7	3490.6106814772807	-0.9810039577375725	-799.4958822208015	-0.010194395835588572	-0.0057351039446924025	2.02349716246219	1.6767232174729494	1.2139452207054404	1.2068164509058783	10.314283776999378	12.126020334492052	0.8814797821202955	0.9678858162355037
ID88445	88445	8	1.0	42.883055302121825	57.16724452134282	0.0	179.0	179	1.7581216340093115	1		27183.953966699308	27233.0	15990.0	37804.0	2.7754817E7	3845.7987003946664	-0.9810368246346644	-731.3585142713655	-0.007539203927113369	-0.004756478695253564	1.9197487725234184	1.6015131678473968	0.7653003006707038	1.1987093275691039	9.710636754105861	13.871509736511207	0.6341764501907476	0.9401748734468472
ID79235	79235	8	1.0	42.97925867792854	56.98717238804723	0.0	131.0	131	1.7615605060170727	1		27081.33008763388	27033.0	16787.0	38109.0	2.7812526E7	3850.032749550629	-0.9810447560399678	-728.106662407159	-8.722680485725631E-4	-0.005324185220660079	1.9019964361067414	1.6342394269787315	0.7988284439796007	1.1638419711994223	9.748661763421989	12.417735549160318	0.7944563725280878	0.9720379146919431
ID70530	70530	8	1.0	42.86431401531785	57.5759117491808	0.0	86.0	86	1.7356028904828646	1		27356.82779456196	27263.0	18589.0	39363.0	2.716533E7	3615.6654695720554	-0.9809152341835932	-777.7716964451392	-0.012144098287297404	-0.018905246675649107	1.8894212533175692	1.5627391043313135	0.4192133116616176	1.2090445859330057	9.463474193551049	15.227274300443607	0.5128804253116106	0.9120476408612003
ID98181	98181	8	1.0	42.64887702258187	57.43290193759376	0.0	231.0	231	1.7356028904828635	1		27091.696482412073	26966.0	17521.0	38727.0	2.6956238E7	3713.3244161607545	-0.9810036028865952	-753.5336767629141	0.03676989868805601	0.0100233665754546	1.9130210637201717	1.5906761407328978	0.21234850215849588	1.2026464814130893	9.463474193551036	15.039115036720723	0.5257943360652423	0.919205909510618
ID109445	109445	8	1.0	43.526041626113	57.29286637845141	0.0	290.0	290	1.779930616468581	1		27119.884541984717	27139.0	18722.0	36091.0	2.8421639E7	3302.0095483409564	-0.9811552236700717	-855.2365253525451	-0.04992669516592604	-0.035030929042245335	1.9265077918546518	1.5622113620993043	0.8729517621830779	1.2331927923413672	9.953046188496156	17.51024561805526	0.4079260193592354	0.9216549295774644
ID95620	95620	8	1.0	43.31048433317943	57.13984017408187	0.0	217.0	217	1.7816298346278343	1		27094.93505253103	27083.0	17763.0	36314.0	2.8368397E7	3577.2598983158928	-0.9810097402166176	-782.5462768179877	-0.030167484913131055	-0.02863055777252703	1.9349069018751173	1.606402381784639	0.8565141038763194	1.204497032509081	9.972058693154231	13.692339099339028	0.6684045501284968	0.953636363636364
ID92039	92039	8	1.0	43.37109329899977	57.45378570209551	0.0	198.0	198	1.7421285541483824	1		27153.59402985074	27092.0	18560.0	36066.0	2.7289362E7	3350.518845526357	-0.9809729745810832	-835.663427390744	0.024844381883930285	-0.021322173029550463	1.8708878796324702	1.599752407340813	0.6697950293275973	1.1694858973472977	9.534771086018772	16.166557628697756	0.45844266173618203	0.8864339372514364
ID67980	67980	8	1.0	43.02514639008863	57.36061106540826	0.0	73.0	73	1.7896790889867509	1		27321.54948162111	27262.0	17215.0	37286.0	2.8988164E7	3639.1533769017346	-0.9809609351219922	-773.6438197863332	-0.0013982312495128555	-0.014089344514757268	2.0168403779317843	1.595873005356367	0.7486604329805177	1.263785007430095	10.06236809028004	14.066369570604108	0.6390664479761948	0.9400532859680288
ID101772	101772	8	1.0	43.251295001152464	57.549099006731815	0.0	250.0	250	1.718520200219697	1		27206.492827868864	27138.0	18783.0	37711.0	2.6553537E7	3403.879360896659	-0.9809513593647423	-823.2123583058963	0.02725771664807132	-0.022707077735125047	1.910136776801102	1.515569225198611	-0.034113626339352214	1.2603428105046035	9.278102273134927	14.954126251118865	0.5213710753866664	0.9138576779026216
ID64911	64911	8	1.0	42.58542062266298	57.55045145234864	0.0	57.0	57	1.732112483952736	1		27275.894843276	27127.0	17963.0	40218.0	2.697586E7	3838.3567820750727	-0.9809490964419354	-731.8036232277626	-0.004052777531107359	-0.01707644593323465	1.8588342322361393	1.6112068129230666	0.3438997747852443	1.1536906481073181	9.425449184234909	14.870282910089431	0.5356405632918819	0.9134039613081528
ID106385	106385	8	1.0	42.910456905706674	57.537683834973386	0.0	274.0	274	1.7399560523004354	1		27289.795795795777	27141.0	18703.0	37254.0	2.7262506E7	3544.2553588080013	-0.9810165118773958	-795.8030132856939	-0.010068305290242234	-0.03733133711629915	1.874697945316064	1.5878728660436114	0.5802290327677466	1.1806347884683701	9.511005455196202	16.325516170430006	0.44843804642102597	0.8957027752909577
ID57745	57745	8	1.0	42.98924889675865	57.43541308679674	0.0	18.0	18	1.7572608644918608	1		27099.77450980392	26999.0	17653.0	37662.0	2.764177E7	3564.7259060435645	-0.9809267766130317	-781.9554754791443	-0.0044275689288608205	8.352082068545867E-4	1.895694035332601	1.5901252156486727	0.6119033175493296	1.1921665141064222	9.701130501776827	15.674906839471925	0.496160600056587	0.922277451423407
ID72082	72082	8	1.0	42.75395013990813	57.40627077539756	0.0	94.0	94	1.7399560523004347	1		27312.369890329017	27211.0	18391.0	38975.0	2.7394307E7	3670.8956433168255	-0.9808718776381607	-763.0575336284713	0.025435420834573588	-0.007872663878866325	1.9267707152702114	1.5811492846508968	0.4946207521953486	1.2185887404652147	9.511005455196194	16.124061997296526	0.4597136255477699	0.8905206942590115
ID96149	96149	8	1.0	43.218453655730904	57.561880189365034	0.0	220.0	220	1.7455989331936148	1		27098.082259663042	26961.0	18359.0	37137.0	2.7341965E7	3496.522937569386	-0.9809707497066125	-799.036374801237	0.039215148380327074	-0.004084127547738248	1.9330590125336253	1.6013820621215418	0.6182097552052387	1.207119186768379	9.572796095334894	16.526957898675352	0.44041573903560866	0.8814004376367613
ID73625	73625	8	1.0	42.796474650792995	57.58775780675755	0.0	102.0	102	1.7369099845984546	1		27261.777331995992	27123.0	18580.0	39657.0	2.7179992E7	3640.713632460267	-0.9809529753645873	-771.2917521276001	0.0311393103643621	0.006723778829023812	1.947691372875733	1.5715420438726444	0.264765079315081	1.2393504713855248	9.477733572044585	14.301215381458048	0.5823290629597222	0.9283054003724387
ID92568	92568	8	1.0	42.45249302718544	57.4167542144846	0.0	201.0	201	1.7180799491044358	1		27125.678278688523	27002.0	16331.0	40900.0	2.6474662E7	4005.7879963589976	-0.9809316043414837	-696.7022511912534	0.028512871619572486	-0.009315803239146632	1.8212342086020812	1.5900529485511021	0.30429268031171186	1.1453921771986508	9.273349146970402	13.85185792572523	0.6073379491507465	0.9099813432835822
ID60826	60826	8	1.0	43.17319959922769	57.04444888765511	0.0	35.0	35	1.7714100763158542	1		27141.938283510117	27105.0	17394.0	38444.0	2.814619E7	3718.0644682428233	-0.9811047066291979	-758.0810811500133	-0.019992072720223984	-0.018044316199285666	1.9445778748915954	1.6181128072839375	1.0035829805054057	1.2017566798421437	9.857983665205847	13.545249470403654	0.6751867982238785	0.9410163339382938
ID80795	80795	8	1.0	42.88653567185166	57.2917917140623	0.0	139.0	139	1.7841756275453013	1		27046.699905033252	26943.0	18355.0	38943.0	2.8480175E7	3727.6318746286024	-0.9809327518754152	-746.5561516602683	-0.0045899496122105725	-0.01264674271228406	1.9657156954196255	1.5966711752243814	0.862462680756762	1.2311337023688562	10.000577450141328	14.257044955609219	0.6182667678449321	0.9392857142857137
ID85403	85403	8	1.0	42.737217551949996	57.32728635997164	0.0	163.0	163	1.7294900562808257	1		27399.208713272543	27263.0	17660.0	40691.0	2.7043019E7	3953.038435587275	-0.9809468902808821	-713.7014935787687	0.025899540950648687	0.0028631415022975777	1.9012722359156333	1.588862908827984	0.1915762976664488	1.196624469834277	9.39693042724782	13.737963613233646	0.6256783851090731	0.9225384974335042
ID86938	86938	8	1.0	43.009471601039316	57.23835825334277	0.0	171.0	171	1.7799306164685829	1		27239.82729007635	27207.0	16665.0	38134.0	2.8547339E7	3791.8377031322725	-0.9809674026880172	-740.5273822501946	0.0052352952862451275	-0.009062242360516818	1.931594468405454	1.6397179184422976	0.8758336580296188	1.178004122953315	9.953046188496176	14.32065720331003	0.6098738123298006	0.9369127516778529
ID109978	109978	8	1.0	43.433990029057675	57.064944757171574	0.0	293.0	293	1.7862943500915214	1		27392.408703878926	27403.0	17254.0	38006.0	2.8953776E7	3710.3833397478916	-0.980978402861834	-761.4719392856755	0.0074165794823129235	-0.004476275051969078	1.94883992227545	1.6596734549419867	1.033296873983502	1.1742309407145222	10.024343080963908	12.452116881743304	0.8124177600452288	0.9474393530997305
ID76701	76701	8	1.0	42.844786127345294	57.35141379514289	0.0	118.0	118	1.7845995732867117	1		27173.664767331436	27095.0	17393.0	37669.0	2.8613869E7	3629.5423588202407	-0.9809635640255168	-771.6024073455106	0.010637661771950881	-0.021516715982798487	1.9473658404919654	1.6178696910336514	0.6786072956871646	1.2036604995349163	10.005330576305843	15.741546201630781	0.5073954046264635	0.9176111595466436
ID82332	82332	8	1.0	43.132163617023885	57.13135461763934	0.0	147.0	147	1.7824788362650736	1		27166.007626310806	27121.0	17268.0	37727.0	2.8497142E7	3721.9118432635873	-0.981009141514496	-754.0813301489608	-0.006467021513794645	0.006102339248789641	1.9635650822705581	1.6075723707360392	0.9326416198123743	1.221447393607247	9.981564945483258	12.26485000420089	0.8338424836828576	0.962419798350137
ID69534	69534	8	1.0	43.663206261983284	57.57952988454082	0.0	81.0	81	1.8202741101528834	1		27283.608576642368	27290.0	18755.0	35143.0	2.9902835E7	3178.695137511846	-0.9809885006611646	-885.7893944009313	-7.695652273836253E-4	-0.047444703279436805	1.9629337421843465	1.6843379807567458	0.7059124930338732	1.165403716243715	10.409346300289684	16.198384919626676	0.4985283853709555	0.9299363057324842
ID62880	62880	8	1.0	42.880285680890864	57.48272687144347	0.0	46.0	46	1.7127881091756134	1		27174.88168724279	27035.0	19117.0	38094.0	2.6413985E7	3384.508209500935	-0.9809238910857027	-825.7481409269308	0.0217860330725929	-0.020976281041835527	1.8905539146644315	1.5701183569608899	0.028655032574389172	1.2040836961640105	9.216311632996222	14.053160078751189	0.5864338473111759	0.9176526265972546
ID94115	94115	8	1.0	43.183306248583435	57.581152361462486	0.0	209.0	209	1.731675688463771	1		27079.98888888889	26956.0	18929.0	38181.0	2.6809189E7	3404.8320530210945	-0.9810403648165972	-823.075516126819	0.002615680736267599	-0.020501804499426502	1.9230682856126446	1.5421652911132047	3.1286249920878815	1.2469923274077106	9.420696058070401	13.782282379351939	0.6232331833697544	0.9371158392434987
ID58280	58280	8	1.0	42.92264401107868	57.00223375538791	0.0	21.0	21	1.7589819823035302	1		27095.994134897377	26998.0	19109.0	40782.0	2.7719202E7	3786.4662100755436	-0.9809549477355326	-737.1704075912197	0.017454265221056968	-0.013433942035954176	1.9002363462510545	1.636473776936879	1.0743495257220115	1.161177388254813	9.720143006434885	15.060069555605146	0.5385531409731202	0.9113190730837782
ID55723	55723	8	1.0	43.08347428399641	57.66100380732186	0.0	7.0	7	1.7709829732171058	1		27061.587668593405	26979.0	17488.0	37410.0	2.8089928E7	3491.2864971981267	-0.9809012619480465	-796.1930833159956	-0.008355525904150002	-0.010746157617703065	1.9340803755242362	1.589151723124898	0.611121874425049	1.217052058264816	9.853230539041341	15.86449893549931	0.491966791775826	0.9080157687253615
ID89005	89005	8	1.0	42.82846242071886	57.71782612851204	0.0	182.0	182	1.760701417691892	1		27218.521484375	27177.0	18139.0	39438.0	2.7871766E7	3656.763307105199	-0.9809121808611168	-765.0177151167832	-0.03391274862422452	-0.010698419873003935	1.911461241625825	1.6108320001155174	0.40697426822178295	1.1866297922370233	9.739155511092962	14.773393779237827	0.5607517229846851	0.9225574065736156
ID66993	66993	8	1.0	42.670692666540006	57.14703294619634	0.0	68.0	68	1.7662780228186084	1		27324.249272550936	27247.0	17071.0	38873.0	2.8171301E7	3838.151667945443	-0.9809545454750507	-733.3539647993856	-0.00815084919705251	-0.00107218464135892	1.9145241351568179	1.634758248950378	1.0622650654144654	1.1711359379199144	9.800946151231663	13.393690234452407	0.6865582119957744	0.9394077448747159
ID90545	90545	8	1.0	42.85285902306146	57.48058094074409	0.0	190.0	190	1.7684181884198746	1		27187.41216216217	27055.0	17909.0	40312.0	2.8166159E7	3883.0613938505185	-0.9809914928103941	-722.6713531246917	-0.01875845008444571	-0.007644039220911636	1.9199352480448881	1.5940815455870294	0.6858643783192852	1.204414700966795	9.824711782054237	14.432905961673555	0.5926825201184053	0.9273216689098243
ID61362	61362	8	1.0	43.28050915914245	57.76847501299208	0.0	38.0	38	1.7714100763158538	1		27192.31213872832	27087.0	18063.0	36510.0	2.822562E7	3415.779981530534	-0.9809464346559248	-819.7006563387431	-0.008542744363598021	-0.03373110539822671	1.8987135584347004	1.6284203306490814	0.624763143296604	1.1659849258194175	9.857983665205841	14.997167432569116	0.5507816693984919	0.9164825452938574
ID75188	75188	8	1.0	42.62500143750446	57.49162157349825	0.0	110.0	110	1.7316756884637705	1		27239.32626262623	27109.0	17594.0	40488.0	2.6966933E7	3849.3810579677647	-0.9809524777940547	-728.8613687001786	-0.025499629875035852	-0.028897660795433787	1.8722529945837036	1.6005534708853326	0.3525112064076947	1.1697534813054904	9.420696058070398	13.780393495557506	0.6234040486997258	0.9318288669487536
ID98743	98743	8	1.0	42.531791642307525	57.300283401197035	0.0	234.0	234	1.7351669736379918	1		27038.913741223663	26890.0	17316.0	40288.0	2.6957797E7	3914.2280407766953	-0.9808924259566667	-709.2330119784415	0.017312925103598727	-0.009240071046932362	1.8654366372563131	1.623470264962437	0.5962063356509238	1.14904268807133	9.458721067386522	13.279052993318487	0.6740747734733897	0.9217230199166285
ID78262	78262	8	1.0	42.6975720621366	57.35724588765006	0.0	126.0	126	1.7481971965019718	1		27127.245283018878	26999.0	17932.0	39659.0	2.7317136E7	3803.805511092515	-0.9809153923619041	-733.1041878227386	0.01019320434379785	-0.020563445053447187	1.9075973628175367	1.583247856017791	0.4847096145447573	1.2048633797714747	9.601314852321996	14.609043462139493	0.5653234665462676	0.9107303877367
ID105401	105401	8	1.0	42.491817897950305	57.40554531583763	0.0	269.0	269	1.7158769991676213	1		27280.038974358962	27144.0	18144.0	39936.0	2.6598038E7	3607.8040777412657	-0.9809150665157871	-777.271585399843	0.029106733215027495	0.02788312231195219	1.8792807299411483	1.5873339551111094	-0.21846277462171143	1.1839227176423648	9.249583516147826	12.656663907882976	0.725593772325484	0.9355769230769235
ID103864	103864	8	1.0	42.84993768154864	57.188886107953564	0.0	261.0	261	1.770555767090225	1		27155.51106833494	27101.0	18219.0	37856.0	2.8214576E7	3607.014547206572	-0.9809153808918466	-773.905851121402	0.02765484664357117	0.003738387287943163	1.9495476385107526	1.6397688726173938	0.7999155671484421	1.1889161155979813	9.848477412876823	13.713208205513897	0.6581135269872108	0.9371325192220716
ID58810	58810	8	1.0	43.12843919127948	57.279918415257015	0.0	24.0	24	1.7773787433047465	1		27112.265325670505	27023.0	18286.0	36584.0	2.8305205E7	3463.346361353518	-0.9808815486750306	-803.2740376624372	-0.029723262114460795	-0.07242492616007751	1.893682728154485	1.5731428509212357	0.7359788205638241	1.20375764161884	9.92452743150907	16.325041704568132	0.46796255303335915	0.9198237885462557
ID65468	65468	8	1.0	43.2489374089947	57.515134647188205	0.0	60.0	60	1.7473315380203223	1		27243.310208126866	27105.0	18105.0	35781.0	2.74885E7	3388.9458546660185	-0.9809035722673419	-825.8466730180718	0.025272985100213318	0.009196949713267512	1.8508532219505978	1.6189399526401054	0.6513382455751654	1.1432500747988195	9.591808599992962	16.051217876748986	0.46783680863561306	0.894503546099291
ID100285	100285	8	1.0	43.56790924023101	57.69582475548588	0.0	242.0	242	1.7499272287872796	1		26907.40967423497	26950.0	18070.0	35081.0	2.7257206E7	3209.7024745732765	-0.9811421798263261	-872.3234878795652	0.03333001308036083	-0.007337129764715025	1.911911513324933	1.5348243101729906	0.6623968492193837	1.245687536125513	9.62032735698005	20.886245361606335	0.2771270783374792	0.870163370593293
ID107967	107967	8	1.0	42.659704672494456	57.31942980835127	0.0	282.0	282	1.7342948112437915	1		27326.82748244736	27204.0	17134.0	40387.0	2.7244847E7	3924.7806262495387	-0.9809130539510242	-715.6454128042674	0.014667499099324802	-0.009340231332545624	1.8526165850445497	1.6275640131548956	0.2788223383562165	1.1382757114747264	9.44921481505749	12.430272433510948	0.7685007433481108	0.9390647142182331
ID71105	71105	8	1.0	42.76747383197831	57.535051017890396	0.0	89.0	89	1.735166973637992	1		27315.172690763033	27208.0	18424.0	38702.0	2.7205912E7	3654.7016437489497	-0.9809321494905471	-768.9874422661385	0.014664286047332973	-0.008919278895018357	1.9369685473315996	1.559567141306284	0.3318575431154578	1.2419911243508288	9.458721067386525	15.93535158923475	0.4680788117792865	0.9141019751952225
ID102336	102336	8	1.0	42.79571384120282	57.24214873191077	0.0	253.0	253	1.7572608644918608	1		27150.611925708734	27019.0	17691.0	39817.0	2.7775076E7	3962.592923334564	-0.980963880307362	-706.1626578166047	-0.009788201560482643	0.004353208221057738	1.8938206848384118	1.6263627318884317	0.8718670994657298	1.1644515996990563	9.701130501776825	12.216774082804138	0.8168063873707754	0.9582159624413139
ID87491	87491	8	1.0	43.012252563639755	57.65279296999329	0.0	174.0	174	1.7538135617810493	1		27238.933004926097	27171.0	18469.0	37994.0	2.7647517E7	3463.818233236796	-0.9809809498703608	-811.216440645841	0.005386078258474519	-0.029728867919310203	1.9065530735286011	1.573071782751022	0.39225719441392215	1.2119936893117362	9.663105492460707	15.912401183839789	0.47957346500463033	0.8963844797178129
ID93122	93122	8	1.0	43.0478575048113	57.75863771892187	0.0	204.0	204	1.7074798687984707	1		27123.317757009372	27051.0	18218.0	38180.0	2.6119755E7	3556.770073578833	-0.9809339663800799	-784.6869585396247	0.02493169611740681	0.006151633867537502	1.8533680274986015	1.6059871710446305	0.46321370526803235	1.154036632990698	9.159274119022031	14.416840664547706	0.55377165635752	0.9000467071461935
ID79812	79812	8	1.0	42.97404938196836	57.61305444322023	0.0	134.0	134	1.7347309472525083	1		27077.428140703498	26980.0	18399.0	37709.0	2.6942041E7	3477.67282840416	-0.980996240651965	-803.8527584966675	0.024518620299151146	0.0023633913499152273	1.9152762614873071	1.5835200962989011	0.1527443504807965	1.209505497255012	9.453967941222013	14.519757347418647	0.5635147292459958	0.9102974828375289
ID110536	110536	8	1.0	43.111917581063615	58.08106303438584	0.0	296.0	296	1.7658496784391275	1		27311.241513094104	27242.0	18670.0	37100.0	2.815789E7	3370.8756899866457	-0.9809788982601306	-835.704418252366	-0.01745788400214038	-0.012488014280831043	1.919735225351491	1.599230360149473	0.192624683916447	1.2004119438878473	9.796193025067154	14.837570522915374	0.5591670934570069	0.9233870967741933
ID83914	83914	8	1.0	42.88884784647697	57.18996070947459	0.0	155.0	155	1.7850234183403748	1		27221.297811607998	27172.0	17931.0	38529.0	2.8609584E7	3759.8155081111768	-0.9810224174472332	-748.5319288349039	0.006611335904921359	-0.009811115135956687	1.9883561294806111	1.6324030024158767	0.9291631819105627	1.21805468780561	10.010083702470354	13.57375062873132	0.6827281981180858	0.9335106382978721
ID63436	63436	8	1.0	43.03155741561619	57.34155307697314	0.0	49.0	49	1.7619898931059654	1		27198.2626459144	27034.0	18472.0	36808.0	2.7959814E7	3457.757797821996	-0.9808728714633749	-806.7510445319742	0.001408201511964516	-0.036288495402046025	1.9160583680714087	1.595888126062873	0.7596864590103737	1.2006219839472143	9.75341488958651	15.65116011679609	0.5003495271564624	0.910785619174434
ID96716	96716	8	1.0	42.68751068244423	57.22679627349249	0.0	223.0	223	1.7667062633444341	1		27129.86060019364	27077.0	17542.0	38882.0	2.8025146E7	3766.25415581686	-0.9809325043683866	-741.1624429014186	0.006420770122908402	-0.037526094907372916	1.935701966879375	1.601867694321017	0.6630335039607258	1.2084031494872365	9.805699277396169	14.285162361294363	0.6038347081939381	0.9267744833782559
ID81358	81358	8	1.0	42.81783930738167	57.358748523045456	0.0	142.0	142	1.7645640214223552	1		27186.841901066924	27080.0	18499.0	38167.0	2.8029634E7	3578.559782879232	-0.9809230276412846	-781.2786561902577	0.012867043278972893	-0.030941343765234577	1.923300458434592	1.5869839251134956	0.7064513359533775	1.2119218273096524	9.781933646573597	14.836077126932192	0.5584655806074351	0.9142603287427806
ID59344	59344	8	1.0	42.92878310381343	57.23092529166163	0.0	27.0	27	1.7675624331370434	1		27068.97286821705	27013.0	17493.0	39557.0	2.793518E7	3832.8812745038927	-0.9809296795079427	-726.5345782516847	-0.0145160364130679	-0.00971635384244427	1.9298778965021055	1.631752362515139	0.8503375798043753	1.1827026826101503	9.815205529725212	14.070245657645884	0.623025614387876	0.9412032816773014
ID75731	75731	8	1.0	42.89207426096377	57.126517265427665	0.0	113.0	113	1.7799306164685826	1		27187.915076335852	27167.0	16559.0	37427.0	2.8492935E7	3724.489245887726	-0.9809183986018711	-750.5113020120227	-0.011951277243756251	-0.013631919185895862	1.9414846008042015	1.6022868918170852	0.6096783430616414	1.2116959894756716	9.953046188496174	14.964717171985772	0.5585073039446304	0.926958831341302
ID91097	91097	8	1.0	43.06583821507294	57.35359870823438	0.0	193.0	193	1.7892563467843277	1		27183.099905749325	27087.0	18788.0	37191.0	2.8841269E7	3511.1342925325584	-0.9809054302410898	-795.4241965721818	-0.03716228327610917	-0.02576733980058851	1.9317083140442644	1.6186798459666167	0.9764956429459473	1.1933850408143671	10.057614964115512	14.978587627624766	0.5633303378817671	0.9346289752650175
ID106970	106970	8	1.0	42.97838014266154	57.191063946276294	0.0	277.0	277	1.759411998685045	1		27260.840508806275	27191.0	17341.0	38253.0	2.7860579E7	3879.6965238965176	-0.9809478963714309	-723.5598948594151	-0.020499263804950325	0.007707093018810865	1.9534998162065513	1.6274473736838653	0.8401695844561577	1.2003459207314573	9.724896132599412	13.532850013043886	0.6672925843876305	0.9445983379501381
ID56284	56284	8	1.0	43.452889665458564	57.87128428885471	0.0	10.0	10	1.788410562597724	1		26949.29801324505	26900.0	17343.0	36275.0	2.8485408E7	3363.4887944490474	-0.9810151082783618	-828.0470967539353	-0.039662947761511726	-0.022458072669706335	1.9683723912177076	1.5575882650335855	0.7336969287404356	1.2637308815210317	10.048108711786472	17.852390275810524	0.3961881157873261	0.9108143041792318
ID85981	85981	8	1.0	43.00115290733288	57.37103906070764	0.0	166.0	166	1.772263973726891	1		27362.633911368055	27293.0	17879.0	39200.0	2.8402414E7	3718.6546193871777	-0.9809141198514469	-756.3465766006095	-0.035658922340878765	-0.026778538827080773	1.9354871875977566	1.5688873899721687	0.4826863152666636	1.233668649495673	9.867489917534883	14.853283264614063	0.5620456984628286	0.9372460496613989
ID82911	82911	8	1.0	42.65832253333691	57.265359579109116	0.0	150.0	150	1.751655552397476	1		27135.276574803196	27065.0	17480.0	38563.0	2.7569441E7	3850.051525377494	-0.9809741516584543	-726.7938434737412	6.301678679793419E-4	0.012424349583953283	1.8738174206983678	1.664396470448358	0.878126579198991	1.1258239571930813	9.639339861638119	12.220466487792267	0.8111134220254856	0.9584120982986771
ID72674	72674	8	1.0	42.769932586559364	57.29885513137956	0.0	97.0	97	1.745165513215937	1		27264.18001978241	27156.0	17607.0	39528.0	2.7564086E7	3778.9419294525624	-0.9808654336154526	-739.6785471980764	-0.01561942385955018	-0.0067682247624661785	1.939697255919627	1.56643596630328	0.4979793851744077	1.2382869760691382	9.568042969170389	14.380137383190464	0.5814426844189505	0.9238182652592929
ID61924	61924	8	1.0	42.942744439040034	57.30336597194943	0.0	41.0	41	1.753813561781049	1		27203.55795677795	27165.0	16073.0	39212.0	2.7693222E7	4025.4190834648102	-0.9809358657123912	-695.4535510448372	-0.005186818459885013	-0.0026124855927445526	1.8985818138248214	1.6251925917524277	0.6702415065593792	1.1682195842263845	9.663105492460705	13.017171689801499	0.716627250722265	0.9464618249534451
ID108520	108520	8	1.0	43.55256151496411	57.008597807523465	0.0	285.0	285	1.7976923027806744	1		27267.276635513997	27250.0	17271.0	37043.0	2.9175986E7	3622.9250393958328	-0.9810064175937759	-777.4587839619616	0.002123934668796306	0.0022461123128614084	1.9286792725580533	1.6852853371527174	1.020674187829338	1.1444229828858232	10.15267748740583	12.876006594475719	0.7695344621043759	0.9413838695460552
ID74219	74219	8	1.0	42.72866131434167	57.50094933254876	0.0	105.0	105	1.7494948811021676	1		27246.930693069287	27112.0	18768.0	39882.0	2.75194E7	3648.0255483664996	-0.980864139329253	-765.6857563725481	0.028160344409002565	-0.03351738377878341	1.9142426103797914	1.6030535399341796	0.4118383202045601	1.1941226931562055	9.615574230815547	15.590660933854252	0.49711404759730743	0.9088050314465405
ID89580	89580	8	1.0	42.93260356077988	57.56132568783812	0.0	185.0	185	1.803154510048061	1		27156.489776951687	27044.0	18763.0	38266.0	2.9220383E7	3308.727381980492	-0.9809941842586317	-847.2714276479154	0.021008399275317433	0.015025298913631954	1.98911255662042	1.6123897445029955	0.3122890491395221	1.2336425255753198	10.21446812754455	14.099677879395102	0.6456649924280987	0.9538393253439862
ID77295	77295	8	1.0	42.85780316162824	57.46713787510441	0.0	121.0	121	1.7546760223995816	1		27177.9010773751	27087.0	17871.0	37100.0	2.7748637E7	3529.8648031390676	-0.9808932790077869	-790.5392444757696	0.013344175342942051	-0.023392204890341724	1.9224527483314073	1.6148252377561279	0.5788784332035677	1.1905020452880348	9.672611744789734	15.590381179702893	0.5000807674269687	0.9000442282176025
ID84463	84463	8	1.0	43.07292234087384	57.31568064885804	0.0	158.0	158	1.780355573050134	1		27265.939828080252	27164.0	18013.0	37967.0	2.8547439E7	3663.7331360992684	-0.9809771378091108	-767.5552728708396	-9.02624246435334E-4	-0.024622217554867754	1.9437004380121699	1.6047479631589585	0.7505754714888886	1.2112185107161506	9.957799314660683	14.190413879312052	0.6214169696701103	0.9419964028776978
ID70129	70129	8	1.0	42.896428814635925	57.29033013475786	0.0	84.0	84	1.7529506768275716	1		27370.199014778318	27321.0	17738.0	39072.0	2.7780752E7	3724.0538668173963	-0.9809582699130255	-757.244494863297	0.0019658254291188702	-0.00594774864238331	1.9048654515443948	1.5964116191703404	0.4944933818590853	1.1932169803013328	9.653599240131674	14.509031394174812	0.5762650605464457	0.9165162454873648
ID94705	94705	8	1.0	43.2471006215103	57.487729464308536	0.0	212.0	212	1.7761014317899264	1		27097.853986551374	26932.0	18483.0	37372.0	2.8208866E7	3481.9515427368096	-0.9809467408186114	-801.342772854409	-0.026201803135587776	-0.02889535902984963	1.8991785913356374	1.6321914318666295	0.8609115600386735	1.163575885926366	9.91026805301552	14.597816978417871	0.5844124196687029	0.9262549977787647
ID59889	59889	8	1.0	42.696913529551715	57.589141275980424	0.0	30.0	30	1.7185202002196962	1		27041.70286885248	26853.0	18338.0	39351.0	2.6392702E7	3592.985259460362	-0.9808747617216174	-771.9964480227666	0.02721428195831275	0.02498872863399195	1.8752474851286278	1.5769017595072161	0.28244359154250587	1.1891974080329806	9.278102273134916	15.791037519347263	0.46757113073195344	0.8933638443935916
ID102896	102896	8	1.0	42.57855481507218	57.11779632558846	0.0	256.0	256	1.737780834482499	1		27211.068136272534	27110.0	16922.0	39922.0	2.7156646E7	3743.664904625027	-0.9809010680465843	-746.6116174412682	-0.006713426651240312	0.009319953287011651	1.8221292158346416	1.6681180646071214	0.10506662523964186	1.0923262894247197	9.487239824373612	13.203015369184396	0.6839171360638471	0.9464201043148415
ID99315	99315	8	1.0	43.04797144499443	57.00311459721539	0.0	237.0	237	1.7913690601744303	1		27088.499527856486	27091.0	17535.0	36883.0	2.8686721E7	3636.2031752776957	-0.9810621335759325	-771.8488614199035	-0.012953643010097783	-0.008462990652686717	1.9688972440934212	1.621695960006473	1.0279598322429577	1.2140976438552404	10.081380594938096	14.06057458067534	0.6408018221043108	0.9468749999999991
ID100851	100851	8	1.0	42.99745897089211	57.00125698265348	0.0	245.0	245	1.785023418340376	1		27168.963843958136	27155.0	16882.0	37720.0	2.8554581E7	3742.635280199802	-0.9810156784968963	-750.2507400261909	-0.00230150614384449	-0.008445014923825944	1.9765397516586714	1.6250164944298309	0.8856803497987437	1.2163198087119598	10.010083702470368	13.166384476177916	0.7256287928779414	0.9465168539325842
ID66036	66036	8	1.0	43.26177997613708	57.20003036589192	0.0	63.0	63	1.7769530748174291	1		27261.136842105294	27154.0	18257.0	37227.0	2.8487888E7	3418.1905919400083	-0.9809526496494321	-821.4689610692707	-0.010569776863077666	-0.020945651902690186	1.9238549791265993	1.6037382178514936	0.5815561745365034	1.1996066176585614	9.919774305344552	13.663751366428887	0.6676852061943989	0.9525330899132818
ID68596	68596	8	1.0	42.956320054324515	57.3435076358256	0.0	76.0	76	1.758981982303531	1		27335.399024390244	27225.0	17548.0	38682.0	2.8018784E7	3720.942265287196	-0.9809179532465164	-755.2838695960905	-0.0203007348493992	-0.037820756075629555	1.886430914798767	1.611158344584076	0.6335901794375366	1.1708538277072655	9.720143006434892	14.2107866602014	0.6048480421716181	0.927437641723356
ID63994	63994	8	1.0	43.104512030658746	57.070353390929654	0.0	52.0	52	1.7871411357992342	1		27201.81818181818	27131.0	18379.0	38274.0	2.872512E7	3593.429982079114	-0.9809937155962426	-781.4257957270814	0.01831739818465589	-0.00571481122323793	1.9778634916525275	1.646500813147354	0.9190685423445153	1.2012526661749776	10.033849333292931	13.278905767480467	0.7150770856855803	0.9487640449438196
ID67580	67580	8	1.0	43.28262039320932	57.538600721546246	0.0	71.0	71	1.7529506768275707	1		27385.79113300493	27246.0	19147.0	35553.0	2.7796578E7	3267.523629954021	-0.9809322473171297	-862.3350762099803	0.016942683730911935	-0.00452065209767881	1.9167673572670116	1.5922671562035358	0.6999288809419216	1.2037975849713474	9.653599240131662	16.739839466606195	0.432908937379217	0.8915715539947322
ID105980	105980	8	1.0	42.85661074274814	57.457971617657165	0.0	272.0	272	1.7167585183622571	1		27350.347022587244	27247.0	18388.0	38688.0	2.6639238E7	3641.8748185437184	-0.9809119878068155	-771.857558320701	0.02281530632509696	-0.007534952631302342	1.8872676791731755	1.5902807123739306	0.09249371981216048	1.1867512851589015	9.259089768476867	13.01021746155648	0.6873992394221362	0.9227854097584085
ID78846	78846	8	1.0	42.605614929622234	57.25954707919715	0.0	129.0	129	1.7408253783862988	1		27094.80757726819	27006.0	17349.0	39673.0	2.7176092E7	3876.8536430362415	-0.9809370334540319	-719.2623138330317	0.007652558155667843	0.005943957203061956	1.8752180258697184	1.6350150683154365	0.7006384696431329	1.1469117699335727	9.520511707525221	12.07081005305424	0.8211024040305798	0.9492890995260663
ID97278	97278	8	1.0	43.09407829218892	57.472327250013954	0.0	226.0	226	1.7615605060170727	1		27121.75659824052	26998.0	17867.0	35610.0	2.7745557E7	3371.319682492105	-0.9809597622778945	-828.9468792329949	-0.004149092476056975	-0.011911770455337617	1.9017532130686035	1.620666889378	0.6639866645725759	1.1734386785667488	9.748661763421989	14.269670441507118	0.6016265314003084	0.9213836477987423
ID70657	70657	9	1.0	12.69099693797113	29.09367801836841	0.0	87.0	87	1.6442846820334511	1		27895.02796420585	27854.0	17607.0	39714.0	2.4938155E7	3573.3193633445926	-0.9810648655732028	-808.9362439136393	-0.00687110893071739	-0.005615553106076735	1.6958694350183887	1.627679379972551	-1.5226024746769162	1.0418940338526543	8.493836455989808	11.185649469255546	0.853083118154081	0.9649028077753775
ID59649	59649	9	1.0	13.418407155565898	29.197871968190373	0.0	29.0	29	1.6401388392858236	1		27671.479820627796	27608.0	19145.0	40323.0	2.468296E7	3481.761822722044	-0.9810659175570359	-823.6017228761191	0.008724086505104004	0.001116908135059833	1.6998784224052907	1.6058820836377277	1.4834698926339434	1.0585325284622626	8.451058320509162	11.179627123017292	0.8497013836933518	0.9705240174672489
ID67328	67328	9	1.0	12.701109640748333	29.061265027894905	0.0	70.0	70	1.624381276821038	1		27965.32568807342	27911.0	18243.0	39453.0	2.4385764E7	3556.114898382636	-0.9810203929913611	-812.9520158206914	0.007709753688839195	0.0033867309715649866	1.6836363603894782	1.5917326831092384	-1.457202816382231	1.0577381354642528	8.289452030915626	10.939960259697937	0.8703705705023506	0.9630038652678077
ID78592	78592	9	0.9873234033584595	8.093344625550891	34.89068258065988	0.0	128.0	128	1.5646024045688962	1		27315.26608910894	27274.0	20866.0	37551.0	2.2070735E7	2639.7396603335887	-0.9811018059025268	-1074.405205076654	0.004248188172129423	0.013226172132097503	1.8450297678569767	1.340840468885017	2.247387278114459	1.376024822245424	7.690558134186631	11.199952049493252	0.7704339226730338	0.9545722713864305
ID71426	71426	9	1.0	12.666174847060978	29.07745810744321	0.0	91.0	91	1.6318155549147868	1		27907.81271282631	27863.0	17890.0	38986.0	2.4586783E7	3562.0732226180776	-0.9809503460478476	-806.8873124784635	0.021022757961934462	-0.05734123284232679	1.8346989544613515	1.510469746728878	1.5400146204832648	1.2146545526215502	8.365502049547882	12.08102055523685	0.7202688409256518	0.9161894846434152
ID66565	66565	9	1.0	12.713479726415295	29.052412713849968	0.0	66.0	66	1.638754560935992	1		27886.504524886852	27849.0	18055.0	39472.0	2.465167E7	3539.4687553635335	-0.9811249196750029	-819.0708897846125	-0.00181595244908989	0.005960346532461133	1.6744198068749336	1.6109294028246404	1.4760403779109756	1.0394122820894371	8.436798942015614	11.271865829361214	0.8344415905453101	0.9694156198798469
ID77828	77828	9	0.9948825240135193	9.870819170340383	35.861145978750876	0.0	124.0	124	1.528899633673297	1		27287.397402597395	27095.0	22107.0	40400.0	2.1011296E7	3355.44432713508	-0.9810074173113784	-840.0987512820103	0.03000402706717935	-0.016204020497327547	1.5497472986546026	1.4389008053782122	-0.9202159324265162	1.0770355349458955	7.343579924176971	14.394527451410372	0.4453719542401342	0.9040374488004682
ID77063	77063	9	1.0	11.77427760343074	33.10071907541429	0.0	120.0	120	1.6042309526385672	1		27380.94953051642	27300.0	20665.0	39580.0	2.3328569E7	3248.2970078233084	-0.9810702966319914	-873.733699949524	-0.010488020718144222	0.004198877484936994	1.7218803410681311	1.496155428271286	1.3931057842230294	1.1508699621252962	8.085067605841449	12.407664983570625	0.659953600238668	0.9423822714681441
ID65798	65798	9	1.0	13.284617780333683	30.274217464299294	0.0	62.0	62	1.6281026591939154	1		27727.69213226906	27735.0	17476.0	40263.0	2.4317186E7	3624.712486610313	-0.9810195024920954	-790.751827864567	-0.01391685992963731	1.1006831092226029E-4	1.6621503011268628	1.6174377215619011	-1.5224807845620207	1.0276440811098335	8.32747704023175	11.661389469674289	0.7695249537632026	0.9589490968801315
ID56586	56586	9	1.0	12.475998434946433	29.06322909455368	0.0	12.0	12	1.640138839285824	1		27592.79617117113	27562.0	18808.0	40632.0	2.4502403E7	3392.2883215449715	-0.9810585646287302	-842.5874733552229	3.07291672049015E-4	0.0017234793631528242	1.7498467853564634	1.5662172047100342	-1.3269556194354382	1.1172440068300908	8.451058320509166	10.82996742478033	0.9054545639705085	0.9790748898678412
ID76047	76047	9	1.0	12.542963400919735	29.12604452839229	0.0	115.0	115	1.6364448282011512	1		27759.534090909092	27684.0	16875.0	39316.0	2.442839E7	3615.715104785358	-0.9811362073783517	-798.6348443976178	-0.00170591340954986	-5.853006234567537E-4	1.6920713632612963	1.5995333783150485	1.4486321154311501	1.0578531127895108	8.413033311193036	11.215345096879583	0.8404989780670047	0.9624796084828712
ID65039	65039	9	1.0	13.938306603584971	29.94159788149556	0.0	58.0	58	1.5966682425064187	1		27789.573634204284	27596.0	19544.0	39761.0	2.3398821E7	3637.9274799679774	-0.9809628678938694	-787.243143213955	0.020788706999558832	0.005549295329972225	1.646296950432095	1.5428077440964696	0.4957606916467266	1.0670784851395938	8.009017587209192	12.116317462751706	0.6855637151733467	0.9418669647847957
ID54544	54544	9	1.0	12.462161754519222	28.625647614479576	0.0	1.0	1	1.6497962662556784	1		27602.768115942046	27586.0	16992.0	39468.0	2.4759683E7	3155.9481188319705	-0.981072324368374	-906.6851806297504	-0.010045029031590763	0.02582658759636536	1.7631474353762748	1.5725958127369255	-0.7900487530816606	1.121170119553934	8.550873969963993	11.312215174293664	0.8397017429701851	0.9692887931034483
ID57872	57872	9	1.0	12.6294531507736	28.48277267585229	0.0	19.0	19	1.6253124212235732	1		27743.052691867124	27651.0	18053.0	41392.0	2.4219685E7	3632.4750227356517	-0.9809987864645854	-788.621725635804	0.009340121861337574	0.005915349511697268	1.718003213454896	1.5570532293060824	-1.3140401844106009	1.103368324935521	8.298958283244657	11.142925088929625	0.8399143935085375	0.961453744493392
ID58390	58390	9	1.0	14.499598389746577	28.83184118130283	0.0	22.0	22	1.6304242098658006	1		27678.49829738932	27592.0	18552.0	38805.0	2.4384757E7	3083.4157771579626	-0.9810764866737781	-930.7681760680497	0.012723788994512337	0.011571583096191941	1.7103899023462648	1.5460750991031686	-0.7981176475632977	1.1062786687001234	8.351242671054331	12.229817671559836	0.7016507646849826	0.9611597374179432
ID72216	72216	9	1.0	12.715145350316051	29.08435720748077	0.0	95.0	95	1.6299601642580335	1		27810.94419134397	27771.0	18499.0	38995.0	2.4418009E7	3465.8284620660033	-0.9809387778655811	-825.9044876614661	-0.0058811862495212796	0.019687334879487556	1.750983311024398	1.555922456531602	-1.366690978958181	1.125366693998117	8.346489544889813	10.940687383740757	0.8762428760617113	0.9766407119021134
ID72993	72993	9	1.0	12.710351951829209	29.09013399219351	0.0	99.0	99	1.6378310587150402	1		27784.572881355947	27734.0	18320.0	39120.0	2.4589347E7	3483.0187355128346	-0.9810726177896633	-826.9676340679599	-0.013275329683921248	2.1556688875430866E-4	1.7173904519344123	1.5842597367484226	1.725133159339298	1.0840333892845315	8.427292689686588	11.098188816215119	0.859792640021605	0.982271468144045
ID60961	60961	9	1.0	13.345359300107866	30.339438327464727	0.0	36.0	36	1.6079989694621062	1		27668.4385964912	27483.0	20345.0	39991.0	2.3656515E7	3599.5283435053366	-0.9810366366265895	-795.3145151611533	-0.021831413229848037	-0.010471062210788635	1.6642745023226344	1.5437573567694673	1.2460385194350405	1.078067414561422	8.123092615157567	11.847226384424236	0.7272737193385891	0.9558165548098432
ID63010	63010	9	1.0	15.272604640573373	29.48577547789671	0.0	47.0	47	1.6108191978250883	1		27717.317016317036	27630.0	18156.0	39647.0	2.3781458E7	3411.4381976173686	-0.9810724618847618	-842.2686437353385	0.008444137415376717	-0.006930639716358287	1.713510841740922	1.5372035272638294	-1.4323784839453104	1.1146935401526912	8.151611372144663	11.073214226440317	0.8354220360008722	0.9570312500000001
ID68130	68130	9	1.0	12.73286786536353	29.07143885201515	0.0	74.0	74	1.6290316764787567	1		27916.91562143674	27871.0	18034.0	39505.0	2.4483135E7	3531.2850901405986	-0.9810342912066955	-817.861489118596	-0.004654284442785599	-0.00523492266051136	1.6983967609885977	1.5850464428377766	1.514425416038148	1.071512300893774	8.336983292560788	10.998304176261707	0.8660986105961596	0.970669618151633
ID76839	76839	9	1.0	11.935885608487403	32.98909956961983	0.0	119.0	119	1.5553887972022726	1		27453.907499999987	27281.0	20963.0	42273.0	2.1963126E7	3606.4720506693334	-0.9810219960320791	-787.0091884411021	0.016715664589105877	-0.024193510208264705	1.6992570720677538	1.424498631850625	1.1515016621992202	1.1928808031638323	7.6002487370608325	13.46276357344362	0.5269497853316704	0.9054360135900341
ID69674	69674	9	1.0	12.779598951672856	29.11526284149318	0.0	82.0	82	1.6406000058461214	1		27892.22508398656	27844.0	18608.0	39347.0	2.4907757E7	3455.244737647142	-0.9810260127487752	-834.7496803896397	-0.0018610248833840907	-0.0015153317611412336	1.722342591460147	1.5824768367270918	-1.4794090999550757	1.088384077091661	8.45581144667368	11.069680854951095	0.8671514487859233	0.9737274220032841
ID73770	73770	9	1.0	12.603923716433037	29.103535200121478	0.0	103.0	103	1.643824549190516	1		27793.352743560987	27716.0	17351.0	39263.0	2.4819464E7	3562.536475446308	-0.9811012918962023	-810.0155305297479	0.002139882317271265	-0.0016816716598677167	1.701359814621082	1.6135219363932491	1.4713172081762318	1.0544386018229037	8.489083329825291	11.07553329506237	0.8696437232083577	0.9674972914409538
ID74540	74540	9	1.0	12.61110538673124	29.11461102756441	0.0	107.0	107	1.6484200978530459	1		27827.42650334078	27781.0	17464.0	38920.0	2.4989029E7	3552.172033514811	-0.9810615076444167	-811.6333477336369	-0.0019532766176816184	0.004411997906462048	1.7056197876683012	1.6216179547036005	1.741548950017134	1.0518012474646377	8.53661459147045	11.194416834970964	0.8560371057421023	0.9604278074866308
ID58926	58926	9	0.9956754446029663	13.995655454504591	30.14229906336977	0.0	25.0	25	1.5708753152343273	1		27628.63435582824	27446.0	20525.0	39303.0	2.2517337E7	3520.292755555043	-0.980981263141702	-809.635748040035	-0.007296430755976307	-0.022049043843993997	1.6153178003497293	1.5158991453358766	0.6980370072616744	1.0655839508319167	7.752348774325337	12.832310552888648	0.5916071913409973	0.9209486166007907
ID55855	55855	9	1.0	12.249338263614083	28.88561671980077	0.0	8.0	8	1.6493376710372962	1		27632.38042269184	27556.0	18838.0	40564.0	2.484151E7	3240.4647821474473	-0.9810616821718091	-883.4783308541175	-0.009346313491190666	-0.0024361059639531365	1.760461889098351	1.5654317657510954	1.6860015375998525	1.1245855153920936	8.546120843799477	11.160946764213945	0.8621380647405334	0.9599572877736248
ID64303	64303	9	1.0	14.162280683903909	30.287498203610493	0.0	54.0	54	1.550517539397052	1		27764.251572327034	27590.0	19198.0	39884.0	2.207258E7	3762.7819147060864	-0.9810411916504393	-763.6302517752181	0.018865214982374007	-0.004253842300301275	1.5814725310260112	1.4967232687492884	-0.024760474784395997	1.056623200858995	7.55271747541567	13.317201675240396	0.5351643188475257	0.9126938541068351
ID67121	67121	9	1.0	12.710663321762155	29.061235177648374	0.0	69.0	69	1.6355200217818817	1		27937.412231030572	27905.0	18381.0	39332.0	2.4668735E7	3503.852283606969	-0.9810101212459381	-823.799794326464	-0.011913652936638403	-0.0038819606236943183	1.6972421538164384	1.5879088170472655	-1.384967440704612	1.0688536618698796	8.403527058864006	11.526022713453136	0.7949000506933052	0.9640130861504904
ID68914	68914	9	1.0	12.775686601112662	29.107128079781983	0.0	78.0	78	1.6507130744766234	1		27923.261640798206	27882.0	18502.0	39254.0	2.5186782E7	3460.763811661084	-0.9810373692350882	-834.8551729772452	-2.0917426692475914E-4	-0.001544536661498351	1.723250959075759	1.6124633596662692	-1.4433340697335613	1.0687070492146993	8.560380222293027	11.219541783305528	0.8545799089617585	0.9579787234042549
ID75319	75319	9	1.0	12.586853731670574	29.125523640869325	0.0	111.0	111	1.6415219502885674	1		27788.34826427771	27746.0	17453.0	39622.0	2.4814995E7	3562.7872497976086	-0.9810892303007038	-809.2862134093998	-0.011013849292370018	0.00342731127327174	1.6993874852726556	1.6108227703840376	1.6532117497149301	1.0549810423076544	8.465317699002712	11.046180074070866	0.8718241359719052	0.970572207084469
ID78393	78393	9	0.9878482222557068	8.573631703536226	35.450563387920134	0.0	127.0	127	1.551980522146853	1		27197.355974842776	27163.0	20958.0	38132.0	2.1621898E7	2601.1860814930264	-0.9811994090645874	-1091.3675525394087	-0.004435252616871909	0.02859408348648771	1.789875326466406	1.3786078484380604	2.280871666750805	1.2983208593323365	7.566976853909209	11.086542989986267	0.7736418927482771	0.9464922711058261
ID60223	60223	9	1.0	13.489875248015283	29.3720611823471	0.0	32.0	32	1.6410610428106376	1		27722.28202247192	27672.0	19049.0	40974.0	2.4672831E7	3502.396081035147	-0.9810551572123509	-819.777764061412	0.0024167807661497334	0.0064021587661558495	1.715051807774761	1.5782903965669821	1.7321578056668085	1.0866516146238077	8.460564572838194	11.401111114624461	0.8179275786526354	0.9544235924932978
ID61503	61503	9	1.0	13.448444629890641	29.874925136758215	0.0	39.0	39	1.6350574224170116	1		27668.130090497732	27608.0	18406.0	40200.0	2.4458627E7	3525.593919756084	-0.9810250753270181	-811.479520416945	0.01597248992467953	0.018088843354223134	1.6900205632867795	1.5726670116568728	-1.1312783644268167	1.0746207243873385	8.398773932699488	12.188242455252219	0.7104664690775649	0.9551351351351346
[truncated: 3,446 more rows]
