# Supplementary material for: Adhesion pilus retraction powers twitching motility in the thermoacidophilic crenarchaeon Sulfolobus acidocaldarius
Source: Nat Commun. 2024 Jun 14;15:5051. doi: 10.1038/s41467-024-49101-7 (PMC11178785; doi:10.1038/s41467-024-49101-7)
Supplement: Supplementary file 15 — Source Data [file 41467_2024_49101_MOESM15_ESM.zip › TWITCHING FULL TRACK DATASET/Figure 1/MSD data/flaJ_100X_1sec_interval_5min_total__8_spots.csv]

LABEL	ID	TRACK_ID	QUALITY	POSITION_X	POSITION_Y	POSITION_Z	POSITION_T	FRAME	RADIUS	VISIBILITY	MANUAL_SPOT_COLOR	MEAN_INTENSITY_CH1	MEDIAN_INTENSITY_CH1	MIN_INTENSITY_CH1	MAX_INTENSITY_CH1	TOTAL_INTENSITY_CH1	STD_INTENSITY_CH1	CONTRAST_CH1	SNR_CH1	ELLIPSE_X0	ELLIPSE_Y0	ELLIPSE_MAJOR	ELLIPSE_MINOR	ELLIPSE_THETA	ELLIPSE_ASPECTRATIO	AREA	PERIMETER	CIRCULARITY	SOLIDITY
Label	Spot ID	Track ID	Quality	X	Y	Z	T	Frame	Radius	Visibility	Manual spot color	Mean intensity ch1	Median intensity ch1	Min intensity ch1	Max intensity ch1	Sum intensity ch1	Std intensity ch1	Contrast ch1	Signal/Noise ratio ch1	Ellipse center x0	Ellipse center y0	Ellipse long axis	Ellipse short axis	Ellipse angle	Ellipse aspect ratio	Area	Perimeter	Circularity	Solidity
Label	Spot ID	Track ID	Quality	X	Y	Z	T	Frame	R	Visibility	Spot color	Mean ch1	Median ch1	Min ch1	Max ch1	Sum ch1	Std ch1	Ctrst ch1	SNR ch1	El. x0	El. y0	El. long axis	El. sh. axis	El. angle	El. a.r.	Area	Perim.	Circ.	Solidity
			(quality)	(�m)	(�m)	(�m)	(sec)		(�m)			(counts)	(counts)	(counts)	(counts)	(counts)	(counts)			(�m)	(�m)	(�m)	(�m)	(radians)		(�m^2)	(�m)
ID347653	347653	1	0.9487833976745605	26.81111735685657	57.113074693579875	0.0	70.0	70	1.1912863179944146	1		20995.733050847437	20640.0	16572.0	28001.0	9909986.0	2519.4880130509528	-0.9793098807677674	-788.8708063389873	-0.029161050601662887	0.027323311271988743	1.5027555098010599	0.924839972469384	-1.3293706604687217	1.6248816601088327	4.458432342315851	12.878506290223664	0.3378010970671263	0.792229729729729
ID341508	341508	1	0.8977291584014893	25.740274224297867	56.747332456375375	0.0	43.0	43	1.3127335861392369	1		19590.089947089935	19548.0	14073.0	26961.0	1.1107581E7	2377.27148746431	-0.9810423662220852	-852.8865733970109	0.014249436289882076	0.006569291874204193	1.401890299381422	1.2229325798316064	-0.8553472531767167	1.14633490226784	5.413810701383535	10.365600733757368	0.6331753181137832	0.9320785597381341
ID351748	351748	1	0.9659899473190308	27.324925627095883	56.385261656762275	0.0	86.0	86	1.3236373529401562	1		19523.157986111117	19724.0	12491.0	24400.0	1.1245339E7	2512.2210386769107	-0.981109126654725	-807.2117881144031	2.8357702333754194E-4	0.008838656669799048	1.395717392675774	1.2827653598925632	-0.35825398526064056	1.0880535414463257	5.504120098509343	8.651569828616477	0.9240765101979466	0.9846938775510203
ID347143	347143	1	0.9588305950164795	27.635645220383136	57.35153690771787	0.0	68.0	68	1.3406732836719586	1		19521.681818181813	19745.0	12723.0	24747.0	1.1595879E7	2485.4553000756064	-0.9810922970345095	-815.1027597506712	2.8767257605951454E-4	0.004305749193643198	1.4227876405114577	1.2756509635752813	-0.8956109189376181	1.1153424260534361	5.646713883444821	9.26957796683641	0.8258206216097637	0.9737704918032788
ID354317	354317	1	0.9696254730224609	27.877482636338378	56.27458147806216	0.0	97.0	97	1.315036629288994	1		19512.156140350886	19730.0	12422.0	24991.0	1.1121929E7	2603.779636530806	-0.9810995107132785	-777.9846784514252	-0.004045263020510718	-0.00249857407635197	1.3455488426510611	1.3107149567034153	-0.5624787490618681	1.0265762481533411	5.4328232060416015	8.694569265142293	0.9031071762981883	0.9777587681779295
ID359949	359949	1	0.9472475051879883	29.406838097825833	60.248728668410344	0.0	120.0	120	1.3580525881030983	1		19459.870703764325	19629.0	13096.0	25048.0	1.1889981E7	2567.031701281896	-0.9810006623394708	-782.8337725654917	-3.9978101356826884E-4	0.009327348795768865	1.4081977905945202	1.3470300092696488	0.7649941305536284	1.0454093679457344	5.794060794544813	9.025351615742427	0.8938500131832471	0.9752000000000004
ID351243	351243	1	0.9682113528251648	27.181266117428745	56.162486632675034	0.0	84.0	84	1.332182550488141	1		19507.954081632633	19722.0	12537.0	24564.0	1.1470677E7	2459.886296647969	-0.9811598470014214	-826.0037683939798	0.010995853861684097	0.004988114044329374	1.397795856618846	1.3099179242786545	-0.5949331911696227	1.067086594290695	5.575416990977084	8.881081072109922	0.8882915873192222	0.9742524916943522
ID395785	395785	1	0.9768065810203552	29.62085002353907	69.67127224946559	0.0	264.0	264	1.3894408781286258	1		19362.725274725293	19618.0	12766.0	26398.0	1.2334056E7	2709.877874700444	-0.9809576124472581	-736.1657399832836	-0.0026646384206864093	-6.078505862310474E-4	1.4287615158605593	1.3663952457554576	2.7628358958209405	1.0456429208889853	6.0649889859222235	9.524860078620907	0.8400839189396851	0.9659348978046933
ID393238	393238	1	0.9557376503944397	29.05719289005037	69.48814972568829	0.0	253.0	253	1.3446172774774479	1		19366.9282136895	19587.0	13191.0	24741.0	1.160079E7	2530.3333296331048	-0.9811216721808224	-795.5589174621398	4.2217307319294446E-4	0.0011279778948551148	1.446257694585797	1.2693132053403673	-0.570104846045626	1.1394017556115963	5.67998576659644	9.169726495479232	0.8488761797174859	0.9660468876313663
ID398358	398358	1	0.9776582717895508	29.24278280561911	71.21046208597056	0.0	275.0	275	1.374662083388801	1		19244.385852090032	19494.0	12871.0	26194.0	1.1970008E7	2717.758788628059	-0.981013879395612	-731.748868137697	0.002943501707628365	-7.029051697572232E-4	1.4353496790208278	1.3409850422828573	2.9802373277872842	1.0703696415415094	5.936654579480253	9.602792665036596	0.8090149374704491	0.9578220858895704
ID386583	386583	1	0.9796441197395325	28.4888872013966	70.21891865044141	0.0	225.0	225	1.3663825737253048	1		19317.769105691037	19567.0	12359.0	26144.0	1.1880428E7	2710.200609548142	-0.9810598117921873	-738.4085611502617	-0.0017531456476949873	0.009096135996000742	1.399292042133062	1.3582441981819133	-0.5063332347174797	1.0302212547685412	5.865357687012555	8.952279577085402	0.9196807422162198	0.9762658227848106
ID344086	344086	1	0.9757886528968811	26.410278339861367	56.97252057745967	0.0	55.0	55	1.3446172774774463	1		19554.573578595326	19716.0	12841.0	26607.0	1.1693635E7	2715.2879325319586	-0.9809013126147984	-739.7487698480306	0.004724281188178098	-0.008956359831097802	1.4390394130030988	1.2844034622555631	2.001552601758245	1.1203951525293905	5.679985766596427	9.67438982548351	0.7626230810406498	0.9506762132060459
ID357395	357395	1	0.9630178809165955	28.638889797930602	60.51964838192423	0.0	110.0	110	1.3636115658566281	1		19455.18962722853	19683.0	12973.0	25842.0	1.2003852E7	2586.0728245581577	-0.981038032068552	-778.4435948916106	0.0054356588573669555	7.887210781546603E-5	1.4173776652956245	1.3311997451224704	0.779080452168806	1.0647370317556857	5.841592056189971	9.08278010734391	0.8898227166021796	0.9730799683293744
ID350738	350738	1	0.9777783155441284	27.370037776237425	56.77484989812019	0.0	82.0	82	1.325921457060032	1		19530.320689655175	19704.0	12342.0	24756.0	1.1327586E7	2546.7610851407103	-0.9810942744090314	-795.9184209023302	0.011380923406964874	0.0019578329643911894	1.396622790993741	1.2756328760679814	-0.28504538893403225	1.094846971409752	5.523132603167398	8.893524471858045	0.8775008086466558	0.9651162790697669
ID348701	348701	1	0.962562620639801	26.60591215387031	56.56586401049313	0.0	74.0	74	1.3236373529401555	1		19552.5519031142	19818.0	12502.0	25525.0	1.1301375E7	2592.5675960205376	-0.981084121676456	-782.3175800285553	-0.0038257705866510585	-0.0010807570019929279	1.419236004343712	1.2632966519273248	-0.1479479475470679	1.1234384276871796	5.504120098509336	8.839666924344982	0.8851685254982941	0.9739276703111858
ID350237	350237	1	0.9653640389442444	27.2510056667829	56.55191950169885	0.0	80.0	80	1.3367176531387022	1		19501.568527918793	19664.0	12362.0	24504.0	1.1525427E7	2469.9679236833776	-0.9811243146474576	-820.7852347450087	0.001036652292679524	-0.009112950067221653	1.3857751621570316	1.309774771491296	-0.17958834585157651	1.058025541734326	5.613442000293202	9.030514230517237	0.8649960835337303	0.969622331691298
ID358431	358431	1	0.9687976837158203	27.887365409848087	60.07948412701263	0.0	114.0	114	1.380154163125008	1		19450.594637223992	19646.0	12918.0	25924.0	1.2331677E7	2630.834864944257	-0.9810231578277177	-764.4069089287854	-0.004847524659316137	0.008985466403959898	1.4421372359689193	1.350754007549703	0.6918206162565602	1.0676534942028322	5.984185841125443	9.251068858265281	0.8786807441948471	0.9669738863287246
ID358943	358943	1	0.9463939666748047	28.457094607488994	60.00711546471961	0.0	116.0	116	1.334452028369272	1		19458.747457627116	19643.0	13075.0	25901.0	1.1480661E7	2500.187311614853	-0.9810681677136411	-806.6383515082416	-0.0029186118161707345	0.009433696533481072	1.389847696717624	1.3334614304319912	0.9814292013210917	1.0422856372136433	5.594429495635145	9.036290694368539	0.8609645737712139	0.9647540983606558
ID359448	359448	1	0.9595333933830261	29.033141106760336	60.227428060590164	0.0	118.0	118	1.3724590978652416	1		19495.126805778506	19712.0	12980.0	25103.0	1.2145464E7	2541.7842996636487	-0.9810609365112078	-794.6115087290004	-0.011128826076963796	-0.01574598490091921	1.4258929014201815	1.350720969309825	1.2399628027286695	1.0556531910130684	5.917642074822223	9.208499960443351	0.8769620025580865	0.9772370486656202
ID356891	356891	1	0.9523443579673767	28.993753551735153	60.510931325633294	0.0	108.0	108	1.3451797611989653	1		19452.481666666674	19645.0	13648.0	25577.0	1.1671489E7	2416.544360736953	-0.9809927249816671	-830.914172281955	-0.0034635820727790634	-0.007531715219372696	1.4162681671465038	1.289989609461713	0.8084925115597446	1.0978911432763279	5.684738892760947	9.08638251563019	0.8652435181092835	0.9621882542236522
ID335898	335898	1	0.9576407074928284	25.323750922561015	58.727124674457485	0.0	17.0	17	1.3173356461303012	1		19397.315881326347	19528.0	12704.0	25716.0	1.1114662E7	2374.9666879612573	-0.9809453110971821	-840.9245750698542	0.0031544591524151457	-0.006496489308997139	1.4222917575820881	1.2484624012419343	2.058465571674292	1.139234754820997	5.4518357106996715	8.665833735456046	0.9122879099502735	0.9820205479452053
ID342565	342565	1	0.9711425304412842	24.467564542268015	57.35100235656718	0.0	48.0	48	1.3350187950239913	1		19454.80305602717	19632.0	12256.0	26784.0	1.1458879E7	2685.693048660495	-0.9809901369569665	-747.6289539244451	-0.013003418134474512	-4.288049186621604E-4	1.3950243390864658	1.3000753995125207	-1.454485369906243	1.0730334099157228	5.599182621799664	8.883211724127586	0.8916501152288633	0.9743589743589742
ID390181	390181	1	0.9809914231300354	30.509896473230857	69.86389449715438	0.0	240.0	240	1.3344520283692733	1		19503.03924914676	19504.0	12803.0	27573.0	1.1428781E7	2647.1935973869786	-0.9809941589358785	-760.5467503110282	-0.011623083124984362	0.014738148252521255	1.4486169934474085	1.2544755398397611	-0.6564664773901845	1.154759058620183	5.594429495635155	9.139454425544395	0.8416375934802787	0.9671322925225965
ID340006	340006	1	0.9685635566711426	25.49222632139151	57.160195930067175	0.0	36.0	36	1.3121571937574932	1		19497.080985915494	19650.0	12457.0	26250.0	1.1074342E7	2586.9778832424563	-0.9809947631761443	-778.0370504424004	-2.3823755343259202E-4	0.0046899735427449645	1.3999615996295107	1.2399682839640829	1.9736313332473325	1.1290301677345662	5.409057575219028	9.049897780018634	0.8299350775202103	0.9579124579124576
ID332320	332320	1	0.8962005376815796	22.755600009783194	56.966247719106065	0.0	1.0	1	1.2782818203822555	1		19313.36802973976	19520.0	13990.0	25568.0	1.0390592E7	2071.240288710033	-0.9810543545295022	-965.6976854851695	3.6317431326658646E-4	0.008145426836163282	1.411520641828443	1.1705154773838862	-0.7398802877285643	1.2058966063252796	5.133376257677106	8.928083543425515	0.8092756452404866	0.9599999999999992
ID346659	346659	1	0.967383861541748	27.66073701564431	57.86298252902152	0.0	66.0	66	1.34236498564924	1		19469.639865996658	19647.0	12733.0	24864.0	1.1623375E7	2485.0010882646484	-0.9810505913961807	-811.254416531165	-0.002281151909843347	-0.001290823199215775	1.4134105137133879	1.296654532476033	-1.1765697332778293	1.0900440158215488	5.660973261938366	8.828720186443158	0.9126525303752197	0.9730392156862747
ID356387	356387	1	0.9688706398010254	29.604017652894925	60.569066825651724	0.0	106.0	106	1.3541477255877272	1		19535.817578772825	19676.0	13079.0	25786.0	1.1780098E7	2540.9622859775463	-0.9810352604236106	-795.4284156997442	4.700552447724604E-4	0.014532002700123767	1.4213596920579255	1.3305082914427822	0.3341773970485501	1.0682832276953536	5.760788911393205	8.882201132493421	0.9175941146345034	0.9774193548387101
ID337442	337442	1	0.9535378217697144	26.530657406069242	57.88150094120318	0.0	24.0	24	1.3355853211666238	1		19412.53220338983	19653.0	13320.0	27137.0	1.1453394E7	2576.132580926875	-0.9809872071117305	-777.6092196174045	0.0014436964884979619	0.0069883595226487814	1.4052485578355434	1.2888528516666564	-0.0663968130070599	1.0903095384538057	5.6039357479641785	9.203808263453558	0.8313193431346828	0.9577579203899267
ID349224	349224	1	0.9373563528060913	27.243490790858754	57.154428469817894	0.0	76.0	76	1.2759124359163514	1		19554.82439926063	19823.0	13211.0	24897.0	1.057916E7	2181.771882836725	-0.9810789146953028	-929.4637868348908	-0.0060383773522740235	0.010256448483162555	1.3467217066728467	1.2245228219901134	-0.579896509239393	1.0997930642763634	5.114363753019047	8.72490610543121	0.844267270948279	0.9555950266429836
ID349739	349739	1	0.9477041363716125	26.957560374816563	57.63287970998246	0.0	78.0	78	1.2999939204135575	1		19492.58392857143	19698.0	13212.0	25165.0	1.0915847E7	2155.403574501076	-0.9810871728234375	-938.257302616476	0.007879458556530813	0.006528286103851696	1.393305687037129	1.2342208971883537	-0.648100743303875	1.1288949086919384	5.309241925764196	8.905292218696772	0.8412905861487012	0.9629310344827587
ID357931	357931	1	0.9539468288421631	28.376722627819525	60.24610956523856	0.0	112.0	112	1.3287710658854757	1		19489.914383561634	19652.0	13390.0	25688.0	1.138211E7	2407.5185796486912	-0.9810267028871409	-837.1596749949615	-0.004935553412969075	-0.009009196295400234	1.3860538879367752	1.3084380752765308	1.1318407275385134	1.0593194390524296	5.546898233989989	8.889022116020527	0.8821696021130215	0.9716902581182347
ID346167	346167	1	0.9573740363121033	27.615890207270787	57.83540404429627	0.0	64.0	64	1.33841435488341	1		19442.118243243218	19580.0	12827.0	24506.0	1.1509734E7	2476.0727965084334	-0.9810179054958665	-811.6017408567025	0.001375011640239642	8.832441765352771E-4	1.40930714918231	1.3075864250629075	-1.0725539258877523	1.0777927348966694	5.627701378786757	8.6456372898486	0.9461214425162747	0.9842061512884457
ID395324	395324	1	0.9778373837471008	29.360552257031415	70.07806315509383	0.0	262.0	262	1.3856244745513613	1		19335.644094488198	19624.0	12809.0	26604.0	1.2278134E7	2671.751782270433	-0.9809503902153955	-745.338391451138	0.0037749756843357732	2.2227051900677077E-4	1.4338362642108273	1.3519654385643423	0.1622100158339279	1.0605568924405524	6.0317171027706085	9.515378742939031	0.8371411100823689	0.9613636363636365
ID355902	355902	1	0.9633654356002808	30.05264841829199	59.808731010780974	0.0	104.0	104	1.3669361012236916	1		19615.498381877027	19799.0	13333.0	25785.0	1.2122378E7	2631.2605265667576	-0.9810321496933594	-771.1353609736109	0.014052619517307728	0.0022768788564651414	1.4615851227449193	1.3155065062306612	0.3898658520405981	1.1110436290678782	5.870110813177052	9.588093286816937	0.8024013710798558	0.9529320987654322
ID397883	397883	1	0.9683130979537964	29.371724325883186	71.01104311340715	0.0	273.0	273	1.3828920237073836	1		19241.822222222225	19526.0	12999.0	25233.0	1.2122348E7	2628.306382241814	-0.9809670367590915	-754.654574798871	-0.0020696678528394495	-0.010581360739860326	1.4380503241373266	1.3558670581208094	0.049530261918901634	1.0606130708200998	6.007951471947991	9.329034044676874	0.8674868979859379	0.9626808834729627
ID386112	386112	1	0.9868396520614624	29.261530045832362	69.00251437697735	0.0	223.0	223	1.3839856514178182	1		19307.355905511828	19434.0	12606.0	27825.0	1.2260171E7	2866.078886812838	-0.9809953024111903	-695.4575439900174	0.0014686646632083265	-0.005244495483427936	1.4497249441589195	1.346977161241855	-0.3255056808739178	1.0762802710198407	6.017457724277059	8.93911245661353	0.9463114831155484	0.9875195007800318
ID338511	338511	1	0.9613050222396851	26.357417852251846	56.51275429584345	0.0	29.0	29	1.314461246794029	1		19528.60420315236	19667.0	13118.0	27506.0	1.1150833E7	2608.917381351726	-0.9809162929872797	-769.502580926737	-0.002940514071304159	0.009718685133743127	1.4663075245754573	1.2121850949657693	2.309895915167621	1.2096399557007127	5.428070079877083	9.187855728869506	0.808029052141149	0.9661590524534683
ID389710	389710	1	0.896833598613739	31.962958808427846	69.86829984326815	0.0	238.0	238	0.9947263189855455	1		20025.40548780487	19355.0	15692.0	29522.0	6568333.0	3318.890611352339	-0.9802487533965215	-598.9080673398697	0.010480023488439141	7.241611246270313E-4	1.0382991703474935	0.9861696058102201	0.8688796353745036	1.0528606481381513	3.108544511593372	7.674181045496842	0.6632891194090184	0.8922237380627566
ID400461	400461	1	0.9056686162948608	29.48939347924241	70.83737666044782	0.0	284.0	284	1.261002921453747	1		19193.775665399244	19262.0	13454.0	24757.0	1.0095926E7	2253.5888776744814	-0.9809124269636877	-875.3772271797982	0.025311661226964554	-0.006096076680153165	1.3500539747825746	1.1676043916342924	2.7695404922079803	1.1562597609734133	4.99553559890613	11.298996821103719	0.49171351953933684	0.9099567099567084
ID385609	385609	1	0.9885621666908264	29.242076441540632	67.67903715949375	0.0	221.0	221	1.3878065616898876	1		19347.730829420972	19432.0	12625.0	27188.0	1.23632E7	2947.9470971013457	-0.9809156830034971	-674.6762203696558	0.0021294693328759175	-0.00440919638030275	1.4442600471797509	1.3628673972322618	-1.0359464386877981	1.0597216208361744	6.050729607428655	9.216031567826034	0.8952198480953437	0.9739862280030612
ID392778	392778	1	0.967435359954834	28.955579743531374	69.44119763332918	0.0	251.0	251	1.342364985649241	1		19337.814691151936	19498.0	13136.0	24589.0	1.1583351E7	2481.1011339404677	-0.9809180706529914	-801.3151880699521	0.003031358584935651	-0.00571809735210377	1.4344624223536186	1.2831983777478242	-0.4119120800119319	1.117880483040574	5.660973261938376	8.907184396815108	0.8966440713733359	0.9762295081967209
ID345689	345689	1	0.9560075998306274	27.65163106972854	57.49394373828773	0.0	62.0	62	1.3276319563182915	1		19438.293814432986	19645.0	12602.0	24814.0	1.1313087E7	2503.378332436892	-0.9811982146172084	-810.4370877782848	0.0018087437530958956	-0.002156893621234752	1.3970800761807176	1.2847552256104224	-1.0881999699608647	1.0874289890643773	5.537391981660956	9.087768061627441	0.8425596609506346	0.9636062861869314
ID394840	394840	1	0.9757600426673889	29.289428160271544	69.68759018525085	0.0	260.0	260	1.3948747701135356	1		19357.00776397514	19581.0	13038.0	26519.0	1.2465913E7	2702.6283718965847	-0.9809153934913318	-736.258341620585	0.0044030002770977334	0.00432067986766102	1.4414026166091172	1.3689605376032496	0.18945193171697583	1.052917580175611	6.11252024756738	9.565258297802512	0.8395310643495844	0.9611360239162935
ID343642	343642	1	0.9751068353652954	25.456380063533913	56.64786627597375	0.0	53.0	53	1.3591662025486093	1		19429.34967320262	19653.0	13499.0	26689.0	1.1890762E7	2603.834137321489	-0.9809526434737259	-768.5785761870123	-0.0018111754600948974	0.015073521772453597	1.430919212184388	1.3192034465890403	0.12164708592652551	1.0846842584320122	5.80356704687383	9.424648655631476	0.821059314178175	0.9652173913043476
ID341092	341092	1	0.9578684568405151	25.81437708281345	56.54116625271698	0.0	41.0	41	1.3236373529401555	1		19523.913494809687	19654.0	12419.0	27075.0	1.1284822E7	2489.880439409868	-0.9809735171810268	-808.5691119384381	-0.00514745922475747	0.012307621263287534	1.45670220902624	1.228102938038896	-0.9762358019468448	1.1861401547922232	5.504120098509336	9.551008708348677	0.7582270665809712	0.9515201314708293
ID353889	353889	1	0.9563546776771545	27.769688790299863	56.57276242002738	0.0	95.0	95	1.3384143548834087	1		19553.31641285957	19777.0	12416.0	24540.0	1.155601E7	2403.4217986208937	-0.9810329085843918	-841.5952323450688	-0.005925050193249288	-0.010515372472969273	1.4283815303898257	1.2821732575403	-0.9050579785100507	1.1140316037553375	5.627701378786745	8.933981654782992	0.8860348331099608	0.9641693811074918
ID335458	335458	1	0.9836505055427551	24.668445464766744	57.95133398831774	0.0	15.0	15	1.3121571937574927	1		19364.729203539824	19569.0	12227.0	26877.0	1.0941072E7	2600.334672121207	-0.9810433441040531	-770.7945689595545	-0.006982027042745087	0.005033977069005247	1.3820852228603444	1.281162476464539	-1.0001305530738487	1.0787743539557206	5.409057575219024	8.893296723886671	0.8594208837145766	0.9644067796610166
ID339565	339565	1	0.9008903503417969	26.14706291091898	57.67444005480961	0.0	34.0	34	1.3270620348684117	1		19607.386597938144	19586.0	13971.0	27211.0	1.1411499E7	2428.7111957406073	-0.9808586381545024	-827.3845762720929	0.017023631086075856	-0.0011229275295598536	1.3930260264415362	1.2484969436750246	-0.8990300540931258	1.1157624642164374	5.532638855496439	10.037038630012999	0.6901301407269512	0.9478827361563518
ID397419	397419	1	0.9608622193336487	29.48149862809363	70.94159714549224	0.0	271.0	271	1.3496711919304083	1		19246.90728476819	19485.0	12762.0	25141.0	1.1625132E7	2583.0661472510797	-0.9809783790393642	-768.541518958831	-0.019525247872936764	0.004751216725812176	1.4225030153691414	1.323075381387925	0.24674605749996692	1.0751488806910725	5.722763902077043	9.23758401683721	0.8427502505826978	0.9593625498007968
ID380533	380533	1	0.9737108945846558	29.357831868361338	65.94382865125763	0.0	201.0	201	1.3299091997694097	1		19250.212947189088	19425.0	12598.0	25033.0	1.1299875E7	2584.2107476683295	-0.981041879281151	-770.9564890053255	-0.0076921352128401935	0.005889019350896826	1.3884689006861528	1.2980112424331387	2.9974249168999325	1.0696894258661813	5.556404486319021	8.775755910150616	0.9066395221870858	0.9757929883138562
ID385140	385140	1	0.9821847081184387	29.67442149795532	67.11507401106968	0.0	219.0	219	1.3774108605456372	1		19399.3566878981	19474.0	12589.0	28404.0	1.2182796E7	2871.441347137514	-0.981008226934076	-697.9503213283888	-0.007041128899884167	0.0011790552005647118	1.4461294511453813	1.33656924061753	-0.6382923325872766	1.081971219446313	5.960420210302872	9.405289063606105	0.846725125534947	0.9623944742900994
ID342134	342134	1	0.9346843361854553	25.01542253453231	57.03989870311519	0.0	46.0	46	1.3412374214135976	1		19566.93908629442	19571.0	13544.0	27093.0	1.1564061E7	2481.7295314900207	-0.9808615624020282	-808.1643252545641	-0.002208647308013513	-0.005186099175310069	1.3773442729561194	1.3216232008689144	-1.1187061915218037	1.04216108800948	5.651467009609338	10.403737715392444	0.6561335893697035	0.9252918287937745
ID392307	392307	1	0.980877697467804	29.614453393210717	69.47912598577845	0.0	249.0	249	1.3910732744755683	1		19390.129687500004	19596.0	13068.0	26226.0	1.2409683E7	2628.3305203708455	-0.9810188252489654	-762.5792522666419	-0.0015610876192358237	-0.0022004996729521995	1.4270151445602188	1.3774313836335095	0.12186369475971567	1.035997263831693	6.079248364415771	9.155153146873388	0.9114409216544995	0.9808282208588959
ID379517	379517	1	0.9474295973777771	30.005935806311275	65.63604755931617	0.0	197.0	197	1.3270620348684117	1		19221.254733218582	19321.0	12812.0	24674.0	1.1167549E7	2520.0567755986162	-0.9810175942909399	-788.3643002699198	0.00655684029693307	-0.018010647028023866	1.4137771113849784	1.299223379385523	-0.5865617046643472	1.0881709287387011	5.532638855496439	9.269370350210618	0.8091736234741026	0.965174129353234
ID355455	355455	1	0.9575991630554199	28.816400468783883	59.13142254972052	0.0	102.0	102	1.3613906986402504	1		19610.367647058807	19817.0	13145.0	25966.0	1.2001545E7	2549.4820578190834	-0.9809591836870506	-792.5545168826197	-0.005626579102693752	-0.002436128520525687	1.428485666374643	1.3201264819931786	0.10248966382508991	1.0820824260853092	5.822579551531909	9.218752055410599	0.86095613659946	0.9668508287292819
ID380030	380030	1	0.9620723724365234	29.8864207507653	65.93546916000628	0.0	199.0	199	1.337283459578068	1		19300.123519458575	19452.0	12577.0	25156.0	1.1406373E7	2558.9936687263416	-0.9809834405089973	-778.1272107956963	0.0054841906296502025	-0.007196343199147144	1.4146413293135969	1.2851674155827848	2.509322726891296	1.1007447840343039	5.618195126457727	9.16259307156636	0.8409494375283136	0.9609756097560974
ID381054	381054	1	0.9605572819709778	29.250855904812248	65.30655034743046	0.0	203.0	203	1.3264918685542846	1		19269.060240963867	19418.0	13004.0	24461.0	1.1195324E7	2525.663497971465	-0.9811384766850643	-793.7223054895439	-0.0046988856391569035	0.010493171889880758	1.400302221185956	1.283117269774047	2.79268660672907	1.0913283252999508	5.527885729331899	9.136927389767905	0.8320866871284442	0.9524979524979509
ID337016	337016	1	0.955865204334259	26.509587978967186	58.00250081335785	0.0	22.0	22	1.3429284127404284	1		19423.406722689087	19633.0	13209.0	27061.0	1.1556927E7	2586.7038232691034	-0.9810975472547895	-779.475957091453	-0.0040069424352508695	0.005205443715044963	1.4124876373421271	1.3023557164701287	-0.17857680858211353	1.0845636253438478	5.665726388102878	8.903582527083037	0.8981231368170444	0.9746524938675378
ID333445	333445	1	0.9204661846160889	22.898469943166248	59.41490120511544	0.0	6.0	6	0.9535686635554802	1		20645.278145695363	19469.0	15929.0	30107.0	6234874.0	3213.7505441853614	-0.9792760007374213	-607.1138129198305	-9.386095187287151E-5	2.807637532105064E-4	1.0558776229598101	0.8969438577279623	-1.1847954390600037	1.1771947751941143	2.856628824874018	6.716981571572345	0.7956377207110249	0.9449685534591192
ID400007	400007	1	0.9622156023979187	29.663700347835047	70.9005193425066	0.0	282.0	282	1.3052206313678165	1		19095.43416370105	19251.0	12659.0	24517.0	1.0731634E7	2377.8931079661165	-0.9810050261526027	-829.4681932221015	-0.007250900536169521	-0.007603382029554975	1.3576853538021527	1.277924284471801	-0.03374243958245656	1.0624145501416142	5.352020061244815	8.859642584997388	0.8568310432675842	0.9640410958904099
ID384647	384647	1	0.9893192052841187	30.973373590330652	66.68930404879539	0.0	217.0	217	1.334452028369274	1		19534.820033955853	19507.0	12631.0	27858.0	1.1506009E7	2715.604052309114	-0.9808141283944924	-735.4923189048923	-0.017086960147109843	0.013189815322738795	1.427166817269666	1.2630108228550496	-0.9214747306267599	1.1299719617948643	5.59442949563516	9.079660141940069	0.852759336959623	0.9631751227495909
ID382086	382086	1	0.9195954203605652	29.967735231939862	65.06556543193919	0.0	207.0	207	1.3282016332191329	1		19385.38487972509	19487.0	13709.0	25573.0	1.1282294E7	2290.2623153156815	-0.9810385342002212	-875.8573035618496	0.017633381817221815	0.011988959523788744	1.407460178419714	1.2884091263684445	-1.004302270049787	1.0924015901585789	5.542145107825452	9.468113151386992	0.776892408459367	0.9700499168053239
ID345217	345217	1	0.9577775597572327	26.18148429966853	57.7221919449177	0.0	60.0	60	1.341801321973056	1		19458.66554621848	19693.0	12943.0	26362.0	1.1577906E7	2653.7071904411027	-0.9809780732877427	-756.3012950833917	7.129167248451733E-4	0.0058795012798630265	1.4170808229426097	1.2878223560949615	-0.7723929230801958	1.100369795753194	5.6562201357738555	8.794780338787042	0.9189379216377455	0.9826589595375725
ID374924	374924	1	0.983593225479126	32.82127555545392	64.57762243699284	0.0	179.0	179	1.3899852232535728	1		19551.683881064182	19732.0	12767.0	25507.0	1.2493526E7	2707.50536493764	-0.9810073340597325	-745.9868316050797	-0.006150198675684957	-0.01226527673905422	1.45061055145262	1.3605157272998871	1.5667823412285145	1.0662210824505036	6.069742112086718	9.323288538300648	0.8774893483467036	0.9711026615969583
ID394380	394380	1	0.9787673354148865	28.891966137690474	69.40048291100658	0.0	258.0	258	1.3861703183679062	1		19357.333858267742	19495.0	13064.0	26575.0	1.2291907E7	2645.3259652631355	-0.9810726101670716	-758.5893922218838	-0.0029203631015405837	0.00541651766760386	1.463432034150726	1.338533813225604	-0.09827042185371294	1.0933097241855563	6.03647022893513	9.001503003865057	0.9361875592730532	0.9867909867909869
ID383118	383118	1	0.9520191550254822	30.058747599470813	65.56962786196175	0.0	211.0	211	1.3658288218996333	1		19380.417475728176	19538.0	13177.0	24764.0	1.1977098E7	2469.322915318185	-0.9809952404730051	-810.251341177967	-8.313366372309878E-4	-9.364583587800253E-5	1.43249939453552	1.3142774283925795	-1.3730678457978203	1.0899520630796584	5.860604560848027	9.052205902545056	0.8987593778469495	0.9716312056737585
ID376457	376457	1	0.9626836776733398	30.92984590475476	65.15635049975393	0.0	185.0	185	1.371356278002248	1		19329.6848874598	19404.0	13386.0	25492.0	1.2023064E7	2499.9570799014414	-0.9809184398179418	-794.9526008222255	-0.0032256467557052406	0.0012865462009026205	1.4440375656073519	1.3175316750225552	-0.32227731402958093	1.0960173428715716	5.908135822493174	8.875111563733473	0.9425680028247431	0.9865079365079364
ID376969	376969	1	0.9710721373558044	31.17499341960285	65.65081919031327	0.0	187.0	187	1.3485497366541477	1		19355.651162790688	19490.0	13228.0	25363.0	1.1652102E7	2520.6674560257243	-0.9810775886854547	-796.2493747489044	-0.009606869928192001	6.215957267892445E-4	1.4103836917382824	1.3045965767369143	-0.6145188259325318	1.0810879906384279	5.713257649748043	9.186269569120354	0.850776142168853	0.9685737308622072
ID375947	375947	1	0.9654778242111206	31.593086667582813	65.14625798042123	0.0	183.0	183	1.3719077987476498	1		19420.261217948722	19624.0	13511.0	26357.0	1.2118243E7	2638.143931548423	-0.9809095382990286	-756.4828775960931	-0.009915010584778576	7.165469870219277E-5	1.405836728266009	1.3611047105048906	-0.1778590655967593	1.0328644941244274	5.912888948657685	9.500249889678717	0.8232647656175577	0.9606177606177608
ID377482	377482	1	0.9564282894134521	30.564277573212156	65.25411953841258	0.0	189.0	189	1.3569380597347198	1		19286.829508196726	19523.0	13901.0	25015.0	1.1764966E7	2412.626562448882	-0.981041708891706	-827.3495141269699	8.856671997305661E-4	-6.142062811417589E-4	1.4212704368954265	1.3158598300734894	-0.32860484441432936	1.0801077777532353	5.784554542215754	9.601778554428018	0.7884540950385538	0.9500390320062445
ID391828	391828	1	0.9685958623886108	30.875074128516438	70.82109633792125	0.0	247.0	247	1.3219216848789073	1		19404.29116117851	19737.0	13036.0	24414.0	1.1196276E7	2546.6508272457218	-0.9809726722055776	-785.6651411280232	0.0055107119708412275	-0.024276579043338162	1.397277067558295	1.2816371395396977	-0.4253945457781065	1.0902282904037328	5.4898607200157885	8.788904473984475	0.8931033163401924	0.9796437659033084
ID373398	373398	1	0.9857236742973328	33.43196756573659	63.93730235286935	0.0	173.0	173	1.4099782628309279	1		19551.684451219506	19727.0	12439.0	26088.0	1.2825905E7	2670.6464173560125	-0.980989289741295	-755.5508615201238	0.003470650268494096	-0.0013341262733273232	1.4336186453392339	1.407848478783059	0.8179314206830481	1.0183046449561466	6.245607780173804	9.25625340228251	0.9160392877211512	0.9805970149253734
ID375446	375446	1	0.9825047254562378	32.63954286145423	64.80708160476314	0.0	181.0	181	1.398665933537523	1		19524.86222910216	19729.0	12701.0	25684.0	1.2613061E7	2734.387253820859	-0.9810121454211043	-737.8302217044941	0.009145293391352848	-0.00403881645913859	1.432005157914016	1.389834541119717	1.119639502640406	1.0303421850203294	6.145792130718968	9.708849153082925	0.8193174866295861	0.9591988130563796
ID378513	378513	1	0.9581036567687988	29.82691287873394	65.31453517036566	0.0	193.0	193	1.340108908448601	1		19162.87226890756	19325.0	13788.0	24467.0	1.1401909E7	2424.824696462226	-0.9810696728472068	-819.1284030643667	-0.0018016139854874394	0.0023814101671427936	1.4070218673103705	1.2930357781042485	-0.49524089220093503	1.0881538555516537	5.641960757280286	9.366670291653792	0.8081080975609268	0.9549477071600964
ID379025	379025	1	0.9552494287490845	29.713383805178566	65.11633648914753	0.0	195.0	195	1.3530299806794817	1		19142.004958677688	19306.0	13663.0	24392.0	1.1580913E7	2433.5685632342743	-0.9810809646950985	-815.792475608205	0.0074096776326977596	2.926252330222891E-4	1.3941251653028126	1.3288403832765132	-0.039346400592757715	1.0491291375908725	5.751282659064151	9.173198180847246	0.8588810563633179	0.9649122807017545
ID374416	374416	1	0.982484757900238	32.867884893458765	64.60009244015998	0.0	177.0	177	1.379057496950145	1		19571.022364217242	19786.0	12851.0	25616.0	1.225146E7	2725.296639908954	-0.9809239327329163	-738.5437267601891	0.005591897096981071	-0.0024253475414722342	1.4284134628509737	1.3598909865057103	-1.5427661844953406	1.0503882127502988	5.974679588796399	9.256078228750935	0.8763355924287551	0.9624808575803979
ID382608	382608	1	0.9549944996833801	29.674266671262558	65.39677314987705	0.0	209.0	209	1.3412374214135958	1		19300.351260504198	19437.0	12868.0	24446.0	1.1483709E7	2389.520982238174	-0.9810569250933731	-836.6197091511995	0.007899552162604353	0.006436051131141611	1.3972553311316247	1.3100828933957611	1.804772845566577	1.0665396351446974	5.651467009609323	9.11731354154198	0.8543528650443274	0.9635332252836303
ID383634	383634	1	0.9589204788208008	30.483292463532884	65.60363401555674	0.0	213.0	213	1.318483651268542	1		19432.49913043478	19580.0	12944.0	25511.0	1.1173687E7	2430.4303363340337	-0.9810776222539611	-829.0927874128973	-0.003661245974233028	-0.009575040448825534	1.3824002734335443	1.2949766821275757	-0.8639441343057643	1.0675097803014773	5.461341963028702	8.86762539921422	0.8727594452031876	0.9647355163727959
ID371869	371869	1	0.9838876128196716	33.61992340978109	63.91148814412114	0.0	167.0	167	1.3861703183679037	1		19504.205329153618	19715.0	12778.0	25511.0	1.2443683E7	2683.729082202441	-0.9809941535691508	-750.2375322145286	-0.0028761630864355867	-0.009482362196119021	1.4476596785065095	1.3632910562088358	1.9323513631377471	1.0618859941268108	6.03647022893511	9.142096802772523	0.9076142291765434	0.9694656488549618
ID338078	338078	1	0.9494555592536926	26.383776857441724	57.589225267737326	0.0	27.0	27	1.327062034868412	1		19428.719178082203	19604.0	13095.0	26912.0	1.1346372E7	2515.4764928704626	-0.9809130486330428	-793.8671811395313	-0.004051913749717824	0.0011491272015173642	1.3931168962366245	1.2930061700204754	-0.33872828521611786	1.0774247861590358	5.532638855496441	9.143735987635976	0.8315623743420004	0.9699999999999996
ID372894	372894	1	0.9812383651733398	33.75081529412488	63.95077927956107	0.0	171.0	171	1.380154163125008	1		19576.778481012665	19749.0	12173.0	26090.0	1.2372524E7	2729.5596897341275	-0.9810420574660818	-742.2924615426539	0.006440692235508595	0.012219710295809013	1.3976241199641337	1.3922443994670002	-0.318634404540868	1.0038640633061215	5.984185841125441	9.132053675977785	0.901733128248589	0.9714506172839503
ID378014	378014	1	0.9603188037872314	29.968121557273257	65.29377629116937	0.0	191.0	191	1.3641662177265657	1		19221.344155844155	19430.0	13533.0	25186.0	1.1840348E7	2509.663588066457	-0.9810036754276403	-791.0415467305088	-0.0015280832449864864	0.0092936285771313	1.4205910059043227	1.3549741128730621	0.16804440466705395	1.0484266765009465	5.846345182354468	8.918078063935875	0.9237443144793784	0.9792993630573247
ID372377	372377	1	0.9765925407409668	34.10284975421948	63.80094778402235	0.0	169.0	169	1.3839856514178182	1		19556.8467614534	19719.0	12223.0	25982.0	1.2379484E7	2747.374768265805	-0.981005532397233	-735.2842350286852	-0.013078444571038522	0.012971601377212653	1.4162170809028714	1.3955923790901246	-0.2250327942015036	1.0147784568916844	6.017457724277059	9.18906583763823	0.895530095564069	0.9723502304147464
ID335000	335000	1	0.9150537848472595	23.766373946438502	57.9378222058958	0.0	13.0	13	0.9519807046458957	1		20307.13666666668	19510.0	15543.0	29683.0	6092141.0	3334.70252262029	-0.9797392578498431	-588.9477272312153	0.011978677063020277	0.009350098701195686	0.9952128519475542	0.9458355848666777	1.1275441389263139	1.0522049158129703	2.847122572544987	6.711641184083737	0.7942524587342056	0.933021806853583
ID396952	396952	1	0.954790472984314	29.53585298970603	70.56681441819934	0.0	269.0	269	1.3878065616898887	1		19286.48351648353	19536.0	12991.0	25618.0	1.228549E7	2557.4736013924107	-0.9809370243169526	-776.1082847265263	-0.0014153582332110768	-3.9465636336922025E-4	1.4415382332217688	1.3565761343270977	0.07964833827515161	1.06262980509886	6.050729607428665	9.41680518322444	0.8574532254001658	0.9665907365223997
ID384165	384165	1	0.9473295211791992	30.684620396572576	65.16653165796579	0.0	215.0	215	1.3196306577066585	1		19395.146086956524	19559.0	13347.0	25011.0	1.1152209E7	2382.471264685784	-0.981097927126416	-845.0809356443209	0.0024773399291723275	-0.001752946786508592	1.3905247716581297	1.2791728333435683	2.6879792101750843	1.087049955574419	5.470848215357713	9.146756952695965	0.8217320979501237	0.9607679465776291
ID373920	373920	1	0.9861671328544617	33.0898358423841	64.66292190186748	0.0	175.0	175	1.3702525705574466	1		19574.487096774188	19732.0	12674.0	26036.0	1.2136182E7	2766.861558429803	-0.9809610447302748	-729.0236295505359	3.325968790181029E-4	0.009207172769177855	1.4210109466596255	1.341217540128247	-1.3169572867549286	1.0594932620130726	5.898629570164143	9.392416355482682	0.8402457324635998	0.9620155038759687
ID340653	340653	1	0.9472548961639404	26.12252259656073	56.20320947110001	0.0	39.0	39	1.324779897264188	1		19502.317241379325	19712.0	12649.0	26046.0	1.1311344E7	2448.802748469382	-0.9810661285113704	-825.3179014222285	0.0027895659852477835	0.003983105885714654	1.4365883545462121	1.2432594375490726	-1.0018365248912773	1.1555016685642563	5.513626350838375	8.84337836520514	0.8859532014994927	0.9634551495016614
ID352943	352943	1	0.966995894908905	26.09237983387094	55.68972188749262	0.0	91.0	91	1.3161866396786774	1		19407.716027874565	19633.0	12883.0	25531.0	1.1140029E7	2289.091905086956	-0.9809948329521054	-875.2582716208459	0.0202167814494249	0.005005598327082407	1.4409964707079197	1.2447709849356772	2.7036327825633735	1.1576398294521482	5.4423294583706365	8.893666147552786	0.8646354692608402	0.9686971235194586
ID344750	344750	1	0.9691510796546936	26.28289971381229	57.457728240575385	0.0	58.0	58	1.3463040236277224	1		19497.981666666692	19739.0	13088.0	26256.0	1.1698789E7	2666.8047179480554	-0.9810140019283451	-755.5621821522236	-0.005557850919037614	0.010360800838146446	1.4234087058658955	1.293543230494093	2.1294599865556556	1.100395156737203	5.694245145089982	8.996867305139471	0.8840226531433649	0.9771615008156611
ID343208	343208	1	0.9679819345474243	24.530581708700318	56.87826243896834	0.0	51.0	51	1.3406732836719577	1		19396.059021922432	19616.0	12387.0	26230.0	1.1501863E7	2649.7295473076856	-0.981071278535894	-758.7893471303043	0.007785473812681536	0.01799337758745569	1.4353911783220552	1.3133778233495321	1.2235302510434776	1.0929004227141206	5.646713883444815	9.056389323026893	0.8651581010839829	0.9666395443449961
ID399542	399542	1	0.9691211581230164	29.83524619213168	71.52426249306689	0.0	280.0	280	1.3507917161515852	1		19108.629139072844	19408.0	12630.0	23660.0	1.1541612E7	2501.486988263116	-0.9811234335356533	-794.0757369460487	0.0017836104104209246	0.004194273902857842	1.4079473548608896	1.3157567488305475	-0.03648501961653872	1.0700666032017556	5.7322701544060966	8.8758680824245	0.9143549832545457	0.977309562398703
ID354993	354993	1	0.9625387787818909	28.30970092702515	57.30096416837715	0.0	100.0	100	1.3253508000690832	1		19620.84589041097	19820.0	13279.0	26428.0	1.1458574E7	2485.1496291910676	-0.9809357814292967	-812.4876117353934	-0.009647514608183567	0.0022079522770184897	1.4491530498473826	1.2337555599628118	-0.4294685080238172	1.1745868443268157	5.518379477002899	9.212996792251507	0.8169953524040617	0.9508599508599515
ID367293	367293	1	0.9301925301551819	34.2546106984315	64.63211666182782	0.0	149.0	149	1.29882957273667	1		19560.450805008935	19702.0	14109.0	25754.0	1.0934292E7	2192.197096937871	-0.9812416234172795	-933.4906429830563	-0.006552298737457535	-0.009714511528210897	1.3689294019325502	1.2577782481715083	-1.2741850067154565	1.0883710255942394	5.299735673435159	9.017755818665526	0.8189683736330479	0.9587274290627686
ID391357	391357	1	0.9785284399986267	30.197364810288942	71.00892536526152	0.0	245.0	245	1.3304779016127046	1		19385.972696245717	19690.0	13092.0	24029.0	1.136018E7	2453.522468170475	-0.9810865097409056	-819.7155560875706	2.0917488263451958E-4	0.007198899324277721	1.4014494198711906	1.2938768505530602	-0.5447718883868587	1.0831397279208985	5.561157612483505	8.918270623860405	0.8786456722134567	0.9669421487603306
ID403646	403646	1	0.9506969451904297	30.403753724459676	70.95713327278548	0.0	298.0	298	1.342928412740426	1		19378.22352941175	19605.0	13026.0	24830.0	1.1530043E7	2491.1105001634432	-0.9810417937454636	-805.0840637269705	-0.004746118018410539	0.003182756438760328	1.4585024564025402	1.2568151746298948	-0.5385672303155907	1.1604748938777238	5.665726388102857	9.031345814462316	0.8728920089673093	0.9675324675324676
ID336572	336572	1	0.9666976928710938	26.53662650750435	58.046806741578216	0.0	20.0	20	1.3580525881030971	1		19452.06372549022	19655.0	13224.0	27098.0	1.1904663E7	2589.683726720902	-0.9809569084767454	-773.8582679620562	-7.043327391604495E-4	0.0015335954774965172	1.4355306244898822	1.303405835245844	-0.12252641146141588	1.1013688796468502	5.794060794544804	9.198711479491855	0.8604763081160957	0.9682287529785547
ID332990	332990	1	0.8941015601158142	23.01113278575076	58.31426211038372	0.0	4.0	4	0.9559456560183313	1		20274.201986754968	19354.0	15910.0	29346.0	6122809.0	3217.0004304782183	-0.9798940146982128	-614.2941645949378	0.013701581405547074	0.012614149889879854	1.0891253371271903	0.9043351914332346	0.8949966629819615	1.2043381120678178	2.8708882033675676	7.141792493327135	0.707313080692913	0.9207317073170737
ID370363	370363	1	0.9808651208877563	34.39791165045223	64.47041731218168	0.0	161.0	161	1.3828920237073865	1		19430.61965134709	19631.0	13059.0	25002.0	1.2260721E7	2529.8562386899803	-0.9811361120647818	-798.9486305781452	-0.0026064469117053134	-0.0023473131921115005	1.4662048522999602	1.3388444405973141	2.0387934178930305	1.0951271169679917	6.007951471948017	9.303758190851246	0.8722067661930764	0.9700690713737529
ID371386	371386	1	0.9472033977508545	33.801483904594356	64.47452729104744	0.0	165.0	165	1.3395442954433636	1		19440.37563451776	19593.0	12482.0	26502.0	1.1489262E7	2444.192015331877	-0.9810685480643226	-824.3559116220595	-0.007218032043819635	-0.003753065426975179	1.3983665735337987	1.3033221191966486	-1.4939127269382937	1.072924761221527	5.63720763111577	9.022766113193557	0.8701507434733142	0.9673735725938006
ID362182	362182	1	0.9811604619026184	30.757324296740133	62.98412085577441	0.0	129.0	129	1.3423649856492408	1		19446.319932998333	19565.0	11442.0	27436.0	1.1609453E7	2847.408751916604	-0.9809515809761792	-703.4062811081765	-0.0046935499229539155	-0.003927255634064008	1.4256618253798836	1.2744485579623355	-0.6053129618991138	1.1186499576407516	5.660973261938374	8.76202025720639	0.9266003541023203	0.9834847233691162
ID387777	387777	1	0.9720264077186584	30.055635961349687	71.4013461010747	0.0	230.0	230	1.3485497366541457	1		19366.425000000003	19649.0	12287.0	24502.0	1.1619855E7	2603.5360905249777	-0.9810567409771026	-770.4691964585212	0.0070164594503735606	0.008073310784056128	1.422995241565794	1.3106448844733067	0.15099901344261094	1.0857214325737334	5.7132576497480265	8.8755585457193	0.9113858629102972	0.9740680713128038
ID352448	352448	1	0.96574467420578	26.438278174200438	55.53528302835117	0.0	89.0	89	1.3264918685542877	1		19425.430292598976	19589.0	12904.0	25610.0	1.1286175E7	2350.011470414725	-0.9811549776558313	-860.7392670420071	0.002074239497683128	-0.019956124493076405	1.4108019276933703	1.2897347827984673	2.8685937563893074	1.093869799054509	5.527885729331925	8.842269924305626	0.8884671691530913	0.9764903442485305
ID366275	366275	1	0.9699429869651794	33.81766604934038	63.9607268617359	0.0	145.0	145	1.37135627800225	1		19606.848874598058	19833.0	13312.0	25095.0	1.219546E7	2547.246707154261	-0.9811068124305161	-799.4252154520995	0.004393075385071005	8.675565296376457E-4	1.4510111747561263	1.3137527995279463	2.381855216440915	1.1044780839115997	5.908135822493191	9.185136665979364	0.8800130037202631	0.9650621118012426
ID366787	366787	1	0.9739416837692261	34.12591710177219	64.34121775338647	0.0	147.0	147	1.373010175621985	1		19609.825040128417	19787.0	12897.0	25357.0	1.2216921E7	2453.2307361727167	-0.981165987396647	-832.8464623545144	-0.007430634069059083	0.0027219994387888587	1.4060685813798859	1.3487130987180294	-1.0026321974689125	1.04252608113347	5.922395200986731	9.104116068387341	0.8979076603070838	0.9757243539545811
ID368323	368323	1	0.9486321806907654	35.0535112385011	65.10712820132038	0.0	153.0	153	1.320203787226711	1		19573.14236111111	19676.0	13696.0	25269.0	1.127413E7	2274.7752318306616	-0.9811662706955495	-896.5166212403385	0.001155730856262539	0.005001490390155117	1.4016884822884725	1.2492107768330925	-1.0847919079647557	1.122059229941908	5.475601341522224	9.443797262200269	0.7715221073659074	0.9616026711185304
ID370883	370883	1	0.9280046820640564	34.84129772643117	65.18919485667529	0.0	163.0	163	1.2859521701640158	1		19479.171586715893	19567.0	13400.0	25488.0	1.0557711E7	2345.8668498750676	-0.9811294939264036	-863.4553896283008	0.0016969790892289599	-9.650082920899307E-4	1.3725689415431204	1.2261430550695296	-0.9431125711889747	1.1194199044460498	5.195166897815792	8.693122075428679	0.8638887359708015	0.9562554680664915
ID369869	369869	1	0.9620539546012878	35.38207012377597	65.59954750962646	0.0	159.0	159	1.3669361012236925	1		19544.11165048543	19751.0	13739.0	25042.0	1.2078261E7	2508.004613206293	-0.9810489547029905	-806.817128067766	0.004247898212823873	-0.012139281361888422	1.469978816900213	1.2945806949419825	-1.1445240400430772	1.1354864340581652	5.870110813177059	9.359509800788521	0.8420734158667081	0.9747434885556426
ID396494	396494	1	0.9790323376655579	29.587007781178208	70.3333924242337	0.0	267.0	267	1.3823448853976605	1		19320.594936708872	19560.0	12791.0	26080.0	1.2210616E7	2719.7000983356875	-0.9809708190701963	-732.4288917465233	-0.0025813607201759146	0.0025407152836547523	1.412641818648471	1.3654749607238552	0.07342649347470773	1.0345424553956024	6.003198345783516	9.062444008449924	0.9185480595310397	0.978311386522076
ID367820	367820	1	0.9278723001480103	34.79845469384605	64.92971269527082	0.0	151.0	151	1.3247798972641864	1		19565.85542168674	19767.0	13777.0	25047.0	1.1367762E7	2248.012086517783	-0.9810482491240367	-901.0963322427334	0.0026948489225661777	0.01249721765701447	1.3611332783347379	1.3057578206000782	-1.127863665772764	1.042408673998377	5.513626350838363	8.877261331821224	0.879203048833907	0.966666666666667
ID393933	393933	1	0.9764623045921326	28.53945242081489	69.62867788435408	0.0	256.0	256	1.3524707618167142	1		19330.43117744611	19601.0	13098.0	25196.0	1.165625E7	2616.369882480294	-0.9811163238226265	-767.7261840902395	0.0018612668644756197	0.006710756914150891	1.418489343442937	1.3209565269956876	0.08715162590195935	1.0738349933960907	5.746529532899661	9.059452281681788	0.8798560475096202	0.9664268585131898
ID365770	365770	1	0.9779360890388489	34.52271783662797	63.77958653135393	0.0	143.0	143	1.382892023707388	1		19657.387658227846	19921.0	12691.0	25839.0	1.2423469E7	2678.3618068404962	-0.9810199489362834	-758.6946418505659	0.00200189560895348	0.01061236891573853	1.4374163910883078	1.3566207212696084	-1.5508535393911027	1.0595565647435237	6.00795147194803	9.2713695667005	0.8783113488003882	0.9700690713737524
ID369354	369354	1	0.9592769742012024	35.20551013666166	65.72295779221953	0.0	157.0	157	1.3242087483274172	1		19641.226252158864	19801.0	13350.0	26086.0	1.137227E7	2417.031039795997	-0.9810473839534032	-841.2734554311098	-0.0022431535372345063	0.006622530249141268	1.3885718310057988	1.2886879252998542	-1.2368439564208271	1.0775082188208627	5.50887322467385	8.859637796998905	0.8819433858885639	0.9682539682539685
ID361684	361684	1	0.9719304442405701	30.396605318023862	61.600488944260604	0.0	127.0	127	1.3602789053158544	1		19408.82843137257	19646.0	12141.0	26422.0	1.1878203E7	2675.8100007976514	-0.9810541621960578	-751.1959084151011	-0.007687330934633193	0.004719587224189987	1.3756284685772913	1.3645923156776505	-1.0797723481819566	1.0080875091943928	5.813073299202873	9.122415019733776	0.8778008771103543	0.9752791068580543
ID339153	339153	1	0.9039624929428101	26.31062928417232	57.1019552123064	0.0	32.0	32	1.3350187950239916	1		19582.913705583753	19589.0	14821.0	27264.0	1.1573502E7	2403.871042185064	-0.9809906664452662	-840.8027511274558	-0.004064635689375759	-0.0042921181835309805	1.3817054187298599	1.2573632563102233	-0.6391782481147846	1.0988912009283005	5.599182621799667	11.433911612282154	0.538201415057017	0.9188767550702035
ID362704	362704	1	0.9627575278282166	30.967662507232056	64.01194041407794	0.0	131.0	131	1.3502315702779668	1		19382.513289036535	19586.0	12740.0	25379.0	1.1668273E7	2536.943603218835	-0.9810376570222575	-790.5383695943779	0.005752901604718346	0.0023677857067047397	1.4041639893335847	1.3247562133010666	-1.2374839552176073	1.0599414256262647	5.727517028241592	9.6885709143004	0.7667553383170298	0.9414062500000001
ID365279	365279	1	0.9790412187576294	34.068401484369524	63.799673637752505	0.0	141.0	141	1.393246827792533	1		19624.45794392524	19777.0	12708.0	25417.0	1.2598902E7	2633.2711751150623	-0.9810603472564985	-772.0684236106297	-0.0011099438296034774	0.0023781195011222693	1.4637096338574394	1.3524191620061183	-1.0264860760563634	1.0822899253262854	6.098260869073831	9.152591377697705	0.9148032852040396	0.9823889739663089
ID399066	399066	1	0.9638105630874634	29.5939153779174	71.84405364119388	0.0	278.0	278	1.359166202548611	1		19129.957446808494	19398.0	12806.0	24702.0	1.1688404E7	2535.2386161482327	-0.9810807832149104	-782.576448718402	0.0025311195374112176	-0.00931722530315959	1.4104650228704771	1.3381094122775519	0.498089283656949	1.054073015202674	5.803567046873846	9.253113365666403	0.8517832666593231	0.9644549763033171
ID368859	368859	1	0.9262874722480774	35.085870183435354	65.56424414273042	0.0	155.0	155	1.3202037872267123	1		19638.73263888888	19743.0	14051.0	26091.0	1.131191E7	2343.8683279630936	-0.9810492419398135	-867.5099450715652	-0.003285684885752353	-0.014631528404833366	1.4597377661339093	1.243883626112354	-1.1764368717219815	1.1735324233635809	5.4756013415222355	9.157484285803104	0.8205202828513761	0.9592006661115742
ID344292	344292	1	0.9629577398300171	26.298531229869063	57.343263248616616	0.0	56.0	56	1.350231570277967	1		19544.421227197363	19793.0	13130.0	26316.0	1.1785286E7	2625.1580389092114	-0.9809211425098339	-765.5597417169831	-0.007963044759015186	0.0019659677914362025	1.4231716400382513	1.3042831353548041	-0.9732078503247468	1.091152374404585	5.727517028241593	9.012535636048419	0.8860990341173944	0.9733441033925689
ID351975	351975	1	0.9738978147506714	27.77465100308013	56.24654823553179	0.0	87.0	87	1.3287710658854752	1		19575.68502581756	19803.0	12435.0	24985.0	1.1373473E7	2623.660178058615	-0.9812129733900332	-779.3716639030813	-0.005056453593038406	0.0014508909873585355	1.4073876859473298	1.2861041504387896	-0.12790952250581622	1.0943030433943945	5.546898233989985	8.751538519204715	0.9101044647607426	0.9765690376569032
ID363239	363239	1	0.9653542637825012	31.689211599498407	64.38023982418251	0.0	133.0	133	1.3574954382999138	1		19437.752052545144	19646.0	12891.0	25127.0	1.1837591E7	2536.4417801087943	-0.9809915410180094	-790.9872587609351	-2.8854474655798623E-4	-5.053933415822533E-4	1.4109464265457758	1.325088798725508	-1.189246385299855	1.064793867326361	5.789307668380285	9.234909436923486	0.8530435681024235	0.9628458498023716
ID364774	364774	1	0.9793902039527893	33.8906804464278	63.516000808596054	0.0	139.0	139	1.3779599579804622	1		19707.394904458597	19824.0	12108.0	26774.0	1.2376244E7	2821.6814243829253	-0.981001881577513	-721.2909541544517	-0.006901861707377833	0.005620492170472245	1.473310768229024	1.3307041319617727	-0.6434016372199851	1.107166298534758	5.965173336467388	9.02870648873771	0.9195637912322333	0.9797033567525373
ID354529	354529	1	0.9810689091682434	27.72601428456646	56.17689522496588	0.0	98.0	98	1.3310463604729168	1		19486.841296928356	19676.0	12423.0	24565.0	1.1419289E7	2568.6893828780567	-0.9810986496041477	-787.5528327942479	0.008579291319211674	-0.023931835143516746	1.3842587179807957	1.3326553471998657	-0.4562091623604623	1.0387222179308082	5.565910738648046	8.758356214887371	0.9118027381185423	0.9848612279226244
ID361197	361197	1	0.9723196029663086	30.208888779558077	61.62844998506274	0.0	125.0	125	1.3491105808192356	1		19401.903973509943	19617.0	12258.0	26125.0	1.171875E7	2699.131261391278	-0.9810339026180785	-743.6291080079695	0.0017093342518261715	0.007024018004704047	1.3906006965627857	1.331360832950021	-0.8128795293528804	1.0444957235834416	5.71801077591256	9.031002161615335	0.8810142663476038	0.9693795326349718
ID390894	390894	1	0.9607271552085876	30.936910551182617	70.00955745644296	0.0	243.0	243	1.3253508000690841	1		19486.379965457683	19462.0	13468.0	27543.0	1.1282614E7	2600.837442457578	-0.9808796517328786	-768.7194688111889	0.00878802748670953	0.0052769925493119565	1.4207400447193645	1.2446559540029158	2.445346099211781	1.1414720992979206	5.518379477002906	9.399605102467078	0.7848780960735866	0.9571310799670244
ID403181	403181	1	0.9560040235519409	29.745358503141745	69.98033572519198	0.0	296.0	296	1.3321825504881422	1		19329.450084602366	19532.0	12732.0	25318.0	1.1423705E7	2542.792242850531	-0.9810044978297459	-785.1612104792983	0.0030450228076356095	5.774515421437406E-4	1.425357136197489	1.2697240151922509	-0.30023507641933866	1.1225724008864033	5.575416990977094	8.90423993548357	0.8836769158303633	0.9662273476112023
ID387304	387304	1	0.9676406979560852	29.040943720181186	71.67070300894291	0.0	228.0	228	1.3975837933882551	1		19391.56279069769	19618.0	13191.0	26380.0	1.2507558E7	2559.073302133813	-0.9809293552917452	-779.529287729513	-0.022065198360233997	0.031159975709852832	1.594997795438421	1.27849116563247	2.8415187123995045	1.2475626256278236	6.136285878389944	10.154735516558803	0.7477875242995161	0.9307858687815429
ID363764	363764	1	0.9532444477081299	32.11798803849883	64.1717677702058	0.0	135.0	135	1.353588968507783	1		19473.8776859504	19696.0	13014.0	25204.0	1.1781696E7	2489.9802576908114	-0.981035810457432	-809.1650256650375	-0.001406628978580383	0.001217500436856226	1.4127589136302832	1.3181274208649805	-0.9806301338395637	1.0717923709554602	5.75603578522867	8.919241192480683	0.9092379055906988	0.9789814066289412
ID347895	347895	1	0.9968178272247314	27.323608368358382	57.38873227764432	0.0	71.0	71	1.4626467128121359	1		20264.167138810175	19671.0	14286.0	30973.0	1.4306502E7	3244.161634760285	-0.9802471887691931	-619.9589906881209	-0.045571680395762405	0.00811111366623545	1.9124699059169294	1.1957334906457817	1.637390595968314	1.599411508398965	6.720920396625394	11.886916138728266	0.5977233447407011	0.8870765370138014
ID396020	396020	1	0.970971405506134	29.527058329523882	69.80354489278537	0.0	265.0	265	1.3763120084676241	1		19344.67246835443	19535.0	12635.0	26027.0	1.2225833E7	2716.650440379742	-0.9808100973054219	-727.8967363891462	-0.008780963080037991	0.015596966530605114	1.4425706773790676	1.34937031025958	-0.3085930891151594	1.0690695255489642	5.950913957973844	9.071345357004864	0.908761944808224	0.9781250000000001
ID336112	336112	1	0.9675862789154053	25.82276609432313	58.46801147267561	0.0	18.0	18	1.324779897264188	1		19423.735395188996	19648.0	12875.0	26618.0	1.1304614E7	2580.9770239237178	-0.9808976375847135	-772.8856049122213	0.023313134364006192	-0.0027385863136350696	1.4061572432971832	1.2928614320042275	1.8564789163929523	1.0876318285071909	5.513626350838376	8.800363189439532	0.8946352454446287	0.9723386420787926
ID337651	337651	1	0.9630362391471863	26.500371743405022	58.08790657902117	0.0	25.0	25	1.3535889685077838	1		19448.12006578949	19629.0	13397.0	26975.0	1.1824457E7	2560.6206363343017	-0.9810326010550662	-785.6661503765757	0.003845543127144249	0.0068125629095725174	1.4304989840099434	1.2949824741102884	-0.3106509122091187	1.1046473698362296	5.7560357852286765	9.087275731397801	0.8759230148465962	0.9672523961661347
ID332541	332541	1	0.8948322534561157	22.8658635661926	56.30301846295546	0.0	2.0	2	1.3040609504357223	1		19279.753108348123	19496.0	14625.0	25984.0	1.0854501E7	2125.1906285364917	-0.9811049118070084	-942.1067128507849	-0.006716825591310865	0.0025866924805624477	1.4042635175199876	1.2388912739709887	-0.8486388709383612	1.133484065166538	5.342513808915804	8.526131137158872	0.9235310496006474	0.9799476896251086
ID386813	386813	1	0.9802831411361694	29.210985650843565	70.54438314917263	0.0	226.0	226	1.3856244745513602	1		19333.609448818894	19540.0	13031.0	25777.0	1.2276842E7	2620.5049532495095	-0.9810037060465019	-762.0083297387954	1.8425090688476472E-4	-8.379128563319024E-4	1.4428485343398665	1.373060181574363	0.4425660782640824	1.050826871030142	6.031717102770599	9.014630666972362	0.9327278659741673	0.9799227799227798
ID360700	360700	1	0.9727956056594849	30.17711114350423	61.15843834297174	0.0	123.0	123	1.3333177722966019	1		19485.022071307292	19713.0	12323.0	26573.0	1.1476678E7	2736.382017451217	-0.9809357198010593	-732.7811798835718	-3.099646077609824E-5	0.0018418082951447993	1.379462264244149	1.3043904172194234	2.4266497620402037	1.0575532034226045	5.584923243306105	8.90847065110746	0.8843430471113504	0.9702725020644097
ID364280	364280	1	0.969095766544342	33.06700505472502	63.97482209394554	0.0	137.0	137	1.3724590978652413	1		19551.990353697747	19704.0	12847.0	25321.0	1.2161338E7	2563.3026093728363	-0.9810764940464448	-790.9014278697316	0.00256789838919708	-0.0011286460607961987	1.42343353384281	1.3348613664738458	-1.0850061503967432	1.066353083244094	5.917642074822221	9.329044061439095	0.8544453075296163	0.9764705882352946
ID342788	342788	1	0.9457196593284607	24.68934752311416	57.38772553044027	0.0	49.0	49	1.305800085616728	1		19431.010619468998	19513.0	12945.0	25837.0	1.0978521E7	2493.097700708318	-0.981035470604734	-806.3595365917502	0.003483746226117722	0.010649039190051455	1.3736964139094847	1.2530928173552078	-1.3336066240807762	1.0962447433134477	5.356773187409358	9.626766693230847	0.726360516468145	0.9502529510961217
ID340231	340231	1	0.9641704559326172	25.187002680221518	56.29208752787141	0.0	37.0	37	1.3663825737253035	1		19419.446428571413	19660.0	12410.0	26398.0	1.1962379E7	2640.913655718951	-0.9810772960789413	-762.4873983712686	0.006508474375811719	0.006497727085195101	1.452319364219333	1.3192001901468777	-1.5600577447372497	1.1009090015804455	5.865357687012544	9.06445272684534	0.8970593746530673	0.9648162627052389
ID347399	347399	1	0.9315849542617798	27.55161266939299	56.85028235142336	0.0	69.0	69	1.3259214570600317	1		19516.132302405484	19631.0	13447.0	24996.0	1.1358389E7	2253.146314523723	-0.9810213495214068	-895.4626698164565	-0.006671566033758243	0.011065068036756612	1.4167642936897904	1.2648161349604252	-0.9348152003097462	1.1201345828294003	5.523132603167396	8.757125479873594	0.9050491999287787	0.9772918418839361
ID348422	348422	1	0.9395662546157837	27.215537484516503	57.10131172345749	0.0	73.0	73	1.3144612467940302	1		19587.05419580418	19788.0	13940.0	26055.0	1.1203795E7	2358.32165799999	-0.9809922522160507	-857.2963959482024	0.004613266205554979	0.002634743276467021	1.4070768581370148	1.2529091929328422	-0.903108924129686	1.1230477564326053	5.428070079877091	9.122189746620306	0.8197040992215459	0.9596638655462182
ID393475	393475	1	0.9566381573677063	29.14725357053797	69.55092518665403	0.0	254.0	254	1.3304779016127095	1		19395.829931972818	19616.0	12869.0	24537.0	1.1404748E7	2553.7850503642057	-0.9810056964917583	-784.5166745605603	0.006483213618582403	0.0021589813275047836	1.4243851219993775	1.2636117282042878	-0.5690357770167113	1.1272332237874714	5.561157612483545	8.828822591367622	0.8965396220994185	0.9766277128547584
ID351502	351502	1	0.9694156646728516	27.388475577310462	56.51945136807727	0.0	85.0	85	1.330477901612707	1		19533.38737201365	19669.0	12516.0	24404.0	1.1446565E7	2451.1268948821526	-0.9811116135878758	-827.8760538945342	-0.004525447679799376	-0.002592155805412171	1.3984310331317733	1.2847054715345787	-0.6009461966484242	1.088522672407824	5.561157612483526	9.06618437541099	0.8502095406926508	0.9645507007419617
ID360201	360201	1	0.9607587456703186	29.531489581806095	60.24909708759352	0.0	121.0	121	1.3636115658566286	1		19465.05357142859	19662.0	12981.0	25154.0	1.1990473E7	2563.0601759260576	-0.9810792083956571	-787.5743543819301	0.002970994638964572	0.01033095979447469	1.4232514656443334	1.335751479483857	0.8305519438956961	1.0655061869699647	5.841592056189974	9.283591612388928	0.8517439042351436	0.9692429022082021
ID398601	398601	1	0.9565118551254272	29.10960356592748	71.91504584663306	0.0	276.0	276	1.4291625223884508	1		19235.691285081244	19500.0	12873.0	25383.0	1.3022563E7	2547.1168700749454	-0.9809249221144419	-776.7090592018857	-0.06127144285137252	0.013573732794320633	1.6432176874901034	1.3071923514721249	2.9250374690134455	1.257058829666159	6.416720322096392	11.056134795200123	0.6596541891565577	0.9036144578313257
ID359700	359700	1	0.9654650688171387	29.1295322228532	60.219538107791315	0.0	119.0	119	1.349671191930412	1		19485.78500000001	19726.0	13117.0	25116.0	1.1691471E7	2575.634160938493	-0.9810297307273392	-782.478474340713	-0.004441607096686755	0.013436434293151134	1.399246877507097	1.333727186199081	1.5238807603783842	1.0491252573884597	5.722763902077074	9.023121717667498	0.8832874530657753	0.9670682730923695
ID350487	350487	1	0.9608219265937805	27.328797688994637	57.14357118927805	0.0	81.0	81	1.33841435488341	1		19519.5008460237	19702.0	12495.0	24591.0	1.1536025E7	2417.255190047762	-0.9811317490259344	-839.7922977845923	0.001892382981530882	-0.00809725753957513	1.4037976659311207	1.3102739985932859	-0.5996418934275727	1.071377183274828	5.627701378786757	8.954257977433523	0.8820266422965751	0.974485596707819
ID390422	390422	1	0.95682692527771	30.18318664073398	70.53845036013008	0.0	241.0	241	1.2964977403842806	1		19435.059459459466	19572.0	12619.0	25747.0	1.0786458E7	2313.247685367676	-0.9809256164500676	-864.1304279759704	0.010837930271655642	0.012209224952235375	1.4166678150921057	1.2069847671817788	-0.3952482712383012	1.1737246845293015	5.2807231687771	8.969451923164387	0.8248433024411854	0.95693367786391
ID346897	346897	1	0.9559441208839417	27.757749089979132	57.60250274596115	0.0	67.0	67	1.3247798972641882	1		19520.327586206917	19735.0	12776.0	25153.0	1.132179E7	2536.2716485484707	-0.9810487331716884	-796.8446574410109	0.00896327272960261	0.004356938293777081	1.4027975188155903	1.2757966983588538	-1.1440610748366744	1.0995462839965855	5.513626350838377	8.695087314008846	0.9164300059161116	0.9731543624161074
ID359197	359197	1	0.9732359647750854	28.965716203901774	60.20498974025615	0.0	117.0	117	1.3502315702779668	1		19467.953333333335	19705.0	13036.0	25208.0	1.1680772E7	2586.337618128602	-0.9810426152288939	-779.0664885670744	-0.006948614598319902	-0.0045812156527148505	1.37815801011151	1.3436749474606062	1.4413790810306475	1.025663247436497	5.727517028241591	9.021015354520022	0.8844339579484624	0.9640000000000001
ID358684	358684	1	0.9571413993835449	27.89837298276846	59.8991105985114	0.0	115.0	115	1.3451797611989642	1		19478.642140468226	19671.0	12729.0	26272.0	1.1648228E7	2636.516911791182	-0.9810963321092526	-766.8734219218061	0.008753901309073914	-0.011701438218301042	1.4066991247094858	1.3334481966033749	0.8241458060417104	1.0549334637016266	5.684738892760938	8.890486595705305	0.9037937272543797	0.9803278688524585
ID348958	348958	1	0.9622313976287842	27.045958282073485	56.95940027832397	0.0	75.0	75	1.305800085616727	1		19543.282685512368	19733.0	13036.0	24764.0	1.1061498E7	2220.28542882085	-0.9810355732019077	-910.6756738613379	0.023339733381958182	0.005177129905101469	1.3812374308852053	1.2791569696436487	-0.14228636508470519	1.0798029199418697	5.356773187409348	8.580435779297371	0.9143120255270757	0.9808529155787634
ID351000	351000	1	0.9636775851249695	27.70580970795464	56.72517973040411	0.0	83.0	83	1.3316145766612197	1		19568.916808149388	19735.0	12045.0	24782.0	1.1526092E7	2534.7443164686397	-0.9810658184043324	-800.0446607683474	0.002247467116195296	-0.0014235926714092485	1.3660898697350303	1.3118828421098394	-0.6142776951831218	1.0413200217925043	5.570663864812554	8.948675232602486	0.8741768959756047	0.9677952105697766
ID357144	357144	1	0.9380775094032288	28.935346951172843	59.97460899524002	0.0	109.0	109	1.3378490267251868	1		19516.884940778375	19671.0	13363.0	25569.0	1.1534479E7	2426.4347844131576	-0.9809944707933754	-830.3447934326234	-0.00343677196158409	0.002144727936043159	1.387837630115182	1.300062514029067	1.1356621020003477	1.0675160733725706	5.622948252622239	9.165658547122447	0.8410980039768968	0.9649265905383357
ID357656	357656	1	0.9656505584716797	28.444389077657384	60.27645108846459	0.0	111.0	111	1.3691479733843261	1		19484.503225806464	19654.0	12943.0	26515.0	1.2080392E7	2621.1932646880114	-0.980977542147715	-766.6775112713394	-0.011027449382046629	-0.0039823362854026	1.4466455960433846	1.3304863831391323	0.7715073868442212	1.0873058261822928	5.8891233178351285	9.417634062453855	0.8344049851293137	0.9672131147540981
ID395547	395547	1	0.976553201675415	29.604902057816787	69.9874773988918	0.0	263.0	263	1.3713562780022515	1		19313.584541062817	19570.0	13071.0	25921.0	1.1993736E7	2640.273733001938	-0.9809726706187051	-754.2633359040233	-0.008881420061442769	7.531387245402726E-4	1.4357863124555337	1.3474166857532301	0.1423320177790358	1.0655844829863474	5.908135822493204	9.276943732705552	0.8626815099931328	0.9628195197521311
ID356634	356634	1	0.9500288963317871	29.27459926515054	60.32242817139014	0.0	107.0	107	1.3558226151896664	1		19525.476112026357	19729.0	13670.0	25636.0	1.1851964E7	2462.8183851749636	-0.9810575930648776	-821.2182316483354	0.003539495095701052	2.8440342225568096E-4	1.3942245443364287	1.344971983530709	0.8379137862406697	1.036619767109517	5.775048289886749	9.120893080874023	0.8723499782182974	0.9766881028938909
ID349989	349989	1	0.9201302528381348	26.916191019653407	57.248005233521376	0.0	79.0	79	1.304060950435723	1		19482.985790408526	19692.0	13434.0	24500.0	1.0968921E7	2073.7397098332685	-0.9810601314875562	-973.3071929483334	0.005157340736908508	0.002826283977280225	1.3719357870603452	1.2621244299921237	-0.6807516483204049	1.0870051751307173	5.342513808915808	8.75112577603989	0.8766528837866445	0.9689655172413794
ID338720	338720	1	0.9463271498680115	26.286799761551563	56.65817837530007	0.0	30.0	30	1.331046360472916	1		19505.663265306135	19497.0	13353.0	27191.0	1.146933E7	2446.194112143822	-0.9809461739543933	-821.0371027003793	-0.016075946152292922	0.01686909699650494	1.445057434046767	1.2374935656134243	-0.8256418571449525	1.1677292506409547	5.565910738648038	9.615763885666787	0.7564470260206094	0.9512591389114542
ID358179	358179	1	0.9628662467002869	28.040192889615234	60.08029705510588	0.0	113.0	113	1.3735610322843181	1		19480.328000000012	19736.0	12885.0	25681.0	1.2175205E7	2623.1647002213153	-0.9810261730135087	-767.9383552956239	0.0020569996136408216	0.004803779045019494	1.4195230926338835	1.3458846920289458	0.5897643936856645	1.0547137515130858	5.927148327151255	9.098194271070913	0.8997984645317068	0.9757433489827861
ID386351	386351	1	0.9897943735122681	28.870728796040574	69.42326369189674	0.0	224.0	224	1.3768615441287588	1		19342.480063795858	19420.0	12556.0	27720.0	1.2127735E7	2918.061675717635	-0.9810532586668725	-686.4449989765855	-0.0011304013307172822	-0.00314022684084887	1.4426534469704726	1.3253334938541221	-0.7653627964575968	1.0885210806641423	5.955667084138359	9.410698802046554	0.8450774824561729	0.9616270145817347
ID349481	349481	1	0.8961334824562073	27.312780993425367	57.354572396131104	0.0	77.0	77	1.2705651658573047	1		19550.18386491556	19688.0	13637.0	25014.0	1.0420248E7	2127.0147777169736	-0.9810257524208519	-950.4432256603106	0.009448152333560233	0.01735753747843366	1.3618253526622668	1.176678661052307	-0.5770663671098826	1.1573468592048595	5.071585617538408	9.762411553816673	0.6687124379381666	0.9467613132209404
ID398120	398120	1	0.9701485633850098	29.104251147863764	70.67337993065158	0.0	274.0	274	1.3702525705574482	1		19226.74718196457	19498.0	12629.0	25466.0	1.193981E7	2688.963913464705	-0.9810414310250772	-740.0015564981279	0.007105322051843084	0.0029137795189763684	1.4250418486820122	1.3413661938414507	0.08375452731460076	1.0623809182196013	5.898629570164156	9.309899752340016	0.8552064712773164	0.9702892885066453
ID341300	341300	1	0.9085861444473267	25.881865959161406	56.48451624439888	0.0	42.0	42	1.3052206313678185	1		19590.52220248668	19590.0	13855.0	27120.0	1.1029464E7	2315.1025151480803	-0.980935453690134	-870.8026426863115	0.01974884487497715	0.0060841937391555275	1.4181119526512296	1.182628985882395	-0.6437817669106851	1.1991182100049185	5.352020061244831	9.557860352698516	0.7362176668923768	0.9534292972057572
ID343860	343860	1	0.9790986180305481	25.96652523366132	56.72840863925524	0.0	54.0	54	1.354706252204829	1		19520.138385502465	19740.0	12268.0	26857.0	1.1848724E7	2790.962927615862	-0.9810101743127937	-722.6222895770345	0.0052104664389327	-5.321559977758666E-4	1.3900875931121848	1.3479089656590122	-1.1576517422456776	1.031291896209438	5.7655420375577044	9.018960635043408	0.8907114276941728	0.9680766161213091
ID354100	354100	1	0.9792614579200745	28.044617659602874	56.188360331348726	0.0	96.0	96	1.3247798972641884	1		19584.356896551704	19813.0	12513.0	24941.0	1.1358927E7	2634.942793544977	-0.981056018370711	-769.8226097707693	0.006306085205118508	0.006586721792317103	1.3686625132239032	1.3148768018150938	-0.7748650285511373	1.0409055139877454	5.513626350838378	8.850341881732666	0.8845596004843166	0.9674728940783989
ID346417	346417	1	0.9621537327766418	27.62078029691817	57.750279362046044	0.0	65.0	65	1.3412374214135971	1		19467.942470389182	19634.0	12828.0	24943.0	1.1505554E7	2483.369535715946	-0.9811623399303886	-816.624894833043	0.002180172086426394	1.8293892185131995E-4	1.421925131544217	1.2950666667427968	2.083035396431492	1.0979551617373335	5.651467009609335	8.9807174814826	0.8805398025936905	0.9611964430072759
ID356145	356145	1	0.9609828591346741	29.825138978359252	60.393855634013605	0.0	105.0	105	1.3735610322843181	1		19595.603531300156	19791.0	13417.0	25102.0	1.2208061E7	2589.4297759207166	-0.981056094912785	-783.8064501394905	-6.283048128995186E-4	-0.011662839642014049	1.4275519001690253	1.341804943153451	0.7128185068463486	1.0639041892438224	5.927148327151257	9.613595218505793	0.8059052692252637	0.9562883435582822
ID345919	345919	1	0.9496238231658936	27.63085984708344	57.61460419946225	0.0	63.0	63	1.351351629840358	1		19441.570957095715	19590.0	12557.0	25222.0	1.1781592E7	2474.625433364136	-0.9811149042870286	-816.3051965934652	-3.1605286163801754E-4	-0.0032222931696144074	1.418502881413366	1.3107406826107115	-1.2286125261884064	1.0822147357080696	5.737023280570622	9.247307271131016	0.8430743937231656	0.9679230152365681
ID335673	335673	1	0.9744150042533875	25.198572337696056	58.58306902311542	0.0	16.0	16	1.3179097736999985	1		19369.619964973732	19612.0	12623.0	25911.0	1.1060053E7	2515.860645365506	-0.9811093024766084	-799.7125531340749	0.013227159565512504	0.010273127787649224	1.4273238936011148	1.2658549403336163	1.943017330165762	1.1275572327623442	5.456588836864184	8.701251618967914	0.9056651138405416	0.9770212765957444
ID389945	389945	1	0.9478793144226074	31.890868067329485	69.5300612222814	0.0	239.0	239	1.3790574969501472	1		19544.09728867622	19450.0	14056.0	28397.0	1.2254149E7	2557.835718728282	-0.9810315329682094	-790.3577144539057	0.013961231871635133	-0.0028650175119651743	1.4228415781504025	1.370884990461938	-0.5316739950704421	1.037900033956136	5.974679588796419	9.115854243951333	0.9035032910524475	0.9744186046511631
ID393018	393018	1	0.9729745388031006	29.016331285593242	69.45641397059589	0.0	252.0	252	1.3418013219730567	1		19369.58151260507	19563.0	13139.0	24779.0	1.1524901E7	2522.1238160385165	-0.9810540180101753	-795.3524641464381	0.0047871946980645955	-0.0014054847958862218	1.4509428364011787	1.2648061435404847	-0.3705247968319928	1.1471661833802091	5.656220135773861	8.852558742576297	0.9069817178323816	0.9754098360655737
ID339781	339781	1	0.9407076239585876	26.16983329238461	57.34485009833714	0.0	35.0	35	1.3219216848789086	1		19567.260344827573	19576.0	13472.0	26910.0	1.1349011E7	2536.5969055590526	-0.98092286380427	-793.2868183514711	0.008568835327900029	0.003831539990381419	1.3748190359813932	1.2968758615034575	-1.2475062283736233	1.06010072111881	5.4898607200158	9.680456893127923	0.7361723125466162	0.9359805510534847
ID332102	332102	1	0.9388246536254883	22.51851126817717	57.90964025860397	0.0	0.0	0	1.2824177095076637	1		19328.11623616235	19547.0	12963.0	25206.0	1.0475839E7	2203.959689657704	-0.9811317995532484	-912.0376101832538	0.009960137170269723	-0.00402119593307561	1.372078506240621	1.2204133495595777	-0.679001321928182	1.1242735969217121	5.166648140828715	8.975347305944775	0.8059650781594463	0.9485165794066313
ID385859	385859	1	0.9891054034233093	29.132972567199158	68.08495070924548	0.0	222.0	222	1.3796059390068012	1		19361.40699523051	19416.0	12396.0	28224.0	1.2178325E7	2942.6557380519116	-0.9809544000725801	-677.7688663240232	-0.0029910602963028744	9.008853947525605E-4	1.460625896673782	1.3401224103485971	-0.8921155460291831	1.0899197606089126	5.979432714960896	8.973038827032989	0.9332344308090279	0.9812792511700466
ID337229	337229	1	0.9647493362426758	26.53635885590194	57.85936634853377	0.0	23.0	23	1.364720644174057	1		19422.225649350654	19607.0	13325.0	27089.0	1.1964091E7	2562.512253592669	-0.9809584919155955	-780.9304011887259	6.130577240801271E-4	0.004839921029038155	1.4399853452862217	1.324912642958361	3.0333609314237253	1.086853048719437	5.851098308518999	9.055920162559918	0.8965656357715094	0.976984126984127
ID342348	342348	1	0.9502752423286438	24.724654191560678	57.13971630194037	0.0	47.0	47	1.3005757033562695	1		19506.96594982081	19586.0	12821.0	26336.0	1.0884887E7	2506.9552399554564	-0.9809964500542672	-803.3519288052713	0.0056102977487518645	0.004473107538466857	1.3714844136734199	1.2484063362991702	-1.0545342551228338	1.0985881549905518	5.313995051928712	9.577092399700684	0.7280541046402791	0.952299829642249
ID395082	395082	1	0.9736042022705078	29.378643133767557	69.83084382559625	0.0	261.0	261	1.3970424089815832	1		19334.097523219807	19569.0	12946.0	26489.0	1.2489827E7	2689.6438313114404	-0.9810536571690746	-744.4345080877941	0.012815418482331883	0.005123852494029135	1.4596987282199219	1.3654356906260745	0.33886540402548954	1.069035135261937	6.131532752225442	9.298718877879313	0.8911127962568071	0.974320241691843
ID397650	397650	1	0.9462696313858032	29.543375832110037	71.06472072029078	0.0	272.0	272	1.3535889685077813	1		19237.55775577559	19506.0	13039.0	25289.0	1.165796E7	2532.8804135254295	-0.9809282545671464	-781.2896113190209	0.0038682880562054467	4.739320365209081E-4	1.4230448575385437	1.299601877996106	-0.26335262126139336	1.0949852271164597	5.756035785228654	9.109180864193537	0.8717153610076545	0.9657097288676233
ID389476	389476	1	0.9176833033561707	31.57483471654122	69.66569660744285	0.0	237.0	237	1.1486110160726197	1		20134.79128440365	19687.0	15841.0	28797.0	8778769.0	2607.36489164381	-0.9802445078494084	-766.3406776974243	-0.018895328523739107	0.0823411220072084	1.3097584552093315	1.0922079689251238	0.8367652629111946	1.1991841228720441	4.144726015457823	16.662029357748086	0.1876073722156927	0.7254575707154748
ID392550	392550	1	0.9660130143165588	29.238844606312792	69.5371433616507	0.0	250.0	250	1.3367176531387042	1		19368.170320404737	19572.0	13150.0	24679.0	1.1485325E7	2553.5186487517644	-0.9810311220683775	-784.5501334506525	-0.014735331736473107	0.00974512016704312	1.4549059061787606	1.2744016060048924	-0.4578247389609088	1.1416384751269493	5.613442000293219	8.876775816107374	0.895217575662282	0.9720164609053499
ID400229	400229	1	0.9294916391372681	29.817984071647494	70.86279556594049	0.0	283.0	283	1.2888901501647698	1		19152.304900181476	19265.0	13236.0	24729.0	1.055292E7	2279.5092632872347	-0.980988810769399	-867.0905446193259	0.005979120020923312	0.005460544329594679	1.357819076448665	1.225018717439027	-0.4447520377899291	1.108406799928139	5.218932528638372	9.137844944545224	0.7854236556425962	0.9531249999999989
ID385377	385377	1	0.98371821641922	29.28728602440019	67.26500626211252	0.0	220.0	220	1.3828920237073874	1		19323.565560821506	19491.0	13071.0	27515.0	1.2231817E7	2780.6218118700554	-0.981028089855264	-718.6968132254956	8.105301398836658E-4	-1.4947176510884814E-4	1.408825310092534	1.3701018173183084	1.7397830412650348	1.0282632226924704	6.007951471948025	9.353012418230021	0.8630446369825341	0.9641495041952707
ID355689	355689	1	0.9642494320869446	29.423755617292287	59.70564741055984	0.0	103.0	103	1.3708045353615286	1		19617.461290322582	19806.0	13341.0	25931.0	1.2162826E7	2585.7346043976736	-0.9810276401336425	-784.6007923310714	-0.003493732575343343	0.012093574543383055	1.4395383929552759	1.3268772932449826	0.053147848755140226	1.0849069467718238	5.903382696328664	9.194909788542843	0.8774368235224055	0.9642857142857139
ID345461	345461	1	0.9617947936058044	26.525757886841962	57.72748810028475	0.0	61.0	61	1.339544295443366	1		19438.70219966159	19689.0	13240.0	26026.0	1.1488273E7	2586.790563543795	-0.981050659964286	-778.0962805932436	0.004361836674754269	0.009335214735180982	1.4298467634158853	1.2911170724009156	-1.1195009922396997	1.107449350628594	5.637207631115793	8.888960437997213	0.8965447022068646	0.9721311475409834
ID394610	394610	1	0.9761777520179749	28.825102510667115	69.68041976034166	0.0	259.0	259	1.3613906986402513	1		19339.01465798047	19632.0	13245.0	26048.0	1.1874155E7	2640.2538809867106	-0.9809712719493505	-755.2055592417936	0.009420989493811042	0.006398456283460702	1.4358678073657472	1.326479477139674	0.11270061883458872	1.0824651508834124	5.822579551531917	9.09844726630935	0.8838747557971879	0.9706814580031697
ID338288	338288	1	0.9691472053527832	26.391323806076905	56.708156005774505	0.0	28.0	28	1.329909199769408	1		19488.559931506847	19616.0	12611.0	27624.0	1.1381319E7	2633.175556104559	-0.9809590034460489	-762.5900121921593	-0.0034519737570568687	-0.001738688862974377	1.4596636188647032	1.2333809131220719	-1.0366395231098082	1.1834653863499793	5.556404486319007	9.39152439340967	0.7916469366679181	0.9511798209926768
ID384882	384882	1	0.9698754549026489	30.401191483481885	67.04450095154039	0.0	218.0	218	1.3502315702779673	1		19472.628099173548	19618.0	12139.0	26996.0	1.178094E7	2693.81447259927	-0.9808411201395181	-740.1426553035906	-0.019218960899201522	0.017138856591253027	1.4437392489116496	1.2948722788750893	-0.8261814681596478	1.1149665279465921	5.727517028241596	9.246785806153667	0.8417723528602838	0.9632294164668261
ID335229	335229	1	0.9076563119888306	24.37896989818971	57.82410267169056	0.0	14.0	14	1.0143064590852602	1		19637.16470588236	19274.0	15139.0	27173.0	6676636.0	3040.1307080542565	-0.9807904370816692	-659.591820933443	0.0036469011440674087	0.009725822262138903	1.0811714060184356	0.9951287275541894	1.2742014590586201	1.086463867519653	3.232125791870768	6.594692390295828	0.9339186184713268	0.9912536443148687
ID397182	397182	1	0.9669151902198792	29.314153832335666	70.72679366001027	0.0	270.0	270	1.3713562780022488	1		19270.28135048231	19525.0	13150.0	25707.0	1.1986115E7	2633.702806515833	-0.9810100831463089	-755.9650066782541	0.0036608143262098435	-0.010196797700245069	1.4369301656301845	1.3413183416715135	0.23907464322126737	1.0712819775799995	5.908135822493182	9.233530137853666	0.8708127772124801	0.9650621118012424
ID377212	377212	1	0.9464864134788513	30.689611623228892	65.01144719855425	0.0	188.0	188	1.3412374214135956	1		19309.13468013469	19535.0	13594.0	24390.0	1.1469626E7	2429.92581210203	-0.9811163868812045	-825.7246095642935	-0.002666672400898872	-0.011434094508996804	1.3982207009757686	1.307380645121598	2.7843322320213004	1.069482484839541	5.651467009609321	9.092699775605672	0.8589845595474939	0.9596448748991121
ID380280	380280	1	0.9643152952194214	29.429186217388423	65.96589618398419	0.0	200.0	200	1.3485497366541481	1		19271.091666666638	19463.0	12638.0	25096.0	1.1562655E7	2553.6118706465677	-0.9809510528060317	-777.2447265060684	-0.011942662901751628	0.004112251474760808	1.4115375387950677	1.3190249204537532	2.6162999959690136	1.070137126984295	5.713257649748046	8.762453290680384	0.935065948561906	0.9884868421052636
ID380794	380794	1	0.9603024125099182	29.297976475423866	65.71246855362018	0.0	202.0	202	1.3310463604729175	1		19255.998287671206	19416.0	12853.0	24913.0	1.1245503E7	2562.7623814959475	-0.9810170281721686	-776.6047391939986	0.002962084734918202	0.007135639106053398	1.3818041633615878	1.3184775364677517	-0.15343681495269837	1.048030114387455	5.565910738648051	8.829573172955545	0.8971533459684843	0.9677685950413224
ID353669	353669	1	0.9483786225318909	27.299647296880007	56.866504555980534	0.0	94.0	94	1.3138856123250873	1		19445.725352112673	19615.0	12740.0	24591.0	1.1045172E7	2216.0179060787405	-0.9811888059313606	-915.4130488868998	0.006230210420789634	0.0022586289144098403	1.3845905264966425	1.2661057104995048	-0.7786568714356088	1.0935820879841012	5.4233169537125665	8.967299066849321	0.8475230966678305	0.966130397967824
ID376197	376197	1	0.980567455291748	31.49694024661916	65.27459906342298	0.0	184.0	184	1.3986659335375238	1		19378.981481481478	19565.0	13485.0	25818.0	1.255758E7	2626.8073227076	-0.9810225026045999	-762.7333813554982	-0.004866979787961693	0.009338453239676307	1.4414867567697518	1.37965915404623	0.3341017773624871	1.0448136791918463	6.145792130718973	9.27343428817632	0.8980624403062402	0.9780635400907706
ID378758	378758	1	0.9483251571655273	29.684646342052	65.3107427333908	0.0	194.0	194	1.3355853211666218	1		19175.39522998296	19320.0	13764.0	24544.0	1.1255957E7	2440.297492881884	-0.9811102799826793	-816.2512350089595	0.003408026049333581	-0.002044124173032575	1.4094645486995374	1.2813420861288745	2.74451788749764	1.0999908330161385	5.6039357479641625	8.826812720041143	0.9038475536056796	0.969572368421052
ID392065	392065	1	0.9743894934654236	30.811078264151117	70.17181982053357	0.0	248.0	248	1.361390698640251	1		19457.88110749186	19718.0	12300.0	26199.0	1.1947139E7	2702.3947781973184	-0.9809417950430319	-741.2044086501113	-9.056573743879548E-4	0.008918126571065511	1.4421798759039546	1.3062702760537088	-0.6530376566151577	1.1040440116733221	5.822579551531915	9.111177569118574	0.8814065495841664	0.9676145339652451
ID379267	379267	1	0.9546486735343933	30.01004092788468	65.22153530751692	0.0	196.0	196	1.351911311632767	1		19131.55555555555	19312.0	13751.0	24319.0	1.1536328E7	2439.239910371056	-0.9810499363257348	-812.093813352134	0.01757151974116161	-0.004180384383420433	1.420465065088257	1.3130738682130545	-0.047769905110122156	1.0817861047081456	5.741776406735114	9.34961078970635	0.8254087643760772	0.9656274980015984
ID379778	379778	1	0.9619944095611572	29.978122161902608	65.83888610345636	0.0	198.0	198	1.3202037872267143	1		19269.13864818025	19406.0	12822.0	24786.0	1.1118293E7	2569.445680636838	-0.9809748643864554	-773.3622601065915	0.009277821538203637	0.0019789672560280654	1.4097798978613825	1.2753277449006584	-0.5743324034681531	1.1054255688377557	5.4756013415222515	8.76024185745402	0.8966222092706116	0.9770992366412212
ID375692	375692	1	0.97948157787323	32.073885715048505	65.10634255460326	0.0	182.0	182	1.3867159473275754	1		19469.285039370057	19676.0	13060.0	25362.0	1.2362996E7	2728.9462871560445	-0.9810033029661245	-736.8471100400523	0.002895653745174793	0.0034861429563401596	1.463431153131872	1.3293916563649553	0.9401598865007569	1.1008276952282294	6.041223355099611	9.715602413482529	0.8042578129285355	0.9614220877458395
ID376718	376718	1	0.9546669125556946	30.944792698022653	65.53690372363643	0.0	186.0	186	1.3519113116327692	1		19339.95867768595	19475.0	13804.0	24909.0	1.1700675E7	2454.393168944178	-0.9810947638387281	-817.8435914450565	0.008940414696832573	0.0010007416172860396	1.4301228973721967	1.3198196410761656	-0.2279348634818749	1.083574492198109	5.741776406735132	9.304065997522939	0.8335095414979704	0.9602543720190777
ID343434	343434	1	0.9694789052009583	25.28712027195334	56.74396211188046	0.0	52.0	52	1.3372834595780665	1		19447.464406779636	19648.0	12924.0	26145.0	1.1474004E7	2617.8641771822486	-0.9810560951731102	-769.4319354819056	0.002533339368902726	-0.0018876509021779537	1.371106081564825	1.3196024054655324	-1.5054296636173794	1.0390296924937197	5.618195126457714	9.312831614296032	0.8140351941137381	0.970443349753695
ID382346	382346	1	0.949242889881134	29.611006374601203	65.08779643479399	0.0	208.0	208	1.3378490267251848	1		19336.076142131962	19524.0	12769.0	25009.0	1.1427621E7	2382.469691974192	-0.9810681316374498	-841.1562016403223	-2.446348074067466E-4	0.008416821542080554	1.4006291824905153	1.2998729513799416	-1.2834238542149379	1.0775123684230918	5.622948252622222	9.331034073614996	0.8115483519521424	0.9641401792991031
ID355221	355221	1	0.9629610180854797	28.876200734734876	57.7852050884355	0.0	101.0	101	1.3647206441740571	1		19632.35130718955	19797.0	13456.0	26428.0	1.2014999E7	2509.691525005749	-0.9811221998522911	-813.1182093224721	0.002984863245326141	-4.93272036663643E-4	1.4762214585814135	1.289781177017215	2.839533932329525	1.1445518704152327	5.851098308519001	9.171214419463684	0.8741653030432468	0.970820189274448
ID374676	374676	1	0.974548876285553	32.783646172860024	64.62442262237549	0.0	178.0	178	1.388896319660469	1		19551.884012539194	19756.0	12994.0	25560.0	1.2474102E7	2697.5751968332147	-0.9809885619679063	-747.9869544385034	-0.003948950135953819	-0.001703090942479603	1.431106841441962	1.3740519598427234	-1.527015182997857	1.0415230888399367	6.060235859757685	9.310206822898506	0.8785788278691724	0.9586466165413533
ID399767	399767	1	0.9707074761390686	29.817872296756093	71.12408286523998	0.0	281.0	281	1.336151607103097	1		19110.809199318588	19427.0	12713.0	24193.0	1.1218045E7	2480.4396707277524	-0.981126579545813	-801.0411559396356	0.00484586238837185	0.0032722878450238786	1.4187821925614639	1.2805425839537306	0.10092216688562033	1.1079539332311095	5.608688874128665	9.44401814599107	0.7902374141793809	0.9516129032258063
ID333206	333206	1	0.9248880743980408	22.844845565789317	58.636905767927196	0.0	5.0	5	0.9809419161247688	1		20220.98119122257	19271.0	15649.0	30654.0	6450493.0	3390.8474209774645	-0.9797356129006779	-576.6328693807567	0.009027382966036897	0.015261487648385499	1.0117588668869255	0.9663980151939646	0.5476141265792006	1.046938063799579	3.0229882406320736	7.158489974367868	0.7413161809175104	0.9352941176470592
ID340880	340880	1	0.9621181488037109	26.3102955008364	56.31708088503634	0.0	40.0	40	1.3242087483274187	1		19526.766723842175	19747.0	13031.0	26269.0	1.1384105E7	2463.233292801777	-0.9809930632229934	-818.2925441834124	0.005798844615634453	0.0034495619524840143	1.4313754108387524	1.259875238678808	-0.4928045789610269	1.1361247263973466	5.508873224673861	8.605242689595643	0.9348596084240447	0.9813717188823032
ID383376	383376	1	0.9545678496360779	30.051403517092197	65.71151256525718	0.0	212.0	212	1.3574954382999147	1		19344.50164473683	19510.0	12553.0	24848.0	1.1761457E7	2470.0240045783635	-0.9809142721071866	-805.0237502242758	-5.332283171325637E-4	0.0012838622247482476	1.4103631489060584	1.3163220772889155	-1.4974858063921068	1.0714422961064582	5.789307668380293	9.292249518399053	0.8425482255016948	0.9659000793021407
ID344989	344989	1	0.9615105986595154	26.156278627872602	57.7565833463672	0.0	59.0	59	1.3361516071031003	1		19482.608108108117	19755.0	12926.0	26415.0	1.1533704E7	2674.4672164463263	-0.9808484046211888	-746.1682131404887	-0.002018297168947262	0.003926284824228346	1.3853926506718424	1.297611918783374	-0.9201973674634957	1.0676479081440395	5.608688874128695	9.251819254868547	0.8234115110333817	0.9624796084828713
ID373149	373149	1	0.9782465696334839	33.62022990633342	63.696572945028166	0.0	172.0	172	1.4029861474818446	1		19564.794162826416	19751.0	12461.0	25762.0	1.2736681E7	2672.8209800531035	-0.9810658689766654	-758.5569575630022	-0.005566609115610701	-0.011748016660636008	1.418497944444506	1.405377633717561	-1.2167843165798342	1.0093357901905973	6.183817140035105	9.41602728126723	0.8764579535652559	0.9680059523809523
ID353180	353180	1	0.9148074984550476	26.19755971914763	55.98366644208783	0.0	92.0	92	1.293577038903878	1		19401.023508137434	19678.0	13498.0	25530.0	1.0728766E7	2114.446886378546	-0.981143367274125	-954.8302888553744	0.012252826522043351	-0.008381932602453962	1.4297461330217498	1.2056189887184836	-0.5626966779652212	1.1859021352521188	5.256957537954524	9.386090049664563	0.7498508707682574	0.9357021996615912
ID374175	374175	1	0.9852050542831421	32.99532524319915	64.62933468717868	0.0	176.0	176	1.379057496950145	1		19563.207278480997	19709.0	12701.0	26061.0	1.2363947E7	2745.261827321605	-0.9809825177141486	-735.1814293062936	-0.0063397225166459984	0.005529688051477938	1.430955538617441	1.3488337085881295	-1.4857291826902808	1.060883583726026	5.974679588796398	9.110104005663782	0.9046442217931581	0.973663826491092
ID378271	378271	1	0.9526556730270386	30.100267391601662	65.16099635431505	0.0	192.0	192	1.3496711919304094	1		19209.795986622077	19352.0	13679.0	24490.0	1.1487458E7	2463.06887369533	-0.9809976080164166	-805.2595204947809	0.009972620696939929	0.005012461817582857	1.4035296717773318	1.3277764620714465	2.6652531868424125	1.0570526830907243	5.722763902077051	9.123040192888725	0.8640453088820641	0.976480129764801
ID336798	336798	1	0.9680703282356262	26.502457565486743	58.13044109107592	0.0	21.0	21	1.3496711919304112	1		19428.20465890182	19624.0	13342.0	27119.0	1.1676351E7	2610.463357920376	-0.9809987380059344	-768.4773405831805	0.011572289511267415	0.0021056773178340146	1.4103495527262102	1.3194867126731378	0.010013454876987682	1.0688622622572637	5.722763902077066	9.038171679808455	0.8803482801061308	0.9694041867954913
ID382873	382873	1	0.9690479636192322	30.26406881586255	65.80602433836665	0.0	210.0	210	1.3463040236277222	1		19385.426174496653	19506.0	12750.0	25682.0	1.1553714E7	2525.8804431381996	-0.9810229082410183	-793.4910813616282	0.012066163366375459	-0.0033533791956298215	1.4112681002276297	1.3113063724976113	-1.1275995454921846	1.0762306428356814	5.69424514508998	8.99302520634237	0.8847781781952329	0.9716139497161397
ID384409	384409	1	0.9639269113540649	31.10501397296584	66.18496339221093	0.0	216.0	216	1.3641662177265688	1		19515.252442996753	19701.0	13185.0	26505.0	1.1982365E7	2609.1271089369056	-0.9808544519429668	-766.3827073655083	-0.014317480475780913	0.003014636349992908	1.422711405844514	1.333826308016712	-0.5039470077134307	1.0666391847975818	5.846345182354495	9.145694369945526	0.8783365381485192	0.9761904761904766
ID375192	375192	1	0.989739716053009	32.70738134310152	64.81042460594111	0.0	180.0	180	1.3937896865030943	1		19534.91446345258	19688.0	12873.0	25683.0	1.256095E7	2729.466273382382	-0.9809975527309407	-738.962100646396	0.0037893523644316	0.00566699056713976	1.4365958476539367	1.3722571850047316	1.301433345656011	1.04688528021734	6.103013995238328	9.298287429019132	0.8870503997125226	0.9683257918552034
ID383896	383896	1	0.9437122344970703	30.63655358041571	65.36722435778796	0.0	214.0	214	1.3242087483274168	1		19426.68674698796	19596.0	13383.0	25567.0	1.1286905E7	2381.8389450850896	-0.9809864259981894	-841.6190934938934	0.0028943451811149494	0.00474370403937528	1.3813486629803593	1.2905361632884325	-0.6887188282465774	1.0703680394825406	5.508873224673846	8.77046827815603	0.8999680214256722	0.9731318219983199
ID394148	394148	1	0.9668995141983032	28.710388685469816	69.54927413194753	0.0	257.0	257	1.3569380597347243	1		19363.94088669948	19589.0	13188.0	25865.0	1.179264E7	2593.182838394159	-0.9810403792049014	-772.765707173848	-0.002211270129404788	0.0015752943859361805	1.4497281109021567	1.3288053267542963	0.12948781035715579	1.0910011283919392	5.784554542215792	9.019124902777076	0.8936160936952765	0.9704944178628394
ID341921	341921	1	0.9017764925956726	25.513471849161796	56.98218057393573	0.0	45.0	45	1.3423649856492395	1		19598.59060402684	19525.0	14801.0	27725.0	1.168076E7	2440.5510151036256	-0.9809267935962226	-825.9995964674503	0.012081032336748418	-0.007958309724268545	1.3884392855918506	1.268995349049393	-1.1410957859188522	1.0941248024525332	5.660973261938365	11.993348420281638	0.4945612283947217	0.9043280182232349
ID372641	372641	1	0.9839469790458679	34.02147068727785	63.74398836196773	0.0	170.0	170	1.3735610322843188	1		19582.182985553776	19747.0	12403.0	26319.0	1.21997E7	2753.328256960695	-0.9810060245660932	-734.6642566816846	-0.0055341361983159785	0.006560636858498911	1.3916871112117235	1.384367578069906	1.365231204430653	1.005287275762426	5.9271483271512615	9.238489238955246	0.8726774322082468	0.9584934665641816
ID377761	377761	1	0.9493001699447632	30.065278746718633	65.54067604062934	0.0	190.0	190	1.3344520283692711	1		19214.61499148212	19451.0	13876.0	24947.0	1.1278979E7	2471.608043175996	-0.9810982337931181	-807.0346645679704	-0.00762337778540374	-0.001982437342705878	1.3884144376554528	1.2940816874619934	-0.1083695314403141	1.0728955143306824	5.594429495635137	9.10161069582565	0.8486510602059818	0.9655455291222318
ID339360	339360	1	0.9114049673080444	26.222429431238684	57.40539090726831	0.0	33.0	33	1.3299091997694097	1		19567.9245283019	19576.0	14440.0	27251.0	1.14081E7	2434.3294767075163	-0.9810186452248557	-830.8936837154127	-0.011226547220805322	-3.4989719912075217E-4	1.3550775226157414	1.298311549281073	2.6206414501058877	1.043722921024697	5.556404486319022	10.613954656280201	0.6197967026072068	0.9314741035856577
ID373667	373667	1	0.980207622051239	33.093237557456334	64.3484122424601	0.0	174.0	174	1.387806561689887	1		19560.864566929144	19797.0	12694.0	25755.0	1.2421149E7	2725.4332605972286	-0.9810010090776605	-741.1761041944017	-0.0037859648097632813	0.005084170049283087	1.428884052295347	1.3694913348275033	-1.3892455119145986	1.0433684507213947	6.05072960742865	9.018633404176347	0.934837536460683	0.9792307692307693
ID403872	403872	1	0.9680640697479248	30.783289960637806	71.03021876775983	0.0	299.0	299	1.3485497366541443	1		19397.311148086523	19645.0	12971.0	24273.0	1.1657784E7	2445.5892980409003	-0.9809667640604802	-817.5788814612185	2.8207781472122954E-4	0.0030344865012126633	1.425862126726586	1.2925941111445265	-0.519174622294901	1.103101208982035	5.713257649748015	9.069829142451802	0.8727612628760127	0.9693548387096772
ID372130	372130	1	0.989104688167572	33.8332161946476	63.736907260040844	0.0	168.0	168	1.390529355285869	1		19502.336990595588	19682.0	12857.0	25653.0	1.2442491E7	2677.162422245178	-0.9810680468545548	-754.9977230981443	-0.006308400175482562	-1.1627013369943574E-4	1.4651226702293447	1.3434373788080487	-1.0069904385487973	1.0905775686614139	6.074495238251252	9.535800720179857	0.8394710561421886	0.9516008935219664
ID391586	391586	1	0.9684534668922424	30.389626838307308	70.9591041698774	0.0	246.0	246	1.3440545583578103	1		19424.862646566155	19691.0	12718.0	24104.0	1.1596643E7	2457.6887676062283	-0.9810651397716921	-819.0243394969524	-3.091560095506779E-4	0.005649145536777861	1.4563706687084956	1.2611386463424463	-0.5484717980854298	1.1548061531000269	5.67523264043189	8.986523345192422	0.8831004767730124	0.9723127035830621
ID388014	388014	1	0.9689843058586121	30.240457674049143	71.13391707538781	0.0	231.0	231	1.3384143548834064	1		19359.022033898298	19618.0	12809.0	24621.0	1.1421823E7	2576.7571283155958	-0.9811019879525167	-780.0778704267071	-0.0014378128996056022	0.005010182512262137	1.4217886171931	1.2892056115375177	-0.012335960044299567	1.102840853676911	5.627701378786728	8.876869191078557	0.897472744224228	0.9760923330585327
ID371625	371625	1	0.9752383232116699	33.48643050111406	64.08018931778662	0.0	166.0	166	1.3658288218996326	1		19514.237864077688	19779.0	12503.0	25884.0	1.2059799E7	2725.4760160073706	-0.9809763097364538	-738.4191967817488	0.0018642021563821563	-0.010144437761566835	1.3989230159854844	1.351914914406223	-1.4581921664544966	1.034771494180836	5.860604560848022	9.095470002234878	0.8902295193124785	0.9801271860095392
ID396725	396725	1	0.966781735420227	29.705907894292974	70.9332799659227	0.0	268.0	268	1.3597226677520853	1		19283.872340425547	19541.0	12833.0	25116.0	1.1782446E7	2512.9050493313516	-0.9810215569451929	-793.3523893124013	-0.0038263808123011585	0.0038676894012451553	1.400429689120511	1.335371838934961	0.3085017448073656	1.048718902322695	5.808320173038335	9.183501307700666	0.8654536775883384	0.9652448657187983
ID367039	367039	1	0.9708635210990906	34.20638651927177	64.58475954029626	0.0	148.0	148	1.363056688289052	1		19606.06699346405	19729.0	13166.0	25373.0	1.1998913E7	2377.6391866487043	-0.9811413566290933	-858.0165453445999	8.989986094071993E-5	0.012159355947384761	1.4365978868518974	1.317705631834524	1.7310150544160638	1.0902267184301628	5.836838930025445	9.28334763807203	0.8510955993478933	0.9631372549019604
ID370111	370111	1	0.9637726545333862	35.180988786794664	65.02666646249745	0.0	160.0	160	1.3608349155190482	1		19490.975409836054	19698.0	13182.0	24778.0	1.1889495E7	2517.4410237574825	-0.9811468265698423	-805.8492480862258	0.0014812066090623048	0.0023586343935375624	1.4357823268315872	1.304653672167383	-1.4555744141010993	1.100508401165471	5.817826425367364	9.66173485766776	0.7831778453939034	0.9503105590062106
ID371130	371130	1	0.9357061386108398	34.54003060246089	65.14123899245821	0.0	164.0	164	1.3389794443554441	1		19455.55387205388	19609.0	13544.0	25700.0	1.1556599E7	2328.709236803047	-0.9811649874929083	-870.4312171450011	-0.004420459319482094	0.013203240704468273	1.4129711052702818	1.3033120301773624	-1.3543704070706502	1.0841387730288934	5.632454504951258	8.829065855987153	0.9079836829431893	0.9777227722772271
ID344516	344516	1	0.9547894597053528	26.25047548424019	57.450641941789996	0.0	57.0	57	1.3468658029234537	1		19503.517470881874	19768.0	13036.0	26316.0	1.1721614E7	2635.450837480676	-0.9809307451003768	-761.3645345983996	0.006504178706856563	0.00664322931104493	1.4079938648027792	1.315636841132685	-1.0801988849356974	1.0701994811809772	5.698998271254499	8.966288874182522	0.8908055942028998	0.9677158999192904
ID367556	367556	1	0.9186830520629883	34.4739909737162	64.74075619312461	0.0	150.0	150	1.3196306577066599	1		19600.85365853661	19750.0	13859.0	25479.0	1.125089E7	2206.398089654318	-0.9811144255840442	-923.0188528702103	0.0057102189567926395	-0.006523556798834557	1.3807243647807612	1.285174465876104	1.9661054047295223	1.0743478036964584	5.470848215357726	8.855647354747735	0.8766452861453206	0.968855218855219
ID369604	369604	1	0.967739462852478	35.22787074811474	65.87338854017612	0.0	158.0	158	1.3535889685077838	1		19620.25950413225	19709.0	12644.0	26609.0	1.1870257E7	2615.732609271895	-0.9808791883364163	-769.5743647977605	-9.170832515286855E-4	-0.004243401843345828	1.3882806796180285	1.3503271603461091	-0.7220007142609295	1.0281069065234467	5.7560357852286765	9.385962075539211	0.821061633861553	0.9520440251572331
ID361927	361927	1	0.9726004004478455	30.372556912127322	61.646895849616605	0.0	128.0	128	1.3597226677520884	1		19409.234910277337	19586.0	12152.0	26218.0	1.1897861E7	2680.7024467713095	-0.9810375173578646	-749.1697295202908	-0.002722102747276073	0.0030109174750712	1.3840668161229508	1.3589217734351802	-0.22878732944864633	1.0185036719400022	5.808320173038361	9.177011399572168	0.8666781940806958	0.9721559268098646
ID370625	370625	1	0.9352397322654724	34.746674347791334	65.44318039121808	0.0	162.0	162	1.2871281669074126	1		19506.684403669737	19485.0	13451.0	25723.0	1.0631143E7	2407.33911323233	-0.9809951220429777	-836.5231112082607	0.012334840910450737	0.014688641581714297	1.3485929863833683	1.2258897136394113	-1.032702313324744	1.100093239529416	5.204673150144842	9.495544522198704	0.725376658438262	0.9447799827437445
ID366016	366016	1	0.9736281633377075	34.20717400169934	63.94426883946187	0.0	144.0	144	1.3872613616838998	1		19656.75471698117	19889.0	12683.0	25293.0	1.2501696E7	2654.4814846481645	-0.9809699372035513	-763.4447105430127	-0.002710611262845093	0.002465802587392742	1.4262897946392923	1.3694591104201714	-1.537390968021018	1.0414986353274063	6.045976481264153	9.726288662744539	0.8031228975691787	0.9485458612975388
ID366531	366531	1	0.9656131863594055	33.937150963198064	64.15515425540335	0.0	146.0	146	1.3591662025486102	1		19563.885433715204	19820.0	12745.0	25433.0	1.1953534E7	2544.6684727157244	-0.9810716223960334	-796.9686171582911	-5.742705035760103E-4	-0.00467612379111964	1.407656901795379	1.3312368797415555	-0.9272199573706996	1.0574052771649924	5.803567046873838	9.124062669331053	0.8760489045580533	0.9659810126582277
ID352706	352706	1	0.9637618064880371	26.238524953349504	55.58681985286327	0.0	90.0	90	1.319057279162232	1		19438.06076388888	19580.0	12822.0	25530.0	1.1196323E7	2324.720529205612	-0.9809989456465484	-863.382060552445	-0.014988203323029086	-0.006179260683426639	1.4300437840672315	1.2486216026139774	2.399665593069943	1.1452979678338486	5.4660950891932165	8.983054735442757	0.8512143856544996	0.9704641350210969
ID352205	352205	1	0.959635853767395	26.82571995281741	55.628927925654985	0.0	88.0	88	1.3046409197552267	1		19439.769642857136	19669.0	12840.0	24931.0	1.0886271E7	2419.268414708083	-0.9812207187691	-839.7012479350404	-0.003178490182922714	0.008959371795479844	1.3822730597737973	1.258921029544965	-0.449564989040255	1.097982341492395	5.34726693508032	8.88651774182366	0.8508999615415033	0.9598976109215013
ID337868	337868	1	0.9573162794113159	26.5696008505382	58.107742448271985	0.0	26.0	26	1.3625015847480964	1		19472.949346405236	19638.0	13223.0	27218.0	1.1917445E7	2554.613342178338	-0.9810532099306206	-789.3933685152083	-0.0046862266986743405	0.001109241138444326	1.4347145627482178	1.3093884352856608	-0.22122993340081204	1.0957134827872643	5.83208580386093	9.241879379090078	0.8580511483666028	0.9714964370546318
ID369102	369102	1	0.9534900784492493	35.65968270024695	65.18938246180949	0.0	156.0	156	1.3434916035442754	1		19637.50501672242	19821.0	13774.0	26178.0	1.1743228E7	2379.3069995551737	-0.9809681636313383	-850.8246041743112	-0.003533578911347553	-0.003037115127458023	1.429474049351736	1.2861555166912524	-1.085522486321616	1.111431728745512	5.670479514267386	8.935441842605853	0.8924781345237656	0.9827018121911034
ID399309	399309	1	0.9649233222007751	29.764706837666704	71.76729708936801	0.0	279.0	279	1.333317772296603	1		19112.845238095226	19487.0	12748.0	24177.0	1.1238353E7	2568.3146201221107	-0.9811662598237672	-775.3774125845895	-0.005260154844879601	0.0035246977488632572	1.380936578995911	1.3159170530319135	0.039519918890958516	1.0494100489192617	5.584923243306112	8.695551153008815	0.9281813637050432	0.9840871021775542
ID362440	362440	1	0.9707833528518677	30.72867264945421	63.644795650065795	0.0	130.0	130	1.3485497366541481	1		19373.3704318937	19582.0	12567.0	25255.0	1.1662769E7	2548.5884652843647	-0.9809779235157173	-784.0373919319469	-0.0016176067535323797	0.001242809408110299	1.417036777671612	1.2933313165009723	-1.3040708904609997	1.0956487016067291	5.713257649748048	9.297650787257137	0.8305144882146303	0.9670152855993563
ID368072	368072	1	0.9279749989509583	34.85875215870969	65.19805486175999	0.0	152.0	152	1.3384143548834069	1		19548.482173174874	19699.0	13748.0	25415.0	1.1514056E7	2278.523407115559	-0.9811015231332616	-890.7927841692838	0.002694806694065438	-0.014821451197691096	1.4320888509330658	1.294768854854068	-1.253956770049395	1.106057537269442	5.62770137878673	8.831417482333846	0.9067343693061702	0.9785123966942149
ID354762	354762	1	0.9320313334465027	28.18589100735675	56.712208912311006	0.0	99.0	99	1.3161866396786766	1		19543.758318739052	19637.0	13911.0	25560.0	1.1159486E7	2287.1748261441107	-0.9811269330482498	-888.426356372803	-0.004385041817335661	-0.0010579473384147347	1.3852419061892252	1.2679826683815931	-0.3853025769351824	1.0924770036149607	5.44232945837063	9.089754726000333	0.8277331786533146	0.9605704697986577
ID387541	387541	1	0.9793421030044556	29.034263265435275	71.88798210724926	0.0	229.0	229	1.4233280991629544	1		19421.24179104478	19660.0	13555.0	27136.0	1.3012232E7	2607.2896025364253	-0.9809384230634781	-766.6561746032658	-0.04914026983781387	0.039222256171594465	1.6461013757721406	1.2953400897519551	2.819458438978553	1.2707870224933382	6.364435934286707	10.38687306463845	0.7413104711731285	0.935055865921788
ID368598	368598	1	0.9331284761428833	35.061155728684106	65.25499903316533	0.0	154.0	154	1.299411876990417	1		19589.082437275985	19705.0	13694.0	25370.0	1.0930708E7	2325.762379670974	-0.9811387181715799	-876.2700298221736	-0.00943778478059232	0.011318151647129059	1.369620512326761	1.253450192674118	-0.8701418466675217	1.0926804434125976	5.304488799599655	9.245395263963632	0.7798344821753519	0.9481733220050964
ID403413	403413	1	0.9599597454071045	29.977909273953124	70.6253810582468	0.0	297.0	297	1.3502315702779661	1		19343.304999999975	19606.0	12966.0	24622.0	1.1605983E7	2452.7836937628613	-0.9810703425390912	-817.4455181933514	-0.014810366881136704	0.013823512540234282	1.459830945660467	1.2958471006657575	-0.6442295039790517	1.126545674185219	5.727517028241585	8.911078114927548	0.9063913486474664	0.9828711256117457
ID336338	336338	1	0.9529359340667725	26.100286196448764	58.23692547153212	0.0	19.0	19	1.3457420098175377	1		19410.38898163607	19624.0	13594.0	26213.0	1.1626823E7	2638.315083320235	-0.9809899097440413	-759.3079299618588	-8.957060982423404E-5	0.009339444617925251	1.3892115071288957	1.3141716549572524	0.6550325355946599	1.0571004951206957	5.68949201892545	9.151050228293732	0.8537711558534444	0.9763458401305056
ID343005	343005	1	0.911978542804718	25.102922686415468	56.938743724112925	0.0	50.0	50	1.3086935083658335	1		19514.291005290997	19556.0	14046.0	26080.0	1.1064603E7	2429.432763625182	-0.9809472183517128	-827.1135551065981	3.732117119026398E-4	0.0016431613311553373	1.36604954771109	1.2726838181240456	-1.3601454703065967	1.0733612923001308	5.380538818231932	10.546767798871969	0.6078506198759921	0.9173419773095624
ID365021	365021	1	0.968409538269043	33.81679883529465	63.78724943404867	0.0	140.0	140	1.376861544128758	1		19640.671451355647	19805.0	12993.0	25532.0	1.2314701E7	2642.3437722471303	-0.9810775371558835	-770.7662298419609	-0.01778385489296263	-2.6712948488998787E-4	1.4495870128723791	1.3424698659879946	-0.7622908087126865	1.0797910996725066	5.955667084138352	9.263551451684574	0.8721380633183411	0.9645881447267128
ID396255	396255	1	0.9667176008224487	29.623318931768324	70.00466337494365	0.0	266.0	266	1.3867159473275796	1		19363.216640502338	19569.0	12650.0	26327.0	1.2334369E7	2708.344577268467	-0.9808700212578958	-733.1630276223573	7.203433589506862E-5	-0.001718069329699502	1.412867971775579	1.368544956136511	-0.15654978652066656	1.032386963570561	6.041223355099646	9.046240606411864	0.9276806273784133	0.9814671814671816
ID391135	391135	1	0.9662356376647949	29.908001489817583	70.69095648573021	0.0	244.0	244	1.319057279162231	1		19389.79340277776	19680.0	12985.0	24062.0	1.1168521E7	2405.761966762634	-0.9810540276476868	-834.69257164712	0.0168053848310814	-0.008161675619053883	1.3932308634010873	1.2817501364131716	2.859697473360955	1.0869753970144926	5.466095089193211	8.806706951704154	0.8856455730920557	0.9829059829059831
ID362969	362969	1	0.9591064453125	31.381042951467137	64.01684957015631	0.0	132.0	132	1.3591662025486102	1		19408.972176759395	19578.0	12588.0	25272.0	1.1858882E7	2539.090588627627	-0.9810786844606852	-792.6963330984821	4.376045923223061E-4	0.004123244744992581	1.4149711774261469	1.327663187789925	-1.1733939665433852	1.0657606465549128	5.803567046873838	9.489276781854645	0.8099135066087398	0.9621749408983451
ID340440	340440	1	0.9580815434455872	25.58786792836964	55.96336477790446	0.0	38.0	38	1.3680424843277048	1		19464.17152103561	19686.0	12438.0	26711.0	1.2028858E7	2651.9369716283027	-0.9810156195735938	-758.5465103915185	-0.008123198952438411	2.2819895720377722E-4	1.435686701285739	1.3239473685697125	-1.4725806356516635	1.0843986214019525	5.879617065506095	9.345922581018309	0.8458912790926467	0.9755520504731855
ID365531	365531	1	0.9712032079696655	34.130202609637465	63.7714894800191	0.0	142.0	142	1.3702525705574495	1		19603.518578352196	19771.0	12535.0	25519.0	1.2134578E7	2671.6095976567804	-0.9811256441325636	-762.857670295526	0.010714880171219094	-0.004877784205614239	1.4198417371593817	1.3418759640161761	1.838450260314176	1.0581020714536515	5.898629570164166	9.355273402330882	0.8469309806673255	0.966510903426791
ID361446	361446	1	0.984721839427948	30.266486119704457	61.713778497960625	0.0	126.0	126	1.3440545583578136	1		19420.10067114095	19637.0	12099.0	26466.0	1.157438E7	2715.1125986709526	-0.9810147223793565	-739.1833917522235	3.920489560280435E-5	-4.004093480895339E-5	1.3964139010703565	1.321118320944363	2.4789238542122676	1.0569938202599223	5.675232640431917	8.786464780432643	0.9237728368427711	0.9778869778869783
ID393710	393710	1	0.9686854481697083	28.88822580701997	69.59913518152398	0.0	255.0	255	1.3519113116327712	1		19331.413621262458	19506.0	13381.0	25423.0	1.1637511E7	2494.418386091714	-0.9810910393521616	-804.2035040270812	0.00859975952098836	-0.006836804341264898	1.4349450722095272	1.301036054575231	-0.06489867202039645	1.1029249090856406	5.741776406735149	9.22208249680348	0.8483950669466425	0.960254372019078
ID364521	364521	1	0.9722859859466553	33.50281504936993	63.58089501917661	0.0	138.0	138	1.350791716151586	1		19647.20198675498	19814.0	12178.0	25559.0	1.186691E7	2764.0637061047755	-0.9811098825883877	-738.3557312246269	-0.009446078169691428	-0.0033466240920526193	1.4375629441228712	1.2964666466653954	-0.727917897904205	1.1088314133035244	5.732270154406104	8.87318198024344	0.9149086567101015	0.976518218623482
ID398827	398827	1	0.9602950811386108	29.26948016677698	71.80441331966124	0.0	277.0	277	1.3746620833888044	1		19201.212121212113	19438.0	12814.0	25569.0	1.203916E7	2566.739571288389	-0.9809008203944499	-768.3997589002722	-0.021218551162958652	0.010311746060178496	1.4549433963109648	1.352895932883913	-0.3434170469152579	1.0754289084227797	5.9366545794802805	8.984478425630876	0.9241998724018265	0.979607843137255
ID363499	363499	1	0.9584952592849731	31.912944050180656	64.50859013096843	0.0	134.0	134	1.3513516298403565	1		19450.10299003322	19648.0	12797.0	25149.0	1.1708962E7	2533.923849007717	-0.9811350093472848	-798.4183692771488	-0.005051418035916245	-0.0033899547972531005	1.415384214270843	1.3187966298040104	-1.2611336538249236	1.0732391805408137	5.737023280570608	9.399282923408814	0.8160317032958111	0.9579365079365078
ID360946	360946	1	0.9749162197113037	30.131500943855794	61.33142234826326	0.0	124.0	124	1.3378490267251857	1		19477.65202702703	19695.0	12161.0	26444.0	1.153077E7	2689.1472076532073	-0.9809478543113783	-745.8543885538029	-8.55872682462669E-5	-0.00317596983187655	1.3883077050693344	1.3062190761979036	-0.8186332362284658	1.0628444572332931	5.622948252622231	9.073782793126194	0.858217157738585	0.9728618421052632
ID364018	364018	1	0.9762953519821167	32.57267872133602	63.96612342724827	0.0	136.0	136	1.3524707618167136	1		19493.169154228868	19669.0	12774.0	25473.0	1.1754381E7	2556.055288743458	-0.9810333901751436	-788.9260246350306	0.0037154581290513113	-0.015335675629201918	1.4045188362620218	1.329012264644344	-0.7752247125406019	1.0568140517784341	5.746529532899657	9.19779140750052	0.8535881840354043	0.9641148325358853
ID390655	390655	1	0.9183948636054993	30.465194208176435	70.45109434454415	0.0	242.0	242	1.26040287244454	1		19492.63428571425	19622.0	13466.0	26106.0	1.0233633E7	2353.632796996391	-0.9808772716081408	-849.6237384444006	-0.0034457879165412453	0.016998850037015602	1.3741864658867056	1.1806582217104178	2.6021556337349834	1.1639155520349689	4.990782472741635	8.925589485141131	0.787235532938468	0.9442446043165464
ID338937	338937	1	0.9112781882286072	26.232013247580564	56.809382492881475	0.0	31.0	31	1.3310463604729161	1		19549.40715502554	19502.0	13702.0	26600.0	1.1475502E7	2405.618281622637	-0.9807986972635286	-830.2063622125726	5.264068054621062E-4	0.004748776229046938	1.4219741630325584	1.2544518788753956	-0.8168152823354163	1.133542216308325	5.565910738648041	9.97603213484253	0.7027978470065385	0.9466451091350045
ID387064	387064	1	0.9747785925865173	28.692734225902395	71.09193949544566	0.0	227.0	227	1.414263920929636	1		19369.59455370651	19591.0	12501.0	25857.0	1.2803302E7	2600.4970653471973	-0.9809135296263284	-765.5953023876599	-0.02492315581830477	0.017921032531081887	1.546775005753778	1.3337825225237894	-0.6452708483159699	1.159690563966128	6.283632789489908	10.484507962068614	0.7183309082881916	0.9148788927335639
ID360442	360442	1	0.9743540287017822	29.804795483756525	60.855143908938025	0.0	122.0	122	1.3779599579804616	1		19422.998410174896	19593.0	13135.0	25335.0	1.2217066E7	2542.106414117653	-0.9811117204944828	-793.7406217054677	0.008545042292569737	0.008190246638410533	1.4363321389949009	1.3421934264141075	0.6817490400364937	1.0701379627765728	5.965173336467383	9.32060909810133	0.8628679607858828	0.9683641975308643
ID334341	334341	3	0.9711136221885681	66.85528486604545	64.69709246035488	0.0	10.0	10	1.4486149578794725	1		20057.576589595363	20063.0	14046.0	27332.0	1.3879843E7	2482.6937750198017	-0.9810799581875622	-837.8525806150133	0.015427818831654581	-0.009238385463650686	1.5950742286493025	1.3322017929050223	2.3237103267669426	1.197321784991038	6.592585990183445	10.843214511558285	0.7046112422826734	0.9358974358974356
ID338948	338948	3	0.9944659471511841	70.77299780013284	62.63350301422441	0.0	31.0	31	1.5607296204004137	1		20307.825062034764	20600.0	13045.0	27093.0	1.6368107E7	2767.1304140507896	-0.9810160433872205	-758.4957621470704	0.001137593694230121	-0.007226627667461871	1.673555434059837	1.4848617170875122	-1.2154143275634812	1.1270783095832242	7.652533124870508	10.48591942178535	0.8745850513909768	0.9669669669669673
ID347908	347908	3	0.8975095152854919	72.73856730463459	61.347355446924446	0.0	71.0	71	1.1151945632135933	1		21428.474452554732	20823.0	16199.0	30637.0	8807103.0	3412.7363302358403	-0.9797983935198201	-609.0729744929505	-1.1785442642734346E-4	-0.010239747115678651	1.285568756487336	0.9832517598162541	2.091830711577261	1.307466519793036	3.9070697072320097	8.318796523969258	0.7094797761841983	0.927765237020315
ID332551	332551	3	0.9823809266090393	67.03848262166454	62.86145455092346	0.0	2.0	2	1.5804773320049308	1		20151.092345078974	20355.0	13152.0	27401.0	1.6584349E7	2835.837351714532	-0.9811197010468102	-738.516835791402	0.012228823485931281	-0.00624901732117204	1.6466449139182762	1.545992468119858	1.4955870532304931	1.0651053920856584	7.847411297615629	10.410935248732702	0.9098227428120002	0.9792408066429412
ID341517	341517	3	0.9814072251319885	71.09875367604495	61.7282609174208	0.0	43.0	43	1.5014396099017469	1		20545.53691275169	20469.0	13931.0	28179.0	1.5306425E7	2586.4970107475556	-0.9809947541256755	-820.0280390801767	0.00601193318388471	-0.043839831030607145	1.5379145753895407	1.4292235055215836	-0.8662876917519903	1.0760490360311357	7.082157985128603	15.903349655179658	0.35188297854977385	0.8800945067926755
ID351757	351757	3	0.9326615929603577	73.21929720465127	59.50215434783163	0.0	86.0	86	1.1340290962658728	1		21304.424882629108	20641.0	15969.0	31291.0	9075685.0	3536.6560011986885	-0.9799417296114419	-588.5911957907632	0.009734019119232058	-0.004752890578466618	1.2297902462406594	1.0447137477379138	1.720180459817757	1.177155224484684	4.040157239838441	8.358462203556332	0.7267003443323754	0.9444444444444445
ID342796	342796	3	0.9968142509460449	72.83109768298927	60.584822236459644	0.0	49.0	49	1.5392551438483721	1		20537.70038412292	20394.0	13403.0	28018.0	1.6039944E7	2576.46949353973	-0.9809844395971711	-822.4505485733406	-0.005335951162453923	1.498580490739001E-4	1.6384447303209198	1.4710535356615557	-0.8564374742128252	1.1137900087260153	7.44339557363181	11.749383280901634	0.6775647770218775	0.9377245508982041
ID348431	348431	3	0.9115355014801025	72.81376975784858	61.30421271208725	0.0	73.0	73	1.0232170823062938	1		22545.790697674413	21551.0	17196.0	32469.0	7755752.0	3576.583965162137	-0.9784408414438984	-572.176224042139	-0.001943742346751629	0.006832979793019403	1.1786496573773555	0.9060763803889449	-1.0961532640473217	1.3008281452733654	3.2891633058449443	7.197166534562586	0.7979436019091847	0.9518569463548832
ID359951	359951	3	0.9638902544975281	66.04078189952021	61.64338531791512	0.0	120.0	120	1.5019433641886624	1		19984.33154362417	20283.0	13739.0	25396.0	1.4888327E7	2324.9512115093557	-0.9811489038345935	-894.7549137355917	4.8907989857142214E-5	-0.0029937526643052915	1.5610376667750714	1.457774793218682	-1.562802045233194	1.0708359576779285	7.086911111293126	10.550972415296929	0.7999850561800045	0.962556488056811
ID360202	360202	3	0.9825988411903381	65.85491980225642	62.33482185927597	0.0	121.0	121	1.4999273319186435	1		19963.27223719675	20128.0	13138.0	26605.0	1.4812748E7	2425.860754066806	-0.98113342606187	-855.9154904776171	0.006199781626065953	0.00840728074282608	1.5249545175996708	1.5112914432214408	-0.696052699482978	1.0090406615080847	7.067898606635064	10.287689605640397	0.8391980570715865	0.9693611473272491
ID354325	354325	3	0.9543861150741577	69.86005314763423	59.978254969218305	0.0	97.0	97	1.5952462428989447	1		20251.27467300831	20504.0	13529.0	25521.0	1.7031322E7	2639.1058396355115	-0.9810309896747892	-793.7132049399734	-0.017080404364025113	0.004482297301159126	1.6640825304002813	1.5694472314308945	-1.1754874155815038	1.0602984904966228	7.9947582087156315	10.76284640766961	0.8672831569542322	0.9716926632004618
ID346903	346903	3	0.9686951041221619	72.37642698985454	61.73419468416325	0.0	67.0	67	1.4999273319186435	1		20372.70698924727	20580.0	13104.0	25975.0	1.5157294E7	2356.3006855574745	-0.9809807692187494	-891.8987813433325	-0.006443924158618885	0.0021610405895798445	1.609350926292765	1.4140294428553477	-1.087461564334809	1.1381311290400042	7.067898606635064	10.05196068983266	0.8790197067194957	0.9662118258609491
ID359447	359447	3	0.9366772770881653	66.78161082974964	60.90640646765335	0.0	118.0	118	1.511482796180886	1		20137.366887417204	20175.0	13961.0	26870.0	1.5203712E7	2359.6369886065627	-0.9809491627909181	-878.8604436013514	0.019448514000307376	-0.035020217442566136	1.6495663530899267	1.4249520876966042	-1.1437476949632892	1.1576293458093776	7.1772205084189045	11.971633598159565	0.6293023022749423	0.8945497630331758
ID359703	359703	3	0.9517648816108704	66.07139090625031	61.0998246722332	0.0	119.0	119	1.5558750841602862	1		20007.157894736825	20293.0	13365.0	25449.0	1.5965712E7	2397.9188755320106	-0.9810149057319655	-862.2709545110523	-0.007492053323868494	-0.004084410233986752	1.656307254518114	1.4915054497548879	2.3305187497637654	1.1104935987932927	7.60500186322535	10.400720126530418	0.8834508006079448	0.970873786407767
ID351510	351510	3	0.9263694286346436	72.56724772521021	59.57061535162446	0.0	85.0	85	0.973976559971815	1		22609.16293929714	21879.0	17040.0	31608.0	7076668.0	3366.554475166433	-0.9786235717291024	-614.9068958745131	-0.010150031137833701	-0.008803994043833772	1.2320286226461812	0.8167261355404658	-1.401682577114877	1.5084966294495894	2.9802101051514174	7.898898145068395	0.6002383223045844	0.8589041095890361
ID347153	347153	3	0.9763463139533997	72.38280801944109	61.74558976722864	0.0	68.0	68	1.4938629108640618	1		20437.050203527848	20480.0	14462.0	26488.0	1.5062106E7	2324.3825106681757	-0.9809597674149041	-905.9819704252963	0.08057546870566325	0.008076282934501914	1.5912667709713422	1.311903823002222	1.9521171740675918	1.2129446862421767	7.010861092660869	14.102392088712875	0.44299176816643554	0.9190031152647969
ID347408	347408	3	0.9589592218399048	72.40646776016989	61.68111885273124	0.0	69.0	69	1.5044596054638946	1		20559.888888888858	20493.0	15641.0	27953.0	1.5358237E7	2438.1282006954652	-0.9806919874501718	-856.622102293518	0.06872341649065104	-0.021159293275711394	1.538325140633003	1.3412503759407564	1.509707820048227	1.146933613758742	7.110676742115704	17.404353176590625	0.2949884585407521	0.875365710942072
ID347664	347664	3	0.9611548781394958	72.66175011951447	61.4685846429717	0.0	70.0	70	1.1740157499508665	1		20857.4537444934	20426.0	15838.0	29497.0	9469284.0	3369.120082336378	-0.980511539745185	-622.9453895812572	0.010163361730504772	7.165655396152367E-4	1.245570866218599	1.1153448370784071	1.9514482565668416	1.1167585349489872	4.3300979358739236	8.181466253581071	0.8129152978091485	0.9559286463798521
ID340243	340243	3	0.9653193354606628	70.96678240291284	62.33779725222458	0.0	37.0	37	1.5876407347722263	1		20309.398081534764	20544.0	13074.0	25384.0	1.6938038E7	2508.3875709879526	-0.9810932457420718	-840.2832646744429	-6.449649942830028E-4	-0.008526036441553059	1.691316918850242	1.5062082431799562	-0.7749760735176244	1.12289713358591	7.9187081900833896	11.086907765027101	0.8095493607132576	0.960230547550432
ID344093	344093	3	0.9335351586341858	73.71927806797402	60.26191830162992	0.0	55.0	55	1.4512236669219436	1		20627.683453237394	20513.0	14973.0	27534.0	1.433624E7	2527.064022537883	-0.9807712664028758	-832.6859951395746	0.06310824299380365	0.0018965476540011954	1.478413570240592	1.3908030428072553	-0.8094890776920309	1.062992763703263	6.616351621006042	15.804666005156957	0.33285707807968046	0.8651336233685519
ID335903	335903	3	1.0	69.121692351704	63.46437760909672	0.0	17.0	17	1.5426915333931093	1		20122.8066157761	20180.0	12912.0	27820.0	1.5816526E7	2753.0316895331966	-0.9811200960727758	-759.6783157648492	-0.008530011098244293	0.0062474859405427545	1.5959221623581872	1.5289855171656501	1.4537006121844163	1.0437784690836187	7.476667456783423	10.221954558934849	0.899187035893394	0.9727891156462585
ID358686	358686	3	0.9742159843444824	67.15253270502538	60.707677209276476	0.0	115.0	115	1.547587424893086	1		20128.147021546272	20300.0	13136.0	26430.0	1.5881108E7	2433.4564638813563	-0.9810288381414676	-855.4567460148756	0.0067315422180702555	-0.023555508671108925	1.795698346491813	1.3608334912042068	-1.025851591852473	1.3195577255398032	7.5241987184285435	11.643306618669948	0.6974570235771486	0.908204245553642
ID334117	334117	3	0.9837273955345154	66.00089942250034	64.19040224022793	0.0	9.0	9	1.5776028634262704	1		20049.750911300143	20146.0	13137.0	28328.0	1.6500945E7	2770.7681179461383	-0.9810454604191907	-749.056692096281	-0.007985643523795771	-0.00505146877508661	1.637865889320699	1.5427281082131588	-1.410590727431817	1.0616685342031735	7.818892540628561	10.584397446308957	0.8770469241000977	0.9705014749262539
ID337445	337445	3	0.9873777627944946	70.34930176343978	62.38320072639315	0.0	24.0	24	1.572319355969987	1		20170.992665036647	20362.0	13168.0	27242.0	1.6499872E7	2684.356316188199	-0.9811123082551688	-780.651039247209	0.00674345791246915	-0.006158500451819497	1.6464854789124133	1.5223917994458107	-1.2655125328652954	1.0815123147088521	7.766608152818869	10.471004635949962	0.8901527843132078	0.9708853238265002
ID348709	348709	3	0.9081560373306274	72.87949687953802	61.38594878483206	0.0	74.0	74	1.0023024095386417	1		22787.632530120478	21738.0	17231.0	33037.0	7565494.0	3749.986550295589	-0.9781313793229428	-543.5947993894611	-0.004177263810245993	-0.0049617626031465125	1.1437381717273476	0.9026252472318284	-1.198745724049566	1.2671240642060084	3.156075773238502	7.097449528224947	0.7873224946245173	0.9458689458689463
ID332327	332327	3	0.9750279188156128	67.00186948822257	62.87300160438735	0.0	1.0	1	1.5752034660476526	1		20141.004884004837	20310.0	13243.0	27702.0	1.6495483E7	2799.8086395446776	-0.9810533242079371	-744.9761530941308	6.84941071297945E-5	0.0013201798396772835	1.6248329174610858	1.546386161625184	1.372035137917133	1.0507290855173315	7.795126909805958	10.560715673479526	0.8783070195307691	0.9756097560975601
ID348966	348966	3	0.9018422961235046	73.3708785531527	61.31031548153025	0.0	75.0	75	1.0217373749777954	1		22633.965116279058	21612.0	17166.0	32727.0	7786084.0	3723.8362784254073	-0.9785250914243218	-553.9119083924827	0.00262466780838929	0.008889109434809288	1.185212811519445	0.913032735430248	2.0442149854463327	1.2981054955942382	3.279657053515911	6.863061282170442	0.8749888991057063	0.9650349650349649
ID358944	358944	3	0.9818120002746582	66.63236571883142	60.90743357328588	0.0	116.0	116	1.575683637821053	1		20090.033088235312	20302.0	13461.0	26384.0	1.6393467E7	2685.2972293485077	-0.9809739074613644	-771.4825994354023	-3.5162655166335336E-4	-0.028709414354845746	1.7443600960458652	1.4705076685795742	-1.1924638635650653	1.1862298533477331	7.79988003597049	11.350215332970773	0.7608334277475788	0.9307997731140109
ID359200	359200	3	0.9529752135276794	66.38613523450395	61.31138364260078	0.0	117.0	117	1.5293943431616275	1		19985.379042690816	20332.0	13686.0	25337.0	1.5448698E7	2429.119173911157	-0.9810827165493894	-853.3759843929985	0.005781269402262244	-0.0011736827176814701	1.577740900627193	1.4966338833264545	-0.901653435555523	1.0541929580803477	7.348333050341487	10.050048697444275	0.9142445150031326	0.9803424223208618
ID338733	338733	3	0.982796311378479	70.80054525843069	62.52241771996985	0.0	30.0	30	1.5752034660476553	1		20305.807317073173	20532.0	13195.0	27151.0	1.6650762E7	2736.682111817698	-0.9809783901521385	-765.3112084438743	-0.009474166691981459	0.001955503750541949	1.6439959318950426	1.5336350424756264	-1.0896526967799622	1.071960333692734	7.795126909805983	10.377946763663637	0.9095156516199545	0.9802749551703528
ID346669	346669	3	0.96412593126297	72.0920440988264	62.37625937841313	0.0	66.0	66	1.4755201058309089	1		20307.687065368576	20573.0	13076.0	26237.0	1.4601227E7	2347.5259075493054	-0.98092703540205	-889.8126301102986	9.207556355829181E-4	-0.004199894901436508	1.6166572806819448	1.3702434879597873	-0.9054290854162318	1.1798321209970157	6.839748550738302	10.310052964734712	0.8085897046831722	0.9479578392621872
ID342572	342572	3	0.9952580332756042	72.68512685833052	61.017831255559074	0.0	48.0	48	1.545630929262689	1		20592.939086294435	20423.0	13748.0	28844.0	1.6227236E7	2631.656988390397	-0.9809210109336811	-804.6327885995023	-0.021945191061160635	-0.019540270066792136	1.617147314647137	1.434810684723096	-0.5071395064913121	1.127080618973248	7.505186213770502	14.186422768443107	0.46862509341921366	0.9007415858528233
ID393007	393007	3	0.9832396507263184	67.2488250035571	63.062882354280795	0.0	252.0	252	1.5966682425064176	1		20175.848809523817	20495.0	12358.0	26376.0	1.6947713E7	2984.827876358777	-0.9810497671186972	-699.8726237654524	-0.00908231177615495	-0.009559248818387937	1.7350221603726308	1.4950324992192772	-0.8535799308327802	1.160524711856551	8.009017587209181	11.064985411302969	0.82202953175957	0.9661697247706426
ID340016	340016	3	0.9615815877914429	71.02105558462179	62.32771151418993	0.0	36.0	36	1.5737620716941974	1		20308.317848410774	20618.0	12983.0	25301.0	1.6612204E7	2526.6830490882867	-0.9810822212407059	-833.6590025377275	0.001020657147011521	-0.0028604411023174492	1.6623989702862119	1.5073325867417124	2.43156285906755	1.1028746972688321	7.780867531312429	10.550903446525071	0.8783317624390162	0.9692125518058021
ID335677	335677	3	0.996822714805603	68.5936883092712	62.962075469865546	0.0	16.0	16	1.5583042426795226	1		20126.57888198755	20316.0	12843.0	27673.0	1.6201896E7	2749.3914858725184	-0.9809361374456363	-753.343781801337	-0.001717732434287017	0.007061055460033199	1.5974415835065134	1.5333826400532717	1.199414136943343	1.0417762284376821	7.628767494047937	10.731234525313523	0.8324628670498413	0.9622302158273387
ID385853	385853	3	0.9262174367904663	70.85435108145758	63.57106461295148	0.0	222.0	222	1.5328528390663918	1		20174.75064267352	20265.0	14539.0	26648.0	1.5695956E7	2324.0861565005343	-0.9811007389026942	-901.2696059155783	-0.01241248678940822	0.015460874348493978	1.605429396113813	1.4938766099783254	-0.6071362709338254	1.0746733601626617	7.3816049334931035	10.106856755783893	0.9080890542366955	0.9779596977329975
ID341308	341308	3	0.9968176484107971	71.23110091849972	61.74060307817319	0.0	42.0	42	1.5089782662147848	1		20459.780713342137	20514.0	13167.0	27656.0	1.5488054E7	2574.916702201904	-0.9809519418163545	-818.3984689907661	0.0074385194445137715	0.011471882177273995	1.5864569483755304	1.4658276211616466	-0.8482821449469597	1.082294347215457	7.153454877596355	11.230824083279385	0.7126929403031563	0.95072646873026
ID354108	354108	3	0.977075457572937	69.8093011986982	60.02251764687624	0.0	96.0	96	1.603759328064905	1		20261.390330188682	20470.0	13640.0	25788.0	1.7181659E7	2653.1585849214302	-0.9810826259895078	-792.101369202302	-0.01457901232735892	3.714582694199748E-4	1.6673774976731983	1.5706131833056587	1.958955347484871	1.0616092589799102	8.080314479676916	10.680519387119922	0.8901298849945819	0.9714285714285715
ID392766	392766	3	0.9817641377449036	67.18623293269096	62.990018132940676	0.0	251.0	251	1.5942975385373674	1		20188.139120095144	20506.0	12330.0	26404.0	1.6978225E7	2977.1016391632083	-0.9810488681140996	-702.0824381287489	0.008663762977354364	-0.0017457312696399965	1.710688273363734	1.5107960828092963	2.334850616511766	1.1323091797952918	7.985251956386593	10.975209379767996	0.8330534347823308	0.9610983981693362
ID346424	346424	3	0.9782970547676086	71.80889592740151	61.66032400909485	0.0	65.0	65	1.197619623221472	1		20683.847457627144	20243.0	15596.0	29021.0	9762776.0	2953.347729095438	-0.9806164015559585	-708.6168684623213	0.0031946885585720695	-0.012828226575056069	1.3439268631236512	1.0830310976476045	2.0536449913019497	1.2408940667010622	4.505963603961036	8.903687023286862	0.7142623731442549	0.9367588932806328
ID343866	343866	3	0.9309307932853699	73.31935095142443	59.81636885804975	0.0	54.0	54	1.4847198353841857	1		20646.90934065934	20517.0	14960.0	27838.0	1.503095E7	2538.8253823162745	-0.9807198127169424	-827.3436077267215	0.027466929332749426	-0.06999503838055769	1.4772683514446556	1.401785262732862	-0.07913344538134452	1.0538478258536084	6.925304821699558	17.56977699891042	0.28191375045173955	0.8545454545454528
ID346178	346178	3	0.9858307242393494	71.5782590739579	62.95914279806718	0.0	64.0	64	1.573281313451212	1		20286.074481074473	20601.0	13041.0	26071.0	1.6614295E7	2904.616170152742	-0.9809629836885693	-719.7687685639852	-0.020701788111079047	0.0037982558452094558	1.7085877040468156	1.4578233894689885	-0.6178291201764384	1.1720128215731043	7.776114405147925	10.958632524099462	0.8136914967344705	0.9697688203912272
ID385602	385602	3	0.9583023190498352	70.3247980791972	63.18524117923153	0.0	221.0	221	1.4652304398088256	1		20146.241184767267	20297.0	14288.0	26266.0	1.4283685E7	2356.429532942827	-0.9812187262682001	-893.3267792359741	-0.008927890211705076	0.006166149712314101	1.5688628166232848	1.4098157039661012	-0.18215117501506844	1.112814116206644	6.744686027447964	9.960679443115229	0.8542670866225385	0.9653061224489788
ID332109	332109	3	0.9805086255073547	66.98013350699861	62.85634224096479	0.0	0.0	0	1.5828687349946764	1		20129.831922611836	20300.0	12911.0	27648.0	1.6647371E7	2778.165903340866	-0.9810215621760551	-749.0832034217228	-6.364550320036641E-4	-0.004420431554099853	1.6389151295630835	1.5458585221914412	1.3664660621790705	1.0601973634946382	7.871176928438214	10.53596579157331	0.8910474565160518	0.9729729729729721
ID339790	339790	3	0.9615393280982971	71.08845177156692	62.33525702219744	0.0	35.0	35	1.5699118834876242	1		20343.98653610771	20601.0	13184.0	25229.0	1.6621037E7	2520.2572724190773	-0.9810351072632004	-835.132408385962	-0.0015802303939607988	-0.00834786552169188	1.6857665785946163	1.4940818133684053	-0.8464629391386953	1.1282960300507627	7.742842521996309	10.203560201980975	0.9345592235162791	0.9866747425802544
ID333899	333899	3	0.9578316807746887	65.7631547143989	63.54571322989115	0.0	8.0	8	1.5636351077811879	1		19995.334158415837	20187.0	14088.0	25454.0	1.615623E7	2445.968428076901	-0.9811304907659925	-850.1077640918797	-6.002136320290836E-4	0.004675035494474097	1.5871553802777343	1.5524606197951691	-1.555078368600809	1.0223482386864942	7.68105188185761	10.682847275769015	0.8457782706335374	0.9653524492234175
ID345931	345931	3	0.9857494235038757	71.60799732046893	62.930612259867814	0.0	63.0	63	1.5947719612642934	1		20302.53579952268	20581.0	12884.0	26590.0	1.7013525E7	2903.842651774993	-0.9809915055342651	-721.6468609333119	-6.914310737326736E-4	-0.0042010477161244005	1.7336144817479664	1.4695357272110672	-0.6282474147931834	1.17970216691368	7.990005082551136	10.543017616459808	0.9032896940112292	0.9801749271137026
ID337235	337235	3	0.9909200072288513	70.26743542974309	62.45914444933279	0.0	23.0	23	1.5914480321693336	1		20177.16028708136	20410.0	13042.0	26964.0	1.6868106E7	2686.905399037912	-0.9810238624273604	-776.4427064835829	8.290539688429088E-4	0.011666084765691444	1.6578090453718133	1.5497579537897421	-1.2930842685727262	1.0697212692587545	7.956733199399502	10.64867413475967	0.8817664803567933	0.9743888242142026
ID338521	338521	3	0.986526608467102	70.68379094658845	62.521233058605986	0.0	29.0	29	1.568465626263555	1		20281.635916359166	20520.0	13206.0	26789.0	1.648897E7	2713.8687748094553	-0.9810234804495801	-772.692992616106	9.964807198222863E-5	0.006667306769860823	1.6492140899294	1.5055305871416378	-1.2418566193411422	1.0954371196539794	7.728583143502757	10.230659607689471	0.9279027826404003	0.9795180722891565
ID385369	385369	3	0.8982729911804199	70.22442070294365	63.47693509707791	0.0	220.0	220	1.4099782628309283	1		20450.301829268272	20346.0	15288.0	28096.0	1.3415398E7	2318.3332550086693	-0.9808842840056505	-905.2761100775608	0.017012215361330137	-0.07017459446180645	1.4470985347185872	1.3018409469215217	2.689932029339591	1.1115785980926147	6.245607780173809	19.09942742635426	0.2151512509597179	0.817672682016179
ID392537	392537	3	0.9801871180534363	67.22909615422019	62.75688567814518	0.0	250.0	250	1.5904970622414736	1		20182.254784688972	20431.0	12076.0	26196.0	1.6872365E7	2961.868849007261	-0.9809422578572862	-701.4647525856149	0.006473471855764758	0.012524420954145465	1.6965403460830164	1.5119219768442844	-0.7758373526548761	1.122108397170118	7.947226947070476	11.185501746873125	0.7982051753693458	0.9698375870069603
ID342360	342360	3	0.9720390439033508	72.52694642597308	60.9041782692475	0.0	47.0	47	1.5109822222985783	1		20575.839947089968	20674.0	13518.0	27652.0	1.5555335E7	2599.5444974488664	-0.98093869547257	-814.6659404760884	-0.003119752616300177	-0.0024899009090188075	1.58966954718433	1.4497845902024957	-0.6115882047313007	1.096486718045676	7.172467382254403	10.618176709217462	0.7994265149701802	0.9574873096446698
ID389208	389208	3	0.9259065985679626	70.86763693026246	63.54482139573392	0.0	236.0	236	1.0516553201561512	1		21571.808219178074	21080.0	17466.0	28268.0	7873710.0	2522.0594075926847	-0.9796237335756277	-822.4242773032952	-0.005532189868510057	0.03795664086024107	1.1323710489887	0.9786593053025742	0.6600904556243535	1.1570635898042194	3.474535226261083	8.608183032743922	0.5892283005532356	0.8600000000000005
ID389467	389467	3	0.9041399359703064	70.72500532155976	63.445221675776395	0.0	237.0	237	1.0638135890447573	1		21627.15957446807	21054.0	17429.0	28713.0	8131812.0	2598.869958745163	-0.9795473914421486	-797.1162767058049	0.013204622019133156	0.02658147579151201	1.1209289750760938	0.9990545475614316	0.2328307914678069	1.1219897630336026	3.5553383710578492	8.804717238097696	0.5763150719850865	0.8717948717948711
ID333671	333671	3	0.9617024064064026	65.77469096180504	63.45141861838063	0.0	7.0	7	1.5713568095951327	1		19995.834963325196	20254.0	14166.0	25874.0	1.6356593E7	2424.5138963685627	-0.9811169955428515	-857.027119620985	0.007037792459026387	0.012181651703846474	1.6020789508955677	1.5540532550910364	1.2168525413645608	1.0309035071013175	7.757101900489863	10.680940230390776	0.8544573520996246	0.972007147111376
ID335463	335463	3	0.9957839846611023	69.02150625940133	63.15382831350944	0.0	15.0	15	1.5529550783007582	1		20158.42500000002	20205.0	13604.0	28191.0	1.612674E7	2451.130804782291	-0.9810045785348438	-849.4585757459002	-0.013035213029854296	0.018360299287127877	1.6182656321472786	1.4670833952898938	-0.9888527504304946	1.103049518072905	7.5764831062382605	12.551731586496745	0.6043245485290679	0.9459940652818998
ID353894	353894	3	0.9707334637641907	69.97465407218657	60.25517093957282	0.0	95.0	95	1.5985622743022272	1		20279.905100830365	20446.0	13663.0	26214.0	1.709596E7	2677.4519941554895	-0.9810346807583327	-783.6072116017342	0.006015446686912811	0.005851594135562809	1.6774146632859201	1.5445571469924917	-0.9894148365722497	1.0860165753997022	8.028030091867244	10.705081211232127	0.8803166643867838	0.9751732101616628
ID392294	392294	3	0.9796376824378967	67.29596088017372	61.713273194455184	0.0	249.0	249	1.5708753152343258	1		20141.812039312055	20512.0	12061.0	25145.0	1.6395435E7	2750.0429776898877	-0.9810347531804641	-757.7308109092222	-0.005093453372225941	0.0033978761565489593	1.675842977153317	1.4980752124109193	-1.0475029807417444	1.1186641119682557	7.7523487743253225	10.209824812312132	0.9345587043158272	0.9849033816425119
ID343649	343649	3	0.9567890763282776	73.09609463502173	60.03043184511977	0.0	53.0	53	1.3905293552858662	1		20803.461538461543	20461.0	15524.0	29555.0	1.3251805E7	2878.6988124298537	-0.9805940661120441	-730.3383141498721	0.09626188360063083	-0.02258443263971849	1.4022261542515706	1.3183331656506663	2.3955032348831806	1.0636356505219975	6.074495238251227	14.813817450986189	0.347845254469501	0.8813793103448273
ID341102	341102	3	0.980983555316925	70.97515249976884	61.883735456866326	0.0	41.0	41	1.4908214494581782	1		20416.83152173915	20650.0	13467.0	26061.0	1.5026788E7	2482.3953023002964	-0.980993945392837	-849.0274940313435	-0.0013794056279136148	2.8207883565850925E-4	1.5751642842839766	1.422473069473059	-1.2583402285866632	1.1073420777431524	6.982342335673778	10.097748887493692	0.8605217845211085	0.9683586025049441
ID355688	355688	3	0.9665271043777466	69.2250942572012	59.176741120119594	0.0	103.0	103	1.6061160660417488	1		20197.007025761133	20499.0	14088.0	25284.0	1.7248244E7	2490.8492118080226	-0.9810903222920176	-841.3843690073529	9.516041611052138E-4	0.0046871380581098646	1.6396623657679041	1.606069379130508	-1.1141497026301461	1.0209162736516293	8.104080110499517	10.73879100786503	0.8830856112295121	0.9731735159817356
ID384874	384874	3	0.9680338501930237	70.06631629879624	63.46160862459228	0.0	218.0	218	1.5780823051220132	1		20190.284325637916	20184.0	15213.0	27940.0	1.6616604E7	2251.824518826042	-0.9810948990543306	-930.6146905570109	-8.070909030781268E-4	0.002794532046589943	1.7050991129949502	1.4726442300279698	-0.335580612913956	1.157848635961834	7.8236456667930625	11.200709821878872	0.7836604783162623	0.9519953730480051
ID380534	380534	3	0.9728233814239502	68.25188720463883	67.658392359488	0.0	201.0	201	1.5684656262635552	1		19893.239210850777	20278.0	12360.0	25262.0	1.6133417E7	2806.0056768932077	-0.981172808938532	-738.9361772896547	0.00513054034906364	8.164657007289483E-5	1.6711279145172009	1.4869605609734144	-0.7604968175714328	1.123854901318448	7.7285831435027585	10.269772875548258	0.9208482552409977	0.9771634615384616
ID388977	388977	3	0.9347795844078064	70.71976969259688	64.52087187440793	0.0	235.0	235	1.014306459085259	1		21432.687315634197	21119.0	16324.0	26713.0	7265681.0	2414.288486494948	-0.9798980768986888	-865.487417509306	-0.08844323034187204	0.02490887573056878	1.135892777234107	0.9480254165624563	0.8946142060880737	1.1981670083834444	3.2321257918707618	10.376467852664533	0.37722375079755976	0.7383279044516837
ID392049	392049	3	0.9780889749526978	67.76654396850911	61.344487369389775	0.0	248.0	248	1.5134834360985157	1		20269.563899868255	20473.0	12642.0	26061.0	1.5384599E7	2632.28779990803	-0.9808838894745108	-790.2401629173196	-0.005637672943428391	0.0028838459426400453	1.6394864784050882	1.418509375737931	-0.8699668775154449	1.1557812069815905	7.196233013076978	10.149169007345915	0.8779183207549592	0.9680306905370842
ID339571	339571	3	0.9929999113082886	70.3453411998831	62.59078169139149	0.0	34.0	34	1.5871641804361794	1		20308.328519855593	20551.0	12954.0	26534.0	1.6876221E7	2735.3517100158874	-0.9810783650304471	-769.903047975762	0.005071033334304073	-0.012150105536338413	1.6862386883835518	1.5170071581092721	1.9276100401872904	1.1115561844053539	7.913955063918869	10.984476269297604	0.8242230089658161	0.9618717504332748
ID355453	355453	3	0.9514378309249878	69.47429286174874	59.010283946319575	0.0	102.0	102	1.6051737860744335	1		20230.40047114251	20543.0	13966.0	25173.0	1.717561E7	2480.9131962942474	-0.9810671920878861	-845.0971370736098	-0.0014799641701316593	-0.0020677262303197552	1.6617701897310084	1.566296522178137	-1.4229379519213845	1.0609550402500434	8.094573858170474	10.586680803691	0.9075785355587251	0.978173463526709
ID337020	337020	3	0.9880719780921936	70.6609904283481	62.94282706437839	0.0	22.0	22	1.5976155390848645	1		20225.310794780573	20362.0	12895.0	28077.0	1.7049937E7	2810.7281557497995	-0.9809106291233216	-739.5102201216948	0.0033728021775106744	-0.001452177114482952	1.620455493528229	1.5993236714203	-1.3808418513951706	1.0132129740124227	8.018523839538219	10.825295212497634	0.8598541494676559	0.9623502567027947
ID345468	345468	3	0.9722442626953125	73.57750824684337	62.3899746875289	0.0	61.0	61	1.5708753152343258	1		20333.45521472395	20646.0	14089.0	26094.0	1.6571766E7	2595.875812902828	-0.9810155035324878	-809.532064788837	-0.0012123181290058975	0.012158305110988539	1.6611216134590523	1.5062127688616707	-0.8711266267779755	1.1028465883438598	7.7523487743253225	10.866932240719152	0.8249530813149302	0.9691027926322044
ID380796	380796	3	0.9873729944229126	68.32373122852431	67.63158699415871	0.0	202.0	202	1.5838242851782964	1		19951.77858002408	20358.0	12195.0	25806.0	1.6579928E7	2817.0262303073146	-0.9810815781728216	-734.5831082248241	-0.0069432894990690795	0.004835483586217249	1.7125070938217437	1.484075782807448	2.528085132901051	1.1539215946116774	7.8806831807672655	10.795785137074688	0.8496993137639088	0.9645142524723676
ID380031	380031	3	0.9842761754989624	68.254637028675	67.68765499100468	0.0	199.0	199	1.5732813134512116	1		19865.81684981685	20241.0	12008.0	25068.0	1.6270104E7	2780.0623589177358	-0.9810561650741918	-740.1297408147328	0.0073100035838729515	-0.005511782114806477	1.7146811523836398	1.4809075203509632	-0.7367820827568289	1.1578583597018093	7.77611440514792	10.780308990792633	0.8408336572392678	0.9761336515513127
ID381055	381055	3	0.9809747338294983	68.32356354512798	67.64920296281635	0.0	203.0	203	1.594771961264293	1		19992.991696322635	20346.0	12422.0	26201.0	1.6854092E7	2829.8126745581785	-0.981028126901819	-730.6701103923194	-0.013418732888316793	-0.01489351895633213	1.7216848949172052	1.4902711800396415	-0.5529176115360513	1.1552829565364124	7.990005082551132	10.737954247412985	0.8707907783832134	0.9744927536231885
ID379518	379518	3	0.9842469692230225	68.23929790560118	67.69235731131734	0.0	197.0	197	1.5708753152343269	1		19804.53742331287	20141.0	12228.0	24992.0	1.6140698E7	2776.277786386836	-0.98109016325077	-740.2065473552644	0.004112501374893296	-0.0018359219874086853	1.7174411045764613	1.4716199243596337	-0.6884573971332675	1.1670412150228227	7.752348774325333	10.254326099935305	0.926464789207386	0.9825301204819271
ID338297	338297	3	0.9841161966323853	70.70220260041378	62.57611827163503	0.0	28.0	28	1.5799986170667961	1		20273.303506650536	20536.0	13072.0	27291.0	1.6766022E7	2733.240069851694	-0.9809193017387758	-762.633283916513	-0.017527151134844748	0.002589090672174734	1.6317621817317691	1.5582361576837582	2.0426323307956	1.0471854177465012	7.842658171451141	10.626405189959007	0.8727712001120784	0.960978450786255
ID380281	380281	3	0.974692702293396	68.25638621107092	67.6855035163688	0.0	200.0	200	1.567018034237319	1		19894.851851851832	20310.0	12332.0	25310.0	1.611483E7	2806.8775230136575	-0.9811197982694281	-736.6524737603474	-0.009903969656780962	-4.234184889673671E-4	1.70520637958637	1.4771330809946843	-0.6596083284813145	1.1544026746988183	7.714323765009206	10.447559576912882	0.8881330122045441	0.9718562874251493
ID379268	379268	3	0.9758985638618469	67.89823097378557	67.22594573518066	0.0	196.0	196	1.5866874829692228	1		19781.890887290174	20039.0	12522.0	25288.0	1.6498097E7	2649.088850374741	-0.9810418485197792	-772.84574011757	0.00196462033686919	-0.012831543435651927	1.7053874383718168	1.490938671840411	-0.6154115528867119	1.1438347335016072	7.909201937754361	10.812836348534216	0.8500867911523743	0.976525821596244
ID376455	376455	3	0.9630754590034485	68.99372472739378	64.61918606834519	0.0	185.0	185	1.6061160660417466	1		19972.68544600939	20503.0	13639.0	25843.0	1.7016728E7	2617.5802129466424	-0.9810842331101072	-791.4961411460342	-0.0041785916705985885	0.003532904029899999	1.6668131675635103	1.5686613281870738	-0.7858885179504228	1.0625704462861159	8.104080110499494	10.845037038178788	0.8658676425198724	0.9742857142857143
ID378759	378759	3	0.959159255027771	67.8674157812896	65.91811197107178	0.0	194.0	194	1.5264236812248826	1		19765.34765625	20027.0	13725.0	24832.0	1.5179787E7	2435.463728448655	-0.9811850801985746	-846.450082365891	1.8539002315716904E-4	-0.007455252262652889	1.5729801887061758	1.520479260414286	-1.44524082065595	1.03452919724639	7.319814293354396	10.140604624373315	0.8945038757181336	0.9740670461733083
ID381574	381574	3	0.9757408499717712	67.6620729285158	67.21758645139802	0.0	205.0	205	1.6009266629251118	1		19928.511792452817	20283.0	13538.0	25458.0	1.6899378E7	2527.684614637837	-0.9811293001786396	-819.8232258877346	0.0012670914958523266	0.006256064555547651	1.6930869800835178	1.5250317928335342	-0.6898641693072863	1.1101978254090914	8.051795722689835	10.841594023559267	0.8608278934279705	0.9680000000000001
ID384641	384641	3	0.934845507144928	69.93679748941555	63.82039891081546	0.0	217.0	217	1.4217327374445219	1		20184.296240601536	20288.0	13960.0	26800.0	1.3422557E7	2349.294939938403	-0.9810610638487514	-890.115828471969	0.03453150929755157	0.012324355432533306	1.5464601514533955	1.3408892523767142	-0.7088917531281934	1.1533093793632165	6.35017655579315	11.564546763964644	0.5966758095621804	0.9113233287858116
ID342144	342144	3	0.9917762875556946	72.36169357768847	61.26602661337311	0.0	46.0	46	1.54121973321699	1		20594.318066157757	20518.0	13383.0	27940.0	1.6187134E7	2631.3102707098706	-0.9808758812069469	-802.8565847847856	0.004022881456168643	-0.0021967560803289135	1.644966633002258	1.4640907785325568	-0.8001155457344614	1.1235414204650558	7.462408078289871	10.549662000208643	0.8425812053462369	0.9655596555965563
ID335235	335235	3	0.9507224559783936	69.7544154017085	63.787785423223944	0.0	14.0	14	1.5790407517971465	1		20231.335757575744	20200.0	14975.0	28958.0	1.6690852E7	2578.6387467813097	-0.9809851933420827	-809.5330569202215	0.029627830336293657	-0.012615409296852235	1.6015132569462331	1.5327709864041485	1.2770000178104366	1.0448483636184638	7.833151919122101	14.29849557307866	0.48146611012318097	0.9069895432030819
ID376195	376195	3	0.9607914090156555	68.97955497531983	64.62262128494054	0.0	184.0	184	1.602815662594519	1		19989.976387249117	20526.0	13467.0	25710.0	1.693151E7	2640.8317868861964	-0.9810953825308559	-785.6785124296438	9.786937341055232E-4	0.00261487349890542	1.6587380998779764	1.5633602008739322	-0.8616293142557694	1.0610082685683868	8.070808227347886	11.122427047915808	0.8198374639223286	0.960407239819005
ID379779	379779	3	0.9778185486793518	68.23968388470256	67.69047800778328	0.0	198.0	198	1.5646024045688962	1		19846.893432465928	20220.0	12188.0	25414.0	1.6016443E7	2798.7098017454564	-0.9811836549672288	-739.5707073782925	-0.010163481695809442	0.0021896180811293237	1.6807806182520053	1.480991824032153	-0.7119427521384329	1.13490202375048	7.69055813418663	10.280797314089401	0.9143534948545777	0.9812007277137657
ID345229	345229	3	0.9617055058479309	74.14564264448637	61.83540608044223	0.0	60.0	60	1.5587896201224345	1		20285.179104477607	20655.0	13680.0	24992.0	1.6309284E7	2417.5510508978577	-0.9809299814919997	-863.2171947190429	0.004384146284244782	0.014724921230391427	1.642652003552271	1.4995898838216477	-0.7290981294600926	1.0954008301029845	7.6335206202124475	10.501563200876143	0.8698149068168038	0.9792682926829271
ID333449	333449	3	0.9679116010665894	65.88378924283582	63.55797224969344	0.0	6.0	6	1.557818714005117	1		19993.804483188054	20223.0	14142.0	25657.0	1.6055025E7	2457.6987102782887	-0.9811763127659217	-848.0845506669991	0.002560977960257013	0.004931798514456753	1.597250932083334	1.536609552785526	-1.4365089452591764	1.0394644034249811	7.6240143678834205	10.475404508839166	0.8730758300698375	0.9622075584883027
ID381321	381321	3	0.979312539100647	68.30344057056327	67.65188631399245	0.0	204.0	204	1.5809559019877422	1		19992.301204819283	20360.0	12430.0	25922.0	1.659361E7	2819.772591909316	-0.981036967160362	-733.5948478257925	0.0011739434233130105	0.025531185979522895	1.732897646097627	1.4804714170436544	-0.6927690413613681	1.1705039530976162	7.852164423780168	11.06017071008758	0.8066322632816095	0.9627039627039627
ID388489	388489	3	0.8869435787200928	71.36311211175443	63.504445393146696	0.0	233.0	233	0.911382965386061	1		21672.6570397112	21488.0	17544.0	25705.0	6003326.0	2073.7234963221235	-0.9797409608480492	-1010.8430449861478	-0.08247732481706735	0.05856323395177535	1.0722901964996083	0.8429197430833872	0.43291843303754574	1.2721142259370835	2.6094662643192126	9.580736922955467	0.3572429940236617	0.6845386533665859
ID391817	391817	3	0.9680646657943726	68.29372860406771	61.59001104616857	0.0	247.0	247	1.469869703469791	1		20188.646648044716	20234.0	12953.0	26677.0	1.4455071E7	2391.3511163526487	-0.9809366405743074	-868.831135504468	0.018890268250612866	0.014090114258554583	1.590969514540271	1.3589617585155325	-0.9799320702669642	1.170724271357108	6.787464162928632	10.670318562319807	0.7491394065951174	0.9558232931726911
ID382347	382347	3	0.908626914024353	67.5913294248813	66.75648153968713	0.0	208.0	208	1.5119832043376804	1		19929.216931216914	19865.0	14141.0	25499.0	1.5066488E7	2096.691753809895	-0.9812112956715989	-992.7761836994847	0.004129903652325664	0.0051782942238387105	1.5791720267179494	1.4617676410736833	-1.1420381047398305	1.0803167222651278	7.181973634583439	10.507598459905571	0.8174227755249465	0.978626943005182
ID391572	391572	3	0.9598546028137207	68.85957740081902	61.92233517169607	0.0	246.0	246	1.5104814825259887	1		20204.578249336882	20180.0	13509.0	26801.0	1.5234252E7	2370.242153671831	-0.9809904052278756	-879.7898921333157	0.007904903183001683	0.030136746967143652	1.6682738746352561	1.3625103398389078	-0.9587994790739366	1.2244119004869345	7.167714256089897	12.612904138895754	0.5661876051898622	0.9556400506970852
ID340887	340887	3	0.9689970016479492	70.86761284795176	61.81702807523367	0.0	40.0	40	1.5124834469334483	1		20385.035620052764	20659.0	13601.0	26664.0	1.5451857E7	2467.531515657677	-0.9810224653382753	-854.1180926560036	-0.004757179039868241	0.0027322546695729595	1.5674206177500183	1.4765633872602082	-1.4033423810126338	1.0615329021928395	7.186726760747958	10.156780415916167	0.8754450080539818	0.972972972972973
ID374417	374417	3	0.9724653363227844	69.14018557137659	64.78988521483221	0.0	177.0	177	1.6042309526385654	1		20106.458823529378	20632.0	13193.0	26287.0	1.709049E7	2699.775532059774	-0.9810390270968461	-770.661377512624	-0.008542975908593658	0.017655894082145376	1.6762120569481485	1.5677544399069823	-0.8952530369252865	1.0691802327458892	8.08506760584143	11.269813804031148	0.7999448339783299	0.9659284497444639
ID383377	383377	3	0.9186803698539734	68.72994215867752	66.41257081462757	0.0	212.0	212	1.453307262635179	1		20078.979999999992	20128.0	14353.0	25560.0	1.4055286E7	2270.1683650985306	-0.9810776475947696	-917.1530823874674	0.030072562356997547	-0.03430268758379781	1.4715547389389445	1.3820410466289832	0.24531383667102968	1.0647691995315909	6.635364125664131	15.492071014003187	0.3474206802387432	0.8785399622404034
ID343440	343440	3	0.9737476110458374	73.21574737273909	60.14715436665402	0.0	52.0	52	1.4892983895174408	1		20606.231923601623	20464.0	14203.0	27983.0	1.5104368E7	2554.9508348581444	-0.9807420512168443	-821.4682856923323	0.023541156644574915	-0.07670695196663087	1.5239013378059785	1.3659080031345958	2.6979813727045414	1.1156690892130412	6.968082957180205	15.004011243778619	0.38896311056603966	0.8928136419001218
ID353680	353680	3	0.9718080759048462	70.25796146204826	60.49264795169786	0.0	94.0	94	1.5947719612642908	1		20306.415676959627	20610.0	12965.0	26311.0	1.7098002E7	2679.507185445234	-0.9810207384683617	-783.4426665503147	0.0036721249993741053	0.002467533458373796	1.7165320615574342	1.5132859653643844	-0.9968655221452268	1.1343077916830544	7.990005082551108	10.62610477399973	0.889218996613326	0.9733642154024321
ID383635	383635	3	0.96937096118927	68.90350359868255	65.84489211289151	0.0	213.0	213	1.2182859576157807	1		20414.840490797545	20289.0	15274.0	26704.0	9982857.0	2842.9767747411843	-0.9806412042698033	-727.5024745600864	-0.006878842153889079	0.010853342397125751	1.2548229311252321	1.2086842601562728	0.43500232790670634	1.0381726415159853	4.662816767390058	8.167356205645119	0.8784058500930085	0.9646017699115048
ID374674	374674	3	0.965155303478241	69.04303341346875	64.71068497962537	0.0	178.0	178	1.6004540646379346	1		20071.133727810655	20626.0	13527.0	25882.0	1.6960108E7	2659.091607151519	-0.9811427325702692	-785.4563083457152	-0.016100479610496415	0.017041976142091977	1.6640467452625005	1.5617655911156825	2.257207721218822	1.065490720712928	8.047042596525307	11.263872943131258	0.7970226772735158	0.959206798866856
ID378514	378514	3	0.953093945980072	68.29038715344386	65.65548893870599	0.0	193.0	193	1.5154814349038894	1		19826.21796565391	19973.0	14034.0	25496.0	1.5008447E7	2297.3120119404575	-0.9811713238771819	-899.4457011897041	-0.0096454623749092	-0.002851015276279968	1.59766315944155	1.4774885347777087	-0.8864539420362246	1.0813370945595338	7.215245517735056	10.081747566179628	0.892050291714186	0.9674952198852774
ID379026	379026	3	0.9714053273200989	67.7164902379863	66.64399010660435	0.0	195.0	195	1.5587896201224345	1		19808.40000000002	20177.0	12305.0	24591.0	1.5945762E7	2646.0490332885283	-0.9811331508048245	-778.5922512524833	-3.819335829053852E-4	-0.006298116720850418	1.6640565988631848	1.4899424766806584	-0.5206758732386231	1.1168596270712567	7.633520620212449	10.594043260918127	0.8546951961561853	0.9634073185362935
ID382610	382610	3	0.9561238884925842	67.86116902727204	66.08285359203721	0.0	209.0	209	0.9870920824310614	1		21224.427672955964	21318.0	16158.0	25766.0	6749368.0	2342.7022426231238	-0.9799659300278533	-886.320269188321	-0.03426883467696441	0.029951042625772053	1.0960522156786732	0.9154953021398244	0.7813243965178351	1.1972232005088674	3.061013249948208	10.433933325619746	0.35332873549182325	0.7777777777777772
ID374173	374173	3	0.9773065447807312	69.20733440827262	64.74342179661694	0.0	176.0	176	1.587640734772225	1		20097.27098321343	20576.0	13166.0	26194.0	1.6761124E7	2726.115080014259	-0.9810962870603582	-765.2219469120124	-0.006809016370505757	0.010498454008227411	1.695185145028918	1.525921850581617	-0.9775869229013914	1.1109252707684767	7.918708190083376	10.917626784903169	0.8348485845554411	0.9613387189844204
ID335007	335007	3	0.9498429298400879	69.42154598595134	63.801647189798274	0.0	13.0	13	1.4418102248778721	1		20418.82678311499	20234.0	15032.0	28623.0	1.4027734E7	2632.546190787268	-0.9807110055918415	-788.7079934197312	0.10151388214182618	-0.0067730558199234235	1.4534081431598318	1.4176115727441152	-0.4935427765920911	1.0252513249073045	6.5307953500447695	17.29119515449134	0.2744896124559859	0.811097992916175
ID371871	371871	3	0.9711237549781799	69.38787649763051	64.46586904128738	0.0	167.0	167	1.593348269302547	1		20056.90380047508	20501.0	13281.0	26250.0	1.6887913E7	2764.244037300272	-0.9810474942938364	-751.1746140165897	0.004753410561997983	0.00550015342464082	1.716104421282451	1.4940614743329985	-0.8802865213703285	1.148617008579637	7.975745704057566	11.123172404932768	0.8100723808629294	0.9616045845272204
ID333214	333214	3	0.9690030217170715	65.85483578905506	63.542733554910086	0.0	5.0	5	1.5505175393970532	1		19981.276166456497	20233.0	14339.0	25542.0	1.5845152E7	2445.3611248564116	-0.9811685334436188	-851.470650340673	0.0030980226156210517	0.012176896743627146	1.5713949500606312	1.5421699459347056	1.2709212782462613	1.0189505729916248	7.552717475415681	10.490693570404119	0.8623919622845573	0.973055725658298
ID382875	382875	3	0.9443575739860535	67.90720653651397	66.91850264942632	0.0	210.0	210	1.4999273319186435	1		19999.173387096762	20091.0	13861.0	26169.0	1.4879385E7	2326.207084630011	-0.9811223691892843	-893.653902915385	-0.0258620891451974	-0.010884210527434086	1.5876590019157146	1.4165029004715042	-0.9169340304883025	1.120830039520031	7.067898606635064	11.418436367829107	0.6812192355954917	0.941139240506329
ID353434	353434	3	0.9794250130653381	70.24743841415122	60.83356181292261	0.0	93.0	93	1.5914480321693325	1		20304.000000000007	20491.0	13666.0	26600.0	1.6892928E7	2732.872125686637	-0.9810366727252986	-768.7108153648902	-0.004516792821570227	-0.0015930656881335255	1.6996383210634836	1.5235860051681396	2.1666936167352624	1.1155512818430722	7.956733199399491	10.418200394437664	0.9212112778176057	0.9800936768149872
ID388250	388250	3	0.9331679344177246	70.98089821452494	63.62101413536846	0.0	232.0	232	1.5054649243902913	1		20246.538050734307	20237.0	14792.0	26964.0	1.5164657E7	2365.057399492691	-0.9809842121415485	-883.2563704681023	-0.007839202994253537	-0.033969682288926814	1.581556192571593	1.4001915991146803	-0.7611470673976105	1.1295284113771193	7.120182994444734	12.167562545743753	0.6043574009118168	0.9409547738693466
ID353189	353189	3	0.978419303894043	70.07022498795381	61.11350324910991	0.0	92.0	92	1.5809559019877397	1		20300.192448233833	20422.0	13420.0	26604.0	1.6666458E7	2833.81607265719	-0.981050195322613	-741.7285268324658	0.0027595679897867145	-0.005763155080726563	1.7117963959340616	1.4786257434127879	-0.8983393499737137	1.157694165382984	7.852164423780143	10.535672895286456	0.8889445920049673	0.9700528479154423
ID388005	388005	3	0.9693974256515503	70.95045208765764	63.327341090933324	0.0	231.0	231	1.551005353642061	1		20158.007547169793	20311.0	13821.0	25602.0	1.6025616E7	2494.2481509933796	-0.9810946153072311	-838.8094476462663	-0.0027660405989229134	-0.001552282254246724	1.6240346592595758	1.4852371076187296	0.03245868992603905	1.093451443496035	7.5574706015801905	10.39229241436457	0.8793537378613224	0.9790640394088672
ID344996	344996	3	0.9690300822257996	74.34593603565682	61.30391312542475	0.0	59.0	59	1.4953813218041003	1		20397.810810810824	20588.0	13655.0	26073.0	1.509438E7	2346.5473405695107	-0.9809468068832552	-895.0801442980735	-0.006713256779344798	-0.004488562234191689	1.5743781182736638	1.433827052654747	-1.0209140941964348	1.09802511771464	7.025120471154411	10.168399111445423	0.8538045643877483	0.9749340369393136
ID336802	336802	3	0.9968283176422119	70.36079647408664	63.204213578477706	0.0	21.0	21	1.5485647457514031	1		20185.310998735786	20366.0	12621.0	27841.0	1.5966581E7	2908.529589679884	-0.9809923910133728	-716.3579810344887	-0.0010597566625241246	-0.009454168451192261	1.6086945511900013	1.5157210632797005	1.0997985929295988	1.061339444415403	7.533704970757594	10.812468303399857	0.809783228888253	0.9548192771084328
ID341929	341929	3	0.9674813747406006	72.30990802569565	61.751297577336715	0.0	45.0	45	1.5372880438193413	1		20509.04999999999	20731.0	14062.0	26746.0	1.5997059E7	2512.770674669462	-0.9809563074447606	-840.8551472252557	0.007634991413744003	0.009959556371338368	1.5881005677730182	1.5053908872312802	-1.2517330238849498	1.0549423284299655	7.42438306897375	10.451877524637203	0.8540466857342867	0.9671826625387
ID338088	338088	3	0.9863558411598206	70.6120206414776	62.49657034557364	0.0	27.0	27	1.57856160120144	1		20250.03276699032	20414.0	13322.0	27081.0	1.6686027E7	2735.961523527018	-0.9810123224210756	-764.8008368077446	8.193207278933293E-4	-0.007874582514185335	1.6282420946163714	1.5454510235932533	2.0172027834865136	1.053570815094887	7.828398792957588	11.04633772734756	0.8062062695587943	0.9564459930313587
ID339370	339370	3	0.9908394813537598	70.48756637317886	62.522979314733476	0.0	33.0	33	1.588117146106212	1		20326.736842105263	20588.0	12937.0	26994.0	1.6993152E7	2713.635155692435	-0.9810121092767953	-774.0051455756566	-0.0015299766805684214	0.002129842517818315	1.688546037424861	1.5194302085324167	-1.163989429932816	1.1113021367765155	7.923461316247907	10.455681219094684	0.9107939531927679	0.977139507620164
ID371626	371626	3	0.9733504056930542	69.11065624246494	64.69591512105364	0.0	166.0	166	1.5650858287746432	1		20003.562422744148	20488.0	13187.0	25757.0	1.6182882E7	2743.2982008314752	-0.9810404273384365	-754.6102202560877	-0.010132812290075963	-0.005821472098642287	1.6648652515944913	1.505303277497715	2.2414422644469703	1.1059998848617523	7.695311260351133	10.887838689099038	0.8157417667680678	0.9608308605341249
ID343216	343216	3	0.9532202482223511	73.00005125562046	60.50824612876012	0.0	51.0	51	1.464714059021052	1		20710.115921787718	20488.0	15133.0	29499.0	1.4828443E7	2722.0953640823695	-0.9806963850364255	-773.0456088631081	0.06895794870888204	-0.03048282710807842	1.4632010067000722	1.4223010036351103	2.9662934474674736	1.0287562217564565	6.7399329012834635	17.203700622311924	0.2861684058735103	0.8336272780717231
ID391344	391344	3	0.9703324437141418	69.08469932308995	62.56172137348756	0.0	245.0	245	1.5004315939372326	1		20237.718328840983	20199.0	13541.0	26366.0	1.5016387E7	2449.8178824958372	-0.9810327053985896	-854.5467730313281	0.01989547027165516	0.014838687725353083	1.5697993083262536	1.3620761893365483	-1.1905788144100677	1.1525047722116668	7.0726517327995815	13.818857024013107	0.4654230528063725	0.9317470256731365
ID340659	340659	3	0.9888437986373901	70.91749446488669	62.02876391963307	0.0	39.0	39	1.5470985329444213	1		20394.16940581543	20617.0	13617.0	27247.0	1.6131788E7	2645.362922458563	-0.9809523603137975	-794.067653522833	-9.19448722143447E-4	0.0027997882106351123	1.6145081795490146	1.509236546828011	1.9034158399853744	1.0697515793281411	7.5194455922640655	10.219858853665995	0.9047027068321936	0.9826086956521742
ID368317	368317	3	0.975667417049408	69.00508414390129	63.81073900436011	0.0	153.0	153	1.6042309526385676	1		20123.832941176475	20589.0	13668.0	25677.0	1.7105258E7	2731.7343999542813	-0.981109641476014	-765.208120910717	-0.012501671244516907	0.009245998033540193	1.7138620147800754	1.5351026942724904	-0.9515506047241703	1.1164477928248975	8.085067605841452	10.948665606666774	0.8475613347031216	0.9599322799097068
ID369597	369597	3	0.9765586256980896	69.17876589279625	63.55418211773184	0.0	158.0	158	1.5966682425064198	1		20104.959667852898	20568.0	13611.0	26338.0	1.6948481E7	2758.7697218903363	-0.9810562291248225	-754.8231623273832	0.0015977856136358945	0.013038472243982855	1.6934762434497106	1.5192473126430228	-1.008438045064329	1.1146810854011537	8.009017587209204	10.93547395244493	0.8416158200869689	0.9689476710753309
ID367548	367548	3	0.9730689525604248	69.04621999662979	63.80106550794408	0.0	150.0	150	1.5990354317121183	1		20189.832151300234	20702.0	13634.0	26043.0	1.7080598E7	2751.742190295566	-0.9811336113007307	-763.1226388135268	-0.0035603723820562846	0.01278772150017261	1.6902309652616936	1.535902202951696	-0.9908191182609926	1.1004808522400766	8.032783218031781	10.85390984249536	0.8568474155746413	0.9718228867165042
ID366015	366015	3	0.9755584001541138	68.87985302433471	63.92051868689414	0.0	144.0	144	1.594771961264293	1		20220.495238095227	20707.0	13256.0	26229.0	1.6985216E7	2853.280319913539	-0.9810654217280712	-734.3780290275752	-0.003454321722915395	0.007076778205841673	1.7303162839626924	1.4928129423300425	-0.7998284245400379	1.159097858075872	7.990005082551131	11.62954368492244	0.7423890726340777	0.9545712663259509
ID366783	366783	3	0.9887798428535461	68.84442844524753	63.93800222437596	0.0	147.0	147	1.6009266629251127	1		20229.204250295144	20700.0	13248.0	26419.0	1.7134136E7	2858.9893860062393	-0.9809937065815554	-730.4071967178403	0.008644143118919749	5.507376601336627E-4	1.760590138569356	1.4771765397910726	2.339793738494288	1.191861697734767	8.051795722689844	10.740106863174944	0.8771733063400483	0.9758064516129039
ID352952	352952	3	0.9312190413475037	70.67359825064332	61.656907005251426	0.0	91.0	91	1.390529355285867	1		20356.434374999997	20388.0	14004.0	26924.0	1.3028118E7	2288.1121395455625	-0.9809519878444458	-916.3312377714126	0.0023333730254301347	0.005262652401470645	1.590851490340935	1.1735559170514123	-0.8461457493624888	1.355582181663732	6.074495238251235	12.12642033117545	0.5191045365291481	0.9019054340155263
ID371384	371384	3	0.9734463095664978	69.13893563487149	64.33011614815388	0.0	165.0	165	1.5804773320049332	1		20014.263922518167	20462.0	13313.0	25727.0	1.6531782E7	2730.51018930471	-0.9810493425108006	-758.9136868172764	0.0018541988826924524	0.031149528434214677	1.7145141084123015	1.5080320898369204	2.1863226300221035	1.1369215018479548	7.847411297615652	10.66477309327605	0.8670278344759789	0.9694656488549619
ID367034	367034	3	0.9825445413589478	69.04264086347406	63.84205674345729	0.0	148.0	148	1.590021363991792	1		20204.576047904196	20737.0	13643.0	25928.0	1.6870821E7	2764.2363340887823	-0.9810905611145246	-758.4640873916052	-0.0040773696275011465	0.014504533509207095	1.6970023898803759	1.514797006165083	-0.9538995271294437	1.120283696742028	7.942473820905977	11.689823569770795	0.7303814640138601	0.9564968517458503
ID387770	387770	3	0.958325207233429	70.88206503226534	63.67698954646827	0.0	230.0	230	1.5436719539136776	1		20170.078580481608	20325.0	14455.0	26073.0	1.5914192E7	2437.150191775027	-0.9810612659585027	-857.4335565981405	-1.0208429411004179E-4	0.001294152747418814	1.6069493078791464	1.508036220165018	-0.31837152957373543	1.0655906578313517	7.486173709112453	10.838728531989812	0.8007797573317845	0.9580291970802919
ID332997	332997	3	0.9810834527015686	65.95785814277315	63.50350447521707	0.0	4.0	4	1.5505175393970534	1		20001.122784810163	20199.0	14499.0	25901.0	1.5800887E7	2469.4923189126143	-0.9811554010296963	-843.388337247182	-0.002175645748021267	0.0038127047460050603	1.5721925560847507	1.5470110612276329	0.849096130336292	1.0162775144200553	7.552717475415683	10.629127146940828	0.8400746874173223	0.9724602203182381
ID334791	334791	3	0.9154108166694641	68.54032248248798	62.8569461517558	0.0	12.0	12	1.091887372476696	1		20963.146464646456	20408.0	16394.0	28667.0	8301406.0	2745.6409961536524	-0.9800936276339244	-751.8274104154349	-0.054268130138779416	0.039833633865309796	1.2321863371828374	0.9807594637339473	1.1573558379113589	1.2563593651104399	3.745463417638501	10.564898566024675	0.4216817059479558	0.7943548387096784
ID367815	367815	3	0.9798305034637451	69.02985515427144	63.808028158465945	0.0	151.0	151	1.6018714412091328	1		20171.845336481674	20680.0	13558.0	25896.0	1.7085553E7	2739.8064280684066	-0.9810686498884278	-763.0861229002555	-0.006351369993711782	0.003962396057890081	1.7195020299654975	1.506232793668382	-0.9296018958764537	1.141591151908003	8.061301975018873	11.16564510504769	0.8125449852157738	0.9696969696969695
ID366273	366273	3	0.9810368418693542	68.8721568743365	63.89819142127593	0.0	145.0	145	1.586687482969223	1		20221.424278846156	20717.0	13258.0	26189.0	1.6824225E7	2883.6821359029973	-0.9810570468556992	-726.3416139718164	-0.004544107402742448	0.01577184300616383	1.7285415563670796	1.472023192392339	-0.9347632899373107	1.1742624472905523	7.909201937754363	11.04327215962462	0.8149800491802689	0.9646376811594201
ID366529	366529	3	0.9756776690483093	68.85166085178383	63.92557239456365	0.0	146.0	146	1.6018714412091326	1		20216.93144208037	20657.0	13288.0	26228.0	1.7103524E7	2856.1092573584788	-0.980996878979737	-730.8245177632258	2.053169903139932E-4	0.00507359706678189	1.735176009826856	1.4900113279446596	-0.7615058511744301	1.16453880402398	8.06130197501887	11.28171014820249	0.7959122315262377	0.9674843126069598
ID369345	369345	3	0.9728854894638062	69.06930078903488	63.36831096661889	0.0	157.0	157	1.6042309526385672	1		20108.435806831578	20580.0	13663.0	26416.0	1.7072062E7	2695.3707875707832	-0.9811532488559958	-776.7658390133679	-0.0021132625984929426	8.171374109975262E-4	1.6822148101765353	1.54921513811763	-1.023687816808297	1.085849711112755	8.08506760584145	10.74318886626493	0.880292695740105	0.9792746113989635
ID362179	362179	3	0.956884503364563	69.06890429426869	61.76529923291092	0.0	129.0	129	1.5363035492938917	1		20063.840411840436	19944.0	14679.0	27131.0	1.5589604E7	2283.437881128589	-0.9811275106031591	-913.5895478857908	-0.002645648663048429	-8.911162957020737E-4	1.606516047349631	1.4812757091550852	-1.4143335420663066	1.084548971822391	7.414876816644721	10.390963798925027	0.8629828019976282	0.9671419714817115
ID336578	336578	3	0.9863024950027466	70.13322998435748	63.43485385286081	0.0	20.0	20	1.5597599218784675	1		20143.919254658365	20335.0	12873.0	27622.0	1.6215855E7	2914.8237284354263	-0.9810411406101848	-715.2151180491823	-0.002099458614800869	-0.002438361162179317	1.624506513202372	1.5170189641619136	1.0349167353950073	1.0708544530950148	7.643026872541452	10.666808694362098	0.8441239802975254	0.966927239927841
ID362434	362434	3	0.8964330554008484	68.41356878629844	62.06738414645764	0.0	130.0	130	1.3098490878478197	1		20407.069026548637	20286.0	14725.0	26867.0	1.1529994E7	2345.2307188546533	-0.9804221162144808	-871.5100672899881	-0.05766712364482773	-0.04456311828295589	1.3516820163976897	1.1889963294536376	-1.0016875976633297	1.1368260632215816	5.390045070560973	18.97350454496916	0.1881512679565287	0.7241379310344832
ID368066	368066	3	0.9732952117919922	69.02896290584201	63.786925282333435	0.0	152.0	152	1.5862106422423112	1		20135.766826923104	20635.0	13468.0	26003.0	1.6752958E7	2751.93627900642	-0.9810656616110826	-758.2418242686598	-0.0017079905294111076	0.023613435817322823	1.6785452652304909	1.5170233196506497	-1.1266977009685806	1.106472948363798	7.904448811589853	10.815188581765554	0.8492064073908153	0.9770857814336078
ID387533	387533	3	0.934711217880249	70.9945315419362	64.08028733784457	0.0	229.0	229	1.5279097341628052	1		20115.669689119186	20197.0	14390.0	26434.0	1.5529297E7	2293.44433816427	-0.9810730026972863	-909.2763423080269	0.0032877287297202735	0.01686439996019634	1.600534017532199	1.4730865177992831	2.906284318010314	1.0865173214152526	7.334073671847943	10.458474443933685	0.8425941764520324	0.9735015772870662
ID352716	352716	3	0.9646138548851013	71.31280165134748	61.816225215537344	0.0	90.0	90	1.4903139357585498	1		20521.177506775046	20429.0	14939.0	27707.0	1.5144629E7	2374.652548103663	-0.9808129195024269	-883.5059506546174	0.04025767736845829	-0.06929199526082527	1.6000450668124138	1.2963248259587257	-0.7716178699236391	1.2342933150486146	6.97758920950926	18.91210689519217	0.2451519961698317	0.846597462514418
ID337871	337871	3	0.9859045147895813	70.5089756986661	62.35905211378045	0.0	26.0	26	1.5785616012014387	1		20231.66787878789	20348.0	13081.0	26948.0	1.6691126E7	2709.993010192056	-0.9809909794811146	-770.5463835016753	-0.004223090570742981	0.005194325852784357	1.6457648283766275	1.5551036287464646	-1.0923235093192833	1.0582991370827441	7.828398792957575	10.580475398986463	0.8787643739745455	0.9757109004739338
ID361928	361928	3	0.9657750725746155	69.24768124706358	61.95896084200066	0.0	128.0	128	1.5553887972022729	1		20029.38749999999	19922.0	14412.0	27471.0	1.602351E7	2296.529335449359	-0.9810474678465432	-902.9182809884047	0.002437745960951254	0.015259985589905349	1.69220031825993	1.4782224938355006	-1.2978125105089726	1.1447534625651834	7.600248737060834	10.98987425103269	0.7907737122874305	0.95748502994012
ID365768	365768	3	0.9778153896331787	68.90328196296632	63.89502742906938	0.0	143.0	143	1.5838242851782969	1		20204.13389626056	20732.0	13223.0	26241.0	1.6749227E7	2878.7306138341564	-0.9809874734470219	-724.2572236591756	0.002867751951729349	0.008716782497188215	1.7040611799976313	1.484514612094815	2.3174161889624285	1.14789114644888	7.88068318076727	11.096492865755593	0.8042707155792892	0.9650756693830036
ID362698	362698	3	0.9397234320640564	67.5937698237754	62.4190445856496	0.0	131.0	131	1.5144827649866008	1		19977.114624505917	20239.0	14334.0	25778.0	1.516263E7	2293.693896893969	-0.9811220009918785	-905.3038218753409	0.0010636071987850952	0.003837331125536083	1.5569303619866766	1.4914252033167916	0.7029761784572732	1.0439211825871035	7.205739265406013	10.068048207952723	0.8933010299179595	0.9774339136041259
ID361685	361685	3	0.9706946015357971	69.4173554424002	62.2469591558634	0.0	127.0	127	1.5402377517645	1		20053.253826530614	19941.0	13731.0	27891.0	1.5721751E7	2434.0660200888906	-0.9810387440457888	-852.514062591826	0.001260212756696181	-6.834945885841422E-4	1.6557229880925788	1.4439605354877583	2.0411702186136917	1.1466539059762384	7.4529018259608435	10.420047069777345	0.8625730855705481	0.9613733905579402
ID362965	362965	3	0.9814452528953552	67.11347536931046	62.79398161683693	0.0	132.0	132	1.602343621452609	1		20005.807556080294	20269.0	12635.0	25136.0	1.6944919E7	2719.5937812956518	-0.9810241191172762	-760.6060621678224	0.0023110461055806655	-0.003797508937022157	1.6449968475437529	1.5812269764767057	0.8367239989851254	1.0403293594251342	8.066055101183368	10.666930209912456	0.8908244762015397	0.9719358533791512
ID391124	391124	3	0.9700976610183716	69.12871371123055	62.51714480668475	0.0	244.0	244	1.538271908268102	1		20193.256050955402	20074.0	13645.0	27115.0	1.5851706E7	2466.2565621864564	-0.9809697368760432	-844.1291743252657	-0.0030550725881960607	-0.011767361344250531	1.6173975168525485	1.4563491024947677	-0.9969531184042223	1.1105836602514467	7.43388932130279	11.978772021780843	0.6510305307770866	0.9455864570737612
ID368592	368592	3	0.9719569087028503	69.0087705381675	63.742002521387036	0.0	154.0	154	1.582390743519189	1		20108.253929866987	20611.0	13651.0	26072.0	1.6629526E7	2747.459362751231	-0.9810631331002435	-758.3364099105628	0.0024858395861312647	0.021965598008268625	1.699014756717748	1.5038560304264021	2.065291921058383	1.1297722137909776	7.866423802273728	11.100239220023797	0.8022736485741749	0.9735294117647064
ID354771	354771	3	0.9646369814872742	69.7755562506837	59.21114094005315	0.0	99.0	99	1.6028156625945196	1		20213.911452184195	20556.0	14032.0	25267.0	1.7121183E7	2555.4077791385735	-0.9810754982700992	-820.1591191154434	3.945637137021656E-4	-0.003337445494874688	1.6363655961920076	1.5942989249213186	-1.2609934280810755	1.0263856862807363	8.070808227347891	10.749980516333299	0.877630156670105	0.9647727272727267
ID368851	368851	3	0.9707905054092407	69.06280460951817	63.639755738257456	0.0	155.0	155	1.6042309526385676	1		20145.246768507634	20651.0	13780.0	26188.0	1.7143605E7	2723.234930173308	-0.9810406075508152	-765.5614320781132	0.002666910784514874	0.00507914237626741	1.696058547202777	1.5335851849606015	-1.0420084824176203	1.105943487088622	8.085067605841454	10.785550441081192	0.8733913598432175	0.9725557461406522
ID341725	341725	3	0.9814342260360718	71.7384370224584	61.66100485805389	0.0	44.0	44	1.4984135276655932	1		20506.89905787348	20637.0	13421.0	26577.0	1.5236626E7	2431.79446776711	-0.9808967793988599	-866.0038862387117	-0.0019389189583899052	-0.006742894723285446	1.6002472630945856	1.427386774778298	-1.1722346620513193	1.121102767218182	7.053639228141516	10.795349469366176	0.7605883958104981	0.9422222222222227
ID365277	365277	3	0.9759612679481506	68.9320213338597	63.90003480617046	0.0	141.0	141	1.588593414566794	1		20200.16067146283	20671.0	13212.0	26154.0	1.6846934E7	2849.7621063852357	-0.9810044612447415	-732.1424344242073	-0.0029467933977282653	0.009705271431889791	1.7305047640079094	1.473029433786472	2.2814213479820538	1.1747930654444483	7.928214442412427	10.939799794100624	0.83246599852976	0.9714618520675596
ID339164	339164	3	0.994878351688385	70.58725142671774	62.63407806978333	0.0	32.0	32	1.585733658126206	1		20305.673493975894	20539.0	13177.0	26976.0	1.6853709E7	2722.007826694273	-0.9810723808664852	-773.3268442134666	-0.0020766147356422824	-0.0025240527701942445	1.6718813027083155	1.5262963719897293	-1.0543760274452436	1.0953844439326006	7.899695685425329	10.546544178914461	0.8924828370638413	0.9736379613356768
ID365020	365020	3	0.9777083396911621	68.87190526925811	63.841601219060806	0.0	140.0	140	1.598562274302229	1		20211.01303317536	20687.0	13330.0	26198.0	1.7058095E7	2807.431300802699	-0.9810325036636589	-744.7016703884137	-0.0020143617902391967	0.001263129299803736	1.7549389812139886	1.4799384899810086	2.41632749083995	1.1858188655100854	8.028030091867262	10.50621978290193	0.9139572711889213	0.9819767441860467
ID340447	340447	3	0.9732093811035156	70.96656831939848	62.34155346761711	0.0	38.0	38	1.5708753152343276	1		20327.737163814196	20647.0	12928.0	25849.0	1.6628089E7	2558.0860268081424	-0.9809936610574346	-820.2979348037094	0.007632072470426566	-7.630150771727971E-4	1.7241716509383969	1.4682385471334465	-0.8816587288659693	1.174313025839451	7.75234877432534	10.305703362725165	0.9172503621066569	0.9813477737665466
ID390878	390878	3	0.9310312271118164	69.84562916499384	61.69090626908435	0.0	243.0	243	1.1366942682055599	1		20928.145882352932	20293.0	16020.0	27957.0	8894462.0	2872.537788540418	-0.9802526324674632	-723.3088969363332	-0.010828365054579712	-0.008278379209906596	1.1726254316462361	1.083261200085099	-1.15236718375361	1.082495552830764	4.059169744496518	11.870952936381851	0.3619727776988903	0.8405511811023616
ID365529	365529	3	0.9783686399459839	68.93858536805318	63.89900782762834	0.0	142.0	142	1.5990354317121178	1		20212.90047393366	20712.0	13374.0	26221.0	1.7059688E7	2836.8707740082336	-0.9810682770151066	-738.4620336823841	0.0010332469410085415	-0.0050775126710028	1.7634371755586338	1.4722777844854806	-0.7893251430037682	1.1977611794060352	8.032783218031778	10.777419066035117	0.8690532147796555	0.9785755645628259
ID336344	336344	3	1.0	69.9806036646501	63.568691836245826	0.0	19.0	19	1.570393673243782	1		20155.72850122851	20310.0	13137.0	27530.0	1.6406763E7	2859.194691970337	-0.9810490956486868	-729.8700932817817	0.006146401566327467	0.004245441031734406	1.6251079525816938	1.539730510884707	0.9877202657734224	1.0554496004940048	7.747595648160807	10.59174976924735	0.8678434431982358	0.9742976688583387
ID364773	364773	3	0.9920572638511658	68.9864538327251	63.67361718427101	0.0	139.0	139	1.5985622743022294	1		20214.29669030734	20674.0	13571.0	26373.0	1.7101295E7	2773.157393589871	-0.981050729710033	-754.7673182790946	3.856013527969037E-4	-0.005277159914444478	1.737969441366465	1.4908280257598236	-0.9256536463392806	1.1657745972951388	8.028030091867265	10.971171437009053	0.8381328306562569	0.9734870317002883
ID343012	343012	3	0.9771044850349426	72.87464424534888	60.60719315216517	0.0	50.0	50	1.5495414501977676	1		20597.13710691825	20393.0	14294.0	29369.0	1.6374724E7	2626.548550806219	-0.9808108575648756	-801.6432146786353	0.06038030776362985	-0.016633432888411025	1.5502209392551733	1.4237686050969833	-0.606134343941403	1.0888152286161532	7.543211223086638	16.62302970637913	0.34304079560868467	0.8991501416430597
ID361447	361447	3	0.9739941954612732	69.40928269618828	62.30785037464968	0.0	126.0	126	1.5616987168119552	1		20067.754975124368	20017.0	13216.0	28236.0	1.6134475E7	2605.6183904067816	-0.9810371591557075	-796.8930371372269	-0.0012176415550281842	-0.007264622524192689	1.6743200873973527	1.487770741750952	2.1730113052035422	1.1253885026847963	7.662039377199537	10.242166719309008	0.9178475687126949	0.9799392097264442
ID332774	332774	3	0.9571912288665771	66.36945079080306	63.47621496237558	0.0	3.0	3	1.572800408254755	1		20036.509756097552	20248.0	14588.0	26078.0	1.6429938E7	2464.980903249465	-0.9810591247023627	-842.0417893675443	-0.005495807031631321	-0.004877463289980321	1.6061657012888326	1.5626863507603737	-0.5028949731331053	1.0278234659868264	7.7713612789834015	10.460006899394815	0.8925715114314303	0.9657412876550503
ID334561	334561	3	0.9163635969161987	67.73865384115555	62.86487538896434	0.0	11.0	11	1.0422621267142738	1		21176.011173184354	20698.0	16643.0	27541.0	7581012.0	2646.0931922265413	-0.9799026205078447	-780.3914516347944	-0.050739818625102746	0.004184813469855887	1.2223016018042352	0.8775169495341696	1.0950582884578623	1.3929093933206587	3.412744586122374	8.676159088587761	0.569716289178975	0.8262370540851554
ID387298	387298	3	0.9376572370529175	71.09417969349083	64.65136964258826	0.0	228.0	228	1.5284047640588845	1		20087.074025974038	20231.0	14665.0	25739.0	1.5467047E7	2208.1378184348537	-0.981120756537735	-945.4931275804464	-0.004793326623075733	0.005386019005161436	1.565294728072078	1.5235858214778668	-0.0138080936439102	1.0273754888016442	7.3388267980124455	10.532480221782654	0.8313333394552554	0.9542645241038322
ID361198	361198	3	0.9892609119415283	69.33685373185985	62.41476955057087	0.0	125.0	125	1.5742426831183494	1		20054.185365853686	20130.0	13602.0	27852.0	1.6444432E7	2686.4164231944346	-0.9809822845783123	-770.1308255033244	0.020298202222147507	-0.010496734660971972	1.6808294503167451	1.5200891688262583	-0.6750341539486537	1.1057439818577242	7.785620657476957	10.60102465885014	0.8705774508629548	0.9721068249258165
ID364520	364520	3	0.9768898487091064	69.07792661681431	63.77026971662663	0.0	138.0	138	1.5942975385373697	1		20176.334523809513	20664.0	13605.0	26027.0	1.6948121E7	2757.424442377652	-0.9811064159904099	-759.9244387382392	-0.0064981313992772995	0.02027242697813138	1.6971183768766258	1.5243715178462598	2.12386493714636	1.1133233316209128	7.985251956386617	10.972515989449384	0.8334624591920647	0.9655172413793104
ID344299	344299	3	0.9147069454193115	72.875932970369	60.26857496663631	0.0	56.0	56	1.1246512581682289	1		21423.966587112172	20689.0	15700.0	30589.0	8976642.0	3799.6262563410264	-0.9798249683998368	-547.6754534016915	0.023165072843865316	0.003189114806628012	1.1718417009252253	1.0763587713255023	-1.2729511810360337	1.0887092037928383	3.9736134735352415	8.854675744715784	0.6368690726749916	0.89989235737352
ID354539	354539	3	0.9527300000190735	69.69769743997874	60.02750735337306	0.0	98.0	98	1.6009266629251107	1		20226.37588652481	20540.0	13700.0	25620.0	1.7111514E7	2609.9205860797188	-0.9810792873011843	-803.6878305801612	-0.004096746174183769	0.005386504319891294	1.616199435085681	1.5909905001801388	1.9764103650026978	1.0158448054232179	8.051795722689825	10.83894364176296	0.8612489310488701	0.9741230592294421
ID336117	336117	3	0.9858705401420593	69.67622646447458	63.475436150815646	0.0	18.0	18	1.5737620716941976	1		20168.51652386778	20337.0	13097.0	27596.0	1.6477678E7	2851.068676491714	-0.9810253977102396	-731.4823330198548	0.002248205758763269	0.008469282221514286	1.6137404962014008	1.5583057615327816	0.4478903254933278	1.035573721176576	7.780867531312433	10.835638709671262	0.8327772519704785	0.9767303102625297
ID390645	390645	3	0.932013213634491	69.64604526149543	62.54307440717922	0.0	242.0	242	0.9786256391824195	1		22194.65615141955	21233.0	16916.0	31514.0	7035706.0	3409.3306748365358	-0.978699317938175	-598.2256998322956	-0.03830405906513976	0.03955770811986046	1.0616276374041789	0.9618920677319758	-0.8032763092517458	1.1036868615699966	3.008728862138523	8.417098269862047	0.5336642628230105	0.8600543478260864
ID364276	364276	3	0.9779520034790039	68.20481778259136	63.77430074949825	0.0	137.0	137	1.5592748464750816	1		20165.106965174127	20584.0	12814.0	26277.0	1.6212746E7	2821.529990170382	-0.981025042593592	-739.0011921490732	-0.012692335801122738	-0.006702920222190995	1.653628200438543	1.4889565471450898	-0.7347037804345045	1.1105953384665206	7.638273746376968	10.879073066376295	0.8110008245200839	0.970410628019324
ID386807	386807	3	0.9606554508209229	71.19602062627267	64.1469523024448	0.0	226.0	226	1.5742426831183485	1		20112.41809290953	20405.0	14491.0	25092.0	1.6451958E7	2413.519751820197	-0.9811293635051017	-866.5290991606204	0.0030492458513399724	0.006936816520678906	1.6402873668023945	1.5266215861955643	0.19365151853698506	1.0744557666645422	7.785620657476949	10.592577440165996	0.8719665160674664	0.9767441860465118
ID337654	337654	3	0.9856827259063721	70.461156036438	62.33507628420429	0.0	25.0	25	1.583346582170844	1		20204.277978339353	20370.0	13162.0	27430.0	1.6789755E7	2688.614356873134	-0.9810361723173493	-777.5061586073333	0.0058090920498707465	0.00802904082704715	1.646265404254734	1.5428017000288212	-1.3096225649436897	1.06706221818655	7.875930054602736	10.625318794289583	0.8766531067546213	0.9712778429073853
ID351984	351984	3	0.9104048609733582	72.91854877968403	59.702010588605795	0.0	87.0	87	1.1772331189594145	1		21012.116483516496	20555.0	16006.0	30664.0	9560513.0	3427.5878685358102	-0.9803923528474765	-613.0355081401053	-0.003433427508570158	0.0016279262457602874	1.3084494308452672	1.0736037209941351	-1.0369263106428066	1.2187452458097572	4.353863566696485	8.024148966486395	0.8497412759395804	0.9591623036649217
ID360947	360947	3	0.9229405522346497	68.5183164920779	62.756180222836605	0.0	124.0	124	1.4657466386762819	1		20035.468354430366	20078.0	14570.0	26645.0	1.4245218E7	2243.073232287701	-0.9811069610921848	-927.6850976701108	0.018426860927841952	0.01055806394670928	1.5254489235865838	1.368364581285543	-0.941011110234381	1.1147971413827915	6.749439153612511	12.633262355368391	0.5314305539937393	0.9173126614987083
ID387059	387059	3	0.9449490308761597	71.15425903105435	64.515442925163	0.0	227.0	227	1.550517539397051	1		20086.38413098234	20336.0	14843.0	25195.0	1.5948589E7	2350.0320128323283	-0.981113848049239	-888.0428199692128	0.008251740005901315	-0.0014977640374313392	1.6013816553053462	1.5241844295202456	0.3823430882399172	1.0506482183454657	7.55271747541566	10.410287111170007	0.8757652099421164	0.9677222898903778
ID360701	360701	3	0.9804874062538147	68.73943952045748	62.70766887006099	0.0	123.0	123	1.5470985329444227	1		19998.579214195208	20194.0	14110.0	26050.0	1.5778879E7	2544.687450091601	-0.9811160518820475	-816.6242511084874	-0.0049618086545670775	-0.0016849647821774814	1.616144238842551	1.507130190823777	-0.7689076835795655	1.072332203735623	7.519445592264077	10.5963568191172	0.8415550625509853	0.9628727936701157
ID337412	337412	4	0.9328891038894653	15.450722480948887	46.485196870907465	0.0	24.0	24	1.292992106909737	1		19678.48731884059	19749.0	13698.0	26392.0	1.0862525E7	2391.9185762349825	-0.9810765719368219	-853.057698361655	-0.008187354534426886	-0.01745398041969794	1.3658274420985872	1.1947513364679783	-0.7208365074675422	1.1431897168965368	5.252204411790007	10.439442421504541	0.605615354583523	0.9309182813816346
ID332291	332291	4	0.9209065437316895	15.803637334927087	46.420268844378285	0.0	1.0	1	1.335018795023991	1		19853.236394557807	19717.0	14535.0	28543.0	1.1673703E7	2506.0217691723783	-0.9808264399498124	-810.5239956968029	0.05132081002970758	-0.012513047796992123	1.37309091479763	1.3019728349151074	2.602253121264903	1.0546233208369202	5.59918262179966	12.477790585593228	0.45191745023567753	0.9103554868624424
ID390147	390147	4	0.9735897183418274	23.11398720646346	46.83836511269974	0.0	240.0	240	1.3741116681181356	1		19571.84430176567	19752.0	13356.0	27341.0	1.2193259E7	2578.920281778894	-0.9809619260225741	-782.0832265670736	0.0031765013470204983	0.0013122843679185731	1.455018778652019	1.3200011413281816	-0.23582282303508187	1.1022860004408657	5.93190145331577	8.937339907162595	0.9332268825832643	0.9788235294117644
ID339980	339980	4	0.8849765062332153	16.33270722463734	46.56281847830905	0.0	36.0	36	1.3127335861392382	1		19727.752631578936	19781.0	14271.0	26573.0	1.1244819E7	2244.013647804053	-0.9809908587319757	-907.3703371634284	0.0043649064321732755	-0.0019311310346447458	1.405003114258956	1.212570263277842	-0.5528717855571085	1.1586983095403693	5.413810701383546	11.619903526107	0.5038576833568462	0.9245129870129873
ID345621	345621	4	0.9137778878211975	14.911404207599416	43.65521249062072	0.0	62.0	62	1.2604028724445395	1		19868.465779467693	20007.0	14091.0	25715.0	1.0450813E7	2308.578990215587	-0.9806455538229598	-872.1293545243551	-0.01597507729711996	0.03191026115787076	1.1867484879317571	1.1417822534795512	0.2624263520908793	1.0393824954934905	4.990782472741632	13.349890311061282	0.351903114481386	0.8508914100486218
ID397333	397333	4	0.9698691368103027	22.235665989175104	44.131587038772146	0.0	271.0	271	1.3883515475980694	1		19338.09105180534	19629.0	13255.0	25631.0	1.2318364E7	2589.8958007981983	-0.9811098851059976	-775.6117093391243	-0.005959241883902478	-0.002073741131686529	1.4553691784113916	1.345826577290837	0.35456634993129454	1.0813942917824262	6.055482733593179	9.175531994380034	0.9038495088022318	0.9717772692601067
ID386064	386064	4	0.937275767326355	22.646250678608197	46.61327373191936	0.0	223.0	223	1.343491603544277	1		19430.656666666673	19577.0	13507.0	26776.0	1.1658394E7	2386.1575909546164	-0.9810199357674362	-841.7798119800808	-0.004723414309871303	0.0025304329685474506	1.4549099878461278	1.252383354891681	-0.32299920695444556	1.161712970843471	5.6704795142674005	9.048086466549538	0.8703945548304789	0.9613215149073325
ID333854	333854	4	0.907387375831604	16.266573485460913	46.415295703859094	0.0	8.0	8	1.2970810914780881	1		19818.471223021603	19728.0	14887.0	27804.0	1.101907E7	2423.130474131736	-0.9810159509508354	-845.2994145670078	0.047690974810655075	-0.012592244386336956	1.3131426742983632	1.2372637945766887	-0.07897105689731614	1.0613279723000666	5.2854762949416125	13.510223044789988	0.363889023391947	0.875590551181102
ID385562	385562	4	0.9542484879493713	22.47116256815391	46.44694990116126	0.0	221.0	221	1.3429284127404286	1		19486.471476510083	19674.0	13548.0	26803.0	1.1613937E7	2523.558724531655	-0.9810955818910239	-801.4894171398337	-0.004585628003196473	0.007276516511171288	1.4600934650326307	1.2534002330180907	2.8971378779516557	1.164906010522145	5.665726388102879	9.06462658760116	0.8664941301012516	0.9659643435980554
ID394777	394777	4	0.9816737771034241	26.125999220146895	45.271754029489806	0.0	260.0	260	1.4126583227723348	1		19634.301515151532	19928.0	12731.0	26740.0	1.2958639E7	2876.794819320826	-0.9810558486237871	-706.8953738710755	-0.009408687895445076	0.004175238113829921	1.470929534773876	1.3869594468866708	0.9573298150734167	1.060542568909058	6.269373410996396	9.2269496218206	0.9253748731837922	0.976313841598816
ID395289	395289	4	0.8864584565162659	22.940000636237222	47.094681856055395	0.0	262.0	262	1.3190572791622317	1		19428.057491289183	19528.0	13996.0	25315.0	1.1151705E7	2159.973671185435	-0.9810361115660181	-930.6117259619823	0.024313297365130302	0.004686776640752484	1.375395458095255	1.2830343945680005	-0.2424718792899321	1.0719864283594305	5.466095089193216	9.665981318434623	0.73518247107551	0.9551495016611296
ID353829	353829	4	0.8946192264556885	15.22603787341986	43.288493985967335	0.0	95.0	95	1.3558226151896648	1		19909.35420098846	19835.0	14812.0	28437.0	1.2084978E7	2366.8600925629253	-0.9810154151139243	-869.3392896451901	0.01836000477563406	-0.003547829912236207	1.4532038074841287	1.2464781964310905	-0.7287034156801835	1.1658477554159663	5.775048289886737	12.261661272252958	0.48268839216688686	0.9094311377245506
ID389671	389671	4	0.9438056349754333	22.99274217831283	46.946707878630875	0.0	238.0	238	1.3597226677520882	1		19556.27422003284	19706.0	14214.0	26984.0	1.1909771E7	2357.2425876676134	-0.9810512877208402	-859.0606890001648	-0.00640810089994438	0.011331624394047187	1.44044037626761	1.2949383893282087	-0.4375501531248824	1.1123620923887236	5.80832017303836	9.3515536779918	0.8346278456235606	0.9690721649484538
ID392743	392743	4	0.9968339204788208	23.289218823540462	46.8205538793697	0.0	251.0	251	1.398665933537525	1		19593.428129829965	19775.0	12497.0	27830.0	1.2676948E7	2941.5053775372508	-0.981016559651298	-688.4496660737279	-5.055471123993848E-4	0.003232795250360773	1.4952716758292754	1.3272679523674562	2.985112040366036	1.126578603184195	6.145792130718985	9.574904205237228	0.8424009651411981	0.9620535714285713
ID401956	401956	4	0.9521352052688599	17.97266099643906	40.30222806405835	0.0	291.0	291	1.3630566882890522	1		19531.063311688333	19700.0	13671.0	25943.0	1.2031135E7	2487.560359207503	-0.9810727785350215	-813.9479204555813	0.00357569132724474	0.0011091662202714942	1.4794492024009873	1.2864562253154173	-0.6359639455239892	1.1500190782148467	5.836838930025447	9.155061062282362	0.8751149080979241	0.973058637083993
ID399907	399907	4	0.9669383764266968	18.001872189177906	40.616397431367346	0.0	282.0	282	1.3730101756219868	1		19380.246794871782	19505.0	12716.0	25541.0	1.2093274E7	2468.6535077328526	-0.9811561953256428	-817.5206235618022	0.0033852439054513246	-3.252339942310462E-4	1.4803345160715342	1.3174377448546395	1.851838012653074	1.1236466556792541	5.922395200986744	8.99098243297762	0.9206465928261032	0.9818754925137906
ID343586	343586	4	0.9433034658432007	14.624039044586569	43.5168051512753	0.0	53.0	53	1.2982470073013368	1		19936.22082585277	20048.0	13166.0	26103.0	1.1104475E7	2343.1961346862695	-0.9810132367306195	-879.200893300515	-0.004520271015357567	-0.012817286747836647	1.3767545359959643	1.2494888493146186	-1.4478984635488905	1.1018541996202325	5.294982547270645	10.965540405176224	0.5533683525913874	0.8962188254223646
ID338479	338479	4	0.889112651348114	16.445533425937366	46.49640199529227	0.0	29.0	29	1.325921457060033	1		19641.148020654062	19782.0	14078.0	26443.0	1.1411507E7	2207.1703304700527	-0.9810537469989798	-921.5745717737676	-5.391343567892217E-5	-0.009482529910175622	1.3906067910130526	1.2867701605546265	-0.8310524378162647	1.0806955535972875	5.523132603167408	9.025555847056433	0.8520153488922911	0.9619205298013241
ID341038	341038	4	0.9078702330589294	15.545540607257763	44.6512931266876	0.0	41.0	41	1.3446172774774456	1		19743.29145728644	19888.0	14103.0	25707.0	1.1786745E7	2207.1260372802276	-0.9811871331359899	-933.0808593417918	0.00545953980162211	-0.006400142404590198	1.4172773937143333	1.295263199294326	-1.3714728711440767	1.0942003096254738	5.679985766596421	9.200179296074433	0.843265881684794	0.9582999198075378
ID355384	355384	4	0.9232040047645569	15.524132491620536	43.250996021367534	0.0	102.0	102	1.2610029214537481	1		19950.677480916045	19765.0	15241.0	28133.0	1.0454155E7	2420.9937431926514	-0.9808153797335019	-842.6127695021723	-0.018124808294048646	-0.04100456032504269	1.3198566200664652	1.173222516210346	2.5313362208662875	1.1249840518998608	4.995535598906139	12.545125585319258	0.39887966431332555	0.8707539353769671
ID389178	389178	4	0.9143088459968567	22.70154636720925	46.74059854415283	0.0	236.0	236	1.2941617065219357	1		19506.882459312852	19685.0	14432.0	25522.0	1.0787306E7	2147.9895805079564	-0.9811469023441006	-945.2289452659738	-0.0030838546522497837	-0.00783948366743893	1.3579669401935734	1.24602258033284	-0.8029450093613576	1.0898413573137902	5.261710664119038	8.760988348417074	0.8614510834234967	0.9651264167393195
ID380487	380487	4	0.8864820003509521	21.660656323154843	46.46552404064972	0.0	201.0	201	1.284186155821739	1		19375.403669724776	19482.0	14016.0	24924.0	1.0559595E7	2078.1520094187554	-0.9811246717623167	-969.244014552064	-0.019173922948539833	0.0020399900877621966	1.3921530395486417	1.192800509116359	-0.6400296055080976	1.1671298166865853	5.180907519322265	9.462217281997274	0.7271598157595228	0.9511343804537519
ID335425	335425	4	0.9483266472816467	15.628576589825407	46.47164313866403	0.0	15.0	15	1.3219216848789084	1		19759.250871080145	19727.0	13749.0	27207.0	1.134181E7	2447.2907711293183	-0.9810136770926868	-834.3515900036622	0.007057591996220581	-0.03724091082355316	1.3895052715158274	1.2270926246839966	-0.6383126858560573	1.132355653978163	5.489860720015799	11.652555222532134	0.5080761991489637	0.9307010475423045
ID342081	342081	4	0.9718213677406311	14.504660066062439	44.358435769005276	0.0	46.0	46	1.3098490878478175	1		19875.316254416975	20093.0	13281.0	25295.0	1.1249429E7	2298.1536268766877	-0.9811760105551764	-901.5716298928514	9.358287405971186E-4	0.003419469433081888	1.3755376924887055	1.2537686085236919	-0.40631583098760754	1.0971224539657252	5.390045070560954	8.813213480524443	0.8720345270293584	0.9675767918088736
ID345155	345155	4	0.8933050632476807	15.05147467911996	43.546860173200564	0.0	60.0	60	1.3350187950239913	1		19706.681355932218	19917.0	14340.0	25552.0	1.1626942E7	2183.705873376155	-0.9810469463228556	-934.2432002274122	-0.0015503635272207446	0.013498092829513012	1.4089279305901703	1.2824800220177097	3.036090429057517	1.098596396358301	5.599182621799664	9.572220421916791	0.7679078642473774	0.9577235772357723
ID385090	385090	4	0.9593935608863831	21.796940837750203	46.166362475428016	0.0	219.0	219	1.3569380597347218	1		19497.717320261418	19666.0	13318.0	26869.0	1.1932603E7	2467.3140926079273	-0.9810413015610777	-817.8395311198135	0.001761809476221146	0.004140266204508201	1.5045192842804647	1.2378871043222595	-0.23784382085710276	1.2153929700270896	5.784554542215772	9.085270163495728	0.8806515259956061	0.9751602564102566
ID392271	392271	4	0.9358878135681152	22.9821261318089	47.0940651124577	0.0	249.0	249	1.3406732836719581	1		19468.695286195303	19612.0	14362.0	26398.0	1.1564405E7	2303.0466564822113	-0.9811793889016268	-881.4116839099011	-0.0020219098632202654	0.011771782086903559	1.4084675555102304	1.3047827561542367	2.4838673250423717	1.0794651821285546	5.646713883444818	8.918621176525539	0.8920931651089271	0.969004893964111
ID394316	394316	4	0.976984441280365	26.761415148776496	44.97445894662068	0.0	258.0	258	1.3757622532995077	1		19666.356800000005	19994.0	12464.0	26148.0	1.2291473E7	2752.2869574023684	-0.9810852778781407	-741.253899518568	-0.0021761687917807664	0.0029974423734115633	1.4886917629301724	1.2966228567032887	0.01423861077824811	1.1481301252973637	5.946160831809319	9.320237871558048	0.8601863026367463	0.9645335389360059
ID379467	379467	4	0.9176478385925293	21.61248825426131	46.35811794636254	0.0	197.0	197	1.306958223392599	1		19259.25222024864	19483.0	13597.0	25048.0	1.0842959E7	2162.128808858024	-0.9811378188694975	-926.6718240020647	-0.0026570505901753177	0.00223035262410824	1.4127785326929432	1.2332132056400646	-0.4726815152965876	1.1456076907315311	5.366279439738376	8.462280468480449	0.9416907785769932	0.9886164623467603
ID381013	381013	4	0.9724779725074768	22.154215597850285	46.531131979926876	0.0	203.0	203	1.3316145766612213	1		19477.671794871807	19574.0	13395.0	26106.0	1.1394438E7	2585.6863066395963	-0.9811606286239708	-784.63000000427	-0.010853994253825902	-0.013858138796220769	1.4303512868026589	1.2427408103969562	3.0850456751699347	1.1509650884851654	5.570663864812566	9.578092727382328	0.763060096981382	0.9482200647249194
ID379991	379991	4	0.9168820977210999	21.361825908190692	46.40544633214941	0.0	199.0	199	1.2970810914780881	1		19337.908602150535	19551.0	13287.0	24961.0	1.0790553E7	2103.4198691725805	-0.9810964991707246	-954.295799653165	-3.3432946112527546E-4	-0.009137404383706199	1.4058500805254046	1.224399303449007	-0.6146476142448887	1.1481957532687819	5.2854762949416125	8.67622686135254	0.8823323346561771	0.9737302977232922
ID353360	353360	4	0.9493481516838074	15.176386524615705	43.4546654013898	0.0	93.0	93	1.3196306577066605	1		19893.660278745643	19876.0	13608.0	27342.0	1.1418961E7	2350.55030679456	-0.9809326645554333	-870.8118535110335	0.018110414371308035	0.02617574480127056	1.4766285591566726	1.1797630067247664	-0.8528487657390584	1.2516315147531691	5.470848215357731	10.566510832720038	0.6157456105355709	0.918595371109338
ID388688	388688	4	0.9627856612205505	22.907269289657297	46.76776671806311	0.0	234.0	234	1.3378490267251875	1		19486.5649241147	19725.0	14007.0	26424.0	1.1555533E7	2388.0230790194983	-0.9811254809322457	-848.3507054422004	0.008799960907573304	0.00796224434180928	1.4109491730827923	1.2912023279103926	-0.5269697608093964	1.092740574102117	5.622948252622244	9.483838738287988	0.785607515372294	0.9494382022471917
ID396883	396883	4	0.9403268098831177	24.096174004412692	44.34962385388112	0.0	269.0	269	1.3669361012236927	1		19410.23300970875	19642.0	13769.0	24793.0	1.1995524E7	2389.4589272610283	-0.9811848874752728	-847.2375686679169	-0.009299035838523057	0.00259649642129025	1.4833122954064242	1.2914496431003435	-1.3500389175022338	1.1485637890188904	5.870110813177062	9.02143138481118	0.906369458994673	0.9801587301587299
ID399443	399443	4	0.9558597207069397	18.108719377595563	40.815442192009805	0.0	280.0	280	1.3574954382999154	1		19401.914473684214	19581.0	12937.0	25976.0	1.1796364E7	2577.938877462989	-0.9811244904495336	-782.3973981887185	0.0022390461997714474	0.0015713285796676644	1.4683390600755915	1.2845441837444043	-1.2801395073946387	1.1430817862531057	5.789307668380298	9.184004937411748	0.8625261629756031	0.9705179282868529
ID339539	339539	4	0.9436460733413696	16.543018810972264	46.51738202346809	0.0	34.0	34	1.3086935083658335	1		19688.877876106202	19805.0	13840.0	26863.0	1.1124216E7	2470.052310359109	-0.981030448239855	-824.461211166673	0.026715003569640742	0.014902670098190194	1.4547139763662515	1.208339106928284	2.6956540138489324	1.203895469430164	5.380538818231932	9.19804774888052	0.7991794601898802	0.9576988155668358
ID374876	374876	4	0.9647522568702698	21.620763065209772	46.264270250705685	0.0	179.0	179	1.3474273479980579	1		19503.163333333338	19733.0	13331.0	26105.0	1.1701898E7	2604.170338497221	-0.9810160383633441	-774.0248886401542	0.0024660667445690755	8.455813906791409E-4	1.462548620592556	1.2577652767101852	-0.21471498126072866	1.1628152308497517	5.703751397419	9.091597863034263	0.867141589992905	0.9677419354838709
ID382046	382046	4	0.9825399518013	21.901137328872203	46.07550385427387	0.0	207.0	207	1.379057496950146	1		19552.688888888893	19741.0	12821.0	27179.0	1.2318194E7	2840.3312148779787	-0.9810040822387813	-711.0138048567915	0.00948124588813563	-0.003388112832128891	1.4952798263510791	1.2995499264946757	0.21438089486911083	1.1506136054228813	5.974679588796407	9.113257704206482	0.9040182148016386	0.9721577726218102
ID384606	384606	4	0.9837425947189331	21.856884256415913	46.100124068318294	0.0	217.0	217	1.366936101223692	1		19547.861788617876	19741.0	12772.0	26815.0	1.2021935E7	2821.964051778653	-0.9809929448127169	-715.0375126873378	-0.005497073496392667	0.022391500434617465	1.4761342941030602	1.323550761493811	0.22413426970038391	1.1152834761222437	5.870110813177056	9.243164601699103	0.8634054581020414	0.9625876851130168
ID377433	377433	4	0.9897593855857849	22.13664123899696	46.181196666147926	0.0	189.0	189	1.3636115658566264	1		19449.554471544725	19743.0	12551.0	26322.0	1.1961476E7	2833.173554648155	-0.9810825737540412	-712.049172452104	-0.007717821021295015	-0.005220377981410563	1.4569816179387798	1.3012783036984996	0.3553765855231071	1.1196541230248283	5.841592056189956	9.355613653687989	0.8386804721014507	0.957165109034268
ID336987	336987	4	0.9012309312820435	15.896637718881236	46.44699967773354	0.0	22.0	22	1.2287966122785932	1		19680.95608782434	19783.0	13614.0	25551.0	9860159.0	2232.55354830917	-0.9809153537604367	-906.1951259072624	-0.0022211578119436864	-0.006800311306083447	1.3255977738851072	1.088272226278241	-0.8432548349952019	1.2180755346651553	4.743619912186811	11.884752476366874	0.42202625032806557	0.8910714285714287
ID403545	403545	4	0.953978955745697	18.048953727357464	40.354331559526685	0.0	298.0	298	1.3768615441287573	1		19633.143769968072	19755.0	13738.0	26055.0	1.2290348E7	2495.515192359511	-0.9810614694272297	-815.0975062112411	-0.004613345342435547	-0.01102066639757271	1.5217960306513065	1.2744133166087448	-0.701358721845599	1.19411497888366	5.955667084138348	9.232650546106738	0.8779857785031149	0.9766173031956349
ID382564	382564	4	0.9949026703834534	21.981632210822635	46.09992432194047	0.0	209.0	209	1.3724590978652405	1		19544.241545893736	19739.0	12695.0	26515.0	1.2136974E7	2824.4710391928074	-0.9809309658666495	-711.9040102643386	0.007563237926176447	0.002183221989156819	1.460945857661009	1.3029805062842283	0.20650511289324877	1.1212338562356992	5.917642074822214	9.226147488949719	0.8736103521069662	0.9628770301624129
ID375911	375911	4	0.9734213948249817	21.259551552515195	46.189815528802576	0.0	183.0	183	1.3674894046672068	1		19443.658064516145	19594.0	13031.0	27144.0	1.2055068E7	2685.396612888533	-0.9810029626045119	-747.7974418779287	0.0011973788427088873	-0.0010737266307497058	1.5058092414878466	1.2766029364360723	-0.31864295907249846	1.1795439274890405	5.874863939341571	9.0496360141784	0.901457908918737	0.9832935560859188
ID383591	383591	4	0.984626829624176	21.39089030154374	46.13315379946008	0.0	213.0	213	1.3708045353615286	1		19538.29951690822	19716.0	12967.0	26796.0	1.2133284E7	2691.0140205008242	-0.9810722882877071	-752.6684193086047	0.003422824790449164	-0.004723157608503502	1.4704986755622504	1.2896728110399296	-0.2554456793692234	1.1402106510848373	5.903382696328663	9.38431604090211	0.8423751589542668	0.9642857142857146
ID376929	376929	4	0.968603253364563	22.230823974311555	46.49973746920874	0.0	187.0	187	1.3513516298403574	1		19440.653399668317	19580.0	13329.0	26553.0	1.1722714E7	2600.1726375602752	-0.9810969745143254	-776.1028637450382	0.002525899372498086	0.014997500808307999	1.4877285788476176	1.2601906127719276	-0.048133529231920665	1.1805583724950905	5.737023280570617	8.932224340517514	0.903602100535451	0.9773279352226721
ID383073	383073	4	0.9808149337768555	21.582234571534613	46.085044802044564	0.0	211.0	211	1.3724590978652407	1		19552.97752808989	19722.0	12821.0	27144.0	1.2181505E7	2788.2259782168894	-0.9810168923835414	-724.8098779915559	0.001207187679703037	0.0047573881466015005	1.4675570431957492	1.303463928357608	3.0702895092251614	1.1258900313757836	5.917642074822215	9.146039631334693	0.8889808378038591	0.9734167318217357
ID376416	376416	4	0.9530144333839417	21.81801091446517	46.30977215646485	0.0	185.0	185	1.3378490267251864	1		19409.8265993266	19604.0	13315.0	26285.0	1.1529437E7	2418.3709815251364	-0.9811671748943417	-836.2887707156897	-0.004041801015343257	0.0055710274885762264	1.5037903495396594	1.2189988808366676	-0.25084560399324946	1.233627342223254	5.622948252622235	9.287391607024855	0.819193380781706	0.9625711960943858
ID401507	401507	4	0.9542065858840942	17.957129141694377	40.33711553001289	0.0	289.0	289	1.360278905315854	1		19508.17763157894	19696.0	13596.0	26007.0	1.1860972E7	2516.287195474393	-0.9811607444879682	-807.5379055727702	-0.0023899556799631015	-0.004841165664886325	1.4731787909284786	1.2778558920644432	-0.6940772765002511	1.1528520548185452	5.813073299202869	9.065846788690317	0.8887894945727572	0.9683293745051461
ID378978	378978	4	0.9591026902198792	21.62766931605663	46.28677650346447	0.0	195.0	195	1.3474273479980579	1		19328.717607973424	19533.0	13283.0	26178.0	1.1635888E7	2494.814128166417	-0.9809886116566239	-799.5487973976128	-0.00422701565081288	-0.005070516716134635	1.498505333099921	1.2462120228739666	-0.2966357673345235	1.202448143329676	5.703751397419	8.716735608680134	0.9433279565217039	0.9868421052631582
ID375404	375404	4	0.9565839171409607	21.935703236574632	46.45653041620064	0.0	181.0	181	1.3378490267251866	1		19501.010186757216	19631.0	13605.0	26284.0	1.1486095E7	2548.7836247674004	-0.9810526601251545	-792.3156071084194	1.7773031774897564E-4	-0.0013793390552892264	1.4607923050899625	1.2456033688317283	-0.06738889078747322	1.1727587943665112	5.622948252622237	8.98118173094649	0.8760058012565116	0.9720624486442072
ID398956	398956	4	0.9640094637870789	18.558720681193762	41.1162150198869	0.0	278.0	278	1.340108908448603	1		19434.0168918919	19663.0	12453.0	25340.0	1.1504938E7	2572.592884351187	-0.9811330247841025	-785.6825774830044	-0.006195730905259032	0.012439880245306376	1.4459148409290534	1.2838079978095134	-1.0863211087832316	1.126270317209531	5.641960757280302	9.000861716020399	0.8751283358012438	0.9689795918367347
ID374382	374382	4	0.9353821873664856	21.67161133174835	46.3646620370594	0.0	177.0	177	1.327062034868411	1		19487.91379310344	19629.0	13546.0	26115.0	1.130299E7	2453.912498876238	-0.9811290392240465	-825.7876640226038	0.0027604421486461706	0.005008494672538591	1.4279506962994875	1.2454712530584218	-0.19241740478622232	1.1465143758179588	5.532638855496433	8.966174576805377	0.8648241432648491	0.9603960396039607
ID344682	344682	4	0.9425517916679382	15.148503236907272	43.58609649951829	0.0	58.0	58	1.2818276852254518	1		19845.143646408833	19981.0	13353.0	26116.0	1.0775913E7	2390.066440891082	-0.9809858806133693	-856.7632087474237	0.014658005699520742	-0.014992967888273326	1.3857116084697125	1.2052953546781777	-1.3393985368236074	1.1496863429293704	5.161895014664205	10.55245620505784	0.5825214402092603	0.9019933554817274
ID352874	352874	4	0.9007650017738342	15.6397414537931	43.33042488077525	0.0	91.0	91	1.3173356461303	1		19892.708551483433	19883.0	15006.0	27594.0	1.1398522E7	2311.9736453811997	-0.9809488843914961	-886.067895908272	0.04794915877240819	0.008200900416293613	1.4154483109891447	1.1610444989980948	-0.9838277361079739	1.219116332070462	5.4518357106996636	12.203924425997766	0.45999552308584174	0.9088748019017423
ID373354	373354	4	0.9454213380813599	21.719820664165162	46.46918289386947	0.0	173.0	173	1.3173356461303007	1		19499.185964912285	19687.0	13632.0	25922.0	1.1114536E7	2500.3455544269414	-0.9810354069654322	-806.8403290585394	-0.004892563980956732	0.004826699869112046	1.4245229321459398	1.2327686478542483	-0.25053407044506576	1.1555476647020981	5.451835710699668	8.749955934743209	0.8948307344858053	0.9795046968403077
ID378474	378474	4	0.9743492603302002	22.019183874796067	46.28455998163296	0.0	193.0	193	1.3507917161515854	1		19374.325581395344	19535.0	13082.0	26153.0	1.1663344E7	2597.856158952172	-0.9810237706133985	-771.1007003824202	-0.0015939900538325866	0.0012633778894594245	1.4564956066556418	1.2706043236428333	-0.06046090292694393	1.1463014721056959	5.732270154406098	9.25424833244866	0.8411127479851931	0.9648000000000002
ID372341	372341	4	1.0	22.409929092017823	46.57015301124134	0.0	169.0	169	1.3406732836719581	1		19513.31133671745	19680.0	12554.0	26149.0	1.1532367E7	2759.927870192963	-0.9811153963191792	-734.6414921515003	-0.002617387262800529	0.0010965843307644118	1.4133066901276607	1.295382991473044	0.7206176937999489	1.091033848237053	5.646713883444818	8.91283185242158	0.893252458560416	0.9729729729729732
ID373877	373877	4	0.9869895577430725	22.526188603829134	46.673449426107254	0.0	175.0	175	1.35191131163277	1		19500.353820598008	19633.0	12722.0	26861.0	1.1739213E7	2637.104317382818	-0.9811084617027868	-768.059518413309	-5.06001500430015E-4	0.007515940556062487	1.4432283344565369	1.2876698693362696	0.09734397117742989	1.120806169985518	5.741776406735137	9.32022704783518	0.8306214764539711	0.964856230031949
ID388213	388213	4	0.9369434714317322	23.011415862376843	46.91511444275413	0.0	232.0	232	1.3451797611989653	1		19479.231932773102	19681.0	13926.0	26287.0	1.1590143E7	2363.237400993962	-0.9810248144712206	-852.2920450344137	-0.003747376822158428	0.006119966212607964	1.4175439631624864	1.2942773458311099	-0.32903692244369953	1.0952397241042815	5.684738892760947	8.964700819296413	0.8888915651423432	0.9707792207792212
ID354929	354929	4	0.909846305847168	15.083130189929447	43.30619737274538	0.0	100.0	100	1.3029002372992453	1		19889.563279857397	19846.0	13744.0	27270.0	1.1158045E7	2400.353622015026	-0.9809587803689515	-853.7604104091425	0.015607854298952966	7.187223793071315E-4	1.4401886131758623	1.1591537658339408	-1.1224922423221648	1.2424482891100594	5.333007556586768	11.870598598179974	0.47559450019255023	0.9151712887438825
ID391793	391793	4	0.9194478392601013	22.910770573066387	47.06182048588425	0.0	247.0	247	1.337283459578068	1		19461.861252115068	19595.0	14572.0	26802.0	1.150196E7	2291.5288918257884	-0.9810480114181883	-879.2745565279024	6.644361131072867E-4	-3.3765890646633793E-4	1.406053724525689	1.2705653468013	-0.4519047493649912	1.1066362923130924	5.618195126457726	9.420739895144195	0.7954935384592337	0.9609756097560979
ID372848	372848	4	0.9557040929794312	21.45631395300984	46.289293282866375	0.0	171.0	171	1.3602789053158533	1		19494.336065573767	19685.0	13278.0	26034.0	1.1891545E7	2506.6698114608002	-0.9810827826859871	-806.6585008697988	0.018105230224688924	0.011138721190137353	1.4675596147221774	1.2880439571331976	-0.2930453868709139	1.139370754076226	5.8130732992028635	9.122804072174802	0.8777260090567985	0.9729514717581548
ID352377	352377	4	0.8908826112747192	15.760599080932318	43.141566165670525	0.0	89.0	89	1.208310060269583	1		20258.802061855677	19981.0	15831.0	28035.0	9825519.0	2231.4765249495003	-0.9805440465338799	-915.0946635280807	-0.0925478998996059	-0.04494763498446677	1.2673342379857828	1.131658514612551	-0.7613604348640841	1.119891046301793	4.586766748757777	16.646107651815402	0.20801330851746108	0.7498057498057493
ID377977	377977	4	0.9084305763244629	22.36543011130717	46.775052666703864	0.0	191.0	191	1.237385410058469	1		19372.604330708677	19432.0	14222.0	25458.0	9841283.0	2381.938585892478	-0.9810406418262045	-841.6873741677784	4.2513929114200026E-4	-0.00867539578706773	1.336575806186774	1.142753332609156	-0.11020495803474568	1.169610070735982	4.810163678490031	10.705203807401904	0.5274482295564551	0.8979591836734687
ID384120	384120	4	0.9632326364517212	21.95045293067113	46.10418876621612	0.0	215.0	215	1.3702525705574478	1		19500.55716586152	19731.0	13172.0	26498.0	1.2109846E7	2610.7771143240857	-0.981099314932537	-775.4300827412607	0.0067029990069946725	-6.379578657026439E-4	1.4933751161622968	1.2706357905644574	-0.18510687095408426	1.17529753785614	5.898629570164152	9.228596697875433	0.8703414221006791	0.9740973312401882
ID371834	371834	4	0.9708316922187805	22.27144383936288	46.7396712811652	0.0	167.0	167	1.304640919755227	1		19450.370106761548	19542.0	13193.0	25874.0	1.0931108E7	2559.6204107426834	-0.981052519394609	-786.9064169594932	-0.00863084099070916	0.01841183437820322	1.4101699444412557	1.241319649716662	-0.00925934432297021	1.1360248303191967	5.347266935080321	10.041446793204475	0.6664217240875001	0.9359400998336108
ID403079	403079	4	0.9698526859283447	18.037057362518357	40.33569737268442	0.0	296.0	296	1.3708045353615297	1		19595.47172859449	19752.0	13705.0	26051.0	1.2129597E7	2507.5755288276932	-0.9810528784403703	-809.2465758884017	-0.004576548576112934	-0.007675601464812862	1.5095287149661156	1.2900568557894152	2.3006678748830534	1.1701257260032936	5.9033826963286735	9.41867851343449	0.8362398416204301	0.9787234042553191
ID396419	396419	4	0.9417295455932617	24.432718510249522	44.21138041589425	0.0	267.0	267	1.324779897264188	1		19491.463793103445	19731.0	13534.0	25904.0	1.1305049E7	2334.8174316424193	-0.9811040319216207	-866.89687614422	-0.017578686858936318	0.006230306699101311	1.388993983557878	1.2829116227677593	-1.4027087489296783	1.0826887518262998	5.513626350838375	8.794232696188642	0.8958829874992218	0.9682804674457426
ID338051	338051	4	0.9234374761581421	16.41022207280797	46.42843397166527	0.0	27.0	27	1.3011572261679596	1		19677.205357142866	19586.0	14136.0	27346.0	1.1019235E7	2416.2784159763733	-0.9809863474993908	-840.318355607666	0.025809002461990915	0.002898514455906968	1.405002576155439	1.1578491191758322	-0.7622160698087692	1.2134591225111722	5.318748178093226	12.60939180884197	0.42036932110045644	0.9038772213247175
ID371341	371341	4	0.9590367078781128	21.799132284487722	46.296964563995736	0.0	165.0	165	1.3429284127404284	1		19444.075630252122	19688.0	13213.0	25834.0	1.1569225E7	2565.8862566663443	-0.9810766657854493	-785.7514360906306	0.007838794021485055	0.0041848928757645424	1.4693823634334742	1.2410012861949637	-0.22384929745980145	1.1840296861728081	5.665726388102877	9.144255730551164	0.8514687928313739	0.9612903225806454
ID401039	401039	4	0.9605108499526978	17.9713585844701	40.34519111249858	0.0	287.0	287	1.359722667752088	1		19470.02127659575	19662.0	13411.0	25971.0	1.1896183E7	2502.7959318721437	-0.9810353586184849	-804.8426962269191	0.010546735940494892	-0.007434564255690518	1.4747838773533033	1.2938527188232196	-0.8466424024103943	1.1398390681550243	5.808320173038357	9.048098744484841	0.8915500917124783	0.9775999999999998
ID367246	367246	4	0.9638563394546509	21.495411244787	46.29582728811013	0.0	149.0	149	1.3121571937574918	1		19472.65377855887	19769.0	13082.0	25043.0	1.107994E7	2339.264915085045	-0.9812258749943656	-870.1317533867178	-0.003093234415103988	-0.0022634579057756532	1.3663358631388556	1.2834778542989906	-0.9247888142090334	1.0645574121612875	5.409057575219016	8.861222804078997	0.8656536314953668	0.9676870748299317
ID336532	336532	4	0.9461120367050171	15.899314447666061	46.46128694150778	0.0	20.0	20	1.2543865952655924	1		19697.742307692308	19718.0	13670.0	25625.0	1.0242826E7	2292.6534178862976	-0.9809890288327722	-886.6819900584076	0.029217434458665863	-0.00785196045848215	1.341011502433692	1.098153573039116	-0.6529701004455333	1.2211511534971122	4.943251211096476	12.523101520062472	0.3960944369995123	0.891173950299915
ID340628	340628	4	0.9552024006843567	15.153318553196145	46.31657554673856	0.0	39.0	39	1.2912357210771184	1		19713.994575045206	19972.0	13015.0	24982.0	1.0901839E7	2288.9733763685713	-0.9810442200089481	-891.4783714048706	0.0018418467437540604	0.005577584009227386	1.385847562525403	1.2270698650852445	1.9002590023308041	1.1293958086315876	5.2379450332964534	8.745968920919177	0.8605080573863486	0.9632867132867136
ID362644	362644	4	0.9700254201889038	21.921037453539594	45.45738967449192	0.0	131.0	131	1.3519113116327703	1		19364.079470198685	19628.0	11968.0	24533.0	1.1695904E7	2488.2850768865765	-0.9811519512053236	-810.2081200845274	0.004276771749919667	-0.002389220409186987	1.4418800786721269	1.2894059777806515	-1.444106217068048	1.1182514301305757	5.741776406735141	9.393793254648246	0.8176626217469678	0.9687249398556537
ID366740	366740	4	0.9647862315177917	21.431942355612858	46.39214341149636	0.0	147.0	147	1.3184836512685412	1		19505.852430555577	19785.0	12546.0	25510.0	1.1235371E7	2334.7595971419105	-0.9810321862903189	-864.2089133737171	0.003675064409390331	9.812587671528268E-4	1.4307216436921084	1.2388958694723204	2.5029869146490693	1.154836075368862	5.461341963028696	8.945629550251816	0.8576052200052048	0.962311557788944
ID391316	391316	4	0.9186720252037048	22.722880056280133	46.8224011902896	0.0	245.0	245	1.2900634687055748	1		19441.29326047358	19633.0	14468.0	25309.0	1.067327E7	2195.3481424960964	-0.9811261023864669	-920.6932964190697	-0.0019159163651074945	-8.850397818403477E-4	1.3303448692781643	1.2707590356590555	-0.6671140587778837	1.0468899547019201	5.228438780967429	8.799402667518669	0.8485462288701995	0.9623797025371825
ID365719	365719	4	0.971055269241333	24.780425010124098	45.54207962349033	0.0	143.0	143	1.3785088366949125	1		19635.28457869632	19908.0	13173.0	26858.0	1.2350594E7	2683.243119256784	-0.9810568761001044	-757.9660567657634	0.00820799691200449	-0.006749621451371295	1.435240080523232	1.3534439756245102	0.06718615753351394	1.060435530669808	5.969926462631902	9.421744451039963	0.845115767393185	0.947209653092006
ID387735	387735	4	0.933479368686676	22.76545102665339	46.781064100724755	0.0	230.0	230	1.3104264954526097	1		19444.680140597535	19538.0	14620.0	26277.0	1.1064023E7	2191.8184278697163	-0.9811181071783033	-921.9385777577584	-0.002121459431582656	0.002950099675705274	1.3994978016218698	1.264070887431519	-0.49074209402844543	1.1071355376797944	5.394798196725485	8.92323915730899	0.8514124604596481	0.9505862646566164
ID370838	370838	4	0.9599940180778503	22.0152302582545	46.38748133869039	0.0	163.0	163	1.3367176531387024	1		19416.780612244896	19576.0	13372.0	26354.0	1.1417067E7	2439.6510113966765	-0.9810585274938882	-824.4431098731383	9.112228273423096E-6	-8.878953040552701E-4	1.4696715197375583	1.2328003799521825	-0.21374246630547325	1.1921407095888172	5.6134420002932055	8.923517268723097	0.8858638243014006	0.9696223316912976
ID366225	366225	4	0.9968076944351196	22.334061632133345	46.419777103226565	0.0	145.0	145	1.355264548644028	1		19620.060855263175	19763.0	12662.0	26408.0	1.1928997E7	2751.6195862067552	-0.980916616497427	-733.0247981772643	-0.01775691409987043	0.004113620383982748	1.427663407325714	1.3304929104267604	0.26377705465205126	1.0730334571025903	5.7702951637222295	9.233714155215546	0.8504622491625121	0.9743178170144461
ID362128	362128	4	0.9714361429214478	21.217241216312562	45.49605953616744	0.0	129.0	129	1.3395442954433658	1		19414.832487309635	19643.0	11996.0	25289.0	1.1474166E7	2590.8349149719465	-0.9810312402821424	-775.1179681823006	-0.0020943443970694456	-0.0056742944338657	1.407509360211337	1.3081524389429056	-1.4320060968457138	1.0759520972561272	5.637207631115789	9.003308440104263	0.8739158936540922	0.9721311475409835
ID369309	369309	4	0.8964588642120361	22.216637839031545	46.740676961590154	0.0	157.0	157	1.318483651268542	1		19484.88020833333	19574.0	15063.0	25920.0	1.1223291E7	2176.248292553582	-0.9810106513037353	-925.0877834029335	0.0018347417433569513	0.011502405550684712	1.4002620152684369	1.2581104291115055	3.000698226301786	1.1129881629367946	5.461341963028704	9.005072105781943	0.8463204703875362	0.9575
ID369820	369820	4	0.9195832014083862	21.57678090402506	46.35546220028284	0.0	159.0	159	1.3190572791622308	1		19412.998257839714	19606.0	13603.0	25438.0	1.1143061E7	2300.2607292077855	-0.9811258328897987	-877.4097599042046	0.010692287296335609	0.003547486404793804	1.461443845276756	1.2182740323124304	2.828827471734697	1.1996019011443264	5.466095089193208	8.735607743468199	0.9001207996248405	0.9721048182586646
ID341662	341662	4	0.9670888185501099	14.468458684022352	44.40374887777977	0.0	44.0	44	1.3150366292889937	1		19857.28721541153	20111.0	12935.0	25272.0	1.1338511E7	2358.960351918613	-0.9811243124186626	-875.0855826673434	0.0031133168303818176	0.0020127196937347823	1.3913745959965207	1.26744486281383	2.930260736047604	1.0977791908892642	5.432823206041599	8.966007717848123	0.8492532544528943	0.9694656488549619
ID393883	393883	4	0.9670451283454895	25.489670844003992	45.47588769105002	0.0	256.0	256	1.3828920237073874	1		19625.066666666673	19975.0	13527.0	25949.0	1.2363792E7	2540.831307823714	-0.981091541536477	-801.5280250921744	4.457032915427644E-4	-0.00826135628674999	1.4581808702555135	1.3425370808391897	-0.13936828495154466	1.0861382460617308	6.007951471948024	9.326275425556554	0.8680001618038551	0.9612167300380225
ID351910	351910	4	0.9010201692581177	15.916530535046244	43.357304245378046	0.0	87.0	87	1.2495527175731524	1		20128.51262135925	19942.0	15769.0	27025.0	1.0366184E7	2163.950576740559	-0.9805262806870256	-936.7089608271473	0.05055970047332845	-0.040382113423522804	1.2903232948207917	1.0687389252771837	-0.9742650357376077	1.20733255269629	4.905226201780348	14.033048145026683	0.31301480046820696	0.8493827160493829
ID368806	368806	4	0.8936604857444763	21.577085140685107	46.48486652689285	0.0	155.0	155	1.2281808284201894	1		19378.83534136545	19688.0	13927.0	24285.0	9650660.0	2087.6883158220967	-0.9812108748562715	-969.4999734929464	-0.006465514408565896	-0.007843950531568023	1.2750422651571727	1.1758217257371364	-0.8025636685553219	1.08438399907761	4.738866786022294	9.86674696728448	0.6116970453360618	0.9197416974169748
ID363180	363180	4	0.9767120480537415	22.961360250783077	45.524313427967826	0.0	133.0	133	1.353029980679484	1		19458.50495049502	19655.0	12419.0	25826.0	1.1791854E7	2650.1000584525423	-0.9811889312796265	-765.9781186421816	-0.009768494236614264	0.0013307755168799262	1.372357286406022	1.3505316637836606	1.2649403774810788	1.0161607633553844	5.75128265906417	9.204781447087031	0.852997216173328	0.9649122807017542
ID398508	398508	4	0.9645411372184753	19.398035244785262	42.43763766873026	0.0	276.0	276	1.3779599579804616	1		19358.38498402557	19609.0	13439.0	25306.0	1.2118349E7	2592.6018055131744	-0.981222385886124	-780.3516210293577	-0.005441668496539678	-0.006613362995999086	1.4463362209604178	1.3395050350293856	0.7454370926934103	1.079754224984073	5.965173336467382	9.56520685649511	0.8193023470853129	0.9522003034901364
ID354472	354472	4	0.9282318353652954	15.11701728922733	43.22213436846768	0.0	98.0	98	1.3282016332191338	1		19908.6352739726	19838.0	14836.0	28220.0	1.1626643E7	2392.9900704727975	-0.9810004814767084	-859.1266967574414	0.015347977318887384	-0.025879351224089884	1.4116276682610052	1.2308531198375847	-0.8399728958333393	1.1468693100012406	5.542145107825459	12.614349357720881	0.43768135585336354	0.9102263856362213
ID361640	361640	4	0.9585700631141663	19.94252094624835	45.65633166197969	0.0	127.0	127	1.3563804521255054	1		19391.469622331704	19559.0	14078.0	26711.0	1.1809405E7	2508.534511268225	-0.9810625457947451	-800.9321739869176	0.0016340421514730785	0.0017555452912741789	1.446691819656546	1.2883134821086917	2.3932030806379214	1.1229346271286573	5.7798014160512645	9.309074196452693	0.8381269343276927	0.9689243027888448
ID365227	365227	4	0.9674935936927795	24.787162127336412	45.540070233830924	0.0	141.0	141	1.3894408781286252	1		19626.114420062706	19908.0	12878.0	26853.0	1.2521461E7	2647.846342255082	-0.981003857377136	-765.5557745635205	0.0024578394284034484	0.004967251536809851	1.430599967339905	1.3564341253831027	0.1540798380954964	1.0546770687709257	6.064988985922218	9.189397663484854	0.9025386087812215	0.9755351681957186
ID347830	347830	4	0.9621184468269348	14.700107087501353	43.37839017048321	0.0	71.0	71	1.29941187699042	1		20016.67562724014	20031.0	12393.0	26966.0	1.1169305E7	2531.471215317883	-0.9809854965640258	-815.8804971954921	0.012226488425780406	-0.011109283576817636	1.4003059349540379	1.208135269988729	2.1220077912641893	1.1590638645679978	5.304488799599678	10.1896588300526	0.641998649268543	0.9346733668341705
ID364722	364722	4	0.9636101722717285	24.82595997897906	45.535278704068276	0.0	139.0	139	1.3774108605456363	1		19657.660800000005	19965.0	12942.0	27162.0	1.2286038E7	2689.203968485462	-0.9811573191061747	-761.2618108220299	-0.006636165534772074	-0.0071155963534754426	1.4313379937570128	1.3599413068987438	0.35751262186740074	1.052499829585355	5.960420210302865	9.28590371974735	0.868637130912643	0.9631336405529952
ID339132	339132	4	0.89068204164505	16.52937755676363	46.537225913575995	0.0	32.0	32	1.333317772296603	1		19690.787052810894	19777.0	14215.0	26259.0	1.1558492E7	2255.608902142064	-0.9809948418952347	-901.2069000280121	0.01681866100094946	0.0019385063223010058	1.4183384640266952	1.234849585772469	-0.585829428606349	1.1485920879500828	5.584923243306113	11.568328941912805	0.5244279313842762	0.9273875295974745
ID361150	361150	4	0.9309048056602478	19.214260967364762	45.63873713299327	0.0	125.0	125	1.358052588103098	1		19445.803278688538	19621.0	13260.0	26610.0	1.186194E7	2386.9429846169123	-0.9809276882533261	-838.0067072852881	7.911240726505157E-4	-0.002013266305320803	1.5218407436026886	1.2395834798509948	-0.9779979755221708	1.2277033119105643	5.794060794544812	9.12726736365904	0.873999867708073	0.9720893141945773
ID363710	363710	4	0.9711284041404724	23.95093890462568	45.45655736288058	0.0	135.0	135	1.3619462549574537	1		19582.828431372585	19766.0	12307.0	26562.0	1.1984691E7	2695.982137199786	-0.9811122634207616	-754.6180540182409	-0.0011016709091976825	-0.007761211802302326	1.3943685123954908	1.3389990773909173	-0.25477142841715444	1.0413513615800711	5.827332677696426	9.221402636577682	0.861163682139141	0.966115051221434
ID402621	402621	4	0.9467463493347168	18.046177830491466	40.316792128889645	0.0	294.0	294	1.3530299806794832	1		19587.163636363643	19760.0	13698.0	26087.0	1.1850234E7	2493.038715653719	-0.9810546962547626	-813.6997315948224	-0.0019717935980165567	0.00702299590211536	1.4828646814899236	1.2820060302516472	-0.7743778343454532	1.1566752780397214	5.751282659064162	8.91813458377847	0.9087125634450307	0.9765940274414852
ID400580	400580	4	0.9594561457633972	17.945021554418364	40.40061721476428	0.0	285.0	285	1.3625015847480972	1		19435.522875817	19551.0	13179.0	25707.0	1.189454E7	2458.349369273436	-0.9812056098491646	-825.4949223349632	0.01917481273535428	0.010488306399132773	1.468599341211562	1.3012533167940012	-0.9171042912357271	1.1286037255450494	5.832085803860938	9.103442290700285	0.8843465420811645	0.9722662440570524
ID347329	347329	4	0.9724233746528625	15.348917017857076	43.60781956214157	0.0	69.0	69	1.2841861558217391	1		19908.59558823528	19963.0	11885.0	26721.0	1.0830276E7	2554.452774657367	-0.9809347883912218	-801.994239993237	0.01905366280199993	0.035662848277129205	1.4486485607952984	1.1602993338278824	2.2367480626115706	1.2485127919673435	5.1809075193222665	9.302173267976626	0.7523966526215501	0.9586631486367638
ID364225	364225	4	0.9671018123626709	24.824863264687973	45.514386565927666	0.0	137.0	137	1.3763120084676235	1		19640.062499999993	19937.0	13132.0	26689.0	1.2255399E7	2675.705512808176	-0.9810704128395653	-760.8404324197865	-0.00909533235446722	-0.007515049013871426	1.422598956546554	1.367614701823291	0.24990455490943014	1.0402044922813118	5.950913957973837	9.340126335046245	0.857211589186161	0.9579188982402449
ID390851	390851	4	0.8938685059547424	22.68643965237995	46.858028757429175	0.0	243.0	243	1.2883030901706816	1		19481.025594149905	19693.0	14705.0	26030.0	1.0656121E7	2145.844401895426	-0.9811424605053172	-944.6928536481608	-0.006239960240663524	0.009781442580706177	1.3615360029406534	1.2570627999224504	-0.597083237938657	1.083108976754899	5.2141794024738815	9.09418556686234	0.7922608768081537	0.9368061485909482
ID395968	395968	4	0.9861865043640137	23.140886725971427	46.070958572561715	0.0	265.0	265	1.3446172774774454	1		19552.09045226131	19777.0	11220.0	26961.0	1.1672598E7	2675.0690266185275	-0.9810227005278911	-755.6711574787572	0.0034065712462808618	0.002538726803655457	1.4356046731011187	1.276683902292319	-1.2321120233450955	1.1244793409891465	5.67998576659642	9.500192859232055	0.7908466291249038	0.9469096671949283
ID336079	336079	4	0.9173270463943481	16.1583156792192	46.48447777113749	0.0	18.0	18	1.3167612682324359	1		19686.225524475514	19628.0	13853.0	27220.0	1.1260521E7	2357.2613617678485	-0.9811474807707861	-869.2598382162978	0.02314403355185309	-0.018394284688987638	1.3846577609105535	1.252841421108412	-0.6165939302218901	1.1052139062304638	5.447082584535154	11.536973976584873	0.5142685876902721	0.9131474103585655
ID342729	342729	4	0.9071084260940552	14.118323101105334	43.51079281013567	0.0	49.0	49	1.3774108605456366	1		19892.71497584541	20044.0	14126.0	26168.0	1.2353376E7	2311.698947412683	-0.9810497076381214	-890.9798423194682	8.051149414356172E-4	0.010157256036428405	1.4601272967314882	1.3454555131328745	0.4443356937416743	1.085228967051911	5.960420210302866	9.097505927729271	0.9049863904989183	0.9819890368050118
ID346825	346825	4	0.9968231916427612	16.10553395726208	43.3458266762692	0.0	67.0	67	1.3184836512685414	1		19769.89005235601	19796.0	11731.0	27074.0	1.1328147E7	2709.1734353720035	-0.9809702182757495	-752.3491886863732	-9.037793360117522E-4	0.020393717143755548	1.4350381765593274	1.2357023383305628	-0.9144745117288827	1.1613137986758753	5.461341963028697	9.818985585498728	0.7118295124647369	0.9418032786885245
ID348360	348360	4	0.979914665222168	15.603883145071615	43.430426361347415	0.0	73.0	73	1.3150366292889943	1		19941.052356020926	19970.0	12068.0	26894.0	1.1426223E7	2554.981741627766	-0.9808793168709675	-800.7601294178022	0.012950033799936247	0.0037533209095082943	1.4310911951598337	1.2011538266807302	-1.2187635919167226	1.1914304091379475	5.432823206041604	10.838455656428156	0.5811665721086471	0.9391947411668036
ID351432	351432	4	0.9150140881538391	15.916841219821862	43.476358667982375	0.0	85.0	85	1.311580548072094	1		19862.71052631578	20034.0	15509.0	26473.0	1.1321745E7	2254.4831537180908	-0.981035885841602	-911.536046786085	-0.011156619033216795	0.007252227958899509	1.4418634768773162	1.204163511988037	-0.7109946943767677	1.1973984118625585	5.404304449054508	9.03098145835804	0.832683136856376	0.9538590604026844
ID350935	350935	4	0.9141700863838196	16.274930309091246	43.27835655607918	0.0	83.0	83	1.2994118769904188	1		19813.00904159131	20050.0	15192.0	26693.0	1.0956594E7	2230.589089570803	-0.9809476273432046	-914.6556328599157	-0.0072353144723187905	0.005396525185520908	1.4377244868750687	1.2023884662012145	-0.6955879023700982	1.1957237841921147	5.304488799599669	8.82876673055078	0.8551716917844506	0.9571183533447681
ID356567	356567	4	0.9572491645812988	17.890669944050202	43.05850893916278	0.0	107.0	107	1.3630566882890518	1		19569.254486133803	19855.0	13094.0	26297.0	1.1995953E7	2490.908218326089	-0.981071337086061	-814.3801912172272	-3.889395005861923E-4	-8.265798879765083E-4	1.4162822075299526	1.3200780628081668	0.28693750727179856	1.072877617947179	5.8368389300254435	9.547908929829267	0.8045833425757472	0.9654088050314467
ID398034	398034	4	0.9679585695266724	20.514763151356245	43.375250585335564	0.0	274.0	274	1.3856244745513597	1		19318.532385466046	19655.0	12724.0	25656.0	1.2228631E7	2571.09275442889	-0.981164727610165	-782.8100693968086	-7.32476369679591E-4	-0.01152371960077686	1.4649626130461058	1.337796703175308	0.2674384655086424	1.0950562290734944	6.031717102770595	9.094525576204173	0.916411923027181	0.9799227799227797
ID386771	386771	4	0.9462165236473083	22.75538285510203	46.64425824770565	0.0	226.0	226	1.33841435488341	1		19417.21452702703	19606.0	13621.0	26678.0	1.1494991E7	2442.8000229671366	-0.9811092425508219	-825.6519372824196	0.007604016661503721	3.105668385278436E-4	1.4455761917197927	1.2785052208467356	-0.20477101859964855	1.130676799866651	5.627701378786758	8.912396296220576	0.8903318906622698	0.9689034369885432
ID393424	393424	4	0.9950354695320129	24.451824647658228	46.31923727159982	0.0	254.0	254	1.3899852232535728	1		19683.241379310377	19966.0	12762.0	27204.0	1.2557908E7	2885.08465953167	-0.981007358188067	-704.7822203167498	5.031437957166452E-4	0.0012055154398437798	1.4660346453631141	1.328061623050964	0.07148417248335064	1.103890527304888	6.069742112086719	9.49365180901093	0.8462788838685444	0.965960665658094
ID357087	357087	4	0.9593785405158997	18.973906877352782	44.16762759098515	0.0	109.0	109	1.3457420098175388	1		19487.4144295302	19717.0	13378.0	25743.0	1.1614499E7	2499.7566727418666	-0.9810942094894065	-809.1002804106612	0.001988687076811256	-0.006311037061319314	1.4413768527875794	1.2821050632469644	-0.1692677621598452	1.1242267846109704	5.689492018925461	9.212131947162938	0.8424867065114561	0.9583666933546835
ID348891	348891	4	0.9333897233009338	15.826247112460676	43.387693538931266	0.0	75.0	75	1.2519719893784464	1		19944.388461538456	19995.0	14721.0	26788.0	1.0371082E7	2360.2563214101942	-0.9807562437228932	-861.3165345062623	-0.0453994538896698	0.0022616911129292776	1.4180488542614917	1.143221842967424	-0.7919434262282681	1.2403969211965966	4.924238706438403	10.25455700822426	0.588457569883379	0.8749999999999999
ID332512	332512	4	0.9079723954200745	15.39312163355675	46.40077849321961	0.0	2.0	2	1.1226315296454346	1		20060.82211538461	20141.0	15078.0	24640.0	8345302.0	2249.620509274996	-0.980614441598922	-902.1721770589982	0.05212468759807327	0.04712178040113954	1.2062503744915436	0.9926080182668028	2.2841306618123514	1.2152333572700558	3.9593540950416974	13.658564153632877	0.26670067437475053	0.8166666666666667
ID356067	356067	4	0.9161959886550903	16.36154861445936	43.34511759791297	0.0	105.0	105	1.3361516071030997	1		19748.083191850576	19887.0	15163.0	26527.0	1.1631621E7	2287.1611146038176	-0.9810231899822166	-892.7179121478766	-0.002623368536540482	0.0028473638255384877	1.5081292033245488	1.1957688402242614	-0.6846735447799438	1.2612213603439486	5.6086888741286876	10.121689979377614	0.6879631105027387	0.9394904458598726
ID349416	349416	4	0.9377173185348511	15.60970103156195	43.32171029712408	0.0	77.0	77	1.2434839458191669	1		19937.064453125	19857.0	15022.0	27554.0	1.0207777E7	2465.9128821224226	-0.9808414310388396	-827.8453522047645	-0.030288274112033865	-0.00673212716463171	1.3925600397139402	1.1196989243261204	-0.9101867523955499	1.2436915044390513	4.85769494013518	9.868408597053675	0.6268243457361865	0.9182389937106915
ID357608	357608	4	0.9493227005004883	19.52361396882388	44.95323117791182	0.0	111.0	111	1.342928412740429	1		19441.194304857614	19711.0	13429.0	25389.0	1.1606393E7	2373.0254580594765	-0.9811807881702819	-854.2758798189305	-0.014045277151116082	0.0038428761235047384	1.4633541121504332	1.2778033731635141	-0.9604899508667706	1.1452107130751603	5.6657263881028825	9.438070089172722	0.7992802194298771	0.9535999999999998
ID346346	346346	4	0.9396072030067444	15.714548204523783	43.494796616678315	0.0	65.0	65	1.2912357210771193	1		19772.91803278688	19868.0	13839.0	26382.0	1.0855332E7	2391.8358024836984	-0.9808713673298267	-847.8080366750196	0.03123016055916236	-0.031876639350936375	1.2998145442572713	1.2211960481240642	1.2839964547447411	1.0643782759156293	5.2379450332964606	11.925073224771674	0.46285897763639067	0.9062500000000001
ID390389	390389	4	0.9461045861244202	22.987375056345602	46.88696915330162	0.0	241.0	241	1.3602789053158548	1		19539.495098039235	19720.0	14130.0	27203.0	1.1958171E7	2387.12085822914	-0.9809937047867511	-844.9629672128126	-6.611709875678682E-4	0.005554066916070924	1.42726725384378	1.3112880779611478	-0.33395920624366254	1.0884467553941024	5.813073299202877	9.015287423104267	0.898786433607708	0.9752791068580542
ID334068	334068	4	0.9292517900466919	15.893036391341465	46.45222680150907	0.0	9.0	9	1.3046409197552267	1		19790.328014184397	19723.0	14094.0	26712.0	1.1161745E7	2339.750371648531	-0.9808785190431057	-867.7750546583084	0.009786431110115434	-0.009411497329848174	1.3815801125990974	1.215803361855641	-0.530169730916515	1.1363516140393268	5.34726693508032	11.239678159854508	0.5319048829408359	0.9124087591240876
ID354039	354039	4	0.905421257019043	15.454815631371533	43.22014848998877	0.0	96.0	96	1.325350800069081	1		19946.94845360826	19826.0	15375.0	28035.0	1.1609124E7	2301.0987185065687	-0.9808240785142025	-886.7599833379055	0.07658927552403476	-0.04412505911002551	1.3141064121733084	1.1460752922746862	-0.8271316374154376	1.1466143812987368	5.518379477002881	14.73657213113782	0.31932173296414434	0.8896551724137928
ID359671	359671	4	0.9528660774230957	18.131803179334174	47.02393868726199	0.0	119.0	119	1.3179097736999992	1		19447.6352530541	19693.0	12829.0	25847.0	1.1143495E7	2347.0977670126754	-0.9809455258632427	-853.1267095701143	0.009706151930566719	0.0022406313997017234	1.4283632414672427	1.2386106133839807	-0.47355031329117314	1.153197967168102	5.4565888368641895	9.106605074862903	0.8268335458035565	0.9614740368509211
ID360182	360182	4	0.9670355916023254	17.718882927783877	48.32957364090303	0.0	121.0	121	1.3921604753249772	1		19449.722308892364	19597.0	13386.0	27283.0	1.2467272E7	2550.5042756810194	-0.9810214072600045	-788.3731463001342	3.8400446361832756E-4	-6.533188032445557E-4	1.5199707958923863	1.2901438997727692	-0.5369016274625833	1.1781405129769602	6.088754616744797	9.303322522853112	0.884020185430328	0.9801071155317521
ID395506	395506	4	0.9517503380775452	22.586565781681568	46.521346308420576	0.0	263.0	263	1.3552645486440285	1		19414.110378912697	19599.0	13126.0	25962.0	1.1784365E7	2291.027705319659	-0.9810280769140802	-876.3694519225339	0.005023327700679738	0.004644506842443417	1.4197419063579733	1.3122942372763715	-0.2603744457734395	1.0818777268309936	5.770295163722233	9.071841265945839	0.881083377145312	0.9704236610711431
ID358653	358653	4	0.9495810866355896	19.222734282495605	46.433408298533905	0.0	115.0	115	1.3724590978652413	1		19414.63183279742	19622.0	13613.0	25858.0	1.2075901E7	2385.5811840412607	-0.9811332702847543	-846.4402940075222	-0.0024030104804233904	-0.003329410976258097	1.4909485211483213	1.3050452024857302	-0.935445152842569	1.1424497161542755	5.917642074822221	9.064201593438717	0.9051060038377166	0.9841897233201579
ID402174	402174	4	0.9464608430862427	17.9872393623453	40.27971199686497	0.0	292.0	292	1.3730101756219855	1		19554.117363344067	19705.0	13625.0	26215.0	1.2162661E7	2460.0389888746436	-0.9811107530635397	-825.7139359404966	3.487769123648038E-4	-0.0066174277122000025	1.4874265409555951	1.2827546539484906	-0.7469079717155336	1.159556534351364	5.922395200986734	9.422007690147312	0.8383402923507625	0.9599383667180275
ID359163	359163	4	0.9419500827789307	18.99791831585361	46.65558036949902	0.0	117.0	117	1.3636115658566283	1		19395.32247557005	19587.0	13559.0	25504.0	1.1908728E7	2363.1926838346444	-0.9811287385285932	-853.4005764656386	-2.78967253011593E-4	0.0012357730055974224	1.4611517049179685	1.2828458993765677	-0.9932651879014458	1.1389923806343796	5.841592056189972	9.125788395952124	0.8814553139992289	0.9692429022082022
ID358138	358138	4	0.9302052855491638	19.424234623213817	46.01671366771763	0.0	113.0	113	1.369147973384325	1		19426.08064516128	19547.0	14032.0	26060.0	1.204417E7	2365.2623963319584	-0.9811162505472452	-853.4303733055683	-0.0014579801643572435	0.01402755389667541	1.4658297730438732	1.2998136919331018	-0.7093239771287054	1.1277229822559185	5.889123317835118	9.174557263002303	0.8792052671703687	0.9732914375490971
ID386309	386309	4	0.9530660510063171	22.315895590840068	46.378729707368336	0.0	224.0	224	1.3219216848789073	1		19429.551903114192	19637.0	13539.0	26329.0	1.1230281E7	2407.045341021063	-0.981031473465482	-834.9449716100906	9.604984573167874E-4	0.005443393047254285	1.4205922035884564	1.2509211293864457	-0.372451101536296	1.1356369080480968	5.4898607200157885	9.178385505173114	0.8189145753838648	0.9553349875930521
ID338695	338695	4	0.8958536386489868	16.342758910450822	46.508600256889	0.0	30.0	30	1.3236373529401566	1		19666.320689655156	19775.0	14748.0	26174.0	1.1406466E7	2177.1160680277158	-0.9810474079881597	-935.1750471384839	0.0032255427132267178	0.00439794807527543	1.4283625709946242	1.2585963306040961	-0.24386693658665967	1.1348853768777827	5.504120098509346	9.253354760059464	0.8077916137596325	0.9570247933884302
ID341248	341248	4	0.9548755288124084	14.656330502939822	44.51839505582303	0.0	42.0	42	1.3513516298403563	1		19856.61322314049	19968.0	13163.0	26092.0	1.2013251E7	2183.545536148519	-0.9810426862556861	-941.204566534212	0.015351079809296836	-0.007612970135617985	1.4600454746263065	1.3015352467651191	-0.7508371492741852	1.1217871189083464	5.737023280570607	9.045910677448322	0.8810324126755877	0.9679230152365671
ID400131	400131	4	0.9438105821609497	17.95140664715262	40.44499671727944	0.0	283.0	283	1.355264548644028	1		19392.054276315794	19517.0	13348.0	25734.0	1.1790369E7	2460.260301255186	-0.9810826111041713	-817.5553052261955	0.016764021829058708	-2.5114922316445744E-4	1.4684015893754545	1.2854320082032873	-0.794216606612909	1.14234092507772	5.77029516372223	8.88019228299041	0.919524179021672	0.981406628940986
ID397576	397576	4	0.9610216617584229	21.73614511397669	43.987225355968	0.0	272.0	272	1.3652748454737234	1		19305.183739837405	19568.0	13258.0	25319.0	1.1872688E7	2465.773673353706	-0.9811774505728112	-816.2436884802798	-0.003953868996592016	0.0015212932420087984	1.4311002850679035	1.3163299226622807	0.18653150953447142	1.0871896630394147	5.8558514346835215	9.04102341791144	0.900253307627881	0.9754552652414884
ID385813	385813	4	0.9670743346214294	21.566084887884678	46.337388015566184	0.0	222.0	222	1.2741325060529072	1		19380.685981308416	19665.0	13020.0	24574.0	1.0368667E7	2350.6493195083317	-0.981080633131316	-855.0852214167536	-0.01570251459050394	-0.010348613691138884	1.3635729767965339	1.2311198432184107	-1.4172565053918533	1.1075875222934124	5.10010437452549	8.242698924887673	0.9433004772810377	0.9871205151793928
ID335636	335636	4	0.9216580986976624	15.81261644086219	46.48362687745006	0.0	16.0	16	1.2592019166001764	1		19781.92380952382	19703.0	14159.0	27314.0	1.038551E7	2449.6985158609646	-0.9807609128949103	-823.3122356413761	0.07137731672363669	0.010597450135188596	1.3240821968222025	1.1655633913584167	-0.8465868877871964	1.136001873977046	4.9812762204126	12.823226783960687	0.38067630286699755	0.876254180602007
ID389910	389910	4	0.9045718908309937	22.816266518689222	46.92612537333654	0.0	239.0	239	1.2859521701640186	1		19473.96880733946	19672.0	14650.0	24830.0	1.0613313E7	2097.5930518471837	-0.9810817322460584	-962.9130028597201	0.00246342942365477	-0.006801539137786651	1.324426739456816	1.2636753426202127	-0.5313534850213933	1.0480751620195707	5.195166897815816	8.721066085754677	0.8583614667029904	0.9664014146772766
ID392982	392982	4	0.9930619597434998	24.079081232515165	47.07830122163613	0.0	252.0	252	1.3954169955062652	1		19652.766718507013	19863.0	12540.0	27513.0	1.2636729E7	2946.002348874822	-0.9811153268341841	-693.1563293390408	0.0064017731103357635	-8.946218604216223E-4	1.4751323781291477	1.3397882579012177	-0.16071774141002085	1.1010190374708515	6.117273373731893	9.050404412139692	0.9384946071401494	0.9816933638443934
ID342300	342300	4	0.9663980603218079	14.557956328804067	44.467562265457765	0.0	47.0	47	1.3156117601405826	1		19849.09106830122	20101.0	13181.0	25527.0	1.1333831E7	2245.642320984639	-0.9810722721741033	-916.2891727862072	-0.004903058031502158	-0.013372733986526351	1.415864930049319	1.253715939803902	2.5669447342767278	1.1293347121922843	5.437576332206112	8.799216018192478	0.8825255171677134	0.9694915254237286
ID355612	355612	4	0.9201849102973938	15.633282130309254	43.396437435270066	0.0	103.0	103	1.3519113116327695	1		19870.540765391022	19782.0	13816.0	27857.0	1.1942195E7	2340.8962725315446	-0.9809395516285364	-873.7086693348895	0.014933060187621276	0.02495025164291738	1.489704503462851	1.2129789000816749	-0.8078548338307258	1.2281371946062236	5.741776406735134	10.640078518000106	0.6373331008285888	0.9328185328185327
ID337197	337197	4	0.9453423023223877	16.1762637740453	46.42533587578345	0.0	23.0	23	1.2663905682493408	1		19603.716981132085	19710.0	13517.0	26144.0	1.038997E7	2295.0805256421386	-0.9810827688074601	-885.9690859058064	0.021548695473754844	0.017939707151661228	1.391203563299937	1.132584907393489	-0.8645075478644637	1.228343724358493	5.03831373438679	10.912297069892002	0.5316951643570186	0.9209383145091224
ID397102	397102	4	0.95025235414505	23.614307109620704	44.02047225997882	0.0	270.0	270	1.3724590978652416	1		19484.696774193555	19698.0	13419.0	25056.0	1.2080512E7	2483.809563937785	-0.9810267629967551	-811.2314439015798	-0.00971360847556981	-0.011915411346881514	1.4839305896836812	1.292585381943387	1.3742224541619492	1.1480329349327847	5.917642074822222	9.759494658276683	0.7807354443270571	0.9532924961715161
ID332076	332076	4	0.9224011898040771	15.904751056271335	46.43541715131817	0.0	0.0	0	1.3023194927919906	1		19849.491978609632	19722.0	14861.0	27263.0	1.1135565E7	2398.5688136789827	-0.9809381324686108	-851.7328140905973	0.07389320345662669	-0.005706341906634299	1.2937783165677867	1.2825884519721644	1.2205062797662167	1.0087244389097814	5.328254430422259	12.758885320890471	0.4113100780687746	0.8868670886075953
ID345391	345391	4	0.9105138778686523	15.732928722863662	43.575125503698224	0.0	61.0	61	1.1701432300543522	1		20089.695364238418	20058.0	14733.0	25677.0	9100632.0	2142.1851344724078	-0.9805027990578625	-943.2415338455576	-0.06575981595648425	-0.06048028997119359	1.1302939299897174	1.027027459140201	0.08356198214316313	1.1005488898378317	4.301579178886836	15.471872285937627	0.22581461246997123	0.7585917854149202
ID385327	385327	4	0.983582079410553	22.46028575054961	46.484332135433576	0.0	220.0	220	1.3457420098175388	1		19522.1856187291	19649.0	12843.0	26640.0	1.1674267E7	2666.709894037091	-0.9809871984666291	-755.4398429850505	-0.006776503195467642	0.004271318191761889	1.4050338686119939	1.3008660042538225	0.041491746594520186	1.080075783376261	5.68949201892546	8.923565330823614	0.8978556946399818	0.9763458401305051
ID339752	339752	4	0.9502584338188171	16.510302154438154	46.59018490694592	0.0	35.0	35	1.3115805480720943	1		19698.64674868191	19760.0	14070.0	26230.0	1.120853E7	2368.9061056356272	-0.9810910528356854	-862.900076189768	-0.002713717855222535	0.007534897108007712	1.4470715613323697	1.1996381047489468	-0.5305092647736115	1.2062567499347683	5.404304449054512	9.615586855868965	0.7345106219101283	0.9506688963210703
ID399670	399670	4	0.9631102085113525	18.050076458490047	40.80354344432526	0.0	281.0	281	1.3636115658566286	1		19366.923577235764	19558.0	13008.0	25324.0	1.1910658E7	2562.1452640482557	-0.9811562127998268	-787.1488268480757	0.003335544134323995	-0.006995504076810072	1.4637945231187333	1.2858260742809249	1.9708561129940216	1.1384078705491596	5.841592056189974	9.530468727231689	0.8081883164739737	0.957165109034268
ID394557	394557	4	0.9420039653778076	27.090256061503712	45.32884567817655	0.0	259.0	259	1.3894408781286254	1		19586.738654147095	19909.0	14209.0	24325.0	1.2515926E7	2162.753388983576	-0.9812208969449543	-946.4050881454123	0.012421626457155706	0.010002399562554878	1.4672154348148603	1.347453821699886	0.19369980678811413	1.0888799387305819	6.064988985922219	9.930886981656018	0.7727941069943949	0.9501116902457184
ID333625	333625	4	0.9461814165115356	15.899390534631708	46.449835853148045	0.0	7.0	7	1.2924069101805495	1		19822.992753623173	19690.0	14275.0	27334.0	1.0942292E7	2467.06448778305	-0.980851082672993	-823.1473183109503	0.053963719258448554	0.021093589667485344	1.377959600634758	1.1644147296654945	-0.6153671583161033	1.1833924507555906	5.247451285625487	13.208462737927015	0.3779668653309397	0.8672427336999212
ID403770	403770	4	0.9572376012802124	18.04782882376218	40.376537204190186	0.0	299.0	299	1.369700383321422	1		19618.220064724934	19753.0	13537.0	26053.0	1.212406E7	2534.569394015749	-0.9812772209770311	-811.3473408409775	0.0022052357846594176	-0.0056563619093887175	1.50352825461288	1.2807989532161121	2.462771406118564	1.1738987222291914	5.893876443999641	8.963989368333266	0.9217395567465401	0.9794628751974721
ID353605	353605	4	0.9132397174835205	15.303917524250389	43.41112236232645	0.0	94.0	94	1.3173356461303005	1		19883.102966841197	19870.0	14871.0	27721.0	1.1393018E7	2324.681392909603	-0.9808735179999671	-877.2606132954305	0.025402305335102154	-0.00813979856228397	1.4518915917831205	1.1595627801780797	2.2976599892098144	1.2521026171262124	5.451835710699665	11.968587489911181	0.47826304702888695	0.9139442231075696
ID384839	384839	4	1.0	22.25370228217267	46.1338605747243	0.0	218.0	218	1.369147973384325	1		19557.36790923826	19754.0	12203.0	26735.0	1.2066896E7	2956.974666400566	-0.98106870735037	-685.5070916484116	0.0038739234134262533	0.001743148751656074	1.449262795338661	1.3016010721206428	0.6066802194371397	1.1134462212584377	5.889123317835119	9.194587528054662	0.8753787698641756	0.9732914375490973
ID401733	401733	4	0.951038658618927	17.938483380259758	40.32112053073457	0.0	290.0	290	1.3524707618167127	1		19513.399668325037	19633.0	13767.0	25672.0	1.176658E7	2513.315367665205	-0.9811067741914333	-806.3546743090799	-9.384808442944692E-4	-0.0013937895202017433	1.479607495756323	1.2620129678203003	-0.6985519830218545	1.1724186149305926	5.746529532899649	9.47590317671699	0.8042189050126438	0.9423226812159002
ID389441	389441	4	0.890562117099762	22.778043687408463	46.839237268150626	0.0	237.0	237	1.0709010331121787	1		20071.671018276757	19907.0	14933.0	25467.0	7687450.0	1849.7155013650938	-0.980246478410857	-1076.9594440604474	0.05381568997019465	0.01877082279633938	1.0308432937366814	0.9367564492600264	-0.691804459170564	1.1004389610031264	3.6028696327030123	17.08491016559066	0.15510757665890834	0.7144203581526865
ID392512	392512	4	0.9600167870521545	22.954854962507227	47.10469663054004	0.0	250.0	250	1.3524707618167129	1		19489.31953642386	19689.0	14208.0	27444.0	1.1771549E7	2399.84954590924	-0.9810814204702921	-842.2852252949034	-0.010132729332831308	0.008225760256051614	1.4304417282885717	1.3101348330942577	-0.6870756857934197	1.0918278730977444	5.746529532899651	8.894176653299276	0.9128596375164505	0.9757869249394672
ID343362	343362	4	0.9194267988204956	14.795560993374293	43.3725424418493	0.0	52.0	52	1.2964977403842801	1		20011.768953068593	20018.0	13621.0	26234.0	1.108652E7	2330.500062919073	-0.9809153510268397	-882.7011890141621	0.013700385009972763	-0.014435404408127182	1.3902141310494378	1.2009131475585664	-1.526854457480933	1.1576308693727908	5.280723168777097	11.39496313129192	0.511066502554964	0.8995951417004046
ID380237	380237	4	0.9325701594352722	21.972511463562633	46.42953419639028	0.0	200.0	200	1.313309725550842	1		19400.834507042237	19545.0	13848.0	26005.0	1.1019674E7	2454.484258317304	-0.981122223727006	-821.6037900069023	0.003927423921007654	0.0041131612439050435	1.433794431485424	1.234313598061992	2.881858788803863	1.1616127649704573	5.418563827548058	8.876155878804882	0.8642596083778032	0.9685641461342398
ID388941	388941	4	0.9316108822822571	22.664577125017622	46.750963723398215	0.0	235.0	235	1.2976641803326603	1		19495.265709156196	19695.0	14388.0	25379.0	1.0858863E7	2108.9852296912463	-0.9810965225216536	-959.5235723670269	-0.013714838055044105	0.0026870379269768865	1.3725558831995004	1.2695396608846656	-0.6313082441581174	1.0811445482869348	5.290229421106136	8.58955778562623	0.9010372778741381	0.9806167400881057
ID377167	377167	4	0.9738176465034485	21.59715616159641	46.22461216292466	0.0	188.0	188	1.3602789053158535	1		19442.519607843125	19670.0	13107.0	26465.0	1.1898822E7	2694.6779155132194	-0.9810712398964375	-747.9181208233136	0.007146326376181074	-9.329537407717348E-4	1.4770627553313966	1.2738179779059757	-0.18852299370874293	1.1595555887502342	5.813073299202866	9.130021746214457	0.8763387974366292	0.9622344610542883
ID338261	338261	4	0.886437177658081	16.494366809897805	46.520094907653935	0.0	28.0	28	1.326491868554288	1		19605.217616580318	19662.0	14126.0	26881.0	1.1351421E7	2238.7564511064575	-0.9810804862323869	-908.2166920162601	1.5734413662135381E-4	5.698654016193943E-4	1.4381329020029305	1.2489163840286366	-0.9080915685649833	1.1515045525817647	5.527885729331926	9.3092989503563	0.8015580254293461	0.9486133768352366
ID344919	344919	4	0.9305113554000854	14.98113955974035	43.54679425663759	0.0	59.0	59	1.2312566680189483	1		19944.497991967855	20107.0	13477.0	25763.0	9932360.0	2360.2770164883964	-0.9807130068114874	-859.3449632556376	-0.0485710893029387	-0.0075420777179156595	1.243000006149451	1.1323798839929544	1.3034209376079229	1.097688173130056	4.76263241684487	13.55494550730472	0.3257327123931765	0.8253706754530469
ID380752	380752	4	0.9518205523490906	22.28160066764025	46.57334333410026	0.0	202.0	202	1.327062034868412	1		19451.663247863267	19571.0	13757.0	26129.0	1.1379223E7	2446.1407837666575	-0.9810304227579455	-822.48902709621	-0.004713305213564885	-0.003951023750902094	1.4208875888087205	1.2557589341273148	-0.17404813888097945	1.1314970972483356	5.53263885549644	9.434557440305026	0.7810864800611441	0.9627791563275436
ID379731	379731	4	0.9246593117713928	21.79785648567637	46.414691799375014	0.0	198.0	198	1.305800085616727	1		19335.646536412085	19507.0	13527.0	25670.0	1.0885969E7	2198.266079350747	-0.981121695607051	-914.257076607122	-0.005011688829212069	-0.00513813178505861	1.416335250827655	1.228978743077458	-0.47315186179438856	1.1524489408832588	5.356773187409349	8.954998754153504	0.8394253156749278	0.9470588235294111
ID375645	375645	4	0.9559487700462341	21.32524972931182	46.23096118223829	0.0	182.0	182	1.355264548644027	1		19432.8434925865	19639.0	12850.0	25707.0	1.1795736E7	2503.1032100345906	-0.981109203378139	-806.4077050471514	0.010615371083652864	-0.0016723824249517346	1.4902011646426032	1.2548595008197398	-0.436707201946952	1.1875442339713138	5.7702951637222215	9.094626847530852	0.876673993799701	0.9696485623003189
ID335196	335196	4	0.9063348174095154	15.599444955286875	46.481427064942594	0.0	14.0	14	1.2250972663656878	1		19715.379310344837	19854.0	13632.0	24710.0	9719682.0	2162.227693306408	-0.9809895421656698	-941.0344197049251	0.017088291790177155	-0.0074137485090345805	1.3410851157171209	1.121295645813882	-0.8148007440808017	1.1960138440952446	4.715101155199714	12.231262871698869	0.3960575332446907	0.887298747763864
ID383327	383327	4	0.9718093276023865	21.527784569247668	46.10270067587569	0.0	212.0	212	1.3680424843277037	1		19542.516908212543	19754.0	13103.0	26746.0	1.2135903E7	2703.108051338987	-0.9810633515330777	-749.1021117281549	-0.002197312402551179	0.0011335460248299068	1.4834776858887841	1.2929406880536958	2.9050222603292064	1.1473671604549083	5.8796170655060855	8.95434371061235	0.9214916079601531	0.9801901743264659
ID355160	355160	4	0.9170113801956177	15.13117889219606	43.32212869751884	0.0	101.0	101	1.3276319563182906	1		19863.257289879923	19803.0	14372.0	28321.0	1.1580279E7	2403.409077717849	-0.9808133675419379	-844.9682423978653	0.028934832936393727	-0.006465215169331178	1.4978360732393068	1.182088618449107	-0.7054055575430972	1.2671098002825358	5.537391981660947	10.48630897690516	0.6328048974035534	0.9402744148506865
ID382299	382299	4	0.9824836254119873	21.748504680321286	46.06959435320369	0.0	208.0	208	1.3697003833214214	1		19544.260096930542	19756.0	12692.0	26801.0	1.2097897E7	2850.186341243837	-0.9810477651133808	-709.9139288607681	4.150174493864967E-4	0.011776719408366828	1.4661234659792617	1.3051817194234574	-0.06001008091442801	1.123309838132653	5.893876443999636	9.230161813914483	0.8693452027091898	0.9664848012470774
ID379226	379226	4	0.9403221607208252	22.192688934357342	46.51621503042704	0.0	196.0	196	1.3293402546311703	1		19295.607876712336	19406.0	13675.0	26023.0	1.1268635E7	2406.0312713904386	-0.9810957282570716	-832.4125632011277	0.0021157705097379336	0.002449010824382648	1.4437650248639338	1.2350755904824575	-0.17460332167316467	1.1689689570335982	5.551651360154497	9.547079571969757	0.7654044174007554	0.9534693877551023
ID376167	376167	4	0.9482722878456116	22.346346907830625	46.788419408710396	0.0	184.0	184	1.298829572736671	1		19405.98207885305	19490.0	13566.0	25649.0	1.0828538E7	2501.3307782370193	-0.9810827479009125	-804.7149726851196	0.006769997275486157	-0.005493749872916881	1.3559632389555032	1.2433657375903324	2.99661816872153	1.0905586328793224	5.299735673435167	9.41994254227286	0.750529152394539	0.9612068965517248
ID374625	374625	4	0.9911722540855408	21.634807885218574	46.26171939335888	0.0	178.0	178	1.3547062522048292	1		19539.506600660094	19765.0	12741.0	26786.0	1.1840941E7	2789.1084879953305	-0.981031271943104	-724.640866029213	-0.008616086792372309	0.004407391817142934	1.4496725178678171	1.2888231155968854	0.042911500335384635	1.124803318876259	5.765542037557706	9.530963569026179	0.7975839170108777	0.9596518987341772
ID376673	376673	4	0.8922143578529358	21.56303234005242	46.487222006739984	0.0	186.0	186	1.306379282844418	1		19396.377659574468	19495.0	14033.0	25682.0	1.0939557E7	2185.668353202913	-0.9810863944338565	-920.6600288392124	-0.003071929022576743	0.010505620275684486	1.4157238037372855	1.2291666493765794	2.712760206047367	1.1517753141572187	5.361526313573866	8.940084081208058	0.8429757844098305	0.9649272882805815
ID378721	378721	4	0.9454564452171326	22.053672329324264	46.55779546644289	0.0	194.0	194	1.3372834595780678	1		19345.883248730974	19452.0	13944.0	25707.0	1.1433417E7	2389.0456412920503	-0.9810920373314695	-840.3479136358438	-0.014283828905086136	0.0033879598522816323	1.4602387014748737	1.2291045637546665	-0.2322670516302635	1.1880508335386364	5.618195126457724	9.566085373288297	0.7715039924017278	0.9570850202429148
ID388448	388448	4	0.9278426766395569	22.780648567807816	46.8612242939581	0.0	233.0	233	1.29766418033266	1		19443.081081081087	19601.0	14703.0	25883.0	1.079091E7	2143.8862623022596	-0.9811091925145126	-942.0200885421256	0.005280742547321326	0.005261283798956129	1.3691748139714455	1.2671982590463944	-0.48870277284931224	1.0804740333227665	5.290229421106134	9.249640055821498	0.77702448643487	0.9376579612468404
ID374125	374125	4	0.938166081905365	21.503958142709415	46.40818788839283	0.0	176.0	176	1.336151607103099	1		19469.94237288136	19628.0	13191.0	26037.0	1.1487266E7	2398.609983024187	-0.9810316786279722	-839.6323387621201	-0.0036477406597137333	0.004434143704174079	1.4588611421984146	1.2371357879906306	-0.33787959588472777	1.1792247515270031	5.608688874128682	9.06823927145068	0.8570877184355273	0.9711934156378599
ID384364	384364	4	0.9861518740653992	21.572560805904384	46.07708625668872	0.0	216.0	216	1.361390698640249	1		19535.068515497547	19748.0	12864.0	27520.0	1.1974997E7	2832.0959590807906	-0.9810746095576356	-715.1450851395884	0.025491733228943585	0.017531004333519666	1.475693350254716	1.294639428922597	0.08009539102576202	1.1398489164529715	5.8225795515318985	9.17277076994882	0.8696093764902074	0.9676145339652451
ID341871	341871	4	0.9675963521003723	14.464557664456006	44.39314668599419	0.0	45.0	45	1.3213493004897094	1		19873.893913043477	20093.0	13115.0	25134.0	1.1427489E7	2363.9359631459706	-0.981113333020413	-873.456156307524	-4.5172406041504555E-4	-0.002379551364528417	1.4076937398331364	1.265284540440809	2.91096007833363	1.1125511257275884	5.485107593851272	9.544296634195781	0.7566711186577466	0.9466776045939298
ID375150	375150	4	0.9782084226608276	21.980478580933614	46.46211017553433	0.0	180.0	180	1.3372834595780672	1		19520.642372881357	19690.0	13228.0	26125.0	1.1517179E7	2676.551842375699	-0.9810538430537098	-755.301163655425	-0.009922313822318292	0.002138012850452782	1.4215824066442917	1.2893617307433165	3.0971350968717433	1.1025473866241944	5.618195126457719	9.021753709868465	0.8674106477922294	0.9672667757774137
ID394093	394093	4	0.9737725853919983	26.047923082511733	45.40746105777042	0.0	257.0	257	1.3981249681591241	1		19622.026315789495	19929.0	13203.0	25845.0	1.2675829E7	2564.927579119557	-0.98111349985952	-794.8158287805645	0.005578206138698244	0.01091993610743623	1.4569449591407366	1.368104734309785	-0.2790731307619147	1.064936713252273	6.141039004554468	9.344574649589854	0.8837565473293386	0.9736247174076864
ID403309	403309	4	0.9506211280822754	18.06171632147104	40.34280197169588	0.0	297.0	297	1.3541477255877257	1		19629.459637561784	19759.0	13585.0	25992.0	1.1915082E7	2519.6236186132637	-0.9810794007831578	-807.9266616524285	-0.013524152296291253	0.0038558410352027687	1.4834001333687925	1.2545952504619053	-0.7401094679937239	1.182373464926356	5.760788911393193	9.062866705679737	0.8813748238577357	0.9695999999999995
ID383849	383849	4	0.979400634765625	21.646922754840787	46.076332963938476	0.0	214.0	214	1.381249958583955	1		19554.39619651347	19714.0	13050.0	27045.0	1.2338824E7	2752.789763866648	-0.980997058010176	-733.4123580795792	-0.0030920503712979852	-0.0032886995184435762	1.49317742228463	1.2958381218058206	-0.10035972917491837	1.1522870003267123	5.9936920934544675	9.251511041767971	0.8799924574004747	0.9692544196771717
ID399208	399208	4	0.9779889583587646	18.229958987700563	40.9720375561424	0.0	279.0	279	1.355264548644028	1		19438.80330578514	19583.0	12423.0	25724.0	1.1760476E7	2650.213405000063	-0.9811687454977543	-764.3339094654717	0.00857617308974266	0.0056225988204646445	1.4624365802579933	1.2989414311333107	-1.0764177781374409	1.1258679915860679	5.770295163722231	9.043376113845657	0.8866387457398405	0.9743178170144462
ID381802	381802	4	0.9011508226394653	21.9470984705933	46.53235192165405	0.0	206.0	206	1.3121571937574932	1		19499.815140845076	19579.0	14459.0	25779.0	1.1075895E7	2264.2229480242036	-0.9810258717219617	-890.5533273884789	0.02446548608619077	0.001495384511216448	1.4575558821911099	1.2200263091169583	2.772064397962989	1.194692172864758	5.409057575219028	8.985828961422234	0.8418121166536803	0.951505016722408
ID396649	396649	4	0.8975322842597961	24.32433960714986	44.44996023906497	0.0	268.0	268	1.3412374214135963	1		19434.557239057238	19624.0	14047.0	24964.0	1.1544127E7	2107.7627112183395	-0.9811208691636556	-958.3484546022559	0.009503356772703754	-0.002127189969892932	1.4310878162670857	1.286626102335441	1.6729435451106816	1.112279483269788	5.651467009609327	9.582513919857911	0.7734142029585447	0.9619741100323624
ID401270	401270	4	0.9478054046630859	17.94554938708459	40.33194369568254	0.0	288.0	288	1.3724590978652411	1		19497.372990353666	19679.0	13453.0	25808.0	1.2127366E7	2480.4788105475245	-0.981171685086336	-819.2267549637032	-0.010851572238790129	-0.00452850265166762	1.4826592462154589	1.289160684834862	-0.6679362530537191	1.150096542391365	5.917642074822219	8.979480939176335	0.9222657736687512	0.9787735849056605
ID372599	372599	4	0.9826467633247375	22.16370382049543	46.45480373493007	0.0	170.0	170	1.3338850208958866	1		19519.717687074837	19723.0	13122.0	25834.0	1.1477594E7	2654.4500372453367	-0.9810136956010764	-759.9125264774625	1.8063649857979862E-4	-0.006419084137461131	1.4030491211096299	1.288652907567216	0.15533337518263457	1.0887719360819794	5.589676369470627	9.341281734362491	0.8049772127884655	0.9545454545454548
ID377713	377713	4	0.9758561849594116	21.95656335298701	46.39492906708973	0.0	190.0	190	1.3423649856492392	1		19406.546063651596	19520.0	13309.0	26004.0	1.1585708E7	2597.961590583355	-0.9810482714806643	-773.3695481568982	0.005134929470811577	0.007192619447253523	1.4503691411584327	1.2579965024233308	-0.06964967507783347	1.1529198518155865	5.660973261938362	9.23442284758569	0.8342216436267954	0.9675060926076363
ID382833	382833	4	0.9800292253494263	21.696692884016173	46.10065185088417	0.0	210.0	210	1.3685953404764903	1		19528.8885298869	19768.0	13339.0	26392.0	1.2088382E7	2660.2362084907636	-0.9811461507047274	-764.0486185658261	3.217878684784165E-4	0.005171893323377393	1.4746014962626526	1.2906389237501739	-0.06919869058554436	1.1425360487175946	5.8843701916706035	8.968652142884629	0.9192962555191678	0.9786561264822136
ID373619	373619	4	0.9157937169075012	21.657135793052817	46.3637489891046	0.0	174.0	174	1.3023194927919897	1		19491.486583184243	19709.0	14208.0	25325.0	1.0895741E7	2259.576389887545	-0.9810843695970132	-894.8154371261382	0.0010727963035800894	0.004896023616302789	1.418665359014224	1.2078196758350228	-0.27033752730592464	1.1745671869713776	5.328254430422251	8.717292954196814	0.8811128529206536	0.9680483592400689
ID378227	378227	4	0.922065794467926	21.912113795345228	46.51931125417161	0.0	192.0	192	1.3304779016127077	1		19343.40410958904	19465.0	14076.0	25720.0	1.1296548E7	2364.9274448199617	-0.9810345234179912	-846.1855594097424	0.006541419411989596	0.004227885946014267	1.4479196906338334	1.2259331542269927	2.9348225063160163	1.1810755632486452	5.561157612483532	9.952369613141565	0.7055407051033374	0.9466019417475725
ID373106	373106	4	0.9621789455413818	21.797668527819688	46.30921886058177	0.0	172.0	172	1.367489404667207	1		19498.279220779208	19739.0	13391.0	26136.0	1.201094E7	2482.1901252410034	-0.9810299467857294	-812.4655460487849	0.001510395365408837	0.00445071294841588	1.4758996275819347	1.2872421859325114	-0.20203820095869293	1.146559399397523	5.874863939341573	9.004191420153902	0.9105802757071012	0.9724626278520849
ID371581	371581	4	0.9560501575469971	21.77420170660479	46.22072099203037	0.0	166.0	166	1.345742009817538	1		19420.219430485748	19652.0	13478.0	25992.0	1.1593871E7	2561.4569398663734	-0.9809134511908473	-779.2922401086965	0.0011491191010062948	0.01840702644265445	1.4500918041066855	1.2861775917155556	-0.13666646346712447	1.127442907921055	5.6894920189254545	9.251859136994437	0.8352670180008663	0.9599037690457095
ID352636	352636	4	0.9051897525787354	15.72144844329024	43.3425388915503	0.0	90.0	90	1.2330984890455645	1		20042.695825049697	19918.0	15342.0	27564.0	1.0081476E7	2324.4155288415172	-0.980730668238145	-877.7189303114949	-0.07765296468051026	-0.03599019211996537	1.3383607595288682	1.1926333715721986	-0.5133857686358995	1.122189594413716	4.776891795338414	12.281435828154352	0.39797609032778464	0.8258011503697618
ID391551	391551	4	0.8987188339233398	22.734911377348276	46.929797796432005	0.0	246.0	246	1.2865403029046523	1		19420.97252747252	19611.0	14906.0	25295.0	1.0603851E7	2109.9739676588442	-0.9811728131124452	-959.3651647113662	-0.006238767714943899	0.004513369753642752	1.339784018894649	1.2477015645874103	2.4456016292160263	1.0738016661361554	5.199920023980334	8.826658929006236	0.8387138939119976	0.9672855879752433
ID336766	336766	4	0.9359054565429688	15.954857987377054	46.49211721265237	0.0	21.0	21	1.2865403029046518	1		19711.128913443838	19662.0	14002.0	26669.0	1.0703143E7	2388.0046554127925	-0.9810734311305789	-855.7284086140776	0.06938310139975518	-0.013988831409062341	1.3024114521761074	1.1728821379674066	-0.6490467090779402	1.110436769403935	5.199920023980331	13.622366088238685	0.3521287081585761	0.8858299595141702
ID372091	372091	4	0.9338578581809998	21.831177243284948	46.484559573669415	0.0	168.0	168	1.3247798972641882	1		19422.225862068957	19514.0	13546.0	26145.0	1.1264891E7	2352.1411512769264	-0.9810954560104975	-857.0589100275195	-0.0031323623559135552	2.5549335161951137E-4	1.4306135535858278	1.2343420455177558	-0.3736749461251021	1.1590090111414328	5.513626350838377	9.53668812402244	0.7618194122355071	0.9461663947797715
ID398723	398723	4	0.9423331618309021	18.998022540023698	41.43718699094901	0.0	277.0	277	1.3333177722966019	1		19361.923599320875	19540.0	13251.0	25891.0	1.1404173E7	2389.5130589973737	-0.981081029786962	-840.3814823766102	-0.006137423252059687	0.0014750811867976902	1.4481842327965797	1.2509697779765623	1.7492331540308346	1.1576492560347948	5.584923243306105	9.42817259548145	0.7895361584461161	0.9615384615384611
ID339331	339331	4	0.9430314302444458	16.601410018301493	46.529500789531525	0.0	33.0	33	1.3310463604729175	1		19667.967576791805	19805.0	13548.0	26891.0	1.1525429E7	2373.9406549311575	-0.9809286880787879	-852.268599851662	0.014339918952966775	0.0021887791991089633	1.4401509304592175	1.2232888084494944	-0.47532627784204023	1.177277941653528	5.565910738648052	10.249195165665423	0.6658349306047906	0.9390537289494789
ID387970	387970	4	0.9269741773605347	22.57277710144834	46.492061005011834	0.0	231.0	231	1.3075369076022236	1		19425.374113475173	19606.0	13763.0	25497.0	1.0955911E7	2257.6518193097854	-0.9810741319642048	-892.0484434662063	-0.006425656991119109	0.007878632582517633	1.3817619701308257	1.2686192798310683	-0.49015221359678895	1.0891856935319664	5.371032565902903	8.995103046461214	0.834171530709795	0.9592529711375213
ID365967	365967	4	0.9655142426490784	23.03821261097067	45.86491118303321	0.0	144.0	144	1.3647206441740565	1		19622.199021207194	19838.0	12963.0	25867.0	1.2028408E7	2584.5813398219675	-0.9811386762149744	-789.8519465925282	0.0011263069455374913	0.005320350311729416	1.4094870226565945	1.3246183648160512	0.9736457881820055	1.064070271177562	5.8510983085189965	9.134735975051607	0.8811609866150869	0.9808764940239042
ID396172	396172	4	0.9509158730506897	24.27549880708204	44.24824083707648	0.0	266.0	266	1.347427347998059	1		19515.10684474123	19713.0	13475.0	25826.0	1.1689549E7	2431.9761041535344	-0.9810746567371526	-831.9551556073956	9.328509524638331E-4	-0.004704982444235829	1.403993493785779	1.311227300171149	1.8237379479310252	1.0707476069195032	5.70375139741901	9.229174641890353	0.8414817935375748	0.9561752988047805
ID366996	366996	4	0.9495651721954346	21.608337790375025	46.36642292576003	0.0	148.0	148	1.3196306577066597	1		19523.3379790941	19694.0	12787.0	25959.0	1.1206396E7	2321.297709977254	-0.9811470605934139	-875.4034638921474	-0.0046297252493429164	0.006713595935892258	1.4243569230809014	1.2459066475830556	-0.6199956957425743	1.1432292506376966	5.470848215357723	8.671237177738782	0.9143287990503621	0.9787414965986398
ID367511	367511	4	0.9172912836074829	21.564635639038823	46.48128636880468	0.0	150.0	150	1.313885612325088	1		19528.74911660779	19649.0	13849.0	26172.0	1.1053272E7	2320.958830843029	-0.9812561212454355	-880.9675210145483	-0.002772195204154583	-6.413730234870275E-4	1.4432636546857647	1.2214265771196307	-0.34287599968701626	1.1816212957223107	5.423316953712573	8.608114998951239	0.9197265637482518	0.9853195164075997
ID352150	352150	4	0.9395642280578613	15.574986583942803	43.63122688598102	0.0	88.0	88	1.3144612467940306	1		19869.90350877194	20055.0	14575.0	26808.0	1.1325845E7	2346.834295836459	-0.9809949996947117	-874.0620014788659	0.0035986633625598443	-0.006493180733230558	1.4681423850881994	1.2133994337921676	-0.6993384464631781	1.2099415445579187	5.428070079877095	9.122423290726024	0.8196621290993092	0.9500831946755409
ID354704	354704	4	0.9189586639404297	15.179442985761439	43.38642383019478	0.0	99.0	99	1.331614576661221	1		19866.21672354948	19817.0	13653.0	27595.0	1.1641603E7	2378.9286856507806	-0.9809537043001321	-860.2045400035959	0.0101019648685552	0.012063012161627286	1.4431319802053764	1.2322475637135837	-0.7305638085598688	1.1711380267259424	5.570663864812564	10.18278374177448	0.675124357345399	0.9323786793953857
ID371088	371088	4	0.9217578172683716	21.906450990135795	46.42799365534397	0.0	164.0	164	1.3029002372992455	1		19394.386809269152	19567.0	13659.0	25272.0	1.0880251E7	2189.1877338501554	-0.981081981958783	-918.8671110422413	-3.992758747841003E-4	0.004051198617523914	1.4225340050201463	1.1986884577678392	2.778314857738275	1.186742056121192	5.33300755658677	9.093102237729639	0.8105091366981424	0.9581554227156277
ID362387	362387	4	0.9830801486968994	21.879524285180125	45.51679055523104	0.0	130.0	130	1.3558226151896664	1		19417.77339901479	19607.0	12396.0	25961.0	1.1825424E7	2691.835069977779	-0.9810976025662406	-748.8180452788753	6.846478222698156E-4	0.0028934742209515965	1.3945112477794637	1.3203288581118273	0.04832013974634031	1.0561847824592148	5.77504828988675	9.184532389194002	0.8603028943764437	0.9696727853152431
ID369554	369554	4	0.927331268787384	21.651825615642935	46.440745393556604	0.0	158.0	158	1.2999939204135564	1		19424.367383512552	19587.0	13474.0	25590.0	1.0838797E7	2168.7619952167543	-0.9810754461052552	-928.6279281712247	0.0057311653303933445	0.01037730954732024	1.4219292135559318	1.2187669003115422	2.6761003365390934	1.1666949711158525	5.309241925764187	8.440978472623723	0.9363900578822107	0.9867491166077734
ID342941	342941	4	0.8859913349151611	14.546512145951716	43.39399545732144	0.0	50.0	50	1.2232433980657107	1		20030.600000000002	20037.0	14002.0	26174.0	9915147.0	2346.8070378440766	-0.9809497382725855	-879.0070960213609	0.0063309332093071154	-0.005587075927318313	1.371513407171458	1.0912467825474537	-1.2086309866893254	1.2568315701877608	4.700841776706161	9.991805540787494	0.5916945256689798	0.8974591651542648
ID362908	362908	4	0.9680081009864807	22.24638791653046	45.383416541166035	0.0	132.0	132	1.3485497366541477	1		19442.28999999999	19682.0	12739.0	25263.0	1.1665374E7	2405.6626600495324	-0.9810388238802421	-836.3029092912549	0.0028411546725719116	-0.006363642362673321	1.468891494578142	1.2576616448097764	2.09207650776746	1.1679544340404167	5.7132576497480425	8.991272056797705	0.8880785824763893	0.9732793522267204
ID361882	361882	4	0.9705668687820435	20.47700089030952	45.361906851331696	0.0	128.0	128	1.3674894046672086	1		19420.541329011354	19614.0	13001.0	26709.0	1.1982474E7	2642.5583915196817	-0.9810169868554336	-759.5880321019871	-0.007361674159212317	0.005489307563118181	1.4695777529785146	1.2929326631751195	2.453429755273798	1.1366235805116092	5.874863939341585	9.190597912143216	0.8740175325778196	0.9694117647058823
ID366490	366490	4	0.957406222820282	21.29843181259752	46.48084418947813	0.0	146.0	146	1.3075369076022232	1		19512.27433628319	19796.0	12224.0	25057.0	1.1024435E7	2433.899324711914	-0.9811213855033161	-833.2741375343317	-0.002061151260846899	-0.006806610111428358	1.3608715801655544	1.2702569829233745	-1.1740219166587034	1.071335641890068	5.371032565902899	8.721584411164406	0.887313057968845	0.980052038161318
ID400806	400806	4	0.9543671607971191	17.942071338211925	40.38070141865541	0.0	286.0	286	1.365828821899634	1		19446.853896103876	19596.0	13289.0	25655.0	1.1979262E7	2467.7404189596023	-0.9812231837385721	-823.6177866178604	0.00295633046763537	0.00853532922951647	1.4812542539563995	1.2918977515614865	-0.8541889619503208	1.1465723600540696	5.860604560848033	8.828279570356111	0.9449310658316974	0.9903614457831328
ID368545	368545	4	0.9590715169906616	21.26686699303762	46.36378248921511	0.0	154.0	154	1.3011572261679587	1		19440.053571428587	19697.0	12915.0	25045.0	1.088643E7	2288.9206596196673	-0.981082297023237	-880.9144841568638	4.231049416433548E-5	0.002569419744423474	1.3962707432399377	1.2253379156666035	2.3984698915845373	1.1394985214999602	5.3187481780932195	8.695281518941743	0.883999456633392	0.9688311688311687
ID391087	391087	4	0.9279268383979797	22.73301543749905	46.76413094675533	0.0	244.0	244	1.3167612682324359	1		19465.67944250872	19658.0	14293.0	26358.0	1.11733E7	2267.189023459058	-0.9810842634336624	-890.6250071798465	-0.01558009506345014	-0.0023315992787745366	1.3991311291025916	1.2732120409008092	2.494958549263907	1.0988987569680015	5.447082584535154	8.95225488934627	0.8541004405116136	0.9614093959731543
ID365486	365486	4	0.9741541147232056	24.825791041159682	45.53918757855102	0.0	142.0	142	1.3752122783611607	1		19648.29346092504	19946.0	13119.0	27009.0	1.231948E7	2677.0396708614767	-0.9810837236965602	-761.3256228073558	0.004518494348808443	0.006627792805338127	1.4367941222028406	1.341405610072254	0.13628382116847426	1.0711108641669156	5.941407705644805	9.11411531433536	0.8988147296706582	0.974279033515199
ID364969	364969	4	0.974983274936676	24.811753828083	45.528097059840995	0.0	140.0	140	1.385078415623928	1		19638.98256735341	19965.0	13086.0	26791.0	1.2392198E7	2674.1099753026383	-0.9810986397982349	-762.4113119399144	0.004001079463563778	0.002841136864961776	1.426262642391979	1.3630363336235727	0.4478474661172885	1.0463863707875798	6.026963976606088	9.282238300567837	0.8790286540677958	0.9686783804430859
ID337834	337834	4	0.9023325443267822	15.952630360905934	46.452112608623075	0.0	26.0	26	1.2014035809068493	1		19691.09643605869	19778.0	14078.0	24992.0	9392653.0	2166.967270252234	-0.9810096450294834	-938.8316832335464	0.054574606184919536	-0.0070201152981921216	1.2530536534292387	1.0927518254786939	-0.85037249798158	1.1466955480768222	4.534482360948113	13.0228677289918	0.3359884295347669	0.8510258697591438
ID402857	402857	4	0.9440858364105225	18.03718616417413	40.33158314159082	0.0	295.0	295	1.3663825737253035	1		19594.160975609753	19732.0	13866.0	25909.0	1.2050409E7	2488.195399029483	-0.9811349985195714	-819.1135475993211	0.004658227474958372	0.004431758927922236	1.4932664552125638	1.2825383745173282	-0.7176299484693058	1.164305478013117	5.865357687012543	9.140514882577031	0.8821918588301562	0.9663273296789349
ID363447	363447	4	0.9700919985771179	23.549152205077007	45.43413576958992	0.0	134.0	134	1.3344520283692727	1		19592.319185059427	19793.0	12447.0	26721.0	1.1539876E7	2595.187143446934	-0.9809356969164849	-776.9029443006533	-0.00217860163433476	0.002153546090057294	1.3756651176288166	1.3255776081838824	-0.8421830174153955	1.0377854220950193	5.59442949563515	9.160284074585253	0.837814331322633	0.9592502037489808
ID393653	393653	4	0.9650338292121887	24.808610468773868	45.68833591810662	0.0	255.0	255	1.3724590978652418	1		19627.49598715892	19901.0	13439.0	26447.0	1.222793E7	2572.777154313134	-0.9810459953697623	-789.7344970364622	0.004092204976036434	0.0037939429239251007	1.4512343578605327	1.322337981175621	0.06752993445581601	1.0974761207193917	5.917642074822225	9.141768705642415	0.8898116744013655	0.9643687064291246
ID363967	363967	4	0.9693831205368042	24.832404771528797	45.505856596479006	0.0	136.0	136	1.3872613616838998	1		19623.937205651495	19895.0	13124.0	27256.0	1.2500448E7	2623.6088531428722	-0.9810892854416496	-776.0999346371717	-7.923694017920863E-4	0.009219272381306008	1.4730470239800293	1.343356266004314	-0.24185922750528283	1.0965423404481287	6.045976481264153	9.171508041433848	0.9032226402432514	0.9724770642201839
ID336313	336313	4	0.9295898079872131	15.860074036914025	46.46974282652735	0.0	19.0	19	1.3058000856167271	1		19707.530141843967	19628.0	14208.0	27765.0	1.1115047E7	2458.0967230721326	-0.9809826294014304	-827.1305746758263	0.004001069822039482	8.372108877437789E-4	1.3775734420974628	1.215559664356314	-0.6931161046783096	1.1332832788812068	5.356773187409351	10.995676798627239	0.5567614924727682	0.9110751818916735
ID348091	348091	4	0.9497017860412598	15.171078121995222	43.55903963201193	0.0	72.0	72	1.2947461101220623	1		19948.485559566787	20076.0	13430.0	26281.0	1.1051461E7	2360.802002440654	-0.98085168673407	-865.6716218160306	8.727411523694986E-4	-0.018654194197050656	1.3112612308256533	1.254489335009109	-1.4050563040287947	1.045254984823073	5.2664637902835505	11.641383989727709	0.48833711967278537	0.8942695722356738
ID361402	361402	4	0.9499017596244812	19.594919347392064	45.64513490187419	0.0	126.0	126	1.3412374214135978	1		19398.409395973165	19603.0	13999.0	26156.0	1.1561452E7	2439.82331365637	-0.9810168017725771	-821.7596301993425	-0.002337279854413506	0.001784388111682633	1.4304287550136687	1.2747748131462386	-1.0272369987001633	1.1221030885315852	5.651467009609339	8.835752767023143	0.9096701626466657	0.9721995094031067
ID398265	398265	4	0.9630268216133118	19.776765040950224	42.798763129283756	0.0	275.0	275	1.3850784156239278	1		19312.219242902218	19583.0	13418.0	25579.0	1.2243947E7	2537.5423110349575	-0.9811050144862107	-790.3470170555587	-0.008512424707612917	-0.006710317586001215	1.4610671345321664	1.3288527204613332	0.6254205071554034	1.0994951600241545	6.026963976606087	9.556576133921755	0.8292850031749237	0.9606060606060608
ID347076	347076	4	0.9617541432380676	15.609870633670246	43.51042656290378	0.0	68.0	68	1.287128166907413	1		19854.813868613153	19913.0	11963.0	26393.0	1.0880438E7	2506.3531060418504	-0.9810181034032527	-818.8247814811729	0.021133059477309334	2.971851109744709E-4	1.4124272844023533	1.165521522721769	1.940624984054538	1.2118414433943707	5.204673150144846	10.397941772382785	0.6049347920982743	0.9399141630901289
ID351172	351172	4	0.9374442100524902	16.189544251698123	43.369736621203366	0.0	84.0	84	1.3344520283692716	1		19834.517006802733	20000.0	15253.0	26517.0	1.1662696E7	2275.062097671674	-0.981113243296973	-905.7745667849124	0.00302842247184009	-0.003407775511429354	1.4694260963598724	1.2297645552243095	-0.8204329522127297	1.194884085833689	5.594429495635142	9.357040173891383	0.802950329772791	0.9461414790996782
ID347591	347591	4	0.9646605849266052	15.145161311125365	43.57254659544287	0.0	70.0	70	1.3023194927919906	1		19919.412078152745	19977.0	12369.0	26744.0	1.1214629E7	2441.712643649925	-0.9809089084317557	-838.3200972104553	0.011250689536138093	0.014042795082584901	1.4248775629097477	1.1986859273683208	2.098352376558209	1.1886996671747234	5.328254430422259	9.966388972937171	0.6740919684571495	0.9499999999999998
ID340417	340417	4	0.9614519476890564	15.597093700312033	46.51715975739304	0.0	38.0	38	1.2806468211468574	1		19713.549815498158	19900.0	13152.0	25023.0	1.0684744E7	2240.279220844463	-0.9809643643779316	-906.939939473198	0.023824002390632423	0.005686561588146159	1.3600285845667957	1.2525627622096942	2.196805949935538	1.0857967565373865	5.152388762335173	8.520533287721788	0.8918358649620517	0.9713261648745523
ID364482	364482	4	0.9710835814476013	24.827104952148215	45.515117040569784	0.0	138.0	138	1.3785088366949123	1		19643.87719298246	19916.0	13074.0	26919.0	1.2316711E7	2676.6736645731735	-0.9810706239871869	-760.7216105672499	-0.0013262208840380705	0.014412577874987545	1.4572766426265655	1.353199048766356	0.07641600572440876	1.0769122576276504	5.969926462631901	9.279631409490559	0.8711990499006568	0.9654112221368184
ID341454	341454	4	0.9467421174049377	14.666756403042992	44.507448919499694	0.0	43.0	43	1.344054558357812	1		19890.033388981636	19987.0	13210.0	26573.0	1.191413E7	2239.221670100242	-0.9809682717902551	-915.6830041548246	-0.0034882838540105624	4.909094894073777E-4	1.46554498261564	1.2421272652539714	-0.8761083219746875	1.1798670100973812	5.675232640431904	8.885916053744213	0.9032107975151245	0.9786885245901638
ID350666	350666	4	0.9096683263778687	16.38495846425159	43.25434365889463	0.0	82.0	82	1.3344520283692713	1		19752.113752122204	19956.0	14682.0	26892.0	1.1633995E7	2182.5874503751384	-0.9811680824642721	-943.0197497856706	0.01410545463808511	-0.014912749951291531	1.501164682975123	1.2265532198208686	-0.6268077325541961	1.2238887467062864	5.594429495635138	9.264115646902324	0.8191392446110912	0.9639639639639641
ID357333	357333	4	0.9365234971046448	19.608721359021814	44.69826706494121	0.0	110.0	110	1.3519113116327686	1		19438.884297520657	19636.0	13528.0	25349.0	1.1760525E7	2345.947290238536	-0.9811090634352442	-860.6902406554509	0.006945144692352523	-0.0017185368999755321	1.4459664816900568	1.2757900779145515	-0.7114801488807001	1.133389032193824	5.741776406735126	9.441587480641045	0.8094054001770769	0.9610182975338104
ID356817	356817	4	0.9681404232978821	18.366499436391386	43.694740079293894	0.0	108.0	108	1.371907798747652	1		19534.22025723471	19774.0	13011.0	26298.0	1.2150285E7	2583.337629051987	-0.981060932011896	-783.3976859992597	-0.0012377486339104945	0.010898433516485877	1.4183212597753125	1.3544979734263374	0.23941198191717555	1.0471195140938658	5.912888948657706	9.157681191144324	0.8860098417366339	0.9749216300940442
ID354256	354256	4	0.911954939365387	15.134279064833757	43.302358620866016	0.0	97.0	97	1.3338850208958857	1		19896.727427597958	19819.0	14470.0	28075.0	1.1679379E7	2376.393370461796	-0.9808707696287677	-858.6330660064264	0.03076638256074012	-0.0020041513153318093	1.4762370404575236	1.1978602978932091	-0.7394446703138976	1.2323949988608205	5.58967636947062	10.787717716114136	0.6035835298342604	0.9506871463217462
ID338908	338908	4	0.9197778105735779	16.57867322178046	46.48431173635915	0.0	31.0	31	1.3144612467940302	1		19671.365384615376	19745.0	13729.0	26667.0	1.1252021E7	2331.8665218484016	-0.9810987854251411	-875.7574472343745	0.029174168214181107	0.02124774681101238	1.4011586843184853	1.1969114500212874	2.4309969474594197	1.1706452338588333	5.42807007987709	10.607987593690428	0.606162832707364	0.9516666666666667
ID349148	349148	4	0.8989827632904053	15.94148299548561	43.07860124869245	0.0	76.0	76	1.1300195524356789	1		20340.446808510642	19931.0	15808.0	28367.0	8604009.0	2455.5892809976776	-0.9805419536295478	-834.8370244915455	-0.0597654608959359	-0.010316734651924973	1.303885643149747	0.9379594989999163	1.986399384276708	1.3901300051228154	4.011638482851362	12.294318718022542	0.3335206416262616	0.8084291187739462
ID334302	334302	4	0.8987003564834595	15.606010858058415	46.56446146955421	0.0	10.0	10	1.233711818349367	1		19815.521912350578	19886.0	14525.0	24888.0	9947392.0	2144.722747394532	-0.9809992959838034	-954.0329096375954	0.027464885554410876	-0.03416386555692357	1.2678649729641553	1.1514814949938055	-0.4672711322374221	1.1010728166074228	4.781644921502939	12.443838118571918	0.38804177400154155	0.8709956709956712
ID356318	356318	4	0.9359015226364136	17.029225587383443	42.86969356604675	0.0	106.0	106	1.3196306577066603	1		19626.53032928944	19888.0	13967.0	25513.0	1.1324508E7	2340.4059512985505	-0.9810522108310771	-868.392189634235	-0.0033993756060675564	0.013660756621051148	1.4251623273083494	1.2544903046293394	-0.5562897794637927	1.136048897348344	5.470848215357728	8.776669900511234	0.8924933749115953	0.9737732656514383
ID348633	348633	4	0.9137943983078003	14.769465509013541	43.23861583815801	0.0	74.0	74	1.358052588103097	1		19978.72368421055	19885.0	14508.0	27763.0	1.2147064E7	2391.319725373496	-0.9809827531786006	-861.9336157933423	0.012588493336471288	0.014362529930489231	1.513566460465472	1.2126162344307936	2.505693503728338	1.2481825803494586	5.7940607945448015	11.494753296489842	0.5510532933213745	0.9213907785336354
ID390617	390617	4	0.9029368162155151	22.636924985252975	46.746579467462155	0.0	242.0	242	1.2970810914780893	1		19501.235611510772	19683.0	14479.0	25818.0	1.0842687E7	2150.873646145792	-0.9811373702494949	-943.2021983348063	0.0038059762388318124	5.841077370560107E-4	1.3824892481555762	1.2285170437477195	-0.4768709951830301	1.125331760915704	5.285476294941621	8.731020910113806	0.8712924219021602	0.9686411149825783
ID395736	395736	4	0.903272807598114	23.266324104196936	46.21021535130633	0.0	264.0	264	1.3630566882890516	1		19501.272727272735	19592.0	14695.0	26563.0	1.2012784E7	2313.5501478192564	-0.980912568286142	-866.3568964374869	0.005178107805437784	0.0043902803117897675	1.4088126734953312	1.3393555103701313	-1.4948642025990562	1.051858645884098	5.836838930025442	9.361353882023122	0.8369706850597393	0.9578783151326055
ID346586	346586	4	0.9440554976463318	15.655436949930575	43.38599819816407	0.0	66.0	66	1.2835969444322355	1		19811.57038391224	19900.0	13402.0	26231.0	1.0836929E7	2352.535972499712	-0.9809129115508897	-865.57237931023	0.01210907158036571	-0.0109223846571199	1.3550580946061297	1.1968830820647736	-1.376774692111455	1.13215577604162	5.176154393157749	10.84395851994837	0.5531480562076097	0.9236641221374048
ID402406	402406	4	0.9594065546989441	17.995977345978442	40.303407321969125	0.0	293.0	293	1.3680424843277048	1		19541.93870967743	19680.0	13747.0	26111.0	1.2116002E7	2463.0438520739003	-0.9811032474160902	-823.8592738966903	-0.0025145238969741146	-0.005443530319896328	1.5119607358558935	1.2784735647487344	-0.683051874180072	1.1826296433067411	5.879617065506095	8.919698302024596	0.9286639256198496	0.98880895283773
ID349668	349668	4	0.8902682662010193	15.842523830110222	43.28076451848382	0.0	78.0	78	1.2812373892304236	1		19994.546788990847	19922.0	14956.0	28045.0	1.0897028E7	2300.4261549960383	-0.980782950829631	-887.195785158753	0.009283247805884257	-0.023072176970201877	1.3398498191816268	1.136388363126858	-0.9227088812277997	1.1790421854505173	5.1571418884996785	13.427568775903321	0.3594381524981632	0.8686949559647716
ID397799	397799	4	0.9611056447029114	21.191922480180658	43.54083255382968	0.0	273.0	273	1.399747237087927	1		19305.75696594427	19611.0	13391.0	25674.0	1.2471519E7	2508.454727653628	-0.9811444031981423	-800.945952308116	0.012475107418010677	0.010465177410633521	1.506954105723547	1.329067762730962	0.4465116985621335	1.1338429446419382	6.1552983830480175	9.466451669650086	0.8631465333622272	0.9606824925816025
ID400354	400354	4	0.9606698751449585	17.96018515188058	40.433818321908014	0.0	284.0	284	1.3602789053158546	1		19410.455882352926	19515.0	13138.0	25692.0	1.1879199E7	2461.9725973421278	-0.9811320218951913	-819.9447758081658	-0.006453499319908805	-0.009197062717520962	1.453795429051611	1.2822006569592108	-0.9714331051320721	1.1338283295684344	5.813073299202875	9.206254011919105	0.8618858610317389	0.9667984189723319
ID386541	386541	4	0.9486578106880188	22.739265443787698	46.778105941288175	0.0	225.0	225	1.3389794443554464	1		19434.692567567545	19586.0	13548.0	27004.0	1.1505338E7	2499.713360910177	-0.9811077581576896	-807.5151383226541	0.004852950118542836	0.006642590263892111	1.433594998413094	1.27441729172383	-0.16898185801279375	1.1249023437793706	5.632454504951276	8.767052147945343	0.9208743511574506	0.9777227722772276
ID393198	393198	4	1.0	24.049317028926552	46.632654407817846	0.0	253.0	253	1.404064123935527	1		19643.01078582438	19882.0	12426.0	27684.0	1.2748314E7	2926.4660742139936	-0.9809969720289108	-693.0098640398726	-0.0021979546504044428	-0.009867390570806088	1.4795650361180215	1.3591361089907625	2.951269189983992	1.0886069660945763	6.193323392364143	9.239308708791189	0.9117056902939145	0.9731142643764003
ID359413	359413	4	0.9593676924705505	18.266306001063356	46.22604060892663	0.0	118.0	118	1.352470761816712	1		19477.296357615847	19760.0	13324.0	25716.0	1.1764287E7	2434.896504640751	-0.9810409584300405	-827.8447948869343	0.007464715588947045	4.4304005091897646E-4	1.4372371058464795	1.315836327192915	-0.0481812427142329	1.0922613064746052	5.746529532899644	9.10722505264395	0.8706495292070479	0.9703049759229536
ID357876	357876	4	0.9563868045806885	19.389786147901237	45.17762909274394	0.0	112.0	112	1.3552645486440287	1		19418.497536945808	19611.0	12959.0	25180.0	1.1825865E7	2389.893151737311	-0.9810460179193815	-841.1162991115458	-0.00513517793270115	0.006099573875244901	1.4322455078712752	1.296583464585685	-0.8770124563916559	1.1046303974954208	5.770295163722237	9.11279318045929	0.873182182419499	0.9657915672235483
ID335857	335857	4	0.9415599703788757	15.625517871572963	46.51028548474472	0.0	17.0	17	1.333317772296603	1		19745.45811965813	19712.0	14190.0	28263.0	1.1551093E7	2577.670510823629	-0.9810571894408852	-793.4502760943752	-0.009003172529062712	-0.019272037979395213	1.4010922141754436	1.2588463358949695	2.318730750503022	1.1129970149846329	5.584923243306114	10.645932900910863	0.6192408863694935	0.9452936444086887
ID346097	346097	4	0.9279873967170715	15.75091560661693	43.51271048725711	0.0	64.0	64	1.2988295727366705	1		19760.369838420098	19844.0	14227.0	26382.0	1.1006526E7	2379.195010701047	-0.9808433596067208	-850.5019884531299	0.022685286514630358	-0.00851068181237004	1.2647396504630175	1.2508922835292176	2.5785375380564335	1.0110699914901797	5.299735673435163	12.74684533130622	0.40988180610292796	0.8955823293172692
ID355839	355839	4	0.9213857054710388	16.238550646940762	43.24798068937689	0.0	104.0	104	1.1630101208971242	1		20072.475225225215	19907.0	15433.0	27268.0	8912179.0	2361.530712563901	-0.9805791829232232	-858.3264574685544	-0.02909654631735405	-0.017875855479264305	1.3036195262151131	0.9994660266809238	-0.966483857705368	1.3043159961567052	4.249294791077154	10.838294672801819	0.4545742344262747	0.8262476894639555
ID358910	358910	4	0.9488697648048401	19.107211666845544	46.60178775473406	0.0	116.0	116	1.3569380597347225	1		19405.388797364107	19633.0	13484.0	25892.0	1.1779071E7	2419.4276606302587	-0.9811135949130844	-833.3159525269298	-0.004636114002075839	-0.0083324533241224	1.4728430481573138	1.2842404811965131	-1.0296029860494338	1.1468592290324642	5.784554542215777	8.913414181290454	0.9149378821317339	0.9759422614274258
ID358393	358393	4	0.937114417552948	19.366481539060384	46.278191085744496	0.0	114.0	114	1.3474273479980585	1		19417.35893155259	19641.0	13513.0	25722.0	1.1630998E7	2435.384401621586	-0.9810517967387298	-825.613026971867	0.003740039841840472	-0.002137467138728422	1.4568822284378793	1.2752940543101614	-0.8569976211399981	1.1423892580021033	5.703751397419007	8.954857207512392	0.8938262853105178	0.9654062751407881
ID359930	359930	4	0.9555256962776184	18.22066483365759	47.84278025098485	0.0	120.0	120	1.3641662177265672	1		19393.270799347476	19595.0	13141.0	25329.0	1.1888075E7	2439.059246563566	-0.9811469603874217	-827.582675045485	-0.004619266153925542	0.021114568684002775	1.4879996602185783	1.2852588512679972	-1.161786197831583	1.1577431727084107	5.846345182354482	9.184309422308123	0.870966205004357	0.9685039370078743
ID338308	338308	8	0.9641716480255127	79.74968918544184	73.62712561207303	0.0	28.0	28	1.4307495995264312	1		19813.047197640128	20255.0	13365.0	24718.0	1.3433246E7	2471.811110533943	-0.9811579395547683	-834.7886191227668	-0.00918709439703321	0.009433128438187515	1.4688280832122624	1.4123575699534443	-0.9118108896652009	1.0399831561498123	6.430979700589911	9.546450194733259	0.8867540496925329	0.9636752136752126
ID337031	337031	8	0.9675866961479187	79.72203146405512	73.53822504616254	0.0	22.0	22	1.4158676983350544	1		19756.529411764706	20137.0	13238.0	24645.0	1.3098579E7	2482.9793681306805	-0.9811681547731033	-829.1213683730192	-0.005109006377236447	-4.634664170654181E-5	1.4690187687078284	1.3866991355922242	-0.8887991122934179	1.0593637300281777	6.297892167983469	9.638721677484204	0.8518560348205092	0.9636363636363632
ID345734	345734	8	0.9754766821861267	85.11446608846828	78.77036248034128	0.0	62.0	62	1.3479886591442567	1		19624.663879598666	20127.0	12981.0	25002.0	1.1735549E7	2801.578463145159	-0.9809710043294853	-722.2203742542769	0.026753328833050677	0.06234533653945155	1.542770443298125	1.2548467100960687	-0.08030024601660388	1.229449327065625	5.70850452358354	9.388562211632342	0.8138306402759578	0.9748376623376624
ID343680	343680	8	0.9892324209213257	83.62520858357527	78.54748471432119	0.0	53.0	53	1.4318066736266961	1		19804.776141384376	20292.0	12298.0	26006.0	1.3447443E7	2950.719260341998	-0.9808635450361952	-688.0486516462004	0.002463687578693754	0.048796774070759205	1.5425598075305484	1.3984829879181295	-0.7496981329174387	1.1030236483798068	6.440485952918983	9.599906444165535	0.8782021582382137	0.9748201438848922
ID338957	338957	8	0.9617811441421509	79.77708171513815	73.62186153666333	0.0	31.0	31	1.4501807464373129	1		19848.18731988472	20282.0	13213.0	24808.0	1.3774642E7	2478.0824272181067	-0.9812292526124687	-837.382768007229	-0.005035692329354547	0.0023422345690587384	1.488424810879626	1.4179697716171011	-0.40876972714675613	1.049687264617902	6.606845368677004	9.85407799373774	0.8550116174584149	0.9586206896551717
ID344332	344332	8	0.9613399505615234	84.36898484976422	78.66957274381883	0.0	56.0	56	1.3674894046672104	1		19771.009677419355	20421.0	13009.0	25435.0	1.2258026E7	2791.768648021217	-0.9809493003598626	-729.3148398397001	0.015506664263023676	-3.6948840618827855E-4	1.495634900693693	1.2449508207684983	0.02915543895818007	1.201360628663588	5.874863939341601	10.714972488960484	0.643021591930908	0.9515011547344117
ID332559	332559	8	0.9679698944091797	79.60039118840038	73.57929706111638	0.0	2.0	2	1.402986147481842	1		19886.000000000025	20143.0	13857.0	24742.0	1.2945786E7	2455.2461991542896	-0.9811783544994664	-844.4476914550436	-0.004233420407589006	-0.004034476667760676	1.444817623979401	1.3803780666661385	2.3771454446746807	1.0466825421740404	6.183817140035081	9.319131999657092	0.8947785740724786	0.9730740463724752
ID342158	342158	8	0.9873806238174438	81.18890270329237	75.29388631263063	0.0	46.0	46	1.4739812351471528	1		20052.785216178505	20461.0	12588.0	25991.0	1.4377847E7	2871.864599007503	-0.9809306909074825	-718.3632425929403	-0.008965839335241229	0.0013860040965789691	1.5629440817043685	1.4037570797882866	-0.8864487783505259	1.1134006760914006	6.825489172244764	10.031172549145113	0.8523937256196905	0.9702702702702706
ID335241	335241	8	0.9568872451782227	79.82821331055176	73.41558798968912	0.0	14.0	14	1.4265134700231514	1		19856.50223546944	20174.0	13405.0	24639.0	1.3323713E7	2455.941927016108	-0.9812377352072702	-845.6752722339731	0.0026615257540601295	-0.0016737269823478764	1.4919971993293526	1.392427021346221	-0.7499197133332752	1.0715083637825884	6.392954691273794	9.444612849889005	0.9006232828675749	0.9732272069464538
ID334346	334346	8	0.9664351940155029	79.75293857527	73.52358966942167	0.0	10.0	10	1.4412854531680843	1		19867.444121915825	20172.0	13125.0	24908.0	1.3688669E7	2486.199285994251	-0.9811232111176037	-830.6756692328441	5.860538464219268E-4	0.0014522678067003583	1.510188153455804	1.4102694049020033	-0.6620129740656834	1.070850823400472	6.5260422238802365	9.422632836365004	0.9236665284135168	0.9758351101634674
ID341526	341526	8	0.9912576079368591	80.50464458031529	73.5687255001024	0.0	43.0	43	1.5024469495721968	1		20086.79785809908	20265.0	12353.0	27325.0	1.5004838E7	3068.6967233220203	-0.9810030472277098	-676.0411759633201	3.7073488726840464E-4	0.0040634228821031446	1.6141863620630308	1.424973876134108	-0.8674539357769877	1.1327831261315808	7.091664237457637	9.96046801696959	0.8982527153318325	0.980289093298292
ID333457	333457	8	0.9541561603546143	79.84407438764275	73.27447245927057	0.0	6.0	6	1.4212005522349946	1		19900.82335329343	20206.0	13309.0	24822.0	1.329375E7	2502.1179302073665	-0.9811183797914488	-826.5619692352899	0.010099885144443856	-0.0031137214951427066	1.4809903239245565	1.3965854095089187	-0.5231691651785645	1.0604366291105083	6.345423429628648	9.394879792160458	0.903416496441643	0.9758771929824556
ID340253	340253	8	0.9619226455688477	79.66005260485633	73.60490469469515	0.0	37.0	37	1.4249216746937896	1		19873.760479041917	20297.0	12902.0	25062.0	1.3275672E7	2607.166422600867	-0.9812423759299469	-797.516653088697	-8.100704541573331E-4	-0.001915884327356427	1.4695968527917307	1.4029436527529953	-1.075296773462899	1.0475095346188295	6.378695312780229	9.39320605445776	0.9084771810746577	0.9809941520467834
ID345500	345500	8	0.9628364443778992	84.73578119851796	78.49972336353082	0.0	61.0	61	1.4517448462050155	1		19708.11174785101	20179.0	12819.0	25268.0	1.3756262E7	2611.8352484078932	-0.9809359437769071	-776.5234427902268	-0.013544169881002273	0.04453247803012418	1.559060583551249	1.4107375077247808	-0.7782464634736346	1.105138677474934	6.621104747170581	9.900020055572519	0.8489227530005776	0.9687065368567457
ID340900	340900	8	0.9616460204124451	79.58951974971292	73.60453174382529	0.0	40.0	40	1.4423348056574146	1		19922.22448979592	20368.0	12661.0	25128.0	1.3666646E7	2585.583847555991	-0.9811608102808487	-802.5778556680541	-0.006008496896178149	0.0013041019444803418	1.4999031958244269	1.4130715552707276	-1.0879247568814323	1.0614488631023808	6.5355484762092475	9.446184790516446	0.9204051286156201	0.9779516358463731
ID335911	335911	8	0.9641849994659424	80.03526665364036	73.22463606286878	0.0	17.0	17	1.409978262830929	1		19854.715372907165	20169.0	13793.0	24828.0	1.3044548E7	2497.1314145406673	-0.9811503680163799	-827.7228769953971	0.003860098522823929	-0.0011058647108604268	1.4352699320108762	1.4024827177205286	-0.06610881817069511	1.0233779809733676	6.245607780173813	9.261562847389747	0.9149892994457475	0.9733333333333336
ID345255	345255	8	0.9607903957366943	84.03161919605974	78.47528494749855	0.0	60.0	60	1.4662626558155478	1		19692.660084626208	20149.0	13063.0	25131.0	1.3962096E7	2570.63071551269	-0.9809691268547246	-789.7530519268801	5.606686661354254E-4	0.017377328003733546	1.550437829783718	1.4136665294815092	2.626966262745539	1.0967493375912156	6.754192279777028	9.956651948895438	0.856163348633637	0.9719562243502056
ID342817	342817	8	0.9874088168144226	82.12237007963822	76.89416871881649	0.0	49.0	49	1.519967329574667	1		19931.97780678849	20305.0	12694.0	25941.0	1.5267895E7	2770.5370496164937	-0.9809637287220929	-741.4596004590711	0.10832054692784945	0.008263899834587776	1.8202638173144878	1.3686506697442422	-0.24818975346640787	1.329969624502239	7.25802365321568	12.773342878368096	0.5590093896602978	0.8602816901408428
ID334125	334125	8	0.9641944766044617	79.92699706650284	73.21243786073612	0.0	9.0	9	1.4217327374445237	1		19879.34523809523	20250.0	13499.0	24642.0	1.335892E7	2458.163698548074	-0.981003960841899	-835.2740239266161	-0.012769406628043786	-0.00391340512760919	1.4663327249515294	1.4013678172636437	2.7613957697110667	1.046358212945648	6.3501765557931655	9.489379155522922	0.8861761656446141	0.9723435225618641
ID337453	337453	8	0.9838303327560425	79.67277853752917	73.53683522328366	0.0	24.0	24	1.4333908231139423	1		19750.844117647077	20159.0	13115.0	24746.0	1.3430574E7	2479.6591383752598	-0.9811161466809483	-827.6628770753587	8.418151204805166E-4	0.002754833874438131	1.4921481378408517	1.396048377745022	2.6039019741301006	1.068836984181777	6.454745331412493	9.658980559047064	0.8694135254194634	0.9679258731290094
ID332335	332335	8	0.9448009133338928	79.59231097329913	73.54765809215621	0.0	1.0	1	1.4067554511588178	1		19905.46082949309	20196.0	13749.0	24628.0	1.2958455E7	2405.3865634482036	-0.9811903330293588	-863.3551933625442	-0.0019264952921142114	-0.0027009898848216847	1.4362441434739146	1.3922752344422042	-0.11785654781276018	1.0315806156311658	6.217089023186689	9.521248510859579	0.8618052765280619	0.9638909358879882
ID335017	335017	8	0.9552175998687744	79.73516753454322	73.60560367687589	0.0	13.0	13	1.4233280991629527	1		19838.394029850733	20171.0	13270.0	24754.0	1.3291724E7	2467.823383890125	-0.9811607490012132	-837.3344630459459	-0.002887826962265137	-0.003676182885171457	1.46094100622269	1.4008820505468629	-0.7837389674014124	1.0428722429931783	6.364435934286689	9.682829755350761	0.8530317401243849	0.9667870036101073
ID336809	336809	8	0.9744908213615417	80.13720011530815	73.21110971462372	0.0	21.0	21	1.423859489175556	1		19878.430700447116	20132.0	13324.0	25498.0	1.3338427E7	2658.9041673096585	-0.9810166081594952	-772.7018547822594	-0.0020056691941884005	0.0034462433856510643	1.510148279765006	1.3583932127801592	-0.6857760960064452	1.1117165969007288	6.36918906045123	9.476988530498323	0.891155095099943	0.9738372093023258
ID333224	333224	8	0.9545736312866211	79.66513381912168	73.68909173367373	0.0	5.0	5	1.4185366313320296	1		19855.19398496241	20133.0	13520.0	24560.0	1.3203704E7	2462.332584968957	-0.9810444294751165	-834.6592938950465	-0.009799604470713161	0.0017229756207671452	1.4997133097844308	1.372681117987002	-0.6191955557392883	1.0925431188153283	6.321657798806037	9.500602030113747	0.8801133211991979	0.9637681159420287
ID343464	343464	8	0.9904478192329407	83.17408171564665	78.22896247163058	0.0	52.0	52	1.4831905098260028	1		19863.240384615394	20321.0	12445.0	25599.0	1.4460439E7	2846.5520906149204	-0.9809156220843728	-717.3227448578936	-0.0011478845787516842	0.001604524158802744	1.5823533337529607	1.4051573063919205	-0.8753124239009027	1.1261040500981585	6.911045443206034	10.139210455500558	0.8447833339597152	0.9648307896483077
ID338741	338741	8	0.9660770297050476	79.84265089507468	73.52564902874369	0.0	30.0	30	1.4412854531680854	1		19865.828488372088	20258.0	13030.0	24746.0	1.366769E7	2494.0826201433974	-0.9810954338798212	-826.7427240411613	0.009467977723155758	-3.891608967553396E-4	1.490813721989148	1.4207859200407646	-0.5797560968235248	1.0492880742697492	6.526042223880246	9.795261022850681	0.8547275771574729	0.9628330995792431
ID341940	341940	8	0.9922053217887878	80.91415428784151	74.74084763312032	0.0	45.0	45	1.4852292606300541	1		20047.726272352127	20459.0	12555.0	25891.0	1.4574697E7	2845.7683844081976	-0.9809563985415022	-725.7652826665953	-0.0030332705949249615	-0.002877707601371471	1.5876067951004107	1.413730698212548	-0.9613162659301003	1.122990960801589	6.930057947864105	10.140394323768838	0.8469095754195175	0.9694148936170213
ID338096	338096	8	0.952018141746521	79.81486196710716	73.56959477870404	0.0	27.0	27	1.439709990369102	1		19812.24344023323	20172.0	13234.0	24808.0	1.3591199E7	2471.0169549691923	-0.9811721896406941	-835.6671699237548	-0.0049070439807024305	-0.007280517139946227	1.5041421702551403	1.4023345929894615	-0.7496062988557998	1.0725986350009722	6.511782845386694	9.583496093022664	0.8909674396099442	0.9716312056737597
ID339379	339379	8	0.97687828540802	79.8178964419111	73.62400699836881	0.0	33.0	33	1.4349732237685124	1		19869.484581497793	20312.0	13308.0	24836.0	1.3531119E7	2513.6056391075153	-0.9811837069453009	-824.3956941215048	-0.002429140030297567	0.008054097325676256	1.4890202040663876	1.400848162475395	-0.7981419106320883	1.0629418975966578	6.469004709906039	9.600297557075969	0.8820190055717474	0.9686832740213517
ID344125	344125	8	0.9769479632377625	84.24029445765649	78.77607230619093	0.0	55.0	55	1.347988659144257	1		19741.742096505808	20261.0	12264.0	26063.0	1.1864787E7	3134.936380807155	-0.9810164062735048	-650.8554974764704	0.012712422337325502	0.17285125266762666	1.528799097888187	1.4029301479081158	0.4925754312402501	1.0897186151197564	5.708504523583543	9.244459336393732	0.8394004170308783	0.9796084828711256
ID340670	340670	8	0.9603188633918762	79.49603731179312	73.7118491032301	0.0	39.0	39	1.4344459508410032	1		19846.32547864507	20306.0	13362.0	24450.0	1.3475655E7	2499.935921028104	-0.9811619740440098	-826.963888998465	-9.30494828289188E-4	0.004569317907852339	1.488895043042012	1.4025089673690214	-1.0175356937330324	1.061593956033695	6.464251583741513	9.68037115994907	0.8668502849217721	0.9659090909090908
ID342590	342590	8	0.9852754473686218	81.75746537243892	76.34690667393043	0.0	48.0	48	1.4842102352883868	1		19967.891184573	20362.0	12775.0	25986.0	1.4496689E7	2824.6681964200698	-0.9808977319983393	-725.9948724029273	-0.00769518528552529	-0.004084718981276342	1.5754331501720589	1.419582560785767	-0.7801274763541968	1.109786210180002	6.920551695535073	10.003368335227233	0.869076607745978	0.9667994687915008
ID340026	340026	8	0.9755373001098633	79.82447823218412	73.41370428858615	0.0	36.0	36	1.4402353361229008	1		19905.137226277402	20299.0	13141.0	24940.0	1.3635019E7	2505.9016566338696	-0.981078788780424	-823.7323095573215	0.0018637820615958138	0.011001152448855479	1.4719157220297714	1.4287109977230454	-0.5820706027835563	1.0302403525804602	6.516535971551214	9.888972207045967	0.8373834019150769	0.9560669456066946
ID335685	335685	8	0.9648138880729675	79.82897190025466	73.49014157829403	0.0	16.0	16	1.4131937248468045	1		19825.74773413896	20091.0	13698.0	24535.0	1.3124645E7	2490.9887843706197	-0.9811493094218827	-828.5059602377078	0.010310456560645881	-5.108985930407844E-4	1.458359661768761	1.4051124391826761	-0.9121862425070787	1.0378953463802922	6.274126537160896	9.393290121036319	0.8935681180892112	0.9649122807017544
ID341318	341318	8	0.9718281626701355	79.80813293825601	73.71677189794734	0.0	42.0	42	1.4344459508410043	1		19970.791176470586	20282.0	12931.0	25624.0	1.3580138E7	2740.029721613807	-0.9810835049373677	-756.023499686608	0.0028113352527486812	-3.190019068941239E-4	1.4948136057037331	1.394698026669015	-1.0222820213154586	1.0717829789103712	6.464251583741523	10.295022998232453	0.7664317232620786	0.9510489510489505
ID345030	345030	8	0.9555670022964478	84.10320925464218	78.40810544678192	0.0	59.0	59	1.4958871162788419	1		19758.016172506726	20116.0	13108.0	24896.0	1.4660448E7	2587.3389655812443	-0.9808232068194324	-781.1505657630795	-0.0022017335484584583	0.00720399628245812	1.5569345699493817	1.4545113047820342	-0.3608128938872363	1.0704176480654417	7.029873597318947	10.072858232632868	0.8706667047039046	0.9717477003942185
ID343235	343235	8	0.9805889129638672	82.70968865673828	77.71417074713746	0.0	51.0	51	1.5224537819640231	1		19887.32552083334	20299.0	12380.0	26028.0	1.5273466E7	2770.0012286179112	-0.9809515157660578	-739.458041528245	0.042620045158716514	-0.12599188235879744	1.9090150220571396	1.3226509459047193	2.0321355723842656	1.4433248832339025	7.2817892840382346	12.902464723285775	0.549670729250504	0.8539576365663311
ID333002	333002	8	0.9514195322990417	79.69052344751614	73.55170619589691	0.0	4.0	4	1.4008277059767786	1		19866.895223420666	20077.0	13672.0	24951.0	1.2893615E7	2458.0254982640113	-0.9811206019664199	-840.0552799688639	-8.165880089802047E-4	0.004816725727263992	1.434096883801363	1.3877254333990183	-0.8728472923669638	1.033415435997858	6.164804635377019	9.23204108803741	0.9089368792689612	0.9737237237237244
ID336586	336586	8	0.9633331894874573	79.69895832590896	73.56764327830189	0.0	20.0	20	1.414263920929637	1		19767.543116490164	20151.0	13171.0	24832.0	1.3066346E7	2547.1183801418297	-0.9811392654057817	-807.4313608220733	0.013496979291865281	-0.005931285761344578	1.4508466638629829	1.4129653482190094	-0.6080529781183859	1.0268097980546524	6.283632789489916	9.280877756390737	0.916732348706781	0.9821693907875189
ID332116	332116	8	0.9479602575302124	79.46357614054833	73.50622384827182	0.0	0.0	0	1.3916169810722392	1		19879.519561815312	20145.0	13987.0	24541.0	1.2703013E7	2350.332576181641	-0.9812210606602739	-883.8984292538024	0.008111528661063473	0.010530911366062948	1.4450980990039635	1.3802339218682278	-0.13890909731212722	1.0469950608429752	6.084001490580252	9.159923910392033	0.91120363511569	0.9756097560975603
ID333908	333908	8	0.9567432403564453	79.86341869799834	73.47437140371228	0.0	8.0	8	1.3970424089815816	1		19859.243034055726	20143.0	13422.0	24904.0	1.2829071E7	2518.5945117240067	-0.9810738250539351	-817.4727270077299	-0.011677574029317982	0.012687867987972324	1.483292274385702	1.3480178596111403	-0.6754905175500115	1.1003506102015472	6.131532752225428	9.366795240711031	0.878206936907737	0.9699248120300749
ID344788	344788	8	0.9746654033660889	84.0906745770662	78.41844710626175	0.0	58.0	58	1.4882821503069792	1		19742.630136986318	20141.0	13082.0	25140.0	1.441212E7	2603.681336539769	-0.9809490377815773	-780.8663441155118	-4.818274178730211E-4	-0.0020013731039872215	1.5542282935611784	1.4421469088509888	2.8735028345656595	1.0777184238459374	6.958576704851211	10.217127460928653	0.8376694177890783	0.9695364238410601
ID334802	334802	8	0.9565754532814026	79.77539215841921	73.4681550357464	0.0	12.0	12	1.4222647235201809	1		19845.137108792853	20216.0	13381.0	24687.0	1.3316087E7	2474.310750819485	-0.9811064056036413	-832.9738752203518	-0.0011096673983257107	0.0036909299329380154	1.4770356982810346	1.38934208628185	-0.6070259183647941	1.063118804839397	6.354929681957662	9.472568862177356	0.8899898857895252	0.968840579710144
ID336351	336351	8	0.954871654510498	79.78801033751239	73.48813728929468	0.0	19.0	19	1.4190698155761303	1		19767.623123123125	20060.0	13390.0	24679.0	1.3165237E7	2450.403673481859	-0.9811785305153763	-841.0877777349574	0.004020837450159934	-0.002395540304508574	1.4436259056219987	1.4194731606519793	2.7728758543575402	1.0170152882347743	6.326410924970571	9.41578388226994	0.8967147184142316	0.9736649597659109
ID337880	337880	8	0.9629132747650146	79.9507132055559	73.34088480964473	0.0	26.0	26	1.4360271888197287	1		19869.555555555555	20259.0	13220.0	25125.0	1.3590776E7	2488.924364122074	-0.9810272815965405	-825.577738016191	0.002108158269149824	0.006317682764218526	1.5010511429272662	1.3997698875553588	-0.5404870650914622	1.0723556466476007	6.478510962235093	9.568448945882453	0.8892051597077685	0.972876516773733
ID339800	339800	8	0.9691606163978577	79.71025222139566	73.54195225600932	0.0	35.0	35	1.4512236669219427	1		19882.682014388494	20365.0	12925.0	24609.0	1.3818464E7	2493.3036030441044	-0.981209612042377	-832.8290107128652	-0.008609248821162018	0.0016320581093552259	1.498204740241675	1.4137361061389488	-0.4319449409666195	1.059748515819843	6.616351621006034	9.860254215619394	0.8551695280732807	0.969359331476323
ID337242	337242	8	0.9648194909095764	79.69759781669964	73.35658033694783	0.0	23.0	23	1.4433833952584143	1		19788.979651162786	20242.0	12839.0	24758.0	1.3614818E7	2506.1423372251784	-0.9810710905944584	-818.5072868169652	-0.006989163451102124	0.00853646278764074	1.5216703410258756	1.395582009712954	2.814735639503808	1.0903482062934127	6.545054728538302	9.59653997969829	0.8930870510564731	0.9738330975954735
ID343898	343898	8	0.9920821785926819	84.01680757752494	78.83837874701992	0.0	54.0	54	1.3144612467940326	1		19744.87762237762	20430.0	11948.0	26119.0	1.129407E7	3205.429401069795	-0.9809606846763513	-634.7438493368528	0.035268770953150334	0.07063199784491316	1.5701145958635034	1.2124390234010785	0.0049840641534192	1.2950049986506453	5.42807007987711	9.150535296980063	0.8146335813386684	0.9677966101694919
ID342375	342375	8	0.9931730031967163	81.37338299771105	75.87186073364443	0.0	47.0	47	1.4857385112058394	1		19980.25549450548	20399.0	12495.0	26227.0	1.4545626E7	2851.973695906588	-0.9809994182857333	-723.4147673230623	-0.005154075611282536	-0.0025922083120302384	1.5689697657778219	1.42291087794175	2.2704884492973076	1.1026479522367183	6.934811074028629	10.325100415310825	0.8174400840883014	0.9554682383759009
ID338530	338530	8	0.9633616805076599	79.88500978590599	73.583343623447	0.0	29.0	29	1.4056795386104788	1		19774.639143730878	20181.0	13498.0	24589.0	1.2932614E7	2478.6243822402207	-0.9811958219777372	-832.586148489455	0.02010384939497931	0.003783004997768102	1.4658723540882157	1.384096881021004	2.279275348095026	1.0590821886737356	6.207582770857682	9.39267658044225	0.8842063839412281	0.9760837070254106
ID346210	346210	8	0.9396299123764038	85.72149533453282	79.29845149487366	0.0	64.0	64	0.8792759303853381	1		20868.075098814228	21077.0	15260.0	24913.0	5279623.0	2183.188597141116	-0.9800983090799888	-941.4576635995583	-0.02515169945868251	-0.013948645877933484	1.3833282718657887	0.6378593231500324	0.03724359074616701	2.1687043234459598	2.4288474700675886	7.11807897727853	0.6023993597923679	0.9480519480519468
ID340460	340460	8	0.9705790877342224	79.53680376616462	73.7041115699134	0.0	38.0	38	1.4538276949750906	1		19851.570200573064	20314.0	13241.0	24585.0	1.3856396E7	2489.900439678752	-0.9812122819363764	-832.7829383211404	-0.0030125651319330947	0.0021392448296637927	1.498690840746344	1.4238700993989437	-1.1184802841272101	1.0525474489414337	6.6401172518285945	9.664854499965378	0.8932951409405794	0.9762403913347306
ID332783	332783	8	0.9533408284187317	79.6921325659512	73.57031363421048	0.0	3.0	3	1.407293098971744	1		19884.02439024389	20132.0	13731.0	24782.0	1.304392E7	2457.6124526342933	-0.9811139244676345	-840.6178372678487	-0.0014042005954900637	0.0018056882922774442	1.4470762758857796	1.383275400435129	-0.5437117733439574	1.046123046380049	6.221842149351209	9.247217255013807	0.9143379179396227	0.9761372110365396
ID333679	333679	8	0.9634457230567932	79.79897182893947	73.40084790528907	0.0	7.0	7	1.4259830690120583	1		19879.398809523806	20163.0	13057.0	24954.0	1.3358956E7	2470.254744436874	-0.981166400241234	-838.4956823819674	0.004844377132622583	0.004472274149316247	1.4846122693457862	1.3884016148741298	-0.36969259353404904	1.0692959828344615	6.388201565109281	9.618623502456591	0.8676860665545169	0.9710982658959543
ID339177	339177	8	0.9607203602790833	79.80655103844663	73.69327359054031	0.0	32.0	32	1.423328099162954	1		19810.6053811659	20295.0	13714.0	24364.0	1.3253295E7	2412.6422944665555	-0.9813185984887829	-862.6514986673188	0.001458421390225679	0.00393426423263451	1.4608737905628877	1.4080247994587183	-0.12426595925810312	1.037534133720149	6.364435934286702	9.370998566545687	0.9107476100932168	0.9738181818181815
ID341737	341737	8	0.9905121922492981	80.68766339300745	73.84759676562648	0.0	44.0	44	1.4974034746167635	1		20111.186827956994	20329.0	12320.0	26795.0	1.4962723E7	3028.935776717019	-0.9809527575085167	-683.9015888484387	-0.004941794487939393	0.004277326479772174	1.607027391753554	1.4342627823045813	-0.8104966418912829	1.1204553388545533	7.044132975812476	9.828667632131596	0.9163219954422746	0.9756418696510866
ID345961	345961	8	0.9498423933982849	85.43731265461572	78.97696113370613	0.0	63.0	63	1.1610571218350185	1		20069.13363028955	20611.0	13255.0	25251.0	9011041.0	2792.857249490503	-0.9801831874211566	-710.858775489515	0.04719827766671971	0.015596518934462022	1.4259643144226053	0.9169348025779707	3.1035918393232724	1.5551425362124913	4.235035412583627	11.90054273113855	0.37577975073314124	0.904568527918782
ID334571	334571	8	0.9583219885826111	79.76847546534057	73.54633861518379	0.0	11.0	11	1.4126583227723333	1		19853.115326251896	20157.0	13360.0	24745.0	1.3083203E7	2495.3180478512	-0.9811125741248368	-826.5684459042817	0.009059339892994699	0.004184660805927395	1.4658385177873199	1.376826688593272	-0.30576015171179927	1.0646499882167397	6.269373410996382	9.339534140136088	0.9031992613476131	0.978486646884273
ID344555	344555	8	0.9577931761741638	83.82026849166412	78.07078258998405	0.0	57.0	57	1.516479447152265	1		19819.32407407408	20203.0	13266.0	25470.0	1.4983409E7	2522.954872671899	-0.9810760281573013	-814.5161939440356	-0.016099781511288314	-0.09522442416171478	1.7524801097945601	1.4070265259540242	1.5113953591992304	1.2455203064535714	7.224751770064085	11.676745185012804	0.6658696006014806	0.8781051415366845
ID343030	343030	8	0.9840221405029297	82.5094252308625	77.2322872387336	0.0	50.0	50	1.5655691037062702	1		19970.19112207151	20383.0	12273.0	25783.0	1.6195825E7	2710.000290505218	-0.9809109081092401	-757.3335124006319	0.12839349611873918	-0.10015678001478467	2.0422340874241955	1.3042302931777152	-0.7445860859887633	1.565853897204272	7.700064386515644	14.937751118775788	0.4336444397026471	0.7976366322008842
ID335473	335473	8	0.9701040983200073	79.72508318639936	73.46633149033427	0.0	15.0	15	1.426513470023151	1		19832.439642324898	20215.0	13076.0	24859.0	1.3307567E7	2495.32266908391	-0.981136804663741	-826.787172913807	0.01209706465039371	0.009260291578311831	1.480463278575705	1.4132921559325553	-0.6177701673357373	1.0475281224488415	6.3929546912737925	9.40658554555517	0.9079197672254717	0.9739319333816074
ID339581	339581	8	0.9703234434127808	79.91689453369098	73.45407451408185	0.0	34.0	34	1.4275736808495672	1		19888.66666666665	20297.0	13385.0	24988.0	1.342485E7	2535.4001761876684	-0.981152872512814	-816.7340463819318	-0.003238004003164482	0.00414404145059779	1.4752773758512057	1.3966581085731502	-0.9815023671915607	1.0562909897529427	6.40246094360283	9.521489393976266	0.8874564003868778	0.9635193133047208
ID337659	337659	8	0.9537824988365173	79.79609992371601	73.47834078547861	0.0	25.0	25	1.4265134700231514	1		19805.381872213948	20132.0	13293.0	24741.0	1.3329022E7	2471.13161459182	-0.9811321502991429	-833.5323089950084	0.005998285526929223	-0.006675274960732035	1.4574731935271443	1.4193209494158903	-0.8306229360426015	1.0268806319859898	6.392954691273795	9.354223675114627	0.9181126889649689	0.9781818181818175
ID341115	341115	8	0.9758809208869934	79.65296738770583	73.6426841862965	0.0	41.0	41	1.4360271888197242	1		19896.82474226801	20282.0	13076.0	25137.0	1.3509944E7	2580.7232945294095	-0.9811613769896186	-803.0888884111158	-0.005476980355347991	-0.010106324122091411	1.4850496787497234	1.4093660432613375	1.8284912801034348	1.0537004817522426	6.478510962235054	9.554877318980276	0.8917329852053043	0.9777618364418936
ID336122	336122	8	0.966526448726654	79.93897251843279	73.42093519888833	0.0	18.0	18	1.4174696611687827	1		19819.515742128926	20159.0	13405.0	24894.0	1.3219617E7	2525.4328058243395	-0.9810993206226518	-814.7470129399242	5.580204587777607E-4	-0.001942205240947691	1.4699327904107582	1.3832034222347185	-0.7005076961642852	1.0627018172322902	6.312151546477036	9.768344047620031	0.8312762764807041	0.961622013034033
ID399363	399363	10	0.965226948261261	80.54623035871704	19.11088676731331	0.0	280.0	280	1.5189716089767642	1		20574.409685863888	21145.0	12126.0	25946.0	1.5718849E7	2792.922118801114	-0.9810810281318031	-764.0220623818602	0.0036845188113954273	-7.767753534373564E-4	1.6268761738405362	1.4396388018153585	-0.5624164436751292	1.1300585756573627	7.248517400886663	9.818651673323075	0.9448336307536872	0.9845061329890255
ID334850	334850	10	0.9824575781822205	77.63449075592524	19.592458525334656	0.0	13.0	13	1.4826803840981626	1		20954.06906077347	21269.0	11898.0	27818.0	1.5170746E7	3054.4545559278117	-0.980980147284517	-707.6487882192134	-0.008363612211667542	0.0017098597673633955	1.6382088040742155	1.3658116920536598	-0.48168651870192064	1.1994397277497122	6.9062923170415225	9.845706063684107	0.8952845466566879	0.9758226997985225
ID370191	370191	10	0.9906268119812012	78.92651828918831	21.981015623708984	0.0	161.0	161	1.510481482525988	1		20722.916776750302	21247.0	12293.0	27465.0	1.5687248E7	2962.457772287828	-0.9810377443925198	-723.809752238556	-0.0038380919735021795	-0.0033685345020536377	1.568531625771638	1.4704297006503266	-0.7299785799912071	1.0667165013587008	7.167714256089888	10.521722046815832	0.813611161948864	0.9598981540420112
ID371209	371209	10	0.984529435634613	79.08088286137996	21.86182040715693	0.0	165.0	165	1.5094795046495386	1		20761.230053191484	21251.0	12327.0	27110.0	1.5612445E7	3004.0743201369896	-0.9810795559192078	-716.7130364743205	-0.001086543073843166	-0.011813958124758446	1.5802336119687699	1.4646054028780118	-0.652608817681851	1.0789483698909916	7.158208003760851	10.39096225101815	0.8331105686013482	0.9653846153846156
ID403478	403478	10	0.9631175398826599	80.54771598411598	19.157779939913045	0.0	298.0	298	1.5084768612279507	1		20810.816976127306	21403.0	12004.0	26168.0	1.5691356E7	2868.2273583070755	-0.981051148368776	-751.3015877556186	-0.013578937205913173	0.006700297960475376	1.60429466280383	1.442767910087031	-0.5530870442572524	1.1119561584281807	7.148701751431828	10.625297176333167	0.7957101011955005	0.9647209749839643
ID369687	369687	10	0.9889352917671204	79.12227464264491	21.681270928380865	0.0	159.0	159	1.5089782662147828	1		20758.062416998677	21387.0	12190.0	26876.0	1.5630821E7	2805.8684205025374	-0.9810667065427722	-766.6936731255395	-1.815351392432529E-4	0.002763432054428935	1.5635434696480166	1.4733831351949496	0.3559722377865467	1.0611927286931635	7.153454877596336	10.141944978250212	0.8739431966722713	0.9734799482535575
ID337937	337937	10	0.9882501363754272	78.66829648259686	19.968790324964715	0.0	27.0	27	1.4821700827978646	1		20916.76795580112	21247.0	11637.0	27926.0	1.514374E7	3027.136767363128	-0.9810023193008078	-713.6117318007946	-0.010564193129609496	0.016798377006698787	1.6648780319703096	1.3554565558442704	-0.5784905783553701	1.2282784164434621	6.901539190877001	10.240541871763778	0.8270084503659069	0.9565217391304347
ID367122	367122	10	1.0	78.04886280113767	21.911300333435314	0.0	149.0	149	1.5431818215139872	1		20927.9413265306	21521.0	12320.0	27988.0	1.6407506E7	3117.9677705621643	-0.9810564739899242	-695.213300808333	-9.969338539605023E-4	0.00452435208369055	1.6409228460586152	1.4780803648881349	-0.7310653546712952	1.1101716016522583	7.48142058294794	10.126050150123893	0.9168827166587735	0.9874529485570888
ID387602	387602	10	0.954474151134491	79.96810023579843	18.919062111055972	0.0	230.0	230	1.5069716452922377	1		20805.518617021262	21339.0	12539.0	26392.0	1.564575E7	2874.59021747934	-0.9809794305602713	-746.5673358692654	-0.0031445415540791474	6.323489501881121E-4	1.5988207951794127	1.4379216029351936	-0.8518296105739853	1.11189705469045	7.134442372938269	10.315039644691392	0.8426128840320082	0.9658944658944657
ID336413	336413	10	0.9936399459838867	78.57644681945646	20.05174055990711	0.0	20.0	20	1.4703842736600568	1		20852.913407821252	21244.0	11834.0	27127.0	1.4930686E7	2957.3397416827293	-0.981034701157919	-729.4914314692746	0.0038683015541589177	-0.004550640302505834	1.6441717786583674	1.337686938482738	2.551729937636556	1.2291155212468905	6.79221728909314	9.512011845601899	0.9433582895045933	0.9889273356401387
ID396319	396319	10	0.972222626209259	80.19726578048368	19.520210035169864	0.0	267.0	267	1.51198320433768	1		20838.62037037038	21380.0	12117.0	26769.0	1.5753997E7	2929.862161178413	-0.9809830897510022	-733.7926103367079	0.0020761321063632117	0.005952227813449093	1.635568683076452	1.4150523001289435	-0.6318378778702805	1.1558362068507393	7.181973634583434	10.217226374876947	0.864545070569512	0.9692110327132774
ID401439	401439	10	0.9588915109634399	80.51081397079088	19.05120056356485	0.0	289.0	289	1.5049623488715664	1		20669.130666666657	21262.0	12303.0	26199.0	1.5501848E7	2819.2166713077004	-0.9811055830081535	-761.3879562697048	-1.3844608457051766E-4	8.04931009562068E-4	1.6089122734257417	1.4292678439909496	-0.618054604112573	1.1256898279703615	7.115429868280223	9.891140889959999	0.9139411472147171	0.9771540469973895
ID352799	352799	10	0.9750352501869202	80.16596436578585	19.989388812336568	0.0	91.0	91	1.4708986638362462	1		20860.7921896792	21380.0	12967.0	26356.0	1.4957188E7	2764.6164806292486	-0.981128267574934	-784.5848503643834	3.224441705603179E-4	0.005834388249064508	1.552226643586602	1.4241804831743614	-0.6505234826123658	1.0899086611037092	6.796970415257648	9.830955031121245	0.8837589489974752	0.962314939434724
ID369183	369183	10	1.0	78.10561879123799	21.84129636487879	0.0	157.0	157	1.528899633673298	1		20850.828125000004	21529.0	12330.0	27746.0	1.6013436E7	3141.052568853812	-0.9811114049239377	-689.5992283843686	0.0012899015966671762	0.0033992345207340836	1.5846812130869574	1.4924748445433424	-0.7312542451803057	1.0617808527096668	7.343579924176982	10.23528854612865	0.8808815400724908	0.9686520376175551
ID343070	343070	10	0.9638065695762634	80.21689768665314	20.905460379849156	0.0	51.0	51	1.485229260630053	1		20935.021978021978	21527.0	13276.0	26260.0	1.5240696E7	2762.0636887478263	-0.9810431812277123	-784.4989987548553	-5.132512280708045E-4	-6.1251585146771E-4	1.573761033623642	1.4185708373615438	-0.5487649176606613	1.1093989754863018	6.9300579478640945	10.079935174166424	0.8570995201287641	0.9630118890356673
ID366105	366105	10	1.0	78.17571658289424	21.926924660570368	0.0	145.0	145	1.5412197332169906	1		20936.51724137931	21554.0	12200.0	28036.0	1.6393293E7	3110.7223825135284	-0.9809990743642747	-694.9715400207706	7.112523387646476E-4	0.0011169965313734406	1.6122213607775955	1.5053737168424592	-0.8980712670402503	1.0709774873439737	7.462408078289879	10.063441778188956	0.9259675810053668	0.98556183301946
ID344600	344600	10	0.9454373121261597	80.04554745822783	21.135740377459925	0.0	58.0	58	1.4933564307983551	1		20820.867028493896	21410.0	13083.0	25877.0	1.5344979E7	2781.4908955198416	-0.9810173170712724	-773.6958074535049	3.79050054484312E-4	0.01817125175891414	1.550793792082402	1.466253455578251	-0.6493700944600123	1.0576573826186215	7.006107966496351	9.98669283770313	0.8827613391952922	0.9729372937293725
ID354840	354840	10	0.9448922872543335	82.09432066261556	19.32870907772389	0.0	100.0	100	1.321921684878908	1		20885.03812824958	21017.0	14391.0	26770.0	1.2050667E7	2415.665509276972	-0.9810723602086246	-896.2580051758828	0.0014357175489155532	0.0037576434197021725	1.4118204946462831	1.262371514870822	-0.7492648840750233	1.1183874778660179	5.489860720015795	8.679406397447003	0.9157799746786487	0.9746835443037972
ID368152	368152	10	1.0	78.05536339564819	21.896477921935304	0.0	153.0	153	1.5387636045914361	1		20856.805874840353	21444.0	12336.0	27795.0	1.6330879E7	3087.721076399744	-0.9810831745801701	-700.643833801076	0.003927911160623751	-0.004732089624411423	1.5884573196196274	1.5142230086670334	-0.6899800820968273	1.049024688257737	7.438642447467298	10.124055786864993	0.9119992660986102	0.9811912225705329
ID370712	370712	10	0.9906359910964966	79.01975967992001	21.874426592660473	0.0	163.0	163	1.5039566939989095	1		20735.383378016097	21323.0	12393.0	27367.0	1.5468596E7	2976.5955325225827	-0.9810907070829893	-722.8631937901679	0.0016327805227548543	0.00487516615716157	1.5479070085344375	1.4802122430799542	-0.5079303315128672	1.0457331479123746	7.105923615951176	10.255231311782847	0.8490621434774306	0.9682642487046628
ID362011	362011	10	0.991974413394928	78.75844889372131	21.539808853710785	0.0	129.0	129	1.471926904901241	1		20719.657821229044	21124.0	12624.0	26366.0	1.4835275E7	2976.380523355988	-0.9810607409366718	-721.2021834112958	0.001952168966122988	-0.007425398281422401	1.496013564060894	1.4662728861015166	0.22752777258129542	1.0202831807375576	6.80647666758669	10.554576024752238	0.7678044753519532	0.9514950166112965
ID366619	366619	10	1.0	78.11472634120634	21.935651421294626	0.0	147.0	147	1.546120285275985	1		20935.083862770043	21552.0	12403.0	27907.0	1.6475911E7	3111.3468771425432	-0.9811154826563571	-699.150235106056	0.004314102312454202	0.003096991014669696	1.5924068218856204	1.519509197035821	-0.6653847466367572	1.0479744545093932	7.509939339935036	10.309152198466684	0.8879742875804516	0.9729064039408868
ID367643	367643	10	1.0	78.09284759677347	21.9040044248494	0.0	151.0	151	1.5456309292626909	1		20900.140684410628	21515.0	12219.0	27702.0	1.6490211E7	3113.4144923618464	-0.9810748058582638	-695.9916707717706	-0.005797565323277038	-0.007058494674289958	1.6102842108894933	1.5088065835112399	-0.7610862217629983	1.067256882682801	7.5051862137705205	10.46997038168984	0.8603604339426622	0.9777089783281738
ID398886	398886	10	0.9659169316291809	80.58950669069984	19.085066805435503	0.0	278.0	278	1.5029503662221333	1		20594.095302013433	21191.0	12239.0	26255.0	1.5342601E7	2810.743670542854	-0.9812301482968898	-766.0577570160607	0.0018051416465206113	0.002658199623799979	1.589067854980108	1.444078066108443	-0.6136687497731812	1.1004030130188107	7.096417363622156	10.115938089731712	0.8714383901822743	0.9796587926509189
ID332836	332836	10	0.9921526312828064	77.4204413021863	18.35920679445739	0.0	4.0	4	1.4708986638362473	1		20970.002789400292	21159.0	11864.0	28482.0	1.5035492E7	3043.8116058933388	-0.9809713294497246	-710.3274251247266	-0.0025795650945849525	0.002582235513082203	1.6249820128585368	1.346029690001279	-0.5893543612374109	1.2072408394327416	6.7969704152576575	9.895188335720581	0.8723225803506937	0.9681787406905891
ID340516	340516	10	0.9968035817146301	78.68371415358024	20.995769081415794	0.0	39.0	39	1.498413527665593	1		20985.021534320324	21476.0	12403.0	26814.0	1.5591871E7	3014.2957136172513	-0.9809511665318769	-717.022133278776	0.0035740684452893173	0.003959995895604622	1.5957555125547276	1.4209543573229089	-0.9410769667573357	1.1230167276879643	7.053639228141514	9.976237563527054	0.8906140502840427	0.9667752442996743
ID362532	362532	10	0.9905315041542053	77.97199764680819	21.602796864029788	0.0	131.0	131	1.4913287904459656	1		20816.171896316504	21307.0	12485.0	27363.0	1.5258254E7	3212.2019506952906	-0.9810796077132917	-672.0508455726826	0.00865791508129537	0.009555251064508314	1.6143061243050547	1.4014862864891569	-0.5719988041071739	1.151852957726065	6.98709546183829	9.877605194535489	0.8999185703878869	0.9760956175298809
ID393767	393767	10	0.9709663391113281	80.16351378304167	19.774256055107106	0.0	256.0	256	1.5134834360985163	1		20948.961690885088	21569.0	12074.0	26208.0	1.5858364E7	2935.6942383751207	-0.9810234897451185	-737.8103353151369	-0.01342878280206646	0.003564799733647994	1.6264776833228682	1.43595333895243	-0.3683283954143395	1.1326814313544697	7.196233013076983	9.959923974100484	0.9115973091164962	0.9818417639429312
ID352290	352290	10	0.9610362648963928	79.76528598226425	20.51130891608622	0.0	89.0	89	1.5099805766980767	1		20878.94687915007	21429.0	13168.0	26460.0	1.5721847E7	2740.519881927195	-0.981171522776133	-794.0271737613136	0.0015251186541441267	0.001900883103668738	1.572838015240172	1.466760197081283	-0.4553279342532316	1.0723211731338047	7.162961129925356	10.611430368892242	0.7993824350942188	0.954401519949335
ID391202	391202	10	0.9567671418190002	80.71307160144768	20.521214459579955	0.0	245.0	245	1.511983204337681	1		20884.62615587846	21485.0	12845.0	26239.0	1.5809662E7	2734.223345518321	-0.9810916128239934	-792.6432957529396	0.012482581713226755	0.0011738392421603702	1.6133956266090692	1.4387862359583397	-0.4148768322201008	1.1213588136214179	7.181973634583446	10.164843914556936	0.8734785449862783	0.9685897435897437
ID368685	368685	10	1.0	78.11836636561509	21.85665235381494	0.0	155.0	155	1.5288996336732985	1		20859.696498054458	21488.0	12259.0	28008.0	1.6082826E7	3127.28798174296	-0.9811223041752826	-693.3368289528105	0.0058681476783057724	0.01686024476617563	1.5781237669509762	1.5026292957974146	2.4685431291809667	1.0502415807842336	7.343579924176984	10.274192770574672	0.8742230841626606	0.9723096286972943
ID365614	365614	10	1.0	78.20893815202432	21.927045985684	0.0	143.0	143	1.5470985329444218	1		20923.658690176348	21555.0	12318.0	27948.0	1.6613385E7	3092.850607584954	-0.9810274538504781	-699.6232330894899	-0.002034641805018616	-0.00429063390100015	1.615540381149189	1.5145511138468	-0.9286903172968438	1.0666793390986238	7.519445592264067	10.32944659935419	0.8856080911797543	0.9753390875462393
ID364599	364599	10	0.9968605041503906	78.20668828937424	21.910419350692695	0.0	139.0	139	1.5348256234594457	1		20921.33930857875	21544.0	12335.0	27790.0	1.6339566E7	3101.4687015214167	-0.9810732330658338	-699.3218028916224	0.0011783708874563079	-0.004284555498706207	1.6049345895541498	1.483710803319474	2.2628193144990796	1.0817031095031893	7.400617438151173	10.235820162631725	0.8876311296860405	0.9761755485893422
ID361526	361526	10	0.9937013983726501	79.15014020633278	21.343089428140235	0.0	127.0	127	1.3986659335375244	1		20764.23410852712	20978.0	12270.0	27227.0	1.3392931E7	2938.0559280078182	-0.9810238284068035	-730.7297872357905	0.004903664903897573	-6.889260604283604E-4	1.506773692610267	1.3213557859586438	-0.6304707936896903	1.140323982853038	6.145792130718979	9.028390817523642	0.9474734090051676	0.9847677075399841
ID363065	363065	10	0.9873855710029602	77.80447891880233	21.578123391618952	0.0	133.0	133	1.4913287904459658	1		20897.33468834685	21402.0	12439.0	27162.0	1.5422233E7	3149.545971528812	-0.9809540834035939	-683.4704514263765	3.8495924998977566E-4	-0.0025591267588641374	1.5981814011713806	1.4076455006116155	2.520432105898657	1.1353578727577207	6.987095461838293	9.978274261924657	0.8818519252947635	0.9664694280078897
ID365112	365112	10	1.0	78.26421867241693	21.900207257517252	0.0	141.0	141	1.5323592461252205	1		20915.660231660233	21547.0	12371.0	28224.0	1.6251468E7	3126.5867403157067	-0.9811103476746148	-694.9042755869295	-0.004618985864374823	-0.006396362363043849	1.5890210314902076	1.5025557198232928	-0.8437069753872983	1.05754549433753	7.376851807328591	10.124540443671084	0.9043369667900184	0.9829005699810006
ID395845	395845	10	0.9678356647491455	80.21586413107865	19.431601718119452	0.0	265.0	265	1.5114827961808879	1		20881.537748344363	21378.0	11927.0	26515.0	1.5765561E7	2932.720705133015	-0.9810201803229183	-736.0505256885731	4.835066993125638E-4	0.002315761820888749	1.6008978837061978	1.4567982748230714	-0.5924401734518976	1.0989152797429194	7.177220508418923	9.838117096906974	0.9318417802710199	0.9824333116460642
ID334401	334401	10	0.9833492636680603	77.65022118462716	19.62663916384552	0.0	11.0	11	1.4734679211022816	1		20964.888734353277	21264.0	11773.0	27867.0	1.5073755E7	3046.770836603601	-0.9810033911599196	-710.6850766869926	-0.0052612205034987414	0.0043362165327509045	1.6574227050394785	1.3336529693797246	2.5714430994723187	1.2427691034275115	6.820736046080239	9.72935032196038	0.905468663531267	0.9808612440191389
ID339009	339009	10	0.9767822027206421	79.26821623209716	20.823387262198	0.0	32.0	32	1.4569463850695592	1		20873.075714285686	21396.0	13155.0	26133.0	1.4611153E7	2850.758964521789	-0.9811762823569523	-763.3040861561198	-0.004471739643187262	0.01590414612700755	1.5494627454340126	1.3989115702403012	-0.7337702375529972	1.107620223033719	6.668636008815708	9.58600852263761	0.9119504786923139	0.9756606397774679
ID390721	390721	10	0.9536792635917664	80.82138249836626	20.662389045390377	0.0	243.0	243	1.510982222298579	1		20816.391246684325	21394.0	13147.0	26321.0	1.5695559E7	2711.2729616337715	-0.9812263685954701	-802.5703629964041	0.008302455519141503	-0.01040956930434258	1.5862571597608672	1.4835738524830147	2.821492006679664	1.0692134787263838	7.17246738225441	10.339730018908421	0.8430630355202257	0.9697943444730083
ID387136	387136	10	0.9697245359420776	80.28779706246898	19.70772706117979	0.0	228.0	228	1.5353184234796764	1		20861.764102564095	21275.0	12062.0	26405.0	1.6272176E7	2902.166463704075	-0.9809988672622696	-742.2457519500823	-0.00771915835019783	0.00950339833380593	1.6316819819942288	1.4604018660480385	-0.8045068638437393	1.1172828657153717	7.4053705643156835	10.341136141451562	0.8702021423686361	0.9689054726368163
ID341570	341570	10	0.9729359745979309	79.03016720152101	21.330857965333696	0.0	44.0	44	1.4943692192706894	1		20962.098782138022	21493.0	13125.0	26133.0	1.5490991E7	2776.3996235471323	-0.9810937969265705	-783.5901958069442	-0.0059465528784941974	-3.547587802339183E-4	1.5664003890150684	1.4299191935981588	-0.7861515457622291	1.0954467889010406	7.0156142188253785	10.60347118843097	0.784114422964122	0.9621903520208608
ID364111	364111	10	0.9944277405738831	77.83508562175587	21.862448330324234	0.0	137.0	137	1.5039566939989106	1		20901.202684563774	21413.0	12440.0	27277.0	1.5571396E7	3036.7320964812207	-0.9810992546906018	-714.5437231022617	-0.0015946486402648417	0.0012098300284611528	1.5943645866401288	1.439870357944043	-0.5234755378396517	1.1072973187090847	7.105923615951189	9.905690958497656	0.9100407709167846	0.977124183006536
ID363592	363592	10	0.9968661665916443	77.77236148927146	21.745793658953932	0.0	135.0	135	1.4693549530763235	1		20864.444444444445	21413.0	12468.0	26918.0	1.483462E7	3097.144126030009	-0.98119220318533	-702.896805160514	0.0010609899551703127	0.001932707499300677	1.562197491571671	1.3938627727871535	-0.6147339068590659	1.1207685018001572	6.78271103676411	9.84251396739278	0.8798347274010704	0.9707482993197274
ID403019	403019	10	0.9745647311210632	80.59222115425561	19.040641518059193	0.0	296.0	296	1.5054649243902916	1		20770.27807486632	21354.0	12273.0	26166.0	1.5536168E7	2835.4754199208155	-0.9811109015756875	-760.9450418319273	-0.007437328216283398	-0.0016289801686108771	1.5967207908885728	1.4305631474198963	2.5413236725490256	1.1161484159356065	7.120182994444736	10.220310945148157	0.8565896081196913	0.9765319426336377
ID361035	361035	10	0.9873396158218384	77.52061552740305	19.963917815229507	0.0	125.0	125	1.394332333861208	1		20823.8878504673	20978.0	12494.0	28570.0	1.3368936E7	2785.5984548806446	-0.9810225158214129	-772.8827886193562	6.235638838071056E-4	-0.008924084059155192	1.4685461810626825	1.3612467348097967	-1.052807482049365	1.0788243920143386	6.10776712140286	9.42285853985501	0.8644243481973837	0.9618263473053896
ID335959	335959	10	0.9904682040214539	78.4342105134835	19.877056752488258	0.0	18.0	18	1.4739812351471515	1		20898.178272980498	21210.0	12037.0	27469.0	1.5004892E7	2984.4912438991687	-0.9810153733454543	-723.6721651937528	-0.002111528008615704	-0.002125303009816565	1.615713654351951	1.3648188143566453	-0.5728912656350487	1.183830144599504	6.825489172244752	9.706726947691582	0.9103282495130769	0.9775357385976852
ID393300	393300	10	0.9857186079025269	80.24684975586422	19.55481730418715	0.0	254.0	254	1.49588711627884	1		20940.11382113823	21522.0	11923.0	26269.0	1.5453804E7	2958.186918232323	-0.9810299820196069	-732.1464472951048	0.0012989215619357538	0.004106248579067557	1.5919934378784837	1.4141740304351307	-0.5220799390900187	1.1257408237009128	7.02987359731893	10.36968459760496	0.82153540732082	0.9603896103896103
ID360529	360529	10	0.9460938572883606	77.64153577567825	21.02518837325064	0.0	123.0	123	1.3943323338612088	1		20825.461897356156	20679.0	15729.0	29921.0	1.3390772E7	2680.1829614560384	-0.9809994919459195	-802.3498302611131	0.016054935263427883	-0.02659761149609646	1.4171177471470227	1.3685483149336195	-1.0581377200172586	1.0354897460932966	6.107767121402867	11.784997862962198	0.5526285498049437	0.9087694483734094
ID386642	386642	10	0.9805460572242737	80.38748783181042	19.433486561945593	0.0	226.0	226	1.522950585299803	1		20876.01173402869	21386.0	11692.0	26479.0	1.6011901E7	2929.380956734606	-0.9809599369151768	-734.3186557840132	-2.231467335596878E-4	0.005266201784315634	1.6359947351305766	1.4348822056250807	-0.6983767942920311	1.1401596094209592	7.286542410202786	10.400652634313175	0.8464672840657372	0.9690265486725664
ID400977	400977	10	0.9631280899047852	80.54337773341034	19.034824002961276	0.0	287.0	287	1.4923429549905463	1		20640.36806495261	21267.0	11964.0	25860.0	1.5253232E7	2825.3919256841723	-0.981120611761289	-759.282194520044	0.0010826087083276117	2.6547571809221643E-4	1.578695578283399	1.4466097630388537	-0.6611171828240519	1.091307150428099	6.996601714167323	9.93760175178535	0.8902948050623298	0.9748344370860932
ID357469	357469	10	0.9354004859924316	83.54447894121392	16.98827065052676	0.0	111.0	111	1.0487740672895005	1		21323.931318681323	20738.0	16324.0	31303.0	7761911.0	3218.16450144415	-0.9803871616108373	-662.4394630161113	0.0040616564010242445	-0.004899987440284966	1.1383638388903439	1.0084851353671584	-0.7987882797853658	1.1287859374108677	3.4555227216030255	7.1974628485570005	0.8382329980064106	0.9540682414698167
ID398428	398428	10	0.9647842645645142	80.56068572170322	19.053532517784934	0.0	276.0	276	1.5184735038284387	1		20667.043250327668	21257.0	12267.0	25963.0	1.5768954E7	2799.463186630171	-0.9810659695841217	-765.0480706370971	-4.7752816528291974E-4	-0.00209915574927995	1.6058346808814281	1.4463854695262188	-0.5706035613761167	1.1102397768192727	7.243764274722146	10.60706916757814	0.8090649206033579	0.9719387755102044
ID347742	347742	10	0.9579180479049683	80.06309473269434	21.055901283304106	0.0	71.0	71	1.4892983895174425	1		20881.8032786885	21484.0	12907.0	25790.0	1.528548E7	2784.5436301134973	-0.9812048958321904	-782.9949086552907	0.0048832469265459415	0.006707857685398468	1.5432196889767358	1.4611311412366141	-0.51086344572353	1.0561815058370783	6.968082957180221	10.456900673814852	0.8007873625216618	0.9507133592736701
ID351832	351832	10	1.0	78.87728339664446	21.156001009331717	0.0	87.0	87	1.5461202852759846	1		20992.68274111676	21382.0	12398.0	27590.0	1.6542234E7	3174.1281056154703	-0.9810430612479364	-684.5313631409095	-0.0037974659094402352	0.001027214377162983	1.645060411161204	1.481379606774415	-0.39933695298059374	1.1104921410003685	7.5099393399350305	10.11529782441021	0.9223355425924672	0.9825870646766168
ID354394	354394	10	0.9719432592391968	81.79867830827564	19.555050060863216	0.0	98.0	98	1.3943323338612084	1		20934.986003110436	21139.0	13008.0	27337.0	1.3461196E7	2604.3137880557656	-0.9810218110986305	-831.061681456334	-0.016251664817900628	9.909078908676182E-4	1.4855091871567927	1.3466205577881156	2.5607864202244635	1.1031386522100983	6.107767121402862	9.558057789522367	0.8401426451715682	0.958955223880597
ID337509	337509	10	0.9892885684967041	78.65225215699401	19.92045876248578	0.0	25.0	25	1.4918359588981192	1		20908.352781546826	21160.0	11533.0	27707.0	1.5409456E7	2990.490369459933	-0.9809843003982539	-721.3684695105973	9.277334162925233E-4	4.729854626293818E-4	1.632378930225912	1.3692820535821892	-0.5668479761651468	1.1921422076302197	6.991848588002806	9.956690575708212	0.8862818536880016	0.9709570957095707
ID344162	344162	10	0.9603948593139648	80.02243071058932	21.091697906979434	0.0	56.0	56	1.4831905098260025	1		20858.712722298224	21427.0	13294.0	25752.0	1.5247719E7	2765.4610167504957	-0.9810714398806131	-781.8672314270802	0.005709193797164459	8.45776820984882E-4	1.550990015406428	1.470811566053825	-0.6478206549476208	1.0545130669374059	6.9110454432060315	10.159307368320965	0.8414443770585576	0.9745308310991956
ID351341	351341	10	0.9944907426834106	78.79196638913591	21.23521065943737	0.0	85.0	85	1.5134834360985163	1		20990.65211640212	21463.0	12328.0	27467.0	1.5868933E7	3184.003099416656	-0.9810301742385747	-681.869819581221	0.0023859425795428385	-0.002594203587095824	1.603185271310742	1.4495756242755753	-0.6483311433698326	1.1059687017791382	7.196233013076984	9.971321131138499	0.9095146001319611	0.9761444229529337
ID340076	340076	10	0.9778244495391846	79.02404553971448	21.01690379243257	0.0	37.0	37	1.4953813218041003	1		20936.05533063428	21446.0	12784.0	26751.0	1.5513617E7	2893.6741315094214	-0.9810068322509264	-747.3944340574062	-0.0015074302952937794	0.008115296950901315	1.5588683483519516	1.4474442633447584	-0.8493474369180192	1.0769798795220717	7.025120471154412	9.944284599337541	0.8927226425033026	0.9717291255752797
ID342638	342638	10	0.9763231873512268	79.56299129690673	21.15238664668532	0.0	49.0	49	1.4948753561926573	1		20915.28726287263	21457.0	13436.0	26628.0	1.5435482E7	2747.5804520897896	-0.980994656956347	-785.8403792024542	0.0015396727392193764	0.004165779779179553	1.5697823305047667	1.4357068631660597	-0.7862650736057248	1.0933863804502824	7.0203673449898645	10.2260737824495	0.8436296941748892	0.9666230366492147
ID347241	347241	10	0.966496467590332	80.06102017457134	21.105659451520577	0.0	69.0	69	1.4918359588981187	1		20832.97826086956	21425.0	13061.0	25708.0	1.5333072E7	2757.696805356794	-0.9810862087796484	-783.7244944756478	0.0015078927307794552	-3.548337044198046E-4	1.5478327756042134	1.4481797733926614	-0.3497000515425733	1.0688125908416013	6.9918485880028	11.0298145476616	0.7222132603218575	0.9429487179487177
ID356969	356969	10	0.9241032600402832	83.15262351502096	17.357618838081404	0.0	109.0	109	1.0573942731073802	1		21422.498652291113	20688.0	16215.0	31223.0	7947747.0	3372.1963885732234	-0.9804764678965022	-638.0666484167263	6.777496867138874E-5	-0.001106093130078092	1.1916730080488045	0.9545291697962576	-0.8156171758075225	1.2484406404292128	3.5125602355771925	7.6627601690577904	0.7517322431586947	0.926065162907267
ID390249	390249	10	0.9412426948547363	80.80918861134646	20.645894447650246	0.0	241.0	241	1.5174768030293337	1		20900.45609436435	21442.0	13341.0	26359.0	1.5947048E7	2689.6636592897426	-0.9811253541095359	-807.8550986574593	-0.004867530000919644	0.008284258274065159	1.5743894243074086	1.4964130374241063	-0.4523063715484101	1.0521088662910403	7.234258022393115	10.4048029421471	0.8397231759264804	0.9681933842239189
ID332392	332392	10	0.9834339022636414	77.26661861021928	18.12897821939808	0.0	2.0	2	1.469354953076323	1		21012.980392156864	21220.0	11864.0	28020.0	1.5003268E7	3062.751624199462	-0.9809546645521187	-706.75059434206	-0.0042754990149391795	-0.002197334188865469	1.6114765002271725	1.3744334225770145	-0.5944496788862506	1.1724660312797912	6.782711036764106	9.595902366647659	0.92563877321606	0.9902845246356695
ID360040	360040	10	0.9905005693435669	78.44062474527561	19.335707174936868	0.0	121.0	121	1.0269070224541437	1		21521.956647398838	20187.0	16117.0	35583.0	7446597.0	4721.07510181269	-0.9802722933554451	-453.04460737243943	-0.0013579282153851244	0.003751929709990811	1.1250259022538325	0.9623355042725238	1.9577174337431034	1.1690578776933875	3.312928936667552	7.1748783717229925	0.808710156884565	0.9534883720930231
ID356459	356459	10	0.946069598197937	83.10551846660134	18.059374685999853	0.0	107.0	107	1.3680424843277046	1		20917.39613526571	20843.0	15443.0	29223.0	1.2989703E7	2493.160925589897	-0.9809853486904229	-865.6881256606711	-0.011421487016574831	-0.019960298496539432	1.468687914039604	1.2925956293801921	-0.27994098000406326	1.1362315334021742	5.879617065506093	10.551171400245922	0.6636781956637223	0.923134328358209
ID395381	395381	10	0.9820993542671204	80.33431318754096	19.438803739769043	0.0	263.0	263	1.5109822222985783	1		20848.750663129995	21334.0	11887.0	26419.0	1.5719958E7	2919.880268953869	-0.9810226200645739	-738.2233140412309	3.379425425205442E-4	-9.465976573147096E-4	1.6075034560653525	1.4426845288370802	-0.6977647602691073	1.1142446071429972	7.172467382254403	10.105723023218966	0.8825588291736409	0.9748062015503872
ID348275	348275	10	0.9474457502365112	80.06478154706622	21.078469973416908	0.0	73.0	73	1.50395669399891	1		20901.57563587685	21520.0	12888.0	25640.0	1.5613477E7	2778.1502208182346	-0.981156486178223	-783.4831938163801	-0.007102175760819881	0.005785085523471828	1.5540621974098727	1.492848620145865	-0.4968866459846313	1.0410045442236646	7.105923615951181	9.786639620945857	0.9323161474479739	0.984200131665569
ID358003	358003	10	0.9308517575263977	82.42843978498809	16.79006065053331	0.0	113.0	113	0.9840218041305313	1		22293.744548286617	21168.0	16636.0	33324.0	7156292.0	4209.392003697269	-0.9792492909532918	-499.86642738863446	-0.006071477447407888	0.002337436396081128	1.1138633967160338	0.8924683210802884	-0.8431985584239661	1.2480705145564805	3.0420007452901237	7.076172978495539	0.7634354079816709	0.9288824383164003
ID346749	346749	10	0.9536792635917664	80.06027687222998	21.124414703781603	0.0	67.0	67	1.488790356622047	1		20771.991792065666	21384.0	13115.0	25585.0	1.5184326E7	2770.1114007446126	-0.9811258101713571	-779.591841119093	0.0036999834729203405	-0.0038110339822260845	1.544937950869349	1.4513613002120838	-0.4064669694084458	1.0644750901402642	6.9633298310157	9.715760767921216	0.9269860650880631	0.9852051109616679
ID397951	397951	10	0.9707784652709961	80.38206613819335	18.985619875407213	0.0	274.0	274	1.5114827961808874	1		20646.968253968273	21226.0	12019.0	25824.0	1.5609108E7	2798.6256705790347	-0.9810892644871969	-765.4936195731536	-0.0018922125360630075	0.011044320391787902	1.6076566386738418	1.4497685324480891	-0.6162330490923976	1.1089057340478632	7.177220508418919	10.127611244921969	0.8793304426921881	0.9748224661071654
ID350847	350847	10	1.0	79.10804796435195	21.014280261545796	0.0	83.0	83	1.5239437061000314	1		21015.800521512385	21468.0	11919.0	27588.0	1.6119119E7	3240.171025947359	-0.980949282478082	-667.9488637349615	0.009311743157308459	-0.0013796486760529042	1.5896643229844356	1.4820327933699575	-0.8657012606539114	1.072624256424001	7.2960486625318115	10.108851773731617	0.8972096353389724	0.9746031746031748
ID386181	386181	10	0.9778090715408325	80.1606493922195	19.36396124514254	0.0	224.0	224	1.5284047640588856	1		20841.701298701304	21378.0	11790.0	26460.0	1.604811E7	2915.0264101341927	-0.9810159029087239	-738.9359066438973	-0.002009104412332902	-0.006166284126809888	1.6311233746226748	1.457947786829187	-0.8333940167895629	1.1187803770189315	7.338826798012455	10.16519915173342	0.892492795568457	0.9741324921135643
ID400519	400519	10	0.9648708701133728	80.5558624065036	19.036459412794592	0.0	285.0	285	1.504962348871566	1		20596.793057409883	21191.0	12053.0	26157.0	1.5426998E7	2809.9312946964196	-0.9810790155591423	-760.1410003712533	0.006058852653785983	0.002211446786042667	1.5821307744167004	1.4529265588506626	-0.49124595378020813	1.08892687299229	7.115429868280219	9.960242266623288	0.9013038005867803	0.9695595854922283
ID355975	355975	10	0.8984314799308777	82.75944527549065	18.121348869350147	0.0	105.0	105	1.3270620348684088	1		20889.46471600688	20980.0	15185.0	27104.0	1.2136779E7	2214.2442170258014	-0.9812165125390374	-985.6447363338046	0.009224817062402687	0.009014186989113278	1.4102764354851787	1.265766369943013	-0.6100496709643889	1.1141680399904066	5.5326388554964145	9.404864773649447	0.7860262962787944	0.9525368248772502
ID348801	348801	10	0.9584670662879944	80.09795642216939	21.032669525654676	0.0	75.0	75	1.493862910864061	1		20945.765814266506	21574.0	13084.0	25844.0	1.5562704E7	2773.2557159118683	-0.9810121927832205	-780.4335193735018	-0.006129615825081233	-0.0013263234347540467	1.5474442568227578	1.462902652660789	-0.48703860058629406	1.0577903143508565	7.010861092660864	9.928017944324912	0.8938324544813693	0.973597359735974
ID402562	402562	10	0.9765815138816833	80.60049494818666	19.020197377463763	0.0	294.0	294	1.4933564307983556	1		20750.85250338294	21381.0	12296.0	25984.0	1.533488E7	2831.192278777206	-0.9811018474689128	-761.0116713892173	-0.008343693617407456	-0.00426832704738189	1.584808079140564	1.4406486025578369	-0.6045058261935344	1.1000656762008276	7.006107966496354	10.068092478553607	0.8685449462566925	0.9633986928104573
ID350336	350336	10	0.9426513314247131	80.1464171251074	21.03836522943232	0.0	81.0	81	1.4953813218041005	1		20919.76891891891	21561.0	12908.0	26034.0	1.5480629E7	2793.4275654792514	-0.9811830372036654	-780.9980857695125	0.0026574643698894524	0.00234332671282117	1.5538724709206044	1.466791241974774	-0.5993539701025219	1.059368522563982	7.025120471154413	10.234818995564575	0.8427588216280464	0.9616135328562133
ID392844	392844	10	0.9905749559402466	79.94693951700283	19.117201979777036	0.0	252.0	252	1.5159805231554888	1		20937.05006587616	21449.0	12151.0	26230.0	1.5891221E7	2893.702621259989	-0.980965678359579	-745.7753052576927	-0.008212987199862907	-0.0023276327540957035	1.6283075843500954	1.431402622648698	-0.6623628667355254	1.1375608501660002	7.219998643899552	10.01931157704206	0.9037976656978409	0.9799999999999999
ID385679	385679	10	0.9873965382575989	79.87642666755777	19.42159586585949	0.0	222.0	222	1.5279097341628038	1		20885.20466321243	21323.0	12184.0	26768.0	1.6123378E7	2920.2619460495343	-0.9810750022046669	-741.5036520948918	-0.0015637521762464426	9.539989130377753E-4	1.6322100175051866	1.4469317960622816	-0.8237864700157651	1.1280490358613489	7.334073671847929	10.31570230124291	0.8660790459891637	0.9680050188205773
ID349326	349326	10	0.959648847579956	80.09740291538003	21.048481888783822	0.0	77.0	77	1.4811489527539563	1		20903.988980716284	21491.0	13036.0	25858.0	1.5176296E7	2811.896846077723	-0.9810959947930926	-771.6448345637906	0.00782742395701898	-0.0032181959986172627	1.5427813990578616	1.4466092525778846	-0.39263777244172143	1.066481080712429	6.892032938547972	10.129423243423465	0.8440880903164933	0.9692513368983956
ID333961	333961	10	0.9884960055351257	77.65175674990978	19.60279936266909	0.0	9.0	9	1.4801271182392592	1		20970.72299168976	21249.0	11965.0	28078.0	1.5140862E7	3046.7562857746825	-0.9810243915212484	-711.6882208997124	0.0016530008551646645	0.005881469567250365	1.6392629578210185	1.3496396243105107	-0.4871660118402108	1.2145930871424047	6.882526686218944	9.874823976520343	0.8869498044398785	0.9783783783783786
ID349844	349844	10	0.9558767080307007	80.13304360916878	21.033851769652692	0.0	79.0	79	1.4999273319186424	1		20907.18867924528	21529.0	13053.0	25932.0	1.5513134E7	2782.4433935493125	-0.9809973660794877	-775.8063606404804	0.0011926437571669489	-0.0010931842780560282	1.5643687850622239	1.4613425303692382	-0.4354990424628821	1.0705010991960617	7.0678986066350555	10.308095574762236	0.8358787825295544	0.9624595469255659
ID338576	338576	10	0.9815962910652161	79.17837949849013	20.649113002973884	0.0	30.0	30	1.4522658384508194	1		20868.040057224596	21351.0	13073.0	26571.0	1.458676E7	2855.851388486612	-0.9810559911573397	-756.8293396637504	0.0024091662983015895	-0.0050588468589832965	1.561864436242459	1.3655031435979377	-0.7126619749555684	1.1438014211575762	6.625857873335076	9.714170194677852	0.8823493368388343	0.9700765483646483
ID346256	346256	10	0.9416095018386841	80.03999612501038	21.109530629693474	0.0	65.0	65	1.4872652167066476	1		20767.255782312917	21365.0	13003.0	25702.0	1.5263933E7	2765.914576414656	-0.9810686653419096	-778.1951443949483	-0.0016535730346585612	0.0014848329577729492	1.5308050892445095	1.4627502375861927	-0.48007375154915993	1.0465252713071644	6.94907045252216	10.566711861060561	0.7820902086237483	0.9543080939947777
ID389778	389778	10	0.95087730884552	80.99271645777276	20.380101202601043	0.0	239.0	239	1.5099805766980792	1		20877.52052980132	21472.0	12936.0	26480.0	1.5762528E7	2697.527281713	-0.9810709442071037	-802.2588779570373	0.0128346049346076	0.01230506505360913	1.6077348476067763	1.4433023522622397	2.983821103795876	1.1139279618624638	7.162961129925378	10.306004481875318	0.8474650652737338	0.9617102744096998
ID394906	394906	10	0.9769077301025391	80.33306096961618	19.48973014313563	0.0	261.0	261	1.5094795046495393	1		20898.887417218546	21431.0	12039.0	26375.0	1.577866E7	2936.3418243776514	-0.9808739012884917	-730.0176110653059	-0.0010097833453532527	0.0021850783314270247	1.6046545500774079	1.4418232957145152	-0.6043365512009564	1.112934265139751	7.158208003760858	10.21722762857156	0.8616840216779051	0.9734970911441497
ID343719	343719	10	0.9538837671279907	80.14700274253626	20.931842186792082	0.0	54.0	54	1.4984135276655917	1		20885.64602960972	21467.0	13088.0	26107.0	1.5518035E7	2765.6108199492205	-0.9811597778598933	-786.5757633195134	-2.5108233005973786E-4	-0.006883293810145492	1.5595169577981953	1.4566619005494836	-0.5617370383596347	1.0706101101497283	7.0536392281415035	10.14147857818531	0.8618279047916212	0.9667752442996737
ID335523	335523	10	1.0	78.20150726321853	19.845537890807254	0.0	16.0	16	1.4569463850695619	1		20897.3982930299	21202.0	12206.0	27167.0	1.4690871E7	2959.1349092154014	-0.980957773576777	-727.5955574236436	0.003919770912834394	0.005950706057938561	1.5760274486864618	1.3746443261999215	2.5430101726243803	1.146498347716784	6.668636008815733	9.681474893129652	0.894054163749292	0.9702627939142463
ID392367	392367	10	0.9836406111717224	80.45371728845575	18.792802727789695	0.0	250.0	250	1.5199673295746685	1		20916.26797385622	21444.0	12048.0	26504.0	1.6000945E7	2893.208724340267	-0.9809630492328207	-745.0573251504622	-0.00464497017990904	0.001953400907931037	1.6034836939908061	1.4663091937738537	-0.6730766672972064	1.093550869625188	7.258023653215695	10.14236714035716	0.8866446307193663	0.9695238095238099
ID397483	397483	10	0.9726938605308533	80.37631810175691	18.967647130460577	0.0	272.0	272	1.50747355093323	1		20656.77925531914	21196.0	12426.0	26129.0	1.5533898E7	2801.31760261623	-0.9811016764480492	-765.6336129226411	-0.005589764852746296	0.008403497950726277	1.6080300310126512	1.4401669075551964	-0.6554249025727599	1.1165581034926129	7.1391954991027955	10.287167468639856	0.847749454425295	0.9677835051546392
ID341162	341162	10	0.9845269322395325	78.36958730297634	20.92220695486217	0.0	42.0	42	1.4963927397904166	1		21041.42333785616	21481.0	11653.0	27612.0	1.5507529E7	3088.8454540523408	-0.9809573389461662	-701.8291681052655	-3.93209487673129E-4	0.00620186880136612	1.6281811553696268	1.3907025170636294	-0.8264354572684982	1.1707616369368605	7.03462672348345	10.042353928464202	0.876556419677501	0.9704918032786888
ID389290	389290	10	0.9601233601570129	80.70107748962995	19.916476670022593	0.0	237.0	237	1.503453614307967	1		20933.006702412866	21491.0	12340.0	26649.0	1.5616023E7	2837.6406555249205	-0.9811039256049494	-766.0332728293569	-0.004860121619843134	0.0025649200860453653	1.6128542206169085	1.4154232095710853	-0.47811425453785095	1.139485497843186	7.101170489786675	10.101731049929118	0.874476615467209	0.971391417425228
ID345781	345781	10	0.9514639377593994	80.04914689188803	21.128243798486775	0.0	63.0	63	1.4958871162788396	1		20755.7597840756	21348.0	12950.0	25650.0	1.5380018E7	2744.6700937087894	-0.9811216170494764	-786.0253167711669	-0.003245675435645238	-0.004446128838453399	1.5457539750114424	1.463151105257049	-0.5585265316739657	1.0564554607228223	7.029873597318926	9.75332680964476	0.9286494951861534	0.9781746031746031
ID331953	331953	10	0.9885303378105164	77.11225549793731	17.660462500807807	0.0	0.0	0	1.451744846205014	1		20995.772403982937	21149.0	12142.0	28654.0	1.4760028E7	3034.1281304896847	-0.9808594349028021	-709.2183329764748	-0.003123835287241716	-0.0024286589730479298	1.5993022758390651	1.3378461108291488	-0.5739233621431062	1.1954306724021309	6.621104747170569	9.537187868252904	0.9147441636781664	0.9768583450210381
ID339632	339632	10	0.9825716614723206	79.2383827628206	21.04757610773979	0.0	35.0	35	1.495887116278839	1		20916.858887381273	21394.0	12631.0	26866.0	1.5415725E7	2882.218841477667	-0.9810316179881658	-750.6754732118212	0.003625468195258108	0.0014209550782079416	1.588471735361876	1.4285649891036278	-0.6536259108417453	1.1119352269430764	7.02987359731892	10.470000055893948	0.8058681880262268	0.9548095545513232
ID353968	353968	10	0.9741291403770447	81.49368963665933	19.8968494792117	0.0	96.0	96	1.4480926521268283	1		20891.978448275862	21227.0	13456.0	26607.0	1.4540817E7	2677.3058348548457	-0.9809881617139372	-805.2880143796281	-0.008019116110418391	0.0033348716298262178	1.5380963276181348	1.3735084557201809	-0.6872592588611725	1.1198302574785783	6.587832864018962	9.586454784297349	0.9008165987192414	0.9767441860465116
ID385202	385202	10	0.9750697016716003	79.37084360021346	19.672642749324286	0.0	220.0	220	1.5224537819640245	1		20906.485639686674	21315.0	12217.0	26814.0	1.6014368E7	2979.6143338064544	-0.9810098649671338	-724.9303745476853	-0.007038348740951392	-3.196517687391035E-4	1.584838642798848	1.4724403637158965	2.2326544894523384	1.0763346902548228	7.281789284038249	10.573303749060456	0.8185148327877811	0.9671717171717173
ID337083	337083	10	0.9800099730491638	78.54732633504327	19.98195779872811	0.0	23.0	23	1.4755201058309082	1		20860.78581363007	21199.0	11703.0	27624.0	1.4998905E7	2974.114750203003	-0.9809704658002087	-723.1538674288097	0.0028695386434735887	0.0038817386757587983	1.6261635625618878	1.362172824532951	2.5271955129204855	1.1938012073610789	6.839748550738297	10.070130520530192	0.847578244919483	0.9599733155436961
ID355526	355526	10	0.9036667346954346	82.44537799973111	18.63366192117799	0.0	103.0	103	1.3259214570600304	1		20946.616580310856	20927.0	16310.0	28495.0	1.2128091E7	2243.4929894946117	-0.9810036982163384	-964.319050076318	-0.006952964428657078	-0.013491041506865517	1.4255018382626223	1.2267813410249493	-0.8596706009003394	1.1619852622404954	5.523132603167385	10.844705474560783	0.5901464659475738	0.9229547259729936
ID342208	342208	10	0.9705060124397278	79.13444905711252	21.25357137049965	0.0	47.0	47	1.4943692192706897	1		20944.460490463203	21497.0	13400.0	26624.0	1.5373234E7	2780.109535455865	-0.9811793031578387	-785.5067938024009	-5.156945540046233E-4	-0.004882955185184681	1.5643956855429473	1.4473127130359997	-0.6275669558662147	1.080896803746956	7.015614218825381	10.03759712771472	0.8750160964872238	0.9729729729729731
ID333507	333507	10	0.983296275138855	77.59844076011521	19.410308201332462	0.0	7.0	7	1.4816596057437035	1		20964.108815427033	21147.0	11780.0	28076.0	1.5219943E7	3005.089044616467	-0.9810326200528627	-721.6475807420653	-0.00168453206844067	0.008628357083312591	1.6381268643770217	1.3604741236351168	-0.5673981428602802	1.204085278740937	6.896786064712493	9.696827936609429	0.9217162404536073	0.9864038069340585
ID402112	402112	10	0.9580758810043335	80.5677360126891	18.986754313948985	0.0	292.0	292	1.510982222298579	1		20733.2834437086	21314.0	12125.0	26335.0	1.5653629E7	2810.442117947452	-0.9810449803743845	-763.6390293067668	4.206355464918796E-4	0.009697559479022117	1.6069511715509839	1.4467107925233713	2.5438928640081624	1.1107618605292349	7.17246738225441	9.692878758175091	0.9593407335886505	0.9921104536489153
ID400065	400065	10	0.9580753445625305	80.56154004120442	19.055260954959554	0.0	283.0	283	1.5104814825259885	1		20599.15649867376	21170.0	12331.0	25996.0	1.5531764E7	2794.246694849525	-0.981085372033318	-764.7573924723229	0.004179645857901749	8.734329820542395E-4	1.5948075189496238	1.4412974553976927	-0.6456294199510821	1.106508245731672	7.1677142560898925	10.148481849137717	0.8745575413427414	0.972275950999355
ID384716	384716	10	0.9829632043838501	79.18655767022979	20.02573837325798	0.0	218.0	218	1.5199673295746665	1		20909.05635648756	21332.0	11740.0	27012.0	1.595361E7	2998.0081109467856	-0.9810364205188742	-721.5998591946228	-0.005140332896080083	-3.993197709569393E-6	1.6072359504256404	1.4503464694312682	-0.8417427367422449	1.1081737945388277	7.258023653215678	10.446294354825875	0.8358026135351334	0.9640151515151509
ID388812	388812	10	0.9610936045646667	80.70459210556353	19.459464282180004	0.0	235.0	235	1.5044596054638943	1		20975.692923898503	21552.0	11896.0	26349.0	1.5710794E7	2910.43570928438	-0.9809634525528963	-742.7675868125459	-0.011243071407555835	-0.003329745128782487	1.602240650876751	1.436962442063856	2.712446252967686	1.1150191570598826	7.110676742115703	10.01766234359552	0.8904058839750693	0.9733246584255039
ID380111	380111	10	0.9770309329032898	78.33467648697983	21.68307970866705	0.0	200.0	200	1.4994229003146964	1		20684.514093959737	21316.0	12968.0	26094.0	1.5409963E7	2914.596315142913	-0.9810946960004951	-736.5872038887468	-0.009063346627776072	-4.3526167754801297E-4	1.5603119516292598	1.4565627689481853	-0.6682313135731675	1.0712287756441792	7.063145480470548	10.230909970308677	0.8479680510119187	0.9725130890052359
ID394444	394444	10	0.983354926109314	80.20676844030413	19.571926685168357	0.0	259.0	259	1.5109822222985783	1		20942.781002638534	21517.0	12066.0	26301.0	1.5874628E7	2914.053801548216	-0.9809980527386456	-742.0562343561425	-0.006098991425484611	0.001461374096535521	1.6202363247131224	1.428747840014469	-0.38854964131521574	1.1340253887604925	7.172467382254403	10.494321558371936	0.8184077083346517	0.9611464968152862
ID379592	379592	10	0.9710885286331177	78.53106575626614	21.610672741710776	0.0	198.0	198	1.4979085862771468	1		20677.493943472433	21365.0	12580.0	26122.0	1.5363378E7	3019.7554786057985	-0.9811604507508802	-713.2235034551778	0.01864863171643458	-0.010317824119066015	1.5808316991887958	1.4622464709384277	-0.6778378381453554	1.0810979753462926	7.048886101976994	10.068775417016166	0.8737296003175101	0.9661237785016292
ID380619	380619	10	0.9700369238853455	78.37363003266422	21.565069917468794	0.0	202.0	202	1.5089782662147837	1		20740.149532710268	21349.0	12568.0	26180.0	1.5534372E7	3015.2409888640072	-0.9810947591904375	-713.9184288440807	0.0025057088027230345	0.004069367107062288	1.5708194791568593	1.4714348933741035	-0.8453587195188854	1.0675426321818833	7.153454877596345	9.764575401517662	0.9427987094246747	0.9855926653569089
ID397014	397014	10	0.967737078666687	80.18530853896057	19.553395252433763	0.0	270.0	270	1.5159805231554897	1		20745.504623513858	21283.0	11927.0	26272.0	1.5704347E7	2907.373476761812	-0.9811315797819768	-742.0700256917221	-0.0010717615256589318	-0.0056153024394842935	1.6192951390360888	1.4383259334914629	-0.6108542545060089	1.125819330188487	7.219998643899562	9.957377549910547	0.9150757178305884	0.982535575679172
ID391890	391890	10	0.9674949645996094	80.69965693466813	18.93541563280095	0.0	248.0	248	1.5019433641886621	1		20923.398123324394	21466.0	11800.0	26635.0	1.5608855E7	2936.0120235378618	-0.9810355556609752	-737.3081085717965	-0.004126975893313755	-0.00396591823683165	1.5854657245128758	1.4444244647818252	-0.634208634882469	1.0976452996815962	7.086911111293125	10.018624789782631	0.8872594335185893	0.9719687092568452
ID382173	382173	10	0.9936419129371643	78.49767395859385	21.843628173852203	0.0	208.0	208	1.5094795046495397	1		20868.34395750333	21355.0	12043.0	27126.0	1.5713863E7	3183.9982951477864	-0.9810901002886188	-680.0875481014003	-0.007057235667621932	0.0022623700936517557	1.584958677911414	1.4533747800329975	-0.6700698733773304	1.0905367973121352	7.158208003760863	10.02388543156194	0.8952451761245755	0.9760207388204797
ID335071	335071	10	0.9905721545219421	77.56718717493703	19.488340088230352	0.0	14.0	14	1.471412874187154	1		20957.004195804187	21209.0	11747.0	28015.0	1.4984258E7	3072.1460621450333	-0.9810001856501598	-704.4287428627534	0.012203178154202878	-0.002286752484993556	1.6204588765278647	1.349144213241643	-0.49582110219503767	1.2011013060155542	6.801723541422173	10.278872087178065	0.8089802454401837	0.9616935483870963
ID375519	375519	10	0.9721188545227051	78.33189854089089	21.539361157841554	0.0	182.0	182	1.4958871162788405	1		20774.932432432423	21367.0	12389.0	26028.0	1.537345E7	3051.0984549217687	-0.9811067128332751	-707.1672102802347	2.484267925446638E-4	7.865290627454928E-4	1.5804841914962917	1.4391942099336292	-0.7367361082175117	1.0981729780369103	7.029873597318934	10.026541343331802	0.8787292488762013	0.9704724409448819
ID376031	376031	10	0.9761187434196472	78.2432128149418	21.404052083638543	0.0	184.0	184	1.4994229003146962	1		20747.528150134018	21342.0	12386.0	25661.0	1.5477656E7	3024.834353645128	-0.9810598693891663	-710.5707120007695	-1.2536905791150546E-4	0.0055552755340242356	1.546114292651548	1.4672971728301587	-0.5625143829300833	1.0537158533941458	7.0631454804705465	9.962962869091694	0.8941924364964408	0.9769888231426697
ID388319	388319	10	0.9688794016838074	79.87923271410125	19.190828345657568	0.0	233.0	233	1.5229505852998015	1		20866.377284595328	21381.0	12144.0	26252.0	1.5983645E7	2894.1273578321698	-0.9810465944525245	-746.3830905848113	-0.005446420321007649	0.00972354885793357	1.6155799469713237	1.4599154713429245	-0.9169451400636326	1.1066256770915708	7.286542410202771	10.507010184726797	0.8294172329765646	0.9690265486725664
ID377049	377049	10	0.9702659249305725	78.31673046100681	21.232080852961914	0.0	188.0	188	1.4943692192706906	1		20727.756097560992	21374.0	12716.0	25596.0	1.5297084E7	2938.8362431710616	-0.9811495130225217	-734.2086837133137	0.009132099609384665	0.013880494764310823	1.5421579993654608	1.4809806205435867	-0.7008796204208368	1.0413086963956486	7.01561421882539	9.949067919838274	0.8906575880032789	0.9768365320979484
ID381145	381145	10	0.9705390930175781	78.66555497161514	21.743997407397774	0.0	204.0	204	1.5174768030293335	1		20815.789473684217	21388.0	12175.0	26539.0	1.582E7	3038.4020404766775	-0.9811542852112967	-713.349455800598	-0.004605041623759965	6.38728015279758E-4	1.5654452512839527	1.4756004027173761	-0.6699443761907606	1.060886977532077	7.2342580223931146	10.405068384303089	0.8396803323662343	0.9719029374201789
ID345306	345306	10	0.951429009437561	80.05786497950102	21.087392238377618	0.0	61.0	61	1.4811489527539556	1		20743.539310344822	21318.0	12996.0	25812.0	1.5039066E7	2754.5493961571447	-0.9811018194575744	-781.9092970517104	0.007447575116300043	0.0010305712168450722	1.557401396937091	1.4273333337349405	-0.4159356970676398	1.091126620620425	6.892032938547967	9.81580921589602	0.8988867753883096	0.9731543624161074
ID383205	383205	10	0.9898503422737122	79.35562404095607	20.40770328600017	0.0	212.0	212	1.4877737703945153	1		20909.649794801633	21174.0	12539.0	27669.0	1.5284954E7	3051.1414550227205	-0.9810820818161231	-710.7983536790371	0.005997554232460112	0.006500719077412457	1.605062160594463	1.4156684621864108	-0.7138188988096524	1.1337839356225718	6.953823578686664	9.814297851340276	0.9072251141770227	0.9779411764705884
ID338148	338148	10	0.9904449582099915	78.92374520684216	20.62787942496272	0.0	28.0	28	1.4465246033159538	1		20792.635311143295	21407.0	13344.0	26326.0	1.4367711E7	2832.2078769245804	-0.9811028870828239	-762.3133077102332	-7.23766756032482E-4	-0.0031412317956979624	1.5666429016096872	1.355041299956312	2.438689150049578	1.156158783987025	6.57357348552541	9.751990066701758	0.8686101217016532	0.9617524339360218
ID377575	377575	10	0.9779533743858337	78.34531936895883	21.161267703067477	0.0	190.0	190	1.500935686541388	1		20714.316285329736	21277.0	12425.0	25665.0	1.5390737E7	2936.342105490379	-0.9811589198555685	-734.7295476427337	-0.004238407480746908	0.008021962191312723	1.5836410381767925	1.4484582410721112	-0.7747064909647392	1.0933287500263884	7.077404858964094	10.229579301398033	0.8499010329643633	0.9796052631578948
ID383718	383718	10	0.9768705368041992	79.52227777426675	19.95539670683137	0.0	214.0	214	1.5189716089767595	1		20938.350393700777	21363.0	11833.0	26683.0	1.5955023E7	2968.8385800481365	-0.9810091910491786	-728.644154939009	-0.004749208143841634	-3.951704947912482E-4	1.6033638387503586	1.4583907211181655	-0.8414045933952641	1.0994062260085147	7.248517400886619	10.222173795497428	0.871711005150853	0.9670259987317689
ID378595	378595	10	0.9774574041366577	77.54394725991305	21.64319458453222	0.0	194.0	194	1.475007327325126	1		20628.630404463038	21303.0	12864.0	26174.0	1.4790728E7	2920.9127942743935	-0.9811521977477425	-735.2879756117152	-0.0016464241431242497	-0.0012532748666110364	1.5286133622332756	1.4437357770374546	-0.9249679276040716	1.058790248566112	6.834995424573786	9.83342073820175	0.8882574304883641	0.9735951252538932
ID381667	381667	10	0.9882398247718811	78.97006402165857	21.971826993949776	0.0	206.0	206	1.526919192902023	1		20884.072916666686	21441.0	11996.0	27318.0	1.6038968E7	3119.705506677189	-0.9810212739210107	-692.0587512132281	-0.00100375213414475	0.0032253049495223384	1.6138634972938306	1.4609772162224355	-0.7539714691744953	1.104646588169735	7.324567419518908	9.954633018092808	0.9288409125497801	0.9802798982188299
ID376546	376546	10	0.9700383543968201	78.21632105691127	21.34111429461481	0.0	186.0	186	1.4882821503069783	1		20729.937414965978	21334.0	12570.0	25525.0	1.5236504E7	2931.5650415448786	-0.9811092943465347	-734.5099127403115	6.829512509671503E-4	0.005839782518246703	1.5274494380302435	1.4762546441946018	-0.8352670950873904	1.034678836769094	6.958576704851201	9.838242268482409	0.903431558141454	0.9773030707610149
ID379106	379106	10	0.9729856252670288	78.05500956173745	21.8668667137786	0.0	196.0	196	1.4974034746167644	1		20586.32884097039	21242.0	12478.0	25310.0	1.5275056E7	2912.1823422103544	-0.9811497803069719	-735.8837826026818	4.045227946505322E-4	-0.001309543180851005	1.566286629415521	1.4466277759108896	-0.8020492256771498	1.0827157168534847	7.044132975812484	10.21279365166785	0.8486884573232849	0.9730794484569928
ID384237	384237	10	0.9880209565162659	78.96459141007234	19.965316941281703	0.0	216.0	216	1.5392551438483717	1		20910.054916985973	21391.0	12076.0	27432.0	1.6372573E7	3018.0301375735976	-0.981046287160742	-717.2272784681891	0.005723518723447257	0.010014616520672863	1.585774276643016	1.5075312509707413	2.2986900983269942	1.0519014286582065	7.443395573631805	10.32884477672827	0.8767534070221121	0.9696594427244577
ID375020	375020	10	0.9927697777748108	78.86341516624373	21.786502185910848	0.0	180.0	180	1.5328528390663916	1		20855.00772200774	21302.0	12365.0	27577.0	1.6204341E7	3038.0944066390744	-0.981073001479371	-711.6372318939211	0.008829597124517606	-0.001398395279826722	1.6118292182731857	1.4972234116607692	2.590185580904185	1.0765455614171113	7.381604933493102	10.409195893298238	0.8561035510304277	0.968808484092327
ID373487	373487	10	0.9880648255348206	78.9678956182683	21.829722061896298	0.0	174.0	174	1.51598052315549	1		20853.077836411616	21415.0	12444.0	27383.0	1.5806633E7	3050.983639901731	-0.9811854733465687	-712.8827307935002	0.007032741797850007	-0.009229224140569956	1.5987367727483226	1.466574997328559	-0.7709170141443119	1.0901159338325712	7.2199986438995625	10.293383882600335	0.8563092603324807	0.9669000636537239
ID343278	343278	10	0.9619683623313904	80.138959404084	20.879194746276724	0.0	52.0	52	1.4826803840981615	1		20917.243801652905	21487.0	13462.0	26411.0	1.5185919E7	2781.6456190776585	-0.9809485111065451	-774.3725404147082	-0.0017885817373803766	0.005846252177487169	1.5606066606190743	1.4344799074882533	-0.6245409206359919	1.087925074776172	6.906292317041511	10.199513642836894	0.8342493828358064	0.9660904255319148
ID353513	353513	10	0.9598244428634644	80.97207391225588	19.643301894359784	0.0	94.0	94	1.488790356622049	1		20844.7972789116	21422.0	13185.0	25997.0	1.5320926E7	2741.6247049661765	-0.981066013040217	-787.9085689599748	-0.003265893230242185	0.0034594682759803356	1.5503824734115355	1.4428264579368772	-0.599920741593003	1.0745453584407194	6.963329831015718	10.21700202704726	0.8382621786222101	0.9663588390501323
ID382699	382699	10	0.9968153834342957	78.59715553258754	21.251752603339458	0.0	210.0	210	1.4887903566220486	1		20889.475409836068	21424.0	11683.0	26879.0	1.5291096E7	3230.7184185686137	-0.9810594562642656	-669.8249305439489	0.0012912067132801693	-0.0024164315287889013	1.5436058574245137	1.46246053366431	-0.6245382417224157	1.0554854793632535	6.963329831015715	9.879716143860152	0.8964744096864614	0.9773182121414281
ID374506	374506	10	0.9944818019866943	78.89826128316034	21.79165234585297	0.0	178.0	178	1.5288996336732972	1		20869.779069767468	21408.0	12433.0	27644.0	1.6153209E7	3042.0726268514245	-0.9809870710521116	-707.9336033711627	-0.0028141953800124753	0.004467800301337049	1.619031174902894	1.4621999462330757	-0.49143820783919395	1.1072570335362462	7.343579924176972	10.21862153608678	0.8837573946350656	0.9692597239648684
ID340725	340725	10	0.9826932549476624	78.63969817156959	20.950809044879694	0.0	40.0	40	1.508978266214784	1		21017.005326231705	21440.0	12118.0	27231.0	1.5783771E7	3024.227717611819	-0.9810149750246823	-718.2089363386332	-7.321490165763572E-4	0.004087708429782626	1.6086349518188052	1.4327556119084537	-0.7747710721419518	1.1227559944267658	7.153454877596347	10.383032963694399	0.8338294703375565	0.9653624118024379
ID371957	371957	10	0.9945115447044373	79.18965910113181	21.79512841940328	0.0	168.0	168	1.5069716452922375	1		20799.096000000012	21373.0	12118.0	27136.0	1.5599322E7	3006.2076760551263	-0.9810292637950557	-715.5718593147427	0.00756768447351586	-0.010312982018670843	1.582517470387581	1.4610660960960042	-0.7124378031160834	1.083125174566775	7.134442372938266	10.227579427431005	0.8570855566587834	0.9597186700767264
ID372471	372471	10	0.9873908162117004	79.22434094672579	21.82562024299136	0.0	170.0	170	1.5134834360985148	1		20846.354966887407	21386.0	12571.0	27384.0	1.5738998E7	3040.554437536764	-0.98109828891836	-711.7356810222934	-0.016177975659742664	0.013132054882200324	1.597348389436862	1.4625320274186278	-0.6082498671866329	1.0921801092152392	7.196233013076969	9.990955382218072	0.905943351858082	0.9755154639175253
ID378102	378102	10	0.9679853916168213	78.27428989163003	20.868668381327513	0.0	192.0	192	1.4989182989541796	1		20695.2614555256	21319.0	12483.0	25539.0	1.5355884E7	2917.3588316029072	-0.9810878021341176	-735.9985118763683	0.001206937162094152	0.0026021205924047015	1.56600519678646	1.4537135092719238	-0.8321472278508668	1.077244716237642	7.058392354306031	9.789926692230242	0.9254581412112762	0.9821428571428574
ID374001	374001	10	0.9944758415222168	78.9600209921359	21.813599049914746	0.0	176.0	176	1.529394343161628	1		20836.953307393	21402.0	12407.0	27253.0	1.6065291E7	3030.610638892798	-0.9810996444618277	-713.8011038098614	-0.0030757452928236477	0.007544619580051883	1.624794119499084	1.4661023675128437	-0.6099815017852839	1.1082405673046225	7.348333050341491	10.564501351629131	0.8273717529888404	0.9566831683168319
ID399601	399601	10	0.9620171785354614	80.54873793739681	19.09816023426167	0.0	281.0	281	1.497403474616764	1		20541.684210526295	21153.0	12104.0	25854.0	1.5221388E7	2818.159656369897	-0.9811603157628417	-759.2185409779519	0.0028831290374127785	-0.006802972015903036	1.5829121488770381	1.4295462329470243	-0.6367103513221153	1.1072829352387215	7.04413297581248	10.616959611875668	0.7853026794957749	0.9555125725338494
ID391421	391421	10	0.969514787197113	80.42640660991479	19.508110751518494	0.0	246.0	246	1.4887903566220484	1		20887.229195088643	21481.0	12076.0	26400.0	1.5310339E7	2859.051644395628	-0.9810412855240527	-756.0790874153854	0.0023642148788435196	0.0060058193365029305	1.6132046730410279	1.4035166747267895	2.5680189083674625	1.1494018575554554	6.963329831015712	10.125757210132663	0.8534376753418043	0.9631821170282707
ID401663	401663	10	0.9680508971214294	80.53719819913974	19.04935733354624	0.0	290.0	290	1.5064695724329626	1		20674.825100133494	21181.0	12344.0	26038.0	1.5485444E7	2819.2367325445553	-0.9811058042204942	-761.6013908911848	-0.0019263797858658945	0.0016463148667107395	1.5878091185116348	1.4543338731130515	-0.5909199316568443	1.0917775813836166	7.129689246773764	9.80233475988341	0.9324410937793949	0.9816753926701571
ID355071	355071	10	0.9369958639144897	82.18664964934206	19.060470945771257	0.0	101.0	101	1.3034807230653138	1		20901.859180035673	21056.0	14132.0	27290.0	1.1725943E7	2320.4206637849175	-0.9810316260269297	-931.7536304744567	-0.010603803418964516	-0.01635654759162896	1.4049744412836258	1.2496713566235198	-0.7297436670094274	1.1242751414897743	5.3377606827512825	9.513090778948445	0.7411833937212642	0.947679324894514
ID372985	372985	10	0.9883178472518921	78.88373146153056	21.89147000088185	0.0	172.0	172	1.509980576698079	1		20823.031872509957	21371.0	12482.0	27317.0	1.5679743E7	3037.5969009224095	-0.9810943344575949	-711.4798678039559	-0.0015561482866875657	0.005044042193067823	1.5744738250075034	1.462687663333381	-0.5475575781372576	1.076425175706595	7.1629611299253755	10.387304513498623	0.8342509912712684	0.9617102744097004
ID333051	333051	10	0.985251784324646	77.50984090655645	18.60879595532891	0.0	5.0	5	1.4714128741871535	1		20963.70752089137	21176.0	11833.0	28338.0	1.5051942E7	3020.1050058359388	-0.9810362454400393	-718.1857302100701	0.002606937833993365	-0.007608255753481812	1.6603702964206517	1.3395089750926774	-0.7035719180584268	1.2395365221840149	6.801723541422168	9.48465762856753	0.9501354512596014	0.9930603747397638
ID387845	387845	10	0.9677417874336243	79.77183974561461	19.03163071868531	0.0	231.0	231	1.5129835241324083	1		20831.397350993357	21372.0	12447.0	26392.0	1.5727705E7	2890.942028599859	-0.9810940672046171	-747.8621529118749	-0.0032381957362631174	0.002390757014465553	1.5907389163598222	1.4546985064828568	-1.0103056915426765	1.093517941532697	7.19147988691245	9.986253860357328	0.9061976468078495	0.9754996776273371
ID403714	403714	10	0.9751253128051758	80.55100345724205	19.249692529027676	0.0	299.0	299	1.5169782070562783	1		20835.085638998677	21422.0	11928.0	26209.0	1.581383E7	2875.8255814597314	-0.9810571395004888	-750.4322412030541	-0.0029782295005061524	-0.00798216017407164	1.6259378524730381	1.430221312327278	-0.597774281413609	1.1368435349542423	7.229504896228592	9.940120648058674	0.9194648023946265	0.9844660194174758
ID353027	353027	10	1.0	80.17464802966225	20.0007911177842	0.0	92.0	92	1.4056795386104797	1		20927.495440729454	21161.0	12514.0	27615.0	1.3770292E7	2750.402283703496	-0.9809600729889709	-784.0379484445816	0.0027708527317503607	0.0017601931105985832	1.5050018271762546	1.331226839726365	2.622134102193715	1.1305374728514408	6.207582770857689	9.413106685905708	0.880372405031693	0.9753547423450348
ID336642	336642	10	0.9952476620674133	78.57966152474222	20.050056956834986	0.0	21.0	21	1.4667784914184225	1		20873.061971830997	21235.0	11870.0	27255.0	1.4819874E7	2980.338373854603	-0.9810596490323421	-725.5343435096178	-5.465559328839873E-4	0.007868195983593656	1.6304761102170433	1.3352075669642312	-0.6534369906703071	1.2211405556397077	6.75894540594153	10.046941151584726	0.8414359936236148	0.9627623561272854
ID344834	344834	10	0.9505895972251892	80.0552269031017	21.138540581330194	0.0	59.0	59	1.4933564307983545	1		20812.534506089276	21407.0	13085.0	25609.0	1.5380463E7	2757.7688052158774	-0.9811646157244067	-786.2569628184838	-4.1737310057729976E-4	-0.0034031844121545814	1.5620185085869156	1.4465189348390255	-0.3451362463140434	1.079846568866894	7.006107966496343	9.852037852073492	0.907056930936109	0.9872739450770258
ID370447	370447	10	0.9847792983055115	78.92324923104457	21.927379561511206	0.0	162.0	162	1.522950585299803	1		20730.84836601308	21289.0	12383.0	27324.0	1.5859099E7	2944.9015069020566	-0.9810980400363167	-730.7719442700782	-0.003510301926784089	-0.00866535299358257	1.5836203400343924	1.5032544814902875	-0.9393540375417959	1.053461246604389	7.286542410202785	10.18772549951325	0.8822199848341375	0.9720989220038051
ID371464	371464	10	0.9834313988685608	79.09794589177658	21.81994322887094	0.0	166.0	166	1.5029503662221322	1		20776.96787148594	21344.0	12275.0	27487.0	1.5520395E7	3018.2116633992023	-0.9809734957819797	-709.8404482527145	0.00245193072873409	0.004780504940101632	1.5436051502066173	1.480087944739446	-0.37482842718108944	1.042914480651589	7.096417363622146	10.009115874541903	0.890138488399777	0.9758169934640523
ID393993	393993	10	0.9760467410087585	80.20961556338331	19.715152415106264	0.0	257.0	257	1.5189716089767642	1		20954.508519003928	21550.0	12030.0	26128.0	1.598829E7	2907.771492639171	-0.9810336598621345	-745.4998732698695	0.005851278425599902	-0.0011394561013021616	1.5979142749705177	1.4597472362482855	-0.3143755366322152	1.0946513446241124	7.248517400886661	10.298129356473503	0.8588995284417141	0.9701017811704837
ID396553	396553	10	0.9861132502555847	80.21300866020435	19.518352657487235	0.0	268.0	268	1.5069716452922388	1		20787.84973404255	21340.0	11995.0	26360.0	1.5632463E7	2914.9223431059263	-0.9809897526119524	-736.0194270601396	-0.005077519465610141	3.099795907417433E-4	1.6026568820220004	1.4292992008472651	-0.5738622871635201	1.1212885874923681	7.134442372938278	10.39671843497549	0.829425404696852	0.9652733118971057
ID362263	362263	10	0.9936490654945374	78.43910932184744	21.695058253053535	0.0	130.0	130	1.4522658384508205	1		20786.06321839081	21165.0	13025.0	27084.0	1.44671E7	3087.3768645747386	-0.9810685736165042	-697.7962341155823	0.0021229293515197907	0.0018864232976964423	1.496035074598845	1.4128022735674655	-0.5011552394228245	1.0589132694564602	6.625857873335087	9.721551993340654	0.8810098691694247	0.9694019471488177
ID369430	369430	10	1.0	78.57067015462324	21.621971317942254	0.0	158.0	158	1.5303832823811414	1		20825.10852713177	21417.0	12098.0	27194.0	1.6118634E7	2972.9040943249356	-0.981002229450344	-723.4420128660237	-0.004937136633643007	0.005056713900059563	1.5887006231990684	1.5065560672109246	2.336611876184592	1.0545247254821504	7.357839302670524	10.157361488291098	0.8961863917133503	0.9778900821225524
ID366365	366365	10	1.0	78.14962234935274	21.91514227450998	0.0	146.0	146	1.5485647457514056	1		20951.06809583859	21517.0	12383.0	27702.0	1.6614197E7	3085.5614439920014	-0.9810352351372444	-702.4883210755315	0.008408725317342967	-0.004442148332599656	1.6027029680656253	1.5180406152878838	-0.7538540666790142	1.0557708087156061	7.533704970757617	10.203430728555928	0.9093394487115263	0.9783950617283953
ID399134	399134	10	0.9576144218444824	80.55286748804885	19.093774063586718	0.0	279.0	279	1.5044596054638946	1		20590.134487350177	21164.0	11978.0	25874.0	1.5463191E7	2813.8340124977226	-0.9811151616605965	-760.3217595777066	-0.005029663409378321	0.005500250487938167	1.6029030715490282	1.434486195950574	-0.6319768837979476	1.1174057136791418	7.110676742115704	10.252404782579159	0.8500986188798828	0.9758643183300719
ID334620	334620	10	0.9856681227684021	77.65154468991092	19.58529269974513	0.0	12.0	12	1.4882821503069774	1		20950.042465753435	21254.0	11890.0	27808.0	1.5293531E7	3031.306423978657	-0.9809542062661456	-711.9257813443567	-0.0016788464261067021	3.8216380594863816E-4	1.6644677210093979	1.355598177337322	-0.4739776758117733	1.2278474173510325	6.958576704851194	9.899154506261523	0.8923476357066217	0.979264214046823
ID352537	352537	10	0.9968224763870239	80.26092499504448	20.880215083850015	0.0	90.0	90	1.4765451286053337	1		20963.792243767315	21388.0	11995.0	26729.0	1.5135858E7	2919.3184256789136	-0.9809257929976616	-738.5978466074182	0.007939271436501666	0.0014580516828272933	1.5677398121810213	1.4331299532299953	2.7293943484121783	1.0939271827008024	6.849254803067324	9.729770581115716	0.9091760498348174	0.9842896174863388
ID368409	368409	10	1.0	78.0933150157612	21.89415899178578	0.0	154.0	154	1.540728820723818	1		20841.26463104328	21388.0	12418.0	27974.0	1.6381234E7	3085.6215030067274	-0.981022194247841	-698.3035454520314	-0.004357180706634203	0.009976910478570487	1.6008655401570244	1.5044272328632007	-0.7559278183166077	1.0641030055739447	7.4576549521253614	10.39995389797831	0.8664616023457257	0.9739292364990692
ID370969	370969	10	0.9798541069030762	79.0863237906397	21.861957806295113	0.0	164.0	164	1.5169782070562778	1		20764.560846560886	21258.0	12216.0	27267.0	1.5698008E7	2988.675361896863	-0.981076820339442	-720.4152625159421	7.966477371737249E-4	-0.002911596761368397	1.557460560816291	1.4939285617002995	-0.4225081369228751	1.0425267986333182	7.229504896228589	10.048766662289863	0.8996900067841074	0.9838292367399739
ID366875	366875	10	1.0	78.09439876189138	21.915516149932905	0.0	148.0	148	1.526919192902024	1		20945.41968911919	21578.0	12442.0	27938.0	1.6169864E7	3127.9550763748757	-0.9811033143772114	-695.3247052107748	0.0034069367354765162	-0.001956509281314571	1.5851534022625613	1.486839034358069	-0.804545870131655	1.0661230742754468	7.324567419518919	9.991251939216124	0.9220448030040996	0.9821542383683876
ID367387	367387	10	1.0	78.08975130153048	21.912099791669824	0.0	150.0	150	1.5426915333931095	1		20928.68193384222	21566.0	12379.0	27913.0	1.6449944E7	3110.7337775854076	-0.9810992870941644	-698.4636404932535	0.012422089851590488	-0.0030721255815667507	1.6049697756235126	1.5168150475734188	-0.994724808198714	1.0581183105950345	7.476667456783425	10.135205982438848	0.9146454321740213	0.9782338308457709
ID339226	339226	10	0.9851195216178894	79.27303288510352	20.81376483901185	0.0	33.0	33	1.4678096187805103	1		20890.58848314607	21460.0	13157.0	26329.0	1.4874099E7	2843.148783447314	-0.9810879190924194	-762.3417301183116	0.00470283375362552	-8.596679447082248E-4	1.5672496522634394	1.388689733410689	-0.6554470798295404	1.1285815791366145	6.768451658270545	9.834487064321262	0.8794188465525905	0.969366916269571
ID365850	365850	10	1.0	78.20219747583867	21.906073659412627	0.0	144.0	144	1.5451414182672747	1		20941.139064475326	21580.0	12405.0	28219.0	1.6564441E7	3094.1488080665054	-0.9810583693549959	-701.0783941863575	-0.0034805404031684954	-0.002290927722587121	1.6088863640414797	1.5034248181944765	-0.7414110748164255	1.0701475355273542	7.500433087606004	10.44933403175189	0.8632150035602681	0.9610231425091353
ID367905	367905	10	0.9968495965003967	78.09757198692714	21.904732196774045	0.0	152.0	152	1.5372880438193415	1		20871.034615384597	21489.0	12206.0	27744.0	1.6279407E7	3103.58604752379	-0.9811350535734115	-699.4930427736654	0.001973087554948658	0.0017897342071074133	1.6052942320380443	1.4933874172447865	-0.6964159246205343	1.0749348852822929	7.424383068973752	10.184011227967904	0.8995648903938605	0.9744229569557081
ID341792	341792	10	0.9660883545875549	79.01442645962031	21.350684743698384	0.0	45.0	45	1.4892983895174428	1		20920.8109589041	21476.0	13331.0	26474.0	1.5272192E7	2772.7580644243662	-0.981157096533804	-785.7551930331384	0.002483903917634402	9.307200446328087E-4	1.56115947735469	1.444135441102608	-0.9382654229429895	1.0810339757071077	6.968082957180223	10.027440690663678	0.8708492308230004	0.9708609271523179
ID368931	368931	10	1.0	78.09923015539084	21.867404639541277	0.0	156.0	156	1.521459688627892	1		20877.95294117651	21523.0	12445.0	27846.0	1.5971634E7	3135.2320827081144	-0.9810185851323732	-688.3302708036584	0.006718430544505565	0.003368556595045104	1.5701981242843894	1.4844859490353928	-0.8790250990534606	1.0577386234640294	7.272283031709245	10.187511839436844	0.880530460055898	0.9701965757767915
ID369954	369954	10	0.9937160611152649	78.80549117118319	21.95472220955735	0.0	160.0	160	1.5274145438292157	1		20772.660598179453	21307.0	12323.0	27310.0	1.5974176E7	2930.4079481753597	-0.9811169786159248	-736.6197245196857	0.007333193497124068	0.006503359016481972	1.5734382185580873	1.5107530908031646	-0.5639048316269495	1.041492635783123	7.32932054568343	10.06995851224214	0.9082767918494621	0.9821656050955417
ID361773	361773	10	0.9919061660766602	78.80382508046495	21.526015033630944	0.0	128.0	128	1.4821700827978646	1		20736.973756906067	21204.0	12353.0	27027.0	1.5013569E7	2955.3966102355316	-0.9810400751455027	-726.1222415516578	0.004593052091145592	-0.0023823981822770606	1.538241280952945	1.446145741520654	2.997342620943182	1.0636834426767046	6.901539190877	9.736023952785322	0.91493987432665	0.9784366576819405
ID396077	396077	10	0.9867595434188843	80.21420512310475	19.398090268193954	0.0	266.0	266	1.505967332188155	1		20857.29880478089	21427.0	11876.0	26316.0	1.5705546E7	2930.5771451964956	-0.981007798341262	-735.2449445795854	-0.007389869252781304	0.00888221211346358	1.6115624079897224	1.4272532695592937	-0.711356706066389	1.1291355517352148	7.124936120609249	10.020981831956957	0.8916004715411834	0.9740090968161146
ID403245	403245	10	0.9663065075874329	80.65673735187004	18.9498955627881	0.0	297.0	297	1.4999273319186432	1		20785.838709677424	21416.0	12423.0	26213.0	1.5464664E7	2838.1357402363515	-0.9811178525954504	-761.086783871136	0.001317093352357781	0.0017592672306996479	1.5782689150972051	1.4468407396233034	-0.5521473859545657	1.0908380389593675	7.0678986066350635	10.03439262818436	0.8821003497375928	0.9744429882044564
ID362794	362794	10	1.0	78.25599711066603	21.383917882006404	0.0	132.0	132	1.5279097341628063	1		20863.809585492243	21258.0	11468.0	28275.0	1.6106861E7	3262.257429599439	-0.9809288877777684	-657.9105944266279	0.0065561280274781825	-0.0010906086060145234	1.6323431808234978	1.4570343138230684	-0.554209757015492	1.1203189693868236	7.334073671847952	9.909499786193877	0.9385375801305726	0.9828025477707006
ID387370	387370	10	0.9800125360488892	80.07810292181287	19.20804125604648	0.0	229.0	229	1.5402377517644992	1		20838.169642857152	21294.0	12472.0	26618.0	1.6337125E7	2885.2505114753394	-0.9810405430014767	-747.4241031112458	0.008825206755175723	-0.0012886384889689534	1.6180538546428538	1.4826806668307724	-1.0088658391923522	1.0913029965524819	7.452901825960835	10.174356645309492	0.9047349144749119	0.9733085040347605
ID336180	336180	10	0.9880690574645996	78.40733153472274	19.872817346700902	0.0	19.0	19	1.4683249109216383	1		20853.32262569832	21215.0	12000.0	27441.0	1.4930979E7	2975.4460680978045	-0.9810131673901129	-724.2282981002637	-0.0014605340492188368	0.003758023749417973	1.6192591741398976	1.3477426903549967	-0.6327092526812191	1.2014601791039083	6.77320478443508	9.974071988030333	0.8555769458230571	0.9674134419551935
ID365364	365364	10	1.0	78.21275574474656	21.909449614854143	0.0	142.0	142	1.5382719082681013	1		20908.5390524968	21617.0	12432.0	28148.0	1.6329569E7	3115.0581124058103	-0.9810791972920344	-696.0685965949328	-0.010655752189951021	0.00926014033342223	1.6286803761784858	1.4892684899121749	-0.8960611905612577	1.0936109823115456	7.433889321302783	10.057788382209004	0.9234661214153802	0.9830295411690763
ID337715	337715	10	0.9904616475105286	78.62304009350663	19.9932149841827	0.0	26.0	26	1.4698697034697898	1		20942.22284908323	21256.0	11511.0	27402.0	1.4848036E7	3046.613691788196	-0.9810413678697557	-711.4030190727476	-0.007283808491897665	-5.083153348989459E-4	1.6287567886802776	1.3551673434169875	-0.5361872781449524	1.2018860966450444	6.7874641629286225	9.991389238517401	0.8544086904156418	0.9642133693450374
ID344371	344371	10	0.9482952952384949	80.02731099788384	21.116583644801782	0.0	57.0	57	1.4887903566220475	1		20839.953551912597	21414.0	12932.0	25799.0	1.5254846E7	2783.838844460992	-0.9810687881664408	-775.8963269799093	-8.701013247080917E-4	0.006013631252422153	1.5657284855810245	1.4557733041614984	-0.5233671897498263	1.075530428470701	6.963329831015705	10.12952822773073	0.85280235860028	0.9650856389986829
ID354610	354610	10	0.9430140256881714	81.94867946020075	19.459122218453334	0.0	99.0	99	1.3530299806794843	1		20880.844884488466	21053.0	13761.0	27008.0	1.2653792E7	2444.476592362903	-0.980983920529644	-881.3189027333603	-0.004087411857456752	0.0033833366298854388	1.4085047560864241	1.3103765778775023	-0.6592709893337763	1.0748854793847629	5.751282659064172	8.88651866066169	0.915189991602421	0.9805510534846026
[truncated: 1,285 more rows]
