# Supplementary material for: Adhesion pilus retraction powers twitching motility in the thermoacidophilic crenarchaeon Sulfolobus acidocaldarius
Source: Nat Commun. 2024 Jun 14;15:5051. doi: 10.1038/s41467-024-49101-7 (PMC11178785; doi:10.1038/s41467-024-49101-7)
Supplement: Supplementary file 15 — Source Data [file 41467_2024_49101_MOESM15_ESM.zip › TWITCHING FULL TRACK DATASET/Figure 1/MSD data/upsEflaJ_100X_1sec_interval_5min_total__5_spots 2.csv]

LABEL	ID	TRACK_ID	QUALITY	POSITION_X	POSITION_Y	POSITION_Z	POSITION_T	FRAME	RADIUS	VISIBILITY	MANUAL_SPOT_COLOR	MEAN_INTENSITY_CH1	MEDIAN_INTENSITY_CH1	MIN_INTENSITY_CH1	MAX_INTENSITY_CH1	TOTAL_INTENSITY_CH1	STD_INTENSITY_CH1	CONTRAST_CH1	SNR_CH1	ELLIPSE_X0	ELLIPSE_Y0	ELLIPSE_MAJOR	ELLIPSE_MINOR	ELLIPSE_THETA	ELLIPSE_ASPECTRATIO	AREA	PERIMETER	CIRCULARITY	SOLIDITY
Label	Spot ID	Track ID	Quality	X	Y	Z	T	Frame	Radius	Visibility	Manual spot color	Mean intensity ch1	Median intensity ch1	Min intensity ch1	Max intensity ch1	Sum intensity ch1	Std intensity ch1	Contrast ch1	Signal/Noise ratio ch1	Ellipse center x0	Ellipse center y0	Ellipse long axis	Ellipse short axis	Ellipse angle	Ellipse aspect ratio	Area	Perimeter	Circularity	Solidity
Label	Spot ID	Track ID	Quality	X	Y	Z	T	Frame	R	Visibility	Spot color	Mean ch1	Median ch1	Min ch1	Max ch1	Sum ch1	Std ch1	Ctrst ch1	SNR ch1	El. x0	El. y0	El. long axis	El. sh. axis	El. angle	El. a.r.	Area	Perim.	Circ.	Solidity
			(quality)	(�m)	(�m)	(�m)	(sec)		(�m)			(counts)	(counts)	(counts)	(counts)	(counts)	(counts)			(�m)	(�m)	(�m)	(�m)	(radians)		(�m^2)	(�m)
ID51200	51200	0	1.0	71.23348514690028	3.486381926477208	0.0	25.0	25	1.5819126076135703	1		25616.951749095282	25665.0	16626.0	34748.0	2.1236453E7	3442.2959385542235	-0.980964279768483	-766.9960399741476	-0.009014826383181419	0.0012898871902846357	1.6826231713971895	1.520862757008736	-0.6435755559712419	1.1063609544273456	7.861670676109204	10.294735125442887	0.9321683586059994	0.9845238095238097
ID53762	53762	0	1.0	71.12561379406574	3.5604897626783507	0.0	42.0	42	1.5862106422423108	1		25520.42857142858	25568.0	15550.0	34239.0	2.1258517E7	3312.888455815116	-0.9810300635994987	-796.7601177484804	0.0012608752198773835	-0.004896182213711043	1.699000426093134	1.5020565371577808	2.264275393960885	1.1311161624501924	7.904448811589848	10.46641286594074	0.9067461721761426	0.9765120375807398
ID92162	92162	0	1.0	70.93557420077069	3.284696348321232	0.0	273.0	273	1.6047024386010285	1		25712.687868080106	25741.0	15385.0	36286.0	2.1830072E7	3405.8229608173215	-0.9810078899155128	-779.9283120103339	-0.005733423496892173	-0.004138683366577357	1.7657047106562906	1.4918759395851124	2.4615025249186173	1.1835466098791896	8.08982073200596	11.009365460389079	0.8387338770195554	0.9753581661891115
ID57861	57861	0	1.0	71.02252448498594	3.483392639583912	0.0	69.0	69	1.5862106422423108	1		25631.40887290165	25694.0	16031.0	34507.0	2.1376595E7	3374.776069859731	-0.981044078015923	-786.1422207279034	7.407397895215479E-4	-0.0018904951282468978	1.7076457849988902	1.510481513431812	-0.9206042436949298	1.1305307412330532	7.904448811589847	10.562349941990965	0.8903491559187751	0.9696793002915451
ID95748	95748	0	1.0	70.79739286275846	3.340128173660621	0.0	293.0	293	1.5909726182581536	1		25637.323809523783	25705.0	15790.0	34304.0	2.1535352E7	3410.2195120388656	-0.9809483161834951	-774.1642463550322	0.012835625039157354	-0.002285307904891141	1.6591000357313914	1.5470593457732988	-0.6541677081314264	1.0724217143086316	7.951980073235001	10.823963500538513	0.852928269449611	0.9692931633835458
ID76295	76295	0	1.0	70.9619575357143	3.565677964201153	0.0	186.0	186	1.5761636633121052	1		25558.70266990293	25576.0	15870.0	33456.0	2.1060371E7	3276.7502957648157	-0.9810198768397455	-806.3140636974506	-0.001676172054485425	0.0034559591394498325	1.699482339710781	1.4982249160492032	-0.8165493741413233	1.1343305811468485	7.804633162135016	10.645466166301388	0.8654320825273933	0.9636150234741783
ID76806	76806	0	1.0	70.88436921926713	3.4895741180940196	0.0	189.0	189	1.5761636633121046	1		25577.3982947625	25626.0	15526.0	33325.0	2.0999044E7	3273.925395241446	-0.9810263075355762	-807.87911324191	0.004496710932787088	-4.625558736343539E-4	1.6961469260598219	1.4783299296052268	-0.5129055416258087	1.147339908428128	7.80463316213501	10.509271720925668	0.8880084878237938	0.9733254297569649
ID62994	62994	0	1.0	71.01366455691468	3.472265069703939	0.0	102.0	102	1.590972618258154	1		25443.417464114853	25461.0	15647.0	33666.0	2.1270697E7	3320.315294043974	-0.9810596066387265	-793.8391511048922	-0.008421033656003673	0.00905217848205256	1.6866165306129317	1.5205592437520876	-0.9171096439608863	1.1092080348353188	7.9519800732350046	10.5269072674215	0.9017446050460487	0.981807511737089
ID64530	64530	0	1.0	71.06785234326738	3.351011815060793	0.0	112.0	112	1.5876407347722268	1		25375.033532934158	25444.0	16251.0	34319.0	2.1188153E7	3417.6784986620846	-0.9810214713392109	-767.5759999104645	-8.494403557920509E-4	0.0026559624829204007	1.7227356410825378	1.4816056600037204	-0.5119629453513227	1.1627490955172322	7.918708190083393	10.608198886631975	0.8842618658842057	0.969732246798603
ID88085	88085	0	1.0	70.97073261211293	3.2148899907416215	0.0	251.0	251	1.5976155390848654	1		25817.55200945626	25860.0	15847.0	36372.0	2.1841649E7	3440.7477323463922	-0.981062661874281	-777.4456494954729	-0.00605796157031401	-0.006216443722006481	1.746655110884814	1.489317569466288	-0.9049670574251352	1.1727888978780703	8.018523839538226	10.545327251934722	0.9061167640533891	0.9779710144927531
ID80404	80404	0	1.0	71.08530236102293	3.2581674008486634	0.0	209.0	209	1.6229835585554813	1		25557.944890929946	25568.0	15371.0	35814.0	2.226097E7	3400.0315883175585	-0.9809985124520115	-776.1644022796478	0.005185548917320168	0.004899313712626073	1.7656963440464375	1.5301185081628066	2.185991653340359	1.1539605165396543	8.275192652422081	10.85932596714432	0.8818246567080085	0.9786396852164136
ID66584	66584	0	1.0	70.85879674354007	3.493275397475568	0.0	125.0	125	1.5761636633121043	1		25292.945188794154	25339.0	15646.0	33390.0	2.0765508E7	3311.1191049975664	-0.981085327751391	-792.4330054755068	0.013312667790381203	-0.0037344301894871295	1.6714829109471763	1.5055908257413602	-0.9261678450635215	1.110184043612334	7.804633162135008	10.43226873965419	0.901166059654803	0.9744807121661722
ID68120	68120	0	1.0	70.8493311865963	3.5398199200327882	0.0	135.0	135	1.5823907435191882	1		25565.775362318895	25619.0	16049.0	33910.0	2.1168462E7	3323.67201657769	-0.981056900503475	-796.7351180110893	0.0021873898051277055	0.006993359446815225	1.6734339971060326	1.520770261750057	-0.9087500383809382	1.100385797378951	7.866423802273718	10.327497684043966	0.9268234034904117	0.9827790973871736
ID75288	75288	0	1.0	71.11620145982623	3.273693149119019	0.0	180.0	180	1.6051737860744342	1		25834.725674091456	25827.0	15910.0	36829.0	2.2037021E7	3451.3247442662746	-0.9810170117676356	-773.6775319864734	-0.00840938550806899	0.003234485059122253	1.7953504819164774	1.462642220698248	-0.8278163091226252	1.2274707078121938	8.094573858170481	10.689039398447804	0.8902797567432542	0.9764908256880734
ID70683	70683	0	1.0	70.94434789115996	3.488146310352812	0.0	151.0	151	1.5923984341842772	1		25748.320238095224	25762.0	16095.0	33616.0	2.1628589E7	3285.903894135822	-0.9810751629346147	-812.445378493496	0.001249389021275275	0.004984878111996267	1.6977642122450254	1.5100369019936615	2.417280526993459	1.1243196838458136	7.96623945172855	10.75352766804133	0.8656878191991104	0.9632183908045974
ID73243	73243	0	1.0	70.89482457608919	3.5314829907462117	0.0	167.0	167	1.5928734225420997	1		25826.059594755665	25803.0	16101.0	34239.0	2.1668064E7	3299.1202145059283	-0.9810660349963926	-811.2349896950813	0.0026032723395648045	6.55249239257005E-4	1.7172794320164981	1.4940023044643715	-0.9523974425262509	1.1494489847070053	7.970992577893068	10.771429183957503	0.863327565062774	0.9693641618497113
ID85532	85532	0	1.0	71.01362145005454	3.536668083773137	0.0	237.0	237	1.6009266629251113	1		25782.425707547154	25828.0	16338.0	34541.0	2.1863497E7	3378.879921248919	-0.9810576108413864	-790.3887848111032	-0.003584952738167631	0.008201896820691957	1.6816151769286716	1.5430438415757584	-0.876203103177016	1.0898038873681022	8.051795722689832	11.027823758124468	0.8319993338810157	0.9581447963800901
ID92700	92700	0	1.0	70.97151240320943	3.289704408923506	0.0	276.0	276	1.5966682425064185	1		25559.668646080754	25608.0	15669.0	36065.0	2.1521241E7	3400.8596046583893	-0.9810295408781263	-777.3216336279003	0.0038305498051313365	0.0014424562239021715	1.7501886167908216	1.472977962794458	2.3742463376654994	1.1881974211416266	8.00901758720919	10.909016632018202	0.8457030631101851	0.9612093553907586
ID52254	52254	0	1.0	71.11678928734578	3.603662012191989	0.0	32.0	32	1.588593414566794	1		25657.51322115386	25752.0	16194.0	34122.0	2.1347051E7	3319.646678793868	-0.9810519568790995	-800.3507168879432	-0.0031418800518279804	-0.013258668796143255	1.6942730179122643	1.516666340632524	-0.7538445970409476	1.1171033288743453	7.928214442412427	10.823359949416549	0.8504740145193294	0.9658367110596412
ID71198	71198	0	1.0	70.8009421788974	3.4784004565362014	0.0	154.0	154	1.576643542654419	1		25774.24087591238	25856.0	15537.0	33530.0	2.1186426E7	3283.9797745928536	-0.9810521998319736	-812.7345549795455	0.008603435373103758	-0.006029221447867482	1.6956346411491425	1.487969575916936	2.5933559923772727	1.1395627092067635	7.809386288299523	10.256345027674621	0.9329138165308062	0.9844218094667466
ID77342	77342	0	1.0	71.05925351233347	3.251876543742792	0.0	192.0	192	1.5737620716941978	1		25384.951159951153	25658.0	15808.0	35293.0	2.0790275E7	3343.816802965236	-0.9812052411779716	-792.6600206182383	0.01748923900640406	-0.004085121444676346	1.6915334518795437	1.502736364512603	-0.7169903235357632	1.1256355351646627	7.780867531312434	10.715921932501791	0.8514885326371995	0.9612448620082212
ID90142	90142	0	1.0	71.00239041508297	3.203528429815428	0.0	262.0	262	1.6094097013925728	1		25933.3251748252	25983.0	15936.0	36260.0	2.2250793E7	3408.0341610371293	-0.9810047640835153	-785.9785368150118	-0.004613282615253064	0.006380956769232099	1.7654654438909576	1.492775180231183	-0.8332402385011858	1.1826733638601519	8.13735199365112	10.865870964612721	0.8660917062515867	0.9710720363017584
ID60960	60960	0	1.0	71.07790694374425	3.3328239288925636	0.0	89.0	89	1.590972618258154	1		25803.898568019125	25848.0	16458.0	35112.0	2.1623667E7	3431.7931124995193	-0.9810437199089954	-778.2685276581396	-0.0019523494615289096	0.0024862505102728797	1.7416785486041526	1.4720743082587024	-0.6161633210900257	1.1831458091707079	7.9519800732350046	10.683106583481681	0.8755682899291	0.9772196261682244
ID82976	82976	0	1.0	71.06379319841602	3.3312504080781715	0.0	223.0	223	1.588117146106212	1		25757.75837320573	25830.0	16222.0	35774.0	2.1533486E7	3465.8220704735095	-0.9809307140722775	-764.6024756984767	0.014517610798344061	-0.021855360894740147	1.7417454709999076	1.489307646118442	-0.6776632975309791	1.1695001200990207	7.923461316247907	10.399300813275044	0.9206965677313924	0.9829009433962262
ID54823	54823	0	1.0	71.11305497415829	3.5932486318546943	0.0	49.0	49	1.5843018441474426	1		25434.793975903627	25484.0	15835.0	34411.0	2.1110879E7	3386.470313865851	-0.9810661910292168	-778.3434327387307	0.003716214744894294	0.0023452962659523307	1.6613560750495777	1.5278631443369346	-0.8398436651969856	1.0873723089711524	7.885436306931787	10.493925323387689	0.8998283117428298	0.973591549295775
ID50728	50728	0	1.0	71.15006345493488	3.6000821746633385	0.0	22.0	22	1.5881171461062127	1		25496.783233532904	25557.0	15960.0	34251.0	2.1289814E7	3367.3205587710104	-0.9810482241953368	-783.9193261813059	9.71974520108497E-4	0.002864562065889708	1.6604336438105398	1.5310300313454026	2.185664646898684	1.0845206232508862	7.923461316247915	10.358376106108835	0.927986063714279	0.9805882352941186
ID59436	59436	0	1.0	70.97752524107648	3.455951085207188	0.0	79.0	79	1.585733658126206	1		25778.24789410349	25818.0	15888.0	34332.0	2.1421724E7	3360.325227184175	-0.9810173426044924	-792.9060917503923	0.004268856356963663	0.004092567578466596	1.7018589572331717	1.5043628229534485	-0.9175727992204088	1.1312822487144343	7.899695685425329	10.378069973805188	0.9216945859297787	0.9840142095914741
ID93229	93229	0	1.0	70.97126303425772	3.2585203644465413	0.0	279.0	279	1.616912817597671	1		25558.247113163994	25597.0	15461.0	36150.0	2.2133442E7	3389.1898970871616	-0.981007376711759	-779.026939419456	0.003264411491395955	-2.6013460774406593E-4	1.7452946745265043	1.5125796572651826	-0.9263167371627221	1.1538530656177683	8.213402012283376	10.69537065455359	0.9022798620763268	0.9801474758933639
ID96302	96302	0	1.0	70.737274913017	3.532646815336615	0.0	296.0	296	1.5708753152343267	1		25631.744186046508	25711.0	15406.0	33076.0	2.0941135E7	3257.20651122752	-0.9810734421091094	-815.8169857706956	8.530007632617298E-5	-0.0019087269374192702	1.6642122434174669	1.4991726167575525	-0.5496034655476651	1.1100871406101762	7.7523487743253305	10.441413642057524	0.893561740504359	0.9731503579952265
ID64050	64050	0	1.0	71.02864235255993	3.2646409130450045	0.0	109.0	109	1.5923984341842772	1		25381.34684147796	25392.0	15717.0	34743.0	2.129495E7	3342.4286259266987	-0.9810339616515685	-785.5791262115675	1.935089748501944E-5	0.013087721332169643	1.7437785782378057	1.4728664570656078	-0.7529702320035037	1.183935291534805	7.96623945172855	10.638933678523616	0.8844372332089071	0.9738524113887277
ID56371	56371	0	1.0	71.15025931435123	3.473464668467701	0.0	59.0	59	1.5900213639917915	1		25577.59215219976	25592.0	16649.0	34472.0	2.1510755E7	3404.005359081066	-0.9810001320419733	-775.9217067488323	-0.0059627644380768645	-0.005414826952274206	1.6858219693015943	1.5277233425214087	-0.5799119631429508	1.1034864247863452	7.942473820905971	10.860671226976397	0.8461596702298251	0.9715116279069764
ID83511	83511	0	1.0	71.10501763893619	3.316780168210348	0.0	226.0	226	1.5942975385373694	1		25781.38552787665	25796.0	16270.0	35587.0	2.1733708E7	3432.747702041481	-0.9810321220219084	-776.8887712768269	0.024207791526658754	0.012982365162617623	1.7204175487867546	1.5154249934083794	-0.5362467282117627	1.1352706707821423	7.985251956386613	10.750177665857796	0.8682948082572762	0.9716599190283404
ID86071	86071	0	1.0	70.93537703985271	3.5639178005966876	0.0	240.0	240	1.590972618258154	1		25778.04513064133	25792.0	16130.0	34183.0	2.1705114E7	3349.819461350794	-0.9810411519697396	-796.4047723980935	0.0026381698420103452	0.00116292637596164	1.6824921172855372	1.5137360318395927	2.2885326147052196	1.1114831660846844	7.951980073235005	10.492024676984007	0.9077505910921404	0.9795081967213115
ID96822	96822	0	1.0	70.75103503961137	3.555121502744828	0.0	299.0	299	1.5660522295019739	1		25846.40836408362	25901.0	15754.0	33580.0	2.101313E7	3305.4238354631902	-0.9810263654135527	-808.5989816367754	-0.002767555443081089	0.0053818880659639665	1.6702934783823378	1.4931830441044862	-0.516810136727303	1.1186126744320692	7.704817512680172	11.030460957188776	0.7957651168297591	0.9580378250591013
ID49212	49212	0	0.9968442916870117	71.17593478383888	3.5663734122856683	0.0	12.0	12	1.5881171461062127	1		25363.82535885166	25425.0	16195.0	33752.0	2.1204158E7	3259.9952802034813	-0.9809711169074024	-802.1779149607821	-0.011561653008275918	-0.009904688722577392	1.707552730291729	1.5019408573216455	2.2540084742459676	1.136897449701677	7.923461316247914	10.656921190784296	0.8767207747920294	0.9737149532710285
ID48190	48190	0	1.0	71.2740610285334	3.4861461344289584	0.0	5.0	5	1.5819126076135706	1		25418.112318840587	25496.0	16573.0	34141.0	2.1046197E7	3399.3137323187407	-0.981101474110494	-776.3687386415619	-1.9972237452694816E-4	-0.004406936872654738	1.6706845627348101	1.5189764139936734	-0.6703940861656371	1.0998752497691966	7.861670676109206	10.577897138006822	0.8829295098413095	0.9729411764705888
ID62526	62526	0	1.0	71.02482520743155	3.459225258985771	0.0	99.0	99	1.5890695402824346	1		25551.29496402878	25610.0	15780.0	34058.0	2.130978E7	3348.80937101651	-0.9810569820152414	-790.3101255246332	-0.0031429132319307877	0.004353945853325731	1.6839857397327769	1.5140661245198836	-0.9805853885694047	1.112227340973483	7.93296756857694	10.542318265888614	0.8969604553094148	0.976594499707431
ID67647	67647	0	1.0	70.94926228840698	3.5126697948104364	0.0	132.0	132	1.588593414566794	1		25510.77218225418	25578.0	15828.0	34244.0	2.1275984E7	3355.12210033865	-0.9811164450833272	-790.1000148927249	0.007815636939126487	0.01135072804303248	1.69284699724378	1.5137834622114006	-0.9327547726658774	1.118288737790011	7.928214442412429	10.446886581379182	0.9128753769872223	0.9829110194460818
ID72768	72768	0	1.0	70.93364471660668	3.5253460505641914	0.0	164.0	164	1.5985622743022285	1		25845.688311688315	25897.0	16346.0	34489.0	2.1891298E7	3366.204855573396	-0.9810270440010163	-794.0055468854353	0.01532442112074984	8.491581437331832E-5	1.679960287492393	1.5525989737795725	-0.8626297271535176	1.0820310433432647	8.028030091867256	10.752382393168203	0.8725884368829608	0.9645916619074814
ID70211	70211	0	1.0	70.89176922641084	3.4860757282491126	0.0	148.0	148	1.584779259208496	1		25729.377563329304	25769.0	16118.0	33720.0	2.1329654E7	3292.859171042281	-0.981122888300655	-812.2205627535257	0.009523904959122953	0.00122264102946772	1.6735362540828131	1.5275451865562657	-0.7857923620119419	1.0955723397326615	7.890189433096294	10.627696624093621	0.8778473388222556	0.9753231492361927
ID90691	90691	0	1.0	70.9642751734063	3.2492448065080684	0.0	265.0	265	1.6032875647577252	1		25832.257647058832	25910.0	15883.0	36331.0	2.1957419E7	3451.005479634249	-0.9809793527924259	-772.1137501515765	0.012533884202226748	0.001655997230594397	1.768267177391272	1.4835064157990245	2.325842939116969	1.1919511493577692	8.07556135351242	10.644733823270855	0.8955977064031165	0.9686431014823262
ID93763	93763	0	1.0	71.03251746316606	3.244362254911016	0.0	282.0	282	1.609409701392573	1		25602.65537383175	25615.0	15636.0	35932.0	2.1915873E7	3389.491179764609	-0.9810342673850537	-781.438945725956	0.0010349762448764828	0.00400595392968278	1.736965031065333	1.5043176269585776	-0.9491846576090978	1.154653113104259	8.137351993651123	10.880315792710968	0.8637935668441435	0.9661399548532729
ID66114	66114	0	1.0	71.04221362556584	3.3655238405091774	0.0	122.0	122	1.5971419610281925	1		25260.64887307235	25337.0	16407.0	33727.0	2.1294727E7	3403.0844504362503	-0.9810517777968744	-768.6439820310158	-0.005617445286107234	0.0034399430323466904	1.6816684796512174	1.542054889597967	-0.6591337777910096	1.0905373673758456	8.01377071337371	10.63928265390274	0.8896559395495347	0.9684089603676052
ID74818	74818	0	1.0	71.07298096145823	3.263833044447654	0.0	177.0	177	1.600926662925112	1		25909.16094674556	25934.0	15903.0	36194.0	2.1893241E7	3455.184237670336	-0.9809949613266155	-774.1233257105326	0.0036481772196968196	-0.004376887174471405	1.7637105237054391	1.4762299403670665	2.2726195372465723	1.194739705161982	8.051795722689839	10.891646793533727	0.852934171165278	0.9657924743443557
ID80962	80962	0	1.0	71.12239694778802	3.3093989348131405	0.0	212.0	212	1.6037593280649065	1		25639.121922626022	25660.0	15940.0	36085.0	2.1870171E7	3396.5868810493384	-0.980995288116695	-779.2845154759675	0.015527825015717455	-0.012574086080265261	1.768352799686462	1.4832474749020446	-0.7264399525163598	1.192216962852572	8.080314479676934	10.594113192468683	0.9047089983281125	0.9798270893371763
ID57412	57412	0	1.0	71.0932332598194	3.512296837441986	0.0	66.0	66	1.5895455233814078	1		25571.659880239524	25613.0	16010.0	33976.0	2.1352336E7	3338.3736852840643	-0.9810635830545977	-793.6943967647492	-0.0149653356211429	0.013710047446696705	1.6983688428848127	1.5119206223592976	-0.9330061872143058	1.1233187892063867	7.937720694741459	10.507715621684968	0.9034186588086468	0.9777517564402813
ID47689	47689	0	1.0	71.19460943647641	3.539905082029304	0.0	2.0	2	1.593348269302549	1		25370.219308700827	25415.0	16596.0	33781.0	2.1285614E7	3380.5996042925867	-0.981046503484295	-776.8921537393836	9.358751862429879E-4	-0.0011579928690578424	1.6704881637728073	1.5278570160928013	2.5596498451471743	1.0933537275921	7.975745704057586	10.574169176543613	0.8963727674006917	0.9744483159117309
ID53324	53324	0	1.0	71.2273134128459	3.53615277692871	0.0	39.0	39	1.586687482969223	1		25599.82232893161	25642.0	16087.0	34311.0	2.1324652E7	3395.0772680301493	-0.9810973021132147	-782.7184523053343	-0.0020176506931948147	3.323572817265503E-5	1.6613860721588427	1.5425050080870242	-1.0413320613544874	1.0770701316680014	7.909201937754365	10.53116389921422	0.8961687266698495	0.9765258215962443
ID69709	69709	0	1.0	70.85407609195808	3.4930430518397304	0.0	145.0	145	1.5819126076135699	1		25680.98674698793	25704.0	16330.0	33840.0	2.1315219E7	3300.5664566382293	-0.9810132739319882	-804.0406757149091	-0.007661767030324084	0.0038444090555799395	1.7037184374042043	1.48759477492081	-0.8829281472024304	1.1452839618201127	7.861670676109201	10.611104037614023	0.8774119925698036	0.9735138316656856
ID77900	77900	0	1.0	71.07100100477564	3.2570664534930143	0.0	195.0	195	1.598088976801314	1		25473.029515938644	25586.0	15349.0	36108.0	2.1575656E7	3487.7549313709997	-0.9811060081658322	-758.5022004094375	-0.004624035301108301	0.0034434407778109466	1.7842684799941664	1.4619566787286307	2.197710198528475	1.220466041131827	8.023276965702747	11.076174881566686	0.8218300934726498	0.9717904432930345
ID58959	58959	0	0.9968458414077759	70.89696517365905	3.557272267178839	0.0	76.0	76	1.579519757041533	1		25767.96009673518	25814.0	16481.0	33498.0	2.1310103E7	3259.7811892140094	-0.9810963742264551	-820.5180612504098	0.0012215066443292519	-8.506574001072954E-4	1.7015215467346148	1.4820403295131344	-0.6051863789266558	1.1480939572633508	7.837905045286621	10.64809213430163	0.8686928785583528	0.9654566744730678
ID86606	86606	0	1.0	70.9359210545966	3.5569167022289037	0.0	243.0	243	1.5876407347722266	1		25764.419664268593	25839.0	16149.0	34320.0	2.1487526E7	3416.404306152047	-0.9810563189950567	-781.107246875436	-0.007830894872307585	0.004511707603701223	1.685691562340169	1.5164982721043423	-0.9451541588507001	1.1115684029109039	7.918708190083391	10.444555143870748	0.912187903730139	0.9765533411488857
ID50261	50261	0	1.0	71.26880326724529	3.5758110081080994	0.0	19.0	19	1.596194383394483	1		25429.753554502353	25502.0	16074.0	34236.0	2.1462712E7	3345.813758163642	-0.9810604389060478	-787.4014988099437	-0.0013549344386090383	0.002353300006829867	1.669488534264344	1.5389173100271816	-0.9314803989851947	1.084846159950502	8.004264461044682	10.536541489699815	0.9060144621185656	0.9728480647024844
ID60501	60501	0	1.0	71.0179972401148	3.5228200937891225	0.0	86.0	86	1.5838242851782964	1		25803.724759615376	25863.0	16213.0	34225.0	2.1468699E7	3382.6379376949308	-0.9810124612426607	-788.2477354287244	-0.008418442915358773	0.013735689230708519	1.6951818578247408	1.5049839351082572	-0.9226364748766405	1.1263787062968231	7.880683180767265	10.570891161421422	0.8862383305872698	0.9724340175953077
ID65620	65620	0	1.0	71.01298407222492	3.4389757944088615	0.0	119.0	119	1.5919233041023344	1		25223.904534606194	25264.0	15359.0	33518.0	2.1137632E7	3291.966829808235	-0.981072855464248	-794.3337588731996	0.007837586049136938	0.0014557847202702804	1.7091315267690306	1.5031354511100319	-0.8742346850846096	1.1370442534016978	7.961486325564034	10.597762591067188	0.8907906397571039	0.974403723094822
ID88660	88660	0	1.0	71.01850160756798	3.2766803659323465	0.0	254.0	254	1.5999813267559235	1		26101.70685579199	26159.0	16663.0	35060.0	2.2082044E7	3471.277497443936	-0.9810299233422646	-777.7190537233797	5.179344891573038E-4	-0.005469820467851517	1.7276197375300035	1.5030717094819528	-0.5218987536161268	1.1493927579313188	8.042289470360803	10.564561245588363	0.9054962050265674	0.9791666666666665
ID51798	51798	0	1.0	71.12398488880395	3.6072260148646715	0.0	29.0	29	1.5838242851782969	1		25626.796163069546	25694.0	16035.0	34406.0	2.1372748E7	3383.389204011207	-0.9810894435712335	-785.9169329110084	9.824562190257824E-4	7.71352564098831E-4	1.653865563240892	1.5375776981678364	-0.7972890444181104	1.0756305617671376	7.880683180767269	10.725466360107191	0.8608775099777345	0.9701579871269753
ID81499	81499	0	1.0	71.00850042808307	3.293732991990704	0.0	215.0	215	1.6145718393646709	1		25677.36878612718	25696.0	15766.0	35995.0	2.2210924E7	3382.277942492984	-0.9810756505836531	-787.1414088407312	0.004128030615043368	-0.006641033064878513	1.7613108187986588	1.51299971687947	-0.8996992903476785	1.164118406070376	8.189636381460794	10.73958439059236	0.8922766613673444	0.9728966685488423
ID55901	55901	0	1.0	70.95186651078518	3.6030433552396355	0.0	56.0	56	1.5737620716941976	1		25500.415647921775	25559.0	16462.0	33363.0	2.085934E7	3257.2373739875757	-0.981077351979027	-811.8002575227814	-0.0094052109383227	0.011067416360467531	1.6860889651078512	1.4824933471375508	-0.7848251540383229	1.1373332422458489	7.780867531312433	10.636307245042381	0.8642833317661811	0.971513353115727
ID91231	91231	0	1.0	70.87868124254506	3.2071007727646554	0.0	268.0	268	1.6089395948537304	1		25817.846783625733	25823.0	15758.0	36172.0	2.2074259E7	3425.618225359004	-0.9810060026901952	-778.5138566481431	-0.00535873332322661	-0.008702922162241257	1.746572583920889	1.5144016661176372	-1.012079791839712	1.1533086782705753	8.132598867486603	10.944050341304134	0.8532632707015086	0.9634009009009005
ID84065	84065	0	1.0	71.10008241259044	3.2831519352049736	0.0	229.0	229	1.6018714412091326	1		25843.6831566549	25895.0	16047.0	36166.0	2.1941287E7	3417.511439051598	-0.9810099724860112	-781.3079708505448	-0.0034460391752797644	6.388982251202681E-4	1.7557041625787781	1.4779782283914327	-0.8062060886345495	1.1879093540434695	8.06130197501887	11.441824927007904	0.7737923958105083	0.9587337478801582
ID62050	62050	0	1.0	71.04860245345378	3.4402152651763873	0.0	96.0	96	1.5866874829692226	1		25606.22141997593	25674.0	15637.0	34245.0	2.127877E7	3368.682084235474	-0.9811278797002692	-790.3516893078919	0.0012399089705594614	-0.001094695467672748	1.683670152914299	1.517213770616225	-0.9522718367611368	1.1097118847204155	7.90920193775436	10.42130004522303	0.9151635787585995	0.9765258215962437
ID87142	87142	0	1.0	71.0304568994294	3.390004169029265	0.0	246.0	246	1.58716418043618	1		25852.655875299766	25928.0	16223.0	35883.0	2.1561115E7	3426.392902808027	-0.981056738480754	-781.515092334022	0.0010354705233031058	0.006726307118604693	1.7162654086381575	1.4826872858097662	-0.6623590599134986	1.1575370107128309	7.913955063918874	10.86457336331221	0.8425158702233164	0.9607616849394112
ID74344	74344	0	1.0	71.03114840719803	3.258182752068557	0.0	174.0	174	1.6037593280649065	1		25921.59389671361	25909.0	15759.0	36527.0	2.2085198E7	3435.199343981172	-0.9810703784957417	-782.1642946654424	-0.0027000236768033683	-0.0038933617670592635	1.7636558181647308	1.4783925232895643	2.23385813441716	1.1929550443345238	8.080314479676934	10.926211157016192	0.8505482373571112	0.9664582148948269
ID54378	54378	0	1.0	71.14876761780084	3.5881065226290856	0.0	46.0	46	1.5966682425064191	1		25440.086595492274	25521.0	16147.0	33805.0	2.1445993E7	3376.5393847781293	-0.9809962590859096	-777.8663982215821	-0.0033923109923905846	-0.0027922633092975773	1.6759400851272408	1.5371652025789968	-0.740231531279131	1.0902797450237702	8.009017587209195	10.64741154290509	0.8877711548001542	0.9768115942028986
ID58482	58482	0	1.0	71.06857413207085	3.5186228800109	0.0	73.0	73	1.587640734772227	1		25707.64182692308	25736.0	16166.0	34689.0	2.1388758E7	3367.899195446805	-0.981116871154028	-793.1949477688347	0.001122735948038039	0.009060199419395752	1.6990192347831612	1.508511292381669	-0.8919245070981184	1.1262887081877353	7.918708190083397	10.626428829090514	0.8812305152780642	0.9680418361417782
ID72307	72307	0	1.0	70.94368401915534	3.5154753410400024	0.0	161.0	161	1.5914480321693352	1		25828.568862275457	25898.0	16073.0	34339.0	2.1566855E7	3382.0370723487786	-0.9810662235493499	-791.4309931419195	-0.008917198597641719	0.00974393858768585	1.6833693149648634	1.5178345569600682	-0.9333362386034217	1.1090598163322423	7.956733199399518	10.572786329793436	0.8944699377271027	0.9709976798143852
ID78963	78963	0	1.0	71.12826606615387	3.2429651031455657	0.0	201.0	201	1.6037593280649065	1		25531.61854460093	25530.0	15750.0	36212.0	2.1752939E7	3419.5225385038857	-0.9809944226504437	-770.7762841476616	-1.3404872458698405E-5	0.00875818160303199	1.7363844310058874	1.5101615565267796	-0.8684775205684109	1.1498004458538844	8.080314479676934	11.023352243959955	0.835623715609308	0.965909090909091
ID71794	71794	0	1.0	71.01398597194057	3.499445703801712	0.0	158.0	158	1.5904970622414747	1		25788.986842105252	25859.0	16300.0	34434.0	2.1559593E7	3433.5582812128478	-0.9810601655302544	-778.1069884769998	0.010743657976815948	0.0023481501372649774	1.6682277100374678	1.5397204779769964	-0.8053315549214293	1.0834614034810488	7.9472269470704875	10.773480285854669	0.8604258245299741	0.9698375870069605
ID52854	52854	0	1.0	71.09110564743575	3.5929086033966158	0.0	36.0	36	1.587640734772227	1		25690.638755980854	25712.0	15627.0	34105.0	2.1477374E7	3315.0030899100134	-0.9810078881339723	-800.6085068195869	-0.007556312613037397	-9.327175173982253E-4	1.6939726513736675	1.5008574991661439	-0.8816083328200836	1.1286698785959466	7.918708190083395	10.72753515190937	0.8646977135908802	0.9657971014492753
ID67190	67190	0	1.0	70.9414282322647	3.498719197183234	0.0	129.0	129	1.5947719612642932	1		25389.718527315872	25431.0	15661.0	34036.0	2.1378143E7	3332.22329187787	-0.9809993574069547	-786.7816461770241	-0.0018732468354441814	0.008011265468580123	1.7009849681727902	1.5237036372162889	-0.9118658090338065	1.1163489583055555	7.990005082551133	10.648926505667593	0.8854117073454523	0.972238288027762
ID56953	56953	0	1.0	71.07237464839503	3.2470141658751714	0.0	63.0	63	1.6155086377256875	1		25577.731170336065	25597.0	15538.0	36018.0	2.2073582E7	3388.1552769238597	-0.9809953361336758	-779.3552379305125	2.6298563986405014E-5	-0.004115936967069083	1.7483176267660074	1.5077053614731255	-0.9836938164398252	1.1595883860609133	8.19914263378983	10.845183978948242	0.8760007094625529	0.9701912260967381
ID78459	78459	0	1.0	71.17580853896409	3.2913959614192967	0.0	198.0	198	1.587640734772227	1		25397.98325358853	25450.0	15697.0	35327.0	2.1232714E7	3334.521787934552	-0.981022461110113	-787.4712909314254	0.0017940593248931738	0.006369191020789493	1.7976270744119496	1.424895306847605	-0.6803358648603939	1.2615853710606748	7.918708190083395	10.84069957626776	0.8467390418501848	0.9624494511842865
ID89211	89211	0	1.0	71.07292683252817	3.1915743839626267	0.0	257.0	257	1.6098796706539824	1		26006.905484247374	26073.0	16236.0	36002.0	2.2287918E7	3445.9145570875544	-0.9810615555666325	-781.926845450508	0.009810486661781475	-0.010772882289591685	1.778760563434181	1.4889552784051152	-0.7248444661269926	1.1946366618475532	8.142105119815636	10.958197992894542	0.8520562827118476	0.977739726027397
ID63611	63611	0	0.9968358874320984	70.92142445038267	3.4598399355844576	0.0	106.0	106	1.584301844147442	1		25367.268028846163	25393.0	16336.0	33532.0	2.1105567E7	3263.9438775284307	-0.9810292676936031	-803.820132030386	-0.0025125378402895537	0.004095679874359333	1.6976660118676061	1.4938758756111519	-0.8194795317904379	1.136417047482665	7.88543630693178	10.868347864916167	0.8388967872761828	0.9639744334689135
ID84605	84605	0	1.0	71.14863416588778	3.408306239846436	0.0	232.0	232	1.587640734772227	1		25813.762589928097	25837.0	16308.0	34677.0	2.1528678E7	3474.0677699693038	-0.9810793115904893	-770.5666431033769	0.007174333598520162	0.007258234404194053	1.6981635414906953	1.5067227946464663	-0.6254191020148563	1.1270577093042176	7.918708190083395	10.62223972112416	0.8819257166279724	0.9736995908825254
ID48771	48771	0	0.9968264698982239	71.06402381015195	3.5947769508410614	0.0	9.0	9	1.5665352062997342	1		25354.561425061424	25396.0	16460.0	33170.0	2.0638613E7	3250.06669520528	-0.9809400037074275	-802.9961426264022	5.441506771687202E-4	0.0023565548602021524	1.6843405863675776	1.4771367416053913	-0.6628528290678839	1.140273976623851	7.709570638844698	10.49599826767791	0.8794123398730159	0.9637551990493168
ID94341	94341	0	1.0	70.93037668307143	3.2293020180083776	0.0	285.0	285	1.6013991217410413	1		25609.795749704852	25665.0	15714.0	35132.0	2.1691497E7	3457.121603946503	-0.980991884446557	-764.6237886276798	4.010677022211076E-4	-0.010675539864209905	1.7139998348857874	1.525828568309873	-0.9858094008176811	1.1233239896565494	8.056548848854352	10.86481049570961	0.8576588970683505	0.9713467048710603
ID82054	82054	0	1.0	71.01986355775315	3.3213348262947924	0.0	218.0	218	1.5980889768013136	1		25701.40023752975	25745.0	15809.0	35907.0	2.1640579E7	3430.720106221059	-0.981031996838892	-774.9310304682111	0.015143554469624333	-0.0052661182408611125	1.7758681862613388	1.474332421918374	-0.7550057497743993	1.2045235930921279	8.023276965702744	10.464993713176247	0.9206269941435689	0.9796865931514803
ID91785	91785	0	1.0	70.94264708858957	3.28946742298332	0.0	271.0	271	1.6028156625945202	1		25740.818823529367	25766.0	15919.0	35739.0	2.1879696E7	3380.755942413747	-0.9810284843671991	-787.441179804724	-0.0033114488605842456	0.0014076594625796529	1.762315583215062	1.486969725098713	-0.7131881643180327	1.1851724708773543	8.070808227347898	10.7821507795841	0.8724008709657286	0.9653212052302441
ID94857	94857	0	1.0	70.98041612950352	3.228463223475082	0.0	288.0	288	1.610819197825089	1		25514.07459207461	25553.0	15620.0	34798.0	2.1891076E7	3417.194015161177	-0.9810631641353771	-773.6236434266831	-0.006044794310348969	-0.010465352444812455	1.7179896364231875	1.53712310525377	-1.054376536280747	1.117665612175908	8.151611372144668	10.520443590774962	0.9255187603835099	0.9833715596330272
ID69259	69259	0	0.9958772659301758	70.77249338845677	3.4664551923669173	0.0	142.0	142	1.5732813134512107	1		25659.845965770164	25695.0	16324.0	33890.0	2.0989754E7	3263.2773578957895	-0.9810636223648274	-814.761163433597	0.004268992051444944	9.471149788441876E-5	1.692582672783023	1.4805027451957744	-0.7468966422991034	1.1432485878701997	7.7761144051479105	10.412234411551344	0.901331671415861	0.9755515802027428
ID65163	65163	0	0.9968562126159668	71.12962421583002	3.347719466468185	0.0	116.0	116	1.571356809595132	1		25336.17870257039	25443.0	16234.0	34034.0	2.0699658E7	3447.3071061631153	-0.9809388738144604	-756.4574838242667	-0.00320971689221776	0.002929430841045265	1.6907470633001396	1.4911460066880338	-0.5278072761957195	1.1338574866021587	7.757101900489856	10.290503681946795	0.9205260768677269	0.9819494584837548
ID60045	60045	0	1.0	70.99299517911358	3.54081074272139	0.0	83.0	83	1.595720383567136	1		25759.283511269274	25791.0	15914.0	34460.0	2.1715076E7	3351.0311238367485	-0.9809995075369896	-793.7600649643471	-0.0025924970850829954	-0.004698701473517116	1.7013333684866918	1.5077565135834312	-0.8667814897614886	1.1283873444812342	7.999511334880162	10.518992291488242	0.9085002443061496	0.9745222929936306
ID51342	51342	0	1.0	71.20106212588612	3.4791979027275595	0.0	26.0	26	1.6056449951807457	1		25605.74530516432	25628.0	16406.0	35330.0	2.1816095E7	3438.5775291377354	-0.9810632198280834	-771.5773190407465	0.0011065086307952138	0.0016261688621453732	1.73152449315246	1.4989687827512326	-0.5578832859435097	1.1551437982413422	8.099326984334995	11.070429210310955	0.8304813389255502	0.9692832764505122
ID55438	55438	0	1.0	71.07441439523822	3.6067025376294355	0.0	53.0	53	1.5895455233814078	1		25438.300715990437	25521.0	15942.0	34536.0	2.1317296E7	3380.773467067371	-0.9810405353816265	-778.6869638287136	-8.977458119769871E-4	-0.006459208897933294	1.6650693770066225	1.5359938137518871	-0.8070883180579851	1.0840339082743111	7.93772069474146	10.423750001210937	0.9180317543111861	0.9777517564402812
ID95374	95374	0	1.0	70.79524676765574	3.354722633175743	0.0	291.0	291	1.5742426831183478	1		25602.33292682926	25714.0	15608.0	34206.0	2.0993913E7	3428.9776072685195	-0.9809743384665583	-769.9504333647917	-0.006854483856297317	0.015348334244854983	1.6593142255499242	1.5237326008321506	-0.7036553403013714	1.0889799329906895	7.785620657476942	10.635347884105833	0.8649673271352967	0.9715302491103198
ID85136	85136	0	1.0	70.97310484805146	3.526019662706639	0.0	235.0	235	1.5990354317121176	1		25800.444970414184	25825.0	16203.0	34167.0	2.1801376E7	3359.7512702542826	-0.9811266807904114	-798.4116508420732	0.001076540980860777	0.0016914965732324648	1.700231000100274	1.5233867317497756	-0.8562902143319827	1.116086260084052	8.032783218031774	10.76059967283941	0.8717720913679355	0.9718228867165035
ID49811	49811	0	1.0	71.24560746708242	3.5652465351820672	0.0	16.0	16	1.5876407347722272	1		25381.776583034673	25461.0	16345.0	34042.0	2.1244547E7	3369.281033940489	-0.981054787525583	-780.2046898079637	0.003855055243897749	-0.0020284764399488724	1.6595666861779168	1.5454730870879423	-0.8628710134194102	1.0738243842893151	7.918708190083398	10.751256223581262	0.8608862653023315	0.970862470862471
ID61587	61587	0	1.0	71.15914863901133	3.323159525263392	0.0	93.0	93	1.588117146106212	1		25784.085131894466	25836.0	16459.0	35446.0	2.1503927E7	3485.0355381584945	-0.9809880337173916	-763.5037691749081	-0.005801762237490355	-0.008717552131051685	1.729013427642424	1.4819598778966634	2.5017410660300463	1.1667073133561499	7.923461316247907	10.861213961033945	0.8440497928306188	0.9580459770114944
ID73876	73876	0	1.0	71.01453050160569	3.289756216948625	0.0	171.0	171	1.61316562178968	1		25910.712630359198	25914.0	15924.0	36367.0	2.2360945E7	3413.0302694730276	-0.9810604451633638	-786.4936352638662	-0.006689582760516064	-3.647620223259602E-4	1.7823746123632163	1.479306002450129	-0.7839916759481944	1.2048721558697957	8.175377002967249	10.742989376474087	0.8901585354946865	0.9756097560975614
ID79513	79513	0	1.0	71.1230029671351	3.239878858876932	0.0	204.0	204	1.6023436214526108	1		25562.446280991753	25632.0	15865.0	35833.0	2.1651392E7	3416.12436853623	-0.9810383012764512	-774.2967855291704	-0.005943681082738929	0.007983009040773797	1.7492608007947434	1.485048355096146	-0.9316855589069343	1.1779150455215255	8.066055101183386	10.709926144567438	0.883686248089104	0.9809248554913295
ID68760	68760	0	1.0	70.94422421806868	3.4835235557828943	0.0	139.0	139	1.6023436214526103	1		25652.12603062422	25709.0	16277.0	34244.0	2.1778655E7	3310.3971772471436	-0.9811331821305256	-805.9397281732515	-0.0040933922560646725	5.507376537760735E-4	1.6963234430112675	1.529628453813853	-0.8412878166834565	1.108977437482802	8.066055101183382	10.818972937142519	0.8659622887216148	0.9669515669515668
ID75930	75930	0	1.0	71.11248912335242	3.2883383308539478	0.0	184.0	184	1.6145718393646713	1		25749.00581395348	25746.0	15725.0	36126.0	2.2144145E7	3404.5345689142873	-0.9810005858457107	-781.0193067077739	0.00958355664160629	-0.010095411506960727	1.7848030451236196	1.490661664516855	2.289041596172158	1.197322697435907	8.189636381460797	10.934458266355572	0.860755766575139	0.9707042253521128
ID76447	76447	0	1.0	70.99757999574693	3.5736199766033927	0.0	187.0	187	1.579040751797147	1		25520.53883495143	25538.0	15964.0	33871.0	2.1028924E7	3272.822489952348	-0.9811357420196805	-811.123071364335	-0.004380121045352932	-0.04885498350915147	1.7116098380555838	1.5067317918256475	-1.0585892055787112	1.1359751266558817	7.833151919122107	11.287436113059998	0.7726019555789803	0.9411764705882351
ID87710	87710	0	1.0	70.96214130410375	3.1617670734991394	0.0	249.0	249	1.6075284503680656	1		25858.622352941176	25863.0	15771.0	36299.0	2.1979829E7	3402.6199805975903	-0.981065682106045	-787.5358836575067	-0.005794018445665491	-0.010957367397767892	1.7651868184377248	1.4858157119527775	2.2807884221514025	1.1880254086947133	8.118339488993058	11.192770443712273	0.8143327084389719	0.961711711711712
ID53921	53921	0	1.0	71.10598059681828	3.5632304848633196	0.0	43.0	43	1.5819126076135706	1		25499.978234582843	25540.0	15991.0	33886.0	2.1088482E7	3333.862668512891	-0.9810877117650627	-793.5711254788969	-0.007256935403965309	1.2875297148960476E-4	1.6790632675402857	1.5015720792058864	-0.9220871502380154	1.1182035753010713	7.861670676109208	10.469088606318518	0.9013780131292192	0.9792776791000594
ID80038	80038	0	1.0	71.12403583533585	3.234171976374744	0.0	207.0	207	1.6018714412091326	1		25565.826086956542	25605.0	15651.0	35755.0	2.1756518E7	3417.6609741787643	-0.981072198817122	-775.4640164281892	0.0010816735329018106	-0.008409606796501195	1.759655721861724	1.4939146361309876	2.2245081568140375	1.1778823764783277	8.06130197501887	10.687021480618654	0.8869552106844972	0.9641841955656626
ID58024	58024	0	1.0	71.082886335281	3.5144606407316408	0.0	70.0	70	1.5871641804361798	1		25628.950839328507	25685.0	15827.0	34144.0	2.1374545E7	3321.104480254846	-0.9810955945388078	-800.989065242405	0.004256699607996471	0.0026595370835920534	1.6788035628164035	1.524273354078848	-0.8810082720912153	1.1013795906908979	7.913955063918873	10.459380235440182	0.9090578912693347	0.9736842105263155
ID89770	89770	0	1.0	71.03660158392817	3.1997269544665508	0.0	260.0	260	1.6169128175976706	1		25980.881944444467	26007.0	16040.0	35863.0	2.2447482E7	3410.2811629852763	-0.981046181169829	-788.653845796567	0.010461029030884443	0.001797245536828347	1.7919942749370175	1.4823379720650696	-0.7307314302975514	1.208897234441455	8.213402012283373	10.73014042829041	0.8964418699098744	0.9784824462061157
ID82607	82607	0	1.0	71.06259891135424	3.3716536877395202	0.0	221.0	221	1.579519757041533	1		25735.890643985407	25770.0	16201.0	36030.0	2.1180638E7	3441.2803320556623	-0.9810106073543242	-772.7015342384385	0.02042935218979819	0.0046746689592890005	1.714701215401896	1.49383664534052	2.580365929203704	1.1478505502929537	7.83790504528662	10.415721828340551	0.9078855761025709	0.9768957345971561
ID63151	63151	0	1.0	71.08504253233116	3.415226666110294	0.0	103.0	103	1.5862106422423108	1		25439.345738295346	25533.0	16310.0	34050.0	2.1190975E7	3405.467774408225	-0.9810596135596307	-773.8659187121815	9.961499700120288E-4	0.0035391491065433402	1.6787305242179715	1.5234465940325428	-0.9176724863614864	1.1019293559706576	7.904448811589848	10.422262367194035	0.91444470984355	0.9759389671361504
ID52400	52400	0	1.0	71.14938482855942	3.5458661613715563	0.0	33.0	33	1.5966682425064191	1		25689.19477434679	25722.0	16349.0	34292.0	2.1630302E7	3349.0210069781183	-0.981006100878229	-792.3557186487569	-0.005867435925799016	-0.0025072260546066187	1.6984790279574107	1.5286905415676348	2.205200428745177	1.1110679249808544	8.009017587209197	10.65350854291386	0.8867553031937493	0.9695051783659379
ID71344	71344	0	1.0	71.02360579065288	3.5115057745774934	0.0	155.0	155	1.5961943833944823	1		25775.410926365843	25840.0	16433.0	34636.0	2.1702896E7	3411.7686002936125	-0.9811177430873036	-785.0968827359335	7.449531330129217E-5	0.014847709697345932	1.6725539373308698	1.5489706899788231	-0.7794018775538595	1.0797841096358873	8.004264461044677	10.435534557291016	0.9236382125634934	0.9819241982507289
ID64692	64692	0	1.0	70.96928293439152	3.1864431473486277	0.0	113.0	113	1.6094097013925728	1		25375.274212368797	25398.0	15285.0	36104.0	2.174661E7	3386.474746142629	-0.980992628568132	-773.4577240667016	-0.0019834043701011253	-1.8100306022782831E-4	1.7586803419670454	1.5019262812415186	-1.0578696025173406	1.170949842167546	8.13735199365112	10.743710041274728	0.8858994028508675	0.9738339021615469
ID76980	76980	0	0.9968350529670715	70.95320051102327	3.4988759454463207	0.0	190.0	190	1.6004540646379357	1		25509.42266824086	25562.0	16598.0	33540.0	2.1606481E7	3232.9740216169507	-0.9810546175596842	-817.1809242122634	0.005664142295486377	-7.455107743335179E-4	1.7574082729869702	1.4813311738480928	2.391529324959175	1.1863709506778992	8.04704259652532	10.795717256156388	0.8676471825512354	0.9702005730659025
ID92343	92343	0	1.0	71.01543136126095	3.2961200080912536	0.0	274.0	274	1.5885934145667933	1		25731.39975990395	25786.0	15683.0	36173.0	2.1434256E7	3445.0366467502	-0.980998172134183	-771.2095167896787	-0.009196766231039469	0.004405139846655052	1.7350408936093198	1.4797867705174004	-0.7089540267485779	1.1724938539642917	7.928214442412423	10.79301643141509	0.8552627869242763	0.9613832853025932
ID66742	66742	0	1.0	70.88400732705246	3.498138614176001	0.0	126.0	126	1.584301844147442	1		25302.151990349812	25343.0	15639.0	33789.0	2.0975484E7	3306.650294863853	-0.9810731751043456	-793.2732793304616	5.266069643767739E-4	0.007038101861514705	1.670208968038548	1.5152499591344137	-0.8383828969458257	1.1022663013253962	7.885436306931779	10.455681130202843	0.9064230318172081	0.9764567392583873
ID54971	54971	0	1.0	71.15708906321858	3.545723253944894	0.0	50.0	50	1.5914480321693356	1		25426.978520286408	25498.0	16149.0	34179.0	2.1307808E7	3363.801883382728	-0.9810222379378432	-781.4985873173885	0.0024685975936852697	0.010124408220958942	1.6749860279764677	1.5456154285911283	2.3845815153067065	1.0837016744218608	7.956733199399523	10.350755792784767	0.9332554508342927	0.9789473684210528
ID68282	68282	0	1.0	70.89680015263883	3.512017136666024	0.0	136.0	136	1.5923984341842772	1		25589.820023837914	25607.0	15602.0	34086.0	2.1469859E7	3340.0549199862858	-0.9809867565861521	-790.5886140474692	8.710813345324315E-4	0.004895006524678483	1.6916124618654902	1.511827063901426	-0.8925855738009784	1.1189192879641336	7.966239451728549	10.436509982848364	0.9190785591559285	0.979544126241964
ID75450	75450	0	1.0	71.07435600079377	3.2278004817613497	0.0	181.0	181	1.6211180595957955	1		25831.493656286046	25829.0	15578.0	36189.0	2.2395905E7	3430.8147509489972	-0.9810683306947552	-780.355675198029	0.0029825988228979233	0.0020675326654549368	1.77670299995136	1.4981340505102378	-0.9411394675139054	1.185943940961923	8.25618014776402	10.666098683208627	0.9119642831972994	0.980248306997743
ID95933	95933	0	1.0	70.79535673538561	3.406401749003344	0.0	294.0	294	1.5809559019877422	1		25670.198067632868	25763.0	16041.0	33840.0	2.1254924E7	3336.9073571826184	-0.9809727723829264	-793.2252051197655	-6.121219811014996E-4	0.006574233648149526	1.6489463777244178	1.5374600936054714	-0.4731922778691492	1.072513286414805	7.8521644237801675	10.468983572258514	0.9003061410470053	0.9769367238320523
ID56515	56515	0	1.0	71.17989930706773	3.3869173813242295	0.0	60.0	60	1.5885934145667937	1		25596.551020408173	25604.0	15960.0	35619.0	2.1321927E7	3410.6640940729003	-0.9810856426170276	-778.5523622131018	-4.554371182529826E-4	-0.0018825458513294948	1.7263874493090914	1.4785646091974862	-0.648646083983275	1.167610423359257	7.928214442412426	10.555584239209605	0.8941712467770258	0.9708963911525029
ID59588	59588	0	1.0	70.8374979676793	3.5148535517446007	0.0	80.0	80	1.5723193559699886	1		25787.24509803922	25810.0	16206.0	33715.0	2.1042392E7	3287.5575226916712	-0.9810843430016521	-813.6666165607387	0.005867377132804276	0.006105944550386275	1.6949302296139983	1.4721731235039073	-0.5482363125884218	1.1513117598424216	7.766608152818884	10.66821974279861	0.8575458568740442	0.976688583383144
ID61127	61127	0	1.0	71.0580010395106	3.271903407883641	0.0	90.0	90	1.6018714412091326	1		25826.42520612487	25819.0	15741.0	36499.0	2.1926635E7	3425.2961381236837	-0.9810413521057376	-780.3260775384706	0.0032356244412577624	0.013246148142320868	1.7888726225782683	1.4694465298986106	2.39542215961184	1.2173785069278416	8.06130197501887	10.733088286986298	0.8793578615745444	0.9809138230190864
ID80585	80585	0	1.0	71.1396072708776	3.299152584464401	0.0	210.0	210	1.6023436214526106	1		25582.25795053002	25611.0	15508.0	35830.0	2.1719337E7	3405.70426431559	-0.9810561190289793	-778.0129589184504	-0.002155799202242635	0.009118379220950983	1.778379655880303	1.475346172593729	-0.7827777278078029	1.2053982237631908	8.066055101183384	10.868266046906346	0.8581249441677347	0.9702687249857059
ID83145	83145	0	1.0	71.10456631125987	3.383860272005073	0.0	224.0	224	1.5961943833944827	1		25739.331360946733	25800.0	16401.0	34250.0	2.1749735E7	3421.9930612032103	-0.9810066492679024	-776.9954846719284	0.013262096581862446	0.004781652331491467	1.7029283647381743	1.519616182973646	-0.4855026742745089	1.1206305801546648	8.004264461044679	10.64910478916003	0.8869621599630129	0.97566628041715
ID73421	73421	0	1.0	70.91717138576621	3.5459924978761452	0.0	168.0	168	1.5742426831183485	1		25854.619975639438	25868.0	16154.0	34806.0	2.1226643E7	3384.492401584168	-0.9810017431101881	-788.9157640546895	-0.008344355351091895	1.28845726281399E-4	1.6882938211039578	1.4953213358663004	-0.9827404505821083	1.1290508472052667	7.785620657476948	10.593949989015718	0.871740587285422	0.9686575990538142
ID48333	48333	0	1.0	71.2007948809596	3.4877782873595424	0.0	6.0	6	1.5976155390848654	1		25410.85409252669	25448.0	16348.0	34360.0	2.142135E7	3399.0176845345104	-0.9810553485949345	-774.2883510936922	-8.458152133511082E-5	6.57216202834196E-4	1.7062139555519222	1.5127001664305084	-0.5499683959345589	1.1279260711513273	8.018523839538227	10.462819210730201	0.9204640824547758	0.9825276645311593
ID85708	85708	0	1.0	71.0506226872501	3.519987211456962	0.0	238.0	238	1.604702438601029	1		25802.78755868547	25851.0	16093.0	34759.0	2.1983975E7	3406.6882355007315	-0.9811224771799968	-787.3039912048094	0.0015119543206446274	2.3654646006083884E-4	1.6802816206896447	1.5405665676425753	-0.7754044972388414	1.0906906952166733	8.089820732005965	10.73180960569716	0.8826790999742002	0.9775990809879381
ID49361	49361	0	0.993748128414154	71.0860244293697	3.609524178294953	0.0	13.0	13	1.5665352062997342	1		25362.727496917396	25406.0	16469.0	33279.0	2.0569172E7	3244.097985454607	-0.9810975180409973	-811.5687815720255	0.005518104537235418	0.0070044732094313965	1.723318860641804	1.4455148261765791	-0.684286856964947	1.1921834556342967	7.709570638844698	10.641193512345039	0.8555775375699729	0.9591957421644001
ID72915	72915	0	1.0	70.96926050751951	3.5055203810586586	0.0	165.0	165	1.5819126076135703	1		25834.69082125607	25900.0	16265.0	34621.0	2.1391124E7	3458.515856678281	-0.9810025113103615	-771.4671135126825	0.004326888700024849	0.0028498916698493485	1.690838759262357	1.513759275170866	2.3216960546417753	1.1169799498480386	7.861670676109204	10.484634828149359	0.898706936113394	0.9740871613663137
ID50899	50899	0	1.0	71.18424167461512	3.6324585789474773	0.0	23.0	23	1.5904970622414751	1		25511.415770609332	25529.0	16232.0	34108.0	2.1353055E7	3348.9183680733317	-0.9810839641279725	-790.1982129099064	0.003449152928803017	-0.004513005058713614	1.6733487444070505	1.546850007303811	-0.9247808912700998	1.0817782826427556	7.947226947070492	10.66148394203829	0.8785979083183076	0.9653579676674369
ID70871	70871	0	1.0	70.95703861968605	3.5002543586481414	0.0	152.0	152	1.58191260761357	1		25758.53204353083	25811.0	16194.0	33942.0	2.1302306E7	3332.6755624030247	-0.9810890660367576	-801.9615113328794	0.004083711177997744	0.005102958862707175	1.6795133272378988	1.5112096710304064	2.364007332038408	1.1113701556004045	7.861670676109202	10.307749261432729	0.9298160104458703	0.9804386484884409
ID53463	53463	0	1.0	71.2591031999676	3.4664012229783157	0.0	40.0	40	1.5995084491553033	1		25573.623376623364	25631.0	16023.0	34186.0	2.1660859E7	3399.051508094203	-0.9810029586248624	-777.0498187303241	0.0033435000449508405	0.009821354208860128	1.698134421990863	1.5400920043270203	-0.9483084118788293	1.1026188157719208	8.037536344196294	10.894526540085508	0.8509736084336122	0.964082098061574
ID88278	88278	0	1.0	70.89129474881116	3.1564855280428223	0.0	252.0	252	1.6192504114416204	1		25799.604382929625	25857.0	15616.0	35780.0	2.2368257E7	3422.7845347731036	-0.980995400665869	-778.1650733162418	-0.005998343900060464	-7.566070157402269E-4	1.7600746641027871	1.5134329942250595	-1.0297473702618356	1.1629683446963692	8.237167643105947	10.851948061532951	0.8789665661491826	0.9725028058361387
ID77528	77528	0	0.9968355894088745	71.07377319462452	3.329911064707391	0.0	193.0	193	1.532852839066392	1		25235.380952380943	25656.0	15985.0	33695.0	1.9607891E7	3261.202906279425	-0.9814244990105417	-817.6706316464761	-0.001693884122788002	-0.006125664172937121	1.6335477060808927	1.4512265051742965	-0.9289127614074788	1.125632491038812	7.381604933493106	10.556265507316489	0.8324152962256756	0.9551045510455104
ID64218	64218	0	1.0	71.05855037133917	3.3926328560737335	0.0	110.0	110	1.5942975385373697	1		25360.694874851004	25460.0	16233.0	33735.0	2.1277623E7	3377.9414212934025	-0.9810039650439085	-775.4375601054535	-0.0026159139947788557	0.0010775501572313686	1.668984501288671	1.5346006200525573	-0.598231676731721	1.0875692864189717	7.985251956386617	10.835841174762793	0.8546203429334953	0.9616485403548941
ID93402	93402	0	1.0	71.05213724162256	3.2664611902358502	0.0	280.0	280	1.6018714412091326	1		25671.395759717303	25666.0	15515.0	36569.0	2.1795015E7	3454.796345509277	-0.9810087863839474	-767.6746585126393	0.014945845544398716	-0.008908466988088838	1.7685306788330997	1.4694909560783609	-0.8760933897435129	1.2034988521146042	8.061301975018871	10.882801776345264	0.8553298258840345	0.9713631156930125
ID96474	96474	0	1.0	70.751719638198	3.576788237787772	0.0	297.0	297	1.5689478601339082	1		25841.393382352944	25920.0	15849.0	33891.0	2.1086577E7	3323.176926055889	-0.9810425227772772	-804.8218314613335	-0.032192507552676296	0.028388592951531285	1.78951793083565	1.443226029562045	2.4481853246885756	1.239942943226079	7.733336269667272	10.821264032192909	0.8298904591128662	0.9564961787184011
ID70364	70364	0	1.0	70.91536194800183	3.4918271185700784	0.0	149.0	149	1.5828687349946784	1		25722.874698795167	25776.0	15772.0	34022.0	2.1349986E7	3312.8064336434927	-0.9810471242093143	-803.8373646376035	4.271890510209058E-4	4.6254588959832027E-4	1.695214384791818	1.4883365953952308	-0.8094971447440769	1.138999329880517	7.871176928438234	10.746897673857804	0.8564131182414262	0.9616724738675957
ID74975	74975	0	1.0	71.15424268314047	3.314981106797776	0.0	178.0	178	1.5961943833944827	1		25889.847800237796	25940.0	15970.0	36409.0	2.1773362E7	3460.0082546210438	-0.9810561569700726	-775.0114866166922	-0.0030697558376671444	-0.004176278484339253	1.7525818343873767	1.4631486531209377	2.477966093909328	1.19781529419384	8.004264461044679	10.748701782580591	0.8706012087235888	0.9711649365628606
ID92894	92894	0	1.0	70.95060482308877	3.2583693367945923	0.0	277.0	277	1.6187831627198916	1		25699.912240184774	25762.0	15750.0	36173.0	2.2256124E7	3406.164358707913	-0.9810364504380011	-780.6593192741323	-0.007762822444782933	-4.109293871559001E-4	1.777183903103407	1.4966675229370023	-0.9271858301286864	1.1874273182703465	8.232414516941438	10.88737510981982	0.8727517361505228	0.9665178571428569
ID57569	57569	0	1.0	71.19658919893861	3.400984198750306	0.0	67.0	67	1.572319355969989	1		25666.01343101342	25743.0	16589.0	34330.0	2.1020465E7	3488.6993840455693	-0.9810222144770524	-760.6032414252223	0.014017241585929235	0.008028764021580662	1.6703150923548844	1.519483373416377	-0.6126333150650303	1.0992651328585321	7.766608152818888	10.184004730606599	0.9410313101618676	0.9873111782477342
ID62689	62689	0	1.0	71.01686276655164	3.4755760836528085	0.0	100.0	100	1.590497062241475	1		25504.305489260147	25561.0	15887.0	33829.0	2.1372608E7	3342.4333379488244	-0.9810051130978122	-788.1616546429921	-0.004078988720972566	-0.0025160664593532173	1.6890381643840215	1.511752223177804	-0.8752643829286083	1.1172718243691753	7.94722694707049	10.484265819307707	0.9085512539672238	0.9749271137026239
ID90336	90336	0	1.0	70.98502971015894	3.2333547439120354	0.0	263.0	263	1.615508637725687	1		25870.578703703697	25896.0	15776.0	36518.0	2.235218E7	3425.206096707545	-0.9810196819495223	-780.770985465455	0.013832379986723382	-0.01576912526263814	1.7792153090966178	1.4952967269705433	-0.8641777209111351	1.1898744088748798	8.199142633789826	10.948949570734083	0.859475288855347	0.9653049804141013
ID67810	67810	0	1.0	70.86378154666707	3.5062153685357784	0.0	133.0	133	1.5752034660476548	1		25545.750608272512	25566.0	15862.0	33992.0	2.0998607E7	3324.3194183866385	-0.9809604537399179	-791.8461739014836	0.018760117150017745	0.010197980701980153	1.6756052282924572	1.514684552565637	-0.7798880733476894	1.1062403887688999	7.79512690980598	10.57274046313965	0.8763102900687548	0.975609756097561
ID90853	90853	0	1.0	70.98111511910605	3.3081598191039325	0.0	266.0	266	1.5985622743022283	1		25800.184834123233	25850.0	16153.0	35767.0	2.1775356E7	3415.9881721644756	-0.981065808323711	-782.6864684023018	-1.8172518275366242E-4	0.008291445637085023	1.74684539872274	1.4800531451734813	-0.6608182678036566	1.1802585632950275	8.028030091867254	10.617765871271578	0.8948547886118662	0.967908309455587
ID66279	66279	0	1.0	70.87340476632954	3.440869397410109	0.0	123.0	123	1.5847792592084962	1		25235.81534772182	25279.0	15622.0	33832.0	2.104667E7	3289.998377264831	-0.9810839075846198	-795.6578977404628	-8.084766944025313E-4	-0.007119838923810715	1.6934620572000667	1.4973463923305812	-0.9171430814015081	1.1309754816079909	7.890189433096295	10.754299294922603	0.8573004595433164	0.9696261682242988
ID60647	60647	0	1.0	70.97343829713472	3.519562705514667	0.0	87.0	87	1.5857336581262056	1		25802.53188929004	25838.0	15735.0	34303.0	2.1441904E7	3363.726206016491	-0.9810992225872336	-796.3517602878205	-0.005358304981136941	0.0016096807070919918	1.6887850913657483	1.503171262398807	-0.8739139277292833	1.1234814911713606	7.899695685425327	10.971774486674514	0.8246439563987762	0.9645966337782937
ID51947	51947	0	1.0	71.13201552646824	3.5806032229840743	0.0	30.0	30	1.598088976801314	1		25642.79502369671	25704.0	16285.0	34326.0	2.1642519E7	3387.7557433963134	-0.9810983331286188	-785.770462353466	-0.007238254303820429	-0.004979004052943099	1.6819649887490704	1.5361637223488647	-0.794565146038976	1.0949125827403794	8.023276965702747	11.02610185490443	0.8293114249131699	0.9601820250284419
ID83690	83690	0	1.0	71.11925272408455	3.3374001094303267	0.0	227.0	227	1.5895455233814073	1		25811.71582733814	25855.0	16356.0	36041.0	2.1526971E7	3443.5837835736033	-0.9810113625560397	-774.4911365680832	-1.752170621194115E-4	0.0045027409201286615	1.7324421047879939	1.4848764938806762	-0.6270433499978384	1.1667247154410216	7.937720694741454	10.417939408470659	0.9190561020328879	0.9817754262198709
ID86252	86252	0	0.9968381524085999	70.85510748214611	3.5352025288706876	0.0	241.0	241	1.589545523381407	1		25742.601431980915	25795.0	16300.0	33761.0	2.15723E7	3303.4482105676125	-0.9810102603230245	-805.1364050909498	-0.002988175492107028	-0.006393072279654243	1.7153959883391217	1.4934440463424703	-0.8498892648045971	1.1486175143556427	7.9377206947414525	10.594086253884232	0.8887480652066163	0.9714950552646885
ID59118	59118	0	1.0	71.0494847514659	3.52988965396836	0.0	77.0	77	1.5895455233814075	1		25784.237410071935	25850.0	16286.0	35004.0	2.1504054E7	3446.667212357534	-0.9810012062594659	-772.5532924026435	0.013007999909408912	-4.1970140192297816E-4	1.6802376060117532	1.5333511462049372	-0.8443865988178287	1.0957944044130803	7.937720694741457	10.42097228321515	0.9185212236451389	0.9823529411764708
ID69870	69870	0	0.9968391060829163	70.85007799662395	3.4821843083469712	0.0	146.0	146	1.5756836378210535	1		25714.73934226551	25753.0	16462.0	34206.0	2.1111801E7	3308.2479096909733	-0.9810513900073314	-804.8750697341085	0.005593060965974965	0.0028120367592993903	1.7022613752956994	1.4860769282527178	2.3118349565207232	1.1454732544008772	7.799880035970492	10.397994378291656	0.9065643372342987	0.9750445632798571
ID47857	47857	0	1.0	71.24451173950102	3.550645013267268	0.0	3.0	3	1.5847792592084968	1		25398.359036144593	25463.0	16349.0	33892.0	2.1080638E7	3385.3050837793103	-0.9810384012539807	-776.3345168105802	-0.006416927033324824	-2.1768145054989278E-4	1.6472864380784673	1.5381766298350306	-0.6326399246932274	1.070934511763541	7.890189433096302	10.706061352144701	0.8650432836763376	0.9656777196044213
ID81141	81141	0	1.0	71.07854674428836	3.2645895404464924	0.0	213.0	213	1.6141032362959238	1		25653.809302325593	25701.0	15706.0	35935.0	2.2062276E7	3409.4641214892467	-0.9810719329093648	-779.9923043164468	-0.002253477646954947	-9.749390509948642E-4	1.7684638041409333	1.483571631393661	-0.9225318187052659	1.1920312890316227	8.184883255296286	10.775780322962417	0.8857780108806804	0.967959527824621
ID65780	65780	0	1.0	70.9913552564893	3.4361644221371406	0.0	120.0	120	1.5833465821708455	1		25236.939613526596	25292.0	15314.0	33840.0	2.0896186E7	3306.6286397602253	-0.9810282666982502	-789.3248421082657	0.0043835349001873445	0.0010146058126909048	1.6838983243302665	1.5098622293226795	-0.947455201669538	1.1152662088153957	7.875930054602751	10.600935548955972	0.8806905298241469	0.9729888432178507
ID50425	50425	0	1.0	71.22225119460542	3.6165260454340853	0.0	20.0	20	1.5847792592084968	1		25475.488595438186	25535.0	16222.0	34541.0	2.1221082E7	3387.0653904678115	-0.9810660172638314	-779.4444919949478	0.0028698908075930154	0.006330648023192742	1.6749347389580558	1.529762174507159	-0.9943069548184408	1.0948987802614918	7.890189433096303	10.40170808008591	0.916406100443004	0.9770453207769277
ID56060	56060	0	1.0	71.04712911818594	3.595901673209916	0.0	57.0	57	1.5862106422423103	1		25502.996394230788	25540.0	15692.0	33662.0	2.1218493E7	3336.3423055090907	-0.9809716959211328	-788.1465821486455	0.004857865102877049	0.007918536809460145	1.6765858998813652	1.526900410648683	-0.9044146106318146	1.0980322542248124	7.904448811589845	10.559136698883794	0.8908911213597525	0.9742237844171053
ID62205	62205	0	1.0	71.03574522882515	3.462301322335513	0.0	97.0	97	1.5895455233814075	1		25576.06714628296	25581.0	15888.0	33863.0	2.133044E7	3348.387462365583	-0.9810332182628378	-790.1655997578459	0.003444481703088939	0.0034428332204224916	1.7112087924574142	1.4987718656474587	-0.8813175417957121	1.141740668929747	7.937720694741457	11.166132883310802	0.8000186171174551	0.963091118800461
ID54526	54526	0	1.0	70.92648162822357	3.595887586867696	0.0	47.0	47	1.5684656262635552	1		25452.67650676508	25518.0	16184.0	33326.0	2.0693026E7	3235.8370130122325	-0.9810916676616056	-816.268759662108	-0.004363969807899304	0.002634466281533017	1.6786038749717682	1.4888757064825524	-0.5412836006610033	1.1274304951468688	7.7285831435027585	10.431984427701913	0.8924335469321277	0.9707462686567164
ID78078	78078	0	1.0	71.12427497056694	3.1368065736483928	0.0	196.0	196	1.6285672340811552	1		25726.6264236902	25673.0	15981.0	37310.0	2.2587978E7	3441.564040685935	-0.9808079975408778	-764.0480793549639	-0.005553566040028396	-0.004243322143941246	1.7962050032215184	1.5071264367479882	-1.0488503374649798	1.191807773671127	8.33223016639627	11.056741649381228	0.8564791562187997	0.9616017553483267
ID47360	47360	0	1.0	71.29809002235984	3.427095511843749	0.0	0.0	0	1.5703936732437838	1		25322.438574938587	25347.0	15573.0	35613.0	2.0612465E7	3418.8901590057785	-0.9809894649883173	-764.3994711988807	6.221430826747059E-4	0.004191732285584833	1.7015164038892416	1.4599739637873914	-0.6769828071774732	1.1654429778153392	7.747595648160824	10.549362492317382	0.874831433683655	0.966785290628707
ID74499	74499	0	1.0	71.0512542553803	3.303396015579396	0.0	175.0	175	1.5971419610281927	1		25888.835502958562	25923.0	15797.0	36262.0	2.1876066E7	3445.025889841242	-0.9809666606307053	-774.6210204045526	-0.005550974838377677	-0.0023996738067468	1.7518260807645694	1.479017292353703	-0.8364145931824502	1.1844527375178415	8.013770713373711	10.59569845524611	0.8969899892153347	0.9751301330248701
ID88838	88838	0	1.0	71.02790493559404	3.1820501562926804	0.0	255.0	255	1.6098796706539824	1		26033.76257309941	26039.0	16272.0	36698.0	2.2258867E7	3474.6051103788263	-0.9810285486782239	-774.8944875598172	0.0026506332309378785	-0.005499800623694153	1.7801745044916546	1.4901665189947184	-0.7512064966637214	1.1946144822073834	8.142105119815636	10.780294949776135	0.8804106398992073	0.9672501411631849
ID93963	93963	0	1.0	70.98791128774948	3.2339775365233545	0.0	283.0	283	1.6117581773264722	1		25550.291375291366	25561.0	15706.0	35687.0	2.192215E7	3405.025561557702	-0.981064787518055	-777.5583359448046	0.0019563276557164333	-0.0077112785689053345	1.7457922768208995	1.512838460038993	-1.0016225871324025	1.153984594479375	8.161117624473702	10.85473984148458	0.8704035691191754	0.9700564971751414
ID86794	86794	0	1.0	71.01455911201934	3.492638989169036	0.0	244.0	244	1.6018714412091326	1		25807.10693301996	25869.0	16391.0	34451.0	2.1961848E7	3419.0151501254236	-0.9810739927067094	-782.548118914582	-0.011540884672968108	0.005256685758866673	1.6787724797884933	1.5596372391498703	-0.6346725420139541	1.0763865068415277	8.061301975018871	10.537017294371353	0.9123882178403129	0.97864974033468
ID57100	57100	0	1.0	71.15410751877361	3.290245912037174	0.0	64.0	64	1.5895455233814082	1		25599.959085439237	25609.0	15544.0	36493.0	2.1273566E7	3421.644016644225	-0.980936942089243	-769.9862430509653	0.013677161327090261	-0.0013442043626516456	1.7381953770584386	1.4804091172219083	-0.7372940573286028	1.174131769953082	7.937720694741461	10.774732661757323	0.8591968387294291	0.9630911188004618
ID63756	63756	0	1.0	70.94330153907583	3.475333105269631	0.0	107.0	107	1.583346582170845	1		25369.87198067633	25420.0	15878.0	33568.0	2.1006254E7	3268.7994306120218	-0.9810789681769408	-804.8577815215549	5.166177719840134E-4	-0.00844793658669187	1.6880982813067709	1.4984312129577626	-0.8717937909213481	1.126577093902511	7.875930054602747	10.594839327742358	0.8817043118627265	0.9724178403755868
ID53005	53005	0	1.0	71.13096628930049	3.5727746800891307	0.0	37.0	37	1.5799986170667966	1		25639.963811821464	25695.0	16059.0	34648.0	2.125553E7	3337.036878959996	-0.9810596043855013	-795.9627523202288	-0.005013388017061981	0.0018653845669227365	1.6771564478838956	1.5049736320899327	-0.8620434821145937	1.11440919104666	7.842658171451145	10.788146562464311	0.8467973192986464	0.9649122807017548
ID84241	84241	0	1.0	71.13661796911482	3.3883128041871906	0.0	230.0	230	1.5995084491553027	1		25805.210153482894	25857.0	16477.0	34443.0	2.1857013E7	3413.368070833995	-0.9810906185225645	-784.4875826454002	0.00262974918115885	0.011246251648976214	1.7028873187922826	1.5208410315206775	2.5413889667122422	1.119701062437524	8.037536344196289	11.06415549078602	0.825080404254851	0.9591605218377762
ID48915	48915	0	1.0	71.20113114012192	3.5487990374010416	0.0	10.0	10	1.5780823051220152	1		25347.10571081407	25415.0	15839.0	33963.0	2.0860668E7	3339.157678910461	-0.9810484865910883	-785.9013220733261	0.004299487767995862	-0.0040380828260757895	1.6667288160290585	1.5280213907955087	-1.0555778334043633	1.0907758399647383	7.823645666793082	10.33593130600159	0.9202796284398853	0.9838613269575615
ID71954	71954	0	1.0	70.98430151825524	3.4861252762662756	0.0	159.0	159	1.5838242851782964	1		25794.53614457834	25875.0	16020.0	34540.0	2.1409465E7	3426.637044326883	-0.981080786477129	-780.7128083036464	0.00424237673790736	0.006995678142520697	1.6724130413729348	1.5240357161804718	-0.9434281715803855	1.0973581679334428	7.8806831807672655	10.61420788708585	0.879019589414995	0.9650756693830036
ID67349	67349	0	1.0	70.9229082658612	3.4882030811046443	0.0	130.0	130	1.5838242851782964	1		25508.196149217812	25531.0	15477.0	33952.0	2.1197311E7	3341.177102121975	-0.9809931882620406	-788.0739388186331	-0.005128743515537746	0.007837479218682799	1.6830292151450303	1.5048614715941055	-0.9116454572229215	1.1183947804592214	7.880683180767266	10.608806401631988	0.8799149248700378	0.9724340175953085
ID58646	58646	0	1.0	71.01180641803388	3.551435008880335	0.0	74.0	74	1.5876407347722266	1		25713.210336538446	25731.0	15747.0	34217.0	2.1393391E7	3345.571885658299	-0.9811208287036945	-798.832086681464	0.002509368387096032	0.0015809599496976554	1.6963511908639375	1.5013887503209336	-0.9375695762452099	1.1298547364906852	7.918708190083391	10.818413977972675	0.8502311474551103	0.9719953325554259
ID81687	81687	0	1.0	71.03397781930957	3.3158989356093844	0.0	216.0	216	1.603759328064906	1		25712.38660399531	25749.0	15679.0	36250.0	2.1881241E7	3417.942992986086	-0.9810383678161017	-778.4269170525544	-3.4323382967579565E-4	0.0069742219147422915	1.7736442880483312	1.4755346138054048	-0.8871182531070663	1.2020350261212112	8.080314479676929	10.68234862935432	0.8898250599369916	0.9753298909925414
ID72470	72470	0	1.0	70.96997135809887	3.4959054461695658	0.0	162.0	162	1.5914480321693352	1		25828.20191158904	25913.0	16286.0	34746.0	2.1618205E7	3416.5068923604676	-0.9810753602143569	-783.8204931184848	0.004078120960913138	3.588069350192871E-4	1.67438587370621	1.5191138980583845	-0.8399737314175928	1.1022122013670486	7.956733199399517	10.732581343903238	0.8680330924557099	0.9726902963393375
ID60186	60186	0	0.9968489408493042	70.81883318868944	3.486574332214849	0.0	84.0	84	1.577123275981406	1		25773.98660170522	25865.0	15836.0	33162.0	2.1160443E7	3262.2894618269406	-0.9810211693317444	-816.7667111447638	-0.0016034224964022997	0.006821547425058747	1.6901749233101404	1.4946856355181941	-0.6460950391075186	1.1307895674826445	7.814139414464041	10.50739902768562	0.8894070524063413	0.9722057953873445
ID65308	65308	0	1.0	70.98827521258035	3.4642369108554947	0.0	117.0	117	1.5871641804361805	1		25241.198079231723	25261.0	15378.0	33459.0	2.1025918E7	3287.9008336943266	-0.9811215558588618	-797.9540229310171	-0.002591702131131133	-0.0013028854208301799	1.6976515862697374	1.5027009404054028	2.2463719275812535	1.1297334956160607	7.913955063918879	10.650186466625595	0.8767767418247195	0.9652173913043482
ID91427	91427	0	1.0	70.99840113403154	3.2150614591775954	0.0	269.0	269	1.603287564757725	1		25655.43278301886	25697.0	15829.0	36364.0	2.1755807E7	3415.023590053824	-0.9809861973584755	-775.1924744390379	3.258841997636254E-4	0.00877527326854849	1.7703632101561437	1.4841293852793027	-0.8194004889735014	1.1928631207736473	8.075561353512416	10.669863414953568	0.8913840626472327	0.9714122355631789
ID69413	69413	0	1.0	70.96983182813268	3.4491235568459957	0.0	143.0	143	1.5919233041023346	1		25688.65196662692	25786.0	16343.0	34451.0	2.1552779E7	3404.0548817077115	-0.9809564913489636	-777.4590710363525	0.01952303110969253	1.9449665781344572E-5	1.684750309471099	1.5415106005682035	-0.7139596672189834	1.0929216502631232	7.961486325564037	10.33784824833229	0.9361462716455745	0.9824046920821113
ID78628	78628	0	1.0	71.1080164097439	3.207406697381456	0.0	199.0	199	1.6136344971438017	1		25440.20325203249	25432.0	15412.0	35758.0	2.1904015E7	3395.710199277582	-0.9810124245867944	-774.1496991390148	-0.008163383370360855	-0.00504396038584809	1.756031686954222	1.4914050607510194	-1.0553631241710233	1.1774344429741614	8.180130129131767	10.80521560977122	0.8804469672610021	0.9728660260033918
ID55591	55591	0	1.0	71.06436044608074	3.612006744991836	0.0	54.0	54	1.5876407347722268	1		25450.049219687837	25499.0	15837.0	34328.0	2.1199891E7	3354.7427479654	-0.981132362619309	-788.9863319555205	-0.0032187574132116186	0.0018616737179604909	1.6715071903311207	1.5343895976801698	-0.8837783816469659	1.0893629576596828	7.918708190083393	10.790826618887895	0.8545840326648941	0.9652375434530709
ID87336	87336	0	1.0	70.96370150830266	3.2844732762482667	0.0	247.0	247	1.606116066041748	1		25843.600702576143	25876.0	15601.0	36174.0	2.2070435E7	3410.6709242299453	-0.9809977352122738	-782.3585594810767	0.002663421259840992	0.013889970233986837	1.7628552384638898	1.4862810550184027	-0.9399541199028808	1.1860847129226597	8.10408011049951	11.302913573955903	0.7971366474709576	0.9605633802816903
ID74028	74028	0	1.0	71.0212572575188	3.235025641530108	0.0	172.0	172	1.6192504114416213	1		25923.165898617543	25875.0	15826.0	36171.0	2.2501308E7	3410.6640286931256	-0.9811219527787042	-790.032612205012	0.0023807757492215185	0.0035258635628414295	1.7943858999681042	1.477101676709893	-0.8861774159185027	1.214801884163406	8.237167643105956	11.501070151861773	0.7825485010795428	0.9649220489977732
ID84780	84780	0	1.0	71.15345496406502	3.376661372545129	0.0	233.0	233	1.593822974592182	1		25828.129761904787	25856.0	16776.0	35401.0	2.1695629E7	3450.197475624499	-0.9809563047359225	-771.2185050650476	-0.008501392753167605	0.004798210049287333	1.6867982212904546	1.518623610345029	2.552313581642668	1.1107414699730742	7.980498830222099	10.780594655382716	0.8628880768798711	0.9666090961427748
ID79153	79153	0	1.0	71.19139191766634	3.286553388551264	0.0	202.0	202	1.6075284503680656	1		25517.70677570093	25519.0	15872.0	35740.0	2.1843157E7	3372.30503802288	-0.9809760851481594	-780.3749381623765	0.0023045267304803024	0.015212956650773811	1.7811541907283954	1.47442830954604	-0.745652897079333	1.2080303797726137	8.118339488993058	10.608184664256262	0.9065566126638936	0.9821736630247266
ID51505	51505	0	1.0	71.19498308809274	3.4868897516313417	0.0	27.0	27	1.5838242851782967	1		25625.69471153848	25677.0	16486.0	34115.0	2.1320578E7	3416.7610732383014	-0.9810125992712838	-774.99714364835	0.011681937115779651	-0.00794861415021271	1.6724331373719405	1.5315439933817865	-0.5416458654816719	1.0919915749067437	7.880683180767267	10.552179030445425	0.8893842422156961	0.9678925861062465
ID49970	49970	0	1.0	71.22297794403384	3.578113801682307	0.0	17.0	17	1.587164180436181	1		25403.200000000023	25489.0	16047.0	34103.0	2.1211672E7	3375.52430985571	-0.9810681631139451	-779.9802600966839	0.0039281156790548916	0.005504710225563259	1.6583146913820097	1.5395300419981368	-0.8314967313262845	1.0771564348492373	7.913955063918884	10.43661749228476	0.9130276098338362	0.9794117647058824
ID58165	58165	0	1.0	71.11471341847951	3.508393709825592	0.0	71.0	71	1.5985622743022285	1		25671.11583924351	25752.0	16015.0	34067.0	2.1717764E7	3375.5336946686666	-0.9810454873812724	-787.2430173821799	-0.0039043082217026875	0.010888460425949162	1.7036210662970515	1.5229694308845272	-0.956765949565723	1.1186180311627156	8.028030091867256	10.5849546084838	0.9004111322798847	0.972926267281106
ID95031	95031	0	1.0	70.92865101914342	3.3001501092831442	0.0	289.0	289	1.601399121741041	1		25566.182783018845	25618.0	15691.0	34403.0	2.1680123E7	3428.072366784431	-0.9810924004259687	-773.961609927035	-0.0016632609024816094	-0.003953503903198394	1.6944698742752649	1.5312075832576648	-1.0379950945392118	1.1066232252261037	8.056548848854348	10.746585420992849	0.8766332084669094	0.9724612736660927
ID54071	54071	0	0.9920744895935059	71.00991498650183	3.602882847640933	0.0	44.0	44	1.58191260761357	1		25486.49334945587	25503.0	16145.0	33443.0	2.107733E7	3225.637003124226	-0.9810396926434185	-817.6469004820693	-0.0014943085883238982	0.007873530720219473	1.6797510383136534	1.5101102193322196	-0.8200013763956714	1.1123367134462874	7.8616706761092034	10.429594518200464	0.908217493755553	0.9746611667648791
ID61753	61753	0	1.0	71.11330525075944	3.4112011935284676	0.0	94.0	94	1.5923984341842776	1		25707.547846889967	25761.0	16459.0	34691.0	2.149151E7	3444.082546648247	-0.9810542172913688	-773.032144926107	7.87636748323355E-4	-0.001570187209089405	1.6602379265916545	1.5454212076823661	2.403836693130592	1.074294773708636	7.966239451728554	10.518992422326493	0.9047215517402736	0.9715942028985508
ID94520	94520	0	1.0	70.95778036778191	3.211950452046245	0.0	286.0	286	1.6070577935140695	1		25589.10994152045	25626.0	15570.0	35263.0	2.1878689E7	3440.128547865301	-0.980918348432623	-764.7639392598436	5.873189067031871E-4	-0.002945843854861283	1.6967965898178536	1.5406761382607754	-1.0243604990397568	1.1013324265106865	8.113586362828542	10.989242656222455	0.8442813594423639	0.9682359614293814
ID89404	89404	0	1.0	71.08194928252396	3.2012696571229355	0.0	258.0	258	1.5976155390848652	1		26002.0700712589	26059.0	16324.0	35961.0	2.1893743E7	3478.1060358690706	-0.9809944219748057	-771.7569644764171	-0.002498111601115097	0.003759587542205465	1.7455589097192195	1.4786977668374366	-0.6659515670878401	1.1804703766155893	8.018523839538224	11.110671462738845	0.816250907147381	0.9585227272727271
ID71489	71489	0	1.0	70.98609526823472	3.518651785569578	0.0	156.0	156	1.6028156625945207	1		25776.722352941175	25812.0	16304.0	34632.0	2.1910214E7	3373.9941575755133	-0.9811106414505851	-793.6228053197186	0.0043879523181203795	0.0026111284495211073	1.6853815938418453	1.5414361439859536	-0.802627667152843	1.0933839850697074	8.070808227347902	10.624434664409467	0.898494104425248	0.9764232317423808
ID91969	91969	0	1.0	70.94400838979833	3.2894814498928695	0.0	272.0	272	1.5857336581262058	1		25683.256009615376	25747.0	15873.0	35701.0	2.1368469E7	3418.0235678052504	-0.981052577984993	-778.1210759756993	-0.0020709701569961597	-0.003241389218620513	1.7462666589534306	1.4504452150578733	-0.7473519028452288	1.203952166427571	7.899695685425328	10.997524770874195	0.8207867328094449	0.9584775086505187
ID68928	68928	0	0.9958851933479309	70.86874795838283	3.5235221840824638	0.0	140.0	140	1.5713568095951318	1		25666.108669108682	25766.0	16080.0	33655.0	2.1020543E7	3325.5533622899834	-0.9809600280698405	-795.2636110023109	0.0019276638910840963	0.003928578004327905	1.670431179388626	1.5107648789939765	-0.7808271568382982	1.1056857374795288	7.757101900489853	10.334953018814984	0.9126249698852162	0.9784172661870502
ID63300	63300	0	1.0	70.98565343258487	3.4815553800509007	0.0	104.0	104	1.563151234921765	1		25410.47459727388	25506.0	15766.0	33718.0	2.0506253E7	3326.7593858664723	-0.9810787937128578	-792.0934995353351	0.007992285975959286	-0.010191425187928644	1.6555584925630729	1.5009468165432394	2.287407675263627	1.1030094299916051	7.676298755693083	10.334515922293543	0.90319485586855	0.9746529873264941
ID82245	82245	0	1.0	71.00865852434458	3.2807640488157737	0.0	219.0	219	1.6141032362959231	1		25703.217441860455	25732.0	15564.0	36288.0	2.2104767E7	3399.64300363999	-0.9810922619914317	-784.611096915267	0.0029370019304138695	0.0032914030638073943	1.7705627047001595	1.493902438950701	-0.9619439783806328	1.1851929942250992	8.18488325529628	10.813893132442052	0.8795452884596437	0.9717832957110605
ID79687	79687	0	1.0	71.20162243953855	3.308515844723127	0.0	205.0	205	1.5961943833944827	1		25603.64523809521	25643.0	15660.0	35762.0	2.1507062E7	3425.963514156982	-0.9811013237648104	-775.9460737326361	-0.007760520836875791	0.0053919454991342005	1.7402627716801904	1.4866632322918276	-0.7561911687008076	1.1705830438796927	8.00426446104468	10.78165379070453	0.8652876976519324	0.9711649365628607
ID64843	64843	0	1.0	71.10656056351249	3.275788655916518	0.0	114.0	114	1.5909726182581536	1		25376.20883054895	25400.0	15776.0	35644.0	2.1265263E7	3415.292083741829	-0.9809958366894228	-767.0917186566717	0.006871562666406306	-0.005796226047815173	1.7425777028067673	1.4821035408540568	-0.6712650325012541	1.1757462652053399	7.951980073235001	10.522897757392471	0.9024319143658007	0.9800820152314
ID66890	66890	0	1.0	70.8939052987721	3.5003526053349128	0.0	127.0	127	1.5819126076135699	1		25345.937122128173	25392.0	15668.0	33689.0	2.096109E7	3342.64851398577	-0.9810382278777582	-784.6114551689159	-0.0024194598634178495	0.007982554025000234	1.6824039067028937	1.50989332733091	-0.9335043233946136	1.1142534881433885	7.8616706761092	10.732576756115943	0.8576630599547298	0.9683840749414516
ID56655	56655	0	1.0	71.15144480953147	3.25299159872228	0.0	61.0	61	1.6192504114416215	1		25580.424626006898	25597.0	15474.0	36365.0	2.2229389E7	3368.359015051345	-0.9810258568865495	-785.3037167136004	-8.326715411380973E-4	-0.0021605214148368783	1.7827410635920165	1.4844578885249267	-0.8577115104987717	1.2009374448226937	8.237167643105957	10.9441309266232	0.8642217836336298	0.9654596100278554
ID95569	95569	0	1.0	70.77659455970382	3.4050633005558626	0.0	292.0	292	1.570393673243783	1		25685.614443084472	25764.0	15930.0	33950.0	2.0985147E7	3388.884562127837	-0.9810444835206655	-784.5421068979022	-0.006510507292474531	-1.5862805327616336E-4	1.6254687459603585	1.5267960799852316	-0.7817590219886382	1.0646272722786145	7.747595648160818	10.754493696197672	0.8417766445329183	0.9667852906287067
ID52561	52561	0	1.0	71.10041132870414	3.562252844563805	0.0	34.0	34	1.5852565304914774	1		25705.391095066203	25741.0	15883.0	34177.0	2.136118E7	3337.0035436713024	-0.980982142559666	-794.688736873495	-0.009265067424563981	0.0050332778158983325	1.6968110460540766	1.5020448658865286	-0.91877485594971	1.1296673518820586	7.8949425592608184	10.568800874305534	0.8881931258700433	0.9690781796966165
ID55122	55122	0	0.9968305826187134	71.00632630737098	3.5952455233923635	0.0	51.0	51	1.5689478601339086	1		25438.853808353833	25488.0	16190.0	33468.0	2.0707227E7	3276.553650537432	-0.9811151605976356	-806.7090747942092	0.008121379187976606	0.004835036816271031	1.6659142179485469	1.4924589859778892	-0.7502524422830936	1.1162211046335764	7.733336269667275	10.68378635027613	0.8513857361867848	0.9725044829647339
ID76629	76629	0	1.0	71.01817866375565	3.5648295733822657	0.0	188.0	188	1.5885934145667935	1		25615.93652694611	25612.0	15947.0	33967.0	2.1389307E7	3343.995866755464	-0.9810435520489249	-792.8770131181269	0.008603062929011559	-0.019784016509313707	1.7051110223014136	1.5174147322864473	-1.018530215794119	1.1236947856253805	7.9282144424124255	10.393361409340029	0.9223020922406412	0.9858156028368789
ID75604	75604	0	1.0	71.06434402862067	3.2428549400569637	0.0	182.0	182	1.6117581773264722	1		25804.247674418628	25829.0	15609.0	35930.0	2.2191653E7	3439.1462185754685	-0.9810241401816907	-775.7982355890551	0.009092106061306279	-0.0019179492141241936	1.750191899192036	1.4938982588816867	-0.9145024497662388	1.1715603045833975	8.161117624473702	10.665092607788637	0.9016339153691741	0.9772339214570289
ID76120	76120	0	1.0	71.12585653259923	3.47444577034558	0.0	185.0	185	1.602343621452611	1		25685.204946996462	25737.0	16284.0	34066.0	2.1806739E7	3420.5360898416875	-0.9810508801167132	-777.5374973368644	0.003140658488075379	-0.0026735898258411564	1.7017708839692796	1.5172134463473292	-0.48354833983277506	1.121642368821783	8.066055101183387	11.05826443194226	0.828890394308483	0.9680547632629781
ID85339	85339	0	1.0	71.0396824210741	3.514164614037013	0.0	236.0	236	1.5933482693025482	1		25810.26460071515	25861.0	16364.0	34777.0	2.1654812E7	3394.048141483091	-0.9810323632713399	-786.6373544995968	0.004472465586686545	0.0023703302752123285	1.678231492126516	1.5368452242788417	-0.8630949304201063	1.0919977273014068	7.97574570405758	10.341630230234202	0.9371371445965286	0.9841642228739
ID68444	68444	0	1.0	70.85765219858106	3.514935615764795	0.0	137.0	137	1.565569103706272	1		25607.367901234567	25639.0	15939.0	33820.0	2.0741968E7	3362.677484090496	-0.9810063562811014	-786.6349802682265	-0.0031629889797822465	0.001224518645476524	1.6756347977974464	1.4903906906105182	-0.9207974380727745	1.1242923136557204	7.700064386515661	10.329933570185169	0.906795097252642	0.9741431148526761
ID87902	87902	0	1.0	70.9820688256354	3.2438777670432657	0.0	250.0	250	1.5980889768013136	1		25824.402843601896	25896.0	15746.0	36303.0	2.1795796E7	3430.9205085836156	-0.9810932487096825	-781.1654080359677	-0.005112679989210059	9.46390203774911E-4	1.7770317795540196	1.4560083163034605	-0.769522916161935	1.2204818885001831	8.023276965702744	10.745958459012503	0.8731147673962718	0.9684452094090652
ID80225	80225	0	1.0	71.11655018509514	3.26249894954011	0.0	208.0	208	1.6150403064684984	1		25535.420625724204	25542.0	15419.0	35742.0	2.2037068E7	3408.763675273842	-0.981044901154785	-775.4234844708914	-0.005550036657777274	-0.013010344975675608	1.7631584038333588	1.500891554399857	2.097057255489931	1.1747407057256518	8.194389507625312	10.655083703193316	0.9070113801737677	0.981776765375854
ID48483	48483	0	1.0	71.24035279832843	3.4921775300301037	0.0	7.0	7	1.5814343271468219	1		25372.578502415457	25442.0	16097.0	33881.0	2.1008495E7	3398.804300365854	-0.981032301226662	-772.2129928837298	-0.0020948710457969312	0.0018087674506218978	1.6491401094864104	1.519368688997385	-0.6921998673888763	1.085411408981095	7.856917549944689	10.853782107272671	0.8381077608652743	0.9672322995904038
ID59747	59747	0	1.0	70.99606512941787	3.5375934947012517	0.0	81.0	81	1.5938229745921817	1		25798.637767220935	25838.0	16055.0	34659.0	2.1722453E7	3377.1640774952934	-0.9810242543968016	-789.8697917585655	0.0028774957275846122	-0.0024799051953836642	1.690237882830316	1.5183140128605899	-0.9203366240248821	1.1132334079205473	7.980498830222097	10.99617345934155	0.8293860726731151	0.9688401615695322
ID89954	89954	0	1.0	70.97156701280673	3.171775403085819	0.0	261.0	261	1.6126966101147606	1		25976.051341890325	25987.0	15800.0	36564.0	2.2261476E7	3446.282753555545	-0.9809257283100223	-775.2475175989208	0.004872342094765514	-0.0015708843952661363	1.761537540653222	1.485282964418457	-0.9287971140891074	1.1859945766919429	8.17062387680273	10.873772727713348	0.8683695369310575	0.9722850678733032
ID61284	61284	0	1.0	70.9881145783962	3.1948077443051206	0.0	91.0	91	1.6037593280649063	1		25840.377934272277	25891.0	15474.0	36331.0	2.2016002E7	3443.948932131121	-0.981012081819974	-775.2988830735911	-0.003150985088780001	0.008674589561618576	1.7388441822721108	1.4986001046470432	-1.0005047392360664	1.1603123320758415	8.08031447967693	10.927332957870492	0.8503736116242571	0.9659090909090908
ID82793	82793	0	1.0	71.01684840544644	3.281926872624285	0.0	222.0	222	1.6037593280649065	1		25716.96117647059	25755.0	15917.0	36152.0	2.1859417E7	3412.6682971859664	-0.9810432488137005	-779.9734334478111	0.007638876196585885	-0.0016086039643137709	1.7373508646484304	1.4989088412238822	-0.8725201801140962	1.1590770678421354	8.080314479676932	11.157996813502828	0.815578298878492	0.9626274065685163
ID51049	51049	0	1.0	71.19133647213506	3.5917558227652266	0.0	24.0	24	1.590497062241475	1		25531.83990442056	25638.0	16544.0	34262.0	2.137015E7	3396.8271211654505	-0.9810282267946054	-777.342196035467	-0.006438314209186977	1.7663287217858535E-4	1.6626084986806047	1.5381684458680625	2.4508537142013385	1.0809014468778253	7.94722694707049	10.46941131579425	0.9111312752938218	0.9806451612903228
ID49514	49514	0	1.0	71.22552716527238	3.5293353779300385	0.0	14.0	14	1.5819126076135706	1		25389.987937273803	25482.0	16125.0	34178.0	2.10483E7	3399.436720511583	-0.9810045149240578	-771.4470927249346	7.001581628242363E-4	-1.757337453546894E-4	1.6714947797599655	1.5179966482496376	-0.9852703280586771	1.1011188869799697	7.861670676109206	10.402803230527937	0.9129015482783007	0.9798578199052134
ID77163	77163	0	1.0	71.14366297698903	3.3372726447640253	0.0	191.0	191	1.5650858287746452	1		25363.33333333332	25686.0	15963.0	34019.0	2.062039E7	3257.921479688553	-0.981262791422053	-815.4102227360339	0.01943988065220709	-0.007026745180348992	1.7167502163504935	1.4685770530578068	2.551902734161537	1.1689888608677028	7.6953112603511515	10.422851596950442	0.8901494881834869	0.978839177750907
ID53612	53612	0	1.0	71.17344887670593	3.5301006754506914	0.0	41.0	41	1.5780823051220152	1		25532.201212121196	25560.0	15968.0	34385.0	2.1064066E7	3344.2550998775187	-0.9811101327572805	-793.0630415684037	-0.008600274444521308	0.007794405038770626	1.67568299544452	1.499949049163793	2.1739032550808552	1.117159943785222	7.823645666793082	10.446526963002704	0.9008970772586041	0.9722386296515064
ID64365	64365	0	1.0	71.06795331660231	3.2896815407105247	0.0	111.0	111	1.5895455233814075	1		25361.867065868286	25409.0	15988.0	35203.0	2.1177159E7	3374.3435471797566	-0.9810030974528884	-776.2641051651221	0.00326048779504925	8.406733883510861E-4	1.7355971480060928	1.4791167695299634	-0.6527967129722915	1.173401034833534	7.937720694741457	10.941087794844224	0.8332679375275737	0.9686774941995361
ID92527	92527	0	1.0	70.99360839909802	3.2974155825048443	0.0	275.0	275	1.5942975385373694	1		25666.77935943059	25708.0	15804.0	36095.0	2.1637095E7	3431.7689681194056	-0.9810583557904814	-774.7480582180992	0.009253675586973405	-0.00521096982599907	1.7703376909571802	1.4722573975242088	-0.6857670132407215	1.202464795853111	7.985251956386614	10.83817087713235	0.8542529752155998	0.9756097560975608
ID73587	73587	0	1.0	70.92448382225786	3.5366837268709173	0.0	169.0	169	1.5938229745921821	1		25860.678571428583	25874.0	16120.0	34387.0	2.172297E7	3365.6125305592295	-0.9811305138961132	-799.0473329358244	-0.0014334475178797417	-0.005919392557147149	1.6963293125280223	1.5156199160983232	-1.0127966127504189	1.1192313419151294	7.9804988302221	10.57764750272992	0.8963171824286812	0.9801517805020431
ID73079	73079	0	1.0	70.98133404982374	3.511517865149115	0.0	166.0	166	1.5999813267559237	1		25852.144208037807	25905.0	16217.0	34547.0	2.1870914E7	3395.949567583414	-0.9810772870240859	-789.3782445961789	0.006720932457482886	0.010630737770388721	1.6878830495750485	1.5425217202806274	-0.7242669770520094	1.0942361636683962	8.042289470360805	10.34832451806499	0.9437337482447746	0.9842931937172775
ID75128	75128	0	1.0	71.1754697119031	3.3489218050419747	0.0	179.0	179	1.599981326755924	1		25838.904142011845	25852.0	16304.0	35887.0	2.1833874E7	3438.3093141619042	-0.9810528509003176	-778.2294727344606	-0.004665433442786271	-0.0015701276597147968	1.7418083625248801	1.4901778610329617	-0.6225704867263024	1.16885937448936	8.042289470360807	10.604769281107748	0.8986428352585608	0.9786003470213999
ID96120	96120	0	1.0	70.76869874292115	3.4443312455323034	0.0	295.0	295	1.5689478601339077	1		25704.4588957055	25807.0	15895.0	33474.0	2.0949134E7	3321.062660438889	-0.9810462303851003	-801.2264316740279	-0.015179484538081116	0.023762595891123523	1.6710219891084805	1.5111501220868966	-0.5419068911274556	1.10579482784993	7.733336269667268	10.726141489498653	0.844675147133216	0.9667260843731433
ID60794	60794	0	1.0	71.07541162365048	3.4490701043024874	0.0	88.0	88	1.6023436214526108	1		25812.471142520615	25861.0	16610.0	34659.0	2.1914788E7	3427.7542557290517	-0.9809955931124383	-777.4324009066428	0.004809745957094783	-0.0057489281580398515	1.6860054263425062	1.5502551518906877	-0.7627630335539367	1.0875664075595928	8.066055101183386	11.044267866683324	0.8309926558777577	0.965301478953356
ID66426	66426	0	0.995144784450531	70.8565577735841	3.4603471006296713	0.0	124.0	124	1.5823907435191877	1		25254.513872135103	25324.0	15945.0	33488.0	2.0935992E7	3268.1472271638013	-0.9811209816019372	-803.1756798271009	6.067458747771045E-4	-0.0018371721571753378	1.701656095040958	1.5000484388103141	-0.8198576122099134	1.1344007640116867	7.866423802273714	10.489509861345827	0.8984146251106813	0.9775546367395153
ID67965	67965	0	1.0	70.90706489467516	3.505093105684951	0.0	134.0	134	1.584301844147442	1		25590.926417370316	25658.0	15814.0	34039.0	2.1214878E7	3365.9074090961035	-0.9810605101764219	-787.6646542133481	-1.3648508754128115E-4	0.005745487678691124	1.6871456332283115	1.5033663128148798	2.2587322496505613	1.1222452032128658	7.885436306931778	10.353015617824987	0.9244892251722053	0.9776075427224509
ID57725	57725	0	0.9968293309211731	71.03887199531303	3.5071039039404743	0.0	68.0	68	1.5823907435191882	1		25614.758162031427	25672.0	16262.0	33600.0	2.1183405E7	3312.503703617539	-0.981095725448677	-802.6297452746894	-0.004675878809596527	-0.007839827575428194	1.6971412007858995	1.4993288892109808	-0.7898802559953769	1.1319339025602428	7.866423802273718	10.287963087510251	0.9339602861121257	0.9792899408284022
ID62845	62845	0	1.0	71.05809844051163	3.4592801356465683	0.0	101.0	101	1.587640734772227	1		25471.940047961623	25556.0	15954.0	33951.0	2.1243598E7	3368.497355049471	-0.981026091965767	-781.9510657820482	0.003945997164068038	0.010562671293417928	1.6702065194695466	1.5429346524430416	-0.8822974645117426	1.0824868809738546	7.918708190083396	10.274782336645469	0.9425815666183611	0.9840519787359719
ID70526	70526	0	1.0	70.93039983011488	3.4856303068695884	0.0	150.0	150	1.5871641804361802	1		25742.69147659062	25757.0	16042.0	34043.0	2.1443662E7	3318.614710358023	-0.9810233711955104	-802.0240743659648	0.012086765309526532	3.853462121027487E-4	1.7027624194310458	1.5099925655443762	-0.7964463733203602	1.1276627834370647	7.913955063918878	11.100121893667588	0.8071382858418749	0.9596541786743514
ID71041	71041	0	0.9968464374542236	70.88375260792552	3.5188461175714076	0.0	153.0	153	1.5780823051220143	1		25758.8666666667	25824.0	16603.0	33873.0	2.1251065E7	3325.3229741915443	-0.9810054697291443	-800.1396368190361	-0.004533482775052509	-6.68493622914859E-4	1.6797411565518958	1.4930520507090288	-0.8470845152658631	1.1250385783631662	7.823645666793073	10.931664569009499	0.8227093682353935	0.9693757361601882
ID52099	52099	0	1.0	71.13178196945712	3.5912698197755217	0.0	31.0	31	1.5928734225421	1		25658.202622169247	25697.0	16223.0	34254.0	2.1527232E7	3369.971110538524	-0.9811154647211253	-791.12273918793	0.0030180090279996355	-0.0013992607974164025	1.6833549127057472	1.5221435080891008	-0.8926513023886888	1.1059107789508174	7.97099257789307	10.482413008801473	0.9115903828934081	0.9772727272727275
ID85890	85890	0	1.0	70.97934542966335	3.5603305681933097	0.0	239.0	239	1.587640734772227	1		25791.388955582242	25838.0	16131.0	34481.0	2.1484227E7	3411.5297183528687	-0.9810778085550461	-783.9485984944408	-0.0024972828294086706	0.015116227836999738	1.6914823977618385	1.520554919737365	-0.879367456655137	1.112411249212884	7.918708190083395	10.448351886396903	0.9115250789352849	0.9725627553998835
ID93058	93058	0	1.0	70.96984056515005	3.222080804061614	0.0	278.0	278	1.6084693509170893	1		25575.699650756687	25608.0	15426.0	35949.0	2.1969526E7	3408.902851155036	-0.9809890638260464	-774.2898321871412	-0.0014252443565083545	-0.002273350020993568	1.7563853314781879	1.4889425888697598	2.2274672667597457	1.1796192442929858	8.12784574132209	10.876634068095992	0.8633686636087251	0.963923337091319
ID77705	77705	0	1.0	71.08552563663498	3.265660919995108	0.0	194.0	194	1.5819126076135706	1		25439.667472793266	25534.0	15645.0	35719.0	2.1038605E7	3363.7647304306065	-0.9810971245728711	-785.054746833719	3.161999801714779E-4	0.01031642204224862	1.7407128520636406	1.4511212875649624	-0.8359170392294714	1.1995639971519019	7.861670676109207	10.709155763496952	0.8614185914252204	0.9655575014594282
ID93577	93577	0	1.0	71.07042633618556	3.2200553077515965	0.0	281.0	281	1.6178482604399362	1		25494.257803468226	25536.0	15339.0	36072.0	2.2052533E7	3384.017040508392	-0.9810628105647294	-780.5866456229353	-0.0016263233293853049	-0.003530521684350587	1.7800462232661498	1.4856077546075395	-0.9145384961630769	1.1981939497457683	8.222908264612409	10.856106267712057	0.8767729398019661	0.968102965864578
ID83338	83338	0	1.0	71.0867137979427	3.3887189779923115	0.0	225.0	225	1.5895455233814075	1		25771.406698564617	25825.0	16480.0	34211.0	2.1544896E7	3459.1755173086963	-0.9810456217960278	-771.2144952138837	0.003909346192663047	0.005031034960473994	1.6888589050238003	1.5228859163063635	-0.7066372250331507	1.1089858320575916	7.937720694741456	10.733431416151507	0.8658217793475799	0.9619815668202765
ID96650	96650	0	0.9968481659889221	70.74348971742292	3.548599151084829	0.0	298.0	298	1.573281313451211	1		25769.640682095025	25806.0	16122.0	33376.0	2.1156875E7	3272.7907284824255	-0.9810301180968802	-814.400133060109	-0.009407776022027277	0.007375337372341221	1.6790488313554115	1.4894950914809741	-0.6077811185147561	1.1272603991504047	7.776114405147913	10.66595112094019	0.8589607657909868	0.9691943127962082
ID54669	54669	0	1.0	71.07715501892245	3.6005249271586375	0.0	48.0	48	1.58191260761357	1		25428.660217654186	25499.0	16102.0	34131.0	2.1029502E7	3350.7524747614616	-0.9810262093049104	-784.7613979461714	0.004611138233345243	0.00643344450011824	1.6732651368806382	1.522563406103068	-0.8964716293869588	1.0989789523204714	7.861670676109203	10.882052585883468	0.8342631691879967	0.959953569355775
ID59281	59281	0	1.0	70.82356377103704	3.5234573070071895	0.0	78.0	78	1.5699118834876238	1		25763.83538083537	25863.0	15843.0	33275.0	2.0971762E7	3281.5799422711966	-0.9810333815110746	-812.1783332517954	4.645514879989857E-4	0.005800204096208067	1.6727935782748111	1.4829328594625453	-0.5594086007393508	1.128030556205408	7.742842521996305	10.709023482788078	0.8484193181999834	0.9766187050359713
ID56211	56211	0	1.0	71.15213004187105	3.4316163471876377	0.0	58.0	58	1.588117146106212	1		25577.890624999996	25588.0	16310.0	35575.0	2.1280805E7	3422.118097146054	-0.98103085610369	-773.098205088362	-0.0018063490060884655	0.006453196423500198	1.7411132477522042	1.4683239596920694	-0.5611037316749667	1.185782766983754	7.9234613162479075	10.916686023561034	0.8354936753104578	0.966376811594203
ID80786	80786	0	1.0	71.122540090211	3.2787912656332496	0.0	211.0	211	1.609879670653983	1		25612.38785046729	25678.0	15722.0	36097.0	2.1924204E7	3417.931634935371	-0.9810378204495008	-775.379276569446	-0.001605051899765058	-0.0019904936954398315	1.7836077160297188	1.4739367260504357	-0.7893016931143123	1.2100978858224656	8.142105119815643	10.928569084632752	0.8566826376004473	0.9656144306651641
ID90514	90514	0	1.0	71.02584398788706	3.2499622972997533	0.0	264.0	264	1.606586998779047	1		25848.217543859617	25859.0	15920.0	36365.0	2.2100226E7	3425.2478266441904	-0.98100477165975	-779.4624489398896	-0.00799897842031172	-0.007634682953008542	1.7895747619109434	1.470043547491899	2.3545301232498987	1.2173617339188418	8.108833236664028	10.860547173350108	0.8639026781596015	0.9687677455990917
ID50580	50580	0	1.0	71.1561142590767	3.624555278913684	0.0	21.0	21	1.6018714412091326	1		25493.632821723746	25545.0	16023.0	33719.0	2.1593107E7	3296.106095231989	-0.9811060460359241	-803.2553725699773	-0.004336379104304284	0.013909295157373954	1.7085235102675427	1.52897236358702	-0.9426929965877131	1.1174325651375998	8.06130197501887	10.852282181068807	0.8601474349239022	0.9691428571428569
ID88468	88468	0	1.0	71.01065019440587	3.3155245997001526	0.0	253.0	253	1.6061160660417477	1		26073.254970760234	26114.0	16838.0	34976.0	2.2292633E7	3460.682699297676	-0.9809767809379446	-777.0307118364933	0.003547115952590013	-0.005238109110229108	1.7264483350672262	1.5269513764389104	-0.5559971892250039	1.1306504985728976	8.104080110499506	10.917002144730338	0.8544896333414084	0.9704040978941376
ID48023	48023	0	1.0	71.27033627072306	3.569718945906143	0.0	4.0	4	1.5957203835671363	1		25396.31947743464	25467.0	16394.0	34107.0	2.1383701E7	3340.8085853037437	-0.9810986835573671	-789.168649693994	0.0023893816831319233	-0.001330018705643048	1.6769198728915098	1.540510820272364	2.3769560668349747	1.0885479354147143	7.9995113348801645	10.897922211346291	0.8464199964511133	0.9677975848188614
ID63897	63897	0	1.0	71.0223876840069	3.4340270292071144	0.0	108.0	108	1.5862106422423108	1		25361.761104441808	25422.0	15931.0	34187.0	2.1126347E7	3395.2026681782254	-0.9810593218668594	-773.8262256687024	0.0031730044478448325	0.002769359469435385	1.6575928054962275	1.5401660473876442	2.2475799510216183	1.076242920890093	7.904448811589847	10.802995162402933	0.8511245001835095	0.9725146198830409
ID70044	70044	0	1.0	70.89765632275875	3.513770115476225	0.0	147.0	147	1.5804773320049332	1		25705.567272727276	25763.0	16046.0	33878.0	2.1207093E7	3348.9274870820104	-0.981108424326223	-797.2605346408636	-0.0010871857358479924	0.005527498797077772	1.6885717604891675	1.5108125117448554	-0.9080516946320953	1.1176580464898427	7.847411297615654	10.46229073033838	0.900912703883125	0.9769230769230771
ID91038	91038	0	1.0	70.91468368704885	3.2101592167739246	0.0	267.0	267	1.6037593280649063	1		25805.735605170365	25846.0	15706.0	36329.0	2.1960681E7	3457.7658444028575	-0.9810555786439974	-772.9705114480522	-0.00845765411726122	-0.00591925030365745	1.7515329221625957	1.5077993852667066	2.202213762008606	1.1616485185479608	8.08031447967693	10.397091253536818	0.9393218312232252	0.9872241579558655
ID49056	49056	0	1.0	71.25065459948634	3.5303548647696243	0.0	11.0	11	1.5785616012014407	1		25366.83718104497	25400.0	16072.0	34386.0	2.0876907E7	3406.29879052666	-0.9810593858259454	-771.4624928400696	0.007081272766714145	0.001309564514611762	1.6676096245533423	1.5221853413890662	-0.772045977324817	1.0955365153047456	7.828398792957596	10.603224374475447	0.8749976812415234	0.9620327102803742
ID65955	65955	0	1.0	71.06597644751736	3.384543425359253	0.0	121.0	121	1.5914480321693354	1		25245.400000000016	25312.0	15929.0	33878.0	2.1206136E7	3410.755985882374	-0.9809922039738642	-764.0035825391161	4.041744144555845E-4	-0.006861549613183803	1.6838292114155151	1.5420664986327892	-0.5612514784153845	1.0919303498963333	7.95673319939952	10.382033576001005	0.9276407143568538	0.9858657243816257
ID57251	57251	0	1.0	71.15983373184632	3.295870899904846	0.0	65.0	65	1.6004540646379364	1		25613.282505910167	25606.0	15428.0	36337.0	2.1668837E7	3406.0576936399125	-0.9810428311571896	-778.3191672526635	9.35421801661587E-4	-2.3809015664058106E-4	1.7913224503898073	1.467464322311137	2.330215487792916	1.2206923351762449	8.047042596525324	10.50209243036924	0.9168419829034931	0.9774826789838339
ID83874	83874	0	1.0	71.09072204391828	3.256352409547763	0.0	228.0	228	1.5995084491553029	1		25856.46863905327	25887.0	15898.0	36562.0	2.1848716E7	3452.9708605097658	-0.9810921255223697	-777.0936718225305	-0.008530442790672877	0.011722172615475479	1.7972774311102822	1.4501704450564068	-0.8451167319798039	1.2393559924194801	8.03753634419629	10.720576299129744	0.8788131556757993	0.9690544412607451
ID62372	62372	0	1.0	71.02508811233827	3.461671012289992	0.0	98.0	98	1.6037593280649065	1		25563.47362250879	25655.0	15993.0	34128.0	2.1805643E7	3328.3856152175995	-0.9810428233557287	-794.9330141355341	-0.008250903614009736	-0.003577479938643997	1.6897746428927556	1.5414884357255085	-0.8101023225471291	1.096196769129478	8.080314479676932	10.816204613917783	0.8679372720470104	0.9770114942528735
ID74661	74661	0	1.0	71.10107025287297	3.2877256677640703	0.0	176.0	176	1.6028156625945202	1		25900.551236749146	25936.0	15949.0	36435.0	2.1989568E7	3446.018753237788	-0.981021020969137	-777.0104036074204	0.00911443802663403	0.002853737436866736	1.7919337544369043	1.465455754081281	-0.7786660781330672	1.2227825708462265	8.070808227347898	10.871077068081485	0.8581866273741707	0.9764232317423805
ID86437	86437	0	1.0	70.9490225473875	3.547367769458214	0.0	242.0	242	1.6018714412091324	1		25715.423031727394	25770.0	16296.0	34499.0	2.1883825E7	3361.462391440503	-0.9810025139117464	-790.0769600398827	0.0032914396388501275	0.0019168949569312193	1.7015090146286516	1.532107176415301	-0.88619713862803	1.1105678772484462	8.061301975018868	10.579532964733481	0.9050697751261805	0.9820497973364214
ID81316	81316	0	1.0	71.0781373706122	3.198869090571904	0.0	214.0	214	1.6065869987790469	1		25671.338407494135	25679.0	15638.0	36453.0	2.1923323E7	3410.022187480501	-0.9810443280079924	-779.2391227872275	-0.0012031442854237434	9.054557193894654E-5	1.7625440432426254	1.4649049818737894	-0.837178816815494	1.2031797727850717	8.108833236664026	10.716006345118034	0.8873650282060627	0.9782110091743115
ID47527	47527	0	1.0	71.24667083234033	3.4997996987984497	0.0	1.0	1	1.5771232759814062	1		25366.98418491484	25396.0	16125.0	34891.0	2.0851661E7	3420.687924486663	-0.9810195854508598	-766.5797868335342	-0.002928788738243016	-7.853493105751909E-4	1.708424791170967	1.4804578288550494	-0.5370638553648575	1.1539840972655206	7.814139414464045	10.293465183952367	0.9267611493919403	0.9850209706411025
ID67497	67497	0	1.0	70.92327623196158	3.4896805545276166	0.0	131.0	131	1.5814343271468214	1		25465.100484261497	25525.0	15291.0	34217.0	2.1034173E7	3354.1759959353435	-0.9810422257411578	-785.7599629017752	0.00669055490810309	-0.002778681751765613	1.695071054966156	1.5032450164318196	-0.930986523866122	1.1276079657258167	7.856917549944683	10.576957395530147	0.8825525004559421	0.9661016949152534
ID72623	72623	0	1.0	70.99173239642808	3.495673620090906	0.0	163.0	163	1.590972618258154	1		25852.2235434007	25950.0	16367.0	34732.0	2.174172E7	3420.472218160372	-0.9809027918247148	-776.4221547830281	0.0011342207605297043	-0.011285809324500363	1.6452578758522376	1.5708682578945299	2.2186889433592953	1.0473557331010137	7.9519800732350046	10.580589381025597	0.8926175605485404	0.9670520231213874
ID53170	53170	0	1.0	71.12413999261105	3.554862875662088	0.0	38.0	38	1.5904970622414747	1		25618.722488038296	25719.0	15894.0	34070.0	2.1417252E7	3334.356358113944	-0.981072435923076	-796.4927018873677	0.0060647244996138135	0.003811835894351553	1.7052424882095896	1.4991095958904175	-1.0075890404677261	1.1375035506971967	7.947226947070489	10.465731382587018	0.9117721271526907	0.9760653823701109
ID72115	72115	0	1.0	71.0183102095122	3.4896710905989807	0.0	160.0	160	1.5985622743022285	1		25805.015402843605	25883.0	16385.0	34967.0	2.1779433E7	3424.518084356218	-0.9810374004129888	-779.6906821701297	0.00699248708512959	2.7762364050009524E-4	1.6901816723416028	1.53330247148764	-0.9171946827389044	1.1023145816113866	8.028030091867258	10.559894025260672	0.9046898879792304	0.9746105020196195
ID65459	65459	0	1.0	70.9795779721065	3.451187169758373	0.0	118.0	118	1.5847792592084964	1		25230.2614457831	25268.0	15411.0	33596.0	2.0941117E7	3298.219833894875	-0.9810046161657593	-790.123765658247	0.004175808270698106	-0.001437138838869024	1.6897540101170785	1.5110318584471631	-0.9002608932703529	1.1182782154266304	7.890189433096298	10.303280409381461	0.9339986641960101	0.9810874704491721
ID58807	58807	0	1.0	71.0354413079384	3.541635968817517	0.0	75.0	75	1.590972618258154	1		25735.75388291517	25777.0	16143.0	34562.0	2.1540826E7	3342.9667688064706	-0.9810708980456342	-798.0042672326205	-0.010142003324316223	8.470846835076194E-4	1.6927703656830793	1.5251144960750427	-0.9638484609741093	1.1099300216734593	7.9519800732350046	10.357533288310492	0.93147772026344	0.981231671554252
ID69561	69561	0	0.9968639612197876	70.82789639731917	3.4578241591105727	0.0	144.0	144	1.5756836378210535	1		25667.099635479954	25672.0	16561.0	33621.0	2.1124023E7	3295.029940869823	-0.9810796359147063	-807.834132244191	-0.002557751076821772	0.009078112517145055	1.7020196284973983	1.4789231489285464	-0.7845326334966001	1.1508506238004872	7.799880035970492	10.39274644348875	0.907480128216381	0.9767857142857138
ID78264	78264	0	1.0	71.03510744644254	3.2772761210009183	0.0	197.0	197	1.5718381564618658	1		25475.633128834354	25507.0	15554.0	34504.0	2.0762641E7	3527.915387235188	-0.9810022122882274	-745.7680569137301	-0.0030219864270633174	0.006289921214304746	1.6429375337712262	1.5277562792320554	-1.1061612692024863	1.0753924275127626	7.761855026654371	10.529696593439693	0.8797184006680707	0.974343675417661
ID86968	86968	0	1.0	71.01719416437876	3.3620378600438277	0.0	245.0	245	1.5985622743022283	1		25828.85527876634	25855.0	15844.0	36041.0	2.1773725E7	3417.6816954523365	-0.9810706315520192	-783.3713656084245	0.01139478605715222	-0.0036473329802502296	1.7564139503599663	1.4786448591514252	2.4365328785324953	1.1878538240534304	8.028030091867254	11.091591431590595	0.8200326201327731	0.9656946826758145
ID89018	89018	0	1.0	71.04021017301412	3.2250136303582915	0.0	256.0	256	1.6037593280649058	1		25998.383078730873	26039.0	16322.0	36081.0	2.2124624E7	3478.9639839057404	-0.9809763862043018	-770.7116686248986	-0.0017313677356396177	-0.004081166637145342	1.766790483581481	1.4876961951895724	-0.6678511614277165	1.1876016684685708	8.080314479676927	10.78512297296357	0.8729470966187404	0.9764503159103962
ID50111	50111	0	1.0	71.16567568422164	3.6151578169575327	0.0	18.0	18	1.588593414566794	1		25429.332934131755	25496.0	16145.0	33782.0	2.1233493E7	3301.9053306058513	-0.9810280508366507	-796.4707282949162	0.003160008118057393	0.008150650491269387	1.6808462571705396	1.5190647100670525	-0.9793617118763676	1.106500760653143	7.928214442412429	10.388073009860925	0.9232413893418664	0.9782991202346041
ID60353	60353	0	1.0	70.97686068621651	3.5295063164924647	0.0	85.0	85	1.5833465821708457	1		25769.204572803843	25809.0	16041.0	34545.0	2.1414209E7	3387.5863097923148	-0.9810388594971915	-787.1588703542344	-0.0013041260959845286	-0.004559879715846382	1.6701105836950811	1.5221904193592357	-0.9636215236569223	1.0971758608217441	7.875930054602752	10.414244913639445	0.9125488894247429	0.9758539458186098
ID51651	51651	0	1.0	71.01258787078409	3.638793076690036	0.0	28.0	28	1.576163663312105	1		25604.285714285725	25581.0	15948.0	33885.0	2.114914E7	3293.211748075475	-0.9810513654457598	-805.0759088470638	8.684619162786203E-5	-0.0020655673167088206	1.6644405708230203	1.5049608564135024	-0.9189883318403573	1.1059693438071052	7.804633162135014	10.515468004812664	0.8869622706625924	0.9750593824228027
ID74181	74181	0	1.0	71.05186853215454	3.273119850335522	0.0	173.0	173	1.5985622743022285	1		25943.558579881654	25935.0	15789.0	36484.0	2.1922307E7	3448.7702352412703	-0.9810130325754282	-777.3461501165242	0.004946997511039548	0.003607633445923706	1.7437930974915987	1.4874441940398488	-0.7645275068612668	1.1723418629612683	8.028030091867256	10.829703531605087	0.8601728293685597	0.9684633027522933
ID94148	94148	0	1.0	70.9509867616715	3.240877589989973	0.0	284.0	284	1.6084693509170889	1		25562.126891734617	25634.0	15642.0	35353.0	2.1957867E7	3419.288302829368	-0.980988404820963	-771.5011494079082	0.007594285248269895	-0.00648135316853003	1.7248149951152554	1.5183261347908776	2.2050076208335136	1.1359976987768954	8.127845741322087	10.832115555828885	0.8704799008114021	0.972696245733788
ID84425	84425	0	1.0	71.13776831821825	3.34133594352733	0.0	231.0	231	1.5876407347722266	1		25844.091236494616	25885.0	16073.0	36140.0	2.1528128E7	3474.2971126203433	-0.9810242092859625	-769.1377878233227	0.014896034073557841	0.0036381873965603212	1.7433288191294063	1.4928458571703371	-0.6252367522738744	1.1677888984693001	7.91870819008339	10.566458980041464	0.8912617335265411	0.9759812536613942
ID61897	61897	0	1.0	71.01871678362524	3.4772279708706044	0.0	95.0	95	1.5895455233814075	1		25653.860911270956	25725.0	15811.0	33923.0	2.139532E7	3356.1011836207713	-0.9810045030069888	-789.528889012793	0.007804470865306442	0.0033475550345101013	1.6903074167409877	1.525780982263674	-0.8437679547742026	1.1078309642011788	7.937720694741457	10.398736981111165	0.9224535151361055	0.9806224310041105
ID55759	55759	0	0.9968311786651611	70.97748832660778	3.604234750510931	0.0	55.0	55	1.5833465821708455	1		25468.039951573857	25525.0	15785.0	33327.0	2.1036601E7	3267.6316649518326	-0.9810958574534858	-808.9969433910805	0.0033528070526144572	0.0020559660905669396	1.6881546368004543	1.4956854677262021	2.2760254265299995	1.1286829171154888	7.875930054602749	10.835886052451919	0.8429132014483524	0.9695728496196603
ID78801	78801	0	1.0	71.17922584748294	3.2111278443435527	0.0	200.0	200	1.6197175253735774	1		25479.01849710981	25471.0	15608.0	36033.0	2.2039351E7	3379.0139511497823	-0.9809512774187259	-776.6123364413415	-0.0011671620118124068	-0.0046164725655483685	1.8127459384704325	1.4686761995944966	-0.9109670304710853	1.2342720192312873	8.241920769270475	10.89474168106184	0.8725783323695516	0.9692565679150367
ID81872	81872	0	1.0	71.07298412113259	3.401910961757789	0.0	217.0	217	1.5980889768013131	1		25689.58343195268	25725.0	16339.0	35186.0	2.1707698E7	3405.3383630044477	-0.9810218514433664	-779.9228167731247	4.973635800770915E-4	0.009168929502586213	1.744438620826784	1.495239474527045	-0.624786777420667	1.1666616956983178	8.023276965702738	10.928259031929366	0.8442278743675647	0.9623717217787916
ID91600	91600	0	1.0	70.9358366873116	3.219789393260051	0.0	270.0	270	1.6122274620000727	1		25835.358556461004	25884.0	15778.0	36111.0	2.2192573E7	3408.663790449622	-0.9809909297106125	-782.2839807566932	9.249209205180475E-4	6.822294059409943E-4	1.7645093932610443	1.4875607801969744	-0.9865533620986708	1.186176334272135	8.165870750638215	10.76635288118164	0.8852687728466688	0.9717194570135744
ID58322	58322	0	1.0	71.18596486586563	3.454967607004417	0.0	72.0	72	1.5923984341842776	1		25702.282996432834	25752.0	16321.0	34687.0	2.161562E7	3459.5535781793947	-0.9810203205782121	-768.0168820480167	0.004304629858989535	-0.0017018122968526371	1.6627412583204826	1.5476190108426422	-0.673831601896885	1.0743866847533483	7.966239451728554	10.459047750448903	0.9151218583892613	0.9755529685681024
ID71639	71639	0	1.0	70.96467281645192	3.5216020172729596	0.0	157.0	157	1.5900213639917917	1		25784.60119760479	25824.0	15688.0	34401.0	2.1530142E7	3377.3338970313443	-0.981106102504013	-792.8861607919044	8.99155365697305E-4	0.007859406526944038	1.6906884900649704	1.5208594706990235	-0.8461237045226371	1.1116664771715492	7.942473820905974	10.63813083157861	0.8819317989078582	0.9732090856144439
ID84953	84953	0	1.0	71.04460581040252	3.5083121180799273	0.0	234.0	234	1.600926662925112	1		25787.38488783944	25857.0	16280.0	34550.0	2.1841915E7	3386.9110986591504	-0.9810135655760888	-786.801356593154	-3.043704607833242E-4	0.0047040265927476965	1.6843058446043153	1.5384983354902155	-0.8662210740147198	1.0947726141462746	8.051795722689839	10.569679000529703	0.9056888393642818	0.9763688760806917
ID54236	54236	0	1.0	71.06200089259508	3.6079691919762245	0.0	45.0	45	1.5866874829692226	1		25482.611778846196	25523.0	15933.0	34026.0	2.1201533E7	3312.0848658162286	-0.9810266927824463	-795.6283740294172	0.0018590556738633196	0.007995351700139569	1.717363499635095	1.4840686309874083	-0.8843683192029332	1.1571995147505185	7.90920193775436	10.665230295399216	0.8737799052628041	0.9730994152046781
ID95197	95197	0	1.0	70.87674317852567	3.2907659069948023	0.0	290.0	290	1.5928734225420995	1		25502.084523809495	25550.0	15640.0	34215.0	2.1421751E7	3430.4583706692724	-0.9810294588496086	-768.8751985348468	0.0028710235614853763	-0.005799381203739571	1.6729624674488472	1.536445400204138	-0.9769151326735961	1.0888525340546245	7.970992577893065	10.638623644958965	0.8850165209016848	0.9649021864211738
ID79326	79326	0	1.0	71.12780095852635	3.234521518914091	0.0	203.0	203	1.6169128175976712	1		25565.081112398584	25585.0	15719.0	36000.0	2.2062665E7	3401.827244823283	-0.9810052165194112	-776.2504857065037	-0.013841285019482919	-0.002419931007406417	1.7629429716233698	1.5124097541191415	-0.9060905840811414	1.1656516805858237	8.21340201228338	11.308676137839642	0.8070666671590958	0.9621380846325169
ID56800	56800	0	1.0	71.13233348006588	3.260042747486084	0.0	62.0	62	1.6094097013925732	1		25578.133489461354	25608.0	15552.0	36258.0	2.1843726E7	3400.093639628779	-0.9810734414335163	-779.8980483846883	0.00786746013358457	0.002318027095441968	1.7470728500626713	1.499746791507543	-0.9546138592480041	1.164911877095277	8.137351993651125	10.754398580363581	0.8841393295498773	0.9743881616391578
ID87520	87520	0	1.0	70.98152099517705	3.300657636102942	0.0	248.0	248	1.5976155390848654	1		25852.340450771062	25891.0	15802.0	36409.0	2.1793523E7	3408.0293243518436	-0.9810834813847864	-786.8488068210612	-0.004444912827884658	-0.0032654204701627987	1.7631571162097672	1.470090907978981	-0.8192114478520444	1.199352439117987	8.018523839538227	10.51402339528528	0.9115204376646845	0.9779710144927538
ID67043	67043	0	1.0	70.8791830086804	3.50229362756038	0.0	128.0	128	1.5713568095951316	1		25376.932432432444	25409.0	15761.0	33459.0	2.0656823E7	3335.5809869712725	-0.9810481981620414	-787.6575987149209	0.004475858923667562	-0.004503874293661899	1.6834223595719153	1.493677949816151	-0.8613328181000282	1.12703167358072	7.75710190048985	10.659477394398355	0.8579017124898175	0.9628318584070793
ID52707	52707	0	1.0	71.1011575625486	3.5912896911407226	0.0	35.0	35	1.5828687349946784	1		25670.352300242095	25711.0	15930.0	34017.0	2.1203711E7	3329.819017100354	-0.9810402965056512	-797.8045349085155	-0.006294685781404722	0.00329696083777993	1.676520440390872	1.5046745476633698	-0.8318847507603286	1.1142080146131028	7.871176928438233	10.413768055129033	0.9120816907132447	0.973544973544973
ID63463	63463	0	0.9958832263946533	70.96532025481321	3.4513345068725596	0.0	105.0	105	1.58716418043618	1		25389.07425149698	25402.0	16193.0	33330.0	2.1199877E7	3270.7866465188545	-0.9809930740039416	-801.2696678187409	-0.00898992912555005	0.009977794830032647	1.7287796567319884	1.4848895294479547	-0.8328138385974841	1.1642479945122288	7.913955063918876	10.693227220299732	0.8697328094156641	0.9857904085257545
ID48616	48616	0	1.0	71.25423719754414	3.4856448647905545	0.0	8.0	8	1.5904970622414747	1		25394.425328554396	25446.0	16291.0	34388.0	2.1255134E7	3399.108908802888	-0.9810686165452288	-774.3197492702922	0.008513912167803825	-0.0059760980049728485	1.666619161378047	1.5324175913683835	-0.891410293220027	1.087575064894568	7.9472269470704875	10.97600346787491	0.8289665530745954	0.9636887608069163
ID94699	94699	0	1.0	70.97007975906484	3.2416079674141587	0.0	287.0	287	1.5900213639917915	1		25558.39737470168	25622.0	15601.0	34192.0	2.1417937E7	3451.7794961689406	-0.9809998250818409	-764.5957856741227	-0.007281391935328938	0.009249906114803318	1.711507605860429	1.5124353615304862	-1.0686917973882923	1.1316236378713698	7.942473820905972	10.560595108187911	0.8949295980333888	0.9743440233236147
ID65005	65005	0	1.0	71.04941290916092	3.1999974714389574	0.0	115.0	115	1.6094097013925732	1		25340.02331002329	25340.0	15492.0	35630.0	2.174174E7	3369.702855843359	-0.9810200027834352	-777.3688212974122	-0.0076299726714968	0.005364982024446207	1.7662940573618107	1.4807716638409067	-0.8729758701466186	1.192820000877313	8.137351993651125	10.727567227131498	0.8885676069444339	0.972727272727273
ID69100	69100	0	0.9968308806419373	70.85464596986206	3.4983682343054943	0.0	141.0	141	1.588593414566794	1		25662.792565947246	25692.0	16288.0	33987.0	2.1402769E7	3293.192684031461	-0.9809215263460002	-801.3226265173322	0.0046095990185431165	0.006383354498183047	1.7185059080543834	1.503785130004988	-0.7940240976912798	1.1427868741119174	7.928214442412427	10.58669066830156	0.8889243547496054	0.972594752186589
ID89586	89586	0	1.0	70.98054941315615	3.140727909549457	0.0	259.0	259	1.6098796706539824	1		25967.841676367832	25985.0	15712.0	36737.0	2.2306376E7	3472.57144909603	-0.9810140240311509	-772.7819134424891	-0.010718468928498726	-0.01801420479323687	1.744839267449739	1.5144441829991326	2.1923353509029644	1.152131776817514	8.142105119815636	10.665995114094612	0.8993812065410387	0.9749573136027316
ID59893	59893	0	1.0	70.94848620756876	3.5291345895554507	0.0	82.0	82	1.5938229745921821	1		25778.74047619048	25772.0	15974.0	33866.0	2.1654142E7	3316.4508625198587	-0.9810543192794878	-805.0094210985926	0.0027120651232893844	-1.5942103268825432E-4	1.7022824095984546	1.507146809107615	2.2735047435375373	1.129473518645725	7.9804988302221	10.505077939086007	0.9087435566686474	0.98187134502924
ID75764	75764	0	1.0	71.04584496042617	3.2612518614916675	0.0	183.0	183	1.6084693509170895	1		25760.888758782196	25837.0	15654.0	36279.0	2.1999799E7	3445.9874051258735	-0.9810204478106229	-772.8038027564033	0.0014714815078828033	0.004110610246266206	1.7708149426844046	1.4837132233896757	-0.9727935857058909	1.193502163874242	8.127845741322094	10.964726393035072	0.8495515145738837	0.9760273972602738
ID82420	82420	0	1.0	71.03765426033596	3.322745004875403	0.0	220.0	220	1.587640734772227	1		25714.89290012034	25753.0	15509.0	36180.0	2.1369076E7	3425.853411128372	-0.9810915976279034	-778.933998819343	0.007871049872644094	-0.009786371832040385	1.751602978010492	1.463047369017312	-0.8340061179758379	1.197229163664738	7.918708190083395	10.52748390056906	0.8978732466393929	0.9800000000000003
ID68599	68599	0	1.0	70.82299708641332	3.4966658407437388	0.0	138.0	138	1.5852565304914765	1		25619.35138387488	25655.0	16315.0	33175.0	2.1289681E7	3286.3562983575157	-0.9810683726086651	-807.9692012555965	-0.0057790416155127245	0.0043282582490734725	1.6961003109079311	1.4813419810693387	-0.8303389103878972	1.1449755239391546	7.89494255926081	10.86637424888336	0.8402132415318218	0.9668218859138533
ID79865	79865	0	1.0	71.16421658771615	3.2690839288419546	0.0	206.0	206	1.6079989694621073	1		25581.089097303608	25575.0	15569.0	36060.0	2.1820669E7	3408.411467112143	-0.9810084416411029	-775.3702798670089	-0.006253530170519755	0.00451417520682054	1.7508417547975308	1.482639768674311	-0.8368032911033827	1.180894909060095	8.123092615157576	10.824934148607484	0.8711255319009574	0.9704713231118681
ID55290	55290	0	1.0	71.07187847930372	3.5898525902945777	0.0	52.0	52	1.5914480321693354	1		25440.068019093083	25462.0	15915.0	34363.0	2.1318777E7	3335.615552972444	-0.9810282965864848	-788.7647274267446	-0.002581655866459693	0.006262783671583496	1.664651799602826	1.538007176893519	-0.9304293263981469	1.0823433236281153	7.95673319939952	10.51166292828875	0.904902540522938	0.9738219895287963
ID61437	61437	0	1.0	71.12389999762692	3.3894449422742063	0.0	92.0	92	1.594771961264293	1		25780.985781990537	25876.0	16755.0	34561.0	2.1759152E7	3462.302841375469	-0.9810358564594273	-770.3997088149295	0.009326486716285566	0.0033045222667794243	1.6836145225931403	1.5318744033127476	-0.5167938005757337	1.0990551960083985	7.990005082551132	10.581099302356877	0.8967994622712957	0.9699942296595502
ID49662	49662	0	1.0	71.25202382102098	3.571222045364713	0.0	15.0	15	1.5909726182581543	1		25384.488066825772	25458.0	16167.0	34036.0	2.1272201E7	3388.7775047293885	-0.9810366615550398	-775.0429867212097	0.004634833658093919	0.0014592257991490568	1.6681905625791713	1.5327712246447809	-0.8249853021379038	1.0883493477415547	7.951980073235006	10.645306081073452	0.8817974547949229	0.9721092388146426
ID73727	73727	0	1.0	71.06668178259183	3.412481187259718	0.0	170.0	170	1.5990354317121172	1		25904.12796208531	25978.0	16646.0	35418.0	2.1863084E7	3443.8211687319817	-0.9809949293825622	-776.525382300178	-0.0035441209759433166	0.0026144090956861806	1.7280923432335078	1.5106702191741865	-0.5372078348745961	1.1439242802960503	8.032783218031772	10.548436219123717	0.907193120599919	0.9763142692085502
ID52482	52482	1	0.9857667684555054	36.63940474085299	32.8753133706609	0.0	33.0	33	1.3406732836719573	1		24641.399999999998	24839.0	17165.0	32380.0	1.4661633E7	2753.8355146505874	-0.9809543377172637	-921.7435145875886	-0.004551309520292135	0.005516566064153927	1.3746196581897552	1.3388561794479368	2.9631769056229844	1.0267119645043317	5.64671388344481	8.834570063557631	0.909148461586453	0.9721767594108018
ID65539	65539	1	0.9669835567474365	36.023811501403834	31.884312897264817	0.0	118.0	118	1.26100292145375	1		24250.597328244276	24403.0	15930.0	30944.0	1.2707313E7	2567.5292235230463	-0.9810731270170385	-979.1732781049901	-0.007347523957459279	0.008119237297854154	1.34746366073602	1.1905444926365076	-0.8166816970811082	1.1318045390743934	4.9955355989061525	8.46911578133734	0.8752170749379679	0.9695571955719556
ID75523	75523	1	0.9896564483642578	36.38792772049341	32.35738413088549	0.0	181.0	181	1.3115805480720935	1		24795.72359154929	24864.0	16331.0	32789.0	1.4083971E7	2831.56748072343	-0.9809172624044068	-900.2674852260366	-0.0060851457632425925	0.008580314233775388	1.3731552182758775	1.267787060581944	-1.0909129410829372	1.0831118734131637	5.404304449054505	8.76082234171289	0.884830173152763	0.9726261762189904
ID60422	60422	1	0.9363601803779602	37.09080468420467	31.84739963701405	0.0	85.0	85	1.2705651658573043	1		24798.211214953284	24853.0	17532.0	31460.0	1.3267043E7	2516.23443437072	-0.9809768984086892	-1016.4281910490613	-0.0033599749010816376	-0.0023951480301279086	1.371137868727776	1.2100000198298042	2.9065894217135515	1.1331717737662823	5.071585617538404	8.445294563270386	0.893560621955809	0.97
ID50183	50183	1	0.9603044986724854	35.992923358904726	31.727260735904427	0.0	18.0	18	1.2871281669074137	1		24467.974405850102	24670.0	17304.0	30440.0	1.3383982E7	2501.9882641749177	-0.9810353001053699	-1011.7690843864647	0.0035705912257212764	0.008520542558135981	1.37643333720618	1.2381332463241979	-0.5048567389537084	1.1117004904702876	5.204673150144853	8.380295160037374	0.9312894758920707	0.9855985598559861
ID77065	77065	1	0.9738073348999023	36.50417646081278	33.027951126216145	0.0	190.0	190	1.2877157625403521	1		24466.885245901627	24669.0	15977.0	29655.0	1.343232E7	2783.373978458652	-0.9810716798365534	-911.2253308890078	0.005726930868484534	-0.007916150110129387	1.3661850353726428	1.2476359312117964	-0.6925037154733227	1.0950189884686174	5.209426276309358	8.888472740925014	0.8286010333542501	0.9656387665198238
ID51724	51724	1	1.0	36.187725776024045	31.86386297090191	0.0	28.0	28	1.3299091997694097	1		24646.738013698643	24713.0	16476.0	32903.0	1.4393695E7	2966.7552271632853	-0.9809559927172204	-855.8524809111892	-0.015857366108025697	-0.01439299385966559	1.3729668220925138	1.338448485596178	0.6347094859695516	1.0257898132560257	5.556404486319022	8.732181586523824	0.9157105139449594	0.9823529411764709
ID68364	68364	1	0.9675402641296387	35.802530576286145	31.880213429135637	0.0	136.0	136	1.2604028724445402	1		24565.42285714287	24778.0	16637.0	30661.0	1.2896847E7	2518.12056949821	-0.9810387806043966	-1009.4797962571319	0.005560851940365744	0.003001156484769382	1.3742280955299073	1.1808729071413082	-0.7963140000559727	1.163739202770499	4.990782472741637	8.616679650982274	0.8446924471613145	0.9650735294117645
ID72204	72204	1	0.9936859607696533	36.666652855145344	31.26630550970965	0.0	160.0	160	1.325350800069081	1		24896.312068965508	25045.0	16595.0	32523.0	1.4439861E7	2928.8680420597343	-0.9809927058071508	-877.4263870827423	0.0027577327833712972	0.0042153518544573824	1.3790630807555657	1.292697355583699	-0.3399217905705602	1.0668104756297498	5.518379477002879	9.110471434382513	0.8354870532036051	0.9602977667493797
ID78348	78348	1	0.9855157136917114	36.32767545631797	32.55096272535642	0.0	197.0	197	1.3092714255979612	1		24399.160211267626	24538.0	16275.0	32190.0	1.3858723E7	2758.0910021336767	-0.980933653847424	-910.2662570765357	0.00565510694877805	-0.0024755515538563253	1.3664093498901386	1.2799721315641654	-0.9507544516660622	1.0675305471067906	5.385291944396445	8.726758111939926	0.8886141801961769	0.9742046431642305
ID61967	61967	1	1.0	36.89736376362491	32.42574556879285	0.0	95.0	95	1.341801321973055	1		24663.485666104563	24762.0	17037.0	33664.0	1.4625447E7	2915.769484956874	-0.9809650648595932	-871.8332013868848	-0.009350793350204088	-0.011868870047928543	1.369021713636877	1.3540001970250068	0.043382049332016726	1.0110941760901329	5.656220135773845	8.82833017737887	0.9119668099780608	0.9786184210526312
ID50966	50966	1	0.9593234658241272	37.274144603675815	32.032999694718455	0.0	23.0	23	1.268777734492794	1		24599.538461538457	24693.0	16801.0	32159.0	1.3111554E7	2478.662602667018	-0.9809517845024704	-1022.1930083510133	0.004035339106997434	0.006514178238332477	1.396827463991132	1.1910391795717166	-0.6593032162153194	1.172780449164917	5.0573262390448575	8.290197366884152	0.9247005033805789	0.9815498154981552
ID55831	55831	1	0.9850852489471436	35.83760591294907	32.05443497573738	0.0	55.0	55	1.3372834595780683	1		24431.656514382386	24621.0	17390.0	30770.0	1.4439109E7	2715.5721285223635	-0.9810630956919061	-932.2009083017416	-0.002235512338061226	-0.00570135800934444	1.3708074863159871	1.3214310117880042	0.3883530294355829	1.0373659117180642	5.618195126457729	8.855996053453902	0.9001851702274785	0.9720394736842107
ID61207	61207	1	0.9716886878013611	36.9310202201383	32.51888592168996	0.0	90.0	90	1.289476942888166	1		24821.147540983606	24976.0	17132.0	31394.0	1.362681E7	2533.7012693592196	-0.9809630012037444	-1009.6028963437857	-0.0030269718901245993	-7.095767899557295E-5	1.375082988837487	1.2240956943413377	-0.9401979381613	1.1233459893651472	5.223685654802898	8.710283678961552	0.8652115326816385	0.9640350877192981
ID53530	53530	1	0.9731613397598267	36.26354035388703	32.496412820590464	0.0	40.0	40	1.2818276852254515	1		24513.306273062728	24706.0	16281.0	30318.0	1.3286212E7	2615.451341772685	-0.9811131526848198	-973.744170565313	0.009761805136206432	0.002226612160387071	1.3342298803485069	1.258901727955042	-1.0374190471472375	1.0598364040025807	5.1618950146642035	8.709262251840551	0.8551775574743303	0.9653333333333334
ID73499	73499	1	0.993621289730072	36.04459066000308	31.798330314508714	0.0	168.0	168	1.3161866396786785	1		24806.701388888883	24889.0	17371.0	32714.0	1.428866E7	2765.030059947896	-0.9809774915508769	-925.3167299808335	-0.002817707371236546	-0.00555250168806981	1.3325046254082773	1.3208393449489368	3.1321608459887837	1.0088317178799602	5.442329458370646	9.109530280786869	0.8241432865278657	0.9573578595317729
ID74267	74267	1	0.9808182716369629	37.04384074476675	31.261277536402762	0.0	173.0	173	1.324779897264187	1		24950.084337349417	25085.0	17010.0	32557.0	1.4495999E7	2771.355814979335	-0.9810292330644574	-931.122423157745	0.0020555078947595085	-0.002287765167255452	1.423818766446462	1.2417500280562253	2.7196709377784676	1.1466226972229172	5.513626350838368	9.749947236320493	0.728857562837461	0.9400324149108582
ID78875	78875	1	1.0	37.47951301820672	31.37437182088879	0.0	200.0	200	1.3230657107830965	1		24575.156626506025	24705.0	15790.0	32545.0	1.4278166E7	3102.1915042231212	-0.9810008740048117	-818.0756336868441	0.00424230314781813	-0.0015818718524671213	1.3728600199665268	1.2989013735319244	2.093909479645014	1.0569393858084057	5.499366972344831	8.902695465590734	0.8719258023618347	0.9633638634471278
ID54301	54301	1	0.9471208453178406	36.77204063738688	31.769991684792224	0.0	45.0	45	1.2447000673282278	1		24536.794921875	24698.0	17752.0	31095.0	1.2562839E7	2453.926176952173	-0.9809479842601971	-1029.6541702740656	0.006890508715282603	0.010850428772010768	1.3393981680957934	1.1739844622944249	-0.7487165029142137	1.1408993995355659	4.867201192464217	9.155927498681317	0.7295994076045412	0.9411764705882357
ID77599	77599	1	0.9898490905761719	36.2597479483125	32.210782084348935	0.0	193.0	193	1.3219216848789084	1		24573.108996539813	24558.0	16052.0	33960.0	1.4203257E7	2940.994064997785	-0.9809524355902822	-860.6061664652144	-5.144519973525347E-4	0.013853480649002192	1.4660562226635905	1.217494774207441	-0.7901829032208774	1.2041581234859566	5.489860720015798	9.137737286719327	0.8262164828948848	0.9616985845129059
ID49439	49439	1	0.9633914232254028	36.804550064112775	31.720220552393585	0.0	13.0	13	1.304640919755226	1		24425.651865008873	24428.0	17267.0	32285.0	1.3751642E7	2653.9335721296356	-0.980982924927035	-949.5193890361778	-0.005488258976255553	-0.001600146241511523	1.4163238022183893	1.2204787559962291	2.7217104585202048	1.1604657559666407	5.347266935080315	8.920355507197838	0.8444567332319616	0.9706643658326145
ID64291	64291	1	0.9968292713165283	36.60978100309044	32.077740242611725	0.0	110.0	110	1.3299091997694084	1		24348.681583476748	24331.0	17163.0	33418.0	1.4146584E7	2894.080760524161	-0.9810770006457408	-872.3844583737664	0.01215157526422891	0.0053109965223524964	1.3641217832891925	1.3127054653789776	-0.39324004284918523	1.0391682058666307	5.5564044863190105	8.888682780171953	0.8837489333318509	0.9701244813278012
ID71714	71714	1	0.9815285205841064	37.174057388874076	31.405334603167695	0.0	157.0	157	1.3270620348684126	1		24879.751712328773	25060.0	17576.0	32250.0	1.4529775E7	2746.9043493149193	-0.9811295964326595	-941.8412104311274	-1.3564101270534577E-4	-0.01056214390025437	1.4103240488829558	1.264526659029237	-1.3619217273375832	1.1152979961416123	5.532638855496446	9.308664617914834	0.8023565821523142	0.9596042868920042
ID58404	58404	1	0.9537836313247681	36.77698880469749	31.75182876882557	0.0	72.0	72	1.251367609913163	1		24767.373307543512	24935.0	16927.0	31055.0	1.2804732E7	2498.0316239175863	-0.9810070029351281	-1024.21379320958	0.002912484534086999	0.005151758449826848	1.376910049504976	1.1682868285189927	-0.3819560045982475	1.1785719190641306	4.919485580273892	8.162049251502026	0.9279640118636368	0.9866539561487127
ID67111	67111	1	0.9968379139900208	35.88743768718913	31.26238152976854	0.0	128.0	128	1.5431818215139872	1		24439.108142493653	24532.0	16674.0	32704.0	1.9209139E7	2448.6476012106173	-0.9808625711179507	-1023.0895145915149	-0.13380079432801864	-0.6544563430264893	2.246076215576523	1.3537469437036755	1.080132168502825	1.6591551515762248	7.481420582947938	18.110371670944904	0.2866415923213354	0.6122131466355508
ID79398	79398	1	0.9882845878601074	37.815485554495595	30.300983441600216	0.0	203.0	203	1.379605939006805	1		24681.554848966625	24843.0	16793.0	32278.0	1.5524698E7	2972.0978295694395	-0.9809217452931144	-853.9552834935985	0.0010805400180577318	-0.005251559818271074	1.415924206816126	1.355355699889074	-1.1492525629904262	1.0446882740316872	5.97943271496093	9.457055051496061	0.8401522850869205	0.9639846743295015
ID70953	70953	1	0.9810947775840759	35.44835685288372	30.144956621627372	0.0	152.0	152	2.1681302127677298	1		24955.424066924108	24902.0	17225.0	35040.0	3.8780729E7	2925.700551826312	-0.980939662976025	-877.9641763727101	-0.035707393360902305	-0.06762116508681974	2.85681088466574	1.4963380077885189	1.3051180554962225	1.909201577314676	14.76796299315073	26.100498583367234	0.27241615097621324	0.8276505061267988
ID73001	73001	1	0.9708506464958191	36.87606168610155	32.14946401090466	0.0	165.0	165	1.291235721077118	1		24889.058394160587	24951.0	18112.0	33196.0	1.3639204E7	2623.0083417236933	-0.9810367623504679	-981.7741315610599	0.005783389079654531	0.00640612625034937	1.3914577522452176	1.2395545384513804	-0.6214047697895335	1.1225466158057193	5.23794503329645	8.494813861312469	0.9121432877521367	0.9717813051146389
ID52777	52777	1	0.9857205748558044	37.5033441138098	32.56533040846656	0.0	35.0	35	1.3161866396786779	1		24721.027972027972	24918.0	17530.0	31913.0	1.4140428E7	2824.9226524297856	-0.9809600560468282	-901.7281310273753	0.005714607321748872	-0.007151239550817785	1.3917024055000347	1.2625167417622083	-0.4493862567325895	1.1023239213109446	5.442329458370641	8.695050251037657	0.9045873295327306	0.971162001696353
ID67883	67883	1	0.9416477680206299	36.94151817882026	31.940495908944545	0.0	133.0	133	1.2675847133220628	1		24603.07372400758	24650.0	17868.0	32603.0	1.3015026E7	2558.600898353331	-0.9810195024336805	-994.0010969242023	-0.0010996640347027782	0.0012675428350431028	1.3556024766302288	1.1930116333242078	-0.6355768886406383	1.1362860501644714	5.04781998671582	8.688313850194247	0.840316171813501	0.9619565217391303
ID70443	70443	1	0.9625121355056763	36.257953006191784	32.045112777200124	0.0	149.0	149	1.2573983321224127	1		24724.436538461556	24809.0	17574.0	31599.0	1.2856707E7	2439.230839121964	-0.9810383814258202	-1048.851706121315	-0.0017043511870401956	0.0025486735394365996	1.354361625151899	1.1767058537014523	-1.1317000849443066	1.15097721396695	4.967016841919053	8.592066980269225	0.8454933355521981	0.9508644222020016
ID56875	56875	1	0.9958133697509766	35.846259156702345	30.139367493063595	0.0	62.0	62	1.9921125892050449	1		25026.183767228147	24781.0	16995.0	34315.0	3.2684196E7	3226.5601464197525	-0.9807527271669838	-790.4514156810615	-0.05925648689759638	-0.09614348734342293	2.381878222188302	1.3864189240718392	1.2069358851003926	1.7180075811377786	12.46744992952505	23.34421864677958	0.28749401776284206	0.82718385367392
ID62763	62763	1	0.9918259978294373	35.9325927638117	31.925846583330152	0.0	100.0	100	1.3247798972641884	1		24533.83848797252	24547.0	16192.0	33527.0	1.4278694E7	2970.6335140386386	-0.9809496651253176	-850.5317497658608	0.0012021006391718817	0.006911454801677433	1.4290929194993796	1.2577889285395834	-0.5894451286615093	1.1361945451043975	5.513626350838379	8.92195417483314	0.8704167078762558	0.9731543624161071
ID63531	63531	1	0.9625434279441833	35.02011901701902	31.639397247151713	0.0	105.0	105	1.5881171461062118	1		24347.86586826347	24482.0	16373.0	29779.0	2.0330468E7	2069.2190804963625	-0.9810193787413466	-1216.3304660495708	-0.3294324130416238	-0.6565165399225081	3.0818973750633094	1.2358269265108692	0.901048627306039	2.493793676890082	7.923461316247904	20.233343344485267	0.2432145225692699	0.5104102878138397
ID75052	75052	1	0.9809510111808777	35.90678027504086	32.235853281111936	0.0	178.0	178	1.346304023627722	1		24768.787021630622	24928.0	17813.0	32636.0	1.4886041E7	2760.3761020130232	-0.9809753736270005	-925.355145598509	-0.008221052675596183	-0.009328335627305938	1.3850530447217047	1.3312788498074046	0.8629249094288364	1.0403928860749794	5.694245145089979	9.34249091780196	0.8198240521056771	0.9515488482922952
ID52018	52018	1	0.9675237536430359	37.39292953542614	32.20371325779398	0.0	30.0	30	1.293577038903878	1		24724.497287522623	24832.0	16871.0	32200.0	1.3672647E7	2583.7593258793886	-0.9810410586101	-990.3267462443106	-0.007987044666786665	0.010565555221955784	1.372503498766883	1.2271110981752036	-0.6892222052786305	1.1184834859760355	5.256957537954524	8.74115917678659	0.8645821710006406	0.9718804920913884
ID60724	60724	1	0.9951883554458618	37.470488978501365	31.979656398260865	0.0	87.0	87	1.3299091997694097	1		24864.32478632479	24997.0	16861.0	32342.0	1.454563E7	2904.5330384986983	-0.9810332974082853	-885.5687009534063	0.004970311925942968	0.003183562220520936	1.3640107446525964	1.3139051975416485	0.535044281714244	1.0381348267779873	5.55640448631902	8.867443984562415	0.8879874131306001	0.9717373233582712
ID66357	66357	1	0.9707762002944946	36.13098961455598	31.312265954244353	0.0	123.0	123	1.298247007301337	1		24281.49462365591	24513.0	17048.0	29894.0	1.3549074E7	2598.4926715778765	-0.981112960162321	-970.8207079072718	-0.005819820053306657	4.750636101000332E-4	1.3365739703046868	1.2881207494938562	-0.049847477948143204	1.0376154338247168	5.2949825472706475	8.515591415836976	0.9175817474401126	0.9806338028169017
ID48693	48693	1	0.9796538352966309	36.68899730015745	31.772641032436315	0.0	8.0	8	1.2970810914780877	1		24469.859205776163	24406.0	17418.0	33301.0	1.3556302E7	2732.011588243479	-0.9810975110263694	-929.7626792709696	3.0250194867014173E-4	0.0029930858975548585	1.3564007740377437	1.2399094110866473	-0.7309984512845829	1.0939515112229081	5.285476294941609	8.981026960500264	0.8234590239574847	0.9636048526863085
ID57653	57653	1	0.9968160390853882	36.57108529028862	31.56973116025844	0.0	67.0	67	1.3034807230653138	1		24658.283154121866	24793.0	16684.0	32304.0	1.3759322E7	2883.069797366014	-0.981099906599652	-887.9468245664407	2.3163216356683532E-4	0.0026782778387983474	1.364419920895965	1.2627514865661624	-0.0372691905003223	1.080513414881239	5.3377606827512825	8.52519032543192	0.922913068294944	0.9765217391304346
ID65083	65083	1	0.9856387972831726	36.1636518181064	31.595339691324142	0.0	115.0	115	1.273538643281868	1		24374.60747663551	24531.0	15803.0	31474.0	1.3040415E7	2627.4988589677027	-0.9809820796659624	-957.0246858339286	0.015177270593007426	0.0032386516182867863	1.3739186676857449	1.2171885115130527	-0.619636066518549	1.1287640777827137	5.095351248360986	8.786809286153858	0.8293189532326234	0.958855098389983
ID75838	75838	1	0.9586115479469299	36.76180126844074	32.15091462765775	0.0	183.0	183	1.4667784914184203	1		25353.28470254961	25023.0	18639.0	32344.0	1.7899419E7	2859.9000110911948	-0.9805516692461771	-893.9259219000867	-0.012572301955206035	-0.0015258457206840114	1.8515484448308104	1.1848254761221189	1.5609288595284039	1.562718292394291	6.75894540594151	13.307677175791255	0.47960564767431973	0.8056657223796033
ID50496	50496	1	0.9556969404220581	37.42973833965567	32.20870656289511	0.0	20.0	20	1.294746110122063	1		24539.036231884074	24656.0	17623.0	31355.0	1.3545548E7	2555.6976655442913	-0.9809566387944	-989.200271673389	0.021167426761791924	0.014021335135013021	1.4106596263974212	1.2232641126708659	2.9055533925045194	1.1531930118651132	5.266463790283555	8.995714081116175	0.8178199107354498	0.9601386481802434
ID54592	54592	1	0.9811221957206726	36.68740453719907	32.91827036954722	0.0	47.0	47	1.3264918685542868	1		24427.692439862552	24596.0	16897.0	31838.0	1.4216917E7	2737.62877594507	-0.981065038115506	-924.6369524601458	0.011802689880983862	7.392048363556566E-4	1.3901486871255984	1.2854019116520718	-0.37601726173545524	1.0814895127539526	5.527885729331918	9.01129302719326	0.8554501296613396	0.9643449419568824
ID59969	59969	1	0.9936776161193848	36.24838900620596	31.123644182380048	0.0	82.0	82	1.326491868554287	1		24844.780068728516	25067.0	16756.0	31621.0	1.4459662E7	2949.8401776621877	-0.9810347466550691	-871.3495412140877	-0.008541487429342683	-0.008143883899774444	1.3748761373031508	1.3001841187881265	-0.24156323006440716	1.05744726261127	5.527885729331919	8.854893458661415	0.8859357775761005	0.9732217573221752
ID69955	69955	1	0.9968237280845642	36.0516433052138	32.19508727723027	0.0	146.0	146	1.330477901612708	1		24671.261092150162	24682.0	17353.0	33467.0	1.4457359E7	2880.0936550100046	-0.9808838063670285	-879.0850177284495	0.003193129161123171	0.01763824334116419	1.3407194257967148	1.3373235834043096	0.9321273216231428	1.0025392825151267	5.561157612483533	9.068123663005426	0.8498459319524378	0.9613804437140508
ID59203	59203	1	0.9747068881988525	36.68050709301411	32.95413098661981	0.0	77.0	77	1.3213493004897097	1		24717.624567474013	24903.0	17548.0	31388.0	1.4286787E7	2578.5553441734746	-0.9810033761174077	-990.0436618883193	-0.0049255829459820145	-0.007164622841575861	1.3968870980463703	1.2729635085778086	-0.41967810362101615	1.0973504649846662	5.485107593851274	9.035771935107643	0.8442372171667328	0.9656903765690379
ID47940	47940	1	0.9771639704704285	36.78152051114674	32.343907253382135	0.0	3.0	3	1.2953302500616026	1		24471.508108108086	24542.0	16219.0	32398.0	1.3581687E7	2733.5706580961414	-0.9809514383136638	-922.0314729253579	-0.007965132660484972	0.0023307969724539216	1.4049139357918898	1.2082451695941716	2.0988625497925564	1.1627722345985259	5.27121691644806	8.776014103821366	0.8600548064627366	0.9635099913119025
ID51268	51268	1	0.9713478088378906	36.21929296982554	32.87927631183413	0.0	25.0	25	1.2765051943389978	1		24557.736059479554	24805.0	16113.0	30181.0	1.3212062E7	2671.236956206235	-0.9809682252357623	-947.723303310576	-0.0037062074055711227	-0.002269825598885925	1.375279180375976	1.2071897586105311	-0.9382939877696516	1.1392402648933295	5.119116879183565	8.6183207881403	0.8660831693952903	0.968525179856115
ID69189	69189	1	0.9956759214401245	36.88616095893772	32.4771068940244	0.0	141.0	141	1.3184836512685405	1		24665.827526132416	24869.0	16536.0	32892.0	1.4158185E7	2847.350013800709	-0.9810373352254591	-896.336325960693	-0.01195082254933818	-0.010897304267796636	1.380748114120102	1.2856067210834878	-1.5630305865211118	1.0740050526154923	5.46134196302869	8.847598422878693	0.8767149852055877	0.9663582842724978
ID61510	61510	1	0.9572757482528687	35.87151558829079	31.693324777954867	0.0	92.0	92	1.2735386432818685	1		24763.121268656712	24876.0	17316.0	30417.0	1.3273033E7	2472.2287190856823	-0.9810576072822469	-1037.5437208263613	-0.005630455101411237	-0.0023104829574023184	1.3423804516191358	1.2230814946120239	-0.4233528022759885	1.097539663164436	5.09535124836099	8.47591153901383	0.8912738420762697	0.971014492753623
ID78153	78153	1	0.9763818979263306	36.30856007782631	32.20528209528184	0.0	196.0	196	1.3011572261679598	1		24441.263814616774	24528.0	16269.0	32414.0	1.3711549E7	2704.4246130037386	-0.9809587080448154	-931.1788203772769	-0.011329796718999242	0.008422111976576791	1.3938035772858521	1.2349895345976667	-0.9988526114342591	1.1285954562683187	5.318748178093228	8.746200215290191	0.8737364686149799	0.9755884917175244
ID65867	65867	1	0.9404123425483704	36.61999735667261	32.36709997257467	0.0	120.0	120	1.2616026850650455	1		24207.64150943395	24375.0	18375.0	30630.0	1.283005E7	2394.3609358033946	-0.9809854407002826	-1043.2037852234496	-0.0025617084393911842	0.009467540652016264	1.311486655711231	1.2391901506211693	-0.5710504293594885	1.058341736378248	5.000288725070656	9.247359464297924	0.7348005389656713	0.9252418645558489
ID76364	76364	1	0.9723569750785828	36.73836025184072	31.94928267074452	0.0	186.0	186	1.2770976776358511	1		24702.67657992564	24764.0	17020.0	32044.0	1.329004E7	2663.65607653979	-0.980994664591323	-957.3857645775456	-0.01469624565450187	-0.006580108687846048	1.3947646635572666	1.1898286222637995	-1.0901818166233284	1.1722399658730267	5.123870005348073	8.611116435997202	0.8683384735266386	0.9746835443037979
ID68687	68687	1	1.0	37.10175059413089	31.951712649818266	0.0	138.0	138	1.3127335861392373	1		24681.01408450704	24646.0	15786.0	32940.0	1.4018816E7	2944.567283417677	-0.98102930776143	-866.9026219646194	0.0010102404003910883	7.312530386780312E-4	1.370022377135357	1.2788402776607666	-0.8546821181773684	1.0713006159310052	5.4138107013835395	8.595429367575662	0.9208264349708645	0.9726729291204099
ID57168	57168	1	0.959937572479248	36.69227110162453	32.52576475639815	0.0	64.0	64	1.2982470073013357	1		24565.0716845878	24714.0	17482.0	31640.0	1.370731E7	2512.0238270364703	-0.9809459143792807	-1006.8881444324941	0.0045343038633980735	0.012770595508060218	1.389583115373999	1.2318753930312414	-1.1499019345406993	1.1280224633391618	5.294982547270636	8.759784785733777	0.8671366140038677	0.967013888888889
ID76881	76881	1	0.9778669476509094	35.91217335406889	32.3676578622928	0.0	189.0	189	1.3069582233926003	1		24531.23936170211	24682.0	15934.0	31986.0	1.3835619E7	2695.494908928728	-0.9809885609676052	-939.2039748911441	-0.002529397298320036	0.003676382930975336	1.3985488783397102	1.2591485513335607	-0.5527611889859602	1.1107099927633726	5.3662794397383875	8.640189522035916	0.9033095681983592	0.9682675814751287
ID53841	53841	1	0.9918314218521118	36.01203214111011	31.955023411890853	0.0	42.0	42	1.3213493004897106	1		24524.293913043497	24629.0	17290.0	32811.0	1.4101469E7	2840.732865190607	-0.9809534647170608	-889.2595381517157	-0.009652227472853186	0.004170339147721675	1.3713113161932595	1.3027696380293234	2.906542642258719	1.0526122778449287	5.485107593851281	8.609123214678672	0.9299876213995368	0.9804587935429054
ID47442	47442	1	0.9839496612548828	35.99396047810019	32.08574668412672	0.0	0.0	0	1.2924069101805504	1		24245.421338155502	24317.0	15956.0	31956.0	1.3407718E7	2679.4360937491833	-0.9810815838059832	-938.5051845446964	0.015793841348699884	-0.0036875920172003336	1.3932345670491209	1.2362725287726832	-0.5052949041184405	1.126963945750912	5.247451285625496	8.47274670633929	0.9185648718146292	0.9778565101860053
ID57940	57940	1	0.9664333462715149	36.246817564667104	32.1269033451729	0.0	69.0	69	1.2906497279808737	1		24590.43875685556	24707.0	17457.0	31371.0	1.345097E7	2620.841598150816	-0.9810231405122213	-970.0863861795675	0.007532355872443074	-0.006539939431750802	1.3856840555107455	1.2551495736423643	-1.1911962778199459	1.1039991444920612	5.233191907131943	8.569140911351582	0.895574988655378	0.9726148409893993
ID63829	63829	1	0.9803552627563477	36.199655415725104	31.79620929200316	0.0	107.0	107	1.3023194927919906	1		24433.019642857136	24479.0	16415.0	32118.0	1.3682491E7	2837.9090430533333	-0.9810667009915677	-892.2383982655413	0.0014611925292724898	-7.160829146889301E-4	1.3586335499423194	1.2634324437122273	2.69437334194573	1.0753511647606353	5.328254430422258	8.801497084418681	0.8643342444690254	0.9730902777777777
ID48983	48983	1	0.9744334816932678	36.92465548313198	31.314689699924983	0.0	10.0	10	1.3167612682324352	1		24447.91623036649	24654.0	17469.0	31476.0	1.4008656E7	2731.642309994778	-0.9811230386645989	-930.3350888613894	-2.863807627599317E-4	-0.005839460821138322	1.4234994325700805	1.2400959728139545	-1.0499880101221968	1.1478945692726972	5.447082584535147	8.832013127934253	0.8775147232493878	0.968723584108199
ID53079	53079	1	0.9919074773788452	36.8556497133396	32.523516218664426	0.0	37.0	37	1.2800559805981546	1		24713.983486238543	24806.0	16056.0	32439.0	1.3469121E7	2753.131186930144	-0.9808710074377738	-920.5887033563198	-0.005373543537906167	-0.00821205176033208	1.401442734577807	1.1960830356986343	-0.922006779018831	1.1716935135353892	5.147635636170645	8.576257847846577	0.8794719717300375	0.9643811219946571
ID63063	63063	1	1.0	35.96240533288098	31.969672971933367	0.0	102.0	102	1.3395442954433658	1		24489.90033783783	24483.0	15957.0	34861.0	1.4498021E7	3189.1997360168134	-0.9810132691024572	-793.523842945272	0.0067707299958308115	-0.0017564399977586008	1.432334836341098	1.271163104857216	-0.5614976349815264	1.1267907563301922	5.637207631115789	9.202324012353372	0.8365248638094978	0.9549114331723028
ID74582	74582	1	0.9414582252502441	35.79030872553991	31.048998187230787	0.0	175.0	175	1.5785616012014412	1		24912.900121802704	25006.0	17089.0	32024.0	2.0453491E7	2094.234949025418	-0.9808991794811466	-1221.8031124966415	-0.15110602617378607	-0.44633984062110044	2.953182875980667	1.2366217536776183	0.7704258632684985	2.3881052287800433	7.828398792957599	17.62082819547371	0.31683282647916344	0.5867474171713576
ID72030	72030	1	0.9754722118377686	36.08290372571109	31.575700482606575	0.0	159.0	159	1.320203787226715	1		24847.78027681661	24977.0	17736.0	31823.0	1.4362017E7	2692.7126481878545	-0.9809665509941616	-951.1834594956626	-6.050147528272907E-4	-5.500762007301819E-4	1.4000245005593812	1.2599735414101507	-0.19104158396678747	1.1111538889876107	5.475601341522256	9.508180613562667	0.761108968754418	0.9536423841059605
ID67425	67425	1	1.0	35.99215051293395	31.529238710816195	0.0	130.0	130	1.3219216848789086	1		24543.700692041544	24685.0	16620.0	32150.0	1.4186259E7	2956.407960658261	-0.9810235774636774	-858.3625908268009	-0.0040107709880240925	0.008569925770786824	1.3440747767945913	1.3266096050084437	1.088626742304865	1.0131652686066874	5.489860720015801	8.837016270039095	0.8834050573964339	0.9697732997481107
ID72545	72545	1	0.9863209128379822	36.38236437985052	31.166377855520096	0.0	162.0	162	1.3299091997694077	1		24919.80722891564	25092.0	17092.0	32067.0	1.4478408E7	2806.4945082512104	-0.9810159402759743	-917.6930656262183	-0.005711718736631198	-0.0035919221357554884	1.4280998287588895	1.2719053361092825	-1.3172068448644112	1.1228035516600638	5.556404486319004	8.861630421772023	0.8891529015773375	0.9693200663349913
ID58722	58722	1	0.98615562915802	37.078339280713784	31.317919097827993	0.0	74.0	74	1.3395442954433656	1		24808.328282828286	24983.0	16858.0	31676.0	1.4736147E7	2768.3102470497206	-0.9809566352458797	-923.249027310721	-0.005484335394564928	-0.0031692242232010176	1.3732115510303775	1.3244545951470401	-0.11421100237067973	1.0368128556931953	5.637207631115787	9.060600723777574	0.8628988891543393	0.9657980456026057
ID52323	52323	1	1.0	36.06842735378683	32.31609860303906	0.0	32.0	32	1.3602789053158544	1		24620.006546644843	24696.0	16819.0	33893.0	1.5042824E7	2970.08944888589	-0.9810309893645659	-857.4063134390153	-0.0011282815956564233	0.009641517461809714	1.403388896222906	1.3483039119938636	-1.5062380102226902	1.0408550206960263	5.813073299202873	9.260288643286913	0.8518568410842686	0.9607227022780834
ID77413	77413	1	0.9905378818511963	36.33969703944396	31.353522478337805	0.0	192.0	192	1.3287710658854746	1		24555.77606837607	24690.0	17082.0	31882.0	1.4365129E7	2809.4832855203226	-0.9809494673753714	-900.1123501195349	-0.009016481788084542	-0.0035324204108983905	1.4061448003073564	1.2784179477538506	0.35745708285889055	1.099910090262671	5.546898233989981	8.908927819674973	0.8782318468267323	0.9757525083612035
ID65381	65381	1	0.9672020077705383	36.851510689972955	31.76268801718703	0.0	117.0	117	1.2859521701640177	1		24299.432780847146	24388.0	17093.0	33000.0	1.3194592E7	2728.5615972240653	-0.980964865557263	-917.8883835377977	-0.00955251603749609	-4.1760058554973236E-4	1.3513859257511598	1.2358051693101864	-0.8537267175701054	1.0935266814796456	5.195166897815809	8.962280136520011	0.8127787467914298	0.9529206625980818
ID68199	68199	1	0.9556026458740234	36.71939086176285	31.86988799497138	0.0	135.0	135	1.2900634687055736	1		24646.00181159422	24721.0	18485.0	32560.0	1.3604593E7	2595.586595890459	-0.9809423209268197	-977.4947004664571	0.003924906757602167	0.005702334380847656	1.3824061674712493	1.2330442578805099	2.7336822489091945	1.1211326427548343	5.228438780967419	8.662416048346742	0.875596090815077	0.9683098591549295
ID69479	69479	1	0.9951412081718445	35.52396574545143	30.116319077998547	0.0	143.0	143	2.0549187410230743	1		25004.079342387424	24918.0	16520.0	36356.0	3.4980707E7	3204.7977425967915	-0.9808406468219428	-798.8364073906416	0.020089989271541427	-0.0721684837509894	2.6401918112660416	1.454560639293078	0.8454806898652812	1.8151129213486656	13.2659751251637	23.87886867853475	0.2923624201941989	0.8577135832821139
ID75367	75367	1	0.9918245077133179	36.495186960111795	32.627960747979984	0.0	180.0	180	1.3389794443554441	1		24762.44763513514	24776.0	17228.0	33887.0	1.4659369E7	2911.589958294222	-0.9810347826898523	-879.8728868191159	-0.003157281117130818	-3.5377657242669706E-4	1.387084001924335	1.3045855094791534	-0.5810581679956257	1.0632373208545896	5.632454504951258	9.028404625978895	0.868331442602438	0.9745065789473683
ID66665	66665	1	0.9776989817619324	35.716432946691945	31.772831273124556	0.0	125.0	125	1.2853637683166215	1		24261.939338235305	24481.0	16400.0	31066.0	1.3198495E7	2663.6489279585367	-0.9810925828063739	-945.2709465335146	0.0017949587061092882	-0.0032378716046562897	1.3493413806546724	1.2410414963821617	-1.0357396759522433	1.087265320771483	5.190413771651301	8.580013082067563	0.8860045342975071	0.9698046181172291
ID60266	60266	1	0.9921028017997742	36.81569707748961	32.807491349997925	0.0	84.0	84	1.3384143548834089	1		24715.61590524535	24914.0	16648.0	32378.0	1.4606929E7	2842.8441505094097	-0.9810071621077243	-898.112411323927	-0.01656012508111183	0.002100372986114454	1.3938598123190142	1.318562109671813	-0.6009286617594645	1.057105920225436	5.627701378786748	9.094590188651358	0.8550167846490953	0.9704918032786889
ID71275	71275	1	0.968112051486969	36.14736094779463	31.73511981959994	0.0	154.0	154	1.283596944432236	1		24762.162062615105	24929.0	16570.0	32313.0	1.3445854E7	2585.9437718943977	-0.9810810897309898	-993.1349535989367	-0.01584531113713612	-0.012352840331110797	1.380182973507585	1.2389645157322917	-0.5320290277569499	1.1139810349546821	5.176154393157754	8.605781000560654	0.8782871038873645	0.9688612099644126
ID78704	78704	1	0.9968283176422119	37.079008817605185	31.665988352530093	0.0	199.0	199	1.2964977403842808	1		24510.395683453266	24675.0	16732.0	31901.0	1.362778E7	2810.6197011359905	-0.9809079101439329	-896.0928228850597	0.0072062097956933895	0.007834560160838555	1.3758432808716463	1.2467039179030197	-0.24685804835875708	1.1035846291281746	5.280723168777103	9.078636596648886	0.805122568234573	0.9594127806563034
ID61042	61042	1	0.9919484257698059	37.07255704362243	31.67061491629021	0.0	89.0	89	1.3011572261679598	1		24826.916071428575	24947.0	17154.0	32158.0	1.3903073E7	2816.0321719222547	-0.9809601997319123	-908.4565459697711	-2.427554860413343E-4	0.005450325774224208	1.3646470945965037	1.2589700833152666	-0.06600624703896521	1.083939255333976	5.3187481780932275	8.578397008807256	0.9082533525165511	0.9721980886185926
ID74099	74099	1	0.9553559422492981	37.13355222327879	32.01460508457979	0.0	172.0	172	1.2753194019842837	1		24885.737037037026	25011.0	18080.0	32077.0	1.3438298E7	2459.699103978707	-0.9810779386772899	-1049.140336488434	2.2144294560188656E-4	0.0029778013064798428	1.3914518881540845	1.1918806177542083	-0.8829730178935148	1.1674423322496148	5.109610626854525	8.656641972974597	0.8568380778822697	0.953859804791481
ID61812	61812	1	0.988745391368866	37.16901023502286	32.562873307134666	0.0	94.0	94	1.3156117601405837	1		24681.192307692287	24867.0	16309.0	32124.0	1.4117642E7	2882.0853898048126	-0.9810259330264957	-885.5423720897618	-8.218017735070674E-4	-0.003518967451194486	1.367869351201476	1.285737625922595	-0.7800140502588916	1.0638790711440418	5.437576332206121	8.732797430441101	0.896000925407648	0.9769427839453454
ID51574	51574	1	0.9521589875221252	36.48461756460351	32.40586706495664	0.0	27.0	27	1.28536376831662	1		24630.6153846154	24718.0	17479.0	32089.0	1.3448316E7	2596.494350533048	-0.9809295992682247	-975.878829560455	-2.398221386400108E-4	-0.01430325725366455	1.3762227146638297	1.2093134766022904	-1.1521014074585385	1.1380198280188614	5.190413771651288	8.610602670684516	0.8797205670200418	0.97153024911032
ID50040	50040	1	0.9777734875679016	35.891026135781544	32.37356483532735	0.0	17.0	17	1.3190572791622321	1		24419.048695652207	24541.0	15782.0	31192.0	1.4040953E7	2778.4552668881456	-0.9810741156106048	-911.1732519434936	-0.0019466793165448023	0.006027497962693076	1.4180620991303863	1.2398535338262155	-0.9204144030201106	1.1437335624266967	5.466095089193219	8.892056655275468	0.8687255691587144	0.96964586846543
ID55672	55672	1	0.9315391182899475	36.63356611551874	32.44720281199163	0.0	54.0	54	1.2753194019842835	1		24466.39591078067	24568.0	18030.0	31044.0	1.3162921E7	2328.656982475449	-0.9809507884720327	-1082.0932564563539	-0.017113075069579233	0.01227000842496884	1.4001610864857608	1.1879935798899333	-0.6145555063081628	1.1785931424103189	5.109610626854522	8.826289737688894	0.82421651217352	0.9589652096342555
ID58238	58238	1	0.9744701981544495	36.71378147585548	30.82527176170716	0.0	71.0	71	1.450180746437313	1		24788.830459770146	24932.0	17275.0	31801.0	1.7253026E7	2399.744442627129	-0.9807383300422533	-1051.9140364199757	-0.12460716326321428	-0.34941815264188014	2.3082820825203227	1.175111136819872	1.2237224229286416	1.9643095960838894	6.606845368677008	13.959952598014858	0.4260260143771843	0.7247132429614183
ID70782	70782	1	1.0	36.97596054391687	31.817824813302018	0.0	151.0	151	1.2982470073013366	1		24810.944344703777	24837.0	16203.0	32675.0	1.3819696E7	2925.1640196510243	-0.9810223527972548	-876.919245596902	-0.01143622728574766	0.01617605990042523	1.3535841128859634	1.2891233055215445	-1.2444514316878075	1.0500036009653395	5.294982547270644	8.695229465478878	0.8800600405013581	0.9686956521739123
ID50817	50817	1	0.9853789806365967	36.58065439255673	32.55154628163043	0.0	22.0	22	1.3069582233925987	1		24519.010600706697	24653.0	16202.0	32163.0	1.387776E7	2737.4266094939067	-0.9810221248276139	-926.0227767401362	-0.008108764781648329	-0.01734807493181522	1.3611375609219654	1.2903184843816684	-1.1630190972001286	1.0548849585567506	5.366279439738375	8.534785091886905	0.9257590540507208	0.9817391304347828
ID79232	79232	1	0.9952569007873535	37.52541990298683	30.725039478103465	0.0	202.0	202	1.3613906986402502	1		24627.133768352367	24763.0	16332.0	31773.0	1.5096433E7	3041.0066393826896	-0.98101700911893	-837.0249332752885	-0.003984402223128556	0.006914282614520347	1.4143625183876556	1.3371025725744328	-1.2104582126593129	1.0577816148124433	5.822579551531907	9.368675566774318	0.8336214774983536	0.9615384615384615
ID54147	54147	1	0.9629521369934082	36.23639101303213	32.19429329565305	0.0	44.0	44	1.278281820382256	1		24476.137037037046	24545.0	17409.0	31986.0	1.3217114E7	2577.435902745789	-0.9809963410479544	-980.4267627441882	-9.638773919718285E-4	0.013617993334171559	1.3614622364536881	1.2296054980638804	-0.565724934660321	1.1072349941484707	5.133376257677108	8.511362418467819	0.8904607778353432	0.9712230215827337
ID48262	48262	1	0.9905328154563904	36.338914879325436	32.38211180994675	0.0	5.0	5	1.3029002372992455	1		24424.242857142846	24489.0	16131.0	32314.0	1.3677576E7	2799.9192938060273	-0.9810207573974067	-901.7889544798526	0.0016008691908699288	0.006529342095170185	1.41192381568484	1.228429983159004	-0.879906605371604	1.1493726423495194	5.33300755658677	8.637994703965235	0.8981651424370953	0.9799126637554584
ID64134	64134	1	0.9791649580001831	37.472328597581196	31.884410494288442	0.0	109.0	109	1.2947461101220632	1		24418.593862815887	24582.0	17638.0	31045.0	1.3527901E7	2710.717821168786	-0.9810108421644654	-930.7529882562327	0.003269361898980143	0.013968374239536056	1.386583528732895	1.2310959299957618	-0.3842674185619014	1.1263001484682582	5.266463790283556	8.791523321304943	0.8562502307993184	0.9626411815812336
ID62600	62600	1	0.9857878684997559	35.826337514245814	32.28480964898716	0.0	99.0	99	1.3491105808192356	1		24457.640599001686	24635.0	16992.0	32068.0	1.4699042E7	2780.8841167182136	-0.9811044406145775	-913.3077668949818	-0.00991214999536986	0.005123067524001618	1.387764037487661	1.3365882668790117	2.401650802773356	1.038288358409839	5.71801077591256	9.302194782095684	0.8303935654348478	0.9670418006430866
ID72841	72841	1	0.9271351099014282	36.28666108611603	31.764812601487137	0.0	164.0	164	1.253783379748496	1		24903.823416506722	25027.0	19208.0	31462.0	1.2974892E7	2528.301175521405	-0.9810011767365003	-1017.208646060997	0.012676534142429887	0.0016180551783995462	1.3213886256634593	1.2368992762306792	0.06262692242637269	1.0683073804443095	4.938498084931963	8.463238889662309	0.8664261554427575	0.9728464419475654
ID57483	57483	1	0.9744014739990234	36.358004017555636	31.282359853031885	0.0	66.0	66	1.316761268232435	1		24638.86140350879	24865.0	16558.0	32099.0	1.4044151E7	2756.8512520808886	-0.9810489773598491	-925.3272142887864	0.0025732569080337514	-0.005620595267462291	1.366084902261588	1.304402269007942	-0.4989396821814711	1.0472880450449986	5.447082584535146	8.956362234127631	0.8533172474026396	0.9703640982218451
ID53388	53388	1	0.9481353163719177	36.730795077880806	32.726594494082676	0.0	39.0	39	1.273538643281866	1		24485.743445692868	24672.0	17761.0	30131.0	1.3075387E7	2381.4059494671856	-0.9810454612411402	-1064.353195271904	-7.015478285684277E-4	0.007495836086624574	1.2905091859529851	1.2673964676381275	0.9831131830420974	1.0182363758342563	5.09535124836097	8.629377601664483	0.8598546520420449	0.9701357466063351
ID70285	70285	1	0.9697121381759644	36.063833460276456	32.21010218421975	0.0	148.0	148	1.294161706521936	1		24712.754068716094	24818.0	16002.0	31932.0	1.3666153E7	2672.23806099412	-0.9809375410325318	-951.7840688428042	-5.300666024340494E-4	-0.0024184148844903493	1.405160791025973	1.2080843701841883	-0.6633596883152669	1.1631313389243978	5.2617106641190405	8.546314756305776	0.9052719414826618	0.9770520741394525
ID71565	71565	1	0.9950287938117981	37.426167011728765	31.48812625095757	0.0	156.0	156	1.3468658029234535	1		24892.290000000023	24997.0	17486.0	33132.0	1.4935374E7	2937.668378448499	-0.9808276983182259	-866.9829299815511	0.005047167490001967	0.004823195425674128	1.4401753603569076	1.2762930097324805	-1.2199787195370229	1.128404958246052	5.6989982712544975	9.018468304813785	0.8805272943456767	0.9716369529983792
ID67727	67727	1	0.9476751685142517	36.786227650844666	32.45004792044389	0.0	132.0	132	1.2447000673282274	1		24506.517509727633	24725.0	17375.0	31426.0	1.259635E7	2400.5728216433054	-0.980984381755755	-1053.29095375329	-0.004707673977377103	-0.006048557902119293	1.3862283034591238	1.166678834885688	-0.9756790083173438	1.1881832960438914	4.867201192464213	8.436723875424423	0.859293431578315	0.9561157796451912
ID74894	74894	1	0.9949430227279663	36.13458775982085	32.56486144533637	0.0	177.0	177	1.3133097255508417	1		24833.96315789474	24881.0	16458.0	34668.0	1.4155359E7	3028.003990354014	-0.9808371677137799	-839.5697858226737	-0.003257559681654106	-0.00944462524613516	1.4179276134757912	1.2598097032074445	-0.949890087218735	1.1255093605532507	5.418563827548057	9.011039796387614	0.8385795013061937	0.9531772575250832
ID77968	77968	1	0.9675859212875366	36.092473543012225	32.521249409288245	0.0	195.0	195	1.285952170164019	1		24436.83729433273	24585.0	16531.0	30856.0	1.336695E7	2579.4568608374916	-0.9810173420910627	-979.1886870990725	0.0037898290830034403	0.0027753201591345237	1.3727815649746982	1.2200001406604573	-0.6915933659679017	1.1252306612288843	5.1951668978158185	8.67549073698002	0.8674036938615989	0.962147887323944
ID66963	66963	1	0.9391501545906067	36.33255921264315	32.03336582884919	0.0	127.0	127	1.2604028724445397	1		24351.410305343525	24368.0	17490.0	31116.0	1.2760139E7	2368.159599093136	-0.980927218147241	-1057.7082454676242	-0.0011641969768417676	0.019631338408760753	1.4045927734142953	1.1604835211492717	-0.793038875714547	1.2103513301276978	4.990782472741633	8.51814302193675	0.8643480365361248	0.9650735294117646
ID69010	69010	1	0.9783651232719421	35.63680669109028	32.209858596870426	0.0	140.0	140	1.30057570335627	1		24582.574239713773	24785.0	16495.0	30520.0	1.3741659E7	2684.6849987321907	-0.9810605513637616	-948.6204882357954	0.007179143123383169	0.009684183105518631	1.3515519754220147	1.2884059282038989	-1.2625118136633655	1.0490109877918246	5.313995051928715	8.578799869235516	0.9073564624028988	0.9789842381786347
ID59028	59028	1	0.9726388454437256	36.92457575738062	31.869085119934137	0.0	76.0	76	1.2912357210771177	1		24842.912568306027	24884.0	17907.0	33451.0	1.3638759E7	2712.660838449684	-0.98100692808456	-946.0495221536447	0.003664912856130877	0.012824733194112672	1.3666330606946084	1.2407026309766533	-0.950634203388273	1.1014992848196232	5.237945033296449	8.840508642488835	0.8422020507133204	0.9658194566170025
ID47765	47765	1	0.9950059056282043	36.059612691950385	31.925989826426665	0.0	2.0	2	1.3110036487487944	1		24431.88224956063	24474.0	15840.0	33995.0	1.3901741E7	3068.5929223476783	-0.9809600733787092	-820.415211706122	-0.007957602002024994	0.0061670405149287	1.4333275898472957	1.2136234678001419	2.5008820313641635	1.181031537273581	5.399551322889999	8.6764079475935	0.9013378535536619	0.9793103448275865
ID60566	60566	1	0.9808931350708008	36.81440050459585	32.616777251368994	0.0	86.0	86	1.3253508000690808	1		24830.16407599309	24912.0	16908.0	32537.0	1.4376665E7	2755.8607869746875	-0.9809358571540568	-927.2047253634321	-0.003242813469806085	-0.003047844534949246	1.3917177643880454	1.2814074482293156	-0.5122574475784989	1.0860852778022787	5.5183794770028785	8.888623292522892	0.8777127846137998	0.9642857142857137
ID69783	69783	1	0.9846834540367126	35.68945252863942	32.01566406016716	0.0	145.0	145	1.2812373892304252	1		24623.622920517588	24816.0	16341.0	29841.0	1.332138E7	2658.8759178338214	-0.981140316280847	-963.5640615048627	-0.002880667687873633	4.936666327237448E-4	1.3482330670837053	1.2313323483155387	-1.2702469863174604	1.0949383965491417	5.157141888499692	8.781946772586739	0.8403057654585283	0.959328028293546
ID52632	52632	1	0.9843000769615173	36.786013781904316	32.83533971137434	0.0	34.0	34	1.308693508365833	1		24702.677248677235	24795.0	16504.0	32088.0	1.4006418E7	2828.204139932556	-0.9809550007557579	-899.769757626177	-0.015874457928973615	0.0055772064016939415	1.3822657311388578	1.2771376286099427	-0.951803705993681	1.0823154060877043	5.380538818231928	8.957070128697014	0.842759552784669	0.9658703071672358
ID66200	66200	1	0.9514172077178955	36.00553876182249	31.69916418849015	0.0	122.0	122	1.2592019166001778	1		24143.161290322576	24380.0	18284.0	29274.0	1.2723446E7	2398.1907784948303	-0.9810213469966333	-1040.7669078430263	-1.7367715093052468E-4	0.002142003556407511	1.3389890796402284	1.1969573641143385	0.7065033211436942	1.118660630515426	4.98127622041261	9.265952490433452	0.729071884362223	0.9518619436875575
ID76189	76189	1	0.9873780012130737	35.84153780852418	32.1946359235383	0.0	185.0	185	1.3372834595780683	1		24617.282094594586	24705.0	16142.0	33382.0	1.4573431E7	2906.9236394338764	-0.9808909647045824	-869.3976178781146	-0.007131295610598105	-8.905962410028854E-4	1.4041774966540452	1.2999487395487588	-0.420344093836473	1.0801791285566127	5.618195126457728	8.97558408172059	0.8763573700307108	0.962540716612378
ID56733	56733	1	0.9909249544143677	35.47878356003235	30.15998067760066	0.0	61.0	61	2.067031432950771	1		24690.74734607219	24749.0	17253.0	33698.0	3.4888026E7	2701.902801704782	-0.9810256425657549	-944.9477415380537	-0.04809621984491468	-0.03118178646266618	2.5565900862585043	1.6256654362854546	1.0665992342995718	1.5726422111182699	13.42282828859273	16.982995929754654	0.5848241354857997	0.9057087876844135
ID51870	51870	1	0.9882904291152954	36.64469117019737	32.647502907616044	0.0	29.0	29	1.3161866396786759	1		24639.898778359508	24835.0	17544.0	32381.0	1.4118662E7	2798.9069370352076	-0.9809854191414484	-908.3563409494067	-0.008644338263804001	-0.006215333914923458	1.3648025212037869	1.2994121810989476	-0.6901214723306054	1.050323016096045	5.442329458370624	8.738606162805718	0.8955923172889267	0.9662447257383968
ID50336	50336	1	0.9288260340690613	36.294846777099444	31.45496979672695	0.0	19.0	19	1.2244796221286152	1		24377.187499999996	24655.0	19001.0	29177.0	1.2091085E7	2309.44652495818	-0.9811307289503012	-1097.6842625531149	-0.006067341659783291	8.837200905395546E-4	1.3129257171492386	1.167246231457459	1.081868453843848	1.1248061306737995	4.710348029035196	8.396661063854864	0.8395558935771851	0.960271317829457
ID65697	65697	1	0.9901188611984253	36.455350302727254	31.438313695078786	0.0	119.0	119	1.3207766680465702	1		24318.6701388889	24333.0	16393.0	33061.0	1.4007554E7	2987.6047056278	-0.9810291251270029	-841.8626155658131	-0.0033049318160076196	0.0044025251677903025	1.3541481157772715	1.295152351416527	-0.9969572501266352	1.0455512158829963	5.480354467686756	9.147604887399538	0.823007357539796	0.9680940386230061
ID48550	48550	1	0.9784402251243591	36.61593012534551	31.938568563842665	0.0	7.0	7	1.3092714255979605	1		24415.220070422547	24417.0	17720.0	32845.0	1.3867845E7	2718.2745511183816	-0.9810049778949745	-927.7452244284096	-0.0017051128336634232	-0.001989461437265684	1.3642131125423087	1.2775433869478117	-0.9701126034864345	1.0678409253884993	5.385291944396441	9.088857087641644	0.819220038265646	0.958544839255499
ID61353	61353	1	0.9621526002883911	36.77425677757362	31.678078880564424	0.0	91.0	91	1.2900634687055734	1		24852.171846435107	24863.0	17896.0	32961.0	1.3594138E7	2681.515532151417	-0.9809778755785565	-955.9038734309077	-1.3186987489170138E-4	-0.0013174983512167467	1.3342392220885981	1.256559951241611	2.3814283476791567	1.06181899301361	5.228438780967418	8.693528965249525	0.8693400352462104	0.9666080843585236
ID55980	55980	1	0.9905337691307068	36.01450315338752	32.10711383245036	0.0	56.0	56	1.3429284127404293	1		24469.763819095475	24565.0	16744.0	32245.0	1.4608449E7	2897.3270474056503	-0.9810079725077624	-872.4960291606114	-0.0028470268868881162	0.011165565003056387	1.3843500985138846	1.3466930838826807	0.2128503668526991	1.027962581141825	5.665726388102885	8.796549725852644	0.9201120904538724	0.9875724937862476
ID62126	62126	1	0.9701940417289734	36.99325501429968	31.49350771895894	0.0	96.0	96	1.2519719893784476	1		24625.096525096516	24831.0	18198.0	29926.0	1.27558E7	2556.761118706837	-0.9810931627215778	-999.5606402592883	0.005698848743139837	-0.005025754726336682	1.29549010016251	1.2451184801259385	2.9790658821087463	1.0404552826422404	4.924238706438412	8.831522546257123	0.7933736961168474	0.943533697632058
ID59823	59823	1	0.9968312382698059	37.096389859302946	31.497334160108966	0.0	81.0	81	1.3058000856167276	1		24898.00531914895	25086.0	16923.0	32725.0	1.4042475E7	2862.488521305812	-0.9808801568183995	-892.4469716030494	0.004785594573973111	-0.009242513978547808	1.3614333655835973	1.2859381078601504	1.6435859385099072	1.0587083136132218	5.356773187409354	8.7419072876178	0.8808475073090634	0.9757575757575755
ID53680	53680	1	1.0	36.32608152082547	31.435927207007783	0.0	41.0	41	1.3310463604729172	1		24639.794168096047	24659.0	15478.0	34382.0	1.4365E7	3233.898129002083	-0.9810148669728858	-787.4131813457863	0.015350122992688599	0.010792771952439556	1.3994271832604026	1.308102225641399	-0.6691305006347454	1.0698148476692824	5.56591073864805	8.872692103417654	0.8884546794110708	0.9725913621262456
ID54448	54448	1	0.98085618019104	36.964018891123025	32.95287976528727	0.0	46.0	46	1.3479886591442556	1		24415.66888519137	24528.0	17020.0	31429.0	1.4673817E7	2852.9850592867797	-0.9809792899921786	-882.738847640951	-0.0030960667361039766	0.0011473248330111743	1.378917097380644	1.3360871492292365	-0.04060395901860881	1.0320562533485298	5.708504523583532	8.821283611133872	0.9218677945084569	0.9732576985413294
ID68529	68529	1	0.9853741526603699	36.11373905957805	32.439241243341534	0.0	137.0	137	1.3127335861392384	1		24567.95606326888	24672.0	16934.0	32425.0	1.3979167E7	2719.5517456025395	-0.9810204020436796	-933.8835522660056	0.009099995045767265	0.014502803843279339	1.3779843826979665	1.2709959954372656	-0.36136201379345695	1.0841768090889172	5.4138107013835475	8.957639124675175	0.8478632393607756	0.9652542372881359
ID49585	49585	1	0.9897541403770447	36.96425803074847	32.546420361717516	0.0	14.0	14	1.3144612467940295	1		24423.867132867115	24527.0	16402.0	32665.0	1.3970452E7	2798.4199563356606	-0.9809333479405924	-898.0418852560249	-0.002353662825384468	0.0012616807641935297	1.352969651309214	1.2846677898988514	-0.8367626381797938	1.0531669447521061	5.4280700798770845	8.632205962424152	0.9154017158420132	0.9769033361847734
ID74416	74416	1	0.9801033139228821	36.09168242825503	31.588391709788837	0.0	174.0	174	1.3127335861392386	1		24889.910683012284	25078.0	17712.0	31380.0	1.4212139E7	2759.0887722963867	-0.9810790722923214	-935.5117471314353	2.208697319671907E-4	8.822945241653159E-4	1.340073094470834	1.3006355245008756	0.7803859339085399	1.0303217690329445	5.413810701383549	9.084569080568505	0.8243360004836333	0.9644369178662153
ID51123	51123	1	0.9936798214912415	36.93357580274732	32.72893903873073	0.0	24.0	24	1.3412374214135971	1		24543.59060402684	24760.0	16533.0	32703.0	1.462798E7	2999.060133477501	-0.9809528612243124	-842.9490241844427	-0.00872791067002202	-0.001660781640206061	1.3733906428796823	1.3431310203705182	-0.13874602434469024	1.0225291665892853	5.651467009609334	8.671250829968226	0.9445121797077163	0.985086992543496
ID77239	77239	1	0.9949019551277161	35.74583281846153	32.02580929228888	0.0	191.0	191	1.3429284127404293	1		24478.51342281877	24651.0	16140.0	32645.0	1.4589194E7	2970.7438739355193	-0.9810378929163092	-852.6072332040046	0.00180238184581087	-0.0013828754242042173	1.3959209889464845	1.300513197315678	-0.2819898535005673	1.0733616481768373	5.665726388102884	9.247965111018184	0.8324786346234891	0.946031746031746
ID79034	79034	1	0.9937705993652344	36.61585204641878	30.697363516525723	0.0	201.0	201	1.5752034660476544	1		24587.629268292676	24672.0	16305.0	32265.0	2.0161856E7	2646.1338737438823	-0.9809690428876624	-957.9205965949635	-0.2686263416494541	-0.36517599690500613	2.83764590804117	1.2383378699606475	0.6073702937586671	2.2914957031325756	7.795126909805975	17.274541375107635	0.3282615396398843	0.6094388703084354
ID58556	58556	1	0.9637551307678223	36.913197089434355	31.99390112002521	0.0	73.0	73	1.2519719893784467	1		24791.144787644782	24809.0	16370.0	32204.0	1.2841813E7	2559.940792858661	-0.9809203106124109	-995.7701038986894	6.042890486631663E-4	0.0019872580462735575	1.3825555284757316	1.1477869864246912	2.2658093343079733	1.2045401671457652	4.924238706438405	8.91049789067555	0.7793723929988108	0.9601482854494904
ID62912	62912	1	0.9968146085739136	35.790814823934845	31.771830815125885	0.0	101.0	101	1.3378490267251875	1		24458.7436762226	24572.0	16047.0	32630.0	1.4504035E7	3029.2408398712523	-0.9809530852837764	-831.6755581717822	-0.0022200359143777293	0.010924690751154629	1.3882013967923983	1.3138708088513606	-0.13808091088845267	1.056573741832365	5.622948252622245	9.019026474104688	0.8686696082353379	0.9696721311475406
ID63681	63681	1	0.9855616688728333	35.81670545137605	31.469919812511858	0.0	106.0	106	1.3333177722966036	1		24373.84300341299	24524.0	17145.0	30263.0	1.4283072E7	2707.544868126245	-0.9809671292196918	-927.958381619544	-3.1537946823170614E-4	0.0035561377489042303	1.388126455035101	1.302096050897562	-1.5620376093169592	1.0660707050591516	5.584923243306118	8.786981033749871	0.9089661173851319	0.9816207184628235
ID71872	71872	1	0.9947540760040283	36.79293628410696	31.52372213001537	0.0	158.0	158	1.2918214483565402	1		24856.822784810167	24967.0	16677.0	32291.0	1.3745823E7	2793.775456594755	-0.9810189759841442	-919.690887414203	0.0026657291882297	0.0018526978576508845	1.334524649229565	1.2708718581081824	1.5556725605639832	1.0500859238602829	5.242698159460968	8.720057946151634	0.866415028533348	0.9558058925476606
ID73664	73664	1	0.9953042268753052	35.58979396371072	31.68880338682946	0.0	169.0	169	1.4094416393051827	1		24841.220700152204	24950.0	16505.0	32814.0	1.6320682E7	2839.498471850975	-0.9809035091215332	-898.7398695473119	-0.24321457633966906	-0.13717973135608139	2.132222298350014	1.1470097217655122	0.42499567165819596	1.8589400402535672	6.2408546540093015	12.868626277902699	0.4735758583689556	0.7455990914253257
ID67267	67267	1	0.9600830078125	36.80558815267229	31.68857913814076	0.0	129.0	129	1.2741325060529072	1		24476.8264925373	24674.0	17829.0	30644.0	1.3119579E7	2558.855519897138	-0.9809758529921278	-986.4894926151698	-0.006366138076514845	-0.0010492524571646166	1.327954213042885	1.2474206562496881	-0.30938900778268275	1.0645600635116284	5.100104374525491	8.63712726673267	0.8591129990698535	0.9606087735004474
ID78531	78531	1	0.9685754179954529	36.8896623780614	31.650086307125793	0.0	198.0	198	1.2941617065219349	1		24484.70343580471	24512.0	16564.0	33039.0	1.3540041E7	2689.725071938578	-0.9809311295756645	-936.5489943634605	-0.01469327406220741	-0.021119891369074995	1.385826405307814	1.266950855572512	2.632337314730373	1.0938280669786393	5.261710664119032	8.993631091191594	0.817460334049377	0.9534883720930228
ID52934	52934	1	0.9967970848083496	36.226661362226054	32.25803677535027	0.0	36.0	36	1.2970810914780888	1		24723.57271095154	24719.0	16799.0	34279.0	1.377103E7	2947.720757808745	-0.9809321412895071	-862.9625018628814	-6.892035606733889E-5	-0.002243441200533065	1.3988429754078102	1.2262181758300315	-0.6929781391447385	1.1407782097675467	5.285476294941618	9.30365999479009	0.7673373399737979	0.9488054607508538
ID57800	57800	1	0.9968374371528625	36.1454870365186	32.22983003511128	0.0	68.0	68	1.3190572791622321	1		24677.914634146335	24734.0	15597.0	34263.0	1.4165123E7	3076.8679290367436	-0.9809794646672415	-827.3071512120515	-0.0030742371882169577	0.0014149190773847394	1.4459626577799778	1.226558389868375	-0.8318725917086046	1.1788779643300533	5.466095089193219	8.687805697507232	0.9100533396962636	0.9737510584250632
ID66504	66504	1	0.9585515260696411	36.37962310057079	31.494095195125844	0.0	124.0	124	1.267584713322063	1		24334.35216572505	24485.0	16978.0	31763.0	1.2921541E7	2552.9144385314366	-0.9809924836255095	-983.9065040889408	0.003884743157202192	-0.010129528508991662	1.3647780370026197	1.2065163933206307	-0.8873883316730238	1.1311723939750324	5.047819986715821	8.428537124788594	0.8929133470885625	0.9645776566757494
ID68043	68043	1	0.9568542838096619	37.17620261189945	31.45567345585006	0.0	134.0	134	1.2941617065219355	1		24642.971119133574	24751.0	18166.0	31595.0	1.3652206E7	2516.038611013739	-0.9810021268962164	-1011.5112764975805	0.002864592234267791	-3.7568713048692393E-4	1.3764710201295385	1.2292879357978668	-1.2487789766982729	1.1197303577506785	5.261710664119037	8.841482870971527	0.845836860573813	0.9609375
ID48843	48843	1	0.9813617467880249	37.11144309983293	31.795659396298237	0.0	9.0	9	1.3058000856167278	1		24422.992907801436	24535.0	17561.0	31804.0	1.3774568E7	2667.1583397289796	-0.9810629566243309	-948.778388899546	-0.002696612893548901	-0.0030393534083629874	1.3383445303171286	1.2808315725541752	-0.0905278709011879	1.0449028264100828	5.356773187409355	8.735913511335205	0.882056634226074	0.971551724137931
ID52171	52171	1	0.9622424244880676	37.0037637241375	31.50884347380387	0.0	31.0	31	1.2830074624519248	1		24739.793040293032	24895.0	17174.0	31730.0	1.3507927E7	2513.04432274846	-0.9809424202168471	-1013.4484870880879	-0.007633487562583182	0.0031451266515205435	1.3922433378108572	1.2079308814771457	-0.4636395008967753	1.1525852672201913	5.171401266993233	8.426963503814907	0.9151154242268011	0.9801801801801795
ID70605	70605	1	0.944657564163208	36.51679855044224	32.352918334214635	0.0	150.0	150	1.2835969444322346	1		24756.85294117648	24814.0	18223.0	32077.0	1.3467728E7	2516.4752382534407	-0.9810312425611143	-1017.599128980919	-0.008145682880241152	-0.004358263656082446	1.3701780843071576	1.2218576699562078	2.506452285232477	1.1213892730699686	5.176154393157743	9.12023125296404	0.7819975366441652	0.954425942156004
ID71117	71117	1	0.9837758541107178	35.509077824908786	31.055916466087773	0.0	153.0	153	1.5670180342373203	1		24819.5413070284	24898.0	16903.0	32462.0	2.0128648E7	2340.062517727223	-0.9808784040495914	-1088.1463811982915	-0.2133761054932003	-0.5087527908804712	2.7816443461378886	1.2180754905073263	0.7530878579601564	2.2836387135409306	7.714323765009217	17.0140283554554	0.3348832466626613	0.6344800625488665
ID65229	65229	1	0.9850270748138428	36.22068275717436	32.37839336828809	0.0	116.0	116	1.3115805480720946	1		24319.46126760564	24343.0	15887.0	33214.0	1.3813454E7	2960.2813540517045	-0.9809302477634418	-845.169920381836	0.002143703551876575	-0.002631133231117791	1.4172931621013543	1.2504106856632902	-0.8066260921423992	1.1334621323629683	5.404304449054514	8.995904565280622	0.8391894044677847	0.9676595744680854
ID55508	55508	1	0.9761619567871094	37.11935775813062	32.84694897787985	0.0	53.0	53	1.2841861558217396	1		24407.600732600742	24615.0	16796.0	31356.0	1.332655E7	2726.880844366986	-0.9809143086585554	-920.0514169844289	-0.011563055443177523	-0.00880374144818925	1.35748354025239	1.2413279102927868	-0.7625234000396524	1.0935736874974527	5.180907519322271	8.612561825159675	0.8777099043348405	0.9714795008912653
ID59349	59349	1	0.9715427160263062	36.578017133512155	32.71757817893303	0.0	78.0	78	1.3167612682324341	1		24744.654450261783	24980.0	18335.0	31828.0	1.4178687E7	2622.2695394885113	-0.9810782678042379	-978.5360342271969	-0.002178089646003497	0.0025875368908482885	1.3539361822885276	1.3042933665139698	3.0722107187311476	1.0380610812330051	5.4470825845351385	8.760397104239113	0.8919206888659266	0.9662731871838114
ID60120	60120	1	0.9545608162879944	35.96248592111634	31.723908692093932	0.0	83.0	83	1.279464867206859	1		24729.97227356746	24921.0	17797.0	30348.0	1.3378915E7	2390.829313959714	-0.9810937548078604	-1073.5203422470875	-0.0024360926719069345	-9.516361558688731E-4	1.359568819256054	1.2273252096099818	-0.727677829643585	1.107749444573127	5.142882510006149	8.76088943446877	0.842015464971111	0.9704035874439457
ID69339	69339	1	1.0	36.318494910416945	31.718432235108	0.0	142.0	142	1.3058000856167273	1		24737.092035398196	24774.0	16382.0	32591.0	1.3976457E7	2854.7981692685635	-0.9809492316230186	-892.3541864959267	-0.002195553873248932	-0.005291639901576221	1.37951446362196	1.2519278362418835	-1.2486549345275026	1.1019121259920812	5.356773187409352	8.601980729911483	0.9097376981145732	0.9749134948096883
ID51420	51420	1	0.9699594378471375	35.749460699012175	32.29180460630416	0.0	26.0	26	1.2759124359163514	1		24519.947858473	24663.0	16853.0	29941.0	1.3167212E7	2583.962905264633	-0.9811011922768358	-985.2414170907371	0.0037202096744550525	-0.004187846951473757	1.3497671197327814	1.2282431953428434	-0.8960601584049086	1.0989412559749754	5.114363753019048	8.578831416847917	0.8732633032151795	0.9650224215246636
ID77791	77791	1	0.9589294195175171	36.905553522744306	32.89321863921889	0.0	194.0	194	1.291235721077118	1		24421.182971014492	24614.0	17126.0	30407.0	1.3480493E7	2502.025546227387	-0.9809910830350478	-1007.4248044993953	-0.0014920498729347484	-0.008116883180638705	1.3333252132547353	1.2736084608165221	-0.5470913590711717	1.046887842123731	5.237945033296451	8.648108239099123	0.8800930015445044	0.9726390114739628
ID50660	50660	1	0.9968497157096863	36.68551585761204	32.392560786270394	0.0	21.0	21	1.3156117601405823	1		24581.71453590192	24595.0	15937.0	33486.0	1.4036159E7	2895.111248497077	-0.9809534036871674	-874.5968547396203	1.5524194708077714E-4	0.0042887721139377505	1.4133694893362183	1.2559041864562661	2.1531581088371823	1.125380028650327	5.4375763322061115	9.246140412761273	0.7992713793307549	0.9581239530988276
ID61668	61668	1	0.9769234657287598	36.30081111960987	32.46949437970688	0.0	93.0	93	1.2865403029046512	1		24717.846435100535	24865.0	16555.0	30498.0	1.3520662E7	2642.8152935852972	-0.981028770933208	-967.2975558588364	-0.006206382558954752	-0.012241323629273607	1.361608590186746	1.251967598291056	-0.8633745180512903	1.0875749436689501	5.199920023980327	8.683386559485859	0.8666191032839579	0.9698581560283684
ID68837	68837	1	0.9936184883117676	36.535559777252196	31.925193581769296	0.0	139.0	139	1.2865403029046507	1		24730.90859232176	24730.0	16831.0	32218.0	1.3527807E7	2711.5678275131563	-0.9810206009109517	-942.8557738282673	0.0015891069110071372	-0.005583282915108287	1.3737282063913934	1.2234750624458868	-0.6836422602662837	1.12280850550818	5.199920023980321	8.621164201011524	0.8791737131668719	0.9664310954063605
ID49894	49894	1	0.978796124458313	36.631868602894166	32.818048245692104	0.0	16.0	16	1.2847750969927219	1		24389.201834862375	24554.0	16214.0	30227.0	1.3292115E7	2705.7201722211184	-0.9810057303918377	-931.0942614593271	-0.0021859712741007006	0.016162416763788566	1.3767780531632	1.2288235127970464	-0.8640517894974316	1.1204034092978736	5.1856606454867755	8.804917923912152	0.8405495747180021	0.9520069808027923
ID53992	53992	1	0.9682942628860474	36.47145288045157	31.710581615638777	0.0	43.0	43	1.2729445034579374	1		24571.377570093468	24667.0	15859.0	32467.0	1.3145687E7	2613.166310109244	-0.9810419054643602	-973.1624091318095	0.03219488654330438	0.018959672487215678	1.4377414253504137	1.2055264303799103	2.526084157505065	1.1926253868173782	5.090598122196463	8.451862601501087	0.8955169706003466	0.974522292993631
ID70121	70121	1	0.9661838412284851	35.89987565241678	31.865614858594334	0.0	147.0	147	1.2711604177830755	1		24725.95684803	24893.0	16550.0	31226.0	1.3178935E7	2546.21917265621	-0.980930711156586	-999.0590386375317	-0.002838119913630678	0.002264639638285919	1.3863650263279006	1.1953405435451234	-0.6515009308672128	1.1598075827129894	5.076338743702919	8.93588070362996	0.7988876996580754	0.9468085106382975
ID76008	76008	1	1.0	36.03889479461592	32.36019492200989	0.0	184.0	184	1.3535889685077847	1		24657.92459016393	24750.0	16374.0	32115.0	1.5041334E7	2743.5708607935844	-0.9809022451947269	-923.2381658984197	-0.028169178593672305	-0.02478089263241381	1.424962464824376	1.3199028225894676	0.6391789333154689	1.0795964978912582	5.7560357852286845	9.69446175654836	0.769637013721115	0.9139622641509437
ID48107	48107	1	0.9619844555854797	36.849363170494655	32.352611041644366	0.0	4.0	4	1.2953302500616024	1		24449.821818181852	24549.0	17089.0	31812.0	1.3447402E7	2537.153867224293	-0.9810487906352596	-997.7289303322673	-0.0023565227894961622	-0.0047801842459888905	1.3647149504885236	1.2363882866591742	-1.0738359486928544	1.1037915557871378	5.271216916448059	8.795705046551	0.856208307896866	0.9651871192341167
ID63982	63982	1	0.9729663729667664	36.749844420111934	31.432743405461032	0.0	108.0	108	1.2906497279808729	1		24402.577132486385	24603.0	17164.0	31775.0	1.344582E7	2686.999660476979	-0.9810464419940188	-940.1494506137205	-0.010950769404279378	0.00781513798861682	1.387426192373188	1.2406601269356927	-1.2473893712944213	1.1182967536806336	5.233191907131936	8.799765093230414	0.8492476762541186	0.963254593175853
ID67566	67566	1	0.9771301746368408	36.04075224107833	32.28988439029277	0.0	131.0	131	1.3190572791622321	1		24406.638260869524	24436.0	17298.0	32298.0	1.4033817E7	2693.183094872253	-0.9810015419912254	-935.8870049730401	-0.006921917485483202	0.0012439888595224518	1.3865651579915563	1.2678555370796425	2.5736489112051224	1.0936302421215494	5.46609508919322	8.884195810901142	0.8702635671503638	0.9688289806234212
ID57330	57330	1	0.9721089005470276	35.94258804608905	31.864351022341467	0.0	65.0	65	1.2759124359163518	1		24589.13059701491	24650.0	16453.0	31238.0	1.3179774E7	2551.1530194613833	-0.9810983601636006	-1000.5751827176152	-0.02826173863678584	-0.012604638560047728	1.3865048861913067	1.2217140223848186	2.538459541285037	1.1348849737230746	5.1143637530190516	8.82959802232088	0.8243651295679975	0.9615728328865052
ID72691	72691	1	1.0	36.461329702970204	31.245037146519586	0.0	163.0	163	1.3264918685542864	1		24960.12758620689	25090.0	15744.0	33107.0	1.4476874E7	3108.1655537910287	-0.9809558426384168	-827.2949063350287	2.3404711593409672E-4	-3.900388096913014E-4	1.376025337869905	1.292871962900843	-1.0750703904520902	1.0643167903359039	5.5278857293319135	8.714789080461346	0.9146504655143465	0.9806070826306914
ID58100	58100	1	0.9729640483856201	36.273219053270225	31.646244802255293	0.0	70.0	70	1.2912357210771193	1		24684.254545454536	24820.0	16387.0	31923.0	1.357634E7	2583.331523483815	-0.9809406631374885	-983.5689726283072	-0.006089501297725993	0.004758628629491168	1.4150979721472932	1.1883601909328698	-0.8678671057775021	1.1907988696898646	5.2379450332964606	8.825180000438168	0.8451302687062826	0.9649737302977232
ID74741	74741	1	1.0	36.39676548489767	32.688402011114974	0.0	176.0	176	1.335585321166623	1		24837.083333333332	24855.0	16016.0	34150.0	1.4604205E7	3023.333559295265	-0.9809449330254593	-845.8214097604548	0.010046580611211395	0.005242287211180394	1.4406433228723432	1.2693745007051473	2.4531614577153373	1.1349237928381692	5.603935747964172	9.390946092773184	0.7985172751913342	0.9439551641313045
ID76532	76532	1	0.9815059900283813	36.993027787459795	31.520672465933455	0.0	187.0	187	1.300575703356269	1		24667.913824057447	24920.0	17659.0	30679.0	1.3740028E7	2717.1995402401362	-0.9810893315135915	-941.9818993211445	-0.004010456607892228	0.009151713143286548	1.3536046568098385	1.2721575142908568	0.4147856099944428	1.0640228443443838	5.313995051928709	8.802496913215165	0.8618253150719088	0.9580119965724077
ID47607	47607	1	0.9432148337364197	36.74167346954781	32.196820242453256	0.0	1.0	1	1.2818276852254509	1		24353.218348623865	24449.0	17949.0	31603.0	1.3272504E7	2399.3829510910173	-0.9809493495564978	-1045.2581557973901	0.016101023662165398	-0.002554312762256285	1.4139984553281457	1.2007173838275316	2.5110791330149995	1.1776280366831513	5.161895014664198	8.527804585861256	0.8919583007405688	0.9705093833780165
ID58877	58877	1	0.9948392510414124	36.50522493602447	32.62373711877014	0.0	75.0	75	1.3389794443554444	1		24729.309644670026	24872.0	17429.0	32628.0	1.4615022E7	2754.411269445034	-0.9810238841783893	-928.2938219822867	-0.0029559728902554456	-0.004112696585297048	1.3793815931060893	1.308229243672434	-0.3392281621391309	1.0543882884271245	5.632454504951259	9.446825392940207	0.7931142991608695	0.9579628132578821
ID69631	69631	1	0.9949709177017212	35.842848872622795	30.719202912926082	0.0	144.0	144	2.171616515409818	1		24888.87163029525	24776.0	16980.0	35215.0	3.8776862E7	3054.7113276064406	-0.9809786719320897	-840.3955753000603	0.02920406232364479	-0.08408708493030413	3.101335417245177	1.54694799757066	0.845974102864178	2.0048090964373335	14.815494254795881	21.162213607153554	0.41572277818952713	0.7899138367967563
ID53247	53247	1	0.9743085503578186	36.51176973986845	32.888980651038466	0.0	38.0	38	1.2592019166001762	1		24520.23282442746	24887.0	16378.0	29811.0	1.2848602E7	2607.0858157086536	-0.981062364945113	-974.4737196607493	7.152959409350817E-4	0.003957920076046753	1.2945772068710355	1.237483308305925	-0.7384413731771704	1.0461371059972278	4.981276220412598	8.653662162666272	0.8358928606945932	0.9544626593806922
ID84481	84481	7	0.9968881011009216	78.637192555185	20.590982668887435	0.0	231.0	231	1.4008277059767822	1		25411.11367127495	25675.0	17429.0	31487.0	1.6542635E7	3126.6257510388027	-0.9810762370599773	-842.7001124195965	9.133117412224048E-4	-0.01500022599220083	1.4662381688450499	1.366695394135739	2.674483101870276	1.072834645625084	6.164804635377051	9.187704310815894	0.9177304943185637	0.9788679245283021
ID74243	74243	7	0.9968641400337219	78.54460913627723	20.561835043096472	0.0	173.0	173	1.4233280991629558	1		25535.159701492525	25775.0	17020.0	31529.0	1.7108557E7	3147.81678059148	-0.9810886452722618	-841.6755980788737	-0.008409194881541727	-0.010099047241324356	1.4604634326975658	1.419343094362735	-0.014781187472834106	1.028971387184783	6.3644359342867185	9.265508594576254	0.9316038114579778	0.9788011695906436
ID61956	61956	7	0.9954476356506348	79.51935292827787	21.333096779318467	0.0	95.0	95	1.3899852232535708	1		25262.479559748397	25477.0	16596.0	31672.0	1.6066937E7	3174.601613231358	-0.9810814551891737	-825.3422484064458	-0.007860158683141197	-0.0026880323997112076	1.4637263608418005	1.3427414899045231	2.8154786161597483	1.0901028767241565	6.0697421120867014	9.269423940960536	0.887717155573499	0.9815526518063026
ID55818	55818	7	0.989571750164032	79.48929810377368	22.261644641242267	0.0	55.0	55	1.354147725587723	1		25037.584158415808	25329.0	17010.0	30993.0	1.5172776E7	2996.533191144883	-0.9810735923344318	-866.2369816051814	-0.0027962822827445524	0.0012557055174582763	1.4264277523003368	1.2980618173836618	-0.7319916537444208	1.0988904636108978	5.760788911393169	9.408582346073846	0.8177931064595294	0.9565903709550116
ID81933	81933	7	1.0	78.65972059677699	20.776530322902786	0.0	217.0	217	1.4196027995632166	1		25318.779610194884	25602.0	15658.0	33449.0	1.6887626E7	3324.0076268877065	-0.9808910496645793	-781.9782839037508	-0.0046462356608867	0.0030989854373254444	1.4450570769129178	1.4266758965081245	0.39583146021296306	1.0128839216039063	6.3311640511351035	9.266855302223638	0.9264642539635216	0.9859363434492974
ID71692	71692	7	1.0	78.92589667512374	20.45057305620032	0.0	157.0	157	1.42545247064243	1		25509.083457526067	25651.0	15733.0	34596.0	1.7116595E7	3481.3499378889455	-0.9809654976489274	-755.2476391268431	-0.003495844250380735	0.004889585297096533	1.5292346871589535	1.3350900623347477	-0.902311311610939	1.1454168750868343	6.383448438944776	9.574202257973333	0.8751047136627006	0.9682768565248739
ID78860	78860	7	1.0	78.76574438162817	20.364304021344882	0.0	200.0	200	1.4078305414580083	1		25132.220700152197	25369.0	15621.0	32123.0	1.6511869E7	3415.111615457724	-0.9809266642929519	-756.947650858588	3.7798273858299887E-4	4.926497176363263E-4	1.494789536831303	1.3395296041274438	-0.8495043865050371	1.115906309368201	6.2265952755157565	9.63565774983499	0.842748076851635	0.9555069292487238
ID91660	91660	7	1.0	78.70644097813233	21.008868710505613	0.0	270.0	270	1.362501584748098	1		25414.504065040666	25512.0	17926.0	32761.0	1.562992E7	2739.8792276278728	-0.9810206690146933	-958.9091731034749	-0.0048809053861489735	0.004047653804131605	1.408245082677893	1.3395224323133257	-0.2962324154198164	1.0513038443453946	5.832085803860943	9.359142867733311	0.8366842912486431	0.965381589299764
ID54292	54292	7	1.0	79.32235508809866	22.06069404321725	0.0	45.0	45	1.376861544128756	1		25073.040064102574	25517.0	14786.0	32017.0	1.5645577E7	3410.740143170539	-0.981090012727844	-762.7917297730054	0.0027513763502445767	0.010238293888797212	1.4510141691167164	1.3205920992419231	-0.2720837269099724	1.0987602984673779	5.9556670841383355	9.53824040786674	0.8226284936114985	0.9698142414860674
ID85015	85015	7	0.9968103170394897	79.00614896972193	21.078293644893698	0.0	234.0	234	1.3708045353615297	1		25406.280193236697	25637.0	17241.0	31571.0	1.57773E7	2873.8621488160124	-0.9810557112493059	-915.6310516021576	-0.00611680101468469	0.002505343022419171	1.4309371834298747	1.335346614595285	2.3491439761617885	1.071584836318742	5.9033826963286735	9.00972191683194	0.9138775914791389	0.9794952681388013
ID58391	58391	7	1.0	80.38018813342653	21.462808406086754	0.0	72.0	72	1.377959957980462	1		25245.226984126988	25464.0	15730.0	32118.0	1.5904493E7	3172.897752891524	-0.9810108894972547	-822.0957533982968	-6.59012577099246E-4	0.001986302891637621	1.4186286096755907	1.358385469680305	-1.1676027410876026	1.0443490756783962	5.965173336467386	8.937596482613591	0.9384074473810289	0.9812353401094603
ID79384	79384	7	1.0	78.84982685278028	21.557869241629835	0.0	203.0	203	1.3834389456285943	1		25149.47867298576	25512.0	14789.0	31179.0	1.591962E7	3271.818187176666	-0.9810951184360223	-797.8237754409328	-1.1702534886086309E-4	0.012538161704702294	1.4498236889650737	1.3344706902412897	-0.7070454477255285	1.0864410133301068	6.0127045981125375	9.40966312841456	0.853358620973842	0.9715821812596004
ID52765	52765	7	1.0	79.65484974996036	21.126578421985503	0.0	35.0	35	1.3965008146952904	1		25323.520995334355	25445.0	15520.0	33374.0	1.6283024E7	3251.4423141464563	-0.9811135132070069	-809.1818082667228	-0.008438688105484945	0.007760338091967629	1.4772251771785565	1.33902028424313	2.677609082558065	1.1032134423665925	6.126779626060892	9.269342327132376	0.8960748343757459	0.9787395596051635
ID67103	67103	7	1.0	80.52279007071816	21.651642159480105	0.0	128.0	128	1.3796059390068052	1		24952.639109697928	25076.0	15150.0	32396.0	1.569521E7	3196.8453207656307	-0.9810211629814732	-806.9258671316784	0.010133879474208293	-0.006588672815569437	1.4448711523562416	1.3592973725428883	2.1791297088646324	1.0629544215577105	5.979432714960932	8.90645945129714	0.947239188845912	0.9882168106834254
ID87583	87583	7	1.0	78.46223183384488	20.841028787593736	0.0	248.0	248	1.4002875757442572	1		25473.421296296245	25764.0	16762.0	31805.0	1.6506777E7	3202.5616784787735	-0.9810530580422717	-823.7077317325837	-0.0015845322136722995	0.0033879130819103724	1.44793729252339	1.384720196675789	-0.21330226025504276	1.0456533355975903	6.160051509212532	9.229019395105245	0.9088309122119965	0.9766390354182368
ID63522	63522	7	1.0	80.1658329428439	20.8390667820347	0.0	105.0	105	1.383438945628594	1		25079.402843601893	25275.0	14749.0	31946.0	1.5875262E7	3267.6797753695187	-0.981058911935704	-795.0562591471747	4.784743976939983E-4	8.942086881355686E-4	1.4673805003505476	1.3315888485914782	-0.7441389836188026	1.1019771620216754	6.012704598112536	9.093524934959444	0.9137243689793689	0.9738260200153968
ID48676	48676	7	0.9968396425247192	79.60915289728408	21.411081251890113	0.0	8.0	8	1.369700383321419	1		24997.25566343039	25207.0	16620.0	31581.0	1.5448304E7	3090.210049771726	-0.9810911090075116	-839.4167073262499	6.789272371738066E-4	-0.00299299027392799	1.4313327157239466	1.3217379802771791	-0.6701122167422567	1.0829171417346912	5.8938764439996145	9.280214497848357	0.8599928936256073	0.9740769835035348
ID56868	56868	7	0.9907695651054382	79.74344628894653	22.448537232703963	0.0	62.0	62	1.3894408781286218	1		25111.186520376188	25359.0	16841.0	31236.0	1.6020937E7	3127.91204371616	-0.9810554635469575	-831.4808950173148	-0.0032882356867948584	0.005715925825695849	1.4939903022396155	1.313461082959182	-1.0339394499130712	1.1374454269126173	6.064988985922188	9.282856937316424	0.8844566788279521	0.9815384615384609
ID65066	65066	7	0.9937090873718262	79.94042917381029	21.228483870847462	0.0	115.0	115	1.3630566882890518	1		24896.602272727254	25099.0	16929.0	31398.0	1.5336307E7	2978.667239363371	-0.98103040320615	-864.5148450422329	-7.476020651678293E-4	0.007683197532727077	1.423221918516992	1.3145135540207744	-0.8904912626529832	1.0826985497134705	5.836838930025443	9.281101502229598	0.8515075995085768	0.9578783151326048
ID82477	82477	7	1.0	78.55092993145455	20.662226532629408	0.0	220.0	220	1.4169358747965632	1		25315.16440422322	25576.0	15740.0	33684.0	1.6783954E7	3330.0627696741253	-0.9810270392550166	-786.1477894030763	0.002961882585146634	0.00667349093391498	1.4412250983426327	1.4185488460476676	1.2425580015358435	1.0159855279979573	6.307398420312529	9.271733706208998	0.9220155158980605	0.9735876742479826
ID89646	89646	7	1.0	79.41373510697	19.839972127366213	0.0	259.0	259	1.413193724846803	1		25588.534246575317	25904.0	16274.0	32891.0	1.6811667E7	3246.813497792934	-0.9810293302799415	-815.1121959779775	-0.005407105214138689	-0.005517458800226157	1.4949369013281655	1.3531279400816387	-1.2498550612722052	1.1048008521928614	6.274126537160883	9.420804015950694	0.8883563256233706	0.9677419354838717
ID75825	75825	7	1.0	78.79197057110649	20.720565185559455	0.0	183.0	183	1.387806561689889	1		25336.569182389943	25576.0	16476.0	31646.0	1.6114058E7	3196.2558001649604	-0.9810170429368064	-819.3113293145958	-0.010362047688667709	-0.018926784378373928	1.4453723369903098	1.3722486505177398	-0.16311630601751667	1.0532874901680398	6.050729607428667	9.352470778150604	0.8692904129158942	0.9747320061255749
ID59954	59954	7	0.9881521463394165	79.53030067344028	21.416876620357023	0.0	82.0	82	1.3730101756219828	1		25347.866773675756	25605.0	18281.0	31303.0	1.5791721E7	2910.59306890689	-0.9810897942151993	-903.6545168658153	3.692863811248359E-5	0.0062456085826117546	1.4561668094715114	1.3139741292211011	2.4066731274686712	1.1082157381094706	5.92239520098671	9.100851665569769	0.8985519204468632	0.975724353954581
ID79923	79923	7	1.0	80.06086328177564	21.218550559997347	0.0	206.0	206	1.415333307790135	1		25167.585843373497	25395.0	15669.0	32065.0	1.6711277E7	3326.2440553871543	-0.9810033629334304	-781.4680261218746	-0.003278971185966773	0.004382246292793552	1.462286936914008	1.3874028471639077	-0.9977780049583272	1.0539742944186516	6.293139041818969	9.743474589534086	0.833008585448834	0.9629090909090902
ID55351	55351	7	0.9826602339744568	79.20155693345998	21.907755126696454	0.0	52.0	52	1.363056688289052	1		24987.353420195428	25279.0	17298.0	30597.0	1.5342235E7	2858.640680830812	-0.9810853230183922	-906.7729060829403	0.005980095835350046	0.002779312276745709	1.4714855238150317	1.3072994100809168	-0.7769268020898827	1.1255918211758027	5.836838930025444	9.316554427107262	0.8450393292632411	0.9586260733801714
ID69174	69174	7	1.0	81.37538088836693	21.626920305084337	0.0	141.0	141	1.4281034911037895	1		25277.29333333331	25522.0	14606.0	32227.0	1.7062173E7	3547.2421213580983	-0.981032810383791	-737.140508295441	-0.0014077748316573867	-0.002217584869883487	1.5039547522211274	1.3711015481138595	-0.7261209915565224	1.096895233099274	6.407214069767363	9.629217667127573	0.8683545622920908	0.9690869877785768
ID61498	61498	7	0.993719220161438	79.59110413147833	21.589001229939523	0.0	92.0	92	1.3680424843277013	1		25320.817152103537	25468.0	17103.0	31543.0	1.5648265E7	2997.6088088759248	-0.9810274830305686	-873.5524389770416	0.0010576357146123278	-0.01377398771812654	1.4622562689095813	1.307849909308288	-0.858772462851179	1.1180612228531313	5.879617065506065	9.119513626602213	0.8884143249539502	0.9724842767295596
ID73789	73789	7	1.0	78.60173136285897	20.975425602338696	0.0	170.0	170	1.4072930989717476	1		25537.25421133233	25797.0	16130.0	32964.0	1.6675827E7	3286.4624364687998	-0.980946528785549	-800.1045665468188	-0.004873738121899286	-0.008992037569923353	1.4402256801450253	1.3920967007423892	-0.4484441789866223	1.0345730144874055	6.221842149351241	9.473993677344787	0.8710892848873529	0.9739583333333336
ID51261	51261	7	0.9905803203582764	79.7888744708716	22.45985306237441	0.0	25.0	25	1.3948747701135327	1		25160.293023255817	25425.0	16696.0	31233.0	1.6228389E7	2978.739991034863	-0.9809850855424878	-871.5275554343388	-0.004309910136345608	-0.005622810652233413	1.49327989705998	1.3305565916180648	-1.15344090969531	1.122297169821263	6.112520247567354	9.511662355312135	0.84901883342342	0.9683734939759031
ID76348	76348	7	1.0	78.85819683290346	20.583745042077023	0.0	186.0	186	1.422264723520183	1		25312.222720478334	25473.0	16184.0	33637.0	1.6933877E7	3376.5376714067797	-0.9809318469167196	-771.2921017370768	-0.005253459584150722	0.007526719863457806	1.522658363296987	1.3601955877196523	-0.9806169109122391	1.1194407459075066	6.354929681957681	9.323717359766878	0.918633785450224	0.983811626195732
ID68670	68670	7	0.990514874458313	79.97474938023855	21.521591178061236	0.0	138.0	138	1.3741116681181345	1		25187.251200000035	25332.0	17752.0	31637.0	1.5742032E7	2933.826210475287	-0.9810751178097908	-890.1136510757614	-0.001995147598945415	0.0018925497357685074	1.4507136791249737	1.3218627650077415	2.324990867334318	1.0974767710598745	5.931901453315759	9.029265679374413	0.9143214901211262	0.9795918367346932
ID76865	76865	7	1.0	78.86747218000471	20.538979277643843	0.0	189.0	189	1.420668167667809	1		25214.068965517225	25345.0	15839.0	33955.0	1.6817784E7	3434.3683852270165	-0.9809746420286395	-757.0960817298296	0.004818735491498273	0.0018795776677152706	1.4925697524913966	1.371625128265244	2.1080183850396796	1.0881761508548013	6.340670303464133	9.234328416784	0.9344033861391545	0.980161645848641
ID49730	49730	7	0.9936903715133667	80.22530697498549	22.403138639788697	0.0	15.0	15	1.381797530442367	1		24984.91455696205	25263.0	16672.0	31373.0	1.5790466E7	3037.6259933919937	-0.981037844519709	-851.0824234858858	-7.98437137668867E-4	0.004465270362326196	1.4565928344662338	1.340887790784947	-1.0404803024811196	1.0862898778529064	5.998445219618992	9.20910712738717	0.8888193707760768	0.9655700076511093
ID53827	53827	7	1.0	79.34163405090098	21.001619264829746	0.0	42.0	42	1.407293098971745	1		25149.61620795105	25456.0	16644.0	31551.0	1.6447849E7	3147.590123329944	-0.9810166740163994	-825.8235570291657	0.0013192861741817869	-0.0021584609228148155	1.4685927322950274	1.3747636533688028	2.921827212358478	1.0682510616979872	6.221842149351216	9.751698154556841	0.8221827346363437	0.9575713240672988
ID57924	57924	7	1.0	79.94283772509816	20.80742538841625	0.0	69.0	69	1.400287575744256	1		25280.256528417794	25463.0	15849.0	31935.0	1.6457447E7	3258.2278307645793	-0.9809457174203092	-798.881560705903	-1.5859108645643446E-4	-0.008319464569901642	1.4325194437572228	1.3955551406330526	-0.7571908995408081	1.0264871677570564	6.160051509212521	9.346186643598351	0.8861868644622344	0.9729729729729727
ID63049	63049	7	0.9968520998954773	80.4563485783024	20.712062868458624	0.0	102.0	102	1.3850784156239278	1		25118.7327044025	25393.0	15975.0	32613.0	1.5975514E7	3245.5624106634286	-0.980921705615199	-795.852443683973	-0.004696776343637134	2.3742450707302075E-4	1.5074225171757358	1.2910654047539802	-0.7662112377280414	1.167580288051312	6.026963976606087	9.270087671571897	0.8813345116278343	0.9701606732976281
ID64586	64586	7	1.0	79.36004340135796	20.976550876016837	0.0	112.0	112	1.4019073421339427	1		24938.383307573444	25196.0	16433.0	31015.0	1.6135134E7	3186.9554191359425	-0.9811290510787231	-813.6819822659684	-0.0012523883673981452	0.008933421405727053	1.4791542881861244	1.350301808595896	-0.24326356695522391	1.095424947793127	6.174310887706061	9.240681073500987	0.9086369511500936	0.9759579263711493
ID75347	75347	7	1.0	78.68158246131706	20.70535726613621	0.0	180.0	180	1.4196027995632161	1		25431.60869565221	25656.0	16911.0	32267.0	1.6962883E7	3206.75040648221	-0.9811268157350698	-824.5531129368175	-0.0025503331999757223	-0.005858765881726384	1.4998943942226446	1.3821123349959452	-0.3955451663351842	1.0852188756618288	6.331164051135099	9.396379265184411	0.9010986837256281	0.97510980966325
ID80468	80468	7	1.0	79.33976210575645	21.57861938960216	0.0	209.0	209	1.3790574969501441	1		25157.56891025642	25406.0	14270.0	31559.0	1.5698323E7	3243.2105828159433	-0.9810475045875036	-803.0584484442908	8.365374076702436E-4	-5.484264285903175E-4	1.463770444092049	1.3220364365668857	-0.7435872661304052	1.1072088511366778	5.974679588796391	8.857852560547405	0.9569022803652139	0.9913249211356463
ID83028	83028	7	1.0	79.13948720781454	20.1654172472856	0.0	223.0	223	1.414798715397961	1		25366.494704992434	25541.0	16127.0	33760.0	1.6767253E7	3274.463680173435	-0.9810096011638659	-800.36750497333	-4.276307277886344E-4	0.009403884698775436	1.489385152265498	1.3709027345317677	-0.9742423833769969	1.0864265675085971	6.288385915654452	9.447407414194444	0.8853678782082318	0.9713656387665203
ID77399	77399	7	1.0	79.30158145705227	21.216696244129963	0.0	192.0	192	1.3757622532995057	1		25115.638399999996	25270.0	14965.0	32664.0	1.5697274E7	3139.6693946174382	-0.9810405760291301	-827.8509085262825	-0.002302248261959322	0.0033428186832318726	1.4411935648095386	1.3261875879245952	-0.5453085938361947	1.086719237860551	5.946160831809303	9.397751785279498	0.8460549592254443	0.9623076923076919
ID85591	85591	7	0.9968433380126953	78.74144583667402	20.63101009130229	0.0	237.0	237	1.3965008146952937	1		25435.74068322981	25658.0	16932.0	32146.0	1.6380617E7	3172.248672759746	-0.9810385508788979	-829.7011818651961	-0.005304816886560259	0.013066195789495413	1.4608477673721396	1.3576660583653315	-0.4496984439583885	1.0759993286795737	6.12677962606092	9.57685759295716	0.8394523793558029	0.9655430711610485
ID52312	52312	7	1.0	79.25801911048875	21.41384855566012	0.0	32.0	32	1.404064123935526	1		25264.68251533744	25531.0	16438.0	31608.0	1.6472573E7	3154.99030388929	-0.9810919278084272	-831.0138511579397	0.012380346457702715	0.008650814908752436	1.4556198405111687	1.3888835889419897	-0.11763875808734126	1.0480502844878574	6.193323392364135	9.30598694042246	0.8986875897153408	0.9687732342007435
ID66648	66648	7	1.0	80.52765929921108	21.47402322830657	0.0	125.0	125	1.368595340476492	1		24901.257234726698	25088.0	14702.0	31721.0	1.5488582E7	3143.7033462486397	-0.9809508595713594	-815.7960189569135	-0.0038781543119955487	-0.002748082038564069	1.436402141176965	1.3256139379271523	2.2590237227724685	1.0835750138709699	5.884370191670617	8.940623460403724	0.9250692425960105	0.9778830963665085
ID71256	71256	7	0.9923996925354004	80.04601474974794	19.70040976497702	0.0	154.0	154	1.326491868554287	1		25408.98632478632	25480.0	17984.0	32479.0	1.4864257E7	2585.4292143501834	-0.9809759808708732	-1013.5397435120225	0.0074420211204654476	-0.0032269722703805763	1.4337242048335403	1.2654526077553951	-1.1370088707245563	1.1329734484301377	5.52788572933192	9.152974912926544	0.8291715202138589	0.9611570247933874
ID73306	73306	7	1.0	78.74020504582585	20.531263734227416	0.0	167.0	167	1.4222647235201835	1		25486.815592203897	25663.0	16543.0	33330.0	1.6999706E7	3188.593600731738	-0.9810498434561306	-827.6079865356638	-0.0018001399077227356	0.002937763763603259	1.4656194162263456	1.3925096022287977	-1.0490486376221566	1.0525021973855915	6.354929681957687	9.966071315270245	0.8040307013074347	0.9667389732465655
ID68189	68189	7	0.9958027005195618	79.97734624582401	22.49982362850297	0.0	135.0	135	1.3937896865030952	1		25152.003105590036	25438.0	16406.0	31658.0	1.619789E7	3100.0767657163015	-0.9810421580902423	-839.7091754500116	-0.0026174666211161686	3.016008432888555E-4	1.5253728503014339	1.291345864136039	-0.8805285962743485	1.1812271930122829	6.103013995238335	9.652662806979368	0.8231139442867013	0.9654135338345864
ID88157	88157	7	1.0	78.48670133696784	20.520760680088962	0.0	251.0	251	1.4275736808495687	1		25386.988112927167	25593.0	16081.0	33568.0	1.7085443E7	3266.0117488928445	-0.9810262449037487	-803.8051196466079	0.008564170813617242	0.00684006230653621	1.4434015895289345	1.435161937724067	-0.07220113856733838	1.0057412697398693	6.402460943602844	9.375810253747566	0.9152488307398496	0.9832116788321167
ID90205	90205	7	1.0	79.3978621944513	20.03170682935178	0.0	262.0	262	1.4222647235201793	1		25540.75748502993	25704.0	15777.0	34659.0	1.7061226E7	3306.4415339243833	-0.9809708839689811	-796.4168215622338	-0.00952306248459252	-0.003859353617750288	1.5087177828361018	1.3666207395249532	-1.0079681462531647	1.1039769404937778	6.354929681957647	9.579020390981857	0.8703189061760728	0.9716569767441859
ID54880	54880	7	0.9968386888504028	80.03216186579579	22.062360950062097	0.0	49.0	49	1.3812499585839553	1		25026.09148264983	25235.0	15504.0	33057.0	1.5866542E7	3107.8463110391253	-0.9810183359890706	-832.3506680558266	-0.004222085450053215	-0.018657377275778188	1.4492119814706563	1.3439827511023545	-1.1166534038106297	1.078296563167936	5.993692093454468	9.621872588864317	0.8135515731883359	0.9560272934040933
ID61027	61027	7	0.995215892791748	79.82581883378056	21.290701427008454	0.0	89.0	89	1.3861703183679033	1		25349.56828885401	25438.0	16616.0	32933.0	1.6147675E7	3093.784773841655	-0.9810667012513439	-849.1466746903318	-0.0019968338865904594	0.002602406204304663	1.4616704308162896	1.3168639801463258	-0.656499952515151	1.1099631038992146	6.036470228935105	9.595634081913047	0.8238451142503144	0.9702062643239111
ID83563	83563	7	1.0	79.70875224552569	20.28931263581676	0.0	226.0	226	1.4185366313320305	1		25418.459337349406	25602.0	15923.0	34120.0	1.6877857E7	3337.679198143015	-0.9809815291349753	-785.6332611225024	0.0036678321433405016	0.0036194311332345096	1.5046001000907332	1.3486117487899696	-0.740852185489983	1.1156658700628426	6.321657798806045	9.696634299985927	0.8448873609494261	0.971512052593132
ID59500	59500	7	0.9856297373771667	79.43553728991088	22.02033931166535	0.0	79.0	79	1.3861703183679015	1		25346.984152139474	25710.0	17443.0	30739.0	1.5993947E7	2979.8814053959654	-0.9811151684360383	-883.820729058902	-0.004505529933463147	0.0054966390082325746	1.4713903737114427	1.321585179552547	-0.8715818917760272	1.1133526589709606	6.03647022893509	9.281213914266308	0.8806094917086229	0.973926380368098
ID56433	56433	7	0.9951191544532776	79.45127754750779	22.221266578003753	0.0	59.0	59	1.3823448853976563	1		25109.68987341772	25354.0	16998.0	30805.0	1.5869324E7	3135.0062284848773	-0.9810925298454573	-831.2075549268317	-0.013476574094008001	0.012221132091353778	1.4673563480859402	1.3227215085227264	-0.5933314724722077	1.1093464033292604	6.0031983457834786	9.463573489378227	0.842329942115941	0.9752895752895749
ID64115	64115	7	0.9827744960784912	79.36446166143705	21.266676298253454	0.0	109.0	109	1.339544295443362	1		24825.570945945936	25182.0	17489.0	30588.0	1.4696738E7	2951.753118422256	-0.9811451831584902	-875.3065298662831	-0.016428447323851982	0.002708318351341899	1.4137446725342575	1.3066185576892146	-0.20601727754778038	1.0819872901809215	5.637207631115759	8.829667062032271	0.9086261657810697	0.9753289473684206
ID90741	90741	7	1.0	78.49592413432549	20.660627057082902	0.0	265.0	265	1.4126583227723355	1		25427.551671732526	25668.0	16263.0	33540.0	1.6731329E7	3361.0677546969905	-0.9810320544428005	-782.5645619986622	8.187365588601462E-4	4.407538135777644E-4	1.4326668651171772	1.4209976266586946	0.17673660648839126	1.008212004186046	6.269373410996401	9.2984055876934	0.9112069638393903	0.977761304670126
ID50805	50805	7	0.9951469302177429	79.72595831948426	22.409405880200516	0.0	22.0	22	1.3719077987476493	1		25054.09500805152	25298.0	16649.0	31180.0	1.5558593E7	3130.5364096152366	-0.9810546387653151	-828.8582443458957	-0.010888255347538905	0.014432801578851498	1.4696165341502596	1.293795762337084	-0.8298367213346162	1.1358953066097364	5.912888948657683	9.682693033184092	0.7925328252173338	0.966588966588966
ID48248	48248	7	1.0	79.82519430239574	21.057990674841808	0.0	5.0	5	1.3807021695643604	1		24995.412420382163	25206.0	15741.0	32289.0	1.5697119E7	3191.2996568004414	-0.9811029666164788	-813.2867103810773	-0.0019178647865572245	-0.002231428224560914	1.4342431718413653	1.349089738292226	-0.45857307912910944	1.0631191766805168	5.988938967289947	9.101051692196108	0.9086080686064095	0.9752321981424139
ID62584	62584	7	0.9915582537651062	79.3868182765033	20.923793010006076	0.0	99.0	99	1.4013676280264968	1		25145.525502318415	25448.0	17068.0	31068.0	1.6269155E7	3036.1335052168447	-0.9810919539330631	-859.4743289858301	0.0021905450591815155	0.0056309903578156085	1.4533694682480338	1.365474786171502	-0.595217144404127	1.064369318984622	6.16955776154154	9.449364533443614	0.868277789534365	0.9701046337817637
ID72825	72825	7	0.9936932325363159	78.43955837996617	20.842986424233363	0.0	164.0	164	1.4035252392010613	1		25509.067901234546	25840.0	17227.0	31588.0	1.6529876E7	3198.3918140699466	-0.9811084680470203	-828.4051063094553	0.003953587200553384	0.00510081998177042	1.4952044675789564	1.33190135263955	-0.5199898100018305	1.1226090165129525	6.1885702661996325	9.20973808631546	0.9168654998637937	0.9767441860465121
ID86136	86136	7	0.9968164563179016	79.01042229029268	20.98030772012802	0.0	240.0	240	1.3658288218996335	1		25462.61274509805	25658.0	16868.0	31451.0	1.5583119E7	2955.4890177836764	-0.9809837333819835	-888.873909748897	-0.0071215488801152586	0.00581055028666497	1.425977118756734	1.3211209042813636	2.548511603605756	1.0793691282422089	5.86060456084803	9.494641276004154	0.8169494049593254	0.9521235521235514
ID74875	74875	7	0.9945015907287598	78.71534023730823	21.01514341942545	0.0	177.0	177	1.3905293552858684	1		25460.672926447587	25692.0	17601.0	31824.0	1.626937E7	3028.2922421435815	-0.9810597486250417	-870.9872719504536	0.00445951617899515	-0.0012833532037312865	1.4775270177860953	1.3223275956848874	-0.6242843519655923	1.1173683606147717	6.074495238251247	9.225951164198253	0.8968044552517844	0.9770642201834859
ID81019	81019	7	0.9944801330566406	79.44986800032594	21.685256593451967	0.0	212.0	212	1.386170318367901	1		25052.47318611989	25477.0	15739.0	31121.0	1.5883268E7	3097.136667248443	-0.9812151755126461	-845.0401551072372	-0.007211374992829219	-0.00510055857526239	1.451714411037381	1.3373300666436478	-0.842096176426863	1.085531872233164	6.0364702289350864	9.797534437565812	0.7902405840319956	0.9643128321943814
ID49275	49275	7	0.9936960339546204	79.56667641358594	22.26156522704213	0.0	12.0	12	1.374111668118132	1		24946.74758842442	25258.0	16364.0	30761.0	1.5516877E7	3150.185217919779	-0.9809899505362576	-817.3144001691522	-0.006366816434017168	-0.0027914164432789336	1.4569674202208152	1.3152441136224162	-0.7294768516757097	1.1077543743633018	5.931901453315739	9.442079837807928	0.8361196977652392	0.962962962962963
ID77951	77951	7	1.0	79.03675968200282	20.145949097092263	0.0	195.0	195	1.4212005522349942	1		25175.60895522389	25321.0	16609.0	32711.0	1.6867658E7	3343.9077239492403	-0.980954543398488	-775.5560487917635	-0.00395794917693388	-0.0019242609271669716	1.5350114601365983	1.3306720329289579	-0.9489717743096817	1.1535610745180136	6.345423429628644	9.546223706120973	0.8749983963127347	0.9632034632034631
ID53375	53375	7	0.9967994093894958	79.23850175481509	21.203706049742532	0.0	39.0	39	1.3965008146952929	1		25207.67912772585	25569.0	16914.0	31214.0	1.618333E7	3150.1205171953975	-0.9810952900145121	-830.5711845413898	-0.0042057412105907304	-0.004297915970547587	1.4861588071078446	1.3293155783358785	-0.45588643848558613	1.1179879566056936	6.1267796260609115	9.481522410301706	0.8564183650985467	0.9691729323308268
ID57471	57471	7	0.9968525767326355	79.69070745922303	21.01467763284609	0.0	66.0	66	1.3921604753249734	1		25208.45852895149	25467.0	16417.0	32503.0	1.6108205E7	3157.933718577127	-0.9810897398930201	-828.2939829627769	-7.194643720753795E-5	0.002929921589002878	1.4743207119200088	1.3355200381519643	-0.38130478891468567	1.1039300570586055	6.088754616744764	9.292191169520752	0.886139434777516	0.9719271623672232
ID70275	70275	7	1.0	83.74687815672185	21.80681019974395	0.0	148.0	148	1.4595402030124025	1		25314.654879773658	25499.0	15126.0	32553.0	1.7897461E7	3509.3159982975953	-0.981044880717214	-746.6926638562368	-0.005355605568743373	0.00580358469590972	1.53838084504709	1.4029683867251561	-0.7501256335600427	1.0965185385524023	6.6924016396383115	9.783059350523143	0.8787037593835053	0.9696969696969695
ID66181	66181	7	0.9968259334564209	80.07695051847406	21.498593709372756	0.0	122.0	122	1.3625015847480966	1		24798.042071197382	24885.0	16430.0	32291.0	1.532519E7	3087.080356827067	-0.9809283192120135	-826.3190352995722	5.486849003446142E-4	-0.0015928146416503582	1.4483578049145225	1.3004578148042085	-0.9063502295867832	1.1137291717014144	5.832085803860931	9.068153981052724	0.8912427229740325	0.9707278481012648
ID59015	59015	7	0.9937130808830261	79.32481365761161	21.39053532883356	0.0	76.0	76	1.4062175977837177	1		25352.693721286338	25612.0	17424.0	30958.0	1.6555309E7	3105.9574669363346	-0.9810165809368053	-843.6465097705259	-0.006902447500828994	-0.007447160272109307	1.504039966225236	1.335197087495883	2.6251751279304236	1.1264553977166114	6.212335897022188	9.51237231719645	0.8627542612647695	0.9603232916972805
ID67718	67718	7	1.0	80.92387675293831	22.179685580513045	0.0	132.0	132	1.4281034911037895	1		25089.131851851875	25434.0	15648.0	32153.0	1.6935164E7	3413.727877650565	-0.9810061329535885	-759.1805264038225	0.0022498911518084234	8.26443659548592E-4	1.484281162929264	1.3749359403302326	-0.7595872746923799	1.0795275033488243	6.407214069767362	9.427617909416313	0.9058893477264931	0.9768115942028985
ID47754	47754	7	0.9936834573745728	79.35002904503499	21.7472494093601	0.0	2.0	2	1.3636115658566257	1		24898.791461412155	25242.0	16819.0	30400.0	1.5163364E7	2999.8790316936756	-0.9810975169854057	-861.5844281737458	0.010012202035084563	0.005635731470883948	1.4428915215550357	1.3148552454962306	-0.5666170827392324	1.0973767085748545	5.84159205618995	8.826235398815939	0.9423019219882968	0.9847756410256404
ID60554	60554	7	0.9968797564506531	79.52736179066115	20.870895955774614	0.0	86.0	86	1.4121227177017905	1		25400.74429223743	25653.0	17171.0	30845.0	1.6688289E7	3049.576882646575	-0.9811064325553263	-865.0456095394527	0.004870714089255084	0.00118029258735667	1.4667060968214627	1.3799945213656997	-0.5453745240968515	1.062834724423362	6.264620284831845	9.299021129701057	0.9103955942462647	0.9784706755753528
ID69770	69770	7	1.0	82.70665427570965	21.99920877598427	0.0	145.0	145	1.419602799563213	1		25264.825112107595	25503.0	14760.0	32279.0	1.6902168E7	3522.774579834268	-0.9809739694693587	-739.555433535985	0.009249975809639946	-2.31177546043856E-4	1.4964358251931897	1.3701415445811602	-0.768084811570389	1.0921760829102052	6.331164051135071	9.446355784052853	0.891589270903418	0.9722627737226278
ID88714	88714	7	1.0	79.0267946072537	20.06741422296438	0.0	254.0	254	1.434445950841006	1		25716.251840942565	25893.0	16097.0	34203.0	1.7461335E7	3330.749018832416	-0.9811281187772011	-802.7980064223976	-8.277551526261484E-4	-0.003170858813053422	1.5048103066442333	1.3882195325330582	-0.7711237088902654	1.0839858332049501	6.464251583741538	9.909389558876589	0.8272453049324554	0.9557273366127905
ID86671	86671	7	0.9968364834785461	78.59132692751704	20.869981772724987	0.0	243.0	243	1.38234488539766	1		25402.821939586647	25699.0	16878.0	31516.0	1.5978375E7	3170.8049019461564	-0.9809546334221907	-825.2813396707272	-0.004745398795878812	0.0013704596689767812	1.4489795044932625	1.3329750135052914	2.8526112751447403	1.0870267558001083	6.003198345783511	9.55100760466489	0.8269784165937589	0.9670750382848393
ID51859	51859	7	0.9968369603157043	79.11522101537814	21.91508442303478	0.0	29.0	29	1.3774108605456357	1		25190.225239616582	25533.0	16975.0	31251.0	1.5769081E7	3116.8095059509074	-0.9810669468325063	-837.5867072467959	0.008459154318395104	-0.010056826877304224	1.4940133886042213	1.3039962177563624	2.2008808431654217	1.145719111957855	5.960420210302859	9.008707391914232	0.9229151616480202	0.976635514018692
ID65684	65684	7	1.0	80.42419785196425	21.29140260819681	0.0	119.0	119	1.3752122783611607	1		24837.65120000003	24990.0	15009.0	32601.0	1.5523532E7	3108.8182827761234	-0.9810455654333137	-827.034311760946	0.010642764825311965	0.012349098424401928	1.4636239598023395	1.3184933104460197	-0.8961168459778541	1.1100731025379453	5.941407705644804	9.189529821521033	0.8841228933023443	0.9765624999999997
ID50326	50326	7	1.0	80.3577240433369	21.269762259608278	0.0	19.0	19	1.3713562780022506	1		25075.6843800322	25199.0	14889.0	32491.0	1.5572E7	3263.5063416759044	-0.9810097952763621	-793.8565394990986	-0.0018777625489164113	2.0543894899612404E-5	1.4209453146104516	1.3240757124219393	-1.0742798339725275	1.0731601684705194	5.908135822493196	9.460082204436697	0.8296033827877135	0.9658119658119655
ID84121	84121	7	1.0	78.62191703163657	20.52094447474762	0.0	229.0	229	1.4190698155761323	1		25447.201201201176	25677.0	16650.0	31848.0	1.6947836E7	3212.876434757663	-0.9810340939919017	-819.3821578444143	-0.00626330993485344	0.005777159862386789	1.450926115322575	1.4172388688518316	2.8655507004655503	1.0237696320719984	6.32641092497059	9.623591937135924	0.8584062329169618	0.9687045123726347
ID55967	55967	7	0.9913820624351501	79.48627568603186	22.19522201716014	0.0	56.0	56	1.3774108605456328	1		25072.485623003187	25334.0	16898.0	31436.0	1.5695376E7	3071.128660377642	-0.9810671208390263	-846.0800090976466	-0.0044922897507617045	0.002340784210965528	1.4426787740431444	1.3368009071090527	-0.7219378695885197	1.0792024200245807	5.960420210302833	9.377723282766418	0.8517103321561906	0.9646153846153845
ID87198	87198	7	0.996812641620636	78.6506087130399	20.532738690375513	0.0	246.0	246	1.403525239201061	1		25435.35429447851	25640.0	17088.0	31778.0	1.6583851E7	3161.240789463485	-0.9809990872734691	-830.8150406312731	0.006424475860566412	0.001061722745668743	1.469383256257131	1.3618009378075449	0.015978230253915097	1.07900003257656	6.18857026619963	9.10017756430304	0.9390753861418972	0.9848714069591528
ID62113	62113	7	1.0	79.75864514592723	21.095521358904723	0.0	96.0	96	1.3834389456285914	1		25239.894154818325	25370.0	15791.0	32938.0	1.5976853E7	3208.3200994624153	-0.981108496677467	-817.128486065978	-0.007367716562869905	-0.003088019690931451	1.4745139430626866	1.311207306639686	-0.5959972256840099	1.1245467712054753	6.012704598112513	9.227360353306079	0.887410920890846	0.9723289777094527
ID81568	81568	7	0.9919984340667725	78.95568429115727	21.37946432708379	0.0	215.0	215	1.3735610322843177	1		25247.615755627026	25505.0	16437.0	30849.0	1.5704017E7	3065.540010737506	-0.98113087978437	-856.4828521315793	-0.006125067584214702	0.0019249730075725812	1.4580230898117303	1.3032046331477742	-0.5334831565631474	1.11879827060621	5.927148327151253	9.345283957399863	0.8528460761203966	0.976507439310885
ID74403	74403	7	1.0	78.56472823061088	21.218122813615185	0.0	174.0	174	1.4056795386104801	1		25492.116385911177	25839.0	17199.0	31221.0	1.6646352E7	3077.851088642343	-0.9810884499624444	-859.3484953894821	1.1866516751958255E-4	0.004201544288487771	1.4835087469575703	1.3500043205537808	2.710944244109191	1.0988918512120207	6.207582770857693	9.291918237181804	0.9034864087881507	0.979010494752623
ID71847	71847	7	1.0	78.96256619626553	20.351784368556977	0.0	158.0	158	1.4286331048772716	1		25491.86775631502	25665.0	15960.0	33666.0	1.7156027E7	3376.0557645928097	-0.9810425130507499	-781.5002171284938	0.003658962834379225	-0.0029132079250439456	1.5325255493780565	1.35418896243714	-0.8828496107356543	1.1316925420954276	6.4119671959318705	9.353532494464043	0.9209792323280136	0.9796659404502543
ID54440	54440	7	1.0	79.33413341946994	22.446162821597294	0.0	46.0	46	1.3757622532995055	1		25006.40901771336	25443.0	14994.0	31200.0	1.552898E7	3390.589256073701	-0.9810874564955113	-765.1805596573952	-0.006891767863069382	-3.2689550465847544E-4	1.4496117470975052	1.3232239388339624	-0.789373186798913	1.0955150557319246	5.946160831809302	9.08015222689481	0.9062755363410133	0.9727838258164853
ID79017	79017	7	1.0	78.65947258488812	20.594882762394356	0.0	201.0	201	1.4217327374445239	1		25139.31729323311	25345.0	15578.0	33398.0	1.6717646E7	3418.7978802292655	-0.9810377733197773	-760.8629637627661	-0.004035004880840898	0.0013663670259032757	1.4931529643157693	1.3649551638774888	1.8159030842704702	1.0939208875360442	6.350176555793168	9.374784069733305	0.907973383161217	0.9766081871345024
ID58539	58539	7	1.0	80.01261819454432	21.26796899355203	0.0	73.0	73	1.3790574969501455	1		25297.20158730157	25420.0	15985.0	32699.0	1.5937237E7	3132.751866425948	-0.9809911292783453	-833.4609236365767	0.004007695937440566	0.004035279065176873	1.4475250316159436	1.3429691644484045	-0.8881252349519121	1.0778542575178807	5.974679588796404	8.98790937124549	0.9294095156564693	0.9827990617670057
ID78510	78510	7	1.0	79.22279237733154	20.018188942683015	0.0	198.0	198	1.4355003030236682	1		25098.19648093841	25249.0	15373.0	33039.0	1.711697E7	3457.3250988963964	-0.981047017353106	-751.5269311940108	0.009386313317682176	-0.003972115479816628	1.5500549816524432	1.3502908734331018	-0.9039216720567526	1.1479415377454512	6.473757836070561	9.549053194693894	0.8921660409522065	0.9687055476529159
ID72369	72369	7	1.0	78.69596898676005	20.441465270036787	0.0	161.0	161	1.4110508976477834	1		25482.73394495411	25692.0	16873.0	32073.0	1.6665708E7	3157.9347031148295	-0.9809909482938097	-832.8703813368754	0.01325188129276267	-0.014802166805722857	1.4388937168486642	1.4282477315485953	1.4799769747075737	1.0074538786688818	6.255114032502854	9.343280266105138	0.9004225081930587	0.9705014749262538
ID63666	63666	7	1.0	79.66157529252337	20.630111750489743	0.0	106.0	106	1.4233280991629516	1		25019.247376311854	25229.0	16262.0	31266.0	1.6687838E7	3153.113201605122	-0.9810830857967919	-823.0385325970265	0.001164536392597571	-0.0036713061232244246	1.45702947440379	1.4153991721215275	1.3447263379538095	1.0294124110726044	6.364435934286681	9.36031381447915	0.9128280246199989	0.9759475218658892
ID67250	67250	7	1.0	80.50967218471058	21.348959961219432	0.0	129.0	129	1.383985651417819	1		25008.09162717219	25121.0	14810.0	32289.0	1.5830122E7	3269.993884919964	-0.9810192078494995	-790.5453424123199	-0.0066007996791407775	0.006520882357279668	1.4598175799134896	1.3262289213813299	-0.8363714504767318	1.1007282048961962	6.017457724277066	9.337946446624526	0.8672017668153854	0.9686304514154557
ID57012	57012	7	0.9840788245201111	79.4988217882451	21.720606143560264	0.0	63.0	63	1.374662083388801	1		25083.521669341888	25308.0	17477.0	30975.0	1.5627034E7	2966.8127715843148	-0.981044770769286	-875.1613963329911	-0.007649595777927604	0.01261554383849803	1.4754152224765766	1.3023379110353528	-0.7207915599881135	1.132897391663603	5.936654579480253	9.749178196777095	0.7849023464879482	0.9578220858895704
ID89268	89268	7	1.0	79.20454840395165	19.83619740425564	0.0	257.0	257	1.4360271888197274	1		25606.085419734896	25809.0	16148.0	33386.0	1.7386532E7	3253.5203722662795	-0.9810659155366638	-815.5930805522968	-0.006406776704213082	0.0034659334573484283	1.5000657190405886	1.4044132074895197	-1.2083329563852327	1.0681085246428677	6.47851096223508	9.415234018914836	0.9183808598569249	0.9812814974802019
ID48827	48827	7	0.9937567710876465	79.68370124632065	21.18904517031469	0.0	9.0	9	1.3691479733843228	1		24959.576489533007	25230.0	17069.0	31646.0	1.5499897E7	3055.4470153969255	-0.9810401682249593	-845.3659686961988	-0.01009478972742595	0.0015782546836706208	1.457011895615016	1.3280126518967363	2.4398293235475133	1.0971370592998766	5.8891233178351	9.132421189413357	0.8873371132432651	0.9642023346303503
ID52925	52925	7	0.9873707890510559	79.65662575793709	21.899100682640153	0.0	36.0	36	1.375212278361157	1		25244.934294871808	25447.0	16883.0	31473.0	1.5752839E7	2962.394865505796	-0.9810698126794459	-883.296064254931	-0.001123618077371053	0.007237370411977409	1.4398957614736434	1.3254425891338297	-0.7034157346528022	1.0863509089553312	5.941407705644771	9.018401212057887	0.917994574468654	0.9819324430479179
ID84673	84673	7	1.0	78.73838615147484	21.11992527795343	0.0	232.0	232	1.3724590978652424	1		25386.410914927754	25701.0	17457.0	31076.0	1.5815734E7	3072.8198092425796	-0.9810672916143469	-856.2099260733735	-0.0061443582185207605	-0.0031687654630465504	1.4593896856728803	1.3192829704666962	-0.6809488627418336	1.1061991387311103	5.91764207482223	9.02959554100721	0.9120569612677537	0.9810874704491724
ID65217	65217	7	0.996845006942749	79.97152515963876	21.2576871611294	0.0	116.0	116	1.3768615441287566	1		24879.880573248418	24991.0	15921.0	32490.0	1.5624565E7	3166.325324516519	-0.9811481815046931	-817.9073408474464	0.004025048024310194	0.0036699992601778235	1.4578996514980995	1.3205911381614488	-0.9452042478184005	1.103975037669732	5.955667084138342	9.36820352726688	0.8527616131007603	0.9698142414860673
ID91844	91844	7	0.9909762144088745	78.39086773364427	21.67348442365223	0.0	271.0	271	1.3434916035442777	1		25343.857382550348	25489.0	15760.0	32095.0	1.5104939E7	2817.207461978574	-0.9810286306019975	-930.3939621473229	0.002138390504338868	0.0014692898756333346	1.4330779158680813	1.2865149189403755	-0.5048660505508602	1.113922500835374	5.670479514267405	8.730289546314562	0.9349154882407382	0.9867659222497939
ID55495	55495	7	0.9925714135169983	79.40803695926341	21.757235466244552	0.0	53.0	53	1.359166202548607	1		25016.11019736842	25208.0	15955.0	31763.0	1.5209795E7	2968.0937396709865	-0.9811216578404846	-876.0545984557249	2.1882717290985988E-4	-0.001427930885880204	1.4161281566758794	1.3314537289266872	-0.7865314328117317	1.063595471558332	5.8035670468738125	9.0995573570586	0.8807736967281093	0.9675118858954039
ID82121	82121	7	1.0	78.48955916452115	20.960209024082342	0.0	218.0	218	1.4196027995632166	1		25285.02402402403	25607.0	16237.0	32640.0	1.6839826E7	3254.2557537323632	-0.9811974150130307	-810.9246833727872	-0.009667880451679153	1.768693979727557E-4	1.456953796133233	1.404645393981818	-0.583447993544647	1.037239578313167	6.3311640511351035	9.621616978516679	0.8594038646606026	0.9786921381337247
ID60107	60107	7	0.9914970397949219	79.9585685598647	21.45850960077885	0.0	83.0	83	1.3779599579804607	1		25350.61624203821	25518.0	16701.0	32436.0	1.5920187E7	3066.862768116607	-0.9810580283633081	-856.2364022195549	3.3681345298919226E-4	-0.006869539357752717	1.4620073759578487	1.3156617511907462	-0.9711838569964484	1.1112334721554773	5.965173336467374	9.199684454279941	0.88570086545975	0.9743788819875776
ID69326	69326	7	1.0	81.80950116411039	21.73734449218178	0.0	142.0	142	1.4465246033159542	1		25263.99999999998	25505.0	14535.0	32469.0	1.7457424E7	3527.5397133108904	-0.981039982075047	-741.1534939197825	0.0031567602571356576	0.003386838711100856	1.5121170840872893	1.3976171690243595	-0.5652047931993807	1.0819250919354828	6.573573485525413	9.96964369396034	0.831097759777266	0.9712078651685391
ID51408	51408	7	0.9906373620033264	79.24754247192323	21.63154057679019	0.0	26.0	26	1.3801541631250065	1		25156.830158730158	25470.0	17093.0	31360.0	1.5848803E7	3048.0569308625104	-0.9811010029533777	-856.9151113896254	-0.004517555151351115	0.010699621438439404	1.4735909448794478	1.3140588561703426	-0.6991526174895921	1.1214040664617118	5.98418584112543	9.18472003102689	0.8914214721028572	0.9744582043343656
ID85202	85202	7	1.0	78.60079040367327	20.63387220850031	0.0	235.0	235	1.4110508976477831	1		25429.88181818185	25684.0	16886.0	31695.0	1.6783722E7	3134.8856067644565	-0.9809335055322541	-834.6825934397161	-0.0020191562462288748	0.0042083414449967166	1.4541973635957848	1.3895819498771007	-0.2636772267450552	1.0464998942483377	6.255114032502852	9.270076559586425	0.9146995251430654	0.9777117384843986
ID73941	73941	7	0.9968443512916565	78.7756797944838	21.13968758158625	0.0	171.0	171	1.3730101756219868	1		25476.041733547365	25732.0	16995.0	31993.0	1.5871574E7	3081.247301653476	-0.9811009930696402	-858.4403482174167	-0.002403437943890522	-0.0072631638996930765	1.449278841924208	1.3211157948077563	-0.5454233614712691	1.0970112140208734	5.922395200986745	9.07673727838013	0.9033326717768111	0.9772549019607844
ID49878	49878	7	1.0	79.7341095698	21.101558909051636	0.0	16.0	16	1.383438945628592	1		25027.87738853501	25193.0	15900.0	31958.0	1.5717507E7	3124.778039341321	-0.9810830557252863	-830.7868833365951	0.005155886858203652	-1.0183677508614839E-4	1.4438393627344854	1.3423771358248242	-0.8000638701121774	1.0755839951395758	6.012704598112517	9.020643339140001	0.9285487461200868	0.9806201550387594
ID79575	79575	7	1.0	78.7631483632196	21.36363310293853	0.0	204.0	204	1.3894408781286256	1		25138.614779874242	25528.0	16089.0	30672.0	1.5988159E7	3190.482372785783	-0.9811810016591362	-821.6135927987006	-0.003829971760664	0.00402508161367725	1.4656193535454618	1.3261178789976422	-0.5106842197878935	1.1051953802577965	6.06498898592222	9.918854557243101	0.7746701757719948	0.9593984962406021
ID61655	61655	7	0.9968416690826416	79.31930499220586	21.444858926208052	0.0	93.0	93	1.3861703183679033	1		25318.075709779172	25582.0	16808.0	31515.0	1.605166E7	3109.05851665384	-0.981023037879362	-841.9461382665669	0.002841932508509748	0.009384224670692208	1.511616756808094	1.2942608014730352	-0.7477384436353316	1.167938297356823	6.036470228935106	9.518296450927235	0.8372872409480957	0.966514459665144
ID68824	68824	7	1.0	80.44084123115377	21.20571856014158	0.0	139.0	139	1.3905293552858686	1		25290.37205651489	25382.0	14430.0	33577.0	1.6109967E7	3424.672905654986	-0.9811261714310872	-767.7697038211732	0.006731454439632899	0.004508957013868319	1.4614714045050943	1.3446009053643357	-0.6953976473998033	1.0869183552342552	6.074495238251249	9.021956544652982	0.9378180734216021	0.9853508095605242
ID75994	75994	7	1.0	78.57200712699365	20.874482764657245	0.0	184.0	184	1.402986147481845	1		25337.298003072206	25661.0	16930.0	31245.0	1.6494581E7	3153.9287046689037	-0.9809960306086003	-829.3948820323202	-0.00883014649097845	-0.01384005979449169	1.478993590508998	1.3675875110307287	2.860530360679446	1.0814617555218125	6.183817140035109	9.174572228473505	0.9231979991372306	0.9833711262282692
ID76509	76509	7	0.996854841709137	79.58228674413614	20.321937152974314	0.0	187.0	187	1.390529355285865	1		25306.35423197492	25462.0	15764.0	33006.0	1.6145454E7	3171.161364830755	-0.9810427984219857	-825.9522923029909	0.0017010480106508807	-0.0020135422173124936	1.4923316876708193	1.313486465032913	-0.9813793819913212	1.1361606894315617	6.074495238251218	9.156783081331458	0.910404105896529	0.9748283752860417
ID53981	53981	7	0.9968623518943787	79.24144120590387	21.49733186839536	0.0	43.0	43	1.3921604753249748	1		25118.402821316595	25358.0	16716.0	31320.0	1.6025541E7	3167.4577947363864	-0.9811110790493582	-823.800802392285	0.002326914772675361	0.0030666492026953786	1.4835442189934092	1.3147429013931757	-0.5243754573862004	1.1283911230259254	6.088754616744777	9.4119705725999	0.8637284295775076	0.9734042553191484
ID87776	87776	7	1.0	78.56523191061717	20.937095520914884	0.0	249.0	249	1.4019073421339452	1		25458.646788990867	25711.0	16201.0	31882.0	1.6649955E7	3199.769138735971	-0.981034689587728	-823.1350125525742	-0.006154769861518846	0.004829441506133603	1.4668084397505718	1.3651024779740786	-0.3325642395355238	1.0745042686666522	6.174310887706081	9.31648601679991	0.8939105940803841	0.9759579263711495
ID58087	58087	7	0.9937331080436707	79.59067667058876	20.987323455093204	0.0	70.0	70	1.4089048113903315	1		25276.241221374046	25488.0	16313.0	31664.0	1.6555938E7	3237.8645834854374	-0.9810145557848181	-806.7491078730254	-0.003519346142441273	-0.008793612680581573	1.4749377228709937	1.3638296786829214	-0.6010350979154526	1.0814676831900092	6.23610152784475	9.527082207989116	0.8633824485915012	0.9682656826568262
ID63209	63209	7	1.0	79.65291115044447	20.63962312952715	0.0	103.0	103	1.4365538813695526	1		25051.245973645673	25266.0	15822.0	31724.0	1.7110001E7	3179.468837091476	-0.9810347741436092	-815.1379952564913	0.004661283680318149	0.004024245735433043	1.4696900163007893	1.4226900565063847	1.2693479080165972	1.0330359796776958	6.483264088399578	9.346957596753434	0.9325304709277724	0.9848375451263536
ID80104	80104	7	0.9968781471252441	79.41772192003047	21.64437572242414	0.0	207.0	207	1.4002875757442534	1		25117.408950617293	25363.0	15860.0	32022.0	1.6276081E7	3233.4105098065547	-0.9809483092504299	-799.9384760633311	8.01769645803188E-4	0.0031665140668343953	1.5041933691857237	1.3205452650694913	-0.9923959507106369	1.1390699046628805	6.160051509212498	9.354256046192882	0.8846585945150972	0.9693343305908749
ID89835	89835	7	1.0	79.6307649631017	20.036300817542042	0.0	260.0	260	1.4259830690120556	1		25607.667164179093	25795.0	15783.0	34427.0	1.7157137E7	3218.9130105941376	-0.9810280820875453	-822.7368967168783	0.002475259784162579	0.0020476593654520795	1.5196919344346285	1.3547353385663699	-0.9004677449145406	1.121762968140199	6.388201565109258	9.529571187527406	0.8839786124949848	0.9696969696969701
ID71402	71402	7	1.0	79.31306702063705	20.20860344112927	0.0	155.0	155	1.3423649856492377	1		25473.5362563238	25389.0	17994.0	35083.0	1.5105807E7	2983.2699475888267	-0.9809940770583647	-881.4630296897689	0.00999207798297716	0.011115550824515317	1.4144377052272612	1.2878116785797575	-1.0374912629897115	1.0983265090336432	5.660973261938348	9.680857918691693	0.7590550520720816	0.9452380952380952
ID64750	64750	7	1.0	79.77855307995983	20.800335225206634	0.0	113.0	113	1.3861703183679024	1		24943.636075949384	25199.0	15619.0	31546.0	1.5764378E7	3098.11519418087	-0.981135851425932	-837.4986830037845	-0.0019400138228268375	-0.0017998739798034918	1.4361286160501032	1.3457196997255771	-0.3071268201297672	1.0671825762400315	6.036470228935098	9.152484019257077	0.9055552830483454	0.977675134719014
ID75505	75505	7	0.994509220123291	78.75056342052893	20.497801567584485	0.0	181.0	181	1.415867698335057	1		25412.057488653536	25630.0	16867.0	32003.0	1.679737E7	3125.230242140092	-0.9811432789408899	-846.1630621825423	0.006093787653814315	0.0030494122955722395	1.475384888396402	1.373728689794303	-0.19151366199623618	1.074000200590788	6.297892167983493	9.492497747981893	0.8783024189892272	0.9800295857988167
ID66800	66800	7	1.0	80.52125786225302	21.448922763602017	0.0	126.0	126	1.3746620833888057	1		24910.894400000016	25026.0	14320.0	32438.0	1.5569309E7	3370.002762645904	-0.981097872987666	-767.3450865188939	-0.004539817631097633	-0.004998707703217343	1.4448825311679316	1.3326805112381532	-0.8790264316027782	1.0841927371066116	5.936654579480293	9.010850550920532	0.9187980630611325	0.9803767660910517
ID52466	52466	7	0.9968602061271667	79.45822552917505	21.525507056552126	0.0	33.0	33	1.4029861474818413	1		25293.8346213292	25522.0	16451.0	32308.0	1.6365111E7	3110.5668739895495	-0.9810888162085168	-843.7129932493901	-0.002401977747175366	0.006523153255938571	1.4813037644225613	1.3441211206739776	-0.6007786384773915	1.1020612217445083	6.183817140035076	9.13920438863788	0.9303571995870806	0.9863532979529948
ID82674	82674	7	1.0	78.52637786272541	20.78707086473472	0.0	221.0	221	1.419602799563217	1		25363.058646616537	25620.0	15318.0	33995.0	1.6866434E7	3426.211316602236	-0.9809927122740123	-764.1227120949311	-0.008361868644992953	-0.004573429089492949	1.4695752525137316	1.4016397444474944	1.5163383306524885	1.0484685942556633	6.331164051135108	9.652614712236788	0.8538930681115667	0.9687272727272728
ID77049	77049	7	1.0	78.75037576822751	20.916916967748612	0.0	190.0	190	1.3768615441287577	1		25217.53846153846	25457.0	15492.0	32165.0	1.5735744E7	3374.4288255940264	-0.9809989502671083	-771.6553351839505	0.0034026625584761623	0.003862841609190255	1.4130296552517065	1.352180565968016	-0.29638945245485304	1.0450007127858174	5.955667084138351	9.109461684885854	0.9018926551836227	0.9766173031956353
ID68349	68349	7	0.9905343651771545	79.77350836437232	21.810104240523444	0.0	136.0	136	1.371356278002248	1		25172.60032102731	25414.0	17209.0	31376.0	1.568253E7	3024.3695576150817	-0.9811657808298188	-867.1974486635761	-0.0017857051423461527	0.00317477384301476	1.4691654947024007	1.296259896243086	2.4058205242609607	1.1333880643537937	5.908135822493174	9.42347419324327	0.8360615360662061	0.9658119658119659
ID83201	83201	7	1.0	78.57849045182284	20.5282344468618	0.0	224.0	224	1.4323349181285727	1		25376.445925925942	25588.0	15809.0	34044.0	1.7129101E7	3416.3916048355695	-0.9809686595888725	-765.7357121508592	0.004191901386096412	0.0034951772741303377	1.498876284190895	1.3878106742893026	-1.1827152910896004	1.0800293670881793	6.445239079083488	9.710289096598128	0.8589830135053614	0.9678800856531052
ID56579	56579	7	0.9905633926391602	79.76990668934614	22.452805993062555	0.0	60.0	60	1.3746620833888028	1		25082.054399999965	25386.0	17194.0	30747.0	1.5676284E7	2930.832569137642	-0.9810658813333502	-886.8602092997388	-0.0014274261509648058	0.0043372307666189325	1.4525497751190048	1.3207883072256879	-1.0667278449955382	1.0997597171117313	5.936654579480267	9.434924307974173	0.83805940410932	0.9697204968944098
ID55044	55044	7	0.9841822385787964	79.34774000971892	22.117795348206815	0.0	50.0	50	1.371356278002248	1		24958.688102893902	25271.0	17297.0	30275.0	1.5524304E7	2955.3352718820624	-0.9811703945551453	-880.1328037368365	0.0030471407434995807	9.90832426157787E-4	1.4164706113216707	1.3572704953765484	-0.4087695252863956	1.0436170359164099	5.908135822493174	9.202356254279929	0.8767226977352481	0.9726134585289514
ID48389	48389	7	0.979971706867218	79.45691590681577	21.104181857543352	0.0	6.0	6	1.3602789053158515	1		24914.400981996725	25171.0	17562.0	29821.0	1.5222699E7	2896.3874420318325	-0.9811529980395588	-895.6085876486025	-0.0063920035303436104	0.009919598607254068	1.4158243781750492	1.3245423084078136	-0.42330237303591983	1.0689159335929124	5.813073299202848	9.221027257379717	0.8591263742166056	0.9714058776806987
ID59656	59656	7	0.9856848120689392	79.39666404954986	21.32605245231323	0.0	80.0	80	1.3746620833888017	1		25371.953748006355	25635.0	16929.0	31364.0	1.5908215E7	3003.707510354742	-0.9810952881536434	-876.7330818933963	-0.0013472969203181188	0.011809395952079626	1.4467585726450327	1.3300022841690518	-0.7359313039983132	1.0877865322982712	5.936654579480257	9.077067594497136	0.9054417280847007	0.9842395587076436
ID80648	80648	7	0.9968650341033936	78.86852194348398	21.538746695548248	0.0	210.0	210	1.3817975304423669	1		25143.880573248418	25466.0	15894.0	31134.0	1.5790357E7	3283.3104175990115	-0.9812024589539379	-799.4806232075413	-0.0010559801208451295	0.008238940386568765	1.4653224328302674	1.3236984038571118	-0.6609953430996778	1.1069911609475986	5.99844521961899	9.456365292831165	0.8429466331311317	0.9685341519570226
ID61194	61194	7	0.9968274235725403	79.52067442382405	21.242208951377368	0.0	90.0	90	1.3807021695643589	1		25383.792993630577	25532.0	17244.0	32075.0	1.5941022E7	3088.8019735362086	-0.9810966619021301	-853.0406812021629	0.007084029422269656	0.0025865086733329176	1.450028591605746	1.339320056647499	-0.47753115660842416	1.082660253170079	5.988938967289934	9.09069992358346	0.9106785485030168	0.9729729729729732
ID73482	73482	7	1.0	78.55873119281578	20.786191894299606	0.0	168.0	168	1.412658322772335	1		25514.157814871	25760.0	16595.0	32397.0	1.681383E7	3251.4532686224093	-0.9810826891063275	-813.9166413725447	0.0012125055643806251	-0.0072670835817914775	1.465779152228022	1.3889697820086462	-0.13334377965829655	1.0552995257451163	6.269373410996398	9.159727998175656	0.9390070373601804	0.9799405646359584
ID50956	50956	7	0.9905125498771667	79.50907552933593	22.33601589405685	0.0	23.0	23	1.3669361012236891	1		25071.810679611677	25400.0	16820.0	31104.0	1.5494379E7	3126.5028191575625	-0.981072614278029	-831.318396048249	-0.005133321367924194	0.006308540103132134	1.4590140208015219	1.2933178764334206	-0.931493488565515	1.1281171066969562	5.870110813177031	9.474301026409396	0.8217918027112358	0.9678683385579936
ID53519	53519	7	0.9968657493591309	79.8163206573105	21.11472666353741	0.0	40.0	40	1.3878065616898871	1		25184.319685039358	25324.0	15956.0	32392.0	1.5992043E7	3209.358149049519	-0.9810297692111373	-811.6178798882069	-1.5803908156617274E-4	-0.002437416720988899	1.4645904441259066	1.3391679930116476	-0.7625704456820537	1.093656995812898	6.050729607428651	9.15033797745779	0.9081202056602568	0.97847809377402
ID77585	77585	7	1.0	78.6472619296229	20.881426620713874	0.0	193.0	193	1.40621759778372	1		25175.188073394474	25489.0	16162.0	31706.0	1.6464573E7	3176.1280601732938	-0.980945014591664	-816.0950777785275	-0.01340831085126676	-0.004935725004613021	1.4592487446002897	1.377296120126595	-0.6555489894816763	1.0595025450780782	6.212335897022207	9.177237874798028	0.9269169333746816	0.9841867469879518
ID85776	85776	7	1.0	78.99120917137266	20.62771717335996	0.0	238.0	238	1.3954169955062645	1		25439.16512345679	25618.0	15471.0	32987.0	1.6484579E7	3351.2618849521305	-0.980884304988427	-779.0263999850024	-0.007275491620965815	-0.0039597306633230075	1.4486374269898163	1.3596357205282432	-0.7076605990304586	1.0654599648404313	6.117273373731887	9.853555345460816	0.79173862496306	0.9640449438202249
ID49427	49427	7	0.9873540997505188	80.06183445212291	22.337719955959532	0.0	13.0	13	1.383985651417817	1		24946.227129337534	25224.0	17037.0	31131.0	1.5815908E7	2946.693643221798	-0.9810271685655874	-875.4851184307435	-1.5112103138095417E-5	0.009787023248359651	1.4740608905499673	1.3125681929868163	-0.7268462219596868	1.1230356627762448	6.0174577242770475	9.31274525037748	0.8719015822953575	0.9671504965622614
ID72978	72978	7	1.0	78.91807905909997	20.28028670486746	0.0	165.0	165	1.4105146822008516	1		25486.496194824933	25774.0	16350.0	32127.0	1.6744628E7	3119.8413231227255	-0.9809658580839928	-842.0312563887501	9.513176043605803E-4	0.006075546898519994	1.4666547805907617	1.3772167535648534	-1.2958425978477441	1.0649411407422997	6.250360906338333	9.56194686813675	0.8590576441095263	0.9690493736182758
ID64276	64276	7	0.9872649908065796	79.30608085966547	21.514692619650617	0.0	110.0	110	1.3796059390068027	1		24915.40286624204	25207.0	16782.0	30656.0	1.5646873E7	3004.274689506224	-0.981086816527443	-860.4013335663357	0.0018215051104889161	0.004617548603240733	1.4864987556048097	1.2960150558283974	-0.6538633549728998	1.1469764559599638	5.979432714960911	9.452161939466585	0.8410223555198397	0.9595728451563688
ID92953	92953	7	0.9273683428764343	81.13714069810527	22.828390330352576	0.0	277.0	277	1.0566786085427533	1		25573.05390835578	24859.0	20728.0	34481.0	9487603.0	3337.8401184816353	-0.9806101536566822	-774.9417833714582	0.00778200107698187	0.005698598924214257	1.1555933901312474	1.0035827131973418	-1.2710514972416282	1.1514680104937345	3.5078071094127035	7.057961355010852	0.8848853718186516	0.9749009247027739
ID90392	90392	7	1.0	79.11171952602014	20.07897580802282	0.0	263.0	263	1.419602799563215	1		25490.89894419307	25682.0	15976.0	33736.0	1.6900466E7	3365.236228028717	-0.9810112598182212	-782.6677360838992	-0.0027326997672982188	0.006097514806291714	1.4879990015783287	1.3898628298629134	-0.9323035929466034	1.070608530285751	6.331164051135089	9.383327423325499	0.903607213276464	0.9722627737226278
ID88347	88347	7	1.0	78.68163650417209	20.359894285131833	0.0	252.0	252	1.4238594891755567	1		25381.564371257493	25632.0	16024.0	32965.0	1.6954885E7	3274.669488394049	-0.9810819852348448	-803.915957630468	-0.0029177284696503226	0.0013743228554206014	1.4472492764789888	1.4224483233935814	-0.262189681931312	1.0174353983041289	6.369189060451234	9.410939607214953	0.9037078019192176	0.9781021897810224
ID67869	67869	7	1.0	80.26330256388465	21.381005015339387	0.0	133.0	133	1.3763120084676232	1		25174.639999999996	25263.0	15394.0	32598.0	1.573415E7	3265.851351681833	-0.9810861712826028	-799.6953181326271	-2.657839007853371E-4	-0.00274069091299813	1.4704035132491622	1.3148546213003565	-0.8520256218109874	1.1183012094485183	5.950913957973835	9.063470600680372	0.9103417784146591	0.976599063962558
ID70429	70429	7	1.0	84.06119005253892	21.7343074174959	0.0	149.0	149	1.4491370753798969	1		25341.62049062051	25613.0	15641.0	32923.0	1.7561743E7	3472.374133515215	-0.9809556115235064	-751.8309328280613	-0.005341457046829117	0.002309109080607882	1.5102051685758708	1.4222549927216808	-0.458023280512559	1.0618385425287804	6.597339116347997	9.611724718776427	0.8973792520719217	0.9672473867595826
ID75036	75036	7	1.0	78.88517236803388	20.625280196121814	0.0	178.0	178	1.3932468277925318	1		25476.14820592825	25584.0	16440.0	33075.0	1.6330211E7	3261.2018358173104	-0.980908900061676	-802.7564582100184	5.862576510113345E-4	0.0010005317156900975	1.4529565620968994	1.358216758168302	-0.7999659278959259	1.069753081280166	6.098260869073823	9.387991203647506	0.8695018583287702	0.9675716440422322
ID62751	62751	7	0.990586519241333	79.2705407295427	21.20382244134727	0.0	100.0	100	1.3569380597347218	1		24986.728618421035	25324.0	18180.0	30222.0	1.5191931E7	2881.475612221183	-0.9811692963069873	-903.6533170687275	-0.002884182842715373	0.0032372319003473276	1.426279316187992	1.3065034588159645	-0.12036509928674319	1.0916766477454074	5.784554542215771	9.263726204091636	0.8470486663205606	0.9590228526398737
ID57635	57635	7	1.0	79.9174588494514	20.922845431387532	0.0	67.0	67	1.3894408781286234	1		25230.260530421194	25427.0	15092.0	32765.0	1.6172597E7	3270.8049729509007	-0.9810487405141572	-798.6372962351351	0.00635342647169097	-0.0017644901529425192	1.45239399872546	1.3655758220617118	-0.5187919730863179	1.0635762403384326	6.064988985922202	9.56514642274126	0.8330223149217295	0.9579579579579582
ID66341	66341	7	1.0	80.3133767903029	21.468980828809094	0.0	123.0	123	1.3625015847480972	1		24841.438311688315	24937.0	15411.0	32208.0	1.5302326E7	3146.5526005031415	-0.981022515589428	-816.2290903481903	-0.0019995884851211772	0.004175236366032151	1.4441500248177261	1.3023824474043408	-0.7961618923158306	1.1088524939014106	5.832085803860937	9.037260535743874	0.8973464795913847	0.9792498004788508
ID60709	60709	7	1.0	79.91810249513478	20.794742288997114	0.0	87.0	87	1.4110508976477818	1		25461.137878787886	25617.0	15352.0	32798.0	1.6804351E7	3273.810006429638	-0.980967032856356	-801.6822113825925	0.01722364729686829	0.003224001746885963	1.472469772016282	1.3835237830653158	-0.5424296295708854	1.0642894542469656	6.2551140325028385	9.177995721477062	0.9331455592328431	0.9813571961222974
ID90916	90916	7	1.0	78.4164267851078	21.237828312626235	0.0	266.0	266	1.4029861474818461	1		25385.090629800347	25739.0	15679.0	32558.0	1.6525694E7	3373.452884292713	-0.9810047030003146	-777.2470208852302	-0.0062980046382954	-0.008793848558459036	1.4771978841083702	1.3561018100289086	2.6797201442945386	1.0892971849044875	6.183817140035119	9.66373206745119	0.8321023374067982	0.9594395280235988
ID52007	52007	7	0.9951138496398926	79.15928831386559	21.46651097622952	0.0	30.0	30	1.3796059390068038	1		25207.777070063676	25511.0	16648.0	31278.0	1.5830484E7	3141.2863741139977	-0.9811076304335536	-833.4647474610598	-8.249382642516888E-5	0.004593180853712627	1.4539239889727658	1.3153801533495537	-0.7572281538055561	1.105326080274525	5.979432714960919	9.362659160444705	0.8571787975377869	0.9721792890262746
ID83754	83754	7	1.0	80.04740090781522	20.546935689002343	0.0	227.0	227	1.4254524706424299	1		25452.976190476194	25508.0	15428.0	33748.0	1.71044E7	3514.8659419096193	-0.9810567335525602	-750.065269063045	-0.003482310761397893	0.0034675626815127377	1.5604519181790466	1.3240737048397986	-0.8726917015658989	1.1785234556620454	6.383448438944773	9.2457725926181	0.9383801319615335	0.9817251461988307
ID86318	86318	7	1.0	78.59695482564752	20.81124286696031	0.0	241.0	241	1.3975837933882562	1		25395.840062111798	25650.0	16478.0	31734.0	1.6354921E7	3150.2445550545285	-0.9810728106416302	-835.7250544155524	0.003362572188552774	-0.0066918019788395474	1.4477892821125606	1.3720528553587348	2.5918484708030216	1.0551993507087043	6.136285878389954	9.44664557297132	0.8640924401082828	0.9663173652694611
ID69937	69937	7	1.0	82.66016542890046	21.625724240060382	0.0	146.0	146	1.4131937248468018	1		25312.54696969695	25522.0	14004.0	32731.0	1.6706281E7	3554.940531345359	-0.981085216820233	-738.6502793963768	-0.0021476686174719817	-2.795303148007137E-4	1.5035313787050466	1.344833031392986	-0.8538142266166985	1.1180059855814815	6.274126537160874	9.34382238443726	0.9030545571312734	0.9684519442406453
ID50481	50481	7	0.9968574643135071	79.55634288104379	21.259724496636068	0.0	20.0	20	1.3823448853976565	1		25097.708598726123	25308.0	16501.0	31652.0	1.5761361E7	3190.5669371852396	-0.9811132818983503	-817.257405575141	-0.001013261521963787	0.0011622439158728386	1.4627195772313175	1.3353486275372521	-0.7820051056833356	1.095384042090171	6.00319834578348	9.322406554472055	0.868033485824461	0.9619192688499619
ID59185	59185	7	0.9968448877334595	79.49974932205208	20.790595924824036	0.0	77.0	77	1.4259830690120556	1		25411.514200298974	25671.0	16783.0	31788.0	1.7000303E7	3183.573780147926	-0.9810456006521666	-826.2753347495582	0.0017792860634888966	0.002138191147338937	1.4518352854733092	1.425476237161999	0.889330665502661	1.0184913979090868	6.388201565109256	9.318060948290029	0.9245648560467397	0.9795918367346939
ID81203	81203	7	0.9968054890632629	78.86608510250859	21.521497419690125	0.0	213.0	213	1.373010175621986	1		25120.838141025637	25472.0	15457.0	31240.0	1.5675403E7	3306.2862827333083	-0.9810708579049865	-787.5771541677316	-0.006983616861933767	0.003895783007090171	1.4569744902126398	1.311874048874005	-0.6419148193875646	1.110605466632392	5.922395200986737	9.306373917757536	0.8593028508674782	0.9636504253673627
ID54582	54582	7	0.9931973218917847	79.28141971197628	21.705816658963094	0.0	47.0	47	1.375212278361159	1		25039.982371794882	25295.0	16646.0	31326.0	1.5624949E7	3147.8296512569423	-0.9810884441643785	-825.3415202176474	0.0047455819890831474	-0.00469219506845076	1.454289236425049	1.3159148925852007	-0.5209102355014058	1.1051544781653797	5.941407705644788	9.109150329550461	0.8997948029983786	0.9765624999999997
ID78135	78135	7	1.0	78.84542503424123	20.30121182074806	0.0	196.0	196	1.397583793388256	1		25124.894409937897	25382.0	15235.0	32181.0	1.6180432E7	3465.552766355133	-0.9810438504834329	-750.4124304137194	0.0022807143618562165	0.013780698338249733	1.5182601214715667	1.3214338989758536	-0.855087470440378	1.148948973269309	6.13628587838995	9.192651704499134	0.9125020253548214	0.9765506807866864
ID47928	47928	7	0.9921350479125977	79.23479802043917	21.39858787036931	0.0	3.0	3	1.4051412734026867	1		24984.592024539885	25262.0	17363.0	30623.0	1.6289954E7	3030.7753438793266	-0.981071873331111	-854.558313832694	-0.003184862156586644	0.004098774084473687	1.4658227661223222	1.360887522781984	-0.615814767828091	1.0771079472650502	6.202829644693164	9.435770170585242	0.8754775413334244	0.9760658189977561
ID62264	62264	7	1.0	79.50331584983806	21.036433207246926	0.0	97.0	97	1.4029861474818417	1		25200.270061728403	25443.0	16245.0	32234.0	1.6329775E7	3297.2120619333664	-0.9811119298489689	-793.9977654929099	0.0059941366214314035	-0.007770770421320569	1.4657728812021267	1.3707724022520063	2.875766568324729	1.069304341693812	6.18381714003508	9.294766331357021	0.8994759388716406	0.971620612397311
ID65849	65849	7	1.0	80.27421492581269	21.179486355513447	0.0	120.0	120	1.3735610322843186	1		24831.065495207647	24994.0	15349.0	32423.0	1.5544247E7	3239.148273806484	-0.9809933230824031	-791.3240800344928	-0.010772644459607203	-0.0029436323478448335	1.4463764691288632	1.3232084135442785	2.359911442420806	1.0930828842409435	5.927148327151261	9.426836782605305	0.8381537340941333	0.973458235753318
ID88891	88891	7	1.0	79.20107798407204	19.948416540597744	0.0	255.0	255	1.4355003030236686	1		25636.851470588244	25856.0	15891.0	33928.0	1.7433059E7	3284.556280794443	-0.980989047674156	-805.523585532799	-2.91506230051243E-4	0.006102036454851111	1.4919567482939895	1.397695218398856	-0.922513045592889	1.0674406899689588	6.473757836070564	9.45914391470855	0.9092067424486164	0.9777458722182341
ID56127	56127	7	0.9912592172622681	79.70084309668452	22.384183364071433	0.0	57.0	57	1.3774108605456334	1		25092.523885350336	25384.0	16971.0	31168.0	1.5758105E7	2976.788979657885	-0.9810151118909681	-871.1520204877331	-0.006409401755786291	-0.0012077889599907564	1.4513712437009938	1.3179359761670126	1.9775054828680503	1.1012456370771928	5.960420210302838	9.467322434030466	0.8356653709973224	0.9653579676674366
ID57154	57154	7	1.0	80.30124506585456	20.59124882966603	0.0	64.0	64	1.4312782341646553	1		25192.67946824225	25417.0	15943.0	32109.0	1.7055444E7	3208.97674096128	-0.9809904894756186	-810.2735271433753	0.006945450700018251	-0.0016127372431032469	1.5370966946665034	1.362321768804605	-1.0937994554089983	1.1282919570574417	6.435732826754447	9.763642782956575	0.8483676644607476	0.9562146892655363
ID63810	63810	7	1.0	79.50153135756322	20.750507900400088	0.0	107.0	107	1.4307495995264299	1		24993.547477744793	25215.0	16196.0	31024.0	1.6845651E7	3176.897566348948	-0.9809605828740641	-810.6858527280107	0.0010168102711122526	0.0026279090668049564	1.483308231866925	1.4064909510872259	-0.182519342480352	1.0546162637735557	6.4309797005899005	9.53044270812323	0.8897353643784177	0.9657387580299787
ID74563	74563	7	1.0	78.7245735096217	20.862271771905238	0.0	175.0	175	1.4169358747965626	1		25501.045248868802	25682.0	16055.0	32958.0	1.6907193E7	3271.4286139540295	-0.9810658010454186	-807.7960593610053	-0.004807342967010796	-0.0013548951457339408	1.4461959207113748	1.4043508773747118	-0.2097063940088809	1.0297967153443077	6.307398420312523	9.318200830683315	0.9128428039582972	0.9771723122238593
ID86851	86851	7	1.0	78.49476407989533	20.65421197954588	0.0	244.0	244	1.42598306901206	1		25446.335820895514	25666.0	16238.0	33283.0	1.7049045E7	3292.311863605135	-0.9810364536127318	-799.6866943698388	-0.006358367611919967	-0.007175276651854115	1.4499611624970046	1.4247141987237402	0.9064817630394487	1.0177207216688657	6.388201565109296	9.35518766915205	0.9172410160885605	0.9774545454545457
ID53065	53065	7	0.9918253421783447	79.55338265031475	21.58362096003437	0.0	37.0	37	1.376861544128754	1		25242.16453674126	25480.0	17145.0	31447.0	1.5801595E7	2919.291007091336	-0.9810680027332869	-896.1524118693881	0.006319440848242576	-0.005482075946675783	1.4530757879411107	1.323149382964413	-0.7518167876063158	1.0981948120518394	5.955667084138318	9.346863584603106	0.8566599598936044	0.9579510703363916
ID47434	47434	7	0.9936452507972717	79.31422846599571	21.711216133650645	0.0	0.0	0	1.3652748454737202	1		24840.57398373983	25127.0	16726.0	30670.0	1.5276953E7	3056.9123935324815	-0.9810488685131331	-841.3256429682547	-0.008526324162084068	0.012244470176192453	1.4473636740056914	1.3090811420995399	-0.7749434632913056	1.1056332777694515	5.855851434683496	9.441031012873502	0.8255836157036859	0.9731437598736175
ID48970	48970	7	0.9893675446510315	79.376072427151	21.88814396794236	0.0	10.0	10	1.36305668828905	1		24904.011456628443	25199.0	16977.0	30477.0	1.5216351E7	2968.8681518631342	-0.9811525590185906	-873.3584792706997	-0.0017052841639656324	0.0013710894322383458	1.4561609980609787	1.2911909936204955	-0.6104097464939828	1.1277657645193975	5.836838930025428	9.276195075166012	0.8524086079043679	0.9654088050314459
ID72011	72011	7	1.0	78.77379499205325	20.42668777012673	0.0	159.0	159	1.4259830690120598	1		25528.258875739608	25764.0	16294.0	33394.0	1.7257103E7	3416.201354482131	-0.9809577744662556	-769.9106715177516	-0.004228736536967104	-0.005939745898624192	1.5157348563277464	1.3648133905869	-0.9445497558851964	1.1105802938202027	6.388201565109295	9.325937020437973	0.9230038623208634	0.9774545454545457
ID84302	84302	7	0.9937549233436584	78.81278423213953	20.276932207426743	0.0	230.0	230	1.4035252392010606	1		25387.134052388275	25651.0	17158.0	31140.0	1.647625E7	3027.7786726138957	-0.9810509939235635	-868.2098195095701	0.003338618167589135	-0.007689438839965772	1.45341000712863	1.3813648317068608	3.116716658935932	1.0521550670525959	6.188570266199627	9.748608864010373	0.8183044231188884	0.9594694178334561
ID72528	72528	7	1.0	78.52740939267711	20.666732864503306	0.0	162.0	162	1.4142639209296404	1		25494.2015151515	25744.0	16760.0	31966.0	1.6826173E7	3213.396592453573	-0.9810523610656219	-821.5692353880668	-0.00416328232425136	-0.0051021491500459195	1.4511089873536656	1.406967288124231	-0.001510820089966568	1.0313736499789445	6.283632789489947	9.29069626868459	0.9147957464491426	0.9770879526977089
ID58709	58709	7	1.0	79.41966881981749	20.926900290817695	0.0	74.0	74	1.4131937248468045	1		25335.888048411478	25608.0	16966.0	31603.0	1.6747022E7	3204.1331077682034	-0.9810279896041818	-817.7557790555727	-0.003001456188935905	-0.007836335511844324	1.4775031097544375	1.3836505692644308	-0.09153585752684025	1.0678296548093789	6.274126537160896	9.286476727312188	0.9142420404427891	0.9799554565701557
ID67412	67412	7	0.9899952411651611	80.29881858863178	22.237482464772338	0.0	130.0	130	1.3663825737253037	1		25060.202265372183	25318.0	16846.0	31685.0	1.5487205E7	3072.495722881667	-0.9810198004784686	-843.1411391647287	0.007377416509206183	0.021250399214379306	1.454230654939133	1.3192786281775917	-1.0764093892817885	1.102292286010848	5.865357687012545	9.188088411075057	0.8730799901928669	0.9724192277383766
ID65369	65369	7	1.0	80.44191816757781	20.894878255724034	0.0	117.0	117	1.3790574969501468	1		24908.59112519808	25079.0	13715.0	32440.0	1.5717321E7	3443.070878420288	-0.9809388366606971	-744.6046131665759	-0.0051096477990729946	0.006990586734614813	1.480059757991869	1.3083369832611027	-0.7818284289302235	1.1312527100646026	5.974679588796414	9.412365246751474	0.8474750877237883	0.9699074074074079
ID60252	60252	7	0.9945266246795654	79.39809802071808	21.38681979607281	0.0	84.0	84	1.371356278002247	1		25350.993548387116	25657.0	17600.0	31244.0	1.5717616E7	2992.8103913763925	-0.9811718471171637	-882.8423124724015	0.0017975705392937814	0.006725361489963142	1.4475208141604063	1.3229913329193854	-0.6815319937586326	1.0941272086539127	5.908135822493167	9.905808090182738	0.7566247003420824	0.9474085365853652
ID81757	81757	7	1.0	78.68682402705136	21.405334498146587	0.0	216.0	216	1.3796059390068052	1		25285.62698412697	25661.0	15592.0	32033.0	1.5929945E7	3295.220779588847	-0.9809794727835485	-791.5103060133137	-0.006011537353203956	0.0035519154124998703	1.45926321842611	1.321631147385333	2.748842775305438	1.1041380352703274	5.979432714960932	9.349941766472632	0.8595121797852413	0.9684372594303309
ID78684	78684	7	1.0	79.14733667556426	20.07156704055826	0.0	199.0	199	1.4296917438553516	1		25086.251479289935	25192.0	15817.0	33249.0	1.6958306E7	3429.472203696034	-0.9810299799566286	-756.5767129014417	-0.008797732793021004	0.006012743389147093	1.5629038749817026	1.339224253718595	-0.909472985881119	1.1670217819323547	6.421473448260886	9.47327248534854	0.8991755649826044	0.9818313953488372
ID69470	69470	7	1.0	82.11887310626328	21.758029907760303	0.0	143.0	143	1.428633104877271	1		25301.18222222221	25555.0	14749.0	32430.0	1.7078298E7	3574.1162603381335	-0.9810169022964157	-731.6637555264005	0.005530948044589228	-0.014019389933747987	1.4986956396109254	1.3852198371870614	2.3573635210170085	1.0819189845377157	6.411967195931864	9.788516511353363	0.8409446275073996	0.9761215629522426
ID74085	74085	7	0.9947543144226074	78.61304785162689	20.88969444666289	0.0	172.0	172	1.392703757482369	1		25506.480499219953	25776.0	17032.0	31856.0	1.6349654E7	3033.506639396022	-0.9810266222569188	-869.5042767854975	-0.006430917714504746	-0.002525930018710348	1.4398413357858137	1.382644016684832	-0.5299802289470783	1.04136807335132	6.09350774290931	8.992675620548221	0.9468896625542232	0.9922600619195044
ID87396	87396	7	1.0	78.63277478403027	20.516243043542826	0.0	247.0	247	1.4131937248468065	1		25424.810030395132	25621.0	16553.0	31720.0	1.6729525E7	3176.165227821088	-0.9810228031347674	-827.6213106459845	-0.006879713416634016	-0.002355450487030212	1.4518606227191821	1.414300928125407	0.1877053363849493	1.0265570741324188	6.274126537160914	9.422066031272825	0.8881183641809581	0.9727339719970524
ID51560	51560	7	0.9888412356376648	79.33669997031802	21.49346371785491	0.0	27.0	27	1.3872613616838976	1		25165.91482649845	25460.0	17115.0	30733.0	1.595519E7	2998.360552930925	-0.9811277499674642	-872.6914882372369	-0.003815848444108892	0.0026741098768119594	1.4822838680232482	1.3125239573831453	-0.7300437907582741	1.1293385234495552	6.045976481264135	9.641792092013567	0.8172610335366673	0.9614512471655322
ID61801	61801	7	1.0	79.33530348829109	21.397766816810165	0.0	94.0	94	1.3850784156239255	1		25244.167456556104	25614.0	16743.0	31252.0	1.5979558E7	3114.4936211554095	-0.9810793274720421	-840.564719854531	0.009990576931249906	-0.008820778166548011	1.4936042517332786	1.3051989299918176	-0.7694020358512639	1.1443498898230342	6.0269639766060665	9.297611717579468	0.8761241443554145	0.9679389312977092
ID84843	84843	7	0.985549807548523	78.68766876500783	20.593637492046106	0.0	233.0	233	1.4046028019234778	1		25419.450229709033	25679.0	17885.0	31355.0	1.6598901E7	2953.8011290311592	-0.9809859337103838	-887.9789553891935	0.004184832283940475	-0.007442302658436552	1.4790007515758956	1.3598440073741642	-0.4132057917440064	1.0876253037521715	6.198076518528663	9.328024279427222	0.8951327810651805	0.9716840536512665
ID55659	55659	7	0.9968226552009583	79.46758867163163	22.333309090746944	0.0	54.0	54	1.3757622532995042	1		25020.8683788122	25309.0	16256.0	30663.0	1.5588001E7	3096.8421664446946	-0.9811589225447558	-841.4860582675979	0.0023811260231676756	0.008445016706779855	1.4580267594804648	1.3248884829203675	2.0027473563512106	1.1004901757970067	5.946160831809289	9.300246401894189	0.8638883272916612	0.9758190327613108
ID50030	50030	7	0.9968319535255432	80.06461987207022	21.443317582700573	0.0	17.0	17	1.3735610322843175	1		24996.661858974334	25109.0	16191.0	32156.0	1.5597917E7	3100.756805992256	-0.9810073728885059	-832.7823939947169	-0.005062343130091398	-0.0018648482153566035	1.4515504592597819	1.3205860580056807	2.2360837498458257	1.0991714250352458	5.927148327151251	9.38822339397867	0.8450624984753671	0.9651702786377707
ID79214	79214	7	1.0	78.6785562799177	20.636702154862434	0.0	202.0	202	1.4238594891755565	1		25155.331838565024	25377.0	15677.0	32727.0	1.6828917E7	3236.6898996482178	-0.9810178497570916	-803.323472364556	6.038943862016455E-4	-0.0020827504601687065	1.4566609191676163	1.4037278377607112	-1.0587060035379106	1.0377089347257986	6.369189060451232	9.59032989544733	0.870215693851393	0.9633357296908699
ID89457	89457	7	1.0	79.30781691077837	19.76884098256828	0.0	258.0	258	1.4318066736266917	1		25597.406528189917	25874.0	16402.0	33240.0	1.7252652E7	3195.0125538616035	-0.98104827197603	-829.4590585813283	1.8977406025188007E-4	0.0064553898629178905	1.5085414191499036	1.3772831312695581	-1.228441285508445	1.095302327386638	6.440485952918944	9.266136795857832	0.9426079245450019	0.9854545454545443
ID58226	58226	7	1.0	79.76645779119075	20.797440666497735	0.0	71.0	71	1.4094416393051805	1		25267.010638297885	25544.0	16599.0	31720.0	1.6625693E7	3089.309252473908	-0.98103529328529	-846.1765284980302	-0.0024387508046561693	0.001001344348615533	1.4390445227832942	1.4062523322852232	-0.12847945529770577	1.023318852346209	6.24085465400928	9.245799546847447	0.9174132013754283	0.9747587230883441
ID71544	71544	7	1.0	79.53645113077626	19.685153926583045	0.0	156.0	156	1.377410860545633	1		25424.630990415324	25552.0	16318.0	34252.0	1.5915819E7	3047.293236630512	-0.9811057433642116	-866.4757533893121	-0.0031223249489842012	-3.982187005837312E-4	1.4199714862943729	1.3502655253571803	-1.1255535941104047	1.0516238914703488	5.960420210302836	9.55031946527908	0.8212037881166874	0.9623944742900993
ID54138	54138	7	1.0	79.95219804115717	22.330675046264858	0.0	44.0	44	1.37795995798046	1		25067.792993630555	25339.0	15490.0	31658.0	1.5742574E7	3297.213626489314	-0.9810150939423445	-785.7171748168769	-0.0010621143345541525	0.0018396902855324613	1.458906701740773	1.3130525705982723	-0.7955797198976954	1.1110801916149058	5.965173336467369	9.310160240979837	0.8648058529712005	0.9646425826287472
ID82304	82304	7	1.0	78.61705101121348	20.88891274195798	0.0	219.0	219	1.4083677788526665	1		25324.687499999993	25582.0	15597.0	33438.0	1.6612995E7	3337.54018369325	-0.9809981620595188	-783.4660308039781	-0.013118556835235454	0.005753551761383863	1.445918198625826	1.4056014981748493	-0.6204474607947702	1.0286828809611597	6.231348401680272	9.169354744186709	0.9313530641890706	0.9776286353467563
ID63363	63363	7	1.0	80.03341643989602	20.859962046086096	0.0	104.0	104	1.4002875757442559	1		25060.05864197529	25224.0	15574.0	34142.0	1.6238918E7	3155.5171325285173	-0.9809976005006379	-819.9758032566949	0.00705969000886432	-0.002637386049617776	1.4774720864277393	1.3359193045274738	2.242312375622057	1.1059590810766329	6.1600515092125185	9.332619819592036	0.8887652358489212	0.9729729729729726
ID79746	79746	7	0.9937413334846497	78.95284114137145	21.616136833280294	0.0	205.0	205	1.3763120084676226	1		25118.33971291866	25496.0	16638.0	30982.0	1.5749199E7	3138.867485333058	-0.9810596164506278	-829.0000826654492	-0.004740346531591993	0.005483461467445599	1.4695231663284778	1.2999544055077787	-0.6015283986445857	1.130442083277885	5.95091395797383	9.185053729648807	0.8864007865636031	0.9750778816199377
ID66949	66949	7	0.9926700592041016	80.31514827174698	21.892645216713476	0.0	127.0	127	1.3580525881030983	1		24905.433931484462	25066.0	16437.0	32113.0	1.5267031E7	3044.0281750256568	-0.980973114266128	-843.6549041896459	-0.008398322649567152	0.006076760508287697	1.4267753069780948	1.3162949980873924	-1.0496017831775453	1.0839327879018252	5.794060794544813	8.950484489676642	0.908865928975693	0.9767628205128208
ID68997	68997	7	1.0	80.90863745463705	21.214138808226583	0.0	140.0	140	1.4169358747965637	1		25329.87987987986	25505.0	14009.0	32622.0	1.68697E7	3540.943640507245	-0.9809696736464574	-737.4854508838482	0.0072755055121116186	0.0014626171623972905	1.5134643987211602	1.3583372163238614	2.448025995493021	1.1142037341928446	6.307398420312532	9.354477529819244	0.9057765164499619	0.9829629629629631
ID52620	52620	7	1.0	79.42539772804743	21.311985605245134	0.0	34.0	34	1.3910732744755647	1		25333.732812500017	25530.0	16286.0	31667.0	1.6213589E7	3096.5824160400666	-0.9810690405837059	-847.9563264615523	-0.002605659348694794	-0.0027449078929869895	1.4453461448229967	1.3560262030825032	-0.36368071797240975	1.0658688906876965	6.07924836441574	9.657863384073298	0.8190258989800162	0.9530551415797311
ID64910	64910	7	0.9951492547988892	79.6319515024848	21.328364263209423	0.0	114.0	114	1.3674894046672048	1		24911.796747967448	25112.0	16577.0	31299.0	1.5320755E7	3121.6532321220543	-0.9811439727565793	-830.4871803019275	0.003778606088462643	0.0010555313274320229	1.4592453040772495	1.3021854749234445	-0.7869305347759458	1.120612487374764	5.874863939341553	8.943768467398709	0.9229253633599538	0.9840764331210191
ID75663	75663	7	1.0	78.73449756319027	20.364079632145913	0.0	182.0	182	1.426513470023153	1		25386.8949704142	25608.0	17007.0	31793.0	1.7161541E7	3187.411675242307	-0.9810190534555705	-823.3054667405561	0.0012158576814716268	-0.005746008289195317	1.4620067750116943	1.4052973622578322	-0.1883708701039332	1.0403540305965917	6.392954691273809	9.355120576396171	0.9179366533987616	0.9810357403355213
ID76174	76174	7	1.0	78.81545199148216	20.537597369349427	0.0	185.0	185	1.4190698155761317	1		25321.866965620316	25495.0	15952.0	33221.0	1.6940329E7	3336.7317531014683	-0.9810776640619424	-786.9244951888987	-0.013783966851199453	0.002454194270000584	1.4735577096099182	1.4014280286820968	2.406930964044024	1.051468701532716	6.326410924970585	9.34407442519054	0.9105308896959367	0.9687045123726344
ID55187	55187	7	0.9874136447906494	79.64783163679746	22.391552900943264	0.0	51.0	51	1.3839856514178144	1		24994.566929133845	25304.0	17203.0	31133.0	1.587155E7	2953.194203935816	-0.981050088816715	-876.3298542357024	0.010966081803677188	0.007120590080654381	1.4707245956792574	1.3394052294170655	-1.2041608440032614	1.0980430443140383	6.017457724277026	9.682137636382024	0.8066412138540037	0.9701149425287356
ID76694	76694	7	0.9955143332481384	78.74576315102979	20.60874863049095	0.0	188.0	188	1.3937896865030963	1		25231.06853582556	25458.0	16666.0	31764.0	1.6198346E7	3155.6717239942554	-0.9810484641704608	-827.7894209607258	-0.006292591461123203	0.011603079536743686	1.460464586379258	1.3506891652971125	-0.4415088128586763	1.0812736371199054	6.103013995238345	9.322872470165668	0.8823781453531342	0.9697885196374622
ID56728	56728	7	0.9951795339584351	79.60408706073771	22.289794899174627	0.0	61.0	61	1.372459097865238	1		25082.657051282054	25360.0	16866.0	31194.0	1.5651578E7	2991.8367793011516	-0.981069287607344	-868.9571518471406	7.234548348528702E-4	0.002407310942197343	1.4666524710507354	1.3033075184454894	2.225375233145205	1.1253310905472826	5.917642074822192	9.193597909903582	0.8798072702560055	0.9741784037558684
ID90008	90008	7	1.0	79.21642262536014	20.051906014410918	0.0	261.0	261	1.4212005522349933	1		25585.746626686647	25737.0	15959.0	33794.0	1.7065693E7	3267.429766122971	-0.9809841166311409	-807.9180294760466	-0.0010865503164362229	-0.001905877804558129	1.494920032125267	1.3689789125675462	-0.928334893810955	1.0919963911799895	6.345423429628637	9.775309086291028	0.8344675930407245	0.9556191839656407
ID85403	85403	7	1.0	78.8962963726789	20.677788468114233	0.0	236.0	236	1.3992066897663256	1		25461.489130434788	25646.0	15729.0	32412.0	1.6397199E7	3271.2126065811644	-0.9811138801324741	-808.6893105906046	-0.0015623915390761715	0.0071613928099843426	1.4638033252477387	1.3548482181972514	-0.6545107391401028	1.0804186812862786	6.150545256883493	9.553019036824017	0.846919624152852	0.9563932002956392
ID48540	48540	7	0.9936877489089966	79.36706884272391	21.48508636880738	0.0	7.0	7	1.3691479733843237	1		24965.850482315083	25090.0	16885.0	31671.0	1.5528759E7	3148.8193567649464	-0.981047223075066	-820.815740656917	-0.0018979605416377646	-0.005214687159823349	1.455089904972827	1.3028609822520234	-0.6193696804223395	1.1168420305731104	5.889123317835107	9.221340347327114	0.8703068653622712	0.9634525660964223
ID61340	61340	7	0.9905651211738586	79.37340451088615	21.23084719537321	0.0	91.0	91	1.3997472370879247	1		25376.649149922727	25661.0	17087.0	31459.0	1.6418692E7	3060.6389596144727	-0.9810299592525229	-857.5632773143252	-0.009318498386775509	0.0036568441061663177	1.4719915435259692	1.370205269482241	-0.692477787143172	1.0742854200832186	6.155298383047997	8.971268709176414	0.96106164355346	0.9938603223330771
ID87965	87965	7	1.0	78.45290927034411	20.8521425770629	0.0	250.0	250	1.4147987153979622	1		25425.261001517487	25699.0	15978.0	32377.0	1.6755247E7	3210.3211036140333	-0.9810813782770446	-821.4147189937053	0.003783382157225923	-0.010685000981563192	1.4508925540680433	1.415787841556775	-0.7718094502749032	1.024795178684871	6.2883859156544615	9.262649310357755	0.9210402444868306	0.9771048744460856
ID80286	80286	7	0.9905940294265747	78.77486724485492	21.416576990618605	0.0	208.0	208	1.3828920237073878	1		25092.099369085165	25436.0	16708.0	30800.0	1.5908391E7	3150.0603556844085	-0.9809662990282615	-821.0676944939906	-0.006676044963048	0.0030886987161509046	1.4590111569136561	1.3251926893601003	2.502227175954301	1.1009803846851685	6.007951471948028	9.443065148218855	0.8466624681241098	0.9730561970746724
ID68513	68513	7	0.9917510747909546	79.85640823846657	21.222515465949623	0.0	137.0	137	1.3823448853976583	1		25194.044025157236	25406.0	16387.0	32098.0	1.6023412E7	3214.6482392317425	-0.9809990153821447	-809.2577873329493	-6.430660483944892E-5	0.0021246012296764353	1.4368743627452876	1.342822724633701	-0.6777064104812159	1.0700402490859262	6.003198345783495	9.206106913030982	0.8901035402461569	0.9707916986933127
ID59810	59810	7	0.985718846321106	79.56603066317437	21.699812419183385	0.0	81.0	81	1.3779599579804578	1		25368.445859872616	25523.0	17735.0	31670.0	1.5931384E7	2938.824330990172	-0.9811005051103977	-896.2177330463655	-2.3057328072545542E-4	0.0032910670692858036	1.4414501798203874	1.3348978463942696	-0.777548980835267	1.0798205898031294	5.96517333646735	9.02333219816079	0.9206595005857934	0.9728682170542635
ID82853	82853	7	1.0	78.94463663407052	20.300530721669546	0.0	222.0	222	1.4222647235201824	1		25356.30988023953	25621.0	16273.0	32851.0	1.6938015E7	3214.5623359605725	-0.9810390774697049	-816.2459463144592	-0.010948623354202899	-0.003422738309378108	1.472129541141802	1.3873253163327295	-0.9950179118068755	1.0611278579080825	6.354929681957675	9.546840181310245	0.8761960858529136	0.9773391812865492
ID49574	49574	7	0.9936454892158508	79.79752654709904	22.408573187039323	0.0	14.0	14	1.3845321413310856	1		24954.948194662462	25289.0	16747.0	30895.0	1.5896302E7	3084.439429842738	-0.980970586752297	-834.1439616716497	0.004842688073686656	-2.3164432752771213E-4	1.480912816980917	1.298189067720914	-0.893537717651059	1.1407528023485751	6.022210850441556	9.43488316620401	0.8501445359379575	0.9649657273419653
ID77225	77225	7	1.0	78.9265669971093	21.166504759957412	0.0	191.0	191	1.3856244745513606	1		25176.81962025316	25398.0	14786.0	32372.0	1.591175E7	3387.966348724537	-0.9810896574385172	-771.0829093483587	3.7515332696552364E-4	0.005414965966618203	1.4641998153066362	1.3335425665262355	-0.4232880496093068	1.0979775614667868	6.031717102770602	9.436861811875948	0.8511294879379357	0.9657534246575339
ID53673	53673	7	0.9947203397750854	79.49245894101406	21.70475863492878	0.0	41.0	41	1.377959957980458	1		25137.684713375755	25321.0	16266.0	31350.0	1.5786466E7	3071.629453323092	-0.9810120028928659	-845.6323941760538	0.004645949205126772	0.005652970358184553	1.461040905353494	1.3216549808269635	-0.983795101812053	1.1054631704556634	5.965173336467351	9.126183193177258	0.9000249884323469	0.975135975135975
ID51115	51115	7	0.9883641600608826	79.60242588548172	22.421524312131794	0.0	24.0	24	1.3763120084676197	1		25100.671497584506	25432.0	16664.0	30915.0	1.5587517E7	3175.667291062623	-0.9811542819639568	-823.0097007392352	9.82924772800822E-4	0.005014128134256183	1.4615170277840472	1.3064544233890334	-0.9352078291454652	1.1186896393926784	5.950913957973805	9.39251901443683	0.8476749887238885	0.9630769230769232
ID73647	73647	7	0.9968507885932922	78.7388395987055	20.561348072587236	0.0	169.0	169	1.392703757482369	1		25530.928125000002	25748.0	17119.0	31475.0	1.6339794E7	3063.2120367853026	-0.9810787287594954	-864.3170634242304	-0.0012485863587239393	0.0031792585544815747	1.4547000860106598	1.3590376880012853	2.7767083956348086	1.0703898051201683	6.093507742909309	9.785610956622916	0.799652574892153	0.9496296296296292
ID64434	64434	7	1.0	79.56955974726938	20.85690255497012	0.0	111.0	111	1.4024468485391863	1		24966.82790697672	25177.0	15897.0	31903.0	1.6103604E7	3311.419346730829	-0.9809623104870512	-776.9932817506956	-0.002169120661532932	0.005143749724293805	1.4747687291516849	1.3612744918743618	-0.38972597845902984	1.0833735135380749	6.179064013870561	9.413362563983087	0.8762801743227241	0.9601181683899559
ID62900	62900	7	1.0	80.31977921901961	20.721800988033362	0.0	101.0	101	1.3970424089815825	1		25129.663565891446	25324.0	16024.0	32693.0	1.6208633E7	3126.282017772672	-0.9809461572281314	-827.6583682017483	-0.004823559428326755	0.003334152320367754	1.5248155907935297	1.312185454278767	-1.0100273732323934	1.1620427477087325	6.131532752225436	9.40630747251556	0.8708444228175557	0.9662921348314603
ID75191	75191	7	1.0	78.82185678341885	20.62238253380073	0.0	179.0	179	1.4147987153979624	1		25438.686274509768	25584.0	15776.0	33114.0	1.6865849E7	3365.824164489506	-0.9809786159398567	-779.56202830929	0.007111164458630105	8.420553806222831E-4	1.4432937190645012	1.403883493036207	-0.42172720167291616	1.0280722910581852	6.288385915654463	9.580962099426724	0.8608565851976724	0.9735099337748346
ID66488	66488	7	1.0	80.58731657297855	21.314654672901167	0.0	124.0	124	1.3812499585839573	1		24901.259904912815	25115.0	15153.0	31685.0	1.5712695E7	3273.1831541961783	-0.9810212694391649	-786.488311542552	0.005757171131142645	-0.0038318628424020436	1.4702498283705046	1.3230323701118376	-0.8430659597764488	1.1112727561202622	5.993692093454486	9.160730923295896	0.8975198015750484	0.9692544196771716
ID73144	73144	7	0.9883646368980408	78.58742929780645	21.448245182269023	0.0	166.0	166	1.3894408781286256	1		25478.46551724138	25801.0	17236.0	31108.0	1.6255261E7	3087.081985950009	-0.9811092329196415	-857.280351412391	-0.008492847781674735	0.008851495048056567	1.4878523335946126	1.3122665839943484	-0.66040320764777	1.1338034144448048	6.06498898592222	9.68357833028182	0.8127708901839531	0.971080669710807
ID57786	57786	7	0.9952561259269714	79.77654515183056	21.027591512549606	0.0	68.0	68	1.3910732744755654	1		25227.510172143997	25456.0	16749.0	31953.0	1.6120379E7	3125.5357854635076	-0.9810338824424495	-834.9980839394909	0.0017282882440578437	0.012527776068211515	1.451398437775104	1.357975762983793	2.635793472086089	1.0687955391678268	6.079248364415746	9.24039743566648	0.8947020837291301	0.9785768936495786
ID68027	68027	7	0.9968581199645996	80.07913950593517	21.470175491806508	0.0	134.0	134	1.375762253299507	1		25162.035143769972	25279.0	16689.0	32433.0	1.5751434E7	3164.8722214274208	-0.9810644284425472	-823.8320632065854	-0.0029588220864346024	-0.00422997123185779	1.4815829234150109	1.3038806219685732	-0.7472214824871567	1.1362872478142563	5.9461608318093155	8.984554250827115	0.9256641516272008	0.9834905660377354
ID60859	60859	7	0.9937050938606262	79.63600854962458	21.365983324728816	0.0	88.0	88	1.371907798747649	1		25364.232744783294	25615.0	17298.0	32071.0	1.5801917E7	2980.1644965421247	-0.9810228582650015	-879.9536849263097	0.005043317210493497	0.00860197694789	1.4249878342311801	1.3421216756550236	-0.7780958897785054	1.06174265722645	5.912888948657679	9.213221665903601	0.8753596949369223	0.9711163153786107
ID93116	93116	7	0.982430100440979	81.28196887218616	22.801720032737823	0.0	278.0	278	1.1868328956098175	1		25378.29184549355	24767.0	19307.0	40385.0	1.1826284E7	4004.9648973020385	-0.9807670520415281	-646.2695297593821	-0.004678490275672634	0.004866075311514274	1.3072393103716604	1.0857555693774308	-0.4963871853466985	1.2039904258757133	4.4251604591642515	10.594966406156859	0.49538142615667186	0.8556985294117646
ID52161	52161	7	0.9920918345451355	79.12120887139463	21.317270985095146	0.0	31.0	31	1.391073274475566	1		25249.599374021895	25675.0	17326.0	30642.0	1.6134494E7	3008.187909803719	-0.9811394390542808	-873.2843034508979	-0.005496821572690935	-0.005884334854379452	1.4889212126576294	1.3105556153265674	-0.48551063828300867	1.1360992202430238	6.079248364415752	9.97540603640381	0.7677124548643727	0.96021021021021
ID83395	83395	7	1.0	79.18014291952194	19.991690846563298	0.0	225.0	225	1.41479871539796	1		25393.41310975608	25639.0	15973.0	33266.0	1.6658079E7	3305.470155388451	-0.9809534168142582	-791.314529070824	-0.007966729617144949	0.0070402882695838115	1.5042764026717412	1.3749241698254524	2.2509736966146185	1.0940795395739609	6.288385915654441	9.218226859136932	0.9299385825120261	0.9873134328358205
ID80837	80837	7	0.9889541864395142	78.88254034402802	21.429815570520216	0.0	211.0	211	1.3823448853976597	1		25104.388012618296	25475.0	16164.0	30923.0	1.5916182E7	3137.7077803089333	-0.9809830949167642	-825.4462982870673	-0.009001652795896917	0.002988802425596706	1.4809464944480772	1.3104117044301868	2.50357263120999	1.1301383293825547	6.003198345783508	9.309491608824565	0.870443581225996	0.9685582822085893
ID85957	85957	7	0.9968754053115845	78.84046902544942	20.897281382974814	0.0	239.0	239	1.3746620833888046	1		25428.017656500797	25604.0	16842.0	32035.0	1.5841655E7	3157.03002470014	-0.9810531784932317	-834.1035568728382	-0.005080504818558903	-0.0015181873992090378	1.4398735588517195	1.3323699854478495	-0.6755444821128572	1.0806859765515768	5.936654579480284	9.284167549697381	0.8654972764097344	0.968968192397207
ID54729	54729	7	1.0	80.09111628905093	22.434697278894053	0.0	48.0	48	1.396500814695293	1		25039.33900928792	25323.0	15936.0	32073.0	1.6175413E7	3205.767952053594	-0.9809494235776943	-804.3763040145703	0.00776562750789569	0.004834260290780331	1.463691226033177	1.3738863664062386	-1.269937376141317	1.0653655657577028	6.126779626060914	9.267524032384555	0.8964264898981892	0.9750378214826019
ID59339	59339	7	0.9874823093414307	79.43251175641369	21.762229165062593	0.0	78.0	78	1.3663825737253008	1		25351.1869918699	25641.0	17465.0	31138.0	1.559098E7	2990.205858147163	-0.9810922717395879	-879.8278581264007	-0.006099775435715211	2.13306894338907E-4	1.4560258805336475	1.2927379565310382	-0.9051982181076137	1.1263116961776072	5.865357687012521	9.244669132139789	0.8624255636703468	0.9693637077769048
ID90570	90570	7	1.0	78.7480087103038	20.45773003416239	0.0	264.0	264	1.4212005522349953	1		25445.02102102103	25602.0	15907.0	33179.0	1.6946384E7	3339.0540269732332	-0.981056265535981	-789.2919650463425	-0.0014070572013530059	-0.002809721914739491	1.4528320534636718	1.4015617387333184	-0.881135524109464	1.0365808464325588	6.345423429628655	9.626845912764157	0.8604040198113746	0.9652928416485902
ID88525	88525	7	1.0	78.7310461409026	20.165090061464138	0.0	253.0	253	1.4397099903691033	1		25660.15474452556	25885.0	16315.0	33147.0	1.7577206E7	3203.759494718001	-0.9811220022530556	-832.5233932458475	1.433944772524642E-4	0.0034613733976280375	1.453931423000593	1.4449522136091335	-0.9360553321405338	1.0062141912423745	6.5117828453867075	9.41540201922046	0.9230644743841286	0.9792709077912798
ID77775	77775	7	1.0	78.83168619716602	20.414417982598774	0.0	194.0	194	1.3839856514178182	1		25175.814580031667	25419.0	16160.0	31732.0	1.5885939E7	3361.8463543132525	-0.9809675836096036	-771.96283345639	-0.005145870715698839	-0.003201229495053717	1.480330401244519	1.3280968609564157	2.385249413753525	1.1146253294947734	6.017457724277057	9.105936289285705	0.9119556053008161	0.9760986892829605
ID56271	56271	7	0.9905571341514587	79.34954159682235	22.035041793117777	0.0	58.0	58	1.373561032284316	1		25079.43569131831	25373.0	16900.0	30790.0	1.5599409E7	3092.208673644936	-0.9811001317406848	-842.041544131166	-0.008167876086909932	0.0034218814783147705	1.4461806241221102	1.3065816604970586	-0.6677771265479703	1.106842892293425	5.927148327151236	9.894314301818053	0.7608240907022987	0.9584934665641806
ID50647	50647	7	0.9951123595237732	79.49670985999961	21.826942049306687	0.0	21.0	21	1.3658288218996304	1		25070.287337662343	25253.0	16873.0	32146.0	1.5443297E7	3098.0047101270657	-0.9810430542894913	-837.5812264843504	-0.016764103426858218	0.01553906312059175	1.4659342621601315	1.310974872923256	-0.6488166576273988	1.1182016470623437	5.860604560848003	9.106615107378103	0.8880518429411337	0.9685781618224665
ID63963	63963	7	0.995424211025238	79.25089039005373	20.97232643274677	0.0	108.0	108	1.4131937248468045	1		24978.878971255657	25293.0	17026.0	30396.0	1.6511039E7	3046.251835109109	-0.9809774658664991	-845.7223245106826	0.005345092750461293	0.008214243578532298	1.497227283164168	1.354713795027731	2.755917578163615	1.1051982261194289	6.274126537160896	9.915000413392733	0.8020060862550262	0.9649122807017539
ID48093	48093	7	0.9890807271003723	79.3287736398121	21.18256922175425	0.0	4.0	4	1.379057496950145	1		25007.066666666695	25349.0	17259.0	30515.0	1.5754452E7	3098.918293557138	-0.9810362225226593	-834.916058504702	-0.006817239827434975	0.00546194837156285	1.4475228918425256	1.3214851636250027	-0.4047472837043399	1.0953758178198425	5.974679588796398	9.84068568605067	0.7753071029000196	0.9551671732522793
ID91103	91103	7	1.0	78.13709934013565	21.901476621155155	0.0	267.0	267	1.3997472370879276	1		25304.33539412674	25632.0	15868.0	32565.0	1.6371905E7	3245.898708768393	-0.9810847780097391	-808.6955674458474	-0.006202395849330292	0.006602660381553161	1.4471915348423128	1.3749597358023866	-0.1131815581699788	1.0525337558323289	6.155298383048024	9.18592851836078	0.9166696476707625	0.9751506024096387
ID49119	49119	7	0.9930084347724915	79.27085642172072	21.500203299397306	0.0	11.0	11	1.3899852232535728	1		24931.456964006273	25299.0	16699.0	30562.0	1.5931201E7	3011.4578501671062	-0.9811508133628886	-861.8744753362021	0.008955928109122557	-0.011638440734541749	1.502691120884235	1.3067193424247223	-0.7694242414912641	1.149972356034672	6.069742112086717	9.35645462476965	0.8712794520006993	0.9711026615969578
ID72673	72673	7	1.0	78.50383427215266	20.74799258757001	0.0	163.0	163	1.4056795386104803	1		25502.888208269535	25778.0	16652.0	32141.0	1.6653386E7	3298.326497685787	-0.9811178790243207	-803.518968048795	0.0019326094584172428	-0.005099878490772495	1.4577849339475308	1.3801217801716292	2.8047560596841885	1.0562726817964163	6.2075827708576945	9.72483656828264	0.8248362899180298	0.9532846715328469
ID83937	83937	7	0.996834397315979	79.9450802963232	20.604705267979423	0.0	228.0	228	1.4089048113903342	1		25455.527439024405	25675.0	16197.0	33493.0	1.6698826E7	3171.327652121198	-0.9810444627266097	-830.8518164567645	0.0012889576683834197	0.0068630019301408225	1.5200923600808207	1.3313025513010948	-0.8725216661098445	1.1418083429609744	6.236101527844775	9.474304785552377	0.8730283316311751	0.9747399702823177
ID70112	70112	7	1.0	83.22134736078858	21.94044408236349	0.0	147.0	147	1.4281034911037882	1		25302.138187221393	25537.0	15011.0	32289.0	1.7028339E7	3536.272758294311	-0.9811371511445494	-744.3272166154985	3.0391474998458796E-4	0.008148003357757522	1.5063410142132114	1.3744851991702498	-0.7459122760851511	1.0959310548578918	6.407214069767351	9.423149593194632	0.906748669703819	0.9732851985559562
ID74720	74720	7	1.0	78.62924775383547	20.55398451489364	0.0	176.0	176	1.427573680849569	1		25507.46884272999	25789.0	16282.0	33647.0	1.7192034E7	3315.9539054231564	-0.981039712235208	-796.0320230997037	0.0019555096116039275	0.00787500837990591	1.4747302217127507	1.3971808307070068	-1.1698492692012936	1.0555041905109033	6.402460943602846	9.478913746926795	0.8954465324160092	0.9718614718614721
ID62434	62434	7	1.0	79.34930803317371	21.019452344821726	0.0	98.0	98	1.4046028019234758	1		25194.525267993897	25499.0	16826.0	31526.0	1.6452025E7	3159.9976190177704	-0.9809627275729584	-821.6695659870434	-6.765138771415182E-4	0.0013162775109403179	1.47063138781899	1.359046327021349	-0.34909946187367885	1.0821054136117672	6.198076518528645	9.703585289989459	0.8271844137819462	0.9574155653450803
ID66019	66019	7	1.0	80.14183422456765	21.477732598315086	0.0	121.0	121	1.3602789053158546	1		24823.25245901639	24941.0	16203.0	31606.0	1.5142184E7	3151.191350055649	-0.9809369887866747	-810.7062327255508	0.002878724755645668	-0.007749277940712814	1.465093643905893	1.2865592662827037	-0.9147188664512838	1.1387688715958142	5.813073299202875	9.031911213051604	0.8954809346067901	0.976837060702875
ID57315	57315	7	1.0	80.21349009990631	21.08771393590241	0.0	65.0	65	1.3708045353615304	1		25221.39325842694	25375.0	15515.0	32056.0	1.5712928E7	3118.282908923292	-0.9809318326637047	-832.172631948235	0.0082615797368057	-0.00838214974423489	1.4505463066379904	1.3136134178241463	-0.7598352749620275	1.1042413901653487	5.903382696328678	9.199665198222954	0.8765299441849616	0.9725920125293659
ID86498	86498	7	0.9952203631401062	78.52585858190686	21.124289299616777	0.0	242.0	242	1.3768615441287582	1		25344.323717948715	25651.0	16809.0	31390.0	1.5814858E7	3163.2769689608135	-0.9810622627262099	-830.1220822230196	-0.008258486714107793	0.0020060528826347295	1.4748675814443335	1.282235615653514	-0.6244516637681214	1.1502313330242673	5.955667084138356	9.858561940167304	0.7700397393657433	0.9690641918020111
ID67557	67557	7	0.9968629479408264	80.2683578640477	22.172934422501406	0.0	131.0	131	1.3580525881030976	1		25027.776683087024	25285.0	16911.0	31547.0	1.5241916E7	3105.1037495456203	-0.9810454680646837	-834.3575933173014	0.0016019928919089564	-0.0029881976994084545	1.4699124434211899	1.272432713777456	-1.049134807838408	1.1551985637476092	5.794060794544809	9.023374731877352	0.8942417139131573	0.9705414012738853
ID81384	81384	7	0.9891351461410522	78.6980508359886	21.533510311522452	0.0	214.0	214	1.3685953404764915	1		25225.81612903224	25603.0	17027.0	30788.0	1.5640006E7	3143.2760785073915	-0.9810594234697539	-831.3708892905088	-4.979138411752116E-4	0.003986015406938371	1.4584105310967712	1.2927654592607971	-0.5569405263346555	1.1281323465516242	5.884370191670614	9.47288055998986	0.8240351320520022	0.9641744548286604
ID47595	47595	7	0.9968562722206116	79.33915801757843	21.29666444178816	0.0	1.0	1	1.3986659335375233	1		24957.902627511587	25201.0	16195.0	31232.0	1.6147763E7	3182.7481424363355	-0.9809898038191855	-809.3077570863014	-0.008483935547964828	3.5268949419189644E-4	1.4626283917512894	1.3590789369131968	-0.11302857027238652	1.0761909054916847	6.145792130718969	9.374256307381508	0.8788486373909244	0.966367713004484
ID58861	58861	7	0.9967861771583557	79.73450957170667	21.22620561508901	0.0	75.0	75	1.3899852232535717	1		25353.31240188385	25527.0	17205.0	32187.0	1.615006E7	3089.5304732812338	-0.9810488860495831	-849.6266498880389	-0.0031439991199985954	0.007367520736249562	1.47093060310495	1.3423852359195712	-0.6661283231188158	1.0957589250430946	6.069742112086708	9.021462207716867	0.9371869555687596	0.9815526518063022
ID72177	72177	7	1.0	78.62247360819822	20.276958535800542	0.0	160.0	160	1.4491370753798964	1		25475.10982658956	25730.0	16076.0	33591.0	1.7628776E7	3342.283121683349	-0.9810599351259833	-789.6177508194322	-0.0012273811141038753	0.010866320282253546	1.5270193314647844	1.3939407111594344	-0.9520589561967328	1.0954693547867322	6.597339116347992	9.59687669076821	0.9001582019753486	0.9754040758959949
ID53235	53235	7	1.0	79.45550585733102	21.09968281726938	0.0	38.0	38	1.3970424089815796	1		25239.53178294574	25486.0	16354.0	31717.0	1.6279498E7	3225.9393799197223	-0.9811305989127445	-813.6240775175829	0.004566752894833265	-0.005270108520033419	1.4721392637302326	1.3453060486644148	-0.4024850281544666	1.0942783355443428	6.13153275222541	9.159750220800616	0.9183572407872204	0.9772727272727263
ID65523	65523	7	1.0	80.55466840453217	21.387988392386347	0.0	118.0	118	1.3641662177265688	1		24817.854132901142	24984.0	15096.0	32061.0	1.5312616E7	3190.154115499171	-0.9810946531738136	-807.4373202786428	0.0027889536312921685	-4.00313372238341E-4	1.4164281583616183	1.3356402178663007	-0.9107153230995667	1.0604863041818082	5.846345182354494	8.897487355092853	0.9280247496847451	0.983213429256595
ID78324	78324	7	1.0	79.26923116052032	20.00785462977564	0.0	197.0	197	1.4190698155761305	1		25128.569277108454	25292.0	15707.0	33645.0	1.668537E7	3527.2313992152162	-0.9809581697673564	-734.0161333644832	0.003958348283876517	-0.005266300664758577	1.5314657667766014	1.330312452653768	-0.8806120150112235	1.1512075706136282	6.326410924970573	9.455849074612537	0.8891319123662731	0.9736649597659105
ID69623	69623	7	1.0	82.47827586935438	21.725349883577472	0.0	144.0	144	1.4196027995632148	1		25289.50602409639	25537.0	14420.0	32737.0	1.6792232E7	3578.561438594807	-0.9811597541463839	-736.06306241128	-0.0017165125468542577	-0.010818471982527358	1.522965728749156	1.3511979970219996	2.44606627811885	1.1271225476249427	6.331164051135088	9.374889070325178	0.9052346220276534	0.978692138133725
ID50168	50168	7	1.0	79.98777316328194	20.93610908983058	0.0	18.0	18	1.3872613616838985	1		25056.378930817642	25242.0	15069.0	33021.0	1.5935857E7	3275.517083823794	-0.9810373769255788	-791.5084881635687	-0.0013038762145834242	0.009883207415502485	1.459142323814329	1.3403051716563226	-0.7917953693097518	1.0886642495090502	6.045976481264141	9.12430185291148	0.9125927807222719	0.9732211170619738
ID60409	60409	7	0.9954080581665039	79.3485864528762	21.061128817612406	0.0	85.0	85	1.4094416393051814	1		25422.992343032143	25776.0	16623.0	31914.0	1.6601214E7	3190.224081250656	-0.9809910712645928	-822.5132170568438	-0.007163373544681062	0.019481925905235183	1.502229328803636	1.3606740414416207	-0.39128112634211903	1.1040332093144356	6.240854654009288	9.432485126776431	0.8814581022444602	0.9747587230883443
ID87032	87032	7	0.9905275702476501	78.63249070817797	20.459244538130143	0.0	245.0	245	1.3779599579804627	1		25339.796825396836	25632.0	17841.0	30892.0	1.5964072E7	2950.438632474206	-0.9811108829190995	-892.1810050816654	-0.003969958413774351	-0.0018509850476189148	1.4527139151938067	1.3285625798812688	0.4062728059524391	1.093447864024315	5.965173336467391	9.48350990319768	0.8334791264335601	0.9631619339984655
ID89080	89080	7	1.0	79.20919375677659	19.880315401061157	0.0	256.0	256	1.4249216746937918	1		25601.339285714268	25804.0	15822.0	33382.0	1.72041E7	3250.791078465577	-0.9810072575716258	-813.5573320649291	-0.005313304993123146	-0.004391103112567007	1.4913833999400727	1.3749159032497904	-1.2398421427662156	1.0847088148555097	6.37869531278025	9.792165249879547	0.8359576071877817	0.9626972740315634
ID51710	51710	7	0.9968163967132568	79.73011928355375	20.735493476653257	0.0	28.0	28	1.4153333077901333	1		25230.35400907712	25496.0	16766.0	31283.0	1.6677264E7	3056.0691942333774	-0.9810700475731566	-855.7376712992332	-0.013136139237024622	0.006058776899681134	1.4667221462445608	1.4096598062580228	-0.30044325605155103	1.0404795112503147	6.293139041818954	9.186936507419638	0.9369917379721968	0.9851190476190477
ID78338	78338	8	1.0	53.66136785878352	27.68231138481328	0.0	197.0	197	1.5534421271063024	1		25030.781954887218	25092.0	15934.0	33572.0	1.9974564E7	3163.183647137942	-0.9810174895708967	-817.9054627605644	0.002321063136361853	0.004037081358174708	1.6231676385837501	1.4926707404839863	-0.9482819433624831	1.0874251062611782	7.581236232402762	10.897940303264564	0.8021600783597437	0.9696048632218842
ID51716	51716	8	0.9905664324760437	60.033289621691516	25.180162202390907	0.0	28.0	28	1.5985622743022272	1		25323.89374262097	25445.0	18179.0	33943.0	2.1449338E7	2875.6241128390566	-0.9810770226749763	-913.1497343186361	-0.0014790556251035889	0.012812005450309449	1.6587192871866407	1.577111978770282	-1.148111913507495	1.0517447774887805	8.028030091867244	10.568329396280543	0.9032462635453936	0.9746105020196189
ID72196	72196	8	0.9916638731956482	59.96485627934378	25.1526156404369	0.0	160.0	160	1.5980889768013125	1		25508.625441696087	25681.0	18401.0	33744.0	2.1656823E7	2863.449100893634	-0.9809857665704248	-919.2030773300586	-0.012644619961236133	0.015894781507505694	1.6805802917551926	1.5472631357848812	-1.3169460625211302	1.086163208369004	8.023276965702731	10.899265032094492	0.8487254437183274	0.9612756264236894
ID89095	89095	8	0.964650571346283	44.47436140837458	27.413193755467592	0.0	256.0	256	1.5114827961808865	1		25234.055555555562	25278.0	17852.0	32333.0	1.9076946E7	2513.8788871306333	-0.9810426313882206	-1038.9210013232318	5.088189854144368E-4	0.010914014130302636	1.6442919586558686	1.4411862931762203	-0.5821275537789175	1.1409295012319505	7.177220508418911	10.197739910802706	0.867277922137213	0.9654731457800511
ID61961	61961	8	0.9957862496376038	60.060807802552176	25.104092837862368	0.0	95.0	95	1.5966682425064174	1		25353.793349168664	25483.0	18019.0	33829.0	2.1347894E7	2915.5294385932907	-0.9811496776861828	-905.2572174259766	-0.0046817903028457475	-0.001357827340027028	1.6403172273280926	1.5693633699382785	1.4556119880307121	1.0452118730110316	8.00901758720918	10.710216613494774	0.8773898426443277	0.9672789896670494
ID74253	74253	8	0.9916804432868958	59.9340003125752	25.1950718516775	0.0	173.0	173	1.573281313451211	1		25585.619047619082	25770.0	18176.0	33743.0	2.0954622E7	2883.2174780697724	-0.9810570191797559	-919.1670610748447	0.001929567321569754	0.0042614710121296395	1.6509996750859366	1.5297096930921839	-1.2833677770925003	1.0792895426769342	7.776114405147912	10.825754158594995	0.8337890445788165	0.9778840406455472
ID84493	84493	8	0.990799069404602	44.17247040801638	28.53889661984818	0.0	231.0	231	1.5592748464750799	1		25093.69115815689	25099.0	16812.0	31848.0	2.0150234E7	2793.5373269863185	-0.9810355751633515	-929.3625034546272	0.011700752734355578	-0.005085159683651517	1.6399700899565843	1.5108381735463086	-0.57011240301458	1.0854703823819671	7.63827374637695	10.234218160537386	0.916422496815266	0.9745300181928442
ID94220	94220	8	1.0	42.652632613482396	28.043591014957702	0.0	284.0	284	1.54121973321699	1		25107.298469387744	25047.0	16526.0	32107.0	1.9684122E7	2992.615247678228	-0.9807891689194694	-856.6602282046046	0.11222665967210096	0.050646669876315165	1.6832492157685326	1.521043840430044	0.1627556788648159	1.1066408285067104	7.462408078289872	12.222424291963193	0.6277318244792796	0.8966304968589378
ID55822	55822	8	0.9905332922935486	60.00787314988794	25.21244698439584	0.0	55.0	55	1.5900213639917904	1		25192.51257485031	25339.0	18085.0	33386.0	2.1035748E7	2901.64565037795	-0.9810849825472073	-900.6519344562798	-0.004017157376728381	5.199537154405614E-4	1.6508108917781412	1.5512493215530692	-1.4919901277578196	1.0641815398993333	7.942473820905961	10.62135027466509	0.8847207093561673	0.9647806004618933
ID91666	91666	8	1.0	42.380135191566865	27.937935089063934	0.0	270.0	270	1.5064695724329626	1		25090.389853137538	25349.0	17148.0	31597.0	1.8792702E7	2640.6273623000875	-0.9810137300995356	-981.8965211727233	-0.005791363714531207	0.008337815429558125	1.667323828954502	1.3941901136693786	-1.1858978098679147	1.1959085153503641	7.129689246773764	9.867083694107427	0.9202436752716148	0.9810333551340745
ID78868	78868	8	1.0	53.40256027127137	27.6927151496275	0.0	200.0	200	1.5470985329444211	1		25036.657828282834	25111.0	16098.0	33468.0	1.9829033E7	3176.7650841441678	-0.981044906624522	-815.8009525075199	0.006153456367242084	0.014669412708057048	1.6148715628632648	1.5050421313144613	-1.0895276895014632	1.0729743236176927	7.519445592264063	11.109558927228365	0.7656002235060626	0.9478729778310363
ID54294	54294	8	0.9957859516143799	60.029117535936514	25.207131507326032	0.0	45.0	45	1.5776028634262684	1		25182.26852976911	25326.0	17970.0	33377.0	2.0725007E7	2892.62549260289	-0.9811133230687508	-904.4743575470224	-0.002503461463487679	-0.0017038815540819775	1.640987502017517	1.540824808856161	1.6804519072973416	1.0650058933278161	7.818892540628543	10.43617008059282	0.902137657787497	0.9768408551068882
ID71705	71705	8	0.9886099696159363	59.94621832780572	25.155217667348612	0.0	157.0	157	1.587640734772226	1		25478.855421686738	25643.0	18699.0	33813.0	2.114745E7	2887.082709266481	-0.9811594371585234	-919.1711760975454	0.006947804764448658	-0.003270972511594841	1.6353112501216616	1.5618143384580403	-1.1862422820401617	1.0470586739113843	7.918708190083386	10.790310920432137	0.8546657204309869	0.9618937644341803
ID81944	81944	8	1.0	47.92521485157309	28.55903006777944	0.0	217.0	217	1.5602448464733902	1		25061.828358208968	25100.0	15651.0	33298.0	2.014971E7	3203.248875407597	-0.981076279993521	-811.2380764941927	0.0011363334433889501	0.0031850612906711194	1.654827520845483	1.4961009632127966	-1.1502932128282717	1.106093480009417	7.647779998705985	10.332757281957758	0.9001456654388974	0.9675285628382441
ID85021	85021	8	1.0	43.19095301968264	27.99293512586131	0.0	234.0	234	1.5049623488715653	1		25261.018716577517	25223.0	18144.0	32923.0	1.8895242E7	2668.7121938138866	-0.9809681179118607	-975.7808050444107	-0.006076876190611479	-0.023568807701637683	1.584850903858698	1.4713529207744935	-0.28276791408803026	1.0771385175383084	7.115429868280213	9.984594062144103	0.8969127156058176	0.9714471122647632
ID58397	58397	8	1.0	60.08127939285867	25.12194931715661	0.0	72.0	72	1.6047024386010276	1		25392.279670975317	25528.0	18356.0	33925.0	2.160883E7	2928.7764209725983	-0.9811592541749742	-902.9981960581401	0.0016789824242483154	0.0101742185465794	1.657992261455091	1.5753196286686348	-1.4072152096264476	1.0524799102873656	8.089820732005952	11.485213493801144	0.7706738390310169	0.955106621773288
ID79392	79392	8	1.0	52.407783675592576	28.100489031282304	0.0	203.0	203	1.5539290232558878	1		25114.99874686718	25166.0	16160.0	33567.0	2.0041769E7	3194.14597595073	-0.9809557530884648	-810.0167723323086	-2.6327613862914246E-4	0.0055044255908121105	1.6326425518763308	1.4929385707431655	-1.0435729455441647	1.0935765100258763	7.585989358567278	10.95317697055899	0.7945877839972906	0.9608669476219149
ID52770	52770	8	0.9838129878044128	60.052242386340176	25.134919246692487	0.0	35.0	35	1.5895455233814062	1		25388.480192076877	25546.0	18160.0	33987.0	2.1148604E7	2916.9949314656187	-0.9810469441459324	-901.0348148764607	2.575347867452386E-4	-2.122816658318954E-4	1.6350046244915912	1.5746562818203549	1.6811398069681103	1.0383247718044675	7.937720694741443	10.47822721089459	0.9085107161598067	0.9731934731934734
ID67107	67107	8	0.9866233468055725	59.91767324205615	25.123506900259773	0.0	128.0	128	1.5728004082547542	1		25059.54110429447	25234.0	17977.0	33703.0	2.0423526E7	2921.2783010192898	-0.9810949071116222	-890.3533198757707	-7.180447737950234E-4	0.0023076092685537326	1.6202509810240735	1.5403461727580543	-1.4007628719179606	1.0518745783767205	7.771361278983393	10.493247764832658	0.8869254320492825	0.9680284191829488
ID95267	95267	8	0.9968252778053284	42.200841018026004	28.19748081837578	0.0	290.0	290	1.501943364188662	1		24748.414438502674	24996.0	16881.0	30847.0	1.8511814E7	2685.4861571603665	-0.9810281352064637	-953.0724145621574	-0.016244262097806817	-0.019584322849845903	1.6128351862060197	1.4468284321187743	-1.4392869917326185	1.1147383825213752	7.086911111293123	10.214884109723057	0.8534929968652353	0.9582262210796917
ID56872	56872	8	0.9884876012802124	60.056601200777365	25.160946775909544	0.0	62.0	62	1.5871641804361787	1		25266.616867469897	25381.0	18005.0	33901.0	2.0971292E7	2911.5134959932525	-0.9810145555197156	-896.8358596564204	0.002861510174064844	-0.004796385036526915	1.6588814460905896	1.5506614752623034	-1.411078368854347	1.069789552751983	7.913955063918861	10.563042516735266	0.8913030410511181	0.9697146185206752
ID63528	63528	8	0.9864311218261719	60.05031966892592	25.09096697418261	0.0	105.0	105	1.589069540282433	1		25088.22607655503	25206.0	17905.0	33769.0	2.0973757E7	2915.553991229503	-0.9810210839280052	-889.5816133681913	0.0013391562070454845	0.004496207245739307	1.6428200873988077	1.5716792593082505	-1.1471129258330264	1.0452642151184643	7.932967568576923	10.968497453855028	0.8286120893217037	0.9591954022988499
ID94761	94761	8	1.0	42.27602484929086	28.452529544614663	0.0	287.0	287	1.4999273319186426	1		24833.0525606469	25042.0	15855.0	31295.0	1.8426125E7	2774.0577330465712	-0.9810426228049236	-926.5187938795623	-0.02967332467156741	-0.007060185688763487	1.662442640207372	1.3826332589271906	-1.267656854154008	1.2023742590260633	7.067898606635058	10.276444929791696	0.841035593883386	0.9706266318537857
ID87594	87594	8	0.9759373068809509	44.3289369371434	27.24197080289446	0.0	248.0	248	1.4862475872910883	1		25094.621399176955	25230.0	16902.0	30989.0	1.8293979E7	2391.5653822013	-0.9810778111317006	-1088.0790930867392	0.006693895789476796	0.005611220278481305	1.5973617960019002	1.3994642063494513	-0.627267187396866	1.1414095399900732	6.939564200193123	10.023042070703706	0.8680464301940627	0.9611586570111916
ID48684	48684	8	0.9842223525047302	63.27781623285448	28.128952466004545	0.0	8.0	8	1.5718381564618635	1		25048.782926829277	25175.0	17290.0	32274.0	2.0540002E7	2895.980815831941	-0.9809575526945045	-891.1450458436188	-0.0030401072893631617	0.0026260316739732965	1.70246390232143	1.4719315220700233	-0.9856813381628675	1.1566189573324728	7.7618550266543505	10.767161692747246	0.8413426806794327	0.9679905157083577
ID65075	65075	8	0.9905403256416321	59.983686351022705	25.103857304829816	0.0	115.0	115	1.5823907435191864	1		24999.943373493978	25142.0	17947.0	33364.0	2.0749953E7	2861.006452842589	-0.981034774903116	-904.0169715651232	1.0016064634137486E-4	0.013165985429664575	1.6432188802298173	1.5367151943052357	-1.4169963103135954	1.0693060668100787	7.866423802273702	10.86474553967145	0.8374291723136007	0.962769051774287
ID82484	82484	8	1.0	47.22390330533036	28.580305604038205	0.0	220.0	220	1.5524678766955748	1		25062.607547169828	25108.0	15694.0	33495.0	1.9924773E7	3204.446662457874	-0.9809735923205578	-806.4987902325868	0.0048387027758103815	0.0053484069574581275	1.6418100692876267	1.4845182990578194	-1.0463014703951048	1.1059547533564495	7.5717299800737345	10.393279778408964	0.8808455109402756	0.9707495429616088
ID89655	89655	8	0.9753912091255188	44.06646622151541	27.742832083756028	0.0	259.0	259	1.5094795046495388	1		25225.55909694556	25370.0	17939.0	31856.0	1.8994846E7	2603.6679317768244	-0.9810621766057799	-1003.8103574909309	0.004123488356701733	-0.002504822426320899	1.6084910114837172	1.427749983032478	-0.25777158431110775	1.1265915115385632	7.158208003760854	10.008443730262714	0.8980097963502993	0.9697359948486798
ID55353	55353	8	0.9866300225257874	60.03102639999221	25.18219039735598	0.0	52.0	52	1.5881171461062107	1		25154.001199040773	25323.0	18185.0	33804.0	2.0978437E7	2887.4974412088673	-0.9810659657154599	-902.7562743223423	-0.014801525957121005	0.003541193712247365	1.6245862778380769	1.5954206339741193	-0.9663552860862403	1.0182808491020374	7.923461316247893	11.016960219085291	0.820353893189052	0.9646990740740737
ID59961	59961	8	0.9873964786529541	59.97889349343515	25.15868874920461	0.0	82.0	82	1.5900213639917906	1		25486.633532934167	25639.0	18071.0	33921.0	2.1281339E7	2936.0058452895555	-0.9810991128149182	-901.1897577635335	-0.004222875399032614	-0.009787312342010725	1.695495493909988	1.5538642144058084	-1.2397773808071213	1.0911477838225	7.942473820905963	10.814921742612032	0.8533336929928503	0.9715116279069764
ID75834	75834	8	1.0	57.964765142039056	26.43031555821905	0.0	183.0	183	1.6229835585554813	1		25512.71034482756	25439.0	16859.0	35450.0	2.2196058E7	3233.561592769063	-0.9807908304916148	-805.6998156079275	0.037235646360451034	0.012605159660119422	1.6546790302876937	1.6452641789207034	0.5218995454066451	1.0057223949123881	8.27519265242208	12.496581516334302	0.6658946479572512	0.9067708333333334
ID51262	51262	8	0.991665780544281	60.04179360889552	25.200296893682566	0.0	25.0	25	1.5823907435191868	1		25278.2506053269	25457.0	18103.0	33766.0	2.0879835E7	2917.224706260698	-0.9810754335149952	-898.4286424184986	-0.001968565360920859	-0.002920354634931759	1.6326535590784186	1.557015584249127	1.5550272949415083	1.048578816804694	7.866423802273704	10.624288680531105	0.8757647866898601	0.9706744868035189
ID61503	61503	8	0.9916219711303711	60.00092520301959	25.139755452099337	0.0	92.0	92	1.5971419610281916	1		25453.590261282683	25635.0	18225.0	34131.0	2.1431923E7	2918.876335204046	-0.981074655455906	-904.1107033914689	0.0045272723382049854	0.01169189369832267	1.6647448546215127	1.5591452025329209	-1.3518549459437748	1.067729196688698	8.0137707133737	10.5048156318105	0.9125778161071417	0.9740034662045053
ID69182	69182	8	0.9869347810745239	59.87964921064001	25.126602803116228	0.0	141.0	141	1.5737620716941971	1		25306.989010988967	25482.0	18260.0	33261.0	2.0726424E7	2902.563467987939	-0.9811286067359486	-906.5895752057064	0.0045162826231087356	-0.0035849795744421604	1.6452674129958613	1.5349377857517528	-1.4149768344873743	1.071878891944844	7.780867531312427	10.707564855505106	0.8528181967144559	0.957870099473376
ID79934	79934	8	1.0	51.41422389083516	28.379224155467348	0.0	206.0	206	1.5655691037062724	1		25128.299504950486	25165.0	16332.0	33874.0	2.0303666E7	3204.5654849542943	-0.9809667678530282	-808.2871882143398	3.260122565515817E-4	0.005743225326402884	1.6480517564915487	1.5028428960003926	-1.1217303784214039	1.0966227813150724	7.700064386515665	10.71840617498167	0.8422553909313638	0.9625668449197858
ID92226	92226	8	0.9949386119842529	42.47711554045205	27.804743360714518	0.0	273.0	273	1.5279097341628056	1		24955.1148387097	25054.0	17324.0	31806.0	1.9340214E7	2702.1271534592343	-0.981034933332542	-955.4630253543488	0.010053928965308979	0.006761993939822647	1.612249170026045	1.4766438230519319	-1.3903327410085462	1.0918334840515864	7.334073671847945	10.925134468185574	0.7721497766291487	0.9466257668711657
ID49732	49732	8	0.9865535497665405	61.85458992491088	26.9181619314194	0.0	15.0	15	1.5995084491553024	1		25034.56619385344	25148.0	17361.0	33242.0	2.1179243E7	2868.5707213152605	-0.9810850273875372	-905.3269225362775	-0.004349609575408663	0.007562168208089685	1.6789214065787623	1.5615723297453612	-1.3710088687229491	1.075148025229505	8.037536344196285	10.49844550507097	0.9163952243032852	0.9802898550724637
ID73797	73797	8	0.9846792817115784	59.925664068722185	25.186777550211765	0.0	170.0	170	1.5728004082547546	1		25566.44920440639	25730.0	18146.0	33660.0	2.0887789E7	2901.951833473713	-0.9811129853245367	-915.305173609563	-0.009034063093452767	0.011416016956066873	1.639628556603151	1.5341688918000465	-1.4972412776660151	1.0687405834955812	7.771361278983397	10.539321079985935	0.8791878793679743	0.969176052163604
ID76358	76358	8	1.0	57.02551687263067	27.574141795911004	0.0	186.0	186	1.6364448282011512	1		25311.04864253395	25222.0	16736.0	34860.0	2.2374967E7	3114.207155100516	-0.9809294247251322	-836.1161345543908	0.06556485817686229	-0.01787751262427886	1.9386462565205302	1.4628411171973303	-0.1940925281249751	1.3252609827065833	8.413033311193036	13.573975548870367	0.5737838859353787	0.8753709198813051
ID68680	68680	8	0.9891195297241211	59.90716198410411	25.149083154112223	0.0	138.0	138	1.5732813134512105	1		25369.153186274485	25497.0	18275.0	33663.0	2.0701229E7	2900.572762531273	-0.9811241220318351	-909.2200298438826	-0.0014926093466607652	0.005089367456505547	1.6385937259168626	1.5302628480268632	-1.3406481572712767	1.0707923335064184	7.776114405147908	10.540958386498449	0.8794523380558172	0.968620485494375
ID53834	53834	8	0.9955021142959595	60.088257360812285	25.140945387458434	0.0	42.0	42	1.5990354317121163	1		25221.43195266272	25331.0	17888.0	33927.0	2.131211E7	2892.362456092569	-0.9811353367833863	-907.0409228115342	0.00312726548848693	0.004606195111924307	1.6686577491046444	1.56240956173013	-1.4308550242812	1.0680027759538675	8.032783218031762	11.4265132302829	0.7731227572493454	0.9575070821529739
ID57930	57930	8	0.9909055829048157	60.05980386895384	25.155225949732273	0.0	69.0	69	1.5928734225420982	1		25325.928315412195	25461.0	17934.0	33602.0	2.1197802E7	2896.14121875471	-0.9811494222049986	-910.3033065640346	0.0019186837299265496	-0.005732488890175379	1.6634874606321413	1.5552518800408601	-1.303149203295526	1.0695936021555799	7.970992577893052	11.141023171896224	0.8069973595700958	0.946922642574816
ID76875	76875	8	1.0	55.95752206940271	27.357643485840583	0.0	189.0	189	1.5367958753918658	1		25179.497435897458	25235.0	16388.0	33814.0	1.9640008E7	3217.8958830244515	-0.9809836123873658	-807.3071456839925	-2.601102512589034E-4	-0.0014346211414929019	1.6333290866477488	1.4705251637542918	2.09898712767695	1.1107114158303921	7.4196299428092285	10.846355043631807	0.7925459960261423	0.9535736102626758
ID95819	95819	8	0.9782586693763733	42.61920475887583	27.68571856562939	0.0	293.0	293	1.45902180832263	1		24859.840228245346	25200.0	17632.0	30713.0	1.7426748E7	2459.351746789491	-0.981138320215471	-1051.6168876250042	-0.002103783632517465	-0.02146293940785015	1.6159569049657887	1.3541038754314565	-1.1894915786759515	1.1933773577384514	6.687648513473785	10.466084530692722	0.7672110115123841	0.9481132075471697
ID63056	63056	8	0.9873344302177429	60.00719727915324	25.10842880799969	0.0	102.0	102	1.5909726182581525	1		25132.26762246115	25269.0	17750.0	33370.0	2.1035708E7	2895.5664212005936	-0.9811188087641449	-902.0286885781981	0.004532716907898943	-1.9694525064086507E-4	1.6402691851611597	1.5671458263463611	-1.4421155965622017	1.0466602134820333	7.95198007323499	10.746851434370042	0.8652122440930847	0.9676113360323887
ID64595	64595	8	0.9888229370117188	59.94054391706926	25.130691669719788	0.0	112.0	112	1.585256530491476	1		25001.60193003618	25129.0	17750.0	33315.0	2.0726328E7	2860.2716148845298	-0.9811284251029379	-908.8836036511261	-0.015827705554433247	0.006020893955820896	1.6342547263844693	1.5787311117401017	-1.0109583793796129	1.0351697728837235	7.894942559260805	10.822799779055815	0.846992550049801	0.9595609474292318
ID52315	52315	8	0.9905931949615479	60.03765997521998	25.17791180972564	0.0	32.0	32	1.593822974592181	1		25383.07866507749	25499.0	18112.0	33686.0	2.1296403E7	2853.61355323857	-0.9811471024647855	-925.8383173493683	0.006722327564917424	0.002382719834317079	1.6500357132377825	1.5658790609683673	1.9186118238350562	1.0537440306643933	7.98049883022209	10.793585803688504	0.860812184573867	0.9621776504297986
ID75356	75356	8	0.9968377351760864	58.96622979604466	25.721239437192615	0.0	180.0	180	1.6607645616744835	1		25696.776315789473	25617.0	16967.0	35769.0	2.343546E7	3021.851755321538	-0.980844812448368	-870.8620702402264	0.003329884863582923	0.003962807969690421	1.9283570732099893	1.4562074088057209	-1.1661028795010497	1.324232428395274	8.664948997912376	12.214879280282796	0.7297893417901747	0.932480818414322
ID80476	80476	8	1.0	50.43113510863017	28.44666071741944	0.0	209.0	209	1.5510053536420607	1		25045.976160602222	25116.0	16056.0	33671.0	1.9961643E7	3192.6267911111104	-0.9810304631064805	-811.4197414276709	-3.905896690197204E-4	0.004313815158579442	1.6430913040114352	1.4818679673671278	2.0338600595299217	1.1087973693977318	7.557470601580188	10.462269167188287	0.8676299841655252	0.9718826405867971
ID85599	85599	8	1.0	42.359079967187945	27.232161130616653	0.0	237.0	237	1.5451414182672742	1		25157.42078580481	25218.0	16364.0	33618.0	1.9849205E7	2887.5953251452843	-0.9810417685662345	-901.6738135113729	0.009552066607226208	0.0022477089053158125	1.7376824784518314	1.394529544752739	-0.5909100094346594	1.2460707519537968	7.500433087606002	10.586132155638925	0.8410495491000058	0.9633699633699635
ID77406	77406	8	1.0	55.12760388688873	27.495976298193007	0.0	192.0	192	1.5412197332169895	1		25109.510178117038	25154.0	16112.0	33706.0	1.9736075E7	3195.841880533826	-0.9809946040227746	-811.0967266749359	-0.002676609187738946	0.003474446944208942	1.6216149316195583	1.4791098349575438	-1.0792069612644537	1.096345175519778	7.46240807828987	10.89740390923598	0.7896647686901854	0.9474954737477371
ID68193	68193	8	0.9882129430770874	59.91763099902879	25.066335013415465	0.0	135.0	135	1.5933482693025474	1		25263.871121718377	25442.0	18249.0	33674.0	2.1171124E7	2912.9938731065763	-0.9810468960336834	-897.8416433513705	0.001028765514785347	0.0015358006669402794	1.6422696971114639	1.5692160532190513	1.9538147141142912	1.0465542292551444	7.975745704057572	10.480673404905302	0.9124367878046327	0.9795680093403384
ID66656	66656	8	0.9916774034500122	59.88520685226111	25.131423876664385	0.0	125.0	125	1.5819126076135692	1		24993.34101941747	25149.0	17982.0	33288.0	2.0594513E7	2874.8840735618996	-0.9811222996697143	-903.666187815964	3.691297892262935E-4	-0.0016453198456977153	1.6604204942171008	1.5369161278472625	-1.3200550670321878	1.0803585596715868	7.861670676109194	10.894648062708402	0.8323352742889892	0.9655575014594279
ID92768	92768	8	0.9967938661575317	42.743948502966134	28.05040088006407	0.0	276.0	276	1.5578187140051154	1		24770.251556662504	24842.0	17161.0	33566.0	1.9890512E7	2824.534585099974	-0.9810966331173729	-910.3033436212422	-0.017705459659473278	-0.0038981401958274836	1.6115001397235909	1.5340590524936322	0.5635119902346829	1.0504811644011207	7.6240143678834045	10.710408042820493	0.835182789872868	0.9616306954436448
ID83043	83043	8	1.0	46.28033107609936	28.56579511382826	0.0	223.0	223	1.5549023581607582	1		25100.70162297128	25132.0	15499.0	33364.0	2.0105662E7	3207.212571628181	-0.9810092701895633	-808.5736189828331	-0.01760966972173248	9.56325111675274E-4	1.6333667083148895	1.4981386241964934	-1.088784292610083	1.0902640663115697	7.595495610896313	10.459908827809706	0.87238900414529	0.9755799755799758
ID54883	54883	8	0.9904713034629822	60.03544249514343	25.1999559030517	0.0	49.0	49	1.5890695402824335	1		25157.577937649883	25293.0	17949.0	33830.0	2.098142E7	2920.672429817794	-0.9810745841665701	-893.0434009801919	-0.00977420603720637	9.449090905302872E-4	1.6308811719444958	1.5844619965231972	-1.0452508007953814	1.0292964902428439	7.932967568576927	10.584840227995112	0.889768299802109	0.9765944997074307
ID71269	71269	8	0.9954932332038879	59.96939360075273	25.165907944768673	0.0	154.0	154	1.587640734772226	1		25462.12650602407	25588.0	18267.0	34154.0	2.1133565E7	2919.7825103904133	-0.9812352031164064	-912.0180156595537	0.0055068114800106045	0.0038627525229049005	1.6425189204161958	1.5562726790192105	-1.4517897521332819	1.0554184639746675	7.918708190083386	10.400301685114517	0.9199671688192056	0.974839087185489
ID90212	90212	8	0.9845266938209534	43.01352111930173	27.686912613549694	0.0	262.0	262	1.4491370753798951	1		25214.04316546762	25351.0	17407.0	30727.0	1.752376E7	2472.9718621502916	-0.9809484109017855	-1049.9491700085662	-0.005223935027432715	0.010385474863920621	1.5893823496059811	1.3243673894419048	-0.8883688269073207	1.2001068300811566	6.597339116347981	10.785408626809735	0.7126978760644522	0.9271877087508343
ID73318	73318	8	0.989290177822113	59.94714511074599	25.18152030563886	0.0	167.0	167	1.5961943833944816	1		25538.460807600946	25677.0	18240.0	34247.0	2.1503384E7	2885.864579297439	-0.9810861694759008	-918.0713338938685	0.007148924297197271	0.007282694966478609	1.669839505207085	1.5523865476015013	-1.4713333130079538	1.0756596079675214	8.00426446104467	10.74381964827197	0.8713926139940978	0.9650429799426933
ID96361	96361	8	1.0	42.45416842377708	27.751418688805654	0.0	296.0	296	1.542691533393109	1		24989.751269035514	25056.0	16054.0	33481.0	1.9691924E7	2924.6452388059074	-0.9809798848404797	-881.385082547709	0.004984876044068048	0.010797231461963305	1.7279546620645887	1.4168106724702598	-0.9056178610359771	1.219608727997396	7.47666745678342	10.583563469245561	0.8387916366570116	0.9603174603174609
ID88168	88168	8	0.9843326210975647	42.78940687851447	28.236210222369376	0.0	251.0	251	1.565085828774644	1		25074.657992565055	25025.0	19015.0	31547.0	2.0235249E7	2583.6867170034916	-0.9810782760167736	-1006.394182344198	-0.024520491457564166	-0.025516635893444363	1.6268367869159646	1.4477162407020456	-1.1435530237142646	1.12372628086776	7.695311260351141	14.426180163200945	0.46465792817392504	0.932603686635945
ID61034	61034	8	0.9909181594848633	59.974927058182885	25.151469639687726	0.0	89.0	89	1.6023436214526097	1		25456.24113475181	25625.0	18211.0	33828.0	2.153598E7	2888.1901576516098	-0.981063699661734	-913.2728810207152	-0.0010203859741595104	0.007816288598518606	1.661172417884765	1.5642747640251355	-1.421254208034234	1.0619441392829838	8.066055101183373	10.54793880125608	0.9110366441797358	0.9713795077275326
ID59505	59505	8	0.9905536770820618	59.98055449546458	25.16461309430664	0.0	79.0	79	1.6122274620000716	1		25485.693115519218	25634.0	18290.0	34566.0	2.1841239E7	2925.9750132862464	-0.9811401802681186	-906.2527889866865	-0.004647230426746211	0.006851195457617943	1.647112606083322	1.6111918653465438	1.4981706233489416	1.0222945147063862	8.165870750638206	10.799277997181854	0.8798789413960172	0.9744753261486095
ID93296	93296	8	0.9968358874320984	42.3053416917819	28.18527946600627	0.0	279.0	279	1.5814343271468219	1		24838.85060240966	24728.0	16919.0	34831.0	2.0616246E7	2936.0376196620514	-0.9808958224001582	-868.7491909324175	-7.67938733468028E-4	0.002671858876874001	1.7341075718802117	1.4632498336665483	-1.198175479078534	1.1851069666859007	7.856917549944689	10.75361353585631	0.8537942198026607	0.9752212389380532
ID70773	70773	8	0.9916390180587769	59.99766856747007	25.132397349864082	0.0	151.0	151	1.5881171461062107	1		25471.7247596154	25628.0	18283.0	34154.0	2.1192475E7	2960.847274818709	-0.9810926959858501	-892.7971138481544	0.012377831739572163	-0.01583321222450446	1.6594444851835815	1.5509208406434192	-1.0129802776461192	1.069973683824598	7.923461316247894	10.302586201182722	0.9380636170880288	0.9858072146658775
ID83572	83572	8	1.0	45.65831573389885	28.605045890554628	0.0	226.0	226	1.5377800547277036	1		25115.279845956335	25157.0	15455.0	33318.0	1.9564803E7	3220.406707815796	-0.98105747576257	-807.8186856400919	0.0017572262608463363	-0.01018217397826728	1.637790747624704	1.4625390073400086	-1.1026657534109272	1.1198270537778232	7.429136195138259	10.443806393455622	0.8559148464074476	0.9612546125461253
ID56438	56438	8	0.984504759311676	60.014868462932384	25.204675073388195	0.0	59.0	59	1.5999813267559229	1		25239.53719008263	25390.0	17978.0	33486.0	2.1377888E7	2860.5978698972444	-0.9811241819243349	-917.2184221377146	-0.0036116156253216377	0.008269585430516875	1.6716533492725103	1.549521449130488	-1.363551042742887	1.0788191090936858	8.042289470360796	10.869127443820297	0.85546097585606	0.9630051223676717
ID50807	50807	8	0.9916632175445557	60.08063050747711	25.215466189072643	0.0	22.0	22	1.5976155390848639	1		25217.332541567717	25364.0	18094.0	33581.0	2.1232994E7	2887.518784140015	-0.98117546947059	-910.3886840038152	-0.003958562143877738	0.006300685012509671	1.6541129842959603	1.5636529249579278	-1.3996376556792	1.057851750790839	8.018523839538211	10.639449040098537	0.8901557698603009	0.9734564339296012
ID49276	49276	8	0.9762849807739258	62.41702536262138	27.54741479188142	0.0	12.0	12	1.5804773320049337	1		24995.136253041335	25196.0	17478.0	33807.0	2.0546002E7	2877.9318533320866	-0.9811641715018604	-904.8195000244466	0.003736165220871296	0.016896350033033948	1.6605687211546483	1.5450819859423333	-1.5027760064076272	1.0747447295761983	7.8474112976156585	10.594999351621619	0.8784851215693643	0.9638061879743147
ID90749	90749	8	0.9947317242622375	42.48784408602356	27.964245875860186	0.0	265.0	265	1.4847198353841884	1		25114.023383768937	25160.0	17208.0	31590.0	1.8257895E7	2575.3274622890062	-0.9810406161393999	-1009.1985070095092	0.00964205473983041	0.0070760871142784435	1.6171582549301289	1.3896159989917363	-0.8329025420513511	1.1637447007687667	6.925304821699585	10.970495508973592	0.7230965175555627	0.938788659793815
ID48253	48253	8	0.984009861946106	63.301585190819274	28.19082825163865	0.0	5.0	5	1.5612142437998886	1		25026.314676616912	25177.0	17124.0	31964.0	2.0121157E7	2905.9123060571137	-0.9810575170711772	-892.0762101959446	0.014717828318806228	7.560355677293893E-4	1.7090357606161826	1.4580343779238323	-1.0315743237438388	1.1721505243585297	7.657286251035006	10.680039422570374	0.8436047861384369	0.9669867947178875
ID64125	64125	8	0.9905550479888916	59.96280208546756	25.1188483007591	0.0	109.0	109	1.5819126076135692	1		25022.072639225204	25222.0	17928.0	33293.0	2.0668232E7	2883.9004281641946	-0.981212074158881	-906.268867294045	0.005911844589224117	0.0024255917944587396	1.6360455823109301	1.549603665582346	-1.4362807436693956	1.0557832422886655	7.861670676109194	10.41161782757236	0.9113564564126422	0.975235849056604
ID62591	62591	8	0.9883533120155334	60.022471595899724	25.09062285906028	0.0	99.0	99	1.5933482693025474	1		25232.866666666676	25377.0	17922.0	33960.0	2.1195608E7	2911.448661744216	-0.981142466538625	-901.850683105905	-7.113525448533513E-4	0.007626398461045504	1.6444191953452287	1.5887812441167255	1.6979806092000809	1.0350192648827716	7.975745704057571	10.673420541852106	0.8797796657952823	0.9710648148148147
ID96897	96897	8	1.0	42.195564857538876	28.441090854276425	0.0	299.0	299	1.4785930423892575	1		25157.22222222223	25406.0	16719.0	31543.0	1.81132E7	2766.188273903663	-0.9810055364417829	-939.4104163464799	-0.010707892083124048	0.004854310216128398	1.620309006715813	1.3483636373592922	-1.0284084689080315	1.2016854814396458	6.868267307725393	10.013674274683106	0.8607363262281242	0.9665551839464881
ID86144	86144	8	0.9709935784339905	43.74469218956031	27.311938570552137	0.0	240.0	240	1.4559075639855625	1		25037.13798008537	25360.0	17319.0	30718.0	1.7601108E7	2338.955314935464	-0.981116074175886	-1112.2972379756272	-0.016948419691956203	0.003089604573120257	1.5609289751503084	1.3594648364268973	2.3051658641588784	1.1481937107346758	6.659129756486699	10.603542605123483	0.7442611848583618	0.9511201629327904
ID74883	74883	8	0.9852204322814941	59.76410941212284	25.160799515161667	0.0	177.0	177	1.5684656262635546	1		25559.908754623902	25773.0	17689.0	32214.0	2.0729086E7	2819.3506268458536	-0.9811672314586717	-944.6459595356162	-0.002163533231456341	-4.489848708888861E-4	1.656492902429693	1.501655927745343	-0.37536282484117894	1.103110820410658	7.728583143502753	10.38843492388735	0.899931596788071	0.9730700179533217
ID53379	53379	8	0.991965115070343	60.105511297549356	25.12464744822921	0.0	39.0	39	1.580955901987741	1		25319.625759416766	25462.0	18135.0	34110.0	2.0838052E7	2924.4740410800746	-0.9810908242689165	-898.4131978893561	-0.0063001921311139466	0.0063701935542459405	1.6449538035915516	1.5394573580105966	-1.366817713192012	1.0685283324231114	7.852164423780156	10.524532743659387	0.8908274724907839	0.9689149560117302
ID72834	72834	8	0.9949324131011963	59.918842914630304	25.161598436818988	0.0	164.0	164	1.5732813134512105	1		25547.197303921585	25749.0	18227.0	34008.0	2.0846513E7	2933.2630937190597	-0.9811517841970706	-906.7513109438136	-0.003559918302388681	0.01996415530033868	1.6456878906661638	1.5289645539519863	1.8998481865242314	1.0763414275448553	7.776114405147909	10.485140019914667	0.8888409125189781	0.9749702026221684
ID81026	81026	8	1.0	49.51165417378001	28.535489310118283	0.0	212.0	212	1.574723147858093	1		25056.669099756713	25062.0	16027.0	33234.0	2.0596582E7	3161.144168736392	-0.9810922407628112	-822.5812536283154	-0.003356082365224773	-0.005852600665364755	1.6686001307502845	1.5029482896356363	-1.1457172418541919	1.110217924500122	7.790373783641464	10.991784865619188	0.8102736583411064	0.9681039574719431
ID57477	57477	8	0.9863796234130859	60.067427316369304	25.12492453202251	0.0	66.0	66	1.5900213639917897	1		25295.71770334927	25410.0	18028.0	34026.0	2.114722E7	2888.7604787255545	-0.9811168801083244	-909.9393891373788	5.745910668194231E-4	0.006484697842879814	1.6389761889608279	1.5686722353999143	-1.4371893504713842	1.044817490852696	7.942473820905954	10.49139747817979	0.9067738221990119	0.9720767888307146
ID70278	70278	8	0.9904363751411438	59.95461671944081	25.12853823449602	0.0	148.0	148	1.5866874829692212	1		25430.925480769252	25568.0	18127.0	34014.0	2.115853E7	2906.7536565645937	-0.9810728146255345	-906.9829843685258	0.007870004016672281	0.017835199752551323	1.6668895875991117	1.5487811119838975	-1.480714901578177	1.076258985018176	7.909201937754347	10.668953961525823	0.8731700803723946	0.9685681024447025
ID67721	67721	8	0.9866420030593872	59.920295915903026	25.150422220392244	0.0	132.0	132	1.596668242506418	1		25219.242280285052	25358.0	17960.0	33623.0	2.1234602E7	2875.7351945417063	-0.981063710970478	-908.6894272810297	-0.011113887480438506	0.004657825131059525	1.6617329271328751	1.5551382078701226	-1.4036102547631093	1.0685435665610339	8.009017587209186	10.808052442063236	0.8615772538724576	0.9785133565621368
ID77960	77960	8	1.0	54.120570231785734	27.556319496556316	0.0	195.0	195	1.5500295716306327	1		25048.259773013862	25052.0	16119.0	34372.0	1.986327E7	3175.0928850818573	-0.9811364864924836	-820.6499714025935	0.004451222796709658	-0.005707860238777891	1.6378474457825134	1.4956149050621332	2.258920024569579	1.0950997079789542	7.547964349251148	10.723177534587714	0.8248836806000034	0.9641772920461441
ID59019	59019	8	0.9884885549545288	59.999331468994285	25.116480901799246	0.0	76.0	76	1.578082305122013	1		25457.124390243887	25595.0	17958.0	33825.0	2.0874842E7	2915.718197916391	-0.9811743981645652	-910.1042269724724	-0.006079534720174569	0.0010006543502018713	1.6367006177442631	1.548337031564514	1.778952092963674	1.0570699946964792	7.823645666793061	10.781583913918652	0.8457731663023844	0.9575334496800465
ID69773	69773	8	0.9916800260543823	59.91217390440608	25.110468971282252	0.0	145.0	145	1.5761636633121037	1		25375.571951219557	25530.0	18064.0	34024.0	2.0807969E7	2908.5470244353114	-0.9811148748006638	-906.5040266346823	-0.004868843612936297	-0.0037283471892781183	1.653747876094236	1.5345123643926757	1.764628832602375	1.0777025421680138	7.804633162135001	10.916771435290734	0.8229508986381784	0.9607957870099472
ID60558	60558	8	0.9877210855484009	60.00663400147241	25.134246776424096	0.0	86.0	86	1.587640734772225	1		25495.05896510227	25693.0	18163.0	33627.0	2.1186394E7	2936.3122331001973	-0.9811038076770664	-901.6218806946619	-0.009740745372783377	6.916570372561101E-4	1.6644948421751213	1.5647730806037397	1.6528360730129465	1.0637292159530927	7.918708190083376	10.536372600126596	0.896358957159162	0.9657971014492756
ID47760	47760	8	0.9862104654312134	63.29094135662918	28.26543987149293	0.0	2.0	2	1.557818714005114	1		24976.246268656712	25134.0	17270.0	31994.0	2.0080902E7	2887.3250435130512	-0.9809476227081634	-890.7547186585888	-0.00347525628422948	0.009303992752629588	1.6916118383606165	1.4525121399437384	-1.0347130751222247	1.1646111532163437	7.624014367883393	10.816675942666048	0.8188529772386336	0.9616306954436448
ID93841	93841	8	0.9912393689155579	42.2369741762302	28.308493012911168	0.0	282.0	282	1.4360271888197287	1		25265.641288433377	25144.0	16904.0	32724.0	1.7256433E7	2986.6788902432636	-0.9806204480232803	-856.1088794075253	-0.0026819598789313516	-0.03778607672042234	1.6198028245917468	1.3342237540382962	0.8164423122772273	1.214041362769242	6.4785109622350925	11.087030056318724	0.6622997822122485	0.9178451178451182
ID66192	66192	8	0.9811039566993713	59.90611256237961	25.08733516275084	0.0	122.0	122	1.591923304102334	1		24921.002403846174	25055.0	18027.0	33206.0	2.0734274E7	2866.088363994183	-0.9811484491692654	-905.0937482349411	-0.0045638357505330615	-0.0019349257595027004	1.6341821223579227	1.572243465795444	-1.3557031146331002	1.0393950796489029	7.96148632556403	10.980439850946446	0.829783018870795	0.9527872582480091
ID88720	88720	8	0.9921796917915344	43.96229172454655	27.46941453593209	0.0	254.0	254	1.4994229003146955	1		25361.253369272235	25509.0	17703.0	32458.0	1.881805E7	2468.76874806023	-0.981063430539565	-1064.4274841958697	-0.006961554830974841	-0.0022551802585822575	1.622636698951899	1.3928436224671934	-0.34881507883843993	1.1649812461198372	7.06314548047054	10.275003216093582	0.8407058755073518	0.9674479166666667
ID51862	51862	8	0.9909183382987976	59.9904907618659	25.182520269557	0.0	29.0	29	1.590972618258153	1		25356.569377990443	25483.0	18289.0	33739.0	2.1198092E7	2882.3259334776308	-0.9810413308672177	-910.4515900214057	0.0056652110430373956	0.0038911933027925266	1.6437201746838015	1.548486634605201	-1.479201296103262	1.0615010410489472	7.951980073234994	10.719603324341666	0.8696163924199848	0.9676113360323885
ID86679	86679	8	0.9791339039802551	43.738682136230416	27.44500684876313	0.0	243.0	243	1.4729544281711617	1		25043.45403899722	25336.0	17440.0	30608.0	1.79812E7	2292.1532640185183	-0.981102876530241	-1134.4867243543702	0.006835383781178419	0.00696508002715832	1.5881713804333821	1.415673329193313	-0.4893935490983722	1.121848768132379	6.815982919915719	9.888045545037732	0.8760268980494883	0.9728629579375846
ID50331	50331	8	0.9832355976104736	60.874765429824315	25.91843853947348	0.0	19.0	19	1.6299601642580337	1		25258.18430034127	25429.0	17188.0	33342.0	2.2201944E7	2871.1597107172074	-0.9810168417631059	-909.2488652041463	-0.17411066897008917	0.05172553801303827	2.0493299165345364	1.4440010268570567	2.5594492584032116	1.4192025340833792	8.346489544889815	13.982448022448745	0.5364722850204803	0.8511875908870574
ID65690	65690	8	0.9828709959983826	60.05002007306255	25.070485566645793	0.0	119.0	119	1.59002136399179	1		24942.238609112726	25053.0	17850.0	33304.0	2.0801827E7	2861.488824429876	-0.9810810339013809	-904.0258567158712	0.009575916138794398	0.006766413455496816	1.6494472877378041	1.5764313987720195	-1.4015976764187839	1.0463172003695569	7.942473820905957	10.737829207328456	0.865630743265491	0.9614499424626006
ID55971	55971	8	0.9873089790344238	60.01923777940211	25.206702376076894	0.0	56.0	56	1.5971419610281912	1		25211.41183431953	25353.0	18087.0	33349.0	2.1303643E7	2907.5702398841167	-0.9811199609866899	-901.1896008178066	8.33542415065959E-4	0.00556163989901922	1.6456284956974458	1.5694208980416162	-1.3803108094971464	1.0485577818868885	8.013770713373695	10.813306292736172	0.8612510549115802	0.96508299942759
ID62118	62118	8	0.9916716814041138	60.06861707488351	25.076824542672316	0.0	96.0	96	1.6004540646379346	1		25310.638297872334	25455.0	18040.0	33546.0	2.14128E7	2892.5246103844074	-0.9811305867157124	-909.9644982542243	-0.007104694284465581	0.009805656027962231	1.6364794666217133	1.5843357979130004	-1.366837611825437	1.032912005635043	8.047042596525307	10.806641685721297	0.8658938608668288	0.9679817038307603
ID81575	81575	8	1.0	48.49586790393445	28.551851657111165	0.0	215.0	215	1.5703936732437838	1		25066.631773399033	25097.0	15836.0	33635.0	2.0354105E7	3208.6211194472726	-0.9810617773838819	-809.4027538402365	0.0050651386769455554	-0.00542354043376822	1.650474521424593	1.5102307427298258	2.133131998865127	1.0928624843388295	7.747595648160823	10.743346764640695	0.843524348429499	0.9639266706091072
ID74409	74409	8	0.9834445714950562	59.945709810256524	25.19262643146353	0.0	174.0	174	1.585733658126205	1		25567.31129807693	25728.0	18382.0	33547.0	2.1272003E7	2860.8609911280414	-0.9810406190311849	-924.8709421655831	0.0013334513079237315	9.042376304448216E-4	1.661315732997756	1.5247590774355575	-1.5277065524355413	1.089559496698894	7.8996956854253195	10.818527552570155	0.8481719673878183	0.9685314685314681
ID91305	91305	8	0.9917075037956238	42.89538127094495	27.557074852706737	0.0	268.0	268	1.494369219270688	1		25082.55978260867	25304.0	17583.0	31448.0	1.8460764E7	2473.759227877606	-0.9810130654999031	-1047.7661502046635	-0.0011374378898143026	0.014795185348772787	1.6345260619346118	1.3805795151498987	-1.0908550946483908	1.183941992473458	7.015614218825367	10.664565713523336	0.7751561809421184	0.9437340153452681
ID54441	54441	8	0.9883931875228882	60.02014607290444	25.207872251093516	0.0	46.0	46	1.579519757041532	1		25151.60048721072	25314.0	17960.0	33440.0	2.0649464E7	2917.4515117001874	-0.9811155070472135	-895.7911889202711	7.97827261438676E-4	4.6990447936276744E-5	1.6313353223176148	1.5568334962276205	-1.4637025757348048	1.0478547168149455	7.837905045286612	10.462778971982749	0.8997373722210499	0.9740106320141754
ID87208	87208	8	0.971443772315979	44.025202943121386	27.278975908962078	0.0	246.0	246	1.4806381236465909	1		25115.42344827588	25349.0	16961.0	30500.0	1.8208682E7	2384.83654738364	-0.9810468493871912	-1090.2352393153021	0.01177545479891587	0.0015194621132251615	1.5950614073435303	1.439109472360678	-0.527953043184193	1.1083669713653073	6.887279812383456	10.229350812814038	0.8271065229281516	0.971179624664879
ID84138	84138	8	1.0	44.42248009321027	28.442219897352462	0.0	229.0	229	1.5451414182672734	1		25150.978398983494	25307.0	15944.0	33436.0	1.979382E7	3061.2552096844734	-0.9810182790139358	-849.2329900800861	-0.005607069076802556	0.0028339107041543783	1.6344953336641133	1.4777219316895651	-0.24755987587162212	1.1060912737454605	7.500433087605993	10.366099275373431	0.8771330544898598	0.9734731647131399
ID58548	58548	8	0.9948517680168152	60.055447157636316	25.158641434377234	0.0	73.0	73	1.583346582170844	1		25421.496984318466	25494.0	17940.0	34009.0	2.1074421E7	2925.2510370085997	-0.9810928431750372	-901.8864372289837	0.018203253777684544	-0.0033387450586287747	1.6277846951861297	1.57473499205593	1.6450461617558265	1.0336880195066598	7.875930054602736	10.558183802944258	0.8878370781465014	0.9701405152224819
ID79029	79029	8	1.0	53.06760506148264	27.781788447073843	0.0	201.0	201	1.5549023581607586	1		25054.500000000004	25115.0	15927.0	34101.0	2.00436E7	3174.1578572321014	-0.9810588551350139	-817.6662101461989	0.001999421897146951	0.0020175383959086853	1.6107981203853259	1.5080033251934954	-1.0475274444362013	1.0681661595001062	7.595495610896315	10.42222715591238	0.8787086711809036	0.9708383961117864
ID71863	71863	8	0.9933354258537292	59.97494845411551	25.161242776009303	0.0	158.0	158	1.6028156625945196	1		25497.749704840615	25641.0	18242.0	33988.0	2.1596594E7	2899.4340849428527	-0.9811666650610887	-916.2925675464478	0.0017061185270046512	0.0016524748845111199	1.6729500230425678	1.5605940562613578	1.8501502692532519	1.071995639308262	8.070808227347893	10.58990044014395	0.9043637328228561	0.9753015508328546
ID57016	57016	8	0.9905200004577637	60.02739960772675	25.163985150098927	0.0	63.0	63	1.5843018441474408	1		25227.733734939724	25375.0	17943.0	33609.0	2.0939019E7	2874.2750119949055	-0.9811006869230776	-911.2708441564497	-0.0060979991380171635	-0.00371176155587531	1.6367366584826055	1.5529669241723216	1.7832511830217905	1.0539417375904063	7.8854363069317674	10.636815387462356	0.8758149390088455	0.9753086419753089
ID63673	63673	8	0.9905773997306824	60.002124138580555	25.10682637242275	0.0	106.0	106	1.5771232759814053	1		25059.964805825213	25214.0	17977.0	33486.0	2.0649411E7	2910.67855700116	-0.9810767128207389	-892.7350641038103	-0.005426241670175089	0.004663773291522734	1.6291287861969788	1.5549043913664726	-1.0273937680739322	1.047735664805266	7.8141394144640355	10.511793605413686	0.8886635539018791	0.9768270944741531
ID67256	67256	8	0.9808768033981323	59.93241837911612	25.11877871034379	0.0	129.0	129	1.5838242851782958	1		25125.79227053142	25307.0	18075.0	33495.0	2.0804156E7	2881.7268436294376	-0.9810898794716929	-904.7142842501866	-0.004453715781869381	-0.010855522191464656	1.6395262928472554	1.5732019269992485	-1.3197890484624342	1.0421588384235678	7.880683180767258	10.465199273265437	0.9042296167222675	0.9741480611045823
ID78523	78523	8	1.0	53.79666531781303	27.029406353512616	0.0	198.0	198	1.5689478601339082	1		25056.435424354226	24993.0	17085.0	34586.0	2.0370882E7	3109.2409037197904	-0.9809963761600689	-832.0049084692841	0.004095511287302408	-0.004663669828458684	1.7562058777469263	1.4244073394376184	-0.8225721011696766	1.2329379589130085	7.733336269667272	11.081868214827136	0.7913175480112095	0.9448315911730543
ID72381	72381	8	0.9904138445854187	59.927922509036875	25.15636699052817	0.0	161.0	161	1.5885934145667926	1		25530.7851140456	25662.0	18105.0	33926.0	2.1267144E7	2901.144622944483	-0.9811565050850561	-916.4348997535628	-0.005116776898618335	0.0017433625232409543	1.644760912089252	1.5769709262815539	1.5460129091351746	1.042987467097789	7.928214442412416	10.995356081125138	0.8240748415630453	0.9569707401032703
ID52927	52927	8	0.9886564612388611	60.06993952911045	25.12625307796602	0.0	36.0	36	1.5928734225420982	1		25405.431302269993	25556.0	18321.0	34222.0	2.1264346E7	2935.9782079300326	-0.9811436785317192	-900.4910000927704	-0.0014730097440490836	-0.002392721094550106	1.645333193489398	1.5675453610381447	-1.3436237350453026	1.0496239754106615	7.970992577893052	10.661612594209167	0.8812040272941669	0.9710480602200348
ID48834	48834	8	0.9856882095336914	63.15839670971221	27.97905705281162	0.0	9.0	9	1.5823907435191866	1		24989.547762998805	25153.0	17019.0	32460.0	2.0666356E7	2905.865027899138	-0.981073327203134	-891.5385948217395	-0.005648476331742185	0.01524565505772728	1.686133821039464	1.5011929278792715	-1.0278619887964184	1.1231959528489504	7.866423802273703	11.085407121860984	0.8044219435322263	0.9610917537746803
ID94917	94917	8	1.0	42.28583980493745	28.422784789912416	0.0	288.0	288	1.5621830395765255	1		24788.6282527881	24792.0	15916.0	33305.0	2.0004423E7	2869.1897703978443	-0.9810387461535002	-894.0098920245049	0.0017948245312281326	0.012032412364051786	1.73129706190993	1.4141366916636602	-1.1227827724395052	1.2242784393587487	7.6667925033640545	11.094639450777606	0.7827033398946325	0.9641362821279138
ID89284	89284	8	0.9828769564628601	43.80331812310694	27.663856269479947	0.0	257.0	257	1.485229260630053	1		25239.399176954725	25446.0	17837.0	30877.0	1.8399522E7	2334.3591411893462	-0.9811312303890563	-1124.410398130265	-0.007375614106889852	0.007514604916784202	1.5877181419488466	1.378005567509132	-0.5715241388201133	1.1521855784797654	6.930057947864094	10.918906208417757	0.7304465785462578	0.9548133595284873
ID65223	65223	8	0.9844054579734802	60.00848272417251	25.085414266992803	0.0	116.0	116	1.591923304102333	1		25003.68219832739	25165.0	17619.0	33178.0	2.0928082E7	2871.289836001629	-0.9810519542709888	-901.746603961612	4.253167333227404E-4	0.018380268741959565	1.6563755465084629	1.5589255259885855	1.665428828781552	1.062511017297045	7.961486325564022	10.590606246754337	0.8919949066686771	0.9732713538640325
ID91849	91849	8	0.9759085774421692	42.71636176684587	27.815340765334284	0.0	271.0	271	1.4595402030124012	1		24914.348441926348	25199.0	16985.0	30584.0	1.758953E7	2419.5446896815865	-0.9810952708644287	-1068.7757829386344	0.0027225720747936174	-0.0025141723926711905	1.5597982670442287	1.3945816200851486	-0.6982651988819383	1.1184704032948551	6.6924016396383	9.664563642018285	0.900383153104715	0.9777777777777779
ID84682	84682	8	0.992686927318573	44.19264731410897	28.516825878514936	0.0	232.0	232	1.5402377517644994	1		25091.646683673498	25103.0	16136.0	32305.0	1.9671851E7	2863.171102574887	-0.9810510445431329	-907.4405592354673	5.936372686370943E-4	-0.007626012186549283	1.6281436155466713	1.481365434011974	-0.744141883217816	1.0990830339122863	7.452901825960836	10.181577098578964	0.9034521505666411	0.9781659388646289
ID94410	94410	8	0.9559204578399658	42.87807984144472	27.88275106638079	0.0	285.0	285	1.389985223253573	1		24717.624803767663	24982.0	18437.0	29214.0	1.5745127E7	2171.8367959231978	-0.9811339294477113	-1183.7401684743697	-9.0165056402924E-5	0.0044560960607389795	1.5039645132913215	1.2897252637750678	-1.205844982940343	1.1661123151834434	6.06974211208672	9.740023546788029	0.8040074811872254	0.9522744220730799
ID55501	55501	8	0.9873694181442261	60.00418541234487	25.230301842198656	0.0	53.0	53	1.5952462428989458	1		25140.746428571452	25224.0	17899.0	33500.0	2.1118227E7	2884.0999130904024	-0.9810533566487121	-902.730695269513	0.002775240707138169	0.009395850398622889	1.6357701868924468	1.5790246857874992	-1.4323243062807143	1.0359370576126536	7.994758208715641	10.943674218072625	0.8388588398881557	0.9694524495677234
ID60113	60113	8	0.9912607669830322	59.983785504503864	25.149811172137927	0.0	83.0	83	1.597615539084864	1		25451.80166270781	25605.0	18113.0	34004.0	2.1430417E7	2934.28060486836	-0.9811616196223163	-903.5326953031412	0.0020642923811780753	0.0023514576399966346	1.6398771396936214	1.5698867360916695	-1.4133792401373118	1.0445830912465681	8.018523839538213	11.060535066191877	0.8236676606810465	0.9558073654390931
ID82130	82130	8	1.0	47.65860403552101	28.588152616532348	0.0	218.0	218	1.546609486454267	1		25068.978535353544	25117.0	15628.0	33450.0	1.9854631E7	3231.3672386300227	-0.9810333629482143	-802.5530695492952	6.766555034511999E-4	0.011246648853270876	1.6547327508348026	1.4677075676436535	-1.254797463110601	1.12742673493972	7.5146924660995325	10.524939633480225	0.8524753873634244	0.9593446601941745
ID69333	69333	8	0.9949133992195129	59.89016675251654	25.125427690498864	0.0	142.0	142	1.593348269302548	1		25376.84624553038	25515.0	18268.0	33413.0	2.1291174E7	2870.7626466200086	-0.9810686277645763	-916.1944375391749	1.4429538813317868E-5	-0.0021310704520654837	1.6555981691305424	1.5444078199253455	-1.5430043548306243	1.071995458563899	7.975745704057577	10.90176400686632	0.8433106978465124	0.9594053744997143
ID95444	95444	8	0.9636704325675964	42.581127309212235	27.593205207410723	0.0	291.0	291	1.5089782662147833	1		24826.47207446808	24972.0	18474.0	31802.0	1.8669507E7	2475.7282917259213	-0.9810906931190925	-1040.5802313421193	-0.0038088310817534702	0.009356649398953842	1.6433044937220629	1.4071454631319538	-1.0661396848653324	1.1678284418900646	7.15345487759634	10.309662726027259	0.8457398422146933	0.9622762148337594
ID51414	51414	8	0.9916814565658569	60.0714156820284	25.158609837055934	0.0	26.0	26	1.5838242851782953	1		25278.37349397587	25440.0	17988.0	33950.0	2.098105E7	2924.7713199642617	-0.981172919809214	-900.8444089081025	0.005647261584880199	0.008785201466566693	1.641080978959442	1.5545974116689005	-1.4143207975698895	1.0556308447713798	7.880683180767254	10.50729316019004	0.8969991537725361	0.9662004662004656
ID73945	73945	8	0.9885783791542053	59.911766348200445	25.189796629293678	0.0	171.0	171	1.58716418043618	1		25539.743373493937	25670.0	18176.0	33904.0	2.1197987E7	2888.5508494846626	-0.9811743090080596	-921.6409224035407	-8.776073387492368E-4	0.013625011556618948	1.649954647462032	1.5649528035968368	-1.3370262388507945	1.0543159152594441	7.913955063918875	10.685642179028573	0.8709679809700814	0.9624277456647401
ID85211	85211	8	0.9905261397361755	42.444100765152605	27.662860422340245	0.0	235.0	235	1.5728004082547549	1		25481.82539682538	25410.0	17876.0	33429.0	2.0869615E7	2826.672076299916	-0.980620006069498	-912.2885310020598	-0.00450175671272063	0.01109150307238445	1.6430050116050867	1.5131538976700218	-0.44434121451964986	1.0858148758926713	7.771361278983399	10.490005754641897	0.8874737378731347	0.9709026128266033
ID61660	61660	8	0.9905096292495728	59.99271668645674	25.128650668620878	0.0	93.0	93	1.5847792592084953	1		25416.12198067632	25559.0	17949.0	33966.0	2.1044549E7	2907.5044636912357	-0.9810900343928873	-907.0620914940366	8.905438042762578E-4	0.007470758616005712	1.6321306144282508	1.5502166995576654	-1.4311497989423794	1.0528402996135693	7.890189433096285	10.90702829623792	0.8334593337519057	0.9656777196044207
ID49886	49886	8	0.9873698949813843	61.49534404427901	26.731086797609173	0.0	16.0	16	1.6304242098658002	1		25062.85518814138	25193.0	17620.0	33897.0	2.1980124E7	2834.6024554783285	-0.9811234069246366	-919.1119328083722	-0.05598633466748318	0.028089858602007262	1.8581461654381255	1.4781943554599213	2.2437496382441915	1.2570377897702005	8.351242671054326	12.667775709132158	0.6539736304312136	0.9132016632016627
ID79583	79583	8	1.0	52.14432210373678	28.26193697107687	0.0	204.0	204	1.5621830395765246	1		25108.186799501877	25138.0	16066.0	33395.0	2.0161874E7	3191.491341054372	-0.9810270120498457	-813.5737188164021	-0.0025489899103651186	-0.005417257449651134	1.66970998805197	1.4951938599951577	2.1380826892759357	1.1167180609324983	7.666792503364046	10.728390322016603	0.8370558619613341	0.9699338544798559
ID68830	68830	8	0.9948641061782837	59.925808776317155	25.11750756254006	0.0	139.0	139	1.5904970622414736	1		25307.961768219808	25483.0	18132.0	33583.0	2.1182764E7	2913.3379930407073	-0.9811203671360397	-902.8696189292623	0.0021125571926583135	0.008143002462102386	1.6326599713241332	1.5691576291314344	-1.3660433389335565	1.0404690650663624	7.947226947070478	10.839253617859459	0.8500152612029894	0.9587155963302753
ID76001	76001	8	1.0	57.646349274791476	26.911696797853274	0.0	184.0	184	1.6075284503680656	1		25437.835087719286	25428.0	16106.0	33821.0	2.1749349E7	3218.2351997082087	-0.9809414209681185	-813.6636572134871	0.07078396650011498	0.012357532643112271	1.7396736005312483	1.5370506107293387	0.19712365354348338	1.1318258412491466	8.118339488993058	12.370248881554835	0.6666842535422275	0.8933054393305441
ID53985	53985	8	0.9883466958999634	60.06254763212528	25.144958330854145	0.0	43.0	43	1.5923984341842756	1		25221.587112171863	25394.0	18085.0	33784.0	2.113569E7	2917.210380686686	-0.981175986898946	-901.2999595986303	-0.003621811874795906	3.7793945437508925E-4	1.6349174325409266	1.5698151107619693	-1.474203791179051	1.041471330816377	7.966239451728535	10.619470103469116	0.8876822323785816	0.9715942028985503
ID76520	76520	8	1.0	56.74945973565239	27.38045504624572	0.0	187.0	187	1.664859042907188	1		25324.437772925776	25334.0	16308.0	34151.0	2.3197185E7	3066.839958418076	-0.9809819788676672	-851.8721074545768	0.1220885357309757	-0.046389863881565636	2.0507029193837143	1.4135666156885969	3.033546832742414	1.4507295918167582	8.70772713339302	14.509483881289626	0.5197694463576364	0.8719657306044742
ID58093	58093	8	0.9905223250389099	60.07359149652925	25.145260921066132	0.0	70.0	70	1.583824285178295	1		25339.43975903616	25466.0	17829.0	33969.0	2.1031735E7	2898.591903581423	-0.9811254813576659	-908.8424422667282	-6.401528951135539E-4	3.109202415413956E-4	1.6654851424887271	1.5423474410425742	1.7217883385127966	1.0798378485738052	7.880683180767251	10.546319002443212	0.8903728837554393	0.9667638483965006
ID87788	87788	8	0.9759484529495239	44.17222810158942	27.171285358151565	0.0	249.0	249	1.4979085862771468	1		25115.511470985162	25265.0	16822.0	31124.0	1.8610594E7	2457.9350213390503	-0.9810623207073427	-1058.6964667118277	-0.008999230881503112	-0.008530449170258124	1.5953677713257675	1.4282218829778377	-0.8139588870343017	1.117030757153385	7.048886101976993	10.082211668841255	0.8714023672088842	0.9654947916666666
ID63216	63216	8	0.9905121326446533	60.020839181674035	25.091763001538737	0.0	103.0	103	1.585733658126205	1		25129.567827130846	25268.0	17922.0	33411.0	2.093293E7	2911.2440900660395	-0.9810852315558855	-895.4515751922494	0.0038195661564619766	0.004262656374490468	1.6445138452611319	1.5445049093988015	-1.3626433141479304	1.0647514522315495	7.899695685425319	11.03175721039997	0.8157007003313866	0.9629200463499419
ID80113	80113	8	1.0	51.042273148798174	28.414704669787326	0.0	207.0	207	1.5549023581607582	1		25069.536340852148	25116.0	16021.0	33530.0	2.000549E7	3168.3494823355504	-0.9810400296365342	-818.8272582034373	0.0033480793994554903	-0.0013662607858365113	1.6596418297088678	1.4819163368559458	-1.1766853589437007	1.119929505082579	7.595495610896313	10.466754494561668	0.8712482242760027	0.9702489374620521
ID89840	89840	8	0.9775130748748779	44.12036347766125	26.95754724761206	0.0	260.0	260	1.524440023881013	1		25230.328998699595	25331.0	17187.0	31578.0	1.9402123E7	2591.8178430326993	-0.9810815229102545	-1009.6418806592163	-9.499928521009474E-4	-0.0015597180631736673	1.6494417109922794	1.448164030650545	-0.5230219452385971	1.138988178190917	7.300801788696327	10.475762070430983	0.8360055678004904	0.9588014981273408
ID71411	71411	8	0.9883266687393188	59.97155252723669	25.144293742826033	0.0	155.0	155	1.5847792592084955	1		25473.704463208695	25620.0	18323.0	34253.0	2.1117701E7	2922.0869412979837	-0.9811026117621986	-905.193891433106	-0.0066909609138050665	0.018947883669243378	1.6615681384671395	1.5518914389967222	1.583003034610345	1.0706729199700475	7.890189433096289	10.349112734663581	0.9257443253154627	0.9793510324483774
ID64758	64758	8	0.982900857925415	59.964067187639344	25.103390073950166	0.0	113.0	113	1.5780823051220134	1		25037.213592233016	25213.0	17820.0	33286.0	2.0630664E7	2890.1860128425683	-0.9811407218971185	-901.3561610675573	0.0028030713329305116	-0.0038673653171210493	1.642450762785034	1.5408944313692652	1.7424086415220066	1.0659073907649366	7.823645666793064	10.398800078633792	0.90918566459348	0.9745411486086439
ID66806	66806	8	0.9872719049453735	59.892268915108495	25.13245508969454	0.0	126.0	126	1.575683637821053	1		25001.821167883238	25167.0	18093.0	33158.0	2.0551497E7	2857.1989172109074	-0.9811136867159543	-909.1453212340894	0.006712553204135236	-0.006109872099339873	1.6345625817261158	1.5575141214092971	1.4225515262794897	1.0494688678951445	7.79988003597049	10.26552634019801	0.9301122062578178	0.977949940405244
ID52472	52472	8	0.9865437746047974	60.07101855273038	25.171757561152496	0.0	33.0	33	1.591923304102333	1		25407.001196172267	25549.0	18258.0	33919.0	2.1240253E7	2932.0144670054256	-0.9811466790412118	-901.9103526395163	0.008704296108953085	0.007705546541467484	1.676093084509351	1.5538763920231784	-1.355324933057362	1.078652776445779	7.961486325564019	10.78417281375382	0.860261209048605	0.9582379862700222
ID75515	75515	8	1.0	58.63817599683592	26.197817019897098	0.0	181.0	181	1.5890695402824342	1		25622.31257485029	25555.0	16674.0	35701.0	2.1394631E7	3376.345361023372	-0.9808105016135218	-775.7520678701404	-7.05221199612687E-4	0.007995114027630066	1.7546252852607571	1.4557825783087939	-1.0056974409785995	1.205279765951818	7.9329675685769345	12.126483435847144	0.6779158484912637	0.9246537396121884
ID82687	82687	8	1.0	46.93210748419859	28.583199873681618	0.0	221.0	221	1.5485647457514047	1		25089.163522012568	25192.0	15723.0	33369.0	1.9945885E7	3207.394396081935	-0.9809401270098661	-805.1676357869505	-0.002860074960244578	0.0041431952586016224	1.6627485164166416	1.4565864496186944	-1.1538568210664226	1.1415378173069757	7.533704970757609	10.667962631118364	0.8318700742823507	0.9646987218502738
ID77056	77056	8	1.0	55.793653675470765	27.397388107953287	0.0	190.0	190	1.5318654941400724	1		25161.85089974296	25186.0	16531.0	34150.0	1.957592E7	3178.674888572056	-0.9809709764322497	-816.142743326883	-0.002561208649911204	-0.001275461423203353	1.605303741832914	1.474787026081351	1.9975770971630218	1.0884986872296798	7.3720986811640685	10.621331515626382	0.8211889092095509	0.9603715170278637
ID92416	92416	8	0.9758665561676025	42.893996139930216	27.788349758238876	0.0	274.0	274	1.524440023881012	1		24955.037711313398	25104.0	18270.0	31472.0	1.9190424E7	2581.5933987443846	-0.981034917760835	-1000.0693548469668	2.885969549844748E-4	-0.003850356800768405	1.6158547395935958	1.4498765169603418	-1.3968911128086685	1.1144774887320932	7.30080178869632	10.602597997314465	0.8161234022641511	0.9624060150375942
ID96003	96003	8	0.9758878350257874	43.458541677910056	27.199826729635635	0.0	294.0	294	1.4816596057437026	1		24892.493093922632	25140.0	16780.0	30383.0	1.8022165E7	2441.0198124370468	-0.981036359168667	-1055.0923370933326	-0.01001882656459044	-0.009111142316700536	1.5857313436332674	1.4238292624570275	-0.8121330728158872	1.1137089154192927	6.896786064712483	9.712469763853619	0.918749803063769	0.9817320703653586
ID68354	68354	8	0.9884603023529053	59.89843786799796	25.139379963238646	0.0	136.0	136	1.5843018441474417	1		25274.21566265063	25511.0	18114.0	33584.0	2.0977599E7	2886.0821692341033	-0.9811652146375879	-912.3898772673589	0.012050450798375948	-0.0038166586891990634	1.6664266325535155	1.5394778451938633	1.7423680302616944	1.0824622372812813	7.885436306931776	10.995043820957061	0.8196749502677843	0.9600694444444446
ID55045	55045	8	0.9895454049110413	60.064433881190155	25.18668767318273	0.0	50.0	50	1.5914480321693345	1		25123.899641577078	25252.0	18159.0	33512.0	2.1028704E7	2899.241586930938	-0.9811242925146555	-900.8519654473203	0.008248302595311403	-0.0017260640570346203	1.625748388517697	1.5870740395098917	-1.386024268375234	1.0243683331999738	7.956733199399511	10.605530558418135	0.8889551708829875	0.9749563191613275
ID56581	56581	8	0.991681694984436	60.072139274362804	25.17809722470913	0.0	60.0	60	1.5947719612642919	1		25229.488123515435	25338.0	17614.0	33854.0	2.1243229E7	2892.286590197278	-0.9811549391524601	-908.3164119284388	-0.0028054101422047327	0.004027813265232672	1.64901169901878	1.556549068100166	-1.111746408601869	1.0594023232633898	7.990005082551119	11.022024175506006	0.8264835254505036	0.9655370476737501
ID48395	48395	8	0.9876725673675537	63.288244180941554	28.186114649591577	0.0	6.0	6	1.5660522295019728	1		25011.715166461177	25173.0	17143.0	32265.0	2.0284501E7	2895.532364365953	-0.9810598388506954	-894.8636645989283	-4.792706059305372E-4	-2.3911050999202087E-4	1.685258360013778	1.4707637399469635	-1.0304145656317676	1.1458389367652955	7.704817512680163	10.825687591680143	0.8261544394173963	0.9580378250591018
ID50957	50957	8	0.9909121990203857	60.0315698538676	25.207050189313044	0.0	23.0	23	1.5828687349946773	1		25225.580411124556	25335.0	18087.0	33616.0	2.0861555E7	2895.3563981659167	-0.9811056241322784	-904.799491913951	-0.00727455399557009	0.008789304666525955	1.640677911414261	1.5603750373490588	-1.4748095735602023	1.0514638289789804	7.871176928438222	10.797056840941787	0.8484744386254011	0.9616724738675956
ID59662	59662	8	0.9884257316589355	59.97564333852654	25.159881038422725	0.0	80.0	80	1.5795197570415318	1		25515.961023142507	25649.0	18163.0	34129.0	2.0948604E7	2929.704369243061	-0.9810489765185431	-901.7292269030459	0.0046166703840623815	0.008725973315697159	1.656648609831217	1.5411872725300244	-1.5292959937932833	1.0749171365214107	7.837905045286611	10.323272591155213	0.9242193805827579	0.9792161520190018
ID61200	61200	8	0.9856424331665039	59.97973098442513	25.160757276320933	0.0	90.0	90	1.5890695402824333	1		25470.954491017994	25577.0	18099.0	33809.0	2.1268247E7	2902.927178997011	-0.9811283838004151	-912.3381140348915	8.577979452709021E-4	0.015217329703320915	1.6526449663615683	1.567545442596785	1.5513707186486339	1.0542883934668	7.932967568576925	10.654904798810527	0.8781048896936778	0.9731778425655967
ID80656	80656	8	1.0	50.10779282131208	28.492685364583362	0.0	210.0	210	1.5665352062997338	1		25063.7296296296	25111.0	15853.0	33639.0	2.0301621E7	3199.625334561605	-0.9810004048335542	-808.9122365300123	-4.943157579863025E-4	-0.0014265256880017585	1.6386972933317523	1.5114585105508453	-1.152678633971792	1.0841827823209882	7.7095706388446965	10.442379242926382	0.8884666542180953	0.9718394248052732
ID53522	53522	8	0.9912898540496826	60.152518589509604	25.10281052572269	0.0	40.0	40	1.5900213639917904	1		25271.2112845138	25428.0	18076.0	33758.0	2.1050919E7	2920.792140728891	-0.9810552867041478	-896.1090189992191	-0.013401315363311801	0.012822182654161143	1.64996992937491	1.5744216758127616	-1.1354114158751716	1.0479847646426415	7.9424738209059615	10.422474058557578	0.9188063973006108	0.9754816112084057
ID83218	83218	8	1.0	46.018379614596384	28.58624878186616	0.0	224.0	224	1.550517539397051	1		25099.634880803	25137.0	15036.0	33308.0	2.0004409E7	3186.4779352124615	-0.9809897491225998	-812.948632808309	0.0016073108690762383	0.005857820160888742	1.6610312834917276	1.4642450395959365	-1.0939983402111764	1.134394338771395	7.552717475415659	10.544122265194767	0.8536743587748351	0.9689024390243908
ID73493	73493	8	0.9905466437339783	59.92586708972002	25.2025285059689	0.0	168.0	168	1.5904970622414738	1		25560.763157894733	25703.0	18229.0	34071.0	2.1368798E7	2881.118232490146	-0.9811093030066395	-921.535654535425	-5.498248748732544E-4	0.005400124168549953	1.639625833107718	1.5586887222892682	1.6353536872298133	1.051926410745807	7.9472269470704795	10.86953154659671	0.8452862891036098	0.9720930232558137
ID49429	49429	8	0.9833325743675232	62.25063414638233	27.348832425657147	0.0	13.0	13	1.5771232759814067	1		25012.645909645904	25179.0	17761.0	33048.0	2.0485357E7	2844.362028433507	-0.9811688292230301	-916.3706673909171	0.0029062702153610635	0.007535103918830629	1.6453788625306969	1.5361122592382659	1.70568009565734	1.0711319128112515	7.814139414464048	10.586973512018972	0.8760872629403351	0.971631205673759
ID77591	77591	8	1.0	54.73087502514315	27.550534545424068	0.0	193.0	193	1.542201089402526	1		25099.466921119572	25149.0	16372.0	33523.0	1.9728181E7	3169.2874719400434	-0.9810303718722575	-819.1369094816167	-0.00433318843338806	0.006097510987643047	1.6293819759559267	1.4692560895462847	-1.1338856599170324	1.108984327204041	7.471914330618903	10.835094457378409	0.7997906899885022	0.9585365853658537
ID85783	85783	8	0.9837396740913391	43.28415277148457	27.78213594711443	0.0	238.0	238	1.526919192902023	1		25080.280519480515	25292.0	16201.0	31287.0	1.9311816E7	2598.2706946372837	-0.9810003539822358	-996.7853461302242	-0.010432116609232137	0.018341289943200712	1.6442606617826148	1.4621377233472166	-0.2239893594346114	1.1245593595782968	7.324567419518909	10.550368903845417	0.8269067822839967	0.963727329580988
ID96538	96538	8	1.0	42.50611075525893	27.74814276224688	0.0	297.0	297	1.517975235232963	1		25188.28252299608	25436.0	16068.0	32023.0	1.9168283E7	2855.9135477888954	-0.981094665469038	-915.3981757385684	-0.0048400074462897555	0.0032794530142248833	1.6763892282118327	1.389456881955908	-0.9101394374082504	1.2065068372989136	7.2390111485576245	10.500804232886301	0.8249810741545975	0.9614898989898994
ID64284	64284	8	0.9846851229667664	59.94988151504686	25.13391432061594	0.0	110.0	110	1.5843018441474412	1		25034.698431845576	25199.0	18010.0	33432.0	2.0753765E7	2904.101745808782	-0.981143880693436	-897.1001187594957	-0.003263488132661956	9.259327476500453E-5	1.637215416164249	1.5436964723849789	-1.5024767087704356	1.060581173470446	7.885436306931772	10.727998333700388	0.86099017852895	0.9753086419753085
ID92956	92956	8	1.0	43.02757915875182	27.6843292597034	0.0	277.0	277	1.575683637821053	1		25010.186585365853	24988.0	15702.0	33843.0	2.0508353E7	3084.425729158753	-0.9810519959121363	-839.6555561416344	-0.0047933003326458435	0.011094060497974248	1.7051783012821493	1.4675543960175204	-1.1933611904856019	1.1619182947558642	7.79988003597049	10.932479243486428	0.8200880135789156	0.9652941176470586
ID90398	90398	8	0.9796258211135864	42.94801381626448	28.005228715811413	0.0	263.0	263	1.4105146822008507	1		25153.128244274812	25207.0	17962.0	30962.0	1.6475299E7	2485.1715442446557	-0.9810955028414219	-1050.538041612971	-0.02556345834393528	0.02341636666178854	1.5788631089318357	1.2607546683007544	-0.7452715820090631	1.2523158935114853	6.250360906338324	12.159275998826997	0.531250713159733	0.9087767795438836
ID72993	72993	8	0.9901763796806335	59.91306627009066	25.176485465650032	0.0	165.0	165	1.5780823051220136	1		25540.37059538274	25709.0	17981.0	33672.0	2.1019725E7	2899.8774028051193	-0.9810518173696667	-912.01490748513	0.0034559458857824654	0.007814791180841791	1.6241290499145395	1.5497626771387845	-1.1896857470476006	1.04798565217292	7.823645666793066	10.61250578774365	0.8729375127364759	0.972238629651506
ID93473	93473	8	0.9835679531097412	42.69595485478566	27.861269057561508	0.0	280.0	280	1.5549023581607577	1		25022.763749999955	25051.0	17544.0	32405.0	2.0018211E7	2779.4439909916805	-0.980901710401496	-924.7798569663902	0.0031362727506953417	0.002547092599291462	1.6908330141185572	1.4354186858120797	-1.0633040803822178	1.1779371627463373	7.595495610896308	11.070715418658125	0.7787796723404462	0.9523241954707986
ID67875	67875	8	0.9905581474304199	59.928139077723195	25.140348888075625	0.0	133.0	133	1.589545523381407	1		25240.059808612405	25442.0	18217.0	34184.0	2.110069E7	2879.0100903974367	-0.9811008352455409	-910.22387494502	0.002063936184503401	0.008860706815708249	1.6501131769968505	1.5602666846034874	-1.4957791332127859	1.0575840612889815	7.937720694741451	10.679809885455553	0.8745378969413828	0.9619815668202766
ID88355	88355	8	0.9821988940238953	43.47910717804392	27.63581264464718	0.0	252.0	252	1.4291625223884505	1		24989.777777777785	25196.0	17983.0	30963.0	1.68681E7	2416.039294670655	-0.981079578459953	-1072.6593535203904	-0.003992797080482626	-0.009227395379329909	1.5223382070653673	1.3460286304603226	-1.0193606724502926	1.1309850122168272	6.416720322096389	10.847671003857009	0.6852514519361036	0.9189925119128661
ID62757	62757	8	0.9892644286155701	60.03030907785137	25.104247630624428	0.0	100.0	100	1.5814343271468203	1		25207.119854721535	25372.0	17940.0	33385.0	2.0821081E7	2938.5327468662504	-0.9811223433007706	-891.6568891229361	0.003675422926324514	0.007600248431511403	1.6555305290827558	1.5371375804484784	1.6295050914994575	1.0770216993847324	7.856917549944673	10.922496163806743	0.8275957619841028	0.9571511291256515
ID70436	70436	8	0.9873434901237488	59.92947097216574	25.12647618312732	0.0	149.0	149	1.5732813134512105	1		25421.948529411733	25586.0	18193.0	33917.0	2.074431E7	2920.223484564412	-0.9810972288506494	-903.6688539465903	0.004482457540049495	-0.007844388902934695	1.6394276540601413	1.536345618729463	1.5702128371180724	1.0670956027563159	7.776114405147908	10.621798806157576	0.8661166025142222	0.9749702026221692
ID75044	75044	8	1.0	59.16360653832111	25.71679984061489	0.0	178.0	178	1.599981326755924	1		25720.85596221959	25748.0	16785.0	33305.0	2.1785565E7	2683.336510818654	-0.9808294272208627	-980.8411353910577	-0.012166811528159967	-0.04980842421473937	1.977358876489066	1.3473822792682	-1.1874007869230259	1.4675559467525603	8.042289470360807	12.566924661547985	0.6399286317579242	0.9348066298342543
ID70950	70950	8	0.9912696480751038	59.97162273113776	25.15488769685793	0.0	152.0	152	1.5990354317121165	1		25455.593601895733	25596.0	18147.0	34086.0	2.1484521E7	2897.903705379626	-0.9812066784850971	-917.2468440496265	-7.699509922236078E-4	-0.002039221830839034	1.6688459224526198	1.55200326930082	-1.3063428097088854	1.0752850560710723	8.032783218031765	11.000045598542174	0.8342321826932834	0.9585933068633012
ID52010	52010	8	0.9905949234962463	59.98613923806541	25.192985369605005	0.0	30.0	30	1.5804773320049328	1		25379.031515151502	25498.0	17971.0	33489.0	2.0937701E7	2892.613045676054	-0.981102389035831	-911.0078710586346	9.550470255628282E-4	0.012330424821786628	1.6348215439929323	1.555715953110473	-1.435775459497117	1.0508483510272533	7.847411297615649	10.717790245901563	0.8584712843289819	0.9683284457478005
ID57644	57644	8	1.0	60.08517704033917	25.12569143000144	0.0	67.0	67	1.597615539084864	1		25334.433491686486	25444.0	17989.0	34235.0	2.1331593E7	2910.037301691521	-0.9811484179586847	-906.2114445612888	-0.0032372819176771125	-0.0034650562700759783	1.6329661714677735	1.5974959267942739	1.5623463016137744	1.022203652653236	8.018523839538213	10.692413316391077	0.8813589368032647	0.980813953488372
ID66348	66348	8	0.9905372858047485	59.900343103128314	25.09349696912903	0.0	123.0	123	1.5938229745921817	1		24939.581145584714	25103.0	17738.0	33387.0	2.0899369E7	2869.70942833677	-0.9811503647387352	-904.7192790379486	0.005802071442935858	-0.0038734922166371003	1.6639297491016647	1.5548841497207289	1.7553153319402175	1.0701310122689986	7.980498830222096	10.60437004523445	0.8918055150552292	0.9660529344073647
ID90924	90924	8	0.9742701649665833	42.77096644333955	27.684224859653835	0.0	266.0	266	1.474494370492598	1		24976.23226703751	25310.0	17385.0	30699.0	1.7957911E7	2344.7192300367014	-0.9810784118969094	-1104.61823939626	0.012120806860059114	0.004929529853019001	1.5937214019631818	1.4023890722001369	-0.7630575222085145	1.1364331294045762	6.830242298409254	10.163139343152466	0.8309793165657366	0.9599198396793586
ID60718	60718	8	0.9968191981315613	59.99421964731659	25.130525968974023	0.0	87.0	87	1.5900213639917902	1		25511.49162679426	25663.0	18220.0	33952.0	2.1327607E7	2930.9077449675287	-0.9811411513646835	-905.69092426972	0.0034269543261348533	-0.0018111941093581034	1.6265355619107218	1.5721970485614862	1.490805660676229	1.0345621519891248	7.942473820905959	10.507761981982148	0.903951651534426	0.9720767888307154
ID83764	83764	8	1.0	45.44407414819161	28.615437435083145	0.0	227.0	227	1.5524678766955748	1		25147.02258469261	25147.0	15165.0	32729.0	2.0042177E7	3183.8407559562856	-0.9810022799418383	-815.7061987178007	0.0031688907936041756	0.007329156196664824	1.6596664324867927	1.4686171547970364	-1.052630431121545	1.130087870120351	7.571729980073735	10.631184704556214	0.8418634500385354	0.966626213592233
ID50487	50487	8	0.985868513584137	60.57388558850341	25.750711679807722	0.0	20.0	20	1.620651349334332	1		25283.990751445093	25465.0	17289.0	33752.0	2.1870652E7	2882.6650224850655	-0.981031374757955	-907.253141136265	-0.13267724812384923	0.03782058357807662	1.947080909996706	1.441436150044602	-0.7836456919945742	1.3507923399426731	8.251427021599497	14.202750170300586	0.5140365870822557	0.8468292682926825
ID69944	69944	8	0.9949116110801697	59.91419491598932	25.039104964475488	0.0	146.0	146	1.572319355969988	1		25407.450859950877	25602.0	18219.0	33942.0	2.0681665E7	2924.407948099201	-0.9811488552501757	-904.3786633446623	-0.0029842240954315448	-0.0021390786390067785	1.6198468792857	1.551042512232786	-1.4336732857447108	1.0443600781476114	7.766608152818876	10.372496133667408	0.907140788923437	0.9807923169267703
ID54586	54586	8	0.9852419495582581	60.006611728416125	25.206540461237896	0.0	47.0	47	1.5938229745921806	1		25152.045292014307	25290.0	17689.0	33592.0	2.1102566E7	2909.184385752984	-0.98113331054563	-899.216720578953	-4.502675758720129E-4	0.0042586540856488775	1.6517658611262427	1.5664122383272276	1.4643161241911888	1.05448988504467	7.9804988302220865	10.717636370290585	0.8730555269242611	0.9605263157894736
ID81210	81210	8	1.0	49.18798799070247	28.506343666156287	0.0	213.0	213	1.5597599218784686	1		25049.6310559006	25069.0	15850.0	33254.0	2.0164953E7	3185.3026804292494	-0.9810213507832882	-813.006060346404	-4.751628995205498E-4	-9.888753851667706E-4	1.6315342982258156	1.500756721451793	-1.1255769791288848	1.0871410901611767	7.643026872541461	10.905539237364207	0.8075714579845917	0.9588550983899822
ID47932	47932	8	0.9891585111618042	63.30167875874243	28.25415609432457	0.0	3.0	3	1.5718381564618638	1		24997.701711491427	25196.0	17087.0	32223.0	2.044812E7	2894.083743406993	-0.9810736391093187	-895.4750151335303	-0.009458033011012704	-0.004504477034111966	1.6955101735934723	1.4887772459042148	-0.9802000824611592	1.138860886178911	7.761855026654352	10.51939417171338	0.8814423912253585	0.9749253731343283
ID59196	59196	8	0.9905765056610107	59.96272014305097	25.16281855863518	0.0	77.0	77	1.5942975385373686	1		25479.332538736588	25651.0	18195.0	33464.0	2.137716E7	2884.2697681960926	-0.9811282919814351	-918.5372124649596	0.01030824574459074	0.009433010500718125	1.6626313112584665	1.5479967577851597	1.8423858522631928	1.074053484218742	7.985251956386605	10.833763551239738	0.8549481606070964	0.9666283084004601
ID62268	62268	8	0.9912872910499573	60.05779364500241	25.10273433623862	0.0	97.0	97	1.5947719612642917	1		25273.704410011953	25373.0	18042.0	33753.0	2.1204638E7	2917.7088169803005	-0.9810889978527277	-898.774643106303	0.005269418152220352	0.0012185459952121476	1.6339890201116012	1.5828678207743	-1.3181290740835416	1.0322965687130425	7.990005082551118	10.771144492552681	0.8654325306269339	0.9767576990122023
ID86332	86332	8	0.9814441204071045	43.65719353381414	27.521048543237466	0.0	241.0	241	1.4381328016644603	1		25008.438596491207	25306.0	17454.0	30670.0	1.7105772E7	2400.3037156597575	-0.9811489625257331	-1084.5512214864161	-0.017389584299223028	-0.011404619400205405	1.5420476617314247	1.3583936369340992	2.292950665100805	1.1351994148116251	6.497523466893156	11.107581540978968	0.661787714406812	0.9217801753202968
ID78145	78145	8	1.0	53.731116732909044	27.676776646218354	0.0	196.0	196	1.551493014510467	1		25025.918341708544	25095.0	16055.0	33422.0	1.9920631E7	3165.460943650444	-0.981024167201176	-817.451359739451	-1.376467838441637E-4	0.004502457769170456	1.6191450164418648	1.496905145612761	-1.0000256225911102	1.0816617346712807	7.5622237277446995	11.230918471241301	0.7534055873310169	0.9509862522414823
ID56130	56130	8	0.9905603528022766	60.01152931793885	25.202218419010826	0.0	57.0	57	1.5909726182581525	1		25213.81512605039	25406.0	17978.0	33493.0	2.1003108E7	2871.9422007140206	-0.9811432983068046	-913.6073305433149	0.003649987485693645	-0.00258260102193487	1.651264420333615	1.5419743212609858	-1.4695329612452497	1.070876730932364	7.9519800732349895	11.04924019824609	0.81850307927693	0.9642651296829968
ID65859	65859	8	0.9821563363075256	60.00895167558682	25.076118895389804	0.0	120.0	120	1.5660522295019734	1		24913.142326732694	25055.0	17895.0	33442.0	2.0129819E7	2904.11120384583	-0.9811786250669194	-894.4210153114353	0.012586920675410954	0.009802886363492688	1.638111631597787	1.539027567130109	1.7164686030201066	1.0643809549509529	7.704817512680168	10.536750011119036	0.8720851037797697	0.963733650416171
ID88899	88899	8	0.9704885482788086	44.61722583844636	27.281200079630032	0.0	255.0	255	1.507473550933229	1		25278.90716180368	25414.0	17366.0	31946.0	1.9060296E7	2612.7002994188683	-0.9810863652261639	-1003.7624318828857	0.0010969636720314308	-0.010656020129450518	1.617879532330493	1.4355505371836335	-0.9903717013166882	1.1270098059414653	7.139195499102788	10.059401496288814	0.8865737210917364	0.9772283669486008
ID57161	57161	8	0.9866160750389099	60.040711684760296	25.15120563143721	0.0	64.0	64	1.5971419610281916	1		25266.53983353149	25362.0	17946.0	33434.0	2.124916E7	2889.0218959668123	-0.9811094075023696	-908.4411397629117	0.0016660219184030738	-0.007891039011815716	1.6569544131944018	1.5746333032271338	-1.3004799317878541	1.0522795433060859	8.013770713373699	10.650221391403516	0.8878293643530011	0.9779582366589316
ID86858	86858	8	0.9877113699913025	43.25184789094426	27.70246719826631	0.0	244.0	244	1.498918298954178	1		25111.833558863313	25306.0	16799.0	31302.0	1.8557645E7	2554.768117365335	-0.9810328592833941	-1016.8072171037535	-0.005458836660193978	0.004977843518555281	1.5971691056300423	1.4196316461646064	-0.28428773503407223	1.125058820677241	7.058392354306017	10.264978794741557	0.8417818290700384	0.9712230215827335
ID53068	53068	8	0.9916372895240784	60.08638544979152	25.134345303188205	0.0	37.0	37	1.5843018441474412	1		25378.400482509045	25525.0	18211.0	33801.0	2.1038694E7	2918.2571843498345	-0.9811113544483594	-903.4168022056238	-0.004441607302220069	9.765503518497559E-4	1.6170977321803566	1.5795802288296892	1.61508811481647	1.0237515655526177	7.885436306931772	10.757734181269962	0.856236967827444	0.9667832167832171
ID47437	47437	8	0.9799659848213196	63.34466357949511	28.218891128903856	0.0	0.0	0	1.5549023581607566	1		24896.10175879397	25074.0	17008.0	31975.0	1.9817297E7	2910.388138708308	-0.9810007902073864	-883.3732687999259	0.0017173992019047187	-3.3633068738545067E-4	1.6622541953300582	1.4919436857819153	-1.0600303194885963	1.1141534437064793	7.595495610896298	10.330854637052163	0.8943211048265145	0.9767726161369193
ID63821	63821	8	0.985202968120575	59.97030302089263	25.122139344854567	0.0	107.0	107	1.5814343271468205	1		25070.687727825036	25191.0	17961.0	33655.0	2.0633176E7	2906.3816562536745	-0.9811519616343801	-898.0772989916512	4.0726744687541066E-5	-0.002527983651683692	1.6260177961832976	1.545514037242518	-1.3321125198545791	1.0520886624131949	7.856917549944676	10.773924075322359	0.8505781815604272	0.966101694915254
ID48974	48974	8	0.9808481335639954	63.12224004159902	27.837907662160916	0.0	10.0	10	1.5612142437998886	1		24981.08933002481	25155.0	17030.0	32861.0	2.0134758E7	2923.4581818590377	-0.9810659172996115	-885.5200537447106	0.0014706697689153767	0.00964275210246952	1.703967619489807	1.464315971371434	-1.095769648428833	1.163661158386412	7.657286251035007	10.261774559818223	0.9137761271182867	0.9740024183796857
ID74577	74577	8	0.9900472164154053	59.91899608703526	25.20948605653176	0.0	175.0	175	1.5771232759814053	1		25545.018292682897	25751.0	18107.0	33130.0	2.0946915E7	2839.3026734069117	-0.9811167389316102	-934.9065665590529	0.002193860068379626	-7.268240426504392E-4	1.6277694436941197	1.5416351259191916	-1.3660910266381656	1.0558720519056486	7.814139414464036	10.44345152545965	0.9003324613787028	0.9750889679715299
ID94037	94037	8	1.0	42.651602641021675	28.03377263804728	0.0	283.0	283	1.4719269049012393	1		24908.602240896325	24950.0	16908.0	30909.0	1.7784742E7	2741.303257035903	-0.9810550208208776	-941.0690782743654	-0.007943991154648231	0.027540825588820917	1.652200179472259	1.3258517120262092	1.8681354935531462	1.2461425093665366	6.8064766675866775	11.920192517415426	0.6019572992785482	0.9256625727213962
ID67416	67416	8	0.9905321002006531	59.9364497673836	25.102997119100234	0.0	130.0	130	1.5737620716941967	1		25210.98895705521	25385.0	17935.0	33709.0	2.0546956E7	2936.6498108680776	-0.9811191793876655	-892.2131430914882	-0.004923396623763888	0.0026548459850318554	1.63051204558056	1.5457228122096356	-1.4122621710968208	1.0548540997785474	7.780867531312423	10.473574847717147	0.8913494569465239	0.9686390532544373
ID72024	72024	8	0.994910478591919	59.96530376798417	25.16323859402782	0.0	159.0	159	1.5995084491553022	1		25513.77751479293	25648.0	18313.0	33964.0	2.1559142E7	2880.2191296500127	-0.9811184606178164	-920.5836935245885	7.823293862350535E-4	4.651073444904295E-4	1.6790419671592853	1.5530465895129997	-1.2336029233692125	1.0811278801917945	8.037536344196283	10.660378144816399	0.8887663296019148	0.9740783410138246
ID72536	72536	8	0.9937232732772827	59.940914612791396	25.152505306701066	0.0	162.0	162	1.5966682425064178	1		25545.499999999996	25694.0	18472.0	33981.0	2.1509311E7	2912.6670692004527	-0.9810880761299425	-909.9674213735923	-7.951691339563168E-4	0.0056507765825915355	1.6458877609205786	1.568551729610287	1.4990084967995445	1.0493040999862375	8.009017587209183	10.931241143907512	0.8422677292891801	0.9634076615208687
ID58714	58714	8	0.9882802963256836	60.0346665795561	25.16631369789361	0.0	74.0	74	1.5995084491553018	1		25419.519480519473	25545.0	18107.0	33829.0	2.1530333E7	2888.362971333569	-0.9810906793710801	-913.2270932391865	-0.009473287117648894	0.007851912396933284	1.6464905894101423	1.5758622527993154	-1.4004171640216139	1.044818851701895	8.03753634419628	10.761465340337669	0.8721476023355187	0.9602498580352072
ID84315	84315	8	1.0	44.36416571558106	28.440678771339517	0.0	230.0	230	1.5392551438483717	1		25105.052564102556	25262.0	15956.0	33345.0	1.9581941E7	3026.701667557691	-0.9810550308428235	-859.0550224325859	-0.0016070422785176858	1.865078833881425E-4	1.6539263149110763	1.4504855327565715	-0.22009453555296035	1.140257022603925	7.443395573631806	10.480742058454553	0.8515240108517089	0.9589712186160442
ID65376	65376	8	0.985164999961853	60.018015941718346	25.08730943244783	0.0	117.0	117	1.584301844147441	1		24948.27196149218	25067.0	17710.0	33309.0	2.0732014E7	2864.5793821765888	-0.9810818245797918	-903.3074362608422	0.0035095559204520186	0.012917829573446313	1.6394812485130832	1.5496918040526426	-1.3012114811581925	1.0579401944474571	7.885436306931769	11.023962385883573	0.815380172771298	0.9617391304347827
ID60260	60260	8	0.988496720790863	59.98090084142101	25.169843398219445	0.0	84.0	84	1.595720383567135	1		25471.034441805252	25617.0	18101.0	33897.0	2.1446611E7	2880.2969459812243	-0.9811734886748891	-921.7545074205245	0.004175888002359011	0.007835405559046531	1.6406804743116044	1.5736037547106176	1.6519378965938556	1.0426261817183589	7.999511334880151	10.896781975518078	0.8465971439617589	0.9606164383561638
ID69476	69476	8	0.9863689541816711	59.9099832715846	25.120997361317553	0.0	143.0	143	1.5857336581262056	1		25337.0795180723	25575.0	18259.0	33843.0	2.1029776E7	2893.5214450801104	-0.9811545231058868	-911.7801286694287	-0.0038106801981241333	0.00893101343573713	1.6746140815586739	1.5364095883434796	1.542202661155881	1.0899528968471246	7.899695685425327	10.628189589244888	0.8788234559676322	0.9690962099125366
ID81766	81766	8	1.0	48.24788191407164	28.56369945334595	0.0	216.0	216	1.5650858287746447	1		25060.094944512944	25057.0	15760.0	33263.0	2.0323737E7	3202.3228582554384	-0.9810069224312222	-808.3963098669825	0.007136821693763161	0.006781395648597478	1.6719552689332962	1.4963768089767782	-1.0960143749252682	1.117335726471582	7.695311260351149	10.375497370892662	0.8982933932214604	0.9747140276941603
ID91494	91494	8	0.9321773648262024	42.58801306095714	27.7666777779262	0.0	269.0	269	1.3713562780022486	1		24747.094855305466	25109.0	18920.0	29538.0	1.5392693E7	2270.108132450295	-0.9809810207114724	-1124.555965386326	-0.01570085345150238	-0.003881287181034619	1.3293418901268232	1.1301500563564761	-0.8968386093571594	1.1762525539418434	5.908135822493179	15.43545900205769	0.3116170684944821	0.8513698630136974
ID78697	78697	8	0.9948561191558838	53.69634099723325	27.024407931343188	0.0	199.0	199	1.598088976801313	1		25055.505350772906	24982.0	16716.0	35487.0	2.107168E7	3205.6576485633595	-0.9810588489616885	-809.6637858241318	0.0021354296870482264	-6.175223140926464E-4	1.7773511465801703	1.447735611648383	-0.9580396202692657	1.2276766090988733	8.023276965702735	10.381359412468218	0.9355202541373004	0.9854057209573848
ID74091	74091	8	0.9917078614234924	59.9226173890928	25.186486843692737	0.0	172.0	172	1.5785616012014396	1		25555.577669902912	25762.0	18297.0	33645.0	2.1057796E7	2899.4129650595128	-0.9811220393426587	-916.1647465418501	0.0034852459342303342	0.0010681261341748325	1.6589686348569483	1.5253646679350514	-1.3017807174797238	1.0875882139729656	7.828398792957584	10.688450168691393	0.8610994893182558	0.9586728754365538
ID61806	61806	8	0.9883344769477844	60.04185912503907	25.10937844463034	0.0	94.0	94	1.60139912174104	1		25395.484023668643	25537.0	18229.0	33819.0	2.1459184E7	2917.8235634111015	-0.9810589729234825	-901.610690348648	-0.006608833512252145	-0.0013498553614353164	1.6475891962975457	1.582767329691667	1.7634172745358352	1.0409547666229038	8.056548848854337	10.883263543252728	0.8547529666646896	0.9658119658119655
ID51567	51567	8	0.9905595779418945	60.03028032506938	25.174026055178402	0.0	27.0	27	1.5923984341842756	1		25325.636798088413	25469.0	18113.0	33613.0	2.1197558E7	2870.03549016672	-0.9810584796063101	-914.0778026520535	-0.009059377986126077	0.006283823181228475	1.6414468283351404	1.5742183551425581	-1.185475685967136	1.042705939092226	7.966239451728534	10.423464024949581	0.9213806275730978	0.9755529685681019
ID87406	87406	8	0.9760702848434448	44.18659218261726	27.264722412093672	0.0	247.0	247	1.483700460162482	1		25106.172176308526	25422.0	17120.0	30463.0	1.8227081E7	2378.1378300237952	-0.9811703814637853	-1100.2120187898493	0.0016011579594594882	8.022376475369525E-4	1.607310452012086	1.400845180148736	2.6802811788559318	1.1473862171131777	6.915798569370545	9.984830052376763	0.871707624934944	0.979138627187079
ID55664	55664	8	0.9905362725257874	59.99824956069097	25.218201860949556	0.0	54.0	54	1.5890695402824344	1		25164.099163679803	25356.0	18075.0	33670.0	2.1062351E7	2883.9305947892553	-0.9810882525186544	-905.3218337669252	-0.0026995179488339158	0.005983591872631579	1.6469756258595802	1.5622858879601917	-1.43205012128426	1.054208860588227	7.932967568576935	10.683554838145715	0.8734015849764619	0.9675362318840578
ID50034	50034	8	0.9817964434623718	61.189455202643444	26.451858665408626	0.0	17.0	17	1.6447446861498878	1		25181.43161434977	25284.0	17824.0	33910.0	2.2461837E7	2835.6597521363624	-0.9810145986529257	-917.7237716901817	-0.19794022350853033	0.020017941914577494	2.069710385796644	1.4276264240615584	-0.32136568366309776	1.449756288419189	8.498589582154326	14.61610359192875	0.49991192401036433	0.8209366391184577
ID84852	84852	8	0.9947687387466431	44.170301335829265	28.545409382970195	0.0	233.0	233	1.529394343161627	1		25049.031047865446	25088.0	16316.0	32261.0	1.9362901E7	2818.039406198873	-0.9810200230463998	-918.8741960527568	2.1221778152357017E-4	-0.006318062181940197	1.6254828695198602	1.4648889527100053	2.511899682130648	1.1096287309101216	7.348333050341483	10.104079039710342	0.9044930330974889	0.9735516372795966
ID95095	95095	8	0.9968264102935791	42.2893088136571	28.181383210004036	0.0	289.0	289	1.4785930423892573	1		24825.771784232362	24968.0	17007.0	30974.0	1.7949033E7	2650.376929589084	-0.9810325565380019	-968.9463560074248	0.003891575600708167	0.0020220090668169517	1.596039120695493	1.3682139811855796	-1.2684080226135812	1.1665127989062787	6.868267307725392	10.957992179487299	0.718778504752132	0.9601328903654486
ID58234	58234	8	0.995490550994873	60.09775267538895	25.137325135560886	0.0	71.0	71	1.6070577935140684	1		25379.08538011695	25493.0	18028.0	34175.0	2.1699118E7	2901.3495173756137	-0.9810761454577249	-906.9827498867861	-0.003569007803629202	0.004176620284076911	1.6437097614691223	1.5803830385688	-1.3646469996456327	1.040070490099458	8.113586362828533	10.927371347539259	0.8538691504254228	0.9676870748299318
ID79227	79227	8	1.0	52.73797707636664	28.050230494606886	0.0	202.0	202	1.5514930145104673	1		25081.892812105943	25117.0	15956.0	33987.0	1.9889941E7	3173.1332024620324	-0.9811155165685472	-821.3287674609179	0.005363299238582401	0.0013976252304142333	1.6196475926011844	1.5064691997977615	2.214372705950606	1.075128248767792	7.562223727744701	10.651781323997627	0.8375580204896282	0.9665856622114214
ID89467	89467	8	0.9881601929664612	43.22462530877226	27.891776112753853	0.0	258.0	258	1.4831905098260023	1		25205.36088154272	25368.0	17329.0	31656.0	1.8299092E7	2545.964507553631	-0.9811227403749616	-1029.0938044104091	-0.002326781296693019	0.002722317588809364	1.6110247837016334	1.3891915048475563	-0.1564752255492158	1.1596851680131892	6.911045443206031	10.040091368848108	0.8615456272391223	0.9686875416389075
ID54139	54139	8	0.9838524460792542	60.05909860799101	25.172875152227988	0.0	44.0	44	1.586210642242309	1		25189.548854040997	25353.0	18031.0	33682.0	2.0882136E7	2927.642001669827	-0.9810154660386394	-889.2181726661765	0.010883743040679912	-0.007274076617995562	1.6544509708124513	1.5568785885732375	1.781462462315474	1.0626717991726198	7.9044488115898295	10.828430424813815	0.8471307266397474	0.9657375145180015
ID94592	94592	8	0.9915202856063843	43.377711394850415	27.327342874626286	0.0	286.0	286	1.4963927397904162	1		24825.88948787064	25012.0	17085.0	30846.0	1.842081E7	2578.8984014165057	-0.9810143618687847	-994.8342920117497	-0.004198038874559588	-0.007661171822525917	1.6186517858207605	1.4023237326685523	-1.2469047530037578	1.1542639892006583	7.034626723483446	9.922570365164844	0.8978474361520122	0.9743252139565504
ID71557	71557	8	0.9949078559875488	59.96975108884404	25.16114283194145	0.0	156.0	156	1.5933482693025474	1		25493.003579952223	25632.0	18508.0	33712.0	2.1363137E7	2880.1116065485967	-0.981129491159153	-920.4165187640228	0.0024956129847654358	0.01088490668942818	1.667184749558807	1.5447461158346685	-1.3717340758031091	1.0792613313405106	7.975745704057572	10.60261829603561	0.8915688967178594	0.9744483159117301
ID92038	92038	8	0.9737898111343384	42.281045598588975	27.948976311307316	0.0	272.0	272	1.5079752895229037	1		24909.60186418109	25070.0	17692.0	31037.0	1.8707111E7	2519.903163207505	-0.9810239913325697	-1022.086585642424	0.015309528312531588	0.0018713268570646202	1.6337517547882954	1.447590197476008	-1.1915628406662608	1.1286010071337007	7.143948625267309	10.37461139275372	0.8340738600075079	0.9616122840690978
ID66952	66952	8	0.9873691201210022	59.90336443767621	25.147528869407008	0.0	127.0	127	1.5790407517971465	1		25041.092121212132	25236.0	17855.0	33138.0	2.0658901E7	2883.0547877172075	-0.9811053052784825	-901.9991135039672	8.207450054948207E-5	0.0038013039472369775	1.6534953564649812	1.5324407332198153	1.8504810134982903	1.0789946525310756	7.833151919122101	10.682643198272308	0.8625593103217513	0.9643066120538322
ID79752	79752	8	1.0	51.77444403953023	28.316781859972767	0.0	205.0	205	1.5485647457514047	1		25134.03030303031	25161.0	15866.0	33799.0	1.9906152E7	3239.255013630194	-0.9810223211336486	-802.2002370388528	0.006276655688489762	0.0046704430285564175	1.6613747472046096	1.460394146594063	-1.113231426518757	1.1376207930436275	7.5337049707576105	10.489536098995357	0.8604109106490209	0.9658744667885435
ID69002	69002	8	0.9968494772911072	59.90678890499063	25.129945752629432	0.0	140.0	140	1.5938229745921813	1		25386.217443249654	25567.0	18476.0	34039.0	2.1248264E7	2882.351949999629	-0.9810907623384079	-913.9367652908023	-0.004741953656362154	0.001143404206713079	1.6668449644153969	1.5451856584623	-1.4551001664705598	1.0787344260457132	7.980498830222092	10.533800372037081	0.9037945848232223	0.9727694090382386
ID82314	82314	8	1.0	47.54929311935233	28.595894779861975	0.0	219.0	219	1.5470985329444193	1		25060.14791403289	25129.0	15650.0	33259.0	1.9822577E7	3204.863761731269	-0.9810161083397886	-808.1555226416247	0.008904183747442706	0.009630321720478518	1.6675658825062967	1.474675666150465	1.8530460023224034	1.1308017896974984	7.519445592264046	10.564657094958633	0.8466128861917018	0.9705521472392639
ID52623	52623	8	0.9904136657714844	60.056738069115596	25.1459667302321	0.0	34.0	34	1.5966682425064171	1		25401.42755344421	25521.0	18152.0	34209.0	2.1388002E7	2914.811823566375	-0.9811095393927122	-905.216681496307	-0.004611027030333516	0.002395532481913093	1.65112114251546	1.5715262190373223	-1.3503982272704165	1.0506481676945203	8.009017587209177	10.613980256737273	0.8933724602310359	0.9695051783659374
ID63375	63375	8	0.9905036687850952	60.017125945661306	25.114290919170184	0.0	104.0	104	1.5933482693025476	1		25112.433849821176	25240.0	17946.0	33562.0	2.1069332E7	2884.848602737134	-0.9811187126973974	-904.6607194041055	-0.006559713706433848	0.0022462110745055993	1.634489248655558	1.5778785609722992	-1.0291314328639942	1.0358777215709014	7.975745704057574	10.721933732736783	0.8718362553191631	0.9710648148148142
ID55188	55188	8	0.9872943162918091	60.033701041145484	25.19571959507023	0.0	51.0	51	1.5976155390848639	1		25149.126340882005	25292.0	18050.0	33197.0	2.1100117E7	2885.111771060693	-0.9810513469608826	-902.6172941613745	-0.008461798338086763	0.0024001187409181893	1.6699743521277173	1.5760201155121532	-1.3182724416613447	1.059614871466937	8.018523839538211	10.613741815431775	0.894473030898211	0.9774044032444954
ID95637	95637	8	1.0	42.60524768310154	27.65239198505932	0.0	292.0	292	1.5194695508386808	1		24971.276539973802	25169.0	16794.0	31806.0	1.9053084E7	2764.1865862840623	-0.9809927670491748	-932.5031179183668	0.001750883050900886	-0.012590153104698049	1.6236411668395063	1.4522496529611542	1.7804850636398801	1.118017941012334	7.253270527051174	10.702291395008528	0.7957748269136679	0.9443069306930694
ID75671	75671	8	1.0	58.31746611223672	26.31574472426499	0.0	182.0	182	1.6065869987790464	1		25573.32356389209	25451.0	16774.0	36450.0	2.1814045E7	3381.2169960025876	-0.9809076246126055	-777.1632780982379	0.012920363562938601	0.0063154910498619595	1.688104321557246	1.551562432761647	-1.0856099001270738	1.0880028324432722	8.108833236664022	12.153974406967677	0.6898133546711765	0.9216639654240956
ID76183	76183	8	1.0	57.31315588721031	27.11706477768776	0.0	185.0	185	1.5923984341842767	1		25391.58303464754	25440.0	16544.0	33858.0	2.1252755E7	3155.248475091666	-0.9808583452501763	-824.7323320485119	0.07418983913931494	-0.0535474875278837	1.877214310491164	1.4345831826129842	0.05498761772920303	1.3085433687239807	7.966239451728546	12.469714044237667	0.6437989021592317	0.8957776590058796
ID56730	56730	8	0.9916611909866333	60.07911169039992	25.151587726738796	0.0	61.0	61	1.5804773320049321	1		25228.697336561763	25366.0	18015.0	33779.0	2.0838904E7	2902.725906398629	-0.9811122183077737	-902.935073730604	-0.0027543507451103853	0.0035174304922118973	1.6240615628562032	1.543023640045012	-1.304834685583717	1.052518912029648	7.847411297615643	10.583275667160374	0.8804324934657601	0.9746162927981107
ID64922	64922	8	0.9872881174087524	59.98191382260455	25.096140664205205	0.0	114.0	114	1.5885934145667922	1		25022.57434052757	25163.0	17783.0	33322.0	2.0868827E7	2872.057953075353	-0.9810768869159752	-903.3982491270054	0.0037997380535738975	-0.0013731803278731187	1.6388203350407087	1.5565673877796726	-1.2961100288617935	1.0528425225318152	7.9282144424124095	10.684426318315307	0.872735889024385	0.971461852067559
ID76700	76700	8	1.0	56.24638846912971	27.269403925297247	0.0	188.0	188	1.6084693509170895	1		25264.585882352956	25296.0	16448.0	34484.0	2.1474898E7	3094.6721125784143	-0.9810379436112439	-844.7494341440453	0.09330130939335791	0.022378186987741043	1.920993153849812	1.4393492538657346	-0.012362259707238959	1.3346261504568828	8.127845741322094	13.68477676360593	0.5453934049410385	0.846953937592868
ID48544	48544	8	0.9861866235733032	63.244360138603824	28.157467428442967	0.0	7.0	7	1.5708753152343258	1		24988.961963190224	25138.0	17087.0	32232.0	2.0366004E7	2895.355968452777	-0.9810363274508435	-892.9741519290658	0.00461705143723767	0.006616341841722886	1.6982415729177052	1.4801314878847582	-1.1323901645940742	1.1473585872729766	7.752348774325321	10.303689471655563	0.9176089565388348	0.9825301204819279
ID61346	61346	8	0.9957719445228577	59.980319662129695	25.14693112204228	0.0	91.0	91	1.5966682425064178	1		25483.161328588358	25612.0	18059.0	33959.0	2.1482305E7	2898.3359920195176	-0.9811038622437535	-913.0120477047899	-0.005779013186431701	0.004694131582248394	1.6728312500659641	1.5586580821047515	-1.3464810774687945	1.0732509389147347	8.009017587209183	10.569264702124233	0.9009476605366283	0.9734257654534947
ID85411	85411	8	0.9869312644004822	42.79537378862866	27.74257303161718	0.0	236.0	236	1.4923429549905447	1		25084.91428571428	25236.0	16792.0	31545.0	1.8437412E7	2584.6966807219683	-0.9811153110703646	-1008.4241779145439	0.009775953526864415	0.007887486706112258	1.6464324893715483	1.3679158516051488	-0.8791239855562869	1.2036065576983999	6.9966017141673085	10.023160340724655	0.8751604048075466	0.9709762532981532
[truncated: 1,656 more rows]
