# Supplementary material for: Adhesion pilus retraction powers twitching motility in the thermoacidophilic crenarchaeon Sulfolobus acidocaldarius
Source: Nat Commun. 2024 Jun 14;15:5051. doi: 10.1038/s41467-024-49101-7 (PMC11178785; doi:10.1038/s41467-024-49101-7)
Supplement: Supplementary file 15 — Source Data [file 41467_2024_49101_MOESM15_ESM.zip › TWITCHING FULL TRACK DATASET/Figure 1/MSD data/flaJ_100X_1sec_interval_5min_total__9_spots.csv]

LABEL	ID	TRACK_ID	QUALITY	POSITION_X	POSITION_Y	POSITION_Z	POSITION_T	FRAME	RADIUS	VISIBILITY	MANUAL_SPOT_COLOR	MEAN_INTENSITY_CH1	MEDIAN_INTENSITY_CH1	MIN_INTENSITY_CH1	MAX_INTENSITY_CH1	TOTAL_INTENSITY_CH1	STD_INTENSITY_CH1	CONTRAST_CH1	SNR_CH1	ELLIPSE_X0	ELLIPSE_Y0	ELLIPSE_MAJOR	ELLIPSE_MINOR	ELLIPSE_THETA	ELLIPSE_ASPECTRATIO	AREA	PERIMETER	CIRCULARITY	SOLIDITY
Label	Spot ID	Track ID	Quality	X	Y	Z	T	Frame	Radius	Visibility	Manual spot color	Mean intensity ch1	Median intensity ch1	Min intensity ch1	Max intensity ch1	Sum intensity ch1	Std intensity ch1	Contrast ch1	Signal/Noise ratio ch1	Ellipse center x0	Ellipse center y0	Ellipse long axis	Ellipse short axis	Ellipse angle	Ellipse aspect ratio	Area	Perimeter	Circularity	Solidity
Label	Spot ID	Track ID	Quality	X	Y	Z	T	Frame	R	Visibility	Spot color	Mean ch1	Median ch1	Min ch1	Max ch1	Sum ch1	Std ch1	Ctrst ch1	SNR ch1	El. x0	El. y0	El. long axis	El. sh. axis	El. angle	El. a.r.	Area	Perim.	Circ.	Solidity
			(quality)	(�m)	(�m)	(�m)	(sec)		(�m)			(counts)	(counts)	(counts)	(counts)	(counts)	(counts)			(�m)	(�m)	(�m)	(�m)	(radians)		(�m^2)	(�m)
ID31232	31232	2	0.8778654932975769	36.122206805922396	47.32134978182731	0.0	156.0	156	0.7769645116279434	1		22319.645	22317.0	18552.0	26124.0	4463929.0	1923.9404468930306	-0.9796468331997549	-1116.7686159502218	-0.015534496159037039	0.03798550475421512	0.9272500797114498	0.6618895202048845	0.8906620654918525	1.4009136742706312	1.8964973396418172	7.05236865682704	0.47917272392096205	0.7948207171314738
ID54528	54528	2	0.8799872994422913	35.809042646565516	46.32201039142704	0.0	281.0	281	0.8495206190010324	1		21424.776371308006	21595.0	16141.0	26506.0	5077672.0	2728.664591703346	-0.9806134807834505	-794.3175482366222	-0.037140428871213604	-0.006364030933600849	0.8692882456224067	0.7660077155599875	1.5184091777614	1.1348296211180018	2.2672411804740475	7.980527494379322	0.44734685544041974	0.8281249999999976
ID38913	38913	2	0.8786711692810059	35.35190942320197	46.397126054019004	0.0	199.0	199	1.2782818203822546	1		20672.36126629422	20904.0	15520.0	26055.0	1.1101058E7	2091.403585823503	-0.9811451856890088	-1028.7106852765298	-0.00872110004960846	-0.005013972767652783	1.3389268014624593	1.2450734973681776	1.8645065360543376	1.0753797300261132	5.133376257677099	8.672478714166342	0.8576823569928291	0.9668755595344671
ID41729	41729	2	0.8800443410873413	35.372600311205844	46.329409240252325	0.0	214.0	214	1.28654030290465	1		20721.768807339446	20866.0	14673.0	26388.0	1.1293364E7	2083.0614616639	-0.9810110385965687	-1027.844503741321	-0.001573940752019932	3.613947635418332E-4	1.3481449543067983	1.2312338424548694	-1.0646267803615805	1.0949544333664742	5.199920023980316	8.887780320684426	0.8272178647251602	0.9588080631025417
ID8709	8709	2	0.8542037010192871	36.12378421434862	47.52625123901523	0.0	35.0	35	1.284775096992722	1		20911.232472324722	21080.0	15632.0	26671.0	1.1333888E7	2039.4939609708072	-0.981168878257691	-1068.4514072167015	-0.005934674988241821	0.010799643445539235	1.342099929020253	1.2612757804868417	-1.3397738079589991	1.0640812657975671	5.185660645486777	8.80363556063211	0.8407944663668095	0.9528384279475984
ID4360	4360	2	0.9056769609451294	35.509076301080825	48.046721739381375	0.0	12.0	12	1.2453076827255745	1		20756.74168297455	20879.0	15088.0	26364.0	1.0606695E7	2238.7969659417763	-0.9811333916129291	-964.2922764397152	0.0047350973326575245	-7.542569064130255E-4	1.3047336481267984	1.2036710958323573	-1.0547377917397627	1.0839619333257768	4.871954318628735	8.807684140338802	0.7892046005678198	0.9473197781885389
ID43787	43787	2	0.8641294240951538	35.40974182652178	46.152140372134575	0.0	225.0	225	1.301157226167958	1		20809.960573476706	20995.0	15821.0	27247.0	1.1611958E7	2184.7858873736745	-0.9809899270087173	-983.0444029489543	0.03055893328618125	0.009175252123169097	1.3389596953763765	1.302741201106399	0.5370676530750988	1.027801756971544	5.318748178093212	8.82166623053694	0.8588514405133659	0.9605150214592271
ID11020	11020	2	0.880262017250061	35.47223090784766	46.689571436383524	0.0	47.0	47	1.2830074624519254	1		21017.771639042385	21156.0	15722.0	27049.0	1.141265E7	2125.766185156383	-0.9811292892784921	-1028.1089833005026	-0.0030520671708090938	-3.5424319345066245E-5	1.3303692097544735	1.2450824419608177	-1.274915747109104	1.0684988920567717	5.171401266993239	8.65942374966691	0.8666427669350464	0.9731663685152059
ID18957	18957	2	0.8812830448150635	35.68780503463542	47.56357116744717	0.0	89.0	89	1.2639988936534365	1		20867.852551984866	21029.0	15611.0	26145.0	1.1039094E7	2083.7833528347523	-0.9810093631805146	-1034.6389291960313	-6.222888110327473E-5	0.0019082572736092776	1.3367019587530575	1.2141053534355692	-1.2099855702649243	1.1009769086105874	5.019301229728727	8.726434590015959	0.8282843370802732	0.9643835616438357
ID20751	20751	2	0.9011927247047424	35.68393685303359	46.75647470576958	0.0	99.0	99	1.2877157625403537	1		20947.56569343067	21074.0	15355.0	26656.0	1.1479266E7	2173.583565191846	-0.9810766492538531	-999.2913200266137	0.015171327857574277	0.014697014103221022	1.319453559976787	1.267208544021156	-0.4621356945135945	1.041228427792828	5.2094262763093715	9.175278315935177	0.7776089793969354	0.9614035087719301
ID3602	3602	2	0.9162570238113403	35.37260947333129	47.06082585840878	0.0	8.0	8	1.2723500861929982	1		20774.336448598162	20958.0	14488.0	26696.0	1.111427E7	2155.8117302256182	-0.9810861251924342	-999.707498546471	0.004775820001279491	4.794489247306052E-5	1.3378191732144793	1.2275931176756596	-0.07732653106646943	1.0897903824579296	5.085844996031946	8.736341260373827	0.8373630701777137	0.956210902591599
ID34322	34322	2	0.8580926060676575	35.51206541013665	47.41350696022927	0.0	173.0	173	1.281237389230424	1		20691.37064220184	20784.0	15107.0	26600.0	1.1276797E7	2083.317160631955	-0.9810428803510115	-1027.9677829699601	-6.016733705358282E-4	-0.008225079460102234	1.3382961166170395	1.24738448797432	1.983944202468149	1.07288180149679	5.157141888499682	8.812200182364105	0.8345459153755262	0.951754385964912
ID9491	9491	2	0.8815595507621765	36.01298910546944	46.83369961467999	0.0	39.0	39	0.8610190786142169	1		21684.783673469403	21665.0	16824.0	26320.0	5312772.0	2519.4736012907942	-0.9804187430421907	-861.8790337878584	-0.019440061085269404	0.015609761434911922	0.8696739689065955	0.7726206794497452	0.9406321500184225	1.125615702554028	2.329031820612762	9.069772349233183	0.35578899716514323	0.8305084745762705
ID56595	56595	2	0.9063073992729187	35.26709446554088	47.20793834427956	0.0	292.0	292	1.2906497279808724	1		20917.469835466178	21070.0	15413.0	27557.0	1.1441856E7	2259.8499902613094	-0.9811443594750852	-963.276925160772	-0.003696384084760982	-0.0067054331511657555	1.3505171803569007	1.2731873970537506	-0.8915182967474022	1.0607371573753377	5.233191907131933	9.004019289213307	0.8111547051939656	0.9475043029259896
ID30486	30486	2	0.9031603932380676	35.32187877916454	47.64937809822272	0.0	152.0	152	1.3138856123250862	1		20904.671304347838	21011.0	15413.0	26883.0	1.2020186E7	2182.3859640999717	-0.9809109981704409	-984.4375331855243	5.152273681053242E-4	0.006615964621745725	1.330824755944775	1.3089106095743932	-0.9421996404953571	1.0167422788157454	5.4233169537125585	8.61160596351989	0.9189810391437588	0.9785591766723842
ID34838	34838	2	0.9149914979934692	36.515762900149326	47.40058633091897	0.0	176.0	176	0.8988461513903372	1		21690.45692883895	21072.0	17800.0	28097.0	5791352.0	2478.9623209979163	-0.9799035454941477	-853.2821401070216	-0.03309511309813038	0.031362476935664484	0.9772005576524282	0.8419473535770293	1.0606699850134436	1.1606433032906072	2.5381693718514575	7.552972465427301	0.5591066531856365	0.8571428571428578
ID22551	22551	2	0.8897801637649536	35.63482970773292	48.21538832647718	0.0	109.0	109	1.2871281669074137	1		20779.694139194133	20993.0	15364.0	26523.0	1.1345713E7	2172.3938860588273	-0.9810885849524278	-992.4640199398262	0.001722101262339755	0.002095413192369362	1.3089559781460665	1.290133146551242	0.682715326729179	1.014589836440635	5.204673150144853	8.967100809772537	0.8133907344373603	0.9733333333333332
ID53017	53017	2	0.8952273726463318	36.168655066588336	46.3659575876175	0.0	273.0	273	0.9755287148369455	1		21562.71153846155	21120.0	17152.0	27704.0	6727566.0	2746.0710758866785	-0.9803355375132704	-782.9143645490326	0.016023936396690593	-0.009503129325893735	1.0175398690936688	0.9125638188592469	1.1434008688237554	1.1150342015155144	2.98971635748046	7.97645954602253	0.5904994775825326	0.9155749636098985
ID25883	25883	2	0.9230031967163086	35.21130093860635	47.33296538976247	0.0	127.0	127	1.3052206313678185	1		20812.190730837792	20984.0	15218.0	27384.0	1.1675639E7	2271.8394319643744	-0.9811028457837151	-951.2360215150237	0.011287198585074367	0.003690161698022149	1.3301100710206193	1.3043509101042532	1.9095649912614743	1.0197486433419265	5.352020061244831	8.765730600332425	0.8752887734931522	0.9690189328743546
ID10268	10268	2	0.8951883912086487	35.40979187005501	46.80226306718579	0.0	43.0	43	1.3242087483274185	1		20996.17271157166	21138.0	15327.0	27360.0	1.2156784E7	2141.876410616262	-0.9811361702033848	-1019.7063921302985	-0.00839718542289562	0.007557302571087288	1.3912385817091613	1.296758350921951	-1.1031485856481602	1.072858779525143	5.50887322467386	8.765715782153178	0.9009441548034908	0.973131821998321
ID35357	35357	2	0.8968597054481506	35.20279752221998	46.89545327555829	0.0	179.0	179	1.2622021636852707	1		20673.393536121665	20776.0	15340.0	26442.0	1.0874205E7	2206.4684377391604	-0.9810689954345688	-971.1133821350378	0.003803820859443046	-0.009499408241883753	1.306332106738062	1.2116428598196889	2.3754811468654906	1.0781494696650664	5.005041851235179	10.011443975134886	0.6275150333200339	0.9302120141342759
ID21278	21278	2	0.8962535858154297	35.642387576183296	46.438672432493206	0.0	102.0	102	1.278873480594628	1		20942.894444444435	21038.0	15282.0	27260.0	1.1309163E7	2179.9933213729514	-0.9809836541861208	-991.1656458664658	-0.01001669402851534	-0.00466951716996459	1.3506152854914022	1.231461107442259	-0.6402095172643743	1.096758376962977	5.138129383841625	9.260188475644009	0.7529657949158727	0.9399999999999994
ID46622	46622	2	0.8947917819023132	35.42367139009091	45.92917037286701	0.0	240.0	240	1.281237389230424	1		21032.724770642188	21203.0	15769.0	27360.0	1.1462835E7	2143.287015995077	-0.9809301341874456	-1009.5681492708087	-0.007714074528296314	0.004174481035767365	1.336367305499175	1.2315264628295608	-1.0791067282526086	1.085130807850228	5.157141888499682	9.12772824609248	0.7778458537341977	0.9484265734265729
ID14624	14624	2	0.904443621635437	36.08018429232065	46.881433338607515	0.0	66.0	66	0.9113829653860581	1		21870.043956043963	21252.0	17837.0	28099.0	5970522.0	2568.4060943915824	-0.9800217648937899	-835.4001733357416	0.011851078245588108	-0.007410947409763815	0.9732236561691533	0.8181309545447054	0.9912290851712277	1.1895695313359191	2.609466264319196	7.545017608902661	0.5760246055826926	0.8869143780290787
ID29728	29728	2	0.8662219047546387	36.021351870241546	47.46278547520661	0.0	148.0	148	0.9448018620759047	1		21293.53559322034	20964.0	16789.0	27513.0	6281593.0	2663.1189768677827	-0.9807005359566658	-812.6029009413896	-0.0055543411333971535	0.017517529100407964	1.045942744682594	0.8771209402073125	1.1916082021898202	1.1924726645283141	2.8043444370643407	6.672301230395616	0.7915710965601631	0.9546925566343039
ID38176	38176	2	0.8799248337745667	35.87060240796599	47.406925064688934	0.0	195.0	195	0.9359529480957964	1		21265.068965517246	21144.0	16526.0	26899.0	6166870.0	2539.2214828903634	-0.980469528299612	-840.8481555333445	0.009854500143133327	0.00407377565933621	0.9639717398233432	0.9205446193342768	0.6872802140371923	1.04717546502034	2.752060049254674	6.734717538692127	0.7624809516130661	0.9538714991762768
ID43044	43044	2	0.8547664880752563	35.34559143158252	46.660068665499	0.0	221.0	221	1.2133082617934488	1		20884.479591836716	20954.0	15885.0	26565.0	1.0233395E7	2173.980258467019	-0.9808033598573594	-981.6457227618781	0.05453783267544262	-0.0743551235885757	1.1856024644060237	1.0993405276065584	-0.4665246995383985	1.078466985099941	4.624791758073912	14.421536119042601	0.2794338422713052	0.857268722466961
ID25126	25126	2	0.8791821002960205	35.64457388763889	47.273769603191504	0.0	123.0	123	1.2818276852254515	1		20728.042357274393	20892.0	15383.0	26521.0	1.1255327E7	2190.3868510478114	-0.9809956703350768	-976.9717245044187	-0.005712259518438077	0.010074210647929734	1.313516902295779	1.2653266914315195	1.9566338503793559	1.0380851926941808	5.1618950146642035	9.01490932798573	0.7981716635368071	0.964476021314387
ID31782	31782	2	0.8878173828125	35.338785803820784	47.393627658236625	0.0	159.0	159	1.297081091478087	1		20858.00897666067	20939.0	15238.0	26771.0	1.1617911E7	2134.207880853279	-0.9810707256403308	-1013.0537241509944	-0.006074667542023082	-0.001998071709760813	1.3475064534897099	1.2634596455527454	-1.4610979513633582	1.0665211653041717	5.285476294941604	8.450774036869808	0.9300386876490976	0.9823321554770316
ID13095	13095	2	0.8796326518058777	35.40315088860994	47.61191519872215	0.0	58.0	58	1.2741325060529067	1		21047.20185185188	21118.0	15700.0	26888.0	1.1365489E7	2203.9376310660914	-0.9810158181691936	-986.9818963307064	0.014438843753071931	0.0018187664858878398	1.3266095611512692	1.1988634385130896	-0.7479834053788295	1.1065560250937494	5.100104374525485	10.545585029968532	0.5762986105982872	0.9428822495606325
ID28974	28974	2	0.8931213617324829	35.76156123999764	45.88472583748627	0.0	144.0	144	1.2947461101220625	1		20716.127927927933	20926.0	15426.0	26951.0	1.1497451E7	2205.989379086993	-0.9809999397261482	-969.7262787451772	0.02284432731867447	0.005155892963525771	1.329772644474031	1.2938038759595942	-0.4322886869384742	1.0278007889625151	5.266463790283551	8.613936597008117	0.8919194300549427	0.977072310405643
ID13871	13871	2	0.9282293319702148	35.32722081059681	47.22932511525307	0.0	62.0	62	1.2835969444322353	1		21009.21834862385	21144.0	14981.0	27065.0	1.1450024E7	2250.5297672961897	-0.9809900853306561	-963.4730681532494	0.00894209556512804	0.004037457112493786	1.3501148173611712	1.2545524203656522	-0.7762875701096711	1.0761725021961748	5.1761543931577485	8.853725416992122	0.82978386920519	0.9535901926444827
ID19503	19503	2	0.919554591178894	35.769025252043114	46.82283655284898	0.0	92.0	92	1.3052206313678199	1		20890.649557522112	21013.0	15156.0	27251.0	1.1803217E7	2219.2927442709624	-0.981056293419003	-974.9813671202043	0.007877067621858675	0.01036637016487399	1.3476559391071161	1.2943825513883256	-1.0294873568768148	1.0411573747356613	5.3520200612448425	8.484769387982054	0.9342164514154424	0.9859894921190892
ID5681	5681	2	0.8691644072532654	36.08271060569879	47.5865951764366	0.0	19.0	19	0.9383745639106719	1		21324.310344827583	20991.0	16698.0	27065.0	6184050.0	2777.3182841456446	-0.9805248577205118	-773.1385095714752	-2.524412634858996E-4	4.262341405141291E-4	1.0150728060431404	0.8759600793884297	0.9601842476712983	1.1588117197667676	2.7663194277482157	6.499211082173887	0.8229830795942148	0.955665024630542
ID35891	35891	2	0.8561431765556335	35.912588596184925	47.1583758114456	0.0	182.0	182	0.935952948095796	1		21196.003448275867	20856.0	16620.0	26963.0	6146841.0	2607.379208252648	-0.9805615312066814	-820.1486581320137	0.0051142285958964565	0.0012824236441397695	1.0006478746540348	0.8972236651624186	0.921376028318955	1.1152713793755027	2.7520600492546716	6.927704757475636	0.72059132306649	0.9323671497584539
ID15924	15924	2	0.8557139039039612	35.526097391073854	46.313969504217134	0.0	73.0	73	1.289476942888167	1		20814.44746376813	21042.0	15629.0	26551.0	1.1489575E7	2007.0689713296204	-0.9810974455826629	-1076.5252814603582	0.0019250930153783992	-4.489781720802813E-4	1.3230112971401287	1.2764454548754969	-1.2646567489003688	1.0364808712246727	5.223685654802906	8.64570696800144	0.878184717501	0.9589877835951138
ID45877	45877	2	0.9022798538208008	35.282854230067535	47.02244820960397	0.0	236.0	236	1.281827685225451	1		21031.51654411764	21172.0	15486.0	27169.0	1.1441145E7	2276.1710214882373	-0.9811247592851294	-960.5664910720624	0.008140841509208305	0.004952254451556901	1.3154943909397936	1.267631919352517	0.10636454650326885	1.0377573890784668	5.1618950146642	8.453167024488582	0.9077789982990586	0.9713774597495533
ID21814	21814	2	0.9094738364219666	35.60872671229881	47.38975350109665	0.0	105.0	105	1.2812373892304239	1		20877.014787430686	20967.0	15498.0	27142.0	1.1294465E7	2239.9676609279763	-0.9811012502522796	-967.6925578167976	0.016533215871745492	0.0015388507473321923	1.3388797854788153	1.266299822494035	-0.858697050912725	1.0573165704484035	5.157141888499681	8.483946030286145	0.9003744242466346	0.9644444444444439
ID42294	42294	2	0.8956340551376343	35.33464833771139	46.243536770824576	0.0	217.0	217	1.281237389230423	1		20737.009225092246	20948.0	15662.0	26415.0	1.1239459E7	2113.8449785309226	-0.9810995465546472	-1018.459663695865	3.6964270164744847E-4	0.005733653548719144	1.323956010344829	1.2511064119224506	1.6001007679876207	1.0582281392918749	5.157141888499672	8.799643550635306	0.8369293215246021	0.9467713787085513
ID28215	28215	2	0.9174516797065735	35.18169389496988	46.89473635777075	0.0	140.0	140	1.2953302500616033	1		20782.571428571468	20978.0	15232.0	27049.0	1.1492762E7	2237.7015549364046	-0.9810617662333817	-962.2412965612735	-0.002758538542971251	0.007335896047468037	1.3433670811142948	1.2781092642460326	1.7786186868037848	1.051058089236806	5.271216916448066	8.443225540167944	0.9291888103444218	0.9788172992056487
ID40761	40761	2	0.8572851419448853	36.00151829907556	45.869783396827025	0.0	209.0	209	0.7380163530978997	1		22143.270718232045	22115.0	17528.0	25815.0	4007932.0	2086.800820680635	-0.9797568316080225	-1027.142215526098	-0.050562288048755726	0.009027771834059357	0.8485335635244946	0.6936253821320795	1.017448451531142	1.2233311891157375	1.7111254192257	7.7489454641028885	0.358101795146408	0.736196319018404
ID50489	50489	2	0.8604239821434021	35.94231086923556	46.13979390349112	0.0	260.0	260	0.9113829653860573	1		21637.0291970803	21610.0	16868.0	27049.0	5928546.0	2610.23747377017	-0.9808119867317574	-847.4290765097757	-0.011570042539222296	0.003867292174959662	0.9215389825528366	0.7894180156187295	1.169729015468603	1.1673650262852862	2.609466264319192	8.933347664611649	0.4108971022879532	0.8605015673981169
ID26426	26426	2	0.899320662021637	35.298362757784155	46.26610506518792	0.0	130.0	130	1.2776898861896517	1		20846.732342007443	21074.0	15095.0	26214.0	1.1215542E7	2071.4617745768455	-0.9811924458698518	-1050.0571538313905	-0.004734930076736586	0.001654282444169455	1.3346906325502994	1.2390484991672046	-1.017671887198048	1.077189983642592	5.12862313151258	9.032988671379174	0.7898556329288013	0.962533452274755
ID49722	49722	2	0.8883179426193237	36.23454286979189	47.578743942498676	0.0	256.0	256	0.9770784040026222	1		21506.178343949065	21067.0	16980.0	28030.0	6752940.0	2857.035632796598	-0.9808186342158579	-769.8156974871501	0.004027198707063339	-0.0016801921952377444	1.0450653010276605	0.9512204909949801	1.1073639598713045	1.0986572628755278	2.999222609809493	6.527652450609979	0.8845136076769632	0.9677914110429453
ID16699	16699	2	0.9029565453529358	36.01514520519487	47.09290366310162	0.0	77.0	77	1.2428754388359147	1		20848.327450980385	21011.0	15150.0	25804.0	1.0632647E7	2057.393043201879	-0.9810391432260737	-1048.6059715133454	-0.0063120234755926295	-0.004715034080966849	1.2975108139312237	1.2130127166911109	-0.7574781591589139	1.069659696124711	4.852941813970684	8.271972851776727	0.891244263250216	0.9751671442215859
ID24379	24379	2	0.8782618045806885	35.44697841270525	47.58553909733075	0.0	119.0	119	1.2434839458191673	1		20722.491193737776	20859.0	15371.0	26101.0	1.0589193E7	2167.097784428574	-0.9810050929035247	-987.7056533271607	0.007733039402598289	0.01837645936696854	1.2686845675489025	1.2161738510166262	-0.5550735273365083	1.0431769820477403	4.857694940135182	9.192257882208382	0.7224298838851776	0.9533582089552235
ID48955	48955	2	0.8820431232452393	35.55546947182461	45.97329051544949	0.0	252.0	252	1.3005757033562686	1		21132.119429589995	21298.0	15935.0	27572.0	1.1855119E7	2161.934397130684	-0.9810165018724213	-1010.2540723799491	-0.006121942146413135	0.0070558499171122615	1.3430013108901495	1.276293205313246	-0.8972493447318546	1.052267069431378	5.313995051928704	8.89101548404774	0.8447501479976709	0.9580119965724077
ID31038	31038	2	0.8670163750648499	35.224287648309	46.945422417481545	0.0	155.0	155	1.214554598292365	1		20918.47530864197	21037.0	15475.0	27036.0	1.0166379E7	2199.8630047335373	-0.9809545046534421	-979.5373030060933	0.02210237419749698	-0.023070526821288465	1.2274208201158894	1.1105012395896134	-0.861536831795284	1.1052854119906104	4.634298010402941	12.620448300920184	0.3656320501873003	0.8666666666666664
ID57151	57151	2	0.9003615975379944	35.31723874562514	46.8285621576509	0.0	295.0	295	1.265793073255832	1		20921.40037593984	21049.0	15786.0	27237.0	1.1130185E7	2185.79620512069	-0.9809304466849756	-984.7109631798236	-0.005035058111105508	0.00957493574149895	1.2866245609876061	1.2599173041403036	2.389456814787025	1.0211976268279974	5.033560608222274	8.940695604968402	0.7913025185378285	0.9523381294964032
ID6976	6976	2	0.8791764378547668	35.77803676864338	47.78474373806699	0.0	26.0	26	1.2741325060529076	1		20767.835205992506	20885.0	15445.0	26585.0	1.1090024E7	2088.814328122499	-0.9810774318423657	-1030.966596161073	0.0029715442874376718	0.0011024106615122827	1.3346173731626498	1.2334274440472033	-1.3513766450812126	1.082039628357397	5.100104374525494	9.096295397374446	0.7745684752683466	0.9462081128747797
ID41537	41537	2	0.8731435537338257	35.180375931216176	46.988600913759136	0.0	213.0	213	1.159100832118794	1		20881.977528089887	21077.0	15196.0	26860.0	9292480.0	2244.346610196625	-0.9807337099691035	-947.2501882367915	-0.026644808951804027	-0.021613822089723823	1.173788812619081	1.0213713865187763	-0.8724790926128618	1.1492282122958246	4.220776034090067	12.95169201208012	0.3161907458541835	0.8237476808905381
ID33602	33602	2	0.9036858081817627	35.505963911589625	46.731999692498384	0.0	169.0	169	1.30115722616796	1		20685.88550983899	20870.0	15231.0	26964.0	1.156341E7	2154.4725434021057	-0.9810369129386429	-993.4350035262163	-0.0021071945530959845	0.0036632672404495604	1.328311598774647	1.285167762863249	-1.3576298823650057	1.0335705867810419	5.318748178093229	8.846995265128244	0.8539406801000792	0.9654874892148407
ID54340	54340	2	0.8556349277496338	35.360625118194946	46.74059280437634	0.0	280.0	280	1.160405391712469	1		21136.343749999993	21192.0	16224.0	26275.0	9469082.0	2110.6541831092864	-0.9809051243896845	-1028.852094552302	0.0810546720660282	-0.0061751130419350035	1.1384959483787152	1.0625242642863986	-0.875193791561459	1.071501128629133	4.230282286419098	14.210564650365388	0.2632428252858163	0.8263695450324984
ID38725	38725	2	0.8668417930603027	35.93263159472871	46.247106542462454	0.0	198.0	198	0.6566548627754196	1		22465.0839160839	22417.0	19017.0	25152.0	3212507.0	1514.3341794310154	-0.9795799715702158	-1423.3112127174165	-0.04477079111306895	0.010100520151748124	0.8802177788767073	0.546000522022041	1.1455632530811206	1.6121189328115233	1.354640956887009	6.1451321966080465	0.450787231368896	0.7289002557544767
ID10822	10822	2	0.9137755632400513	35.744511821784826	45.978768767249946	0.0	46.0	46	1.3144612467940302	1		21055.168989547037	21220.0	15432.0	27760.0	1.2085667E7	2250.4227427598835	-0.9810504264223683	-968.760691072685	-0.0024629177405044098	-0.005252586557116432	1.3863336903051302	1.2660039960615979	-1.1928504590082762	1.0950468518408039	5.428070079877092	8.726799399709124	0.8956644232090305	0.9752348420153717
ID8520	8520	2	0.8881429433822632	36.0153267115304	47.30341607341579	0.0	34.0	34	0.9319029379752971	1		21338.017421602784	21082.0	16829.0	26532.0	6124011.0	2509.088541858225	-0.9804832968840064	-854.4798340236532	-0.002728074556096042	0.010113954166239657	1.0289895403724096	0.8445067323579779	0.8803612105160175	1.2184503698381783	2.728294418432091	7.695911443463804	0.5788699099814101	0.8926905132192847
ID36936	36936	2	0.8877235651016235	35.48734258249386	47.296314617328335	0.0	188.0	188	1.292992106909736	1		20662.15370705243	20830.0	15575.0	26544.0	1.1426171E7	2143.881485144606	-0.9809781619108922	-994.0578715754024	-0.004629076466042123	0.0030861701753167525	1.3539703279110937	1.2559450363006048	-1.457528274646322	1.07804902983591	5.252204411790001	8.667042691816857	0.8786372525388453	0.962543554006968
ID7755	7755	2	0.9259305596351624	35.381627200376435	47.75037534627561	0.0	30.0	30	1.297664180332658	1		20790.630161579895	20993.0	14989.0	26794.0	1.1580381E7	2234.2559412867126	-0.9810655492099374	-964.2952778101575	0.0024858943953837355	0.002720029287489515	1.3591923727538993	1.2492920413672925	1.5617727293238957	1.0879700884561194	5.290229421106117	8.800647198646896	0.8583316914457216	0.9619706136560064
ID44363	44363	2	0.9122538566589355	35.20857654527338	47.10662030701396	0.0	228.0	228	1.29649774038428	1		20832.787387387394	21021.0	15505.0	27089.0	1.1562197E7	2216.0222726401066	-0.9810616716399512	-973.9976810698819	-0.0071105642135565325	-0.004339605032619779	1.3358912329938624	1.2800201088483845	-0.48418534332894286	1.0436486300170271	5.280723168777095	9.101510744778533	0.801080744628558	0.9536480686695277
ID51278	51278	2	0.9025898575782776	35.991719898553725	45.535713844579234	0.0	264.0	264	0.9708648058204397	1		21429.54166666667	21103.0	16702.0	28901.0	6686017.0	2747.624043151224	-0.9807260588232262	-793.7116520464261	-0.0012877835094300678	0.005400688509753462	1.0064870268455284	0.94814170170879	-1.0026157670619156	1.0615365034905495	2.961197600493374	6.6662227529024145	0.8373704088407082	0.9511450381679386
ID26959	26959	2	0.8952151536941528	35.255986782886666	47.19783851554736	0.0	133.0	133	1.297081091478088	1		20877.102150537637	21039.0	15045.0	27146.0	1.1649423E7	2171.239855932132	-0.9809117716630559	-988.2270432873022	-0.01877793743015625	0.0044555009514733014	1.3659052665971636	1.2788578996729556	-1.1059556836026518	1.0680664888151128	5.285476294941611	8.555055086350045	0.9075036339046882	0.9720279720279719
ID43599	43599	2	0.8779505491256714	35.94762061673488	46.56590989933456	0.0	224.0	224	0.8168344191841493	1		21888.61085972849	21721.0	17830.0	26587.0	4837383.0	2298.0648840965946	-0.9798894607410584	-928.1951180806327	-0.012523326533081844	0.002514729605462331	0.9075395565529408	0.7012845693875159	0.888669191098816	1.2941102601837693	2.096128638551483	7.234448363066137	0.5032884377972927	0.8305084745762709
ID9298	9298	2	0.8786914944648743	35.838888974277	46.43367820036054	0.0	38.0	38	0.9630414324920379	1		21170.872964169404	21022.0	16179.0	27398.0	6499458.0	2676.1708133770626	-0.9808988434024981	-812.4927404380135	0.00978211762731898	0.0024758715653610194	1.0069609224671519	0.9500249639288815	-1.3064169866272097	1.0599310130786548	2.913666338848212	6.414518519421202	0.8898597310363513	0.9745627980922091
ID56402	56402	2	0.9108522534370422	35.280300524947926	47.43702662530892	0.0	291.0	291	1.2859521701640166	1		20929.058931860032	21055.0	14991.0	27191.0	1.1364479E7	2262.2550036009816	-0.9810103559183637	-955.861360462534	0.0025877355506984377	0.014319044213795767	1.3538146479912108	1.260483013976271	-0.6007332285219743	1.0740443409233413	5.1951668978158	8.975958178897606	0.8103035232189292	0.9613016710642043
ID3411	3411	2	0.878730833530426	36.14375940769128	46.86532944618341	0.0	7.0	7	0.8714983983456348	1		21750.356000000003	21584.0	17191.0	26847.0	5437589.0	2462.7573009449043	-0.9802412298116893	-876.2898986938048	-0.019510888759095013	0.024666185229155736	0.9611449838825146	0.768688599001942	1.0850868064266461	1.2503697662882682	2.3860693345869546	7.325244438975435	0.558790070789943	0.8655172413793119
ID10073	10073	2	0.8771807551383972	35.7694224489809	47.09269694532547	0.0	42.0	42	0.9487968137722218	1		21191.239864864863	21097.0	16590.0	27038.0	6272607.0	2735.410911386847	-0.9808987707638365	-795.6584175071025	-3.021975716934634E-4	0.022577424179985567	1.0054243153098972	0.8991666448115638	1.3228080942628333	1.1181735011095764	2.8281100678869264	7.105971869850699	0.7038161110151958	0.9414556962025301
ID22361	22361	2	0.8736927509307861	35.693619546141484	48.11732536420584	0.0	108.0	108	1.2865403029046525	1		20857.07129798903	20891.0	16001.0	27012.0	1.1408818E7	2223.659588928746	-0.9809819650979084	-967.6323979937546	0.013366801381883791	0.003127632239454101	1.2961413577703875	1.2388720289954203	-0.7642673289794115	1.0462269931313293	5.199920023980336	10.976767347695317	0.5423224829546693	0.9318568994889265
ID32345	32345	2	0.8676771521568298	35.21780919223028	46.98360331646679	0.0	162.0	162	1.2699696349289433	1		20818.651031894922	20985.0	15473.0	27056.0	1.1096341E7	2175.699714209985	-0.9809005635919298	-982.8518475349705	0.01792859983331917	0.006815671216820993	1.3031903075105122	1.26272010822298	-0.7439762255879077	1.0320500156954702	5.066832491373884	8.558861712609257	0.8691893411991413	0.956912028725314
ID12890	12890	2	0.9267438650131226	35.316047925473924	47.52046268582107	0.0	57.0	57	1.2770976776358498	1		21013.69573283859	21194.0	15064.0	27419.0	1.1326382E7	2261.6072155023394	-0.9809791256870461	-958.3950114022747	0.0067766828076881785	-0.0032822749317220276	1.3346705376613544	1.2451751964579483	-0.886705949449634	1.0718736941259241	5.123870005348063	8.83906095725183	0.8241299724280128	0.9556737588652483
ID30298	30298	2	0.8544188141822815	35.29762932395962	46.80647448379288	0.0	151.0	151	1.2543865952655915	1		20895.372093023267	21036.0	15370.0	26537.0	1.0782012E7	2178.554773710002	-0.9810233506371585	-991.6797223978332	0.02239485069925303	-0.00945183511204851	1.3155798599698016	1.1788388309248334	-0.8716533438066294	1.1159963732596854	4.94325121109647	10.706654983615023	0.5418947325227911	0.9146877748460862
ID14430	14430	2	0.8855746388435364	35.54560809583378	47.65929762640801	0.0	65.0	65	1.2477351853855507	1		20902.170873786406	21006.0	15433.0	26839.0	1.0764618E7	2189.5130115061384	-0.9811031628598689	-991.2870088078234	0.007047204883495885	0.013806790032168201	1.3389689290514677	1.1539204914109529	-1.0345481935305185	1.1603649809652374	4.890966823286791	9.870388270286412	0.6308645259271769	0.9414455626715461
ID34142	34142	2	0.9001358151435852	35.570571708993015	46.98311876913042	0.0	172.0	172	1.2871281669074137	1		20674.4139194139	20788.0	15581.0	26758.0	1.128823E7	2141.608134712856	-0.9811388665446285	-1004.351856962143	-0.007784842561448658	-8.669852958175117E-4	1.3326884766253875	1.2668115611038482	-1.1318196706006303	1.0520021426581683	5.204673150144853	8.460230380716542	0.9137743148458348	0.9768064228367523
ID18783	18783	2	0.8563652634620667	35.708583394634424	46.97361943264196	0.0	88.0	88	1.2794648672068587	1		20889.758747697942	21014.0	15584.0	26723.0	1.1343139E7	2089.7750260260354	-0.9811013015851531	-1037.8768917583598	0.0039208485040425605	0.007374939582000526	1.3348621615803544	1.2461855032889353	2.2936722698951018	1.0711584736440791	5.142882510006148	8.848753953800818	0.8253767444101702	0.9592198581560281
ID20579	20579	2	0.8797798752784729	35.572684601099944	46.655338112283125	0.0	98.0	98	1.271160417783076	1		20940.4559099437	21048.0	15502.0	27197.0	1.1161263E7	2180.421310349813	-0.9810890409222072	-996.4845743649304	0.0016378554518039793	0.024520446615068463	1.336256337138623	1.2252528416305661	-0.8869478414702493	1.0905963991565475	5.076338743702922	9.367369541479079	0.7269845010180259	0.9552772808586758
ID34659	34659	2	0.8710610270500183	36.17001276415912	46.71707655617418	0.0	175.0	175	0.9527750149256321	1		20997.94648829431	20948.0	16110.0	26685.0	6278386.0	2687.4139206716004	-0.9807318913858788	-795.39612333521	0.004150644198870688	0.017740834969321412	1.0156584333205085	0.9383811091305057	1.3054913276603104	1.0823517475342266	2.851875698709497	6.340005953653684	0.8915816574068034	0.9724473257698543
ID42852	42852	2	0.8633760213851929	35.65757911888403	46.358718303527745	0.0	220.0	220	0.954361652186124	1		21002.538205980065	20785.0	16063.0	27071.0	6321764.0	2669.3005193687172	-0.9808209326377116	-804.760310565049	-0.008380346126048242	0.0032245185221696482	1.006249378262797	0.9117043232706705	1.5480258375043787	1.1037014441841773	2.861381951038533	7.025627964332019	0.7284762554961339	0.9465408805031443
ID21093	21093	2	0.9197487831115723	35.459729569041045	46.04539077569421	0.0	101.0	101	1.2959141266970962	1		20959.88808664259	21155.0	15040.0	26773.0	1.1611778E7	2164.5515783582487	-0.9809849636303197	-999.1166729524112	-0.003489926550010524	-0.005692310279464763	1.3767233607083296	1.263056514503284	-1.1938314940475716	1.0899934760636953	5.275970042612574	8.515831277607827	0.9142355155060049	0.9805653710247346
ID57701	57701	2	0.8891186714172363	35.19283846953913	46.714601807147886	0.0	298.0	298	1.29649774038428	1		20897.855855855843	21080.0	15567.0	26521.0	1.159831E7	2162.201815366988	-0.981157677928369	-1006.5604942896896	-0.004201001016202314	-0.009846514126446401	1.369866748521284	1.2721743260136784	-1.5028946477358973	1.0767916947465228	5.280723168777095	8.603953174753679	0.8964110239016977	0.9720034995625553
ID46440	46440	2	0.9167183637619019	35.446448538618675	46.061472160387694	0.0	239.0	239	1.30173848919725	1		21040.761648745498	21170.0	15525.0	27649.0	1.1740745E7	2254.79039112246	-0.9810406529848376	-965.7148410830014	0.003585919155447035	-6.449796335974646E-4	1.3613899988955962	1.2727029864271444	-1.058028046829946	1.0696839823700128	5.32350130425773	8.753677382139662	0.8730239451780102	0.958083832335329
ID25706	25706	2	0.9209585189819336	35.220090054533266	47.559854652797036	0.0	126.0	126	1.2947461101220608	1		20789.483812949646	20990.0	15350.0	26564.0	1.1558953E7	2197.8270336875416	-0.9810478434716953	-979.2909561455639	0.006137368073261805	-0.007987416685406812	1.333291827551985	1.3063530388243363	-0.7547274965552623	1.0206213695127104	5.266463790283537	9.182746706487217	0.7848447480075705	0.9527085124677559
ID13679	13679	2	0.8970522284507751	35.970080284929516	46.55324452066433	0.0	61.0	61	0.9731995542159333	1		21377.299035369775	21021.0	16741.0	27825.0	6648340.0	2691.8030515537175	-0.9804910468907039	-798.2689085050267	6.291571209140137E-4	0.005745377431471733	1.0141452239172555	0.9603900733361811	-1.0943156248143386	1.0559722055376322	2.9754569789869176	6.386711435368744	0.9166614145628693	0.9811912225705328
ID31599	31599	2	0.8588370680809021	35.526101680192276	47.752708616882984	0.0	158.0	158	1.2592019166001756	1		20836.16030534349	20942.0	16115.0	26735.0	1.0918148E7	2110.3540859615277	-0.980973377475918	-1018.0939936951604	0.004766608682376397	0.0065837662641675555	1.3294019725964792	1.2111486140626995	-1.241575748539673	1.097637364366961	4.981276220412593	8.896597839146763	0.7908653901879632	0.9597069597069594
ID40562	40562	2	0.9257211685180664	36.29306274629558	47.23419550950932	0.0	208.0	208	0.8749636143936398	1		21924.74117647059	21473.0	18066.0	27512.0	5590809.0	2525.307572221935	-0.9798129975256322	-842.7942225725913	0.01836218674854102	0.011503798032228256	0.9713339970260683	0.7644582756582889	0.8732292594827933	1.270617413605255	2.4050818392450126	6.981520367124582	0.620068549930958	0.9084380610412931
ID49523	49523	2	0.8891220688819885	36.028232674329004	47.24502970056086	0.0	255.0	255	0.9327143468690899	1		21600.017482517476	21626.0	16713.0	27608.0	6177605.0	2686.9526435099706	-0.9806947590558392	-816.7379094986826	7.290361421804561E-4	0.002563725579192315	1.0022865183559737	0.9036321016501317	1.1383427162406208	1.1091754227474744	2.7330475445966025	6.4730394880896736	0.8196728270853203	0.9567387687188021
ID47221	47221	2	0.8567581176757812	35.647442891402044	45.855421480355936	0.0	243.0	243	1.2525760772251207	1		21082.67244701352	21181.0	15349.0	26715.0	1.0941907E7	2170.867882563189	-0.9810104952906608	-1003.4189065805222	0.05436340627608137	0.02949258471327284	1.2925161088023178	1.1341118517539566	-0.9599341784081044	1.1396725171361024	4.928991832602927	10.677591757667557	0.5432770235719007	0.9152691968225942
ID35190	35190	2	0.8674612641334534	35.5109357905326	46.30306776815503	0.0	178.0	178	1.2800559805981548	1		20604.267161410015	20741.0	15285.0	25893.0	1.11057E7	2023.6681349257028	-0.9811731681122859	-1061.2465548131847	0.004942938789533731	-0.009738488945584645	1.3257764273461095	1.2537669912943605	-1.246807565925601	1.0574344647384664	5.147635636170647	8.756543828286754	0.8436303810609664	0.9643811219946566
ID28791	28791	2	0.9172219038009644	35.81303819492514	46.14948519067694	0.0	143.0	143	1.3040609504357221	1		20718.278074866317	20969.0	15177.0	26923.0	1.1622954E7	2211.150868980548	-0.98099424712595	-967.2676431052121	0.0012557926528347994	-0.018803953739969	1.3514239669440897	1.282150610756574	1.6043853634384926	1.054029031851912	5.342513808915801	8.817025286226055	0.8635974370611198	0.9648068669527896
ID15736	15736	2	0.9000115394592285	35.60457316001095	47.07987737581367	0.0	72.0	72	1.2495527175731533	1		20735.765048543682	20915.0	15405.0	25882.0	1.0678919E7	2056.8047158743448	-0.9810827374374926	-1045.6933402424374	3.7038631256771477E-4	0.01578334137962624	1.3035393196158929	1.2232262266414635	-1.0459636511099213	1.0656567781373851	4.905226201780354	8.383934619502915	0.8769465778568533	0.9644859813084109
ID17273	17273	2	0.8755092024803162	35.4412543415533	47.55094153927574	0.0	80.0	80	1.2604028724445386	1		20814.47338403043	20951.0	15523.0	26449.0	1.0948413E7	2093.4282255383673	-0.981072068467275	-1030.7067085723634	0.002069702001019389	0.01010993365044611	1.287547997324325	1.2616325459282283	0.7720936090276372	1.0205412039184751	4.990782472741625	8.461090912692091	0.8760437231785462	0.9686346863468634
ID41337	41337	2	0.8788778781890869	35.78171490957527	47.06158471241176	0.0	212.0	212	0.8645262991554684	1		21652.157894736843	21458.0	17030.0	27150.0	5348083.0	2525.593883988047	-0.9802075867857424	-849.1550059758418	-0.03026496519308163	0.049886387144735644	0.9312486927129592	0.7901156681800545	0.7080009150839284	1.1786232449458813	2.3480443252708203	8.133776149904268	0.44599677988448055	0.8006482982171788
ID50300	50300	2	0.9112492203712463	35.457390508153665	46.100942600079875	0.0	259.0	259	1.3144612467940289	1		21173.26619964974	21378.0	15393.0	27448.0	1.2089935E7	2188.162225591297	-0.9809648145988686	-997.3202931303852	-0.001318512408618508	-8.967137907576498E-4	1.350247244207493	1.2952466898780548	-1.4282031277601193	1.0424633815004125	5.428070079877079	9.043570437101682	0.8340180677409621	0.9669771380186282
ID35709	35709	2	0.8633871674537659	35.92442672450015	46.34479353624263	0.0	181.0	181	0.7612268909820126	1		21819.466321243533	21642.0	18029.0	26060.0	4211157.0	1967.5586448681147	-0.9797256629888614	-1071.7765651461418	0.021930983946715867	0.01936423114733726	0.8442251406664965	0.639724210631273	0.964962452242347	1.319670455856945	1.8204473210095635	7.966040242061665	0.36049810663805637	0.7962577962577952
ID16510	16510	2	0.8746001720428467	35.439647198499166	47.346583180908276	0.0	76.0	76	1.2853637683166206	1		20885.73431734317	21001.0	15499.0	26899.0	1.1320068E7	2146.152227160813	-0.9810952333095078	-1010.0876593032203	0.00314527697245888	0.010087559343269468	1.3731389809586516	1.2348965204965732	-1.1505671901437085	1.1119465948503027	5.1904137716512935	8.911041736645123	0.8214003602121965	0.9462738301559788
ID19327	19327	2	0.9017084240913391	35.27060040605784	47.08949865102588	0.0	91.0	91	1.3040609504357221	1		20868.647058823542	21056.0	15544.0	27004.0	1.1707311E7	2215.3421817753	-0.9810570954324819	-975.7334297975556	-0.002537978207144314	0.013789623206293697	1.342412267237474	1.298045124735645	1.3337864563910191	1.034179969291025	5.342513808915801	8.707925158176211	0.8853727311008543	0.9714779602420051
ID28032	28032	2	0.9094825983047485	35.35178971662306	47.049192344407516	0.0	139.0	139	1.2830074624519248	1		20835.613259668517	21028.0	15334.0	27250.0	1.1313738E7	2232.720354692742	-0.9810384111783768	-965.6355340767075	-0.0025714570459258635	0.008867727460551889	1.3138726909359169	1.2675475528768885	-1.2241363392466234	1.0365470612553245	5.171401266993233	8.820370655766927	0.8353037479082258	0.963684676705049
ID56962	56962	2	0.9108427166938782	35.16442869456419	46.898317507079305	0.0	294.0	294	1.290649727980873	1		20912.90235081374	21092.0	14943.0	26892.0	1.1564835E7	2206.9948199701107	-0.981023228630552	-979.715449955369	-0.00466663047528159	0.019193063559648456	1.3295167120908145	1.284901747684303	-0.7182441828496215	1.03472247157179	5.233191907131937	8.66194970567971	0.876486456321129	0.9649430324276956
ID26243	26243	2	0.91752690076828	35.40051158293991	46.05518453668823	0.0	129.0	129	1.292406910180548	1		20864.352087114345	21049.0	15113.0	27161.0	1.1496258E7	2167.917566235186	-0.9809636553750939	-991.8853886632216	-0.0026056590244899584	-0.0015122713892809204	1.3484402478505337	1.2543818290689184	-1.4062576921598926	1.0749838817829747	5.247451285625474	8.571685353590908	0.8974821880645558	0.9735449735449737
ID33411	33411	2	0.8954769968986511	35.65215144009922	47.914719042358456	0.0	168.0	168	1.265793073255833	1		20667.561205273087	20870.0	15215.0	25951.0	1.0974475E7	2139.84969528625	-0.9811803897412705	-1007.1037040067413	0.005024054006795131	0.005793503498067989	1.318241824437305	1.2639399580752861	0.5699083278416628	1.0429623780901027	5.033560608222281	8.918038518590349	0.7953283778355258	0.9489247311827956
ID22916	22916	2	0.9197286367416382	35.45562758275138	47.89546948221893	0.0	111.0	111	1.2693738246053086	1		20745.71644612477	20873.0	14734.0	26502.0	1.0974484E7	2223.0170852046076	-0.9812153013723102	-974.9351150801386	0.02429793226931328	0.01846378042219028	1.3372023339974473	1.2233232613737328	-0.36711682439949217	1.0930899266117393	5.062079365209366	8.96605914161791	0.7912898873459157	0.9717153284671528
ID24196	24196	2	0.8666925430297852	35.89921479369401	46.817028012314395	0.0	118.0	118	0.8740985982509867	1		21586.63888888888	21371.0	17346.0	26655.0	5439833.0	2524.159725389509	-0.9800982970912212	-842.320915976682	0.0023593727280208946	0.013996511165925618	0.9614646971273167	0.7251086279801333	0.9387018717410561	1.3259595321677227	2.4003287130805036	8.422409649982193	0.4252143010780164	0.8444816053511712
ID7557	7557	2	0.9149124026298523	35.750593459906895	47.95674438044765	0.0	29.0	29	1.3081153358134865	1		20752.28014184397	20945.0	14909.0	26758.0	1.1704286E7	2212.395030771051	-0.9812144254837586	-979.8793053940994	-0.0026307635903225638	-0.007683939211776118	1.3447479500873791	1.2822721210925478	-1.1152642834235256	1.0487227539046855	5.375785692067419	8.973347941241665	0.8389629757643514	0.9666666666666662
ID21638	21638	2	0.953818142414093	35.48527895952653	48.31205582706924	0.0	104.0	104	1.2883030901706816	1		20894.17001828154	21039.0	15035.0	27332.0	1.1429111E7	2319.773943447189	-0.9810520217874379	-932.6927789970276	0.00725939787716188	0.003709113782956513	1.3319153630176228	1.2568179198378426	-0.7368918123047585	1.0597520468115775	5.214179402473883	8.831160977813823	0.8401565761384597	0.9614373356704647
ID48774	48774	2	0.899107038974762	35.762101119016336	45.61573056558537	0.0	251.0	251	1.3011572261679607	1		21113.163992869846	21238.0	15336.0	27494.0	1.1844485E7	2195.3321831756766	-0.981036761281461	-995.0750609538954	2.5907897152799763E-4	0.0011180817729054791	1.3465113227503192	1.2729511125290758	-0.9665554379042371	1.0577871447671665	5.318748178093234	8.6637215580467	0.8904516037666381	0.9721980886185922
ID3976	3976	2	0.9014456868171692	35.4569112777797	47.95755149524013	0.0	10.0	10	1.287715762540352	1		20786.533697632065	20951.0	14959.0	27083.0	1.1411807E7	2222.1852804956325	-0.9810533416093303	-968.7055754114308	0.00335352290142148	0.0031070954595196505	1.3212530975351209	1.2796673581058917	-1.4297930742663072	1.0324973042141066	5.209426276309357	8.856529067853028	0.8345889985337976	0.9530434782608685
ID6792	6792	2	0.9043336510658264	35.337144159308366	46.93407912141369	0.0	25.0	25	1.3023194927919903	1		20819.823843416383	21011.0	15159.0	27273.0	1.1700741E7	2210.874627729357	-0.9810945632223071	-977.3881835983372	0.005397263320788375	0.002067193245362183	1.3399202329472504	1.2815637621321512	-1.3840618242491594	1.0455353627649482	5.328254430422256	8.906523715566443	0.8440697991252805	0.9564846416382253
ID9097	9097	2	0.8639175295829773	36.315175796923	46.86708720189108	0.0	37.0	37	0.8205305214053183	1		22306.556053811666	22065.0	17843.0	27513.0	4974362.0	2241.074138223675	-0.9797046605297836	-960.9596444839278	-0.01995550301177202	0.03328725979992718	0.9163876511058009	0.7417346043930748	0.8678299010739285	1.235465685001492	2.1151411432095464	7.102696026636824	0.5268691379052965	0.8195211786371998
ID36747	36747	2	0.9151273369789124	35.38931452037823	47.231804397009775	0.0	187.0	187	1.278281820382255	1		20662.703703703693	20774.0	15586.0	26705.0	1.115786E7	2228.7185010547173	-0.9810738690463888	-961.1735101686745	-0.009559990156440008	0.0031911786644142374	1.3148321823084597	1.2640442604540856	-0.7085571982473475	1.0401789110107027	5.133376257677103	9.063484075993891	0.7852765153337719	0.9582963620230693
ID8332	8332	2	0.8926637172698975	35.399374132908406	47.28418363690124	0.0	33.0	33	1.278873480594627	1		20859.099815157115	20977.0	15145.0	26708.0	1.1284773E7	2155.699093707441	-0.9810689870643675	-1002.9126607471097	-0.016982246216215066	0.007295895997464598	1.3456153079573026	1.239651052572445	-1.0293325008952392	1.0854790992714984	5.138129383841617	8.516217560184494	0.8902693151202506	0.9695067264573983
ID10636	10636	2	0.9184975028038025	35.377522064242875	46.447922356537056	0.0	45.0	45	1.3063792828444176	1		21053.046181172303	21258.0	14983.0	27466.0	1.1852865E7	2230.531361457877	-0.9810372773544734	-976.6105734487518	-0.010049992873267487	0.004366246384645465	1.3637426210156325	1.2638960597814497	-1.2771880181938216	1.078999028805777	5.3615263135738624	9.070543176506963	0.8189015929556984	0.967409948542023
ID54156	54156	2	0.8951379060745239	35.306516007290405	47.05733286732613	0.0	279.0	279	1.2723500861929982	1		20962.0859813084	21085.0	15392.0	26475.0	1.1214716E7	2192.3460062955314	-0.981096240230771	-992.4732677555253	0.00391254206807857	0.008914881826566017	1.3193763898174993	1.259372072166232	-0.8158236855905752	1.0476462190780953	5.085844996031946	9.169982973727981	0.7600390829026799	0.9419014084507036
ID51088	51088	2	0.8543308973312378	35.952170202752164	45.89203687177481	0.0	263.0	263	0.9335250504961711	1		21824.89310344827	21461.0	17343.0	28111.0	6329219.0	2465.871900015877	-0.9802162485882558	-877.0510246448016	0.005362191984587938	0.005085847548320022	0.9928052703968266	0.8980314264586406	1.5499419825797065	1.1055351084002971	2.7378006707611227	6.124530414011136	0.9172043341140798	0.9829351535836174
ID30868	30868	2	0.9065725207328796	35.3607920336722	47.73585414207702	0.0	154.0	154	1.2982470073013352	1		20861.59107142856	21071.0	15341.0	26765.0	1.1682491E7	2234.845468300461	-0.9810859855236491	-968.3966538227771	-0.004493037371280089	-0.0031284824397927865	1.3387853556785303	1.2787246265322036	-1.391519739755243	1.0469692441203753	5.294982547270633	8.635034765964653	0.8923725777240205	0.9720767888307159
ID38548	38548	2	0.8975945115089417	35.30678158155909	47.57185904471007	0.0	197.0	197	1.3011572261679583	1		20740.062500000025	20857.0	15536.0	27102.0	1.1614435E7	2169.5119533995753	-0.9810343717593777	-988.9970574895397	-0.014606957000993811	0.020539916127592345	1.362197329625178	1.2660131506298318	2.068612494931941	1.0759740757412317	5.318748178093214	9.065507027791059	0.8132706415056948	0.9564102564102563
ID3221	3221	2	0.8750253915786743	35.42954666295497	47.22711208453487	0.0	6.0	6	1.2398284241052637	1		20682.801571709224	20854.0	16112.0	26063.0	1.0527546E7	2026.2808435667055	-0.9811176636619736	-1060.7305764453208	-0.007705025326460285	0.007617803262856252	1.2866164124066568	1.2251919640391156	-0.9506179706799103	1.050134550478965	4.829176183148092	8.622939014055357	0.8161543223672817	0.9593956562795081
ID53397	53397	2	0.8817346096038818	35.39659040958309	47.16253479095008	0.0	275.0	275	1.25076293840653	1		20980.01165048543	21143.0	15556.0	26840.0	1.0804706E7	2262.28186683273	-0.9810775915761312	-961.6475962626099	0.01585048657442244	-0.00306473347402881	1.2883975832378771	1.2296654907797637	-0.6631440007482167	1.047762658136295	4.914732454109374	8.64010734974325	0.8273160848140922	0.9690721649484537
ID30102	30102	2	0.9076299071311951	35.50313791077731	48.14258238148346	0.0	150.0	150	1.2871281669074137	1		20768.147005444644	20946.0	15206.0	26577.0	1.1443249E7	2274.287254221363	-0.9809567126091999	-940.784923965585	0.009688655965890547	0.0015353407027597962	1.314548731419664	1.2931947639198857	1.142713289161191	1.0165125687913017	5.204673150144852	8.472074817532606	0.9112210851615523	0.9794275491949908
ID18586	18586	2	0.8695802688598633	35.646925098456094	47.276255791341875	0.0	87.0	87	1.269969634928944	1		20878.048780487814	21059.0	15333.0	26181.0	1.1128E7	2037.5164350698872	-0.9811823366924778	-1068.5695904090414	1.0212317806179903E-4	0.00526969875532347	1.3201591283971172	1.2474190497514417	-1.0434625076865611	1.0583124641716588	5.066832491373889	8.63014320184209	0.8548903338949868	0.9569120287253142
ID56218	56218	2	0.868971049785614	35.432982735602565	46.69307670755673	0.0	290.0	290	1.262202163685271	1		20956.390891840583	21070.0	15672.0	27164.0	1.1044018E7	2194.8815490165894	-0.981002950057786	-986.0967955223816	-0.0026471473071166267	0.013281077436753238	1.3480872627272675	1.1828106348703786	2.371821425721422	1.1397321117889687	5.005041851235182	8.7512386499065	0.821255937732588	0.9564032697547679
ID9884	9884	2	0.8987581729888916	35.44645918390542	47.91151192130295	0.0	41.0	41	1.274726092158275	1		20934.751865671657	21115.0	15660.0	26302.0	1.1221027E7	2143.872508065168	-0.9811726414445702	-1017.7823018513469	0.0022741885223226403	0.0032712035356966306	1.3239293457169414	1.2582793585037177	0.9118023039199097	1.0521744132330768	5.104857500690009	8.685917403555823	0.8502802607437933	0.9623655913978489
ID26780	26780	2	0.902887225151062	35.29032847937071	46.284796966512786	0.0	132.0	132	1.3052206313678172	1		20888.781138790047	21146.0	15142.0	27109.0	1.1739495E7	2243.2935274747506	-0.9811254925825298	-968.0681365781808	-0.004479856648226905	-0.012081809914922295	1.3673753183890762	1.2667613812402514	1.6370684242443716	1.07942611658268	5.352020061244821	8.588610791740615	0.9117625543378775	0.980836236933798
ID44188	44188	2	0.888613224029541	35.86626119942459	47.05605385874053	0.0	227.0	227	1.2912357210771197	1		20856.18761384332	20991.0	15563.0	26904.0	1.1450047E7	2227.4008730005	-0.9809511774827091	-964.3746648466793	0.01085748149095655	0.012581666364658593	1.3411933070269817	1.2757544579444837	-0.6691579937306091	1.0512942350896692	5.237945033296464	8.369423504975899	0.9396794125205269	0.9856887298747765
ID14238	14238	2	0.8818752765655518	35.63375673705065	48.17552060738233	0.0	64.0	64	1.2628013577202968	1		20969.72537878788	21137.0	15485.0	26525.0	1.1072015E7	2205.0067459912743	-0.9810478952464112	-984.5676869008112	-0.009677423726364787	0.01655367417452272	1.2859252318592038	1.2518918040182976	-0.5036975398852398	1.0271855984132705	5.0097949773997	8.818380969913576	0.8095657058023371	0.9529837251356238
ID25505	25505	2	0.8985608220100403	35.27203920454519	46.92119760831113	0.0	125.0	125	1.3005757033562688	1		20718.663685152052	20891.0	15099.0	26710.0	1.1581733E7	2162.3123188172826	-0.9810280237879583	-990.9281274090577	-0.002847029461497855	-0.004405587919602295	1.356822971404946	1.2576005922948614	-1.5628720885099445	1.0788981650597225	5.313995051928706	8.788719985648825	0.864529374610521	0.9679653679653678
ID22179	22179	2	0.8657882213592529	35.83051238010551	47.981774142607826	0.0	107.0	107	1.2871281669074137	1		20841.903636363626	21059.0	15395.0	26771.0	1.1463047E7	2116.5961306145473	-0.9810665811444188	-1020.4666614801818	0.010261423333469367	9.591242876148474E-4	1.3230501815181226	1.272436743815133	1.2567304902784968	1.0397767810062102	5.204673150144853	8.72511348518392	0.8591344946209535	0.9656084656084659
ID46243	46243	2	0.8576532006263733	35.37660285910331	46.66816143624256	0.0	238.0	238	1.3011572261679596	1		21018.60394265233	21125.0	16263.0	27088.0	1.1728381E7	2127.801912608927	-0.9810376300577479	-1022.1054841634541	0.0027247940152682927	-0.006459903629497914	1.3365360088905855	1.2776581412909507	1.3784241997042415	1.0460826458164658	5.318748178093226	9.072568952089663	0.8120050638040561	0.9638242894056844
ID32167	32167	2	0.8897452354431152	35.83004213340861	46.95260566288558	0.0	161.0	161	1.3052206313678207	1		20871.56660746006	20987.0	15669.0	26810.0	1.1750692E7	2173.4849274807857	-0.9809978890890977	-991.5043758643568	-0.018074842104066784	0.009265908466976926	1.3738467879630998	1.2705667334528625	2.4574675729204234	1.0812866036792619	5.352020061244849	8.64037061847458	0.9008715125253567	0.9782797567332754
ID33963	33963	2	0.8800022602081299	35.30342004971661	47.05180425725547	0.0	171.0	171	1.2675847133220628	1		20688.7804878049	20833.0	15752.0	26623.0	1.102712E7	2159.2947058092477	-0.9810772495488673	-993.5092392327828	-0.0019517721840041423	0.005918856728403082	1.3052480805342404	1.2486877845530042	0.0672460304491449	1.0452957870501498	5.047819986715819	8.658125430764656	0.8461862743965123	0.9499105545617171
ID57516	57516	2	0.870100736618042	35.34050126027876	46.62859046176656	0.0	297.0	297	1.2657930732558322	1		20889.65151515152	21103.0	15527.0	26061.0	1.1029736E7	2134.447232069059	-0.9811587442763023	-1019.3074601157898	-0.018869979069908848	0.00959833788562424	1.307264126457224	1.256886413247717	0.42793605211402386	1.0400813571365881	5.033560608222275	8.960213884961792	0.7878588413380367	0.9413333333333334
ID47022	47022	2	0.8843021392822266	35.44438761225849	45.9530089373716	0.0	242.0	242	1.2651952960922663	1		20986.85822306239	21190.0	15580.0	26534.0	1.1102048E7	2044.038841310378	-0.9810720273098644	-1064.3514904616893	-0.0060711821121602165	0.006712580714031953	1.3137288159027445	1.2255681811129837	-0.9417570002727482	1.0719345003798146	5.028807482057751	9.088771354462828	0.7650054299662727	0.9514388489208627
ID40373	40373	2	0.875282883644104	35.38285281924715	47.21003103575289	0.0	207.0	207	1.2238616661860895	1		20875.70242914978	20941.0	16168.0	26686.0	1.0312597E7	2229.845381289151	-0.9809654097983818	-964.9537672273641	0.01623248954292899	-0.03232594051537913	1.2429582117568536	1.1777941838108776	1.6355679868085382	1.055327177567757	4.705594902870678	10.669142872703901	0.5194758219996812	0.9166666666666673
ID27318	27318	2	0.8948143720626831	35.330585965369586	46.864720125757074	0.0	135.0	135	1.2788734805946274	1		20855.320370370377	21048.0	15244.0	26725.0	1.1261873E7	2157.700368127959	-0.9810420160441659	-1000.348170061721	-0.003390084735050593	0.01571964365570377	1.3434219794304412	1.2340359016528253	-1.3397886028170585	1.0886409201151344	5.138129383841621	8.91270851145369	0.8128220820661273	0.9600355239786856
ID31415	31415	2	0.894352376461029	35.621314344416774	47.25366461774813	0.0	157.0	157	1.2555921569040216	1		20876.68076923077	21007.0	15754.0	26768.0	1.0855874E7	2205.2302397753056	-0.9810492438781447	-980.1708249859643	-0.002329580381470634	0.008332564757558858	1.2939794186955282	1.232783114314851	-1.0692535253376352	1.049640771089478	4.952757463425507	8.786026936612778	0.8062539666210293	0.9507299270072987
ID16314	16314	2	0.8956175446510315	35.532289775049115	47.60847654048581	0.0	75.0	75	1.2906497279808729	1		20913.439201451914	21047.0	15308.0	27136.0	1.1523305E7	2185.227495422698	-0.9809479191164457	-985.5129401770338	-0.005838352016117714	0.0027275769480861935	1.3332987199929243	1.2652342837443888	2.0298053371719953	1.0537959152095553	5.2331919071319355	8.808406946820474	0.8475821142580832	0.9565595134665503
ID44730	44730	2	0.8812159299850464	35.29383223978957	46.40481089384958	0.0	230.0	230	1.3034807230653136	1		20929.297682709464	21101.0	15097.0	26759.0	1.1741336E7	2135.547422829879	-0.9809324891616139	-1008.3714656986547	-0.00982409113826674	-0.0016327577110361686	1.3616417441587538	1.2661845385647708	-1.3122010799369273	1.0753896471537905	5.33776068275128	8.720682252575621	0.8819988864733549	0.968103448275862
ID34492	34492	2	0.8841360807418823	35.723342245473724	46.8414268111722	0.0	174.0	174	0.9863254088533077	1		20861.462500000023	20584.0	16241.0	27466.0	6675668.0	2738.2468120322933	-0.980897535011354	-782.4135936025251	0.0015789745222943572	0.0020903643233356186	1.043742971346025	0.9615505081181095	-1.5355888809285323	1.085479090837129	3.0562601237836904	6.367558967515015	0.9472273474635501	0.9861963190184045
ID17085	17085	2	0.8674706220626831	35.438441129364726	47.40229225325116	0.0	79.0	79	1.1525558852107938	1		21026.427586206883	21086.0	15673.0	26648.0	9146496.0	2228.6562784629173	-0.9807467861726509	-961.1829396946903	0.008941909773657681	-0.028811860871172823	1.1199246696612164	0.9916015729062855	2.4017561589915024	1.1294099366732837	4.173244772444903	15.778401946995874	0.210648170436452	0.8032936870997256
ID49341	49341	2	0.9249346852302551	35.75431091700628	46.54672389985461	0.0	254.0	254	0.9253860542602946	1		21588.56183745583	21421.0	16484.0	27413.0	6109563.0	2674.863159267771	-0.9805682441926252	-814.5503199765054	0.0014154823959785722	-0.002461631940284316	0.9683049411654087	0.8937369826173529	1.0310179815094465	1.0834338960995882	2.690269409115966	6.733132482626745	0.7457123191594812	0.9496644295302009
ID7359	7359	2	0.8788661360740662	35.536463073067786	47.507529010766305	0.0	28.0	28	1.2770976776358505	1		20778.16111111111	20914.0	15407.0	27063.0	1.1220207E7	2178.7055606923386	-0.9810130342673904	-985.5025998333839	0.013689682733400535	0.004754413246688773	1.302202525198538	1.2725182971575513	-1.4583233423156865	1.0233271522360763	5.123870005348069	8.845068193203053	0.8230109167210521	0.9616413916146297
ID4544	4544	2	0.8851214051246643	35.36966856464172	47.79591183992005	0.0	13.0	13	1.2669877814719952	1		20747.635849056598	20883.0	15541.0	26455.0	1.0996247E7	2174.558553171168	-0.981126295208898	-991.9625216830068	-0.005229368717913699	4.510432246736886E-4	1.3015832964362135	1.2519575164699186	-0.2876319030455294	1.0396385494822717	5.043066860551292	9.406430534572703	0.7162339199392421	0.9389380530973443
ID19136	19136	2	0.9100965261459351	35.58194477215752	47.86485964532855	0.0	90.0	90	1.3115805480720948	1		20859.91549295775	21078.0	15205.0	27194.0	1.1848432E7	2230.8934528085906	-0.9810266329356722	-966.9412781924423	-3.2707269365010586E-4	5.119261009719321E-4	1.3470190788837895	1.2890493499122284	1.7911109250369477	1.044970915175209	5.404304449054516	8.947328634738486	0.8483262239330908	0.9603040540540544
ID54720	54720	2	0.8877809047698975	35.74172432110792	46.362434114510876	0.0	282.0	282	1.259201916600176	1		20979.686424474192	21093.0	15913.0	27531.0	1.0972376E7	2202.669524822468	-0.9810456260587009	-985.9602509617445	0.022562408927551035	-0.002833106199929773	1.3231106868313742	1.1652876301877768	-0.9491840626364461	1.1354369964591193	4.981276220412596	12.029338174072912	0.43258058192961574	0.905008635578583
ID35521	35521	2	0.8702935576438904	35.41035747678191	47.58380964067558	0.0	180.0	180	1.298829572736669	1		20653.195691202865	20764.0	15091.0	26582.0	1.150383E7	2115.638402073172	-0.9811456821510512	-1016.0111800919516	0.007904618211673143	0.006942152455308826	1.367708712331435	1.2700766547449303	1.654354542459963	1.076870996110162	5.299735673435151	8.5759663752733	0.905519765425747	0.976357267950963
ID39107	39107	2	0.885589063167572	35.54444842427655	46.53453063309558	0.0	200.0	200	1.2976641803326598	1		20691.411870503587	20821.0	15482.0	26929.0	1.1504425E7	2133.6179545558243	-0.9809886174071754	-1000.81482589844	-0.004478562667979657	-3.673560762402895E-4	1.3148200310323195	1.284099490544749	-1.2855052092768264	1.023923800853264	5.290229421106133	8.79300298874775	0.8598247239500134	0.9729020979020978
ID8900	8900	2	0.8713803291320801	35.67842003926906	47.88278780176927	0.0	36.0	36	1.2312566680189483	1		20899.38522954092	21007.0	15406.0	26141.0	1.0470592E7	2159.890121580583	-0.9809370698963359	-995.8257227603913	0.02082896849571642	0.013311043727636725	1.2979946522473567	1.1339343537232003	-1.216271904385711	1.1446823601255884	4.762632416844871	9.819886657737436	0.620646023807347	0.9461756373937671
ID11209	11209	2	0.866951048374176	36.1106413800768	46.54167309266117	0.0	48.0	48	0.9327143468690913	1		21932.5644599303	21344.0	17735.0	28858.0	6294646.0	2643.6705375368133	-0.9800443613590503	-814.8772294980649	-0.0019050951814044818	-0.010030865866033363	1.0087324542768206	0.8579910816965448	1.0971251095196255	1.1756910716160451	2.7330475445966096	7.695583862068096	0.5799277630871477	0.8725341426403646
ID3788	3788	2	0.8960331678390503	35.585093472853366	47.66119321807123	0.0	9.0	9	1.2531798738749016	1		20799.438223938225	20872.0	15132.0	26623.0	1.0774109E7	2178.3381318073225	-0.9809951977104959	-985.7342176770036	0.01741850106157095	-0.005123795266583757	1.3518931932951288	1.1499115689623676	-1.0344821005110745	1.175649701928837	4.933744958767438	10.197902198295298	0.596162802041583	0.9243098842386462
ID22734	22734	2	0.911867082118988	35.41534297474333	47.80390131052377	0.0	110.0	110	1.2900634687055732	1		20760.28363636364	20988.0	15071.0	27038.0	1.1418156E7	2245.9463487294365	-0.9809780048077854	-953.3823402247089	0.01625115833264363	0.004919365824772745	1.3424728502075143	1.2659830353424324	1.641937234844421	1.0604193047850696	5.228438780967416	8.68225211208026	0.8715997683984349	0.9657594381035998
ID26062	26062	2	0.8917726278305054	35.474650697957564	46.456095548522775	0.0	128.0	128	1.3040609504357226	1		20806.830960854088	20958.0	15224.0	26417.0	1.1693439E7	2011.5457571799523	-0.9810290112263472	-1069.7884435823014	3.2451166611471415E-4	-0.003868696161591408	1.3467809560636494	1.2762247558000572	-1.3781283104554063	1.0552850898268	5.342513808915806	8.8892049171725	0.8496296928712126	0.9714779602420048
ID53200	53200	2	0.8921067118644714	35.317897183584826	46.72479143807199	0.0	274.0	274	1.173371217511428	1		21177.196467991176	21258.0	15852.0	26932.0	9593270.0	2183.574894967974	-0.9807197069586606	-986.6466387934836	0.00518279815203721	-0.017606465113203327	1.120515746567787	1.0504827520800943	-1.0351582409312536	1.066667438707602	4.3253448097094065	13.955079876561694	0.2791039257717259	0.8198198198198192
ID27858	27858	2	0.8696903586387634	35.33650548079503	47.093089870285205	0.0	138.0	138	1.2812373892304243	1		20864.313075506438	21015.0	15801.0	26596.0	1.1329322E7	2127.2813995156807	-0.9810119234370502	-1013.4502997749908	0.0021165432605981267	0.007048469849350386	1.31305581116533	1.2804567498040422	0.7409539401083891	1.0254589320305247	5.157141888499684	8.790750821685192	0.8386234544194747	0.9610274579273698
ID50900	50900	2	0.8840168118476868	35.9872662051732	46.761990755567226	0.0	262.0	262	0.9130415344839327	1		22075.833333333325	21632.0	17635.0	28536.0	6092930.0	2741.112686041155	-0.9800689393597029	-792.0387465713311	-0.0017118842059655134	0.004183935773401887	0.9901229745566139	0.8193977296959166	1.1695496505210918	1.2083545495348815	2.618972516648231	7.763204819927165	0.5460830744594997	0.9018003273322421
ID36053	36053	2	0.8971815705299377	35.752350031837665	46.99056879982421	0.0	183.0	183	0.9327143468690918	1		21068.58098591549	20905.0	16418.0	26575.0	5983477.0	2617.2394454793152	-0.9808192640114483	-823.2761685641607	0.023701878959739422	-0.007092269656721562	1.0175527799342317	0.9048913307837237	1.7001486641808594	1.124502738967487	2.733047544596613	6.247689126218957	0.879869427028795	0.9583333333333325
ID38357	38357	2	0.8566769361495972	35.58019902067037	47.79953205524676	0.0	196.0	196	1.2428754388359127	1		20751.55098039216	20837.0	15204.0	26486.0	1.0583291E7	2163.8000400474734	-0.9811067632489558	-996.032101239464	0.007121664143682537	0.0012351845453420817	1.3138726642563643	1.171200945270386	-0.7319529594768832	1.1218166016362296	4.85294181397067	9.299858896470399	0.7051186957144233	0.9332723948811701
ID56790	56790	2	0.8631619215011597	35.30934967423252	47.514325587946686	0.0	293.0	293	1.2753194019842824	1		20905.71161048691	21012.0	15789.0	27089.0	1.116365E7	2228.0224186290675	-0.9810075175548626	-969.3173718154206	-0.012608459242589081	-8.581278137728259E-4	1.295100378742163	1.2630003858766938	-0.798070790173127	1.0254156635456508	5.109610626854515	9.059395020311685	0.7823467393268118	0.9581105169340466
ID6615	6615	2	0.9119693040847778	35.34526664731429	47.01454727388187	0.0	24.0	24	1.2877157625403521	1		20827.643510054877	21002.0	15210.0	26487.0	1.1392721E7	2131.349568795268	-0.9810788551673281	-1013.3791192777878	-0.00809458070666086	-0.0015916913976529124	1.3455432679427053	1.2610933563020745	-1.1101513959700846	1.0669656304337884	5.209426276309358	8.547566116791279	0.8960140561330489	0.9750889679715307
ID10455	10455	2	0.9075987339019775	35.52442227019693	46.94325682351054	0.0	44.0	44	1.1874701213714927	1		21046.66025641024	21266.0	15679.0	26247.0	9849837.0	2152.291925634021	-0.980752587313024	-996.5500473537471	-0.010010200844179019	6.599013452385272E-4	1.1723652356492882	1.097313396166798	-1.0474479778156738	1.0683959931088656	4.429913585328765	12.200491006026006	0.37398182817643927	0.8534798534798532
ID33241	33241	2	0.8810269236564636	35.677489310250586	47.78071368446135	0.0	167.0	167	1.277689886189653	1		20698.589648798523	20823.0	15770.0	26527.0	1.1197937E7	2096.2581234640334	-0.9811331772302315	-1026.9639146509544	0.004014200317886213	7.433697380743068E-4	1.344860475193245	1.2380821604767247	-1.349862635242491	1.0862449344035496	5.12862313151259	8.730133668504545	0.8456075739651762	0.9599644128113878
ID14810	14810	2	0.8847249150276184	35.756579692124845	46.72599725691265	0.0	67.0	67	0.9212895930038577	1		21300.414285714287	21018.0	16624.0	26861.0	5964116.0	2606.3965346532627	-0.9806140630085061	-826.777933402983	0.0027406804760810788	0.005725712323059521	0.9456491167978318	0.9112297259138129	1.202801115947122	1.0377724627557579	2.6665037782933805	6.787179360179805	0.7274001983047016	0.941275167785234
ID56026	56026	2	0.9260280728340149	35.35556711644552	47.18372838274686	0.0	289.0	289	1.2871281669074124	1		20978.111313868634	21078.0	14644.0	27185.0	1.1496005E7	2309.7901691738507	-0.9810254893588971	-939.1469664313419	0.01388904096818283	0.01088882243904025	1.3422916810716659	1.2468708372424981	-0.6664965280213251	1.0765282505445348	5.204673150144841	9.259680911691111	0.7628010514379415	0.9496964440589761
ID30685	30685	2	0.8819775581359863	35.38343117468551	47.71426527049102	0.0	153.0	153	1.2982470073013355	1		20904.54578096949	21076.0	15119.0	26996.0	1.1643832E7	2179.43317744974	-0.9810560851123217	-993.4620352835018	0.01972854727773462	0.007411724426644972	1.3338140620962227	1.3036214447432652	1.3065142052698566	1.023160571249197	5.294982547270634	8.862409486171254	0.8471703970402289	0.9562231759656648
ID46816	46816	2	0.9009760022163391	35.65968824862106	45.81402588248902	0.0	241.0	241	1.2519719893784476	1		20994.007677543195	21164.0	15606.0	26186.0	1.0937878E7	2050.295730999878	-0.9810525223046833	-1060.3511069936558	0.014262577779260578	0.019465934487159175	1.3077587373206176	1.162530675720559	-0.8360497045482223	1.1249240683563413	4.9242387064384125	9.852432656222573	0.6374733176695974	0.9375565610859723
ID18404	18404	2	0.9075944423675537	35.6729069874997	46.569290309884195	0.0	86.0	86	1.3058000856167282	1		20953.462897526515	21124.0	15410.0	27056.0	1.185966E7	2188.35418042303	-0.9809457437245459	-985.8734593287796	0.006416805079388644	0.0021115329262594317	1.327998083793452	1.3156184073872594	-1.307997949136551	1.0094097774375002	5.35677318740936	8.562369927411	0.9181743326582095	0.9749134948096884
ID29924	29924	2	0.8577327132225037	35.776485864101	47.471891337192176	0.0	149.0	149	0.9479991702400772	1		21081.149152542384	21068.0	16138.0	26984.0	6218939.0	2747.400687104263	-0.9806684323067576	-778.4978099219556	5.091481078951391E-4	0.01717513099897661	1.019272560998875	0.904091580998134	1.2574197237003002	1.1273996820914747	2.823356941722407	6.727052745489261	0.7840179127970863	0.9519230769230758
ID5861	5861	2	0.8878698945045471	36.1392613853096	48.31962321537595	0.0	20.0	20	1.2337118183493678	1		20902.492063492067	20988.0	15300.0	27550.0	1.0534856E7	2201.8486368095305	-0.9810861828027877	-984.8465645708521	0.021204674377034865	-0.006129775276094102	1.2831250956045488	1.1351651081037315	-0.9612992961911735	1.1303422616186478	4.781644921502946	11.43219960450767	0.45975619487279457	0.9120580235720762
ID25318	25318	2	0.9165533781051636	35.24153380652469	47.52450406118867	0.0	124.0	124	1.3110036487487915	1		20707.188049209155	20894.0	15016.0	26725.0	1.178239E7	2219.203756171619	-0.981141321837337	-970.8994659952631	0.004973204613066812	-0.010637492577615131	1.3633997700443015	1.3030460663279757	1.2988663889732057	1.0463173983452514	5.399551322889977	8.965006535136064	0.8442407609284334	0.949039264828738
ID46056	46056	2	0.8603800535202026	35.428828758635056	46.531797560608965	0.0	237.0	237	1.2753194019842837	1		21113.107806691445	21240.0	16334.0	27124.0	1.1358852E7	2152.9248269543045	-0.980920335450457	-1008.3615986422903	0.0351032720791103	0.003884090359389825	1.2526329975555301	1.2042614615834917	-1.4004801861362783	1.0401669716378987	5.109610626854525	12.15972398278564	0.4342604086120651	0.9087066779374465
ID26603	26603	2	0.8690353035926819	35.236319690659315	46.44190492267592	0.0	131.0	131	1.2953302500616026	1		20895.3110307414	21066.0	15373.0	27139.0	1.1555107E7	2140.1491349322573	-0.9810923814165408	-1013.2295991492873	-8.771208096461111E-4	0.006458938938036687	1.3627208431220674	1.2529792136638898	-1.3208031258621933	1.0875845570791853	5.27121691644806	8.641081578225945	0.887124435475905	0.9651871192341164
ID31981	31981	2	0.8610774278640747	36.18187207933923	47.07521795158955	0.0	160.0	160	0.94879681377222	1		21273.461016949143	21108.0	16754.0	27123.0	6275671.0	2653.933197990017	-0.9805629603674575	-808.7671898447286	-0.0065017718409688995	-0.00364905660895446	1.042626724792198	0.8976648234287661	0.6316279114171345	1.161487782054028	2.828110067886916	6.36893794503593	0.876137233454491	0.9674796747967479
ID14064	14064	2	0.8716909289360046	35.71510380691807	48.37831795285877	0.0	63.0	63	1.2639988936534374	1		20989.992438563317	21067.0	15558.0	26528.0	1.1103706E7	2197.552751275766	-0.9809521602106915	-983.7960334652596	5.844293289029715E-4	-0.03278438251880499	1.2929840265941601	1.2591249642495235	-1.070897525767849	1.0268909467336451	5.019301229728734	9.478337314494532	0.7020835601289132	0.9487870619946078
ID22003	22003	2	0.9256179332733154	35.35218921436375	48.07169309808442	0.0	106.0	106	1.2753194019842837	1		20801.903525046357	21014.0	14909.0	26543.0	1.1212226E7	2233.704787991155	-0.9812038140681422	-972.2921820065575	-0.00244784650497801	-5.932753040322698E-4	1.2965249076493581	1.2481233154580962	0.047504846775673	1.038779495256442	5.109610626854525	10.444017567350862	0.5886572308429388	0.9315424610051989
ID49907	49907	2	0.8809126615524292	35.77722506416841	46.965570333314446	0.0	257.0	257	0.9770784040026228	1		21459.47756410255	21115.0	16679.0	28072.0	6695357.0	2878.97867510575	-0.980875186197355	-764.5875550385576	-0.0010648893611184846	0.0017554105978041202	1.0460527845924295	0.9406717204227332	1.4707718978232558	1.1120274606770773	2.999222609809497	6.600180736924577	0.8651808713465401	0.958966565349543
ID49140	49140	2	0.876070499420166	35.75539078599567	45.78572721024301	0.0	253.0	253	1.274726092158276	1		21145.240295748605	21240.0	15517.0	27806.0	1.1439575E7	2175.177580984524	-0.9809378987104207	-1000.5035710396298	-0.015922787080260348	0.0022881543358121282	1.3685271867464543	1.2181334426081405	-0.6281281353981084	1.123462454011858	5.104857500690017	8.873391207042156	0.8147309781059989	0.9429323968393326
ID40949	40949	2	0.8581730127334595	35.61687627817128	46.3655547913307	0.0	210.0	210	1.2379966155341497	1		20874.632936507933	20956.0	15829.0	26627.0	1.0520815E7	2136.7408921870815	-0.9809278823506707	-1004.9284556489067	0.06667997877163004	-0.067810670066377	1.1881903562951077	1.1148927666337618	-1.2667365552428391	1.0657440714075634	4.814916804654545	13.596112844405452	0.3273174285114242	0.9052725647899911
ID42487	42487	2	0.8888080716133118	35.54052200638677	47.205356450596426	0.0	218.0	218	1.2592019166001769	1		20772.68642447418	20885.0	15332.0	26772.0	1.0864115E7	2223.681112649485	-0.9810581805304338	-967.6609689722836	0.005577236786216358	-0.01234936113837485	1.3121807366129385	1.2446001472031518	1.991629051871418	1.054299036973162	4.981276220412603	8.479246408100435	0.8706347084026491	0.9579524680073123
ID27131	27131	2	0.8806726932525635	35.27224815386778	47.1908999934094	0.0	134.0	134	1.2628013577202954	1		20844.933460076038	21022.0	16096.0	26409.0	1.0964435E7	2133.049912425243	-0.9811056382669112	-1014.8761272553634	0.005463650217676087	-4.86476302776354E-4	1.289777769912636	1.2619502602745398	0.984886084137385	1.0220511937071453	5.00979497739969	8.635581245408732	0.8442025664265067	0.9660861594867096
ID33787	33787	2	0.8891469836235046	35.35481939335356	47.704067786706936	0.0	170.0	170	1.3029002372992446	1		20681.524911032015	20904.0	15037.0	26508.0	1.1623017E7	2145.082778133929	-0.9810550860930664	-998.5487091440431	0.009470909731850927	0.008270169287225421	1.3474379203061808	1.2812033521839152	1.3543547675835175	1.0516971548734737	5.333007556586762	9.158218926710795	0.7990243617390747	0.9500423370025403
ID44540	44540	2	0.8826373219490051	35.260705160889295	46.70249132778705	0.0	229.0	229	1.3069582233925994	1		20884.523893805304	21095.0	15215.0	26739.0	1.1799756E7	2075.0017076500862	-0.9810094189321495	-1039.8508235359316	-0.001136953111654761	-0.0038106511491366106	1.3854769691235196	1.2471244370159722	-1.2914800117492546	1.1109372312826995	5.36627943973838	8.983666518573697	0.8355566571915221	0.9608510638297874
ID7165	7165	2	0.8730361461639404	36.04703508490744	47.28974092310545	0.0	27.0	27	0.9022063356366974	1		21467.189591078066	21120.0	16827.0	27402.0	5774674.0	2505.4072920377093	-0.980209730424029	-848.7780692786804	-0.0015409125855762856	0.006304459169151273	1.0072186264046323	0.8176227708495856	1.3312894787891922	1.2318867114696905	2.5571818765095182	6.657144510017599	0.7250960057938366	0.9275862068965516
ID16125	16125	2	0.9415185451507568	35.41232419741198	46.88379748315958	0.0	74.0	74	1.3121571937574932	1		20859.751760563388	21050.0	15221.0	26806.0	1.1848339E7	2262.9572292718326	-0.9810538971304525	-954.6315030624268	0.0031181797709085714	-0.006065619938368847	1.3270287108243881	1.31529404177199	-0.7136745087082894	1.0089217077548598	5.409057575219028	9.033975010732489	0.8328632482600485	0.9635901778154103
ID16893	16893	2	0.8895745277404785	35.524267113801486	46.77439383378336	0.0	78.0	78	1.2883030901706816	1		20881.443636363623	21025.0	15304.0	26762.0	1.1484794E7	2104.202814818094	-0.9810636033468793	-1028.259523993765	-0.006251945440919303	-0.004053866133247314	1.355271452650956	1.2469654741256504	1.9372256130473091	1.0868556353585073	5.214179402473882	8.819881136504563	0.8423069209603428	0.9631255487269532
ID31237	31237	3	0.914753258228302	22.845488335762152	56.3681412026171	0.0	156.0	156	0.9567366744871653	1		20981.739273927386	20376.0	16847.0	27005.0	6357467.0	2483.477583675362	-0.9798359462460016	-821.0824297000862	-0.003124136122043451	-0.0076180856098450045	1.045108887463632	0.8604390115556514	1.0417670492338589	1.2146228534827848	2.8756413295320775	7.709086699201346	0.6080491993375025	0.8989598811292717
ID38917	38917	3	0.9192938208580017	26.171465601548864	55.344383520636654	0.0	199.0	199	1.0422621267142738	1		21004.682320441992	20235.0	16084.0	30355.0	7603695.0	3313.0698606534434	-0.9798211148042304	-615.694315850134	0.0011808583918062026	0.008173884647680933	1.098881173070253	1.0182430318754188	0.5607178504133372	1.0791934132329033	3.412744586122374	7.896215653817041	0.6878213444213341	0.9158163265306128
ID8710	8710	3	0.8830724954605103	32.143243733466136	51.221613417505345	0.0	35.0	35	0.9817127939774326	1		20982.605095541414	20956.0	16827.0	26443.0	6588538.0	2568.393241610838	-0.9805626125048841	-824.2620820764309	-0.01092248702879238	0.033936266774245834	0.9734797905347279	0.8306342007549119	0.6951146969973122	1.171971717092786	3.0277413667965893	9.62973819381191	0.41029826308807305	0.8959212376933883
ID11782	11782	3	0.9567612409591675	25.678615737918612	51.50028214963651	0.0	51.0	51	1.3580525881030983	1		20500.8475409836	20584.0	14330.0	26149.0	1.2505517E7	2325.4528329329587	-0.9811413200971084	-917.3066743281406	-0.006597546319787478	0.014972973842154269	1.3919779267792038	1.3436384291478796	2.5656788583247976	1.0359765667479313	5.794060794544814	10.816125770196075	0.6223711525920289	0.9234848484848482
ID15367	15367	3	0.8890303373336792	22.254255084637006	52.3261101835336	0.0	70.0	70	1.2663905682493402	1		19965.402646502833	20310.0	14606.0	24862.0	1.0561698E7	2064.058898122151	-0.9812675019750137	-1013.3925412471016	0.029630575619925867	0.010359004807184062	1.3279581427918499	1.2059931989696469	-0.6046175907617252	1.1011323645327395	5.038313734386784	11.172515209038476	0.5072162540850608	0.8877721943048579
ID18958	18958	3	0.9432815909385681	23.92465479267868	53.10133796340908	0.0	89.0	89	1.3965008146952937	1		20232.23364485981	20240.0	13734.0	28116.0	1.2989094E7	2412.900995734328	-0.9810924962595846	-870.1819764841607	-0.009005161316521236	0.016684668467880116	1.5345202355097731	1.287660806997966	-0.5425532930892516	1.1917115339460642	6.12677962606092	9.318737975690372	0.8866003995667522	0.9728301886792452
ID3603	3603	3	0.9536762237548828	37.473984202596256	53.920504427903886	0.0	8.0	8	1.3823448853976603	1		20848.834658187603	20881.0	14039.0	28001.0	1.3113917E7	2363.3118767438796	-0.9810068835782492	-911.3109062066032	0.012389578175555135	-0.002013511041836947	1.5168634424790886	1.2895485568789595	-0.7996100142468503	1.1762747780124618	6.003198345783513	9.487212087569077	0.8381376266404806	0.9575435936315395
ID34324	34324	3	0.8874315619468689	24.53454846002827	56.660575122740035	0.0	173.0	173	0.9302779970041755	1		20527.50883392226	20602.0	15283.0	25679.0	5809285.0	2752.307554566112	-0.9808440747340228	-763.7761978527443	-0.06714495357025216	-0.04027021521526071	0.9114972825860347	0.8758423475280638	1.3278501977472306	1.0407093070557751	2.7187881661030553	10.166670957415931	0.3305427980758423	0.781420765027321
ID22554	22554	3	0.9199759364128113	24.424011612630476	55.861429256817004	0.0	109.0	109	1.3081153358134865	1		20299.42831858407	20296.0	14783.0	26948.0	1.1469177E7	2284.1142821248172	-0.9806373349583839	-900.2005309409058	0.02341283481889024	-0.03566254800351089	1.2437343511149834	1.0982667460975364	-0.9420197448484531	1.1324519799350532	5.375785692067419	15.994993189217352	0.2640484923340395	0.8396436525612473
ID27674	27674	3	0.8847556710243225	22.857235724704555	57.18979028070481	0.0	137.0	137	1.3144612467940302	1		20255.671353251295	20226.0	15107.0	26525.0	1.1525477E7	2241.0590678682247	-0.9810097199700087	-933.8245254102113	0.038496200943560155	-0.02804942606681743	1.330430920825377	1.1730794147865151	2.28257979298992	1.1341354251515	5.42807007987709	15.192419833997278	0.295529883990811	0.8484398216939076
ID10271	10271	3	0.9549465179443359	28.37940833995979	51.97002983049474	0.0	43.0	43	1.3316145766612202	1		20745.524786324793	20719.0	14527.0	27295.0	1.2136132E7	2462.423353890486	-0.9809616112358995	-868.1874844491429	0.01746028359507959	-0.006920042970107186	1.373779590958528	1.2437949612413917	2.9880459222825957	1.1045064771667854	5.570663864812556	12.800307100983911	0.4272440658684718	0.8919330289193299
ID35361	35361	3	0.9315581917762756	23.780715233206223	55.88474753174307	0.0	179.0	179	1.3367176531387028	1		19982.30743243244	20008.0	13663.0	26720.0	1.1829526E7	2336.2598046596877	-0.9810534313418144	-885.7610688805628	0.010070522339690859	-0.003532631375894676	1.4724661370811152	1.1956162979690175	-0.7429364151381679	1.2315540860244043	5.613442000293207	10.195355156353731	0.6786320800727108	0.9233776387802971
ID29732	29732	3	0.9701810479164124	23.548180397007773	54.48866606530597	0.0	148.0	148	1.3552645486440282	1		20072.200988467917	20193.0	13263.0	25904.0	1.2183826E7	2442.455406283233	-0.9811337299006266	-854.7527527022945	0.015279346810271243	-0.0036096119616678187	1.391896622385289	1.3304914374635675	0.0017216874577974384	1.046152258626169	5.770295163722232	10.961999386500402	0.6034320124341122	0.921092564491653
ID39460	39460	3	0.8679949045181274	25.609045044623663	55.685187457276186	0.0	202.0	202	1.1439914758879381	1		20481.958333333325	20345.0	14790.0	26646.0	8848206.0	2393.0782297227706	-0.9802592943501509	-850.0077274943309	-0.037700466584068275	-0.02724620161298806	1.1839671955211046	1.0030828277933859	-1.1031479122189247	1.180328446181891	4.111454132306202	15.828146278347223	0.20622684761270432	0.7311918850380383
ID43047	43047	3	0.9261922240257263	26.224868077411685	54.033534913027914	0.0	221.0	221	1.3384143548834095	1		20171.587248322157	20359.0	14474.0	25934.0	1.2022266E7	2285.8554982241326	-0.9811393827525684	-918.1129281436514	0.030447117635821298	0.01511756212867154	1.353494010985719	1.258943492677745	-1.4972379419600885	1.07510306765784	5.627701378786753	14.053444079837574	0.3580761280301434	0.8949357520786096
ID25128	25128	3	0.9410536289215088	24.560571636120205	56.50023731343385	0.0	123.0	123	1.2422666337840347	1		20047.686888454016	20261.0	14350.0	25165.0	1.0244368E7	2234.8114505291014	-0.9811245448511555	-932.5670925282807	-0.02007083403339584	-0.03283152724377114	1.329859331432862	1.1559887821424801	-0.6845950919286772	1.1504085091276877	4.84818868780615	12.970875607452635	0.36211856368362	0.8622147083685543
ID31784	31784	3	0.9210935831069946	23.2487868038338	55.77958026254031	0.0	159.0	159	1.3350187950239902	1		20134.426395939074	20218.0	14642.0	26393.0	1.1899446E7	2292.2405435302317	-0.9810182473543783	-907.9247253361452	-0.008199909557424853	-0.010731262242654235	1.394557443279393	1.258264683244041	2.5643743101145464	1.1083180366184673	5.599182621799656	10.838794101505865	0.5989251688380599	0.9210320562939793
ID2094	2094	3	0.9151565432548523	40.79951915620343	54.7487024010529	0.0	0.0	0	1.396500814695294	1		20527.716510903425	20658.0	14816.0	27400.0	1.3178794E7	2325.9976472976027	-0.9811942635729936	-920.9287295443336	1.923672430191701E-4	0.020052093030295547	1.4882649650815476	1.3427177641681038	-0.6479530882017982	1.108397464305255	6.126779626060922	9.527403725522667	0.8481896831625546	0.9619402985074627
ID12334	12334	3	0.928850531578064	25.622728694340683	51.656069661203496	0.0	54.0	54	1.3046409197552273	1		20372.627450980406	20638.0	14613.0	25062.0	1.1429044E7	2186.4204696004726	-0.9813232227554983	-979.1596126461027	0.0019463163499888608	-0.0021218596899115643	1.3450068133093422	1.2931376286092444	-0.08923886740120804	1.0401111092528355	5.347266935080325	9.486311035962647	0.7467014734642644	0.9305210918114142
ID17455	17455	3	0.8928614258766174	21.444914866091136	51.69474067795633	0.0	81.0	81	1.2628013577202966	1		20063.00189753323	20302.0	14731.0	24573.0	1.0573202E7	2015.5510021335897	-0.9812553973219921	-1042.1684873558634	0.021092947893399282	-0.016602177762168557	1.2696749009336414	1.2345851342144298	1.9323661800889045	1.0284223143036137	5.009794977399698	12.696744818819843	0.3905215772802341	0.8506860371267152
ID13873	13873	3	0.896122932434082	22.97633164342799	51.69252510109985	0.0	62.0	62	1.003810766162558	1		21447.96676737159	20570.0	17197.0	30202.0	7099277.0	3006.390670310266	-0.979895315613404	-695.429533747801	-0.0027553948470028893	0.009808681988998607	1.014501502581671	0.9949398747243187	1.4698433699105549	1.0196611155651718	3.165582025567554	8.00327513202597	0.6210519663558012	0.912328767123288
ID19505	19505	3	0.9451776146888733	23.665043348849643	54.444573559752776	0.0	92.0	92	1.3845321413310876	1		20138.717219589278	20291.0	14003.0	27248.0	1.2747808E7	2281.6813602514358	-0.981147011720646	-918.6724505468936	0.006211631180674968	0.003346841174260702	1.4610717536878564	1.3303119739005176	-0.5927295427434657	1.0982925677230033	6.022210850441574	10.263517430337883	0.7184116603391781	0.9406087602078695
ID5683	5683	3	0.9831528067588806	33.458754098697646	54.237072726844346	0.0	19.0	19	1.3785088366949114	1		20754.485668789806	21007.0	13859.0	26945.0	1.3033817E7	2446.6038867666457	-0.9811453316348323	-882.861855707127	0.01400123818446527	0.0019445225957669897	1.4339782065512876	1.3611264582117863	-1.2507957206555718	1.0535231299781007	5.969926462631892	9.277886931062062	0.8715266958054059	0.9691358024691362
ID35893	35893	3	0.9225226044654846	23.006839650399556	55.949035956812054	0.0	182.0	182	1.2592019166001776	1		20077.595785440622	20052.0	15368.0	26461.0	1.0480505E7	2285.0096333269125	-0.9808862689165994	-901.8345103424078	-0.02149633803837317	-0.049033932182728064	1.3141380730708312	1.2376556483425276	-0.3682997981601771	1.0617962070715947	4.981276220412609	12.740544842397675	0.38563326312163615	0.8377298161470831
ID45110	45110	3	0.8608546257019043	24.425571500023352	54.44876743037533	0.0	232.0	232	1.0269070224541426	1		21285.951008645534	20386.0	15958.0	29820.0	7386225.0	3320.5461430831465	-0.9798949768211035	-624.8682918215902	-0.002663925622766245	0.005503291227582904	1.1553365956690667	0.9244835044544455	-0.3578868724721334	1.249710341074016	3.312928936667545	8.364102571838446	0.5950908656303985	0.9195250659630603
ID15929	15929	3	0.8927184343338013	22.593826507040077	52.023090340479236	0.0	73.0	73	1.2610029214537497	1		20149.667300380228	20348.0	14848.0	25077.0	1.0598725E7	2059.7806793917066	-0.9811986715586856	-1021.0460053185668	0.002296351311526895	-0.06861038725877547	1.2875360359251349	1.2244372099822352	-1.4705940181095674	1.0515329209439945	4.995535598906151	13.599631488190221	0.33942016593979046	0.8217357310398747
ID28217	28217	3	0.8819094896316528	23.060619970347947	56.746669877858636	0.0	140.0	140	0.9179992625179159	1		20795.73118279571	20568.0	15396.0	26958.0	5802009.0	2791.1419266700686	-0.9804554049762302	-747.5210711114241	-0.07348185864856993	-0.00530341083553174	0.9587590607840066	0.8780598172993211	-1.3786095301790784	1.0919063165114364	2.647491273635319	9.370843738411944	0.3788672009435604	0.7768479776847966
ID23099	23099	3	0.9011176824569702	23.618590763573376	56.18151308719884	0.0	112.0	112	1.3746620833888052	1		19973.148148148153	20041.0	13881.0	26138.0	1.2403325E7	2271.4393484089774	-0.9811327081200013	-914.5207421755749	0.0036539299008489204	0.009384703284391935	1.4367958167814845	1.3019583428104118	2.404809036078335	1.1035651215076605	5.936654579480289	10.037534470732217	0.740453081872562	0.9519817073170732
ID4162	4162	3	0.9498397707939148	37.04190524965911	53.92881989742049	0.0	11.0	11	1.3828920237073874	1		20870.199367088633	20979.0	14607.0	26927.0	1.3189966E7	2229.7127531981682	-0.9809961508011281	-966.3476689484901	-0.01143995207770651	-0.009992433910992448	1.481633688372969	1.2566863399762689	-0.8018160746531197	1.1790003927320067	6.007951471948025	10.42729111249972	0.694373731866763	0.9583017437452614
ID40003	40003	3	0.9333065748214722	25.117095268177234	56.52084196059858	0.0	205.0	205	1.360278905315854	1		20095.43464052288	20215.0	13517.0	26457.0	1.2298406E7	2279.549477549982	-0.9810468675760581	-912.6140172712608	0.04026272849440325	0.01515306473995904	1.4658958426297497	1.28950050516347	-0.9895493513305919	1.1367935388624901	5.81307329920287	10.266959848918129	0.692997927724587	0.937883435582822
ID41539	41539	3	0.9635156393051147	25.948565394176946	56.215242091222485	0.0	213.0	213	1.4121227177017945	1		20215.272036474158	20203.0	14353.0	27083.0	1.3301649E7	2410.9317196747293	-0.9810019174101864	-865.9339354290078	0.03450855734711377	1.554166024886247E-4	1.4487941745879342	1.3380535080331715	-1.2504568295011786	1.0827625097874767	6.264620284831881	11.636588631182505	0.581370850799504	0.9502523431867339
ID10824	10824	3	0.8773946166038513	27.003638607570462	51.43922914774622	0.0	46.0	46	1.2711604177830753	1		20537.932710280398	20688.0	15221.0	25057.0	1.0987794E7	2164.473092232656	-0.9812692382855853	-994.1851606016689	0.015758762800681118	-0.018821150494438436	1.2562342213653745	1.2282853815331685	0.12599752691253746	1.02275435355041	5.076338743702918	13.32968353457049	0.35902176802681096	0.8944723618090444
ID36939	36939	3	0.8571180105209351	25.28045745196363	56.200808810894266	0.0	188.0	188	0.9503900924995	1		20902.90939597315	20856.0	16287.0	26221.0	6229067.0	2561.5222579471283	-0.9801745576419962	-806.8989285927111	-0.012278577513091481	0.01291765637013813	1.039099412040714	0.8190769426396173	0.7175606501929177	1.268622467496199	2.837616320215957	8.345632426272127	0.5119706111199744	0.8577586206896547
ID7756	7756	3	0.9189179539680481	31.60315590139518	52.585881331443346	0.0	30.0	30	1.3092714255979614	1		20728.27368421053	20969.0	14683.0	25945.0	1.1815116E7	2176.73013073461	-0.9808686660329238	-976.4593067124875	0.0030117037827097387	-0.009713607725406009	1.3784799681749118	1.238096598322367	2.055600583419618	1.1133864433863767	5.385291944396449	11.098482337113834	0.5494041373454441	0.9056754596322948
ID9301	9301	3	0.9703311920166016	31.57084159333193	52.25369239505361	0.0	38.0	38	1.4174696611687814	1		20875.263157894726	20938.0	14261.0	28080.0	1.388205E7	2476.961848397086	-0.9809735132322053	-869.0430990415869	0.004203419391469061	0.0074301020286423455	1.4434754840344286	1.3996379826122787	0.2440616997126912	1.0313206000171071	6.312151546477024	9.841473899848806	0.8189681102216262	0.9602313810556762
ID20055	20055	3	0.9498594403266907	23.777130510850967	55.192650140622355	0.0	95.0	95	1.4019073421339432	1		20154.91230769234	20243.0	14449.0	27892.0	1.3100693E7	2401.631084161169	-0.9811593718654943	-874.0751860540336	-6.188864141085477E-4	-2.6302288713954877E-5	1.4797783808827742	1.3619927245633658	-0.7326898522769357	1.0864803858311127	6.1743108877060635	9.339044509360393	0.8895973218132533	0.9665178571428571
ID2650	2650	3	0.9377418756484985	39.55042680680012	54.61416574503837	0.0	3.0	3	1.3801541631250078	1		20650.68571428572	20739.0	14957.0	27455.0	1.3009932E7	2335.7142699118826	-0.9810769070663823	-916.7600714553718	-0.009940159780810781	-0.008828114170928672	1.4674000752577498	1.3125140255058092	2.352754835544048	1.1180071578223718	5.9841858411254405	10.213687619482467	0.7208581188586859	0.9487565938206476
ID30299	30299	3	0.9237261414527893	23.110398592269505	54.127238464496756	0.0	151.0	151	1.3224938215362427	1		20136.90814558059	20232.0	14639.0	25889.0	1.1618996E7	2321.9660798390482	-0.9812200521317829	-906.2310663272928	0.028168038159610997	-0.012156972957528517	1.3266615948838132	1.2895015223135993	-0.31447541851942157	1.0288173933316047	5.494613846180311	11.653300931780667	0.5084510128875548	0.8996108949416343
ID32347	32347	3	0.9417043924331665	23.59824177016931	57.40730921374852	0.0	162.0	162	1.32990919976941	1		20139.061224489782	20266.0	14681.0	26119.0	1.1841768E7	2281.7832762083685	-0.9808701945950011	-905.0984284555252	0.02940099427500919	0.01173782275061587	1.366602521953446	1.2211387526949893	2.5299776736091677	1.1191214093709054	5.556404486319023	10.941767532428003	0.5832150871444385	0.9219242902208202
ID12892	12892	3	0.8883689045906067	25.378263978402263	50.62643962565114	0.0	57.0	57	1.0552458233297854	1		21079.445652173898	20507.0	15971.0	29496.0	7757236.0	3193.756063853874	-0.9804426654087655	-661.759181123977	0.003598894268719635	-0.012692234270007879	1.1340497636385334	1.0215619678170915	-1.2037700759840995	1.110113531401144	3.4983008570836587	7.570174618277172	0.7671057283748439	0.9496774193548392
ID37470	37470	3	0.9658549427986145	25.683970988610195	56.89759514422936	0.0	191.0	191	1.3502315702779661	1		20148.048172757466	20136.0	13862.0	26045.0	1.2129125E7	2439.514799144749	-0.9810077205830551	-853.2078713244747	0.03979857687363203	0.00530289003818736	1.405065361540088	1.2514777060155513	-1.5658918962562924	1.1227250431919626	5.727517028241586	11.827412131500312	0.5145135214604026	0.9142640364188163
ID14431	14431	3	0.9122965931892395	21.821278446302554	52.858833794794975	0.0	65.0	65	1.3812499585839566	1		20181.36523125998	20265.0	14614.0	26844.0	1.2653716E7	2195.4682920381956	-0.9811572302601284	-957.298186253168	0.015430056406893936	0.0017535576421747099	1.4505066054782776	1.3313705652039272	2.4552135270553244	1.0894837571056728	5.99369209345448	9.444120120198008	0.8444642880760117	0.9707467282525023
ID23653	23653	3	0.8692740797996521	24.859286040186777	56.56009787615917	0.0	115.0	115	1.3372834595780676	1		20107.04591836733	20101.0	14777.0	26061.0	1.1822943E7	2189.5509235024033	-0.9810185338185786	-949.2282875425017	0.040543018138954744	0.013483433205897297	1.3859731191047069	1.1746703261870788	-0.9393162137161619	1.17988263447797	5.618195126457723	11.78492029996334	0.5083389448414642	0.9064417177914113
ID20583	20583	3	0.9561322927474976	24.404642787076654	55.820275529572854	0.0	98.0	98	1.393789686503096	1		20245.024960998428	20455.0	13100.0	26265.0	1.2977061E7	2348.470223358384	-0.9810950364265726	-894.7433675906802	-0.0050396015278638346	0.0055166172936552856	1.4234970453895583	1.3648786709036187	0.018528932023287804	1.0429476815306458	6.103013995238343	9.199444550574585	0.9062145227525836	0.9756838905775076
ID21096	21096	3	0.9215105175971985	25.03062559198439	55.95207633156464	0.0	101.0	101	1.3823448853976603	1		20284.73617693522	20459.0	14620.0	26019.0	1.2840238E7	2143.2622763054674	-0.9811760919351256	-986.6456456297233	0.01583036861688455	0.014702197475947329	1.3845367266699569	1.3491652751393737	-0.32160405305652795	1.0262172857413108	6.003198345783512	11.46043673251595	0.5743679800117133	0.9286764705882354
ID6249	6249	3	0.9432491660118103	32.53135499519184	53.14206459071069	0.0	22.0	22	1.3954169955062643	1		20809.279503105594	20828.0	14286.0	27569.0	1.3401176E7	2287.15398803652	-0.9811104219698387	-945.1206808339541	0.00905196562792439	-0.002365975407245414	1.5341634436778517	1.298247425345622	2.4144297333764895	1.1817188416679691	6.117273373731885	9.720728884828407	0.8135234793707962	0.9575892857142853
ID25708	25708	3	0.9407577514648438	24.72697827847993	57.00559313053915	0.0	126.0	126	1.4040641239355265	1		20103.25115562404	20275.0	13476.0	25796.0	1.304701E7	2256.302262163308	-0.9811031568057752	-925.1761509974519	0.0014541159675809758	-0.002917510082302169	1.449374971691452	1.37331046682644	0.030818725919113034	1.0553876976127532	6.193323392364138	9.802097367742908	0.8100197303042763	0.9694940476190472
ID32876	32876	3	0.8759602308273315	23.280498753499593	56.71660940679889	0.0	165.0	165	0.9606819970994475	1		20765.23606557376	20294.0	15803.0	26858.0	6333397.0	2500.3127863561494	-0.9800336566008676	-815.2953791685371	-0.03323331665500395	0.016774935538159192	1.0286978717373263	0.9329828572997186	1.301570286221263	1.1025903248797415	2.8994069603546615	7.912780201246919	0.581916721307391	0.8751793400286947
ID38003	38003	3	0.9413575530052185	25.89365216187085	57.028630723379756	0.0	194.0	194	1.3954169955062647	1		20199.66096423016	20148.0	14910.0	26882.0	1.2988382E7	2309.721523075714	-0.9809842213460394	-902.3236970296542	0.010029689816755815	0.011835848598798814	1.505038571207738	1.2745859203875798	-1.0237074232461147	1.1808058971419373	6.117273373731889	11.575793121363766	0.5736754167731438	0.936681222707424
ID40565	40565	3	0.9463158845901489	24.456508298357246	55.623756813909715	0.0	208.0	208	1.3878065616898885	1		20068.604395604412	20185.0	13620.0	26040.0	1.2783701E7	2302.5704683006084	-0.9810986204211611	-904.8016806907707	0.016991960288164243	0.02396331093190817	1.4175180584706826	1.3927653260161454	-0.6899218810426234	1.0177723640818512	6.0507296074286625	9.181197565399819	0.9020257679707292	0.9799846035411852
ID47223	47223	3	0.9395528435707092	27.72988976054707	53.359125318652616	0.0	243.0	243	0.9391803816322978	1		22747.96928327643	21644.0	16407.0	33833.0	6665155.0	4107.986888544134	-0.978382740702862	-501.24693608575814	0.001855435304434858	0.01665903872542085	1.044038193286862	0.8858232137417716	-1.4907593673878128	1.1786078498403543	2.771072553912734	6.756161470219284	0.762882618155237	0.9313099041533545
ID28794	28794	3	0.945197343826294	22.650456071383903	55.903592013024415	0.0	143.0	143	1.337849026725188	1		19914.58474576273	20034.0	13865.0	25885.0	1.1749605E7	2279.4692719438785	-0.9812363831049989	-913.7441180726026	0.017177303282722312	-0.007075046020835772	1.4730380627019841	1.2313905027655372	-0.1731885514263196	1.1962395839449298	5.6229482526222485	10.743511513474635	0.612183251351734	0.9271159874608157
ID4735	4735	3	0.9506524801254272	35.892587858085314	54.00638900258231	0.0	14.0	14	1.4040641239355276	1		20864.14459665144	20844.0	14438.0	28612.0	1.3707743E7	2372.8021316987397	-0.9810263284071206	-909.2814670048631	0.007567674988558663	0.009029369963761252	1.52898414447076	1.3042068525305075	-0.7816001651181237	1.1723478844664286	6.193323392364149	9.68596875355864	0.8295594107969634	0.9602063375092119
ID11396	11396	3	0.9220042824745178	25.65326803422211	51.89611195294168	0.0	49.0	49	1.2947461101220623	1		20363.588447653445	20585.0	14556.0	24984.0	1.1281428E7	2111.8172586935284	-0.9812195429680634	-1007.5996425804384	0.007257367005911979	0.03222557500837884	1.3469752967895134	1.2274672940145244	-0.21860762490118624	1.0973614558674953	5.266463790283549	10.727224833506218	0.5751143449292521	0.9179784589892287
ID33413	33413	3	0.8854560256004333	24.047264586588103	57.4508551530287	0.0	168.0	168	1.168202156177047	1		20496.613686534216	20385.0	15058.0	26220.0	9284966.0	2202.1386815997994	-0.9803978597092495	-931.0356425240117	-0.12863560794132628	-0.05486415057779597	1.2255415585132345	1.0710005774455214	2.2786223475075973	1.1442958895842186	4.287319800393295	16.384327256427724	0.20069590718379746	0.709119496855347
ID26246	26246	3	0.8773726224899292	25.411688167053402	56.83575529710123	0.0	129.0	129	1.3479886591442538	1		20296.10166666666	20286.0	15212.0	26722.0	1.2177661E7	2193.064111007444	-0.9809775813100742	-954.5191448347443	0.028955500470968402	-0.007211273439775931	1.436335626153553	1.217194944991669	-1.0897742337863887	1.1800374558435123	5.708504523583516	12.165347479654827	0.48471133641220876	0.9210122699386498
ID42119	42119	3	0.9244868755340576	25.813040527275103	55.19549790166507	0.0	216.0	216	0.9909165527128444	1		21389.938650306754	20375.0	16354.0	31391.0	6973120.0	3524.736663932611	-0.979495763201291	-579.7914566021802	-0.023936134811641134	0.01599974428745335	1.0447949533530907	0.983746029347814	0.3390458898142623	1.0620576065204044	3.084778880770777	7.2662335004324445	0.7342013916335699	0.9205673758865248
ID21640	21640	3	0.9654743075370789	25.086753073126808	56.30570649422229	0.0	104.0	104	1.3697003833214223	1		20226.09208400648	20497.0	13811.0	26279.0	1.2519951E7	2345.675517607165	-0.9810081321667862	-890.7974578484125	5.336539038831215E-4	-1.4250649354054302E-4	1.410618805338467	1.3503722553368793	-0.9333714554910199	1.044614771788656	5.893876443999643	10.600965982832372	0.6590524965071382	0.9408194233687398
ID24200	24200	3	0.960730254650116	24.821058441691687	56.0200813263203	0.0	118.0	118	1.3801541631250085	1		20073.634920634922	20115.0	13664.0	26608.0	1.264639E7	2383.1281202592404	-0.9810522041139801	-872.2521446654804	0.02249527993923383	0.010111485124878215	1.422341758831389	1.3336772948043643	-0.5759760511925961	1.066481197792327	5.984185841125448	9.814326540101272	0.7807175264065835	0.9640122511485449
ID6793	6793	3	0.9215325117111206	31.26447869524919	53.1192726651012	0.0	25.0	25	1.2982470073013375	1		20818.425493716353	20738.0	15099.0	28373.0	1.1595863E7	2413.7252135980543	-0.9809432155677588	-887.9413802886795	-0.003120444849984927	0.013395076667215955	1.487117532991801	1.1854529102767983	-0.5398046284256287	1.2544720419510929	5.29498254727065	10.624985635404144	0.589410263266323	0.8834258524980172
ID8333	8333	3	0.8762313723564148	31.711716254581294	51.39623227682328	0.0	33.0	33	1.3746620833888052	1		20681.19070512821	20875.0	14846.0	26321.0	1.2905063E7	2118.078936041694	-0.9811227594766811	-1014.9583823645986	-0.006336217224060734	0.0036972781001032616	1.3858141274244964	1.3760431346276483	1.0271703376796013	1.007100789612596	5.936654579480289	9.652680070138516	0.8006741737958283	0.953435114503817
ID3222	3222	3	0.9591119289398193	38.5461681758759	53.745046906344854	0.0	6.0	6	1.3867159473275767	1		20802.23937007874	20833.0	13778.0	28383.0	1.3209422E7	2394.258077959312	-0.981032144322156	-898.7401111543448	-0.009986468811561365	0.005837272100030764	1.5184896305414453	1.2822000196379353	-0.7835969955264895	1.1842845166780085	6.041223355099621	9.443819064399868	0.8512153392173938	0.966539923954372
ID14998	14998	3	0.9240050315856934	22.401539460360024	52.329484545675015	0.0	68.0	68	1.3541477255877254	1		20109.962108731466	20192.0	14363.0	27160.0	1.2206747E7	2322.775811859432	-0.9812235855117072	-904.876413593967	0.012912819635927698	0.003938670649698728	1.4464500829105442	1.2747398830633019	-0.8493280762675014	1.1347021475743027	5.76078891139319	10.497617048845234	0.6569168088473198	0.9446609508963372
ID30870	30870	3	0.8953261375427246	21.728232085577062	55.002190894147745	0.0	154.0	154	1.355822615189666	1		20108.008237232283	20201.0	14795.0	26923.0	1.2205561E7	2228.5946973405785	-0.9811476120111371	-939.1521116771429	-0.0015731934805761187	-0.009588034150240607	1.407901492949195	1.3015040211084594	2.378451053595275	1.0817496297476819	5.775048289886745	11.517522894102825	0.547075562658041	0.9239543726235739
ID38550	38550	3	0.8963460922241211	25.727837146369097	55.8325994320862	0.0	197.0	197	1.0694873017590443	1		20599.48548812665	20088.0	15976.0	27633.0	7807205.0	2985.487528837084	-0.9805056016867616	-694.0829101083884	0.005223248515244494	-0.006010057527987487	1.1209162633112533	1.0732929419833661	0.7208135317575103	1.0443712237964435	3.5933633803739737	7.615175730654629	0.7786658750407273	0.9368029739776959
ID18587	18587	3	0.8879308104515076	22.74008960574432	52.38613089428769	0.0	87.0	87	1.344617277477446	1		20271.230383973303	20277.0	14719.0	26301.0	1.2142467E7	2282.5191879052268	-0.9809735698387241	-915.7895070195154	0.040619557659621316	-0.005229027480507389	1.4048091407689982	1.2303786932253364	-1.202198298355235	1.141769723829016	5.679985766596425	11.874131640966747	0.506236427532489	0.9087452471482884
ID9885	9885	3	0.9429704546928406	30.02058997947256	52.76237817670689	0.0	41.0	41	1.3355853211666238	1		20860.101694915254	20756.0	14778.0	28732.0	1.230746E7	2474.015990322342	-0.9811627269290697	-878.348618969403	0.031296110771618986	-0.0016856912587027702	1.4883946314663057	1.1842902538601243	-0.6274293868975886	1.2567819642312947	5.6039357479641785	11.274161998629976	0.5540315150006888	0.9034482758620691
ID44190	44190	3	0.9628620147705078	24.605431956972954	55.32680703749896	0.0	227.0	227	1.3213493004897092	1		20169.78883071553	20314.0	13878.0	26977.0	1.1557289E7	2400.5494699708074	-0.9811363978945836	-874.0282036894237	0.006760733641930892	-0.011631326735728276	1.4618182847320966	1.2178006858822579	-0.526480554362879	1.2003756457675632	5.485107593851271	11.281184551227929	0.5416086689073651	0.9050980392156868
ID26783	26783	3	0.8959779739379883	24.01849953511099	57.32178513094707	0.0	132.0	132	1.332750282263535	1		20207.870307167246	20309.0	15098.0	26760.0	1.1841812E7	2315.4720890386106	-0.9811646185827357	-909.2398278194639	0.015531393449656788	0.01567136430468705	1.4578418038621603	1.2140863570039855	-0.9467934734256758	1.2007727419486807	5.5801701171415985	11.187118505350991	0.5603002624295884	0.8954996186117465
ID29343	29343	3	0.9718046188354492	24.091579296154706	54.90235443123364	0.0	146.0	146	1.382892023707387	1		20084.778129952472	20092.0	14484.0	26936.0	1.2673495E7	2490.524736236656	-0.981045953991165	-834.8214420214905	0.0015207204770135607	6.642993622448682E-4	1.4482160897202234	1.3266096368962126	2.7240659538412126	1.09166709591265	6.007951471948021	10.777151498110896	0.650022372175833	0.944693572496263
ID13474	13474	3	0.9017084240913391	23.133000801271915	50.17453663418481	0.0	60.0	60	0.9646111832200597	1		21437.44155844156	21055.0	17356.0	27331.0	6602732.0	2480.87219476061	-0.9799042218683934	-842.7084700922793	0.0020750237429338096	0.02692627492151707	1.015959030185852	0.89562952550335	0.7726081555024914	1.134351873465623	2.9231725911772397	8.130650858288298	0.5556658380059479	0.8661971830985907
ID46244	46244	3	0.9550887942314148	23.92124462470586	53.12244421514346	0.0	238.0	238	0.9543616521861242	1		22112.570957095693	20745.0	16064.0	32672.0	6700109.0	3929.4183989981893	-0.978804621994638	-519.7515653491648	-0.008124444851438099	0.005803105295488294	1.0040488949106041	0.9324855163769004	-0.6156506531848926	1.0767447614755001	2.861381951038534	6.833745394283508	0.7699599028125095	0.9465408805031452
ID22182	22182	3	0.9206221103668213	24.757819779435557	55.24287547228793	0.0	107.0	107	1.3757622532995062	1		20178.947199999973	20256.0	14195.0	26488.0	1.2611842E7	2323.910397168244	-0.980997235842372	-896.5202961870599	0.0014537028423157645	0.012537503247423653	1.4116973404192559	1.324018271802232	-0.8125286658698335	1.066221947600222	5.9461608318093075	10.397185349593796	0.6912178479132934	0.9413092550790072
ID33965	33965	3	0.9013937711715698	24.016809575107363	56.09827200004308	0.0	171.0	171	1.3965008146952937	1		19972.188854489166	20092.0	14745.0	26413.0	1.2902034E7	2193.118859813789	-0.9809855934442628	-939.6656342687312	0.004008583841099619	-0.0035511427328455223	1.459199743231268	1.3458615014022868	-0.6378424677469512	1.084212410943393	6.1267796260609195	10.592153690995852	0.6862361242808239	0.949189985272459
ID24757	24757	3	0.9773834943771362	25.046072760201785	56.53610092891291	0.0	121.0	121	1.3663825737253033	1		20116.229773462743	20222.0	13379.0	26113.0	1.243183E7	2411.0274491197097	-0.9809833648321605	-860.8002741983935	0.015170822018783411	0.002252193663841174	1.4198557620848677	1.3104498176452046	-0.36053524105883183	1.083487320892805	5.865357687012541	9.97355104703688	0.7409770145654876	0.9463190184049078
ID11959	11959	3	0.9106810092926025	25.5572055117103	51.4054527257399	0.0	52.0	52	1.2853637683166215	1		20410.23443223443	20675.0	14700.0	24950.0	1.1143988E7	2154.579982905915	-0.9811051309971234	-983.7551743540962	1.9559617037517263E-4	-0.0076162814035921015	1.3333814210209665	1.2070991476396218	-0.5498017320285568	1.1046163222203236	5.1904137716513015	10.803645712496474	0.5588190168898999	0.9269949066213917
ID27321	27321	3	0.8951587080955505	23.605805622408482	56.35705728038847	0.0	135.0	135	0.8963177465184359	1		21288.51503759399	20934.0	16634.0	26621.0	5662745.0	2331.4673073910762	-0.9797705028752558	-884.4744822213373	-0.025738165879460692	0.0026571457610359344	0.9569453115155041	0.7617041261811428	0.8254830251215993	1.2563215540307189	2.523909993357906	8.443590007618932	0.4448662435232474	0.8495999999999998
ID31417	31417	3	0.8981965184211731	23.542300978304326	56.07651549005951	0.0	157.0	157	0.9130415344839319	1		21372.544117647038	20816.0	17077.0	27187.0	5813332.0	2507.3371884619423	-0.9795950286617633	-818.4347468346994	0.005337492485904508	0.01889501391308516	1.0642185301114093	0.7706819537901798	0.8159985698943405	1.3808790057657763	2.6189725166482267	7.730716929525427	0.5506824835909141	0.8830128205128198
ID41146	41146	3	0.9403795599937439	25.422320068032064	55.67091617755699	0.0	211.0	211	1.389985223253574	1		20114.2921875	20193.0	14342.0	26196.0	1.2873147E7	2366.0643544748186	-0.981042562506663	-879.8657537373717	0.006014989817187261	0.0079888092818981	1.4495223887099884	1.3638068320173753	1.510056421709485	1.0628502179929842	6.06974211208673	9.877842293254552	0.7817284670347093	0.9375917767988259
ID44732	44732	3	0.9466345310211182	24.25537226671926	54.35641278356013	0.0	230.0	230	1.3746620833888055	1		20286.8016	20349.0	14597.0	27205.0	1.2679251E7	2437.6325846250174	-0.9809943417628916	-859.1300663286794	0.013371488911691109	-0.03445820463573642	1.4173025285162657	1.286013398147798	3.0575067884624105	1.102090017536022	5.936654579480291	13.426009784100705	0.4138640714333955	0.9037626628075254
ID7360	7360	3	0.9169465899467468	31.411639768197244	53.29235703721946	0.0	28.0	28	1.3355853211666238	1		20733.7779661017	20690.0	15217.0	27458.0	1.2232929E7	2297.7151188203507	-0.9809415807001867	-928.8990607508863	-0.01770959947114373	0.007026144411580142	1.4663190178510395	1.2333028948521412	-0.8125241907564802	1.1889366545489495	5.603935747964178	10.770176296197363	0.6070960213123093	0.9006875477463709
ID34496	34496	3	0.9517536163330078	24.90712039806106	56.824139614018286	0.0	174.0	174	1.3883515475980688	1		19990.02500000002	20190.0	14042.0	25902.0	1.2793616E7	2292.8875063432397	-0.9810863863470705	-904.4682391129361	0.03984870404809447	0.022839825297573585	1.4336709389984161	1.3838882355322693	0.1064960984306671	1.0359730664572053	6.055482733593173	9.706084422485642	0.8077379824125523	0.9651515151515146
ID19137	19137	3	0.9474765658378601	23.62316524443525	53.76032829878751	0.0	90.0	90	1.3779599579804602	1		20125.146496815294	20251.0	13485.0	27179.0	1.2638592E7	2298.438076031144	-0.9810880556454481	-908.4646766078378	-0.0038763670796582183	-0.0046264066812194355	1.4799787928588355	1.2811730518525029	-0.6690690955605267	1.155174775740772	5.9651733364673705	9.80003981012751	0.7805078083115802	0.9536474164133737
ID35523	35523	3	0.9099849462509155	23.350441982185167	56.460518393458614	0.0	180.0	180	1.2312566680189485	1		20050.00994035785	20057.0	15124.0	25516.0	1.0085155E7	2265.669121392193	-0.9809522200335362	-911.4893339206684	-3.50121400161977E-4	-0.07206952595360305	1.309816978569187	1.13320396446802	2.4806019321693773	1.1558528028836164	4.7626324168448715	12.267284133589829	0.3977041096268626	0.8159609120521168
ID5317	5317	3	0.9640159606933594	34.73424987596475	53.5296801242649	0.0	17.0	17	1.3785088366949105	1		20814.732484076438	20906.0	14260.0	27507.0	1.3071652E7	2305.5499480795957	-0.9811368290345563	-939.1634253692354	0.008464871486181792	0.005467450692947802	1.4950671384239351	1.3019609901590476	-0.7802187675921876	1.1483194578981184	5.969926462631886	9.55905348340521	0.8210111637967707	0.9529590288315631
ID8901	8901	3	0.8851718306541443	31.74923234827043	51.65611755405548	0.0	36.0	36	1.3513516298403583	1		20786.38704318939	20908.0	14644.0	26907.0	1.2513405E7	2153.512248171929	-0.9810930782929435	-1001.7308412575118	0.029486083457233275	0.009203361614213531	1.4000061865207187	1.2663867733915297	-1.04981333001764	1.105512325252214	5.737023280570624	11.34391347111735	0.5602355528933112	0.9320463320463324
ID39109	39109	3	0.9743597507476807	26.350128423508515	54.754267270777184	0.0	200.0	200	1.3905293552858682	1		20161.337007874023	20169.0	13766.0	26972.0	1.2802449E7	2456.741263754733	-0.98117387441906	-855.4111934372587	0.02741601683867387	0.005195189287704968	1.4205411331596782	1.3206893602059964	1.8597042003196798	1.0756057979736486	6.074495238251245	12.679406483288323	0.47481257260120735	0.9362637362637359
ID35017	35017	3	0.9372256398200989	24.443731459509763	55.52366087369245	0.0	177.0	177	1.3899852232535743	1		19970.043956043955	19959.0	14072.0	26646.0	1.2720918E7	2427.7852670893844	-0.9810271599251125	-850.6431908303447	-3.9179711275923315E-4	0.009293541835578362	1.4743867464310307	1.3294296138085733	-0.26214465249588037	1.1090370871212818	6.069742112086731	10.528796549923346	0.6880541771918406	0.9544095665171899
ID3789	3789	3	0.9422743916511536	37.08105501191403	53.97932781747748	0.0	9.0	9	1.390529355285868	1		20864.834115805963	20923.0	14241.0	27752.0	1.3332629E7	2313.6453589622283	-0.9810341552104231	-932.9536703207899	4.635535781058091E-4	0.0029974754717463125	1.5243745261813304	1.2852367562742029	-0.7784578442419564	1.186065150050928	6.0744952382512425	10.085562969832582	0.7504465570104756	0.9544436146377894
ID22736	22736	3	0.8824719190597534	24.178450060836226	55.906662138668466	0.0	110.0	110	0.9415936970840041	1		20975.632653061228	20648.0	16300.0	27276.0	6166836.0	2429.370418256711	-0.9800908575928147	-850.0903972836297	-0.035326445449145066	0.009924641160849866	1.0193900940456075	0.8636638085748743	0.9564364643922867	1.1803089164147054	2.785331932406288	8.438160715682644	0.4915766397066261	0.8184357541899449
ID27860	27860	3	0.9634771943092346	22.95021312886121	56.043729087578676	0.0	138.0	138	1.380702169564362	1		20121.40317460318	20148.0	13722.0	27985.0	1.2676484E7	2567.979713427457	-0.980938691859011	-806.4655740212178	9.898742219605398E-6	-0.001538468987557712	1.3863369605662095	1.3673175249716083	-0.3139560135376783	1.0139100357065898	5.988938967289959	12.20639882678361	0.5051084566713828	0.9271523178807946
ID36056	36056	3	0.9537477493286133	23.371216007936823	55.40594556691649	0.0	183.0	183	1.3591662025486095	1		19968.78068739772	20052.0	13927.0	26233.0	1.2200925E7	2351.657759410774	-0.981094012896123	-881.2896964591305	0.0027657272118533386	-0.003189057455292403	1.4443397705350396	1.2673796827932038	2.7311755594803535	1.1396267354955776	5.803567046873832	10.579189343580016	0.6516285289809899	0.9377880184331794
ID10457	10457	3	0.966966450214386	27.674310532959748	51.3341542476168	0.0	44.0	44	1.3613906986402502	1		20658.64426229508	20784.0	14387.0	26392.0	1.2601773E7	2351.2246265176486	-0.9811550262973018	-914.9129785015177	-0.00290340598946613	-0.009719034591046812	1.3919657452093075	1.3297847721578602	2.814698203333962	1.04676017830355	5.822579551531908	10.391190079080049	0.6776332637530805	0.9372609028309112
ID39643	39643	3	0.9775631427764893	25.1402325940941	55.74724696560813	0.0	203.0	203	1.4121227177017948	1		20053.725609756097	20079.0	14067.0	27036.0	1.3155244E7	2447.358146474303	-0.9811152235844409	-851.4040317886452	-0.006151540073364223	-0.00397589482541261	1.4540008957501553	1.393749348698623	-1.3952663045953069	1.043229829745062	6.264620284831882	9.361169692992297	0.8983475352500159	0.9755736491487785
ID19679	19679	3	0.9319974780082703	23.58624125238635	55.16378972885896	0.0	93.0	93	1.3965008146952926	1		20130.411764705877	20293.0	14199.0	26826.0	1.3004246E7	2306.7199459962026	-0.9811015351766899	-906.0980834305367	-0.006962714616691385	0.0067915634724870395	1.5032901504607852	1.3457841260530576	-0.7887328140153466	1.1170366192902454	6.126779626060911	9.623434033600448	0.8313463151564257	0.9569413511507047
ID43232	43232	3	0.9298889636993408	25.989001291306852	53.68537348142202	0.0	222.0	222	1.3412374214135958	1		20249.247058823534	20373.0	14633.0	25742.0	1.2048302E7	2259.0255976815297	-0.9809959720037452	-925.4208614076042	0.06197221172171432	0.028795177448865898	1.4142982236540595	1.2048070403980364	-1.5058565909467583	1.173879448103833	5.651467009609323	12.33951254186955	0.46641773251740476	0.902809415337889
ID5862	5862	3	0.937332272529602	33.63932394953929	53.06970182383185	0.0	20.0	20	1.0716071993828589	1		21045.43121693122	20727.0	16046.0	28841.0	7955173.0	2937.601486801153	-0.9807119700860377	-728.531862218512	0.003979226309874601	-0.001185333842097738	1.1455008232312531	1.034156303499012	-0.5225765415340892	1.1076670125739339	3.6076227588675227	7.454062430611572	0.815915024487897	0.9583333333333329
ID29926	29926	3	0.9585716724395752	22.951214415619525	54.841815591842995	0.0	149.0	149	1.3316145766612213	1		20079.98296422486	20109.0	13836.0	26836.0	1.178695E7	2371.011701313154	-0.9810732846683831	-877.9824562522381	-0.005663834082365496	-0.013980332350794447	1.442393556935488	1.2604736154410001	-0.38373718462200657	1.1443266556839746	5.570663864812566	10.5751186254985	0.625959625961159	0.9213836477987419
ID2281	2281	3	0.9157034754753113	40.20079158028114	54.63389878491031	0.0	1.0	1	1.3552645486440285	1		20562.720394736847	20648.0	15064.0	26811.0	1.2502134E7	2274.0384706889104	-0.981110458674983	-939.3106600905842	-0.0010932660637690762	-0.01966921630378615	1.4032929809459667	1.2603398879613987	-0.5989193498909302	1.1134242392469182	5.770295163722234	11.387654050644793	0.559164205663116	0.9224924012158056
ID12521	12521	3	0.9203841686248779	25.76856956644125	51.89126542286327	0.0	55.0	55	1.2918214483565407	1		20425.591320072326	20610.0	14463.0	25043.0	1.1295352E7	2222.0713308408467	-0.9812178723947921	-960.4335024336372	0.019698157472493972	0.008513544654134623	1.3588044662154386	1.223116007075564	2.6045211831359154	1.110936704576618	5.242698159460971	11.951647590203805	0.46122109310982873	0.904840032813781
ID25321	25321	3	0.9715538620948792	24.37874263871412	56.52845684195494	0.0	124.0	124	1.351911311632769	1		20013.841322314056	20233.0	12843.0	26199.0	1.2108374E7	2388.5689787340107	-0.9809940775814918	-864.9681050704173	0.0052998453388313485	-0.01289129602872657	1.453944248038278	1.2816846193728957	2.778861332898336	1.1344009486121989	5.74177640673513	10.201651318332118	0.6932904038926057	0.932098765432098
ID31983	31983	3	0.9000607132911682	23.085171452825296	56.92763208242653	0.0	160.0	160	1.3184836512685414	1		20149.886363636357	20239.0	15054.0	26336.0	1.1525735E7	2304.706554868082	-0.9811887765113129	-912.0580662258584	-0.004274798786993157	-0.010825987177481422	1.428775000491842	1.2352491772703402	-0.7289089700050846	1.1566694613382833	5.461341963028697	10.188610995168517	0.6611184431102051	0.9033018867924525
ID28406	28406	3	0.9421855807304382	23.14305114249903	55.816969108382516	0.0	141.0	141	1.0357092436330593	1		20202.625352112667	20301.0	14971.0	25859.0	7171932.0	2747.785821086587	-0.9807592937444177	-749.5426511203224	0.001034694609180603	0.005687377646117154	1.080007874857602	1.0041198801326148	-0.2151237136908244	1.075576628076485	3.369966450641735	7.341209211980074	0.7857786769570794	0.9594046008119077
ID45306	45306	3	0.9120410084724426	24.262754462500233	54.193562898025554	0.0	233.0	233	1.0075717788356717	1		21412.09909909909	20561.0	15995.0	30885.0	7130229.0	3520.2728098561392	-0.9796379687195816	-585.2715694031543	0.016322570676229657	-0.0018540743016134276	1.164309128501979	0.9206369480597044	2.7977647295491535	1.2646778200199633	3.1893476563901233	7.233169164842003	0.7660453520921673	0.9371508379888271
ID23291	23291	3	0.927044153213501	23.820071397108183	56.38571316235989	0.0	113.0	113	1.3602789053158544	1		19980.604269293915	20047.0	14442.0	26263.0	1.2168188E7	2280.967331308124	-0.9810976928836656	-909.3205127068785	0.024080315690044388	0.00800486081203491	1.497460896655067	1.2634433862706866	2.550082051777765	1.1852219995983606	5.813073299202872	9.726690151411892	0.7721212415506711	0.9480620155038757
ID16127	16127	3	0.8677226305007935	22.51692922891189	52.20157992410492	0.0	74.0	74	1.2929921069097357	1		20138.630434782623	20332.0	14715.0	25588.0	1.1116524E7	2056.4735293179165	-0.9810951493021136	-1016.4234609712995	0.017301799041447734	-0.02489730230226058	1.389291883899399	1.1973073917195405	1.6760393880560764	1.160346869573849	5.252204411789997	11.464808480479071	0.502131972952931	0.8932902182700085
ID41732	41732	3	0.9162458181381226	26.115400459409877	55.77263354447485	0.0	214.0	214	1.0509357474956746	1		20545.936986301364	20284.0	15671.0	27540.0	7499267.0	2971.767615831003	-0.9805830329869377	-698.3032821267752	0.003542673040505874	-0.0045467574929111704	1.1138622075083968	1.0023162316030843	1.2068949960094055	1.111288206644033	3.469782100096566	7.716360162898006	0.7322967147494545	0.9252217997465145
ID20231	20231	3	0.9375360012054443	23.889794923329777	55.054053891505404	0.0	96.0	96	1.381797530442366	1		20193.85917721517	20256.0	14307.0	26913.0	1.2762519E7	2355.8483946183687	-0.9810637604069672	-888.1891707218408	-0.010733427142319705	0.0036659880604424113	1.5093080439999969	1.278697383641502	-0.4341209644224524	1.180348113094403	5.998445219618981	9.860445956618383	0.775274405750314	0.9648318042813452
ID37127	37127	3	0.9536036252975464	26.20454848564787	56.39042423066186	0.0	189.0	189	1.3861703183679037	1		20204.14826498423	20222.0	14815.0	27343.0	1.280943E7	2404.4286831508975	-0.981029238995201	-869.0721662911951	-1.401341274973431E-4	-0.01162404529008265	1.4089456240572484	1.372552661242692	1.2486019287053367	1.0265148025589101	6.03647022893511	12.357722583808046	0.49672502915325883	0.8937368050668535
ID4361	4361	3	0.9227460026741028	37.048577262060824	53.72807165018209	0.0	12.0	12	1.3702525705574475	1		20874.92084006461	20929.0	14755.0	27496.0	1.2921576E7	2249.6537292415824	-0.9809976590252835	-958.0761328359258	0.007770181751433627	0.0018873854769216826	1.5020032692524634	1.2647610062101384	-0.6763053798261642	1.187578729797515	5.89862957016415	9.277447827597912	0.8611998513204786	0.9605263157894739
ID40201	40201	3	0.914279043674469	25.224430411149463	55.72803384342694	0.0	206.0	206	1.4099782628309292	1		20089.091185410343	20258.0	13681.0	25555.0	1.3218622E7	2188.14288992768	-0.9811421951213765	-955.3344137904204	-0.0036101069448804617	0.007574952186640683	1.444774741885644	1.3922835563584353	0.08553638410744546	1.0377015050472198	6.245607780173816	9.833306687029141	0.8116810421168728	0.9640498899486425
ID32525	32525	3	0.9051671624183655	24.173158019254632	57.18275990704308	0.0	163.0	163	1.3507917161515866	1		20131.669421487615	20194.0	14796.0	26530.0	1.217966E7	2252.2386177310723	-0.9809536985156907	-920.7320049844515	0.013726177332625544	0.01368122407428943	1.4492370663479066	1.2151895491840519	-0.7303180769184912	1.1926016540555404	5.732270154406108	11.299822149050922	0.5641483182672482	0.9206106870229003
ID37646	37646	3	0.9737470149993896	25.158242504179082	56.919102782191075	0.0	192.0	192	1.363611565856628	1		20035.71150729333	20178.0	13440.0	26121.0	1.2362034E7	2361.428385645635	-0.9810312532755598	-877.6153109521241	-0.0016655678499277189	-0.017098245347395416	1.4441334247991542	1.2999879860278492	-1.2440026292741262	1.110882131466265	5.841592056189968	9.874005772178469	0.7529295385815507	0.9534522885958104
ID43790	43790	3	0.9584607481956482	24.566617592744375	54.9026629755769	0.0	225.0	225	1.347427347998058	1		20108.941471571907	20189.0	14221.0	26459.0	1.2025147E7	2354.013877386271	-0.9810471840731328	-884.354393667579	0.011281456194733678	-0.0018415163672265806	1.4394320153779978	1.2606829532524806	-0.34434863324330306	1.1417874824628635	5.703751397419003	10.942997778760756	0.5985464096722113	0.9266409266409265
ID11023	11023	3	0.9625771641731262	26.644794930654975	51.40037087988055	0.0	47.0	47	1.3741116681181365	1		20547.205128205154	20714.0	14127.0	26149.0	1.2821456E7	2273.065562043395	-0.9812180693570318	-944.4872395830097	-0.0012929447145317418	0.001277101876460549	1.421953104939258	1.328061808952699	-0.1950146251227095	1.0706979866099764	5.931901453315778	10.495630532110777	0.6766852701725121	0.9454545454545459
ID20755	20755	3	0.9028931856155396	24.72822414698735	55.31699383559754	0.0	99.0	99	1.4201355835187575	1		20270.624624624626	20367.0	14786.0	26554.0	1.3500236E7	2350.418698952422	-0.9811330014095918	-896.9680224313911	-0.004784978006184683	0.011606513195280058	1.48674191211735	1.3721254085902672	0.22011173625165395	1.0835320902954786	6.3359171772996055	9.609490275550941	0.8622211114331836	0.9787077826725405
ID7957	7957	3	0.9180952310562134	31.443336181125794	51.77901939513847	0.0	31.0	31	1.3724590978652416	1		20616.579710144913	20846.0	13930.0	26192.0	1.2802896E7	2093.886611259899	-0.9812122570211932	-1028.4467439974244	-0.00553617417137727	-0.003858019767985958	1.4175564498473472	1.3565879504165006	-1.547387076507736	1.0449425335173645	5.917642074822222	9.26421849253873	0.866444958926379	0.9780047132757266
ID2839	2839	3	0.9300573468208313	39.079162179885216	54.15417793754461	0.0	4.0	4	1.3796059390068054	1		20733.536507936475	20753.0	14517.0	27890.0	1.3062128E7	2401.271876373276	-0.980983929222757	-890.8470671199676	-0.011551257650754477	-0.02568633291971526	1.5289269149740454	1.2440631282200367	-0.7824272851534063	1.2289785624959257	5.979432714960934	10.223478201043289	0.7189066429457686	0.9458646616541354
ID9495	9495	3	0.9169453382492065	31.09536208943632	52.575768781295444	0.0	39.0	39	1.3785088366949125	1		20866.049363057333	21063.0	14405.0	26273.0	1.3103879E7	2197.7598270801795	-0.9809906163780842	-979.9114076499837	-0.008335211790012016	0.003683780784641993	1.432595184039728	1.3539699718790768	0.6901578645782465	1.0580701299095525	5.9699264626319035	9.296148119845236	0.8681060356280766	0.9646697388632878
ID30487	30487	3	0.9711591005325317	22.993341424280217	53.71057619980086	0.0	152.0	152	1.3828920237073858	1		20156.19589257506	20227.0	13774.0	26250.0	1.2758872E7	2387.96584417738	-0.9810863038431762	-875.6715913261027	0.02767984074673716	0.003000588023856531	1.4651482768556596	1.3238245513359603	-0.20055071240196845	1.1067541203833091	6.007951471948011	10.633488348254932	0.6677052039628152	0.9503759398496242
ID23837	23837	3	0.9458114504814148	24.4910670001552	56.54205092640023	0.0	116.0	116	1.3752122783611591	1		19909.716799999995	20095.0	13566.0	25512.0	1.2443573E7	2215.7561534447345	-0.9811500718233659	-935.4032066632963	2.3111813953925365E-4	0.018041584793935254	1.4121289068483742	1.3781625000869508	-0.25441233545951386	1.0246461551226944	5.9414077056447905	9.43913163141326	0.8379828570351404	0.949848024316109
ID25885	25885	3	0.9144279956817627	24.44869545528233	57.144963349463545	0.0	127.0	127	1.3807021695643618	1		20070.17591125198	20162.0	14597.0	25610.0	1.2664281E7	2108.389039532786	-0.9811253096832118	-989.6350520278672	5.750482142325331E-4	0.002532175069066863	1.4289998546436167	1.3541474100657107	-0.594185613601586	1.0552764374258736	5.9889389672899584	9.329171678474525	0.8647161713056124	0.9662576687116562
ID6431	6431	3	0.8630696535110474	32.176919120244705	52.40648856265306	0.0	23.0	23	1.3017384891972503	1		20760.3936170213	20811.0	15187.0	26123.0	1.1708862E7	2171.591150615113	-0.980896311130945	-981.7329800819464	0.011778509331424514	-0.019516422747361564	1.4272056226733278	1.179251980891324	2.3833834019750695	1.2102634939774204	5.323501304257732	12.820542329474746	0.4070000241365322	0.8945686900958463
ID14627	14627	3	0.9200599789619446	23.081304954232213	52.03119173662331	0.0	66.0	66	1.3468658029234526	1		20271.91666666667	20319.0	14718.0	27515.0	1.216315E7	2320.5548634999063	-0.9810223466042928	-903.1696954051292	0.006495089154582937	0.012258142816502617	1.4451524782456926	1.2348992782086694	-1.052962491218813	1.1702593917959156	5.698998271254491	11.593732729914066	0.5327970609922834	0.9124809741248094
ID38179	38179	3	0.8912107944488525	24.954223173509533	56.094959495537395	0.0	195.0	195	1.0187715127705248	1		20801.27058823529	20371.0	16096.0	27377.0	7072432.0	2764.7990987338553	-0.9801461864842879	-742.8535379967416	0.0015092092584991443	-0.014082747823489561	1.0361273725743538	0.9187458828420642	0.6748550451504013	1.1277627382331008	3.2606445488578624	8.529551526746038	0.5631977714602671	0.9002624671916003
ID21284	21284	3	0.9615147709846497	24.090724754131784	55.667434341102876	0.0	102.0	102	1.380154163125008	1		20218.349282296662	20310.0	13235.0	26706.0	1.2676905E7	2300.2102044890908	-0.9811024039878122	-912.6745579519429	-0.014640155808761237	-0.0032732836932729817	1.4867478568892105	1.272931127398798	2.6274710176854974	1.1679719545607636	5.984185841125442	10.034181335242804	0.7468803710986897	0.9632746748278496
ID33060	33060	3	0.9007671475410461	23.548028615255905	57.38272145123766	0.0	166.0	166	1.0911943305963492	1		21002.51653944022	20466.0	17091.0	26257.0	8253989.0	1803.2441740884435	-0.9800157191680945	-1142.3292859138878	-0.165129298350817	0.02330683869802565	1.2308993831217638	1.106975866271364	-0.9859748422215671	1.1119478035847452	3.740710291473972	15.1288270764002	0.20537776374689237	0.6246031746031752
ID13096	13096	3	0.8660330176353455	23.653710604347484	50.07480876574528	0.0	58.0	58	0.8971613398783586	1		22407.0112781955	21596.0	17896.0	29392.0	5960265.0	2870.0973259193984	-0.9787628804998122	-719.6133041884221	0.00885080402491585	0.0034952735742756315	0.9308887561489532	0.8795328649545915	2.028491001670222	1.0583899627184632	2.528663119522423	7.168092649222292	0.618434370722776	0.8851913477537423
ID28977	28977	3	0.9598081111907959	22.74127938155133	56.073756869035115	0.0	144.0	144	1.359722667752089	1		19961.006557377044	20116.0	13535.0	26476.0	1.2176214E7	2364.625393416145	-0.9810275743176159	-872.9883298671931	-0.001463811880656084	-0.011149941306189291	1.4593333512599602	1.301333493251759	-0.49241622504050075	1.1214138103933624	5.808320173038366	11.513989787382227	0.5505651684385221	0.9153558052434462
ID42295	42295	3	0.8565393090248108	24.73072692837178	54.01084470768163	0.0	217.0	217	0.9630414324920374	1		21335.892156862745	20950.0	16456.0	28176.0	6528783.0	2845.679798031025	-0.9795005199989592	-716.5006663655491	0.013448624206444241	0.009205067631608072	1.1262367109002407	0.8555879959860505	0.6493654744426441	1.3163306593639994	2.913666338848209	7.411153173929408	0.6666196357078533	0.9027982326951403
ID21817	21817	3	0.9385318756103516	25.088999359563154	56.20413217820334	0.0	105.0	105	1.3910732744755674	1		20192.84663536775	20338.0	14303.0	25996.0	1.2903229E7	2223.947480608552	-0.9811260067231165	-943.9826390698571	1.6550869199753604E-4	-0.002494606551106964	1.4645251284877507	1.3371158301646486	-1.214344460647358	1.0952866576319071	6.079248364415763	9.216220115757137	0.8994024645068518	0.9755911517925246
ID4923	4923	3	0.9560421705245972	35.767079778293365	53.893208982871535	0.0	15.0	15	1.380702169564362	1		20882.833860759507	20938.0	14220.0	28317.0	1.3197951E7	2388.0938089823458	-0.9809758394507514	-901.8220609897364	0.012137265009046182	-0.003914496478563194	1.497724910701425	1.3032130634446342	-0.8707808926435302	1.1492555996504976	5.988938967289961	9.698227115344578	0.800156708411414	0.9445277361319342
ID24382	24382	3	0.9433648586273193	24.978030001171486	56.247849600345646	0.0	119.0	119	1.3817975304423677	1		20092.353312302832	20196.0	13324.0	26301.0	1.2738552E7	2328.2307546403445	-0.9810016799979531	-891.2290475931903	0.002902165336324718	0.008544163463226267	1.4573337450401662	1.3265933418476918	-0.08968589274308376	1.0985534896552231	5.998445219618997	9.24290534650856	0.8823310239484815	0.9737654320987659
ID40766	40766	3	0.9396081566810608	24.39419548421065	55.26135260964624	0.0	209.0	209	1.361946254957452	1		20052.54828150572	20147.0	14021.0	25850.0	1.2252107E7	2295.3819044810766	-0.9811299776811695	-908.4452205677583	-0.00616567674478952	0.004155099142828194	1.3957097187136722	1.3362669507756189	2.101530618391246	1.0444842012320597	5.827332677696409	9.710192392994097	0.776647603633047	0.9585613760750585
ID26431	26431	3	0.9020890593528748	24.36132835032682	57.029430974047564	0.0	130.0	130	1.3253508000690823	1		20208.179310344836	20273.0	15053.0	26334.0	1.1720744E7	2261.686748600256	-0.9811029794904705	-927.7820997716184	0.004205649708738429	0.013067566811995135	1.4515390444214245	1.1959401151452183	-0.8515706425203058	1.213722180600297	5.518379477002892	10.91818785801246	0.581728445977252	0.9170616113744073
ID6977	6977	3	0.8913731575012207	31.15150640673263	52.75960274975193	0.0	26.0	26	1.323637352940157	1		20726.140138408307	20893.0	15660.0	26698.0	1.1979709E7	2213.586728343251	-0.9810521410257454	-969.5804048607283	0.017531144146748737	0.026932361514754026	1.4297956613763303	1.1967948599260847	2.2880891708607343	1.1946873346904547	5.50412009850935	11.135227340233268	0.5578270745524142	0.9212410501193319
ID31041	31041	3	0.9331653714179993	22.290159182157634	55.36753097607172	0.0	155.0	155	1.0828432308253497	1		20466.886889460136	19982.0	15868.0	28158.0	7961619.0	3055.7574267422724	-0.9806527427525383	-678.982764669886	0.040381545168879734	-0.033388398934277586	1.1194325432949674	1.1060146687795365	0.4307234888699011	1.012131732873161	3.683672777499775	7.426957177922049	0.8392069442621607	0.9687499999999998
ID11586	11586	3	0.9062115550041199	25.3234807806979	51.66589472192957	0.0	50.0	50	1.3017384891972517	1		20385.360071301217	20665.0	14571.0	25021.0	1.1436187E7	2120.335465904931	-0.9811213250008797	-999.297981582795	0.013034751409691474	0.013388195347441411	1.3501707951176747	1.2433759419251293	-0.44128760761074326	1.0858910403455242	5.323501304257742	10.822467512640909	0.5711558734826317	0.9218106995884768
ID33605	33605	3	0.8727046847343445	24.18801709558557	56.18366916320089	0.0	169.0	169	0.8809949465529812	1		21211.171875	21048.0	16646.0	26083.0	5430060.0	2283.142222805847	-0.9799593804916303	-908.5704857726308	-0.02865039070381078	0.039712790031894867	0.9743608709733019	0.7689113846729836	1.0655968146471178	1.2671952716471946	2.438353722396619	8.293081015823569	0.44552774548516516	0.8015624999999985
ID8522	8522	3	0.8763945698738098	32.0310279762783	51.237867063809624	0.0	34.0	34	1.0187715127705252	1		20833.716374269006	20907.0	16197.0	26714.0	7125131.0	2653.1524763977577	-0.9809942658087326	-810.6182019478917	0.02402620674987988	0.026246570202361912	1.1276910400919824	0.9490544010160445	0.9364682021385139	1.1882259213852144	3.260644548857864	7.738961401451913	0.6841446902345724	0.9086092715231776
ID38731	38731	3	0.8753337264060974	25.67295301213406	55.573906210192874	0.0	198.0	198	1.0673631937997992	1		20805.253333333345	20100.0	15875.0	29567.0	7801970.0	3241.590392056841	-0.9803407214003536	-640.1095888470476	0.028190459245280186	-0.020990376515635678	1.1050437377726372	1.0447947389702112	2.8989665317919506	1.0576658711564815	3.579104001880424	8.099047460702916	0.6856718096052378	0.9436090225563909
ID44365	44365	3	0.9198482632637024	24.914355438460024	55.24844306508662	0.0	228.0	228	1.4019073421339436	1		20188.856923076895	20221.0	14907.0	27507.0	1.3122757E7	2319.9111094541176	-0.9810684111487596	-901.9503045653523	-0.003147173675767891	0.015188241352560874	1.4925298754968637	1.3306975512891666	-1.0031064664434302	1.1216146554496291	6.174310887706067	10.014520599213748	0.7736384191481142	0.9607988165680477
ID15184	15184	3	0.9166080951690674	22.256920665403722	52.14669743970833	0.0	69.0	69	1.3355853211666222	1		20064.181355932207	20166.0	14413.0	25977.0	1.1837867E7	2233.7311266894035	-0.9810695223794729	-931.0194566416847	0.017690717472669325	0.006162574187040758	1.3683130917673167	1.281126010773402	-0.8457904840527533	1.0680550392863235	5.603935747964166	11.248132532638909	0.5565986665745479	0.9298107255520505
ID26961	26961	3	0.9074521660804749	23.615742467211035	56.93075958044586	0.0	133.0	133	1.3196306577066605	1		20195.36521739129	20315.0	14799.0	26700.0	1.1612335E7	2265.9970920298456	-0.9810904636503133	-924.8057746751209	0.026693952311873416	0.025991996892854977	1.4016821489113533	1.156588992587298	-0.7005365353205442	1.2119103310639159	5.470848215357731	11.212275867047873	0.5468610356138699	0.9134920634920634
ID3413	3413	3	0.9385889768600464	37.99748224627443	53.94411709139742	0.0	7.0	7	1.3932468277925314	1		20832.447574334874	20824.0	14012.0	27999.0	1.3311934E7	2330.360672770194	-0.9810443356719506	-925.3302838787873	2.002390817631078E-4	-3.57817172459662E-4	1.5236928111920964	1.2779149623487667	-0.6538127119873943	1.1923272330982009	6.098260869073818	9.854133646097303	0.7891852622966467	0.9531946508172359
ID10075	10075	3	0.9302843809127808	29.266305626756196	52.61241937536648	0.0	42.0	42	1.3746620833888048	1		20761.453525641024	20871.0	14973.0	26597.0	1.2955147E7	2233.4925161429405	-0.9810681567290598	-963.4064040102195	0.0021866646438016917	-0.003191190831779714	1.4861708577545774	1.280604113766807	-0.6511143679684148	1.160523257560926	5.936654579480286	10.050578660791365	0.7385323281887662	0.9426415094339626
ID22363	22363	3	0.952470064163208	24.636652309886852	55.486801643712354	0.0	108.0	108	1.3867159473275783	1		20124.898894154787	20165.0	14319.0	27170.0	1.2739061E7	2406.482194626125	-0.9810595600581293	-866.336000589567	0.0029838578364319314	0.009944134373902819	1.4203869254740202	1.3487284050329305	-1.1926402400218892	1.053130430243545	6.041223355099635	9.748660130167265	0.7988125828316023	0.9606953892668183
ID18784	18784	3	0.9426953792572021	23.019146710520666	52.63412220330697	0.0	88.0	88	1.3719077987476522	1		20210.14903846155	20257.0	14045.0	26470.0	1.2611133E7	2340.0958435940474	-0.9810830668350211	-895.8203361243652	-0.006342709986864924	8.963918290338968E-4	1.4954435442757783	1.2635783969341337	-0.6902212431154326	1.1834988219996698	5.912888948657708	9.920617454020062	0.7549743206729399	0.9650892164468582
ID34144	34144	3	0.952206015586853	23.948947796456654	55.79970014812968	0.0	172.0	172	1.3069582233925996	1		19986.563604240302	20055.0	13691.0	26312.0	1.1312395E7	2296.1074214064124	-0.9810617984383798	-901.8484307261829	-0.006646201702929362	-0.030413593904365842	1.463274713603587	1.2006124210087026	2.535636267380195	1.2187735925422185	5.366279439738382	10.9175316028664	0.5657625970889419	0.8765527950310555
ID29540	29540	3	0.9500603675842285	23.866875819315005	54.67116200024734	0.0	147.0	147	1.3406732836719584	1		20064.910774410775	20141.0	13951.0	25491.0	1.1918557E7	2336.9343065733647	-0.9810683086282163	-889.8781749034124	-0.009810823894568398	-0.007764254721660965	1.3886653393764536	1.2872383001944336	-0.35713046673855736	1.0787942987453836	5.6467138834448205	10.777872038187265	0.610857064293331	0.923076923076923
ID27495	27495	3	0.8966254591941833	23.148754933037548	57.32444494170663	0.0	136.0	136	1.3429284127404288	1		20228.243288590595	20277.0	15126.0	26918.0	1.2056033E7	2231.549562890224	-0.9810486809162411	-938.4966814129646	0.007994145392094882	-0.005946956355574093	1.3889171271985552	1.248077820752631	-0.6929996050824413	1.1128449717670597	5.665726388102881	11.79042173646433	0.5121613268211165	0.8989441930618398
ID42855	42855	3	0.9360486268997192	26.704100847783433	54.45989187541924	0.0	220.0	220	1.0891125589122008	1		20665.29591836734	20198.0	15732.0	28939.0	8100796.0	3255.368255663758	-0.9805144582394095	-638.8707677227098	-0.0027567462479417535	8.75214972934772E-4	1.1752836655946746	1.016507026683478	1.2009042938895291	1.156198269902011	3.7264509129804257	8.144219668558943	0.7060026166480127	0.9311163895486945
ID31601	31601	3	0.9456177353858948	23.249181236771616	56.4307986860043	0.0	158.0	158	1.33218255048814	1		20165.815699658702	20145.0	14507.0	26646.0	1.1817168E7	2405.1396079015226	-0.9810453909970285	-867.9201487887029	-0.01886104020779773	-0.02211831295404206	1.4043090698387821	1.260982264470479	-0.7464388780163776	1.113662824138522	5.575416990977075	11.636690335862456	0.5174021908861746	0.8886363636363633
ID13682	13682	3	0.911411702632904	23.078931398596726	50.73643478663954	0.0	61.0	61	0.9088894368681771	1		22256.295620437962	21208.0	18320.0	30556.0	6098225.0	3057.4147360690863	-0.9786766278641413	-668.2082803315592	-0.014148529485080835	0.018255707467020776	0.9304900572571889	0.9002948650235881	1.477615694564499	1.0335392252101867	2.595206885825649	7.736543435857262	0.5448637467824066	0.8950819672131151
ID24946	24946	3	0.978644073009491	25.275475451059034	56.514701632677735	0.0	122.0	122	1.3790574969501455	1		20126.696343402225	20140.0	13552.0	26254.0	1.2659692E7	2432.020614450217	-0.9810689182098227	-857.7472279151652	-0.004620992559674146	0.005923501196372422	1.4051779261497905	1.3645287213906245	-0.03315147790895178	1.0297899224266525	5.974679588796403	9.549746412793583	0.8232671853228954	0.9632183908045974
ID12147	12147	3	0.9284358024597168	25.5540495221233	51.48416653017744	0.0	53.0	53	1.327062034868412	1		20414.112262521572	20613.0	14168.0	25421.0	1.1819771E7	2220.1289870656683	-0.9811166023276684	-955.4825783902321	0.011068780183405168	0.007910178362695239	1.4135542343496388	1.2665209029668272	-0.48327096848262363	1.116092305336916	5.53263885549644	10.059596799655779	0.6870384427659565	0.9297124600638972
ID44920	44920	3	0.8869238495826721	24.403799906356518	54.592121298796776	0.0	231.0	231	1.062390426415543	1		20866.572192513373	20226.0	15986.0	28912.0	7804098.0	3291.367382734033	-0.9801895768790685	-627.3661399749054	0.01850019368137803	0.00472537704727863	1.183239540596745	0.973532015081872	-0.4674238390692844	1.2154089667993477	3.5458321187288186	8.835739823481704	0.5707451047511846	0.8966346153846149
ID15737	15737	3	0.9234747886657715	22.66115296610502	52.13359003655422	0.0	72.0	72	1.2616026850650457	1		20137.791271347247	20361.0	14718.0	25630.0	1.0612616E7	2207.6543196643793	-0.9810897934682506	-946.5057243796243	3.107513067501407E-4	-0.04997931502820393	1.2802423217343846	1.2113677275141352	1.4275191892979562	1.0568568838808243	5.000288725070658	12.060945662802647	0.4319586987581898	0.8759367194004994
ID17274	17274	3	0.8828384876251221	21.565955520194763	51.88492859359935	0.0	80.0	80	1.2765051943389973	1		20123.371057513923	20345.0	14366.0	24927.0	1.0846497E7	2038.6327939949995	-0.9812720695961181	-1034.4068207139117	0.022869447596531967	0.0022002144287438163	1.2672780127748313	1.2143857479662008	-0.8051976805483203	1.0435547476551106	5.1191168791835615	14.549286461426796	0.3038935761513016	0.8602236421725246
ID35194	35194	3	0.914152979850769	24.390341772863827	55.66552083771837	0.0	178.0	178	1.3937896865030959	1		19982.60747663551	19997.0	14147.0	26280.0	1.2828834E7	2289.9371678237185	-0.981019254804692	-902.0339000878961	-0.0113221716339015	0.009239509578991128	1.4935574719379623	1.3155953184951372	-0.4896803548353456	1.1352711969562113	6.103013995238341	9.664449788559002	0.8211073918798036	0.9625187406296853
ID39293	39293	3	0.9266127347946167	26.328913508389878	55.33959150016673	0.0	201.0	201	1.3479886591442534	1		20155.37	20250.0	14424.0	25579.0	1.2093222E7	2314.73002130974	-0.9810413644404915	-901.1574292582332	0.0016315489035130014	-0.009524751443705938	1.4324212132485001	1.2648759968301642	-0.735393361312587	1.132459795931152	5.708504523583513	12.044774203243263	0.4944642389872902	0.9302865995352442
ID41341	41341	3	0.929094672203064	25.68601617971281	55.66721850959865	0.0	212.0	212	1.3839856514178182	1		20232.346518987342	20221.0	14757.0	27461.0	1.2786843E7	2431.8023515248274	-0.9809750878654613	-857.9921115767352	0.03131548408812088	-0.022931716817515328	1.4052498390798998	1.2820475937426463	-1.3230204825042446	1.0960980278256227	6.017457724277058	14.694869864499818	0.35018006828930953	0.8871758934828315
ID5503	5503	3	0.9269797801971436	34.055870291019076	53.873250487937675	0.0	18.0	18	1.4072930989717467	1		20788.33231240429	20752.0	14684.0	29637.0	1.3574781E7	2391.294449776953	-0.9810780914059082	-901.4781977381133	-0.0062096413379445934	0.010160522642836602	1.539001228229658	1.2942446343101612	-0.7852774476204464	1.1891115384457074	6.221842149351233	9.800629551160329	0.8139934402341188	0.9632082413539357
ID19328	19328	3	0.9276877641677856	23.691129139787037	54.024523944736764	0.0	91.0	91	1.4094416393051825	1		20144.667175572504	20233.0	14273.0	27212.0	1.3194757E7	2362.1511801590996	-0.9810561278329081	-883.298520564389	-0.00901177280119153	-0.019173781147578353	1.482454938703628	1.3687472845351856	-1.1480421221553974	1.0830742500483255	6.240854654009298	9.493008831589734	0.8702542691041374	0.9754829123328381
ID35712	35712	3	0.8860859274864197	23.47749599525857	56.32080735801265	0.0	181.0	181	0.908056739087435	1		21025.058823529398	20592.0	16937.0	26388.0	5718816.0	2388.89530820733	-0.9799571373424951	-860.6318763163556	-0.05994947512019292	0.022368684581376225	0.9802717980589271	0.821557942579625	0.8164469402427684	1.1931864415806797	2.590453759661127	9.720890045477104	0.3444876420263797	0.8062130177514795
ID28034	28034	3	0.9059700965881348	23.223000852786477	55.88226780175471	0.0	139.0	139	0.871498398345635	1		21490.15999999999	21138.0	17260.0	26611.0	5372540.0	2255.3531389842487	-0.9796826570785835	-918.9113192205696	-0.020868144224560434	-0.002611689769617774	1.0703425293083935	0.7182055459676646	1.0689870935663837	1.490301119669414	2.386069334586956	7.22851575198831	0.573845076486369	0.8325041459369815
ID7558	7558	3	0.8908581733703613	31.572038671942416	51.961517966741994	0.0	29.0	29	1.2894769428881665	1		20636.287272727266	20845.0	14507.0	25705.0	1.1349958E7	2066.2201300648203	-0.9809731323771864	-1029.851932824927	0.049839288847313465	-0.050642052023154936	1.2898831724536404	1.227329397310883	-0.7380514661550601	1.0509673892598146	5.223685654802901	14.893042881546371	0.2959511409737616	0.8653543307086602
ID22918	22918	3	0.9334363341331482	23.906076286765533	56.48258900556827	0.0	111.0	111	1.3491105808192343	1		20017.956521739146	20094.0	14750.0	26384.0	1.1970738E7	2231.753374307881	-0.981166318497953	-934.5680866635483	0.004885127365470393	0.005890691946842311	1.433211980467498	1.2568353078908705	-0.8530484354173152	1.1403339574161153	5.718010775912548	10.64575668569671	0.6340182537494718	0.9296754250386395
ID3977	3977	3	0.9541286826133728	36.94104586693231	54.050751551015246	0.0	10.0	10	1.3927037574823686	1		20877.982839313554	20907.0	14213.0	28355.0	1.3382787E7	2323.8447387933543	-0.9809755814710548	-926.527318155578	0.004994386726941915	0.003195983492302876	1.5109579919400862	1.3056077502558405	2.5185540617753595	1.1572832588072537	6.093507742909306	9.678989313773384	0.8173672086776297	0.9653614457831322
ID36233	36233	3	0.936190128326416	23.9482296267102	55.40043004952573	0.0	184.0	184	1.3115805480720926	1		20067.55341506132	20069.0	14391.0	27219.0	1.1458573E7	2372.2597462589906	-0.9808588824579424	-866.9647161375501	-0.045567666497790135	-0.02673586495989083	1.4343473789113579	1.232883344888025	2.5686953525068237	1.1634088373881233	5.4043044490544965	11.201135030673548	0.541284517959348	0.8868954758190324
ID39819	39819	3	0.9494873285293579	25.965926595646007	56.01219269036974	0.0	204.0	204	1.4072930989717471	1		20118.589939024416	20064.0	14491.0	27796.0	1.3197795E7	2466.6483656649457	-0.9809918321284781	-841.8707570667957	0.00419511966512654	0.0031011708604456777	1.4898534413164426	1.3466622243731705	-0.8850130115072063	1.1063304623473218	6.221842149351236	9.693887822924534	0.8320182895749653	0.9575713240673003
ID9101	9101	3	0.9519898891448975	31.616811707350383	52.18776787782607	0.0	37.0	37	1.358052588103097	1		20782.542763157882	21062.0	13752.0	26546.0	1.2635786E7	2197.0246425294476	-0.9811013968283162	-982.150265671044	0.006201657605295914	0.01969273334287171	1.414608601287687	1.304654354256182	-0.8156699766841665	1.084278450206218	5.7940607945448015	10.160310539611935	0.7053082241919819	0.9508580343213731
ID10638	10638	3	0.9356321692466736	27.49993898153071	51.30039038731667	0.0	45.0	45	1.3052206313678196	1		20608.87010676158	20745.0	14119.0	25878.0	1.1582185E7	2298.2771496357786	-0.9811319807047467	-932.5731317132295	-0.0161030570880505	-0.022265056286304045	1.2987428745365812	1.239798766536584	-1.0880672261786717	1.0475432865324261	5.352020061244841	11.515089868397665	0.5072159864858439	0.908064516129032
ID19862	19862	3	0.9197453856468201	23.739915563418574	55.149478805499385	0.0	94.0	94	1.3959590102851054	1		20103.26863354036	20256.0	14423.0	26880.0	1.2946505E7	2307.6152504041856	-0.9811120292321537	-905.0374904653808	-0.001058977717103217	-0.0023739779695028307	1.4915546739507168	1.3411190167412415	-0.871030111365153	1.1121717426504145	6.122026499896392	9.716442873756133	0.8148740089895372	0.9533678756476678
ID30103	30103	3	0.9528780579566956	23.014283440054836	54.352466809183404	0.0	150.0	150	1.3429284127404293	1		20046.786554621856	20205.0	14120.0	26023.0	1.1927838E7	2329.6992796980576	-0.9810495124536085	-890.9337994923877	0.00744629953670435	-0.0027898623357692546	1.410959836134282	1.2496458407057347	-0.3270957379189671	1.1290877704497826	5.665726388102884	12.109765552737521	0.48550531780165457	0.9176289453425709
ID43421	43421	3	0.9351709485054016	26.644717119399722	54.15449558974951	0.0	223.0	223	1.3724590978652422	1		20253.95032051283	20361.0	14491.0	26059.0	1.2638465E7	2278.4024039624614	-0.9809878761761212	-917.3653067193061	0.02274136331361052	0.016024943364062166	1.443589703178214	1.3118445678839143	2.2052718382094088	1.1004273970557445	5.917642074822227	10.666982616742622	0.6535448291831433	0.9325842696629218
ID12703	12703	3	0.9482489824295044	25.492155781451846	51.51406720241289	0.0	56.0	56	1.3282016332191355	1		20412.389365351606	20627.0	14207.0	25145.0	1.1900423E7	2216.7924680528663	-0.9812184259317235	-962.1272387343151	0.011261528567104632	0.008012024542190764	1.389651970021384	1.2921790035111487	-0.66720744620061	1.0754330214663594	5.5421451078254735	10.862234460581776	0.5902682330016022	0.9188337273443656
ID14239	14239	3	0.903470516204834	22.07404596530225	52.397387866268126	0.0	64.0	64	1.3485497366541468	1		20244.847176079747	20284.0	15088.0	26838.0	1.2187398E7	2220.7331035879533	-0.9810941751570269	-946.1569835525057	0.04362085988695547	-0.0022258516230836164	1.476214762696648	1.269282272731864	-0.9406464421458113	1.1630311038059369	5.713257649748035	11.424160759142953	0.5501043285033425	0.9289026275115916
ID25508	25508	3	0.8984349370002747	24.810505556715828	57.028456831068574	0.0	125.0	125	1.397583793388256	1		20072.707430340575	20267.0	14365.0	25565.0	1.2966969E7	2214.234423737138	-0.9810447348127485	-938.363915183039	6.382752085955644E-4	0.006545277273230067	1.4158601468362138	1.3850430762239798	0.303966554544459	1.0222499004841423	6.136285878389951	10.298435509514508	0.7270645015092598	0.9506627393225331
ID32169	32169	3	0.8812981843948364	22.850011188388713	56.82737872549754	0.0	161.0	161	1.2561945038597064	1		20272.96374045801	20290.0	15125.0	26296.0	1.0623033E7	2244.620368158744	-0.9807417774882853	-919.904652221049	-0.022094086466203037	-0.02938932083376998	1.2019118580336838	1.0466721530304075	2.630968855036844	1.1483174120509598	4.9575105895900125	14.029555967260144	0.316508707742196	0.8337330135891285
ID6058	6058	3	0.9134683012962341	32.89164506946914	53.404724651417624	0.0	21.0	21	1.4115869094041134	1		20799.277693474945	20792.0	14732.0	28249.0	1.3706724E7	2309.8395502712087	-0.9810500143609572	-932.3494069930508	0.004312714065133751	0.004344204256453629	1.5208830439978545	1.3399148416296303	-0.6182145599151179	1.1350594804578231	6.259867158667359	9.751480088200932	0.8272445307067252	0.9543478260869561
ID2477	2477	3	0.9327324032783508	39.78305344963965	54.663700163641586	0.0	2.0	2	1.3440545583578125	1		20568.70854271355	20647.0	14685.0	26346.0	1.2279519E7	2257.7470942857517	-0.9810661175232804	-944.105065601069	-0.0030528453398559695	-0.0025198113669794584	1.4316669854673065	1.2582443246326536	-0.6604952863454085	1.1378290825077109	5.675232640431908	11.156679241156102	0.5729591227199875	0.9328124999999997
ID37296	37296	3	0.8802804350852966	25.6952625430949	56.000560373141376	0.0	190.0	190	1.3608349155190518	1		20152.08603896105	20212.0	14340.0	26746.0	1.2413685E7	2171.1498457609655	-0.9808808579414394	-952.3751729904698	0.016474270812171187	-0.010111254048017304	1.4755000262822897	1.2572230186337083	-0.9339031220239814	1.1736183671579563	5.817826425367393	12.123897206277098	0.49737749757728666	0.9203007518796991
ID47024	47024	3	0.9274767637252808	27.98352974377267	53.4577170748877	0.0	242.0	242	0.9286502127352434	1		22729.21328671328	21649.0	17434.0	32491.0	6500555.0	3761.5782857682484	-0.9784417485681673	-548.4862405416067	0.0032816790040186544	0.010711473356228848	0.9991904860581943	0.8911781927241202	-1.4539784015141561	1.1212016790984372	2.709281913774026	6.400903453305527	0.8309626593921857	0.9390444810543657
ID23474	23474	3	0.9046128988265991	24.195884611773497	56.39208297603558	0.0	114.0	114	1.317335646130301	1		20041.811188811156	20161.0	15203.0	26124.0	1.1463916E7	2185.5705742130212	-0.9810580533370103	-949.8876145180977	0.030440690624695038	-0.02590518877877061	1.3505522159952439	1.2190212273743901	-0.8291548815589206	1.1078988500505065	5.451835710699671	12.452919895890656	0.4417842563715082	0.8775822494261668
ID45494	45494	3	0.9031497240066528	24.354662074355453	54.19449527518987	0.0	234.0	234	0.9302779970041758	1		22289.06993006994	21136.0	16961.0	31494.0	6374674.0	3446.7084540213796	-0.9786330922738544	-592.3734915636908	-0.007598341909414732	-4.709831080824732E-4	0.9763082563543792	0.9064348801621035	3.1052807895552945	1.0770859305191123	2.718788166103058	6.7252970843797355	0.7553744439510484	0.9392446633825939
ID40375	40375	3	0.9650403261184692	24.825251049061094	55.644189087328726	0.0	207.0	207	1.3779599579804616	1		20105.813694267505	20266.0	13451.0	25749.0	1.2626451E7	2363.047163442633	-0.9810888093743375	-882.8129792490438	-0.0024209360708315436	0.012054651772045325	1.4231217247467989	1.3327885014870393	-0.5027995875551241	1.0677776129963392	5.965173336467383	10.560595922431856	0.6721343341349848	0.9514783927217595
ID32700	32700	3	0.9463691711425781	24.903458229956406	57.033221129995525	0.0	164.0	164	1.3779599579804613	1		20082.658653846145	20330.0	14267.0	25981.0	1.2531579E7	2294.527489167339	-0.9811760917541442	-912.4206320656234	6.436253227086335E-4	-0.008116464677609916	1.4040654202080367	1.3697251175378493	1.2497113530234008	1.025070944695762	5.965173336467381	9.629513277320022	0.8083961925052161	0.955826351865956
ID20925	20925	3	0.9422590136528015	24.309168686685492	55.79395223705817	0.0	100.0	100	1.4051412734026882	1		20318.544478527616	20481.0	13851.0	26919.0	1.3247691E7	2314.3704832653116	-0.9811264352710459	-912.7687234571717	0.0033356616342341905	0.01534040190872484	1.479398710666673	1.3482649063380343	-0.506896985029303	1.0972611567001367	6.202829644693178	9.790956635387458	0.8131103022938833	0.953947368421053
ID4545	4545	3	0.9492201209068298	36.48465114395326	53.99031639211802	0.0	13.0	13	1.3823448853976592	1		20851.281200631904	20847.0	14092.0	28498.0	1.3198861E7	2348.6242491805847	-0.9810029457939734	-916.9238090264815	-0.008655664470009431	-0.0036768708566587665	1.5113359233713153	1.2894301720321881	-0.8457557762931087	1.1720959817385037	6.0031983457835025	9.47073079190211	0.8410572774650772	0.9641221374045802
ID20417	20417	3	0.9540143013000488	24.147213718551917	55.66772122059144	0.0	97.0	97	1.367489404667208	1		20210.623376623364	20336.0	13433.0	26396.0	1.2449744E7	2321.0918003665997	-0.9811506710476724	-906.4778551819365	0.01062462927811631	-0.013612508420474177	1.437374465094566	1.3032922093206336	-0.5552466422526017	1.102879657236519	5.874863939341581	11.677372583054929	0.5413989416961665	0.9321266968325789
ID28611	28611	3	0.9014749526977539	23.131762175277714	55.45926168699769	0.0	142.0	142	1.3040609504357212	1		20006.43008849557	20073.0	14533.0	26190.0	1.1303633E7	2315.98598340625	-0.98096741359074	-890.4723537063422	-0.01999599200542142	-0.015959498847220945	1.3743322493799692	1.2533332962572052	3.0721728624880154	1.0965417207729977	5.342513808915795	10.356755249415134	0.6259045247329409	0.9205569205569206
ID37831	37831	3	0.9735978245735168	25.642647878066533	56.938599080241765	0.0	193.0	193	1.3669361012236927	1		20139.957860615883	20158.0	13587.0	26167.0	1.2426354E7	2432.3383386519113	-0.9808739891035203	-849.2848698488058	0.026589349810631335	0.014989198996359759	1.4592460078770053	1.2668970879826764	-1.0913619887362989	1.1518267913936189	5.870110813177062	10.852665898628638	0.626301276693915	0.9434682964094732
ID11213	11213	3	0.9352728128433228	26.232024952553132	51.5238954421112	0.0	48.0	48	1.3190572791622326	1		20522.52339688042	20711.0	14319.0	25383.0	1.1841496E7	2237.8226241388943	-0.9810892730094077	-951.5582902603588	0.010240895567386997	-0.02054919813316938	1.3329692926489694	1.2578220034799616	-0.41164386992390317	1.0597439772567987	5.466095089193222	11.997465142420477	0.4772083705829951	0.925925925925926
ID9679	9679	3	0.9177991151809692	30.567596493266084	52.85662536195227	0.0	40.0	40	1.3395442954433663	1		20929.013468013472	20868.0	15634.0	28028.0	1.2431834E7	2383.6339262962856	-0.9809947470418859	-906.4257247001134	0.01887341415790284	0.002757541292481866	1.4556244631842756	1.2897306689760926	2.551619362057785	1.128626695633969	5.637207631115794	10.67113880188765	0.6220887640960877	0.903274942878903
ID41935	41935	3	0.9395874738693237	26.081754597539256	55.590117258596855	0.0	215.0	215	1.038626740239601	1		20991.036516853917	20134.0	16066.0	30678.0	7472809.0	3375.2662812117946	-0.9800756673851773	-611.8312604862783	-0.007681375381378011	-0.007426051454049143	1.056202015846776	1.0008147563548548	-1.3920124719276314	1.055342169107949	3.3889789552997946	9.326489370088748	0.489601045862309	0.8835192069392819
ID21457	21457	3	0.9305294752120972	24.819716106340277	55.54396530294389	0.0	103.0	103	1.3801541631250083	1		20269.966666666656	20326.0	14886.0	25933.0	1.2770079E7	2359.5412222487794	-0.9810811395122642	-890.9747846783848	0.025328809410215484	-0.00719876191228801	1.3522524919832695	1.3166097377925519	-1.4500216152122736	1.0270716167195275	5.984185841125444	13.242430546126513	0.42882443947408544	0.9236977256052826
ID26065	26065	3	0.8905000686645508	25.143824388843242	56.32305220158719	0.0	128.0	128	0.9495937872968435	1		20859.46822742475	20877.0	15737.0	26170.0	6236981.0	2483.5708031763065	-0.9804419827572386	-842.0807852000024	-0.03952310034917048	0.022602167451709346	0.9119603389552234	0.8875580924139111	1.7645223847517322	1.0274936894270716	2.8328631940514377	9.303112937484665	0.41131910246569503	0.8119891008174385
ID43985	43985	3	0.9760899543762207	24.87617536949007	54.89889777172164	0.0	226.0	226	1.3602789053158544	1		20135.947712418292	20224.0	13279.0	26695.0	1.23232E7	2434.2706803508336	-0.9810936730148924	-858.4925139414278	0.007707662238312611	0.004055618367479521	1.4462029037878148	1.2810317520839445	-0.25436415370882887	1.1289360325652933	5.813073299202872	10.442173395590535	0.6699368426479323	0.9458623356535187
ID3026	3026	3	0.9540335536003113	38.80851579822047	54.01815219955366	0.0	5.0	5	1.3724590978652422	1		20785.983922829586	20788.0	14582.0	28433.0	1.2928882E7	2420.5995204470437	-0.9810142539603393	-887.4119856788082	-0.022604655428972716	0.007418788687394751	1.5229760782605473	1.2439273270864841	-0.7753989451041153	1.2243288213851276	5.917642074822229	9.627338267406758	0.8023171850394607	0.97265625
ID24020	24020	3	0.9658128023147583	24.802730594444288	56.43587869228137	0.0	117.0	117	1.3491105808192354	1		20011.66555740432	20264.0	12991.0	25898.0	1.2027011E7	2369.0706369717495	-0.9810885897622837	-876.4346335166558	-0.009772643783744935	-0.011815493723630936	1.399790217716764	1.3153232355249944	-0.3910832486282571	1.0642176614161734	5.718010775912557	10.224672146462273	0.6873153622089498	0.9225460122699389
ID8149	8149	3	0.9029747843742371	31.627776480785304	51.67365216335524	0.0	32.0	32	1.3063792828444187	1		20775.810954063614	20923.0	14758.0	27375.0	1.1759109E7	2198.3024918364404	-0.980831790445009	-967.1938209952641	0.03189304270966984	0.03308935499070509	1.2393599453960482	1.1593027071901891	-1.0935638467768214	1.0690563713077963	5.361526313573871	15.208463209439202	0.2912913865418426	0.8564920273348523
ID6616	6616	3	0.9397817254066467	31.85455704227939	53.13465425456619	0.0	24.0	24	1.3708045353615297	1		20841.615755627005	20861.0	14720.0	27512.0	1.2963485E7	2330.037167764757	-0.9809918425080871	-923.2597571658907	0.009565216335644389	-0.004963488732518544	1.5125069041787873	1.2854860469535565	2.3012790953159104	1.1766031282589509	5.9033826963286735	9.971309184891037	0.7461161427136265	0.9488158899923604
ID38360	38360	3	0.8779573440551758	25.07135631607988	56.22764331856679	0.0	196.0	196	1.0128137335389906	1		20985.772189349118	20510.0	16397.0	27042.0	7093191.0	2756.46061463884	-0.9801420733202068	-751.5507065171932	0.007860101795764327	0.014107766946712562	1.092028654939449	0.9461636004726434	0.7047094371757189	1.1541647283767211	3.2226195395417343	8.242611517920633	0.5960589820762688	0.8725868725868714
ID14812	14812	3	0.9258617162704468	22.47151952721579	52.28285098832015	0.0	67.0	67	1.368042484327704	1		20143.677419354848	20268.0	14463.0	27393.0	1.248908E7	2317.914977749903	-0.9810875159178074	-901.6343022268359	0.013490466167375245	0.026947255993474282	1.4500873201458144	1.2576666847086473	-0.7001781467511816	1.15299811768628	5.879617065506088	10.859298984575997	0.6265494090494467	0.948619631901841
ID33244	33244	3	0.910884439945221	23.98246535298291	57.29714450677563	0.0	167.0	167	1.2489471673958048	1		20249.788349514594	20223.0	14708.0	26252.0	1.0428641E7	2252.7373758804874	-0.9807621922264892	-916.532889688848	-0.11049620590165077	0.008157944897742735	1.2349324167403062	1.1221083819467128	-0.7355269743990166	1.1005464682456594	4.900473075615827	14.389529525973499	0.29740939403888134	0.7804693414080235
ID30687	30687	3	0.9271579384803772	22.073336610448283	54.573430000237366	0.0	153.0	153	1.0487740672894996	1		20359.432506887057	20003.0	15341.0	27485.0	7390474.0	2975.415354772425	-0.980873755320018	-701.8292614993541	0.008424297908654956	0.005555784525854827	1.1358041514756259	0.9899374459395736	0.5849008308032397	1.1473494170104928	3.4555227216030198	7.233094597656176	0.8299947148881569	0.9490861618798954
ID18407	18407	3	0.8908880352973938	22.099622837073237	52.25712220236168	0.0	86.0	86	1.3219216848789068	1		20199.679376083168	20359.0	14701.0	25378.0	1.1655215E7	2077.2653604979337	-0.981158670224939	-1012.7685059040837	0.054343884315613586	0.008399690240329957	1.3922726612424061	1.1947830801834967	-1.3149047230087092	1.1652932522517634	5.489860720015786	11.84114530682255	0.49202114728007873	0.9101654846335698
ID13289	13289	3	0.9042686223983765	23.630149393930623	50.2017470172904	0.0	59.0	59	0.997005190973378	1		21429.64133738601	20908.0	17234.0	28246.0	7050352.0	2655.536160137572	-0.9799339187272071	-788.1827067371589	-0.005202749631213748	-0.0025139831107499943	1.0321691872900556	0.9599029249067631	1.1207055992659274	1.075284969457002	3.1228038900869066	7.995772040660941	0.6138097291841142	0.8806970509383372
ID46057	46057	3	0.8762372732162476	23.770577956299896	53.84907187182026	0.0	237.0	237	0.9229303593847721	1		22599.476868327398	21472.0	16673.0	31999.0	6350453.0	3637.166855681791	-0.9782561414317202	-559.0892290115662	8.930123518778047E-4	0.007910474812144635	0.9650916520211368	0.9031297154588831	-0.1826133205385063	1.068608014443164	2.6760100306224195	6.6679443961430875	0.7563340659005606	0.9414715719063547
ID29162	29162	3	0.9400806427001953	23.226355699971887	55.91175433029678	0.0	145.0	145	1.3423649856492406	1		20008.96296296297	20082.0	13518.0	26239.0	1.1885324E7	2379.668383229117	-0.9810942432180424	-872.6795447213995	-0.0020548804425588683	-0.016865906997468243	1.4337441193516003	1.2196130967740326	-0.4338517484923609	1.1755729117241855	5.660973261938373	12.64870182850542	0.44464054089866184	0.9196911196911196
ID26607	26607	3	0.912858247756958	24.21854029316003	57.103381561136416	0.0	131.0	131	1.3202037872267143	1		20220.979094076658	20316.0	15092.0	26952.0	1.1606842E7	2280.096026784779	-0.9810330646997313	-917.4143317888429	0.0019861754768067522	-0.0018187540080457924	1.4650516283513317	1.2046951235490113	2.352745728183898	1.2161181694131165	5.4756013415222515	10.241589251632993	0.6560047395508264	0.9078014184397161
ID24563	24563	3	0.9411106109619141	25.10472051544819	55.94362399381295	0.0	120.0	120	1.4217327374445239	1		20114.209267563532	20147.0	14067.0	27014.0	1.3456406E7	2363.773925676985	-0.9810851406749821	-882.7355244127139	0.002377832231354091	-0.0018522655311894848	1.4792475530089588	1.371665758718771	-0.49239105175454945	1.0784314936830357	6.350176555793169	10.159887842382137	0.7730682496649238	0.9604601006470167
ID22005	22005	3	0.8998197913169861	24.904066995277947	55.665571148769914	0.0	106.0	106	1.4013676280264995	1		20145.625577812032	20192.0	14745.0	26423.0	1.3074511E7	2243.1098335419106	-0.9809926730887587	-927.0537900835066	-0.0036653469867256	-0.0071776458164616455	1.4405621426525992	1.3502059338475219	1.4378710349980182	1.0669203167753825	6.169557761541563	10.407362226695188	0.7157849419749996	0.9502196193265002
ID5111	5111	3	0.9577431678771973	35.30846495520826	53.67083925184328	0.0	16.0	16	1.386170318367903	1		20852.121069182376	20919.0	13874.0	28194.0	1.3261949E7	2364.37490454796	-0.9810415225207831	-912.7415575782148	-0.005848152228196855	0.02503268300549057	1.550821834745252	1.2589797310881805	2.313892317721377	1.2318084210973135	6.036470228935103	9.824262051500309	0.7859466199258296	0.9570459683496604
ID40952	40952	3	0.9452275633811951	24.440106332546563	55.77473457485523	0.0	210.0	210	1.379605939006805	1		20036.96496815283	20251.0	13952.0	25870.0	1.2583214E7	2255.1962210816646	-0.9812056838938498	-927.7076281419484	0.003474723376055976	0.003998009887808169	1.4217491365395083	1.364321696586506	-1.4556248085941026	1.0420923013221033	5.979432714960929	9.550445740509556	0.823801473028684	0.9537528430629266
ID42488	42488	3	0.9193897843360901	25.049859154133802	54.3459400455349	0.0	218.0	218	0.9591058155668202	1		21832.84158415843	20836.0	16021.0	31153.0	6615351.0	3584.9550711603815	-0.9787470385320067	-560.928553933486	-0.0025694957722252995	0.017513797703664527	1.0152002401515532	0.9336408174400903	0.8499185030811179	1.0873563164634201	2.8899007080256327	6.663147378907227	0.8179635418356136	0.9529780564263323
ID33789	33789	3	0.9195346236228943	24.097744418226114	56.08541319319264	0.0	170.0	170	1.396500814695294	1		19980.185069984447	20084.0	14157.0	26420.0	1.2847259E7	2216.9611027522137	-0.981126623976604	-937.0157637516014	0.006565766910042804	0.004937390243581016	1.480568855639742	1.3482437154932767	-0.39707806853247085	1.0981463059132837	6.126779626060921	9.41475334788771	0.8686088105187848	0.9684447783621335
ID27134	27134	3	0.8924902081489563	23.343385906775147	56.84296726369291	0.0	134.0	134	1.3276319563182901	1		20089.93664383561	20211.0	14968.0	26329.0	1.1732523E7	2256.0075014837557	-0.9811582001001464	-927.4375466074277	-0.0063971698180555125	0.005129568481645468	1.4435662879018751	1.2256941633669562	2.336006793868128	1.1777540687119115	5.537391981660944	10.28375615336489	0.6579783307004247	0.9402744148506859
ID44542	44542	3	0.9326679110527039	25.221913431945904	55.13543458147066	0.0	229.0	229	1.425983069012059	1		20271.944858420262	20284.0	14991.0	28349.0	1.3602475E7	2347.4244441164597	-0.9810178049813799	-892.6151383153717	-0.0022487132973028085	0.00465450990613398	1.5259066514779671	1.336181398812291	-1.1461605755268902	1.141990640518061	6.388201565109286	10.059548348065144	0.793289142589415	0.9498233215547702
ID7167	7167	3	0.9571991562843323	30.700618647556723	52.81700282930544	0.0	27.0	27	1.3674894046672081	1		20661.799352750804	20673.0	14759.0	28946.0	1.2768992E7	2438.761799283861	-0.9809995853310816	-874.8518135496894	-0.004465500746933861	0.02804539658500266	1.4928299003023695	1.2897384461293373	-0.6433936240849061	1.1574671630380056	5.874863939341584	10.061535461002405	0.7292545585694374	0.9392097264437693
ID9600	9600	8	0.9626216292381287	8.727255427250435	14.502058036407018	0.0	40.0	40	1.3817975304423669	1		22212.561904761893	22286.0	17409.0	28126.0	1.3993914E7	2240.95823214724	-0.9808447551710838	-1015.096783636816	0.032678807429573443	-0.039765824192195987	1.451086305671748	1.267195666671276	1.63466931137276	1.145116215148939	5.99844521961899	16.647955634154947	0.2719735946881725	0.8264571054354942
ID15104	15104	8	0.9678850769996643	6.770768901708337	15.951106371681183	0.0	69.0	69	1.5034536143079658	1		22030.55674232309	21903.0	16961.0	30958.0	1.6500887E7	2443.5300992704615	-0.9808296686056361	-922.5751420451655	0.07202395398831647	-0.08703237142540134	1.430686998767072	1.400034457272064	-1.2968209050044044	1.0218941336306349	7.1011704897866625	19.53716943217464	0.2337849328230834	0.8309232480533927
ID3713	3713	8	0.9191679358482361	8.960379992830683	13.936563321959873	0.0	9.0	9	1.0335157164753856	1		22643.113314447593	22436.0	17690.0	28369.0	7993019.0	2544.7212672574665	-0.9802755282181563	-884.4406507773502	0.02757997058828572	0.020529428767888998	1.0556536500203655	0.9980079796112231	1.134563858216712	1.0577607309628911	3.355707072148183	9.66420730967217	0.4515038231622042	0.8199767711962835
ID3333	3333	8	0.9706320762634277	9.21041871372283	13.324840386427471	0.0	7.0	7	1.1714354924360626	1		22164.609756097565	21741.0	17550.0	28587.0	9996239.0	2704.9104685602497	-0.9807618165129233	-835.481190632653	0.014403489323375467	0.013935047907648431	1.254312331374738	1.1244934972527252	0.1289323152817308	1.1154464960795025	4.311085431215866	8.736511830481756	0.7097744380473776	0.9283520982599797
ID8069	8069	8	0.9100935459136963	9.14611388889538	13.965383572334678	0.0	32.0	32	1.1259957311625424	1		22260.83293556088	22360.0	17468.0	28231.0	9327289.0	2581.6792151831787	-0.9806117767060013	-872.2243755140313	0.012914132702716843	0.009107122729354225	1.1656640937226177	1.1163031550687934	1.0663956084428978	1.044218220140014	3.983119725864273	8.238732397725148	0.7374157874582515	0.9300776914539399
ID12808	12808	8	0.9623434543609619	6.811778490920307	15.737665683322552	0.0	57.0	57	1.4418102248778712	1		22312.11756168362	22149.0	17641.0	30025.0	1.5373049E7	2413.0009780708306	-0.9807858667378507	-943.9884655611447	-0.009089214017449238	-0.0727693954794995	1.4517665123481454	1.3505600664660502	-0.17837502235483538	1.0749366491687538	6.530795350044762	19.58030811330117	0.2140606775986855	0.8072855464159812
ID10380	10380	8	0.9410598278045654	7.203331264844348	13.844633424012944	0.0	44.0	44	1.4616119431652366	1		22155.33943661971	22307.0	16700.0	28196.0	1.5730291E7	2208.0551709125757	-0.9810210891396841	-1037.30277753949	0.048388357302947695	-0.013586718210500483	1.5633133971328503	1.298189564555767	1.5006971920535	1.2042258232662708	6.7114141442963655	15.408380386956381	0.3552302325766257	0.8732220160791586
ID14348	14348	8	0.9014068841934204	5.904850500792249	15.18152819504877	0.0	65.0	65	1.428103491103788	1		22079.233283803867	22113.0	17524.0	27905.0	1.4859324E7	2166.83924279782	-0.9809150595278631	-1047.4369346868073	0.0031340485726992972	-0.11744538952729666	1.4431543927894668	1.2684018776865071	0.7299391136420696	1.1377737751553145	6.40721406976735	17.883638995169555	0.25174874220833315	0.8259803921568623
ID14732	14732	8	0.9461501240730286	6.10869115694123	15.553612858779552	0.0	67.0	67	1.1545232651096167	1		22071.043181818153	21708.0	16747.0	29049.0	9711259.0	2923.408009876235	-0.9808320191057769	-772.6480104153486	0.038666288584247775	-0.004128961601288521	1.22084795435235	1.1400984505520202	1.0803051914425854	1.070826781460173	4.187504150938453	8.022835283027757	0.8175406631916703	0.9452789699570813
ID2573	2573	8	0.9615391492843628	8.994905492810812	12.879898886569562	0.0	3.0	3	1.0335157164753854	1		22520.963276836163	22402.0	17514.0	27744.0	7972421.0	2604.0156560380383	-0.9806492927810395	-876.5773497592527	-0.010479725895820902	0.028293086707051603	1.0585776506912397	1.011374410603962	-1.0721014030792857	1.0466723693939313	3.3557070721481828	9.926480369832039	0.42796014998082693	0.8238039673278879
ID6158	6158	8	0.8728167414665222	8.430720076650372	15.10638899786811	0.0	22.0	22	1.389440878128625	1		22046.187993680895	22077.0	17010.0	27743.0	1.3955237E7	2144.003273272919	-0.9808765763050061	-1054.840447450131	0.04121571199043359	-0.05277609439381396	1.4613944681838604	1.2518878274173424	1.4876423925063849	1.1673525664026405	6.0649889859222155	16.181087540613294	0.2910881095671715	0.8389217619986856
ID9998	9998	8	0.9466085433959961	8.51979449532727	13.800866133690658	0.0	42.0	42	1.1117976787972441	1		22264.54257907543	22306.0	17188.0	27410.0	9150727.0	2606.3251327439634	-0.9807935435858589	-872.4600184909082	-0.004617886363420335	-0.0054917789985098305	1.1731320551294842	1.055962177587838	-1.3190810772385149	1.1109602976588615	3.883304076409442	8.603275877808148	0.6593007408350099	0.9305239179954442
ID13201	13201	8	0.9110803008079529	7.338823793174347	15.495587751341178	0.0	59.0	59	1.183641620956006	1		22423.306695464336	21931.0	17644.0	30957.0	1.0381991E7	3275.9428187350486	-0.9807589422403954	-697.7931043406008	0.014937891442933369	-0.002044755044106784	1.210352334531429	1.169302190306815	-0.9087621279467601	1.0351065315406984	4.401394828341668	8.295126838407821	0.8038113434023432	0.9497435897435901
ID5784	5784	8	0.865470826625824	8.731099859882322	14.400515876966415	0.0	20.0	20	1.3697003833214225	1		21978.49919484702	22127.0	16364.0	27544.0	1.3648648E7	2112.6818651434014	-0.9808962108267619	-1068.3104206846792	0.058823881688999	-0.045638218068101366	1.4219009308187012	1.2775296564888705	-1.4049461693802572	1.113008158829453	5.893876443999644	16.761305132942105	0.2636302410233305	0.8036292935839277
ID12441	12441	8	0.950671374797821	6.533467410899691	15.616653147607893	0.0	55.0	55	1.1610571218350165	1		22249.474157303386	21863.0	17586.0	30521.0	9901016.0	2993.4074007743807	-0.9808956405793904	-763.2630583665962	0.0056091502149500415	0.006647748996050772	1.2601797407461401	1.1114581796418197	1.5086739101298199	1.1338076086247777	4.235035412583612	8.294914406846296	0.7734693205064431	0.9408658922914465
ID2202	2202	8	0.9446102380752563	8.819945823573626	13.046227703300337	0.0	1.0	1	1.1253236954529238	1		21938.14047619046	21748.0	17459.0	28218.0	9214019.0	2676.5760154303216	-0.9807192705204341	-833.8183999393393	-0.009836238690009226	0.005190135424534438	1.207466823258063	1.0776532672408492	-0.16970045714181164	1.1204594835494535	3.978366599699759	7.47868801137078	0.8938483275704535	0.9653979238754328
ID13596	13596	8	0.9577141404151917	6.891204547876276	14.79510019202944	0.0	61.0	61	1.14333001791076	1		22794.12731481482	22479.0	17806.0	30265.0	9847063.0	3065.836899325548	-0.9803309338477537	-741.1274247128601	-0.009588670336389674	0.005316203575996256	1.2312408114884532	1.0426801733047952	-1.3099960176776135	1.1808422592193457	4.1067010061416855	10.424745857812132	0.4748670066154519	0.9018789144050106
ID16419	16419	8	0.9237620234489441	8.180070446503047	15.630173698321975	0.0	76.0	76	1.0172853390941285	1		23759.194767441855	22799.0	18322.0	33001.0	8173163.0	3582.954645823056	-0.9789662740354916	-617.2653824616946	-0.007183405149064129	0.027022943550587136	1.1610740707940703	0.9365336482251545	2.1813100993458088	1.2397569195665818	3.2511382965288336	7.114919461657678	0.8070590857479323	0.9499999999999996
ID16036	16036	8	0.9202035665512085	7.80197446995373	15.745622083877405	0.0	74.0	74	1.0821443967862316	1		23036.22857142859	22043.0	17548.0	33410.0	8868948.0	3905.542852621222	-0.9798292664463193	-573.0449399353015	0.007741020515217188	0.01438695776586667	1.1701062285323183	1.016431513160456	-0.17560503787868242	1.1511904278666367	3.6789196513352582	7.859762889408751	0.7483612257540173	0.929171668667467
ID15656	15656	8	0.9477195739746094	7.3426794709068	16.101150371405684	0.0	72.0	72	1.108390383996865	1		22565.606356968223	21635.0	17493.0	34738.0	9229333.0	4080.3216729762244	-0.9801356987923974	-545.7522275077063	0.00804231058922387	0.0037311083718266306	1.2357309355084864	0.9902471162411322	-0.39012191002829394	1.2479015745071629	3.8595384455868604	8.350109236031486	0.6956021593148314	0.9430894308943084
ID4651	4651	8	0.8857603073120117	8.664281736221119	13.746883585833688	0.0	14.0	14	1.1104360154831303	1		22157.550122249402	21989.0	17351.0	27596.0	9062438.0	2534.262845417376	-0.9806009565928314	-883.9182023466017	0.011406264791981941	-0.008410239236686563	1.1476162008785051	1.10306233235006	2.7599933761393123	1.0403910705875739	3.8737978240804085	8.088072916318659	0.7441435111622936	0.913677130044843
ID5422	5422	8	0.9031033515930176	8.857379223876825	14.554217070927061	0.0	18.0	18	1.4312782341646553	1		21844.88130563797	21990.0	16589.0	28268.0	1.472345E7	2250.785149620908	-0.9811118128077785	-1008.2630932937133	0.047167597409878775	-0.020727980908536163	1.481292042239325	1.2568317005374872	1.8342439526999323	1.1785922026042523	6.435732826754447	15.775039057103399	0.32498774479198334	0.8931398416886543
ID9010	9010	8	0.8886669874191284	8.821532517763474	13.960853506611732	0.0	37.0	37	1.1239784185877129	1		22252.913461538465	22492.0	17203.0	27892.0	9257212.0	2643.675993528349	-0.9808987345997422	-864.5113168011692	-0.004282306242701995	-0.0136387884709506	1.259312645664624	1.0052995947268082	1.9417988628784035	1.2526739812392387	3.968860347370726	9.059166136268502	0.6077139884335696	0.9236725663716815
ID7091	7091	8	0.8710407018661499	8.910718304677765	13.895186128389865	0.0	27.0	27	1.0953460044279517	1		22151.82233502538	22247.0	17109.0	27427.0	8727818.0	2506.00228437064	-0.9807794036092125	-902.1161766494437	-0.01710342697812786	-0.006590432819333264	1.1696268787814337	1.0152102686691784	-1.2931307369202631	1.1521030813790698	3.7692290484610624	9.351074234319361	0.5416757384837002	0.8990929705215421
ID8628	8628	8	0.9682689309120178	9.196980531664439	13.685476504846152	0.0	35.0	35	1.1499274761219773	1		22281.213302752298	22344.0	17422.0	27950.0	9714609.0	2583.0232136419986	-0.9808180070952905	-882.1353525848958	0.008114987539194525	-0.0018778141063437047	1.2088668902510773	1.1074762055762586	-1.179818300146242	1.0915511179060156	4.154232267786844	8.325184810521707	0.753204441741223	0.9428263214670982
ID11317	11317	8	0.9576257467269897	6.840300803946362	15.224506453717213	0.0	49.0	49	1.4918359588981183	1		22079.162125340565	22022.0	17338.0	30721.0	1.6206105E7	2490.453782050187	-0.9809987917905207	-915.4220165362682	0.01857038639373177	-0.0368092305984965	1.544191226850831	1.4350048081034252	2.1669710583858097	1.0760878417485669	6.991848588002797	13.406873395465198	0.4888176315111428	0.907464528069093
ID4278	4278	8	0.9611661434173584	9.17381910895971	13.316505030530218	0.0	12.0	12	1.1063409701314444	1		22284.646766169157	22043.0	17634.0	27926.0	8958428.0	2516.276796639973	-0.9806554368492229	-897.9142233490869	0.02248042513148867	0.02016419077714713	1.2276181187072075	1.0244702031085946	0.15486826436174672	1.1982955824212285	3.8452790670933132	9.89158720608007	0.4938621689674901	0.8783930510314873
ID7478	7478	8	0.8742437362670898	9.089500499213157	13.587636799620594	0.0	29.0	29	1.1097545572934615	1		22184.419117647056	22126.0	17587.0	27642.0	9051243.0	2508.2249023000586	-0.9806278602952763	-895.4435596350138	-4.5673317528391376E-4	0.012905079797854099	1.1343671695382602	1.1011657327115274	-0.9194234348150035	1.0301511714725966	3.8690446979158932	8.79030640461654	0.629224441394996	0.9302857142857139
ID15286	15286	8	0.9828552007675171	7.191388636047133	16.540114271061892	0.0	70.0	70	1.491328790445965	1		22040.17847411445	21825.0	17413.0	32971.0	1.6177491E7	2789.021278362621	-0.9808187646392479	-808.1751019176911	0.009201590876485028	-0.06363923036236671	1.4872820632649448	1.328150014190088	0.16785513821313316	1.1198148156267547	6.987095461838285	18.89111565268096	0.24603184719272334	0.8361774744027305
ID10936	10936	8	0.9272761940956116	7.930929870621469	14.803040804198158	0.0	47.0	47	1.4641974961204793	1		22133.394662921335	22228.0	16273.0	28296.0	1.5758977E7	2249.920573094008	-0.9809641555411549	-1013.8923070163085	0.052661415005291784	-0.018717657409410084	1.4953881958397524	1.3663758062251807	-1.4687542999750998	1.0944194042567161	6.735179775118948	14.043636766889716	0.42914087288717095	0.8906348208673792
ID3897	3897	8	0.9662404656410217	9.12737758869199	13.587219311493199	0.0	10.0	10	1.134029096265876	1		22345.71428571426	21833.0	17548.0	29860.0	9541620.0	2881.326511777432	-0.9805044591724871	-780.092401226643	0.02616180260632278	0.009235045999958938	1.2256257438521745	1.0840939856660048	2.862286839812246	1.130553033277111	4.0401572398384635	8.42859830651296	0.7146566163009096	0.9289617486338795
ID3133	3133	8	0.9502662420272827	8.981338819512256	13.422391995120206	0.0	6.0	6	1.0588241510738117	1		22671.940540540534	22161.0	18017.0	29100.0	8388618.0	2616.2685755341754	-0.9804113890660205	-867.4432500640099	-0.003899208629410557	0.03616070730038637	1.118800049075143	0.9695369835157541	0.525495067543795	1.1539529363987007	3.5220664879062378	9.795584719736647	0.46126094451951827	0.8410896708286041
ID7871	7871	8	0.9422824382781982	9.17678237415581	14.017067057999755	0.0	31.0	31	1.1538678445259345	1		22077.05227272725	22300.0	17138.0	28131.0	9713903.0	2659.772720434661	-0.9807856653001737	-847.3743473619055	0.017308695739590534	0.020935543783470793	1.2354546625207954	1.125097698027568	-1.3160200781016371	1.0980865614485715	4.182751024773939	8.293302140150924	0.7642173666227104	0.9322033898305087
ID6720	6720	8	0.8581737875938416	8.720092015757823	14.782827530016553	0.0	25.0	25	1.3372834595780674	1		22026.396290050594	22065.0	16919.0	27460.0	1.3061653E7	2154.46271594059	-0.9808093263541257	-1045.030169161683	0.05942040152268539	-0.06028716928038736	1.3544158712431373	1.241528482053935	-1.1677652855545362	1.0909261372743104	5.618195126457721	17.96203513072914	0.21882432615491101	0.775081967213115
ID3521	3521	8	0.9596533179283142	9.149314053816363	13.438488944136337	0.0	8.0	8	1.1446525516298416	1		22187.92165898619	21994.0	17371.0	28716.0	9629558.0	2602.374546934418	-0.9806214120857469	-862.891242337107	0.00743761521053756	0.013553987148780347	1.259385861565859	1.0843963644479993	0.02585641053473564	1.1613704203139195	4.116207258470718	8.834181326509148	0.6627877605546431	0.9242262540021345
ID10563	10563	8	0.9289179444313049	6.490511334133942	13.318319703367015	0.0	45.0	45	1.479615936349297	1		22168.600828729283	22349.0	16964.0	28010.0	1.6050067E7	2211.904244486327	-0.9810820857039463	-1039.5228717229384	0.06381438679978788	-0.009817546672418577	1.5789890789409768	1.329595582264966	1.3892634077440118	1.1875709426254026	6.877773560054418	14.662499463445062	0.4020145010750792	0.8976426799007443
ID8260	8260	8	0.9102603793144226	8.839659875509254	13.816041718711833	0.0	33.0	33	1.0737229116091855	1		22342.78272251308	22270.0	17604.0	27517.0	8534943.0	2474.829416940752	-0.9806372658947772	-914.4578654553038	0.005721873268833446	0.009950006081468982	1.1145388613116813	1.0667447784651896	-0.3358165440069755	1.04480367170417	3.621882137361071	8.541502191381689	0.6238435140777124	0.8985849056603776
ID9413	9413	8	0.9313383102416992	8.898295074517145	13.941723894148264	0.0	39.0	39	1.0814451111579326	1		22426.667532467534	22615.0	17312.0	27472.0	8634267.0	2562.4107156417804	-0.9805998149430369	-884.7731464352827	0.0015852869703091245	0.01009793467670723	1.1433051767672364	1.037245771197101	-0.9474288077025368	1.1022509886424803	3.6741665251707443	8.130716691399892	0.698410954699869	0.9115566037735849
ID14534	14534	8	0.9643087387084961	6.311321235369086	15.62640129416648	0.0	66.0	66	1.15844800140966	1		22099.926008968607	21710.0	17180.0	29933.0	9856567.0	2948.44253861285	-0.9808311216724054	-767.0535491141591	0.007086592009760025	0.0043026543009272965	1.2537370964134846	1.105550771828926	1.4315607725684865	1.1340384615167083	4.216022907925549	8.085462750233523	0.8104067779925246	0.945628997867804
ID2760	2760	8	0.9492068886756897	8.787033869077392	13.652820783895104	0.0	4.0	4	1.0357092436330586	1		22398.606741573043	22341.0	17295.0	28298.0	7973904.0	2695.2927359075707	-0.9807452197203056	-846.5696456083505	-0.003562238495785382	-0.008582732594493448	1.0404248730734869	0.9508117450198881	-0.941296802495123	1.0942490756166714	3.3699664506417304	10.529721311694829	0.38194575489378113	0.842042755344418
ID14920	14920	8	0.8806700706481934	6.064215395089874	15.349544354663534	0.0	68.0	68	1.1518993452058188	1		22052.70387243735	21661.0	17702.0	28292.0	9681137.0	2746.102079961603	-0.9808273487597328	-821.6475392462565	0.018251182782602363	0.016700188555140896	1.2756089595235138	1.0825688042367463	1.0726085042336901	1.178316754123419	4.168491646280392	8.499296246909378	0.7251416750545902	0.9221871713985277
ID9806	9806	8	0.9604344964027405	8.738819429880397	13.594142290282457	0.0	41.0	41	1.077941878398447	1		22555.0883116883	22622.0	17792.0	27782.0	8683709.0	2655.6603575926406	-0.980647067350934	-860.731992494796	0.013991614990248166	-0.01908754797956097	1.0882562491509296	0.9893337122645172	-1.4227658275682753	1.0999890488518635	3.6504008943481643	10.976629011766667	0.3807259279479078	0.8787185354691074
ID6352	6352	8	0.9563573002815247	7.9782665599934965	15.47828102888081	0.0	23.0	23	1.4943692192706892	1		21945.96065128902	21861.0	16956.0	31331.0	1.6174173E7	2508.1353988882056	-0.9810014228760031	-903.6123859925794	0.019900194409198442	-0.022029948876948112	1.5544283735285107	1.4295854799163645	-1.4847819245692877	1.0873280369491791	7.015614218825378	13.352361379779216	0.49449215697706117	0.8999999999999999
ID12624	12624	8	0.9540999531745911	6.79378647015758	15.994530647854582	0.0	56.0	56	1.4569463850695605	1		22288.165957446763	22181.0	17832.0	30098.0	1.5713157E7	2344.494031472929	-0.9807907994763814	-970.783285186583	0.04373357622257181	-0.14473838600186065	1.3695063570549295	1.29373945485453	0.8103969326790262	1.0585642664882002	6.66863600881572	20.983922761268673	0.19031521905141682	0.8109826589595373
ID13008	13008	8	0.9607235193252563	7.633084485117887	16.001729853579977	0.0	58.0	58	1.078643435178473	1		22879.3002610966	22129.0	17759.0	32720.0	8762772.0	3488.8295050584547	-0.9801963989584537	-649.1752011092811	-0.023728600340919153	0.01783742700778149	1.1715096846245647	1.029946763347766	-0.1276902088305973	1.1374468334816248	3.6551540205126813	8.631194597967308	0.6165577049870492	0.8808705612829323
ID10193	10193	8	0.9642574191093445	7.676698063257104	14.077758334167715	0.0	43.0	43	1.3948747701135342	1		22144.84341085274	22233.0	16798.0	27547.0	1.4283424E7	2176.440149749532	-0.9809896913047724	-1050.1012003611759	0.0015043155286861792	-0.014275151541114294	1.5066111992105913	1.2591972627958874	-1.4282579098547104	1.1964854465021253	6.1125202475673674	16.455540982412483	0.2836650601719592	0.8217252396166133
ID14161	14161	8	0.8738794326782227	5.992763726569543	14.615453383016662	0.0	64.0	64	1.3434916035442768	1		22411.5735785953	22259.0	17822.0	27648.0	1.3402121E7	2061.4790726415176	-0.9806177256891444	-1100.0651830593795	-0.04211562446848928	-0.11248942597455644	1.3495228378107138	1.2289052578510777	0.693929795148044	1.0981504303843193	5.670479514267398	18.042842980625068	0.2188868697311386	0.7701743060038735
ID13394	13394	8	0.9094709753990173	7.000451721486233	14.71362221278593	0.0	60.0	60	1.183641620956006	1		22491.1038961039	22375.0	17657.0	29438.0	1.039089E7	2720.2791617833113	-0.9806138706000788	-836.4388907879052	0.009987813453507514	0.010056052377594582	1.2579600905404977	1.1180638348959628	1.4580668458723554	1.1251236747654505	4.401394828341668	8.361560057375062	0.7910894010805805	0.9477993858751281
ID2388	2388	8	0.9749162793159485	8.701563565941536	12.947189086030662	0.0	2.0	2	1.0494951220788988	1		22222.934065934078	22164.0	17495.0	28180.0	8089148.0	2702.2914133551667	-0.9806162290312834	-832.0702969185295	0.00875534442717908	0.014309482664124375	1.0618501453857987	0.9730911323944451	-0.7602981865525679	1.0912134640184707	3.460275847767531	10.282839342212775	0.41123917997467657	0.8534583821805394
ID5976	5976	8	0.8883008360862732	8.6036071264971	14.502870467453386	0.0	21.0	21	1.3850784156239275	1		22021.326984127016	22149.0	16981.0	27796.0	1.3873436E7	2158.751390366067	-0.9809722199479867	-1051.8151867983643	0.056430437002788214	-0.0360316633680527	1.389599256317419	1.27756481030387	-1.3503471179397926	1.0876937475969628	6.026963976606084	17.08980250597189	0.2593190200928778	0.815958815958816
ID2015	2015	8	0.9009499549865723	8.960706962257332	13.20987616476363	0.0	0.0	0	1.1185811320880494	1		21938.931540342302	21860.0	16821.0	27602.0	8973023.0	2551.8307941876824	-0.9806752591943075	-872.5797617443905	0.0036569269139995935	0.010813954097276212	1.1632042839625474	1.1048272795056173	-0.22009292565663427	1.0528381273162013	3.9308353380546	7.599052270786463	0.8554130116374936	0.9752358490566034
ID16226	16226	8	0.9368038177490234	8.166510700022119	15.712572325290793	0.0	75.0	75	1.099482001538426	1		22763.012499999986	22099.0	17579.0	31492.0	9105205.0	3474.4020631736344	-0.9799784697915036	-641.3556512944629	-0.009547428806168488	0.002415117188673002	1.183751044496877	1.04011401369474	-1.2779007001103992	1.1380973902004292	3.7977478054481546	8.086691070142937	0.7297839044586518	0.9183908045977007
ID5603	5603	8	0.8731168508529663	8.948027988563688	14.627060556755124	0.0	19.0	19	1.3779599579804611	1		21864.398724082952	22025.0	16726.0	27586.0	1.3708978E7	2182.329397948103	-0.9810678737769069	-1038.3574767848436	0.07550356370908666	-0.03569358424170292	1.449939950856652	1.229579868587646	-1.3905487314456764	1.179215753200418	5.9651733364673785	14.712813680083674	0.3462912049821322	0.8207979071288425
ID15843	15843	8	0.9385061860084534	7.184637334301356	16.259000995711702	0.0	73.0	73	1.0673631937997996	1		23131.40318302387	21737.0	17476.0	36433.0	8720539.0	4495.631215802791	-0.9795157822208161	-492.0773208407459	-0.0033575527828444687	0.0012518183502579021	1.2292819743093948	0.9666457661715551	2.667022211895387	1.2716985035562949	3.579104001880427	7.517758829900571	0.7958063561072044	0.9495586380832277
ID16612	16612	8	0.8838788866996765	7.918463227111859	15.609499296319026	0.0	77.0	77	1.0060690609541638	1		24130.134328358214	23048.0	18023.0	34161.0	8083595.0	4019.7004017992713	-0.9783954711241204	-543.7079503459353	-0.0030796180584084223	0.006317758362863812	1.0614707630636249	0.9657123646375547	-0.9284694612712177	1.0991583021327573	3.1798414040610963	7.350449033875318	0.7395841285349694	0.9343575418994414
ID15463	15463	8	0.9612998962402344	7.2854972160028115	16.37255046820424	0.0	71.0	71	1.504459605463894	1		22039.05200000003	21823.0	17498.0	33594.0	1.6529289E7	2915.2801272358615	-0.9807318160003465	-769.577023111904	0.022677303618472606	-0.05193539582950949	1.5324340774352114	1.3496602058080975	-0.024173183135865504	1.135422138728377	7.110676742115698	20.034112925144058	0.22262839987978914	0.8278915329275042
ID4841	4841	8	0.8679332733154297	9.075748788898839	13.523002527647932	0.0	15.0	15	1.1413433439199994	1		22143.60232558139	22167.0	17088.0	27571.0	9521749.0	2494.7008392558528	-0.9809425198003601	-913.7720680340713	-0.008377554266938654	0.006879768427088106	1.1936688036371337	1.1147943624248193	-1.0110448843614295	1.070752457915873	4.092441627648138	7.952601525734926	0.8131560794025999	0.9545454545454547
ID5227	5227	8	0.9141936898231506	8.873798615557442	14.410810700685513	0.0	17.0	17	1.4105146822008512	1		21866.430745814316	22026.0	16868.0	27990.0	1.4366245E7	2237.8419547591125	-0.981082139004698	-1013.4721578271473	0.050951080274854094	-0.02610236770385138	1.4950725804365237	1.219501993570543	1.8570707615559485	1.2259697715287419	6.2503609063383285	15.840409029568729	0.31302727139224956	0.866842452208306
ID7278	7278	8	0.8723688125610352	8.86542712650978	14.047075680271877	0.0	28.0	28	1.159753295346439	1		22017.180995475122	22042.0	17003.0	27752.0	9731594.0	2601.8315071610896	-0.9808077688756304	-864.9101065803336	-0.01046855986987522	-0.006594446139273433	1.245627712221844	1.0739290725022272	-1.3421499249935438	1.1598789381123311	4.225529160254581	8.702064633975535	0.7012071855064018	0.9487726787620063
ID4464	4464	8	0.9226941466331482	9.215011516650543	13.231597881258548	0.0	13.0	13	1.0451613315544817	1		22754.27222222222	22300.0	18515.0	28036.0	8191538.0	2580.0474727997425	-0.9800552176593671	-866.7353147652301	-0.019947755828649015	0.019903856667553167	1.1282920891191464	0.9494668525031491	0.4128825509479848	1.188342790635131	3.431757090780436	9.212064472177468	0.5081740291740056	0.8657074340527576
ID6898	6898	8	0.8930948376655579	9.277279146001856	14.242109909139977	0.0	26.0	26	1.1266673660156812	1		21901.25298329356	22173.0	16662.0	27279.0	9176625.0	2574.073464181674	-0.9810697092063129	-881.9025564695688	0.007984911747485673	0.015191706755484539	1.183464066419658	1.0859499328711995	1.1869092540982513	1.0897961596540975	3.9878728520287905	8.587441590493729	0.6795533765757731	0.9109663409337677
ID8820	8820	8	0.9433050751686096	9.039842784099635	14.102355466983585	0.0	36.0	36	1.1199328922575096	1		22214.219806763263	22443.0	17131.0	27876.0	9196687.0	2695.0684794552053	-0.9807758309440227	-841.0337690856021	-0.008868400403627257	-0.005017584721472104	1.2308068371356224	1.0063119972786245	2.1482480534260335	1.2230867171057294	3.9403415903836323	8.644668004141261	0.6625933895071477	0.9170353982300885
ID11125	11125	8	0.9107401967048645	7.548713690674857	14.988033750927718	0.0	48.0	48	1.4605764404187718	1		22154.81934566145	22169.0	17010.0	28771.0	1.5574838E7	2285.514240780485	-0.9809141794541758	-996.4016853636549	0.03809755663489732	-0.05776047293041304	1.4664436051708505	1.353050494668753	1.4219563465985519	1.0838055275460048	6.701907891967332	15.84242725850892	0.3355558969656248	0.8634415186772806
ID4086	4086	8	0.9544161558151245	9.045157358031759	13.7301937392404	0.0	11.0	11	1.077941878398447	1		22454.966057441256	22194.0	17630.0	28461.0	8600252.0	2614.964536092775	-0.9806343752812253	-869.66540970234	0.0384229094482125	0.03448264835211111	1.0972632010318026	1.055083528633701	2.738260315829499	1.039977566944603	3.6504008943481643	10.644154517305314	0.4048816417776335	0.8421052631578947
ID10742	10742	8	0.9180063009262085	8.400772031305308	14.650807800619257	0.0	46.0	46	1.432862967885912	1		22203.771260997077	22308.0	16477.0	28564.0	1.5142972E7	2285.968984953948	-0.9808128672240877	-993.0302546392957	0.047461195986284045	-0.03228014037385293	1.5468239880088535	1.2859401100254702	1.8942203569667282	1.202874049848415	6.449992205247988	15.559680024707509	0.33478634060819007	0.8330263965623073
ID8442	8442	8	0.9300377368927002	8.860815250098746	13.927550132274947	0.0	34.0	34	1.1179046390524272	1		22277.924939467324	22531.0	17405.0	28112.0	9200783.0	2631.03532109645	-0.9806710327738145	-859.1969983364045	-0.008717849879799894	-0.0040217429814277585	1.1833432383970104	1.0287898368859885	-1.1605729986729456	1.1502283517679712	3.9260822118900838	9.475770244899847	0.5494652222058267	0.9086908690869089
ID2941	2941	8	0.9082848429679871	9.040956604899362	13.421608319539663	0.0	5.0	5	1.0751310734098403	1		22516.48284960422	22177.0	17884.0	27787.0	8533747.0	2470.186338449542	-0.9802780016934994	-906.1480767365658	0.002567060091873802	0.007935287340147805	1.1015916508396102	0.9914719712434149	0.14569083288808415	1.111066860980541	3.6313883896901022	10.007461610047395	0.45565348807838746	0.8479467258601555
ID9213	9213	8	0.9046330451965332	8.793772628961282	13.561146981437528	0.0	38.0	38	1.1083903839968652	1		22385.046913580234	22329.0	17582.0	27866.0	9065944.0	2530.5970385575115	-0.9805581534998202	-892.279375089392	0.008240522496356473	0.006070069948141742	1.1705343591752508	1.0734342272597805	2.4404928965634287	1.090457458360857	3.8595384455868618	8.112984398287	0.7368582558736447	0.9123595505617976
ID7678	7678	8	0.9335958957672119	9.084807362888881	14.088223600807346	0.0	30.0	30	1.100169822688928	1		22386.16290726818	22484.0	17589.0	28055.0	8932079.0	2566.779881647768	-0.9804988379017817	-877.0162086202898	3.475684464320993E-5	0.0016688025127015802	1.1364979588974817	1.0633691554020732	1.4534113283908747	1.0687708526468944	3.802500931612672	9.40156145534073	0.5406039500478818	0.9009009009009008
ID54275	54275	9	0.945995032787323	55.937760395334465	24.98658742755328	0.0	280.0	280	1.3069582233926	1		21965.930973451326	22105.0	14908.0	27791.0	1.2410751E7	2283.9471589026557	-0.9810130551406826	-993.8326401797424	-1.0543529331473723E-4	-8.030315764306763E-4	1.3929828582255699	1.2497137721850693	-0.7233913118567021	1.114641519705749	5.366279439738386	8.792748104471565	0.8722357537473784	0.9624893435635128
ID36869	36869	9	0.9764715433120728	58.49221175083514	22.10570597073604	0.0	188.0	188	1.3098490878478175	1		21631.97530864198	21723.0	14278.0	27797.0	1.226533E7	2527.2947986709537	-0.9811080896763563	-889.0194281966659	0.006501762719260953	0.0015755900516109306	1.3540372769417819	1.284148647425046	-1.3856940194489347	1.054424096195464	5.390045070560954	8.925839847760336	0.8501666805854458	0.9537426408746844
ID4103	4103	9	0.9698877334594727	58.07505584300913	31.801611946545577	0.0	11.0	11	1.3361516071031008	1		21540.624365482225	21681.0	14118.0	28758.0	1.2730509E7	2692.885804664699	-0.9810712789113639	-829.1815610081961	0.004329118365841168	0.006534589166825776	1.3676441651271283	1.336391575529384	-0.9943888520580378	1.0233858026120557	5.608688874128697	8.752078481048915	0.9201291864040562	0.975206611570248
ID48138	48138	9	0.9968212842941284	56.698623173652344	22.937875616907736	0.0	248.0	248	1.3133097255508415	1		22037.389473684234	22151.0	14772.0	29201.0	1.2561312E7	2576.406537395582	-0.9810254505497056	-884.4729438105389	0.0070495518305775705	0.011927915150190467	1.3550270730047402	1.289274051354623	2.8285354488948595	1.0510000349274318	5.418563827548055	9.40343323485366	0.7700539744942247	0.9531772575250838
ID7691	7691	9	0.9551676511764526	58.59573598420709	29.121915332141185	0.0	30.0	30	1.3224938215362416	1		21569.179620034556	21683.0	14755.0	27317.0	1.2488555E7	2461.2244896477996	-0.980971699956492	-903.5847294361106	-0.0026592809032550324	-0.003491104806835409	1.4110777758018709	1.2650378828032216	-0.7957674647107632	1.1154430985695358	5.494613846180302	8.90614923344152	0.8704966502605228	0.9697986577181208
ID10766	10766	9	0.9598178267478943	59.32741359835679	31.708232781760238	0.0	46.0	46	1.3253508000690828	1		21767.37413793104	21863.0	15155.0	28219.0	1.2625077E7	2525.3376127554425	-0.9810708426320393	-893.4817318938634	9.092814982727038E-4	-0.007299859107984375	1.3465306235835417	1.3284736542986284	0.06011680284866723	1.0135922675067626	5.518379477002895	8.836693920618792	0.8880589611666495	0.9634854771784231
ID9232	9232	9	0.9190938472747803	58.79452517618686	31.859729626440515	0.0	38.0	38	1.2729445034579379	1		21655.57973733584	21688.0	15995.0	27464.0	1.1542424E7	2369.4193817275036	-0.9812175976005829	-954.9311522326046	0.005459547961991394	-0.0054451857596086355	1.3223301858946759	1.232193557016725	-0.12109837860675315	1.073151355454399	5.090598122196467	8.803396133265647	0.8254260822477444	0.9553969669937556
ID30225	30225	9	0.9833730459213257	55.123727291377094	23.862334572967647	0.0	151.0	151	1.3406732836719577	1		21919.31711409396	21915.0	14325.0	29265.0	1.3063913E7	2612.2380774384283	-0.9809387847184071	-863.645629357601	-0.009249678262407267	0.014181092158274202	1.4164146904567654	1.3022728391869913	2.550290394121595	1.0876481854148419	5.646713883444815	9.326370635851463	0.8157936219870432	0.9729729729729729
ID19986	19986	9	0.9723871350288391	56.026352938454984	26.745815827467123	0.0	95.0	95	1.3602789053158548	1		21843.133986928093	21937.0	14489.0	28945.0	1.3367998E7	2708.937893768764	-0.9810080450389902	-833.0072751099232	0.002846382714095736	0.0018495708969595945	1.421758144814528	1.3206146395171026	-0.1229923328324884	1.076588205424112	5.813073299202878	9.34616529569093	0.8362742950345782	0.9584639498432606
ID43538	43538	9	0.9578656554222107	56.91254460400835	22.6986876870174	0.0	224.0	224	1.3636115658566272	1		21739.545454545463	21882.0	14822.0	28712.0	1.339156E7	2561.603106011404	-0.9811090487520685	-881.519792437136	-0.00994957985058022	-7.48013017904793E-4	1.4172712215170171	1.3340694838248608	1.5272916323398167	1.0623668697177688	5.841592056189962	9.180172568823702	0.8710426064802794	0.9654359780047135
ID51221	51221	9	0.9759912490844727	56.14795479479172	25.13536766241615	0.0	264.0	264	1.347427347998059	1		22237.076666666675	22236.0	14896.0	30574.0	1.3342246E7	2691.543739248794	-0.9809770108252478	-852.0916634291877	0.032100495311124896	0.016494861072155798	1.4364864386044482	1.3149879418333377	-0.40706817275423485	1.0923951413590296	5.703751397419011	9.309277927190973	0.827062747124027	0.962309542902967
ID56341	56341	9	0.9418510794639587	57.51916830150921	22.020215900939625	0.0	291.0	291	1.3219216848789084	1		21913.23396880417	22012.0	16243.0	28432.0	1.2643936E7	2328.769035607703	-0.9809828939077162	-970.79394416992	-0.00600080760036409	-0.0034168030829946684	1.335300707592349	1.3109694419497104	-0.17603694393225788	1.0185597504137491	5.489860720015797	9.661113903361176	0.7391231169207375	0.9569179784589883
ID37399	37399	9	0.945928692817688	58.07802842528241	22.247325135929707	0.0	191.0	191	1.2847750969927225	1		21676.391224862877	21869.0	15051.0	27113.0	1.1856986E7	2308.7564062425645	-0.9811084376273834	-975.1872109479023	-0.0068666519690046115	0.015063350175383248	1.3689719798803908	1.2325474210695568	-0.6776086091610598	1.1106850385459814	5.185660645486781	9.119405129952295	0.7835756603810053	0.9511769834350481
ID12824	12824	9	0.9777491688728333	57.706561337900645	31.580926893186756	0.0	57.0	57	1.2906497279808744	1		21710.362976406544	21829.0	14128.0	27002.0	1.196241E7	2474.316412265937	-0.9810253418343133	-907.2941482941159	0.011239621049944911	0.007646280138762866	1.3566406162179694	1.2612067141115941	-0.42021610555358707	1.0756687234840798	5.233191907131949	8.605830752968945	0.887954931638583	0.9683377308707118
ID25627	25627	9	0.9606481790542603	54.083981250911094	26.544526962186765	0.0	126.0	126	1.3485497366541472	1		21711.182724252463	21852.0	15129.0	28339.0	1.3070132E7	2634.7540205086043	-0.9809851716529687	-850.2437255348996	0.005857458521537642	0.004171008536095927	1.3852519570871455	1.3272125085784565	0.7573822711742586	1.0437303356723586	5.713257649748039	9.141456202009463	0.8591379598017297	0.9685737308622079
ID32283	32283	9	0.9752163887023926	56.345191190407036	23.18223641185423	0.0	162.0	162	1.3401089084486038	1		21800.75844594594	21932.0	14618.0	29032.0	1.2906049E7	2645.554574987029	-0.9810493232142837	-853.2002844286588	0.008891643424167806	0.01298450922484091	1.4055311385324176	1.3299160954458051	-0.06997208281695107	1.0568570027429176	5.641960757280308	8.958019158272291	0.8835191177016697	0.9689795918367347
ID23580	23580	9	0.921434760093689	56.447156132847134	28.59722222600909	0.0	115.0	115	1.3196306577066614	1		21477.30836236933	21586.0	15109.0	27909.0	1.2327975E7	2351.2920834013207	-0.9811348555841259	-950.1055108880541	0.00595100265071743	0.008088989442222258	1.4115184984936906	1.2566152195482945	-1.2540474740378378	1.123270255314175	5.470848215357738	9.056410122365383	0.8382090912231904	0.9631799163179916
ID2590	2590	9	0.9806373715400696	57.818782680070036	31.100618144296448	0.0	3.0	3	1.331614576661221	1		21379.371379897813	21387.0	14910.0	28805.0	1.2549691E7	2585.413818462114	-0.9810771215142379	-857.453957398333	-0.0031825830861126336	0.0044247289273853675	1.344974795543773	1.3291014625659585	-0.6543863355631285	1.0119429053574054	5.570663864812564	9.037482128222669	0.8570810932064079	0.9685950413223143
ID14366	14366	9	0.963298499584198	57.47934565423297	28.485696982648243	0.0	65.0	65	1.3293402546311712	1		21755.47431506849	21844.0	14185.0	28373.0	1.2705197E7	2590.5749223204543	-0.9808743945553016	-861.391536262365	0.013294136403492869	-8.788978229079458E-4	1.4337121377166357	1.2617391798344184	-0.7993708668763282	1.1362983417101986	5.551651360154504	9.47169629226022	0.7776362921390493	0.9503661513425552
ID6181	6181	9	0.9695467352867126	58.19921013533103	31.97173444151655	0.0	22.0	22	1.3367176531387024	1		21555.42105263156	21627.0	14704.0	29087.0	1.2696143E7	2623.1600806675383	-0.9811021146292968	-853.2233123754856	-7.338029957614219E-4	0.006620295014054103	1.363211501355098	1.3383720322321124	-1.1507862952791004	1.018559465174686	5.6134420002932055	8.709387811603275	0.9299590930685838	0.9841666666666666
ID52773	52773	9	0.9615814685821533	55.6600734398597	25.09547845811709	0.0	272.0	272	1.2941617065219344	1		22048.880650994586	22250.0	14967.0	27783.0	1.2193031E7	2325.014026809396	-0.9810721008729447	-983.0813968460377	0.00692201894721124	0.009515695302118399	1.3772748874483045	1.2330249604941417	2.318031362685281	1.1169886511432452	5.261710664119027	8.888288106020369	0.8369520552447963	0.9753303964757707
ID20522	20522	9	0.9645135402679443	55.66017627259599	26.58300061557199	0.0	98.0	98	1.3110036487487933	1		21898.917107583784	21956.0	14323.0	28228.0	1.2416686E7	2553.7906714274886	-0.9810821012893611	-889.4054694702096	0.0030426710762947815	0.012190927759263575	1.399134611758075	1.2488691680031803	-1.018225533751283	1.1203212054591392	5.399551322889991	9.111775075816894	0.8172624706893181	0.9635284139100924
ID32810	32810	9	0.9821645021438599	56.63615118496688	23.171622973887438	0.0	165.0	165	1.3372834595780676	1		21736.502538071072	21933.0	14637.0	28868.0	1.2846273E7	2673.111648307189	-0.9809956149789777	-839.4905449897003	0.012619842631070462	0.005722449917864129	1.3841065472787875	1.3314112536505687	0.37058519979946136	1.03957852503029	5.618195126457723	8.957987438529564	0.8798037008369172	0.965686274509804
ID21037	21037	9	0.9704985022544861	56.09946161356352	26.191921311958737	0.0	101.0	101	1.324779897264188	1		21968.402079722728	22040.0	13877.0	29142.0	1.2675768E7	2634.126954750979	-0.9810221653397536	-862.2315761275089	-0.006592298342960333	0.00790248448546468	1.3866935363298445	1.3041195891332464	-1.0565850338091969	1.0633177722999154	5.513626350838376	8.806307836971003	0.8934278163470191	0.9707112970711292
ID37933	37933	9	0.9883000254631042	57.77081512441812	22.80867143962078	0.0	194.0	194	1.3115805480720946	1		21733.09298245616	21857.0	14651.0	28470.0	1.2387863E7	2536.2301009385424	-0.980984457573983	-884.1303302713588	2.076883389209089E-4	0.016010806370281568	1.3514540203236596	1.2913491549810596	-0.7011127677292532	1.046544240270542	5.404304449054513	8.977552763567383	0.8426238322795787	0.9603040540540536
ID17966	17966	9	0.9721919894218445	56.405520676634495	26.75592007728052	0.0	84.0	84	1.3768615441287575	1		21853.686305732484	21959.0	14866.0	29029.0	1.3724115E7	2654.922968153636	-0.9810222901614569	-851.0162420488274	-0.005375923730417424	0.007776887549850932	1.432233099530781	1.3454901428875	0.029285074903172646	1.0644694107213046	5.95566708413835	9.642042811254365	0.8050116514969927	0.9478063540090769
ID40494	40494	9	0.9740943908691406	57.01763621817274	22.80277908567589	0.0	208.0	208	1.3029002372992449	1		21837.64527629232	21873.0	15014.0	29255.0	1.2250919E7	2455.235206368068	-0.9809599590228513	-916.4865626619915	-0.00779780473748333	0.007512512187671256	1.3836977540006936	1.2392642619419236	2.390453328074699	1.1165477747518056	5.3330075565867645	9.480844353285887	0.7455693213832589	0.9614395886889461
ID47155	47155	9	0.9499064683914185	56.3517890813126	23.904369677460522	0.0	243.0	243	1.3541477255877268	1		22052.38842975209	22154.0	15362.0	28459.0	1.3341695E7	2406.001074066459	-0.981115391055187	-952.3616634816851	0.002309733292088889	0.00524028082337912	1.4374529110553633	1.2905269359616802	-1.341778783625141	1.1138495997250892	5.760788911393202	8.844757606821593	0.9253796721499847	0.9885807504078304
ID28725	28725	9	0.9564524292945862	53.49069059895565	25.256587318530965	0.0	143.0	143	1.302900237299246	1		21592.16014234872	21747.0	14719.0	26802.0	1.2134794E7	2430.681869806357	-0.9810552275174518	-920.0300846881134	0.01473970168719131	0.011979872068069376	1.339773353140189	1.2968830251474337	-0.8435887530557526	1.0330718554881844	5.3330075565867725	8.620763531805554	0.9017592336758523	0.9850746268656714
ID45621	45621	9	0.9519079923629761	56.34425026500133	23.264969664117466	0.0	235.0	235	1.307536907602224	1		22109.141843971644	22263.0	14927.0	28334.0	1.2469556E7	2448.1117581832386	-0.9809759582361699	-931.3785139966715	0.0058764299119737256	-0.005401491301241533	1.420889905450941	1.2386486379644182	-1.0049013144905143	1.1471291065931466	5.371032565902905	8.605102998686213	0.9114975458570945	0.9800520381613179
ID16440	16440	9	0.959418535232544	56.32851753854227	26.84101392632259	0.0	76.0	76	1.3597226677520882	1		21820.153344208808	21953.0	14949.0	29305.0	1.3375754E7	2658.476855055436	-0.9810214933368484	-848.538195581343	-0.0052979053484668	-0.003304182803472343	1.425739075742399	1.3241703002068403	0.17321142489117558	1.0767037106327588	5.808320173038358	8.946454443698453	0.9119236994170453	0.9760383386581469
ID4666	4666	9	0.9766752123832703	58.125763449520335	32.02008725579426	0.0	14.0	14	1.338979444355446	1		21513.31871838113	21687.0	14571.0	28676.0	1.2757398E7	2602.291592364883	-0.9810676230954039	-856.7916988034588	0.003176452593894716	0.01576368033523632	1.3811698127198433	1.3277091219020594	1.5421431958158098	1.0402653638028763	5.632454504951272	9.038680704535055	0.8663581524500434	0.9626320064987816
ID50236	50236	9	0.97137051820755	56.07018159978044	24.30418308478946	0.0	259.0	259	1.3524707618167136	1		22230.71688741721	22314.0	14910.0	29240.0	1.3427353E7	2587.976559838762	-0.981078504562113	-890.7819906779943	-0.0012008342642046558	0.0034263108731049066	1.445435162744602	1.3022121555262784	-0.7442890606851096	1.1099843881893738	5.746529532899656	9.077450576976613	0.8763704411669755	0.9703049759229536
ID21568	21568	9	0.9566202759742737	56.3152390259055	27.857391163184452	0.0	104.0	104	1.3173356461303014	1		21793.130434782623	21718.0	15482.0	29504.0	1.253105E7	2639.0859075081275	-0.9810695138688987	-855.9218240239367	-0.0017410631271624825	0.0037590996898576806	1.404776475142436	1.2541532925023358	-0.9236060167770221	1.1200994994316613	5.451835710699673	8.898910857521521	0.8651250977779393	0.964676198486123
ID26179	26179	9	0.9700831770896912	56.145719577672686	25.80751426266364	0.0	129.0	129	1.3052206313678199	1		21901.524064171103	21853.0	14407.0	29269.0	1.2286755E7	2595.6097473581426	-0.9809934847920273	-871.0208720763846	0.0011414254042868438	0.0021816346253917024	1.4029298651832012	1.2113963813095752	-1.0129754964785864	1.1581096714739807	5.3520200612448425	9.469876645812139	0.7499614719511151	0.9542372881355934
ID54852	54852	9	0.9779162406921387	54.89398144361291	24.538584466650306	0.0	283.0	283	1.323065710783096	1		21961.863557858353	22198.0	14500.0	28162.0	1.2715919E7	2449.8646125367095	-0.9810363626256061	-927.5141912800663	0.0047350834567153124	-3.9622806553122236E-4	1.3977367804182315	1.2754959433292323	-0.9895931038043677	1.0958378877865598	5.499366972344827	9.111401189076073	0.8324386297632707	0.956989247311828
ID11334	11334	9	0.9747203588485718	60.301082162759144	30.212117596664985	0.0	49.0	49	1.3625015847480966	1		21775.66720779221	21857.0	14972.0	28879.0	1.3413811E7	2644.6377239038407	-0.9810243141565212	-851.3684800637826	-0.0015730673369451918	0.0010027933759991388	1.3974343952253403	1.3612171111892317	-1.4688756375300056	1.0266065447887789	5.832085803860933	9.323111392673734	0.8431639358905179	0.9684293606945544
ID42054	42054	9	0.8793632388114929	58.14620995310032	23.631677423182783	0.0	216.0	216	1.020996717124045	1		22221.22254335261	21810.0	17392.0	29013.0	7688543.0	2914.147921734791	-0.980382074243545	-762.1292448578266	2.3014767966513452E-4	0.0026689048784142686	1.1021781511421833	0.9721005404995038	0.7134620732262964	1.13381086134963	3.2749039273514127	6.865735257574087	0.8730403614307465	0.959610027855153
ID24135	24135	9	0.9464255571365356	55.64254543050781	28.779958291651443	0.0	118.0	118	1.3092714255979605	1		21528.642605633828	21631.0	14837.0	27764.0	1.2228269E7	2316.949083485761	-0.9810432114407465	-961.7307997261961	0.006695281673586725	0.00221816511314091	1.3754160932351684	1.2751937267660298	-1.100619972405992	1.0785938358741058	5.385291944396441	8.96729906684933	0.8415807787244963	0.9658994032395561
ID33352	33352	9	0.9887767434120178	57.8551297927596	22.741923176946766	0.0	168.0	168	1.3768615441287582	1		21672.96964856232	21793.0	14565.0	29117.0	1.3567279E7	2711.8404609189893	-0.9810145691923698	-825.9224727688395	-0.0019024624774807493	0.004455268253225144	1.4149177906753034	1.3467110669027085	1.2572453533498562	1.0506468874050787	5.955667084138354	9.486576482437544	0.8316129666481249	0.9616270145817346
ID56905	56905	9	0.9713500738143921	56.672040221546865	21.745773767753892	0.0	294.0	294	1.365274845473722	1		21883.570502431136	21948.0	15419.0	28880.0	1.3502163E7	2579.163608130571	-0.9810570934004653	-878.8544380798355	-0.0029869906222031715	-0.0015466221109744877	1.4200483232359202	1.3432110003941706	-0.39444573052722176	1.0572042090328335	5.855851434683511	9.039409705006255	0.9005747622582512	0.9801113762927601
ID3150	3150	9	0.9926319122314453	57.674515279112526	31.37795982526566	0.0	6.0	6	1.3401089084486038	1		21423.564189189183	21558.0	14350.0	29766.0	1.268275E7	2871.1535798562754	-0.9811172848888282	-775.3928340356019	0.008627724557490222	0.00772988982576946	1.408147242624595	1.321469998245207	-1.1836614655828828	1.0655915340450313	5.641960757280307	8.740192146378504	0.9281068207884244	0.9866999168744807
ID6734	6734	9	0.9876016974449158	58.82263179048886	30.943593906868635	0.0	25.0	25	1.3496711919304114	1		21612.936877076405	21580.0	14307.0	30636.0	1.3010988E7	2760.2329025901636	-0.9809866030539024	-807.9814935380692	-0.003618229002932557	-0.0017795901457160381	1.4038338264880117	1.3168117313753478	-0.7953929204919907	1.0660854494528034	5.722763902077068	8.938492063474671	0.9000925670969748	0.9733225545675014
ID38481	38481	9	0.9237821698188782	58.339357283745585	22.82603674680682	0.0	197.0	197	1.0502156818081927	1		22045.186301369868	21572.0	17277.0	29590.0	8046493.0	2959.3614989858816	-0.9807312227438102	-758.3009412282227	0.004303512769186076	-0.001458139327292982	1.1013109486933828	1.0277035477900913	1.5739808317809314	1.0716231845862283	3.465028973932047	7.043486979649674	0.8776903072064692	0.9694148936170216
ID44113	44113	9	0.9615579843521118	56.6793203234978	22.81840896758287	0.0	227.0	227	1.351351629840357	1		21819.700331125852	21987.0	15095.0	28234.0	1.3179099E7	2510.9353297359103	-0.9810102035208595	-897.8348612960267	0.0036904912017247456	0.001993170439095696	1.4145753807236559	1.3111612840326121	1.5578175690485663	1.078872140254922	5.737023280570614	9.092951686131768	0.8719402166577005	0.9632881085395044
ID8276	8276	9	0.9502143263816833	58.717306976418136	29.22322977032092	0.0	33.0	33	1.321921684878907	1		21626.693240901197	21704.0	15002.0	27386.0	1.2478602E7	2432.2261838807117	-0.9809807139466855	-917.2387951421307	9.525401318361756E-4	-0.0031129546992935656	1.4018206731206813	1.269630115760846	-0.8280702077910629	1.104117376957948	5.489860720015788	8.763059221066557	0.8983792181839344	0.9763313609467459
ID14932	14932	9	0.9486809372901917	56.7879483253107	27.614165326936895	0.0	68.0	68	1.3173356461302999	1		21722.453913043486	21798.0	14994.0	27815.0	1.2490411E7	2386.100082500424	-0.98111109158518	-945.7177689656622	-0.0030974321602363062	0.008003703287290258	1.4202887382370517	1.2450708126241883	2.2101376482927897	1.1407292853035107	5.45183571069966	8.89845939804909	0.8652128834968873	0.9663016006739682
ID53333	53333	9	0.9563459753990173	55.79475280620961	24.880877040745652	0.0	275.0	275	1.2999939204135569	1		21964.88948306598	22110.0	15104.0	27342.0	1.2322303E7	2320.6174529129516	-0.9809964127691374	-977.2086318459003	-0.00419607348751787	-0.003189360115548669	1.371717313215508	1.2489218863859888	2.2989852996879	1.0983211425534811	5.309241925764192	8.879623316645493	0.8461615627480124	0.9670995670995661
ID30806	30806	9	0.9608293175697327	55.68635048794689	23.813993773592397	0.0	154.0	154	1.3023194927919899	1		21862.728571428568	21891.0	15220.0	27703.0	1.2243128E7	2404.4759494885348	-0.9810563282420895	-941.7675123611788	0.003213155854091579	0.006583166878904905	1.3268826182283338	1.2958785350057256	-1.4381617896374357	1.0239251460573588	5.328254430422254	9.05337198827751	0.8169097667095644	0.9638865004299222
ID18521	18521	9	0.9642007350921631	56.54358669697782	26.88340887516547	0.0	87.0	87	1.3823448853976594	1		21830.372424722627	21926.0	14975.0	29216.0	1.3774965E7	2656.714541445968	-0.9809038412723239	-844.1636881948035	-0.0018294871452830472	-0.0025461688096186617	1.433940250924062	1.3562658628842565	0.24241557819573423	1.0572707683393445	6.003198345783505	9.087554128424367	0.9134789317930967	0.9859484777517562
ID29276	29276	9	0.956386923789978	53.92055624262048	24.3869510835029	0.0	146.0	146	1.2918214483565398	1		21726.740942028977	21851.0	14244.0	27078.0	1.1993161E7	2440.4813135240543	-0.981073126101772	-922.9359992021798	-0.0068139363654032194	-0.0021913795096728727	1.3547976039396739	1.2588693208397193	-0.7825536282683371	1.076201938924023	5.242698159460963	8.745025752901983	0.8614747110772066	0.9683933274802456
ID9822	9822	9	0.9387017488479614	58.02044968090882	32.143570431543054	0.0	41.0	41	1.3236373529401564	1		21691.611398963716	21790.0	15636.0	28151.0	1.2559443E7	2399.1330663044164	-0.98101759230813	-934.5294105053955	-0.0029500409485283246	0.0020250097627614537	1.3636534363955317	1.3036795751002401	-0.49229187276869446	1.046003529119247	5.504120098509344	9.034405473627805	0.8474198037921252	0.9625935162094763
ID26718	26718	9	0.9563120603561401	55.62648072550047	24.507633445898932	0.0	132.0	132	1.3569380597347223	1		21920.077302631562	21981.0	15822.0	28578.0	1.3327407E7	2427.176566429401	-0.9809851932955658	-931.8397746408926	0.007588499882445381	0.003798503743724158	1.4657251071554684	1.2815158252224828	-0.5985890714232347	1.143743275196001	5.784554542215774	9.109461901481637	0.8759802946233135	0.979871175523349
ID13409	13409	9	0.982197105884552	58.563419839584085	29.841460609222356	0.0	60.0	60	1.3519113116327686	1		21838.693708609255	21797.0	14215.0	29613.0	1.3190571E7	2765.801284168708	-0.9809365058043501	-812.594857763756	0.010518821206891333	0.008233501876938802	1.430365963444514	1.2929333031286354	-0.7247378617409205	1.106295243523637	5.741776406735127	9.28677054965801	0.8366170468825153	0.9617834394904462
ID51809	51809	9	0.9533859491348267	55.868026624977254	25.037395743848368	0.0	267.0	267	1.3406732836719584	1		22086.145973154347	22163.0	15733.0	28757.0	1.3163343E7	2459.7537214633217	-0.9809974111666974	-927.0718568880701	0.004882175363291847	0.0012517347767843734	1.3981839916991703	1.2953261659123154	-1.322651792768206	1.079406892637277	5.6467138834448205	9.003390536190382	0.875373649393335	0.9705882352941178
ID22118	22118	9	0.9562321901321411	54.83302997286213	27.966398774722	0.0	107.0	107	1.3005757033562697	1		21743.685714285697	21885.0	14515.0	27983.0	1.2176464E7	2403.5861552105976	-0.9810008487581008	-934.1973847335926	-0.0024517858604327005	-0.01198741532465462	1.4326564661542958	1.2096499653894448	-0.7709422309417185	1.184356224648057	5.313995051928713	8.914018647469097	0.8403959158958029	0.9563729683490162
ID42598	42598	9	0.9385446906089783	57.72393852279435	24.364985063563264	0.0	219.0	219	1.2994118769904204	1		21778.048300536666	21861.0	15701.0	27580.0	1.2173929E7	2421.091756493711	-0.9810914312132268	-933.444558156377	-0.005361115479377924	0.005655989686807953	1.357828562877605	1.2663268964806158	0.9577795201411095	1.0722575400169507	5.304488799599683	8.860121630708928	0.8491297030422393	0.9738219895287956
ID27239	27239	9	0.9893887042999268	55.06153636392726	23.515826202975084	0.0	135.0	135	1.3513516298403578	1		21898.10447761194	22075.0	14615.0	29086.0	1.3204557E7	2701.0703146249302	-0.9810182067259998	-837.9931284853229	0.004878063087731026	0.007037209211430271	1.4251954213844416	1.3043524385540506	-1.4657974747347016	1.092645959219697	5.73702328057062	8.985129283347472	0.8929925084726266	0.9679230152365673
ID55399	55399	9	0.9725984334945679	54.22328621224558	24.361519561347265	0.0	286.0	286	1.29941187699042	1		22003.22122302159	22241.0	14065.0	27720.0	1.2233791E7	2467.569267459565	-0.9809576130737555	-918.704333313598	0.009935942104838023	0.003970324663992745	1.3894131798029135	1.2497646844219175	-0.5591379555381852	1.1117398316032516	5.304488799599679	9.287378663483427	0.7727999671983888	0.9481733220050971
ID46185	46185	9	0.9564234018325806	56.79248742583048	22.94709048462995	0.0	238.0	238	1.3202037872267132	1		22041.282495667245	22250.0	15080.0	27912.0	1.271782E7	2357.821643897743	-0.9810701467421751	-968.9664045564286	4.4971121645246917E-4	-0.0017629088009237135	1.3834622122381606	1.2818860632672247	2.1045140556581745	1.0792396078572244	5.475601341522243	8.800874926106042	0.8883620285913983	0.9729729729729734
ID24687	24687	9	0.9724788665771484	54.63893178192108	27.626991416221106	0.0	121.0	121	1.3063792828444187	1		21635.484042553184	21705.0	14356.0	27411.0	1.2202413E7	2430.935647503372	-0.9810306372637767	-920.5618621193773	0.010739309603032161	0.006773792374480219	1.3738496901249022	1.2610801078238942	-0.552023945911786	1.0894230125440658	5.361526313573872	8.664761625590646	0.8973979372678854	0.9766233766233773
ID33905	33905	9	0.9884499907493591	58.67377734882693	21.75317000347268	0.0	171.0	171	1.3697003833214216	1		21703.466019417483	21787.0	14138.0	29747.0	1.3412742E7	2937.077581417427	-0.9811145965391369	-767.7806147401219	-0.015111930040363823	0.0015489534600355841	1.4277089508900862	1.3401003846795372	-0.2975583636352885	1.065374629551725	5.893876443999637	9.269130354181955	0.8620509042121731	0.9687499999999997
ID57457	57457	9	0.9038456678390503	56.767099013307494	22.294520619386212	0.0	297.0	297	1.3167612682324352	1		21864.904181184684	21988.0	16387.0	27845.0	1.2550455E7	2180.523233927986	-0.981102176423251	-1041.164386560019	0.0012435092004097971	0.0030177554693765845	1.4078817767431249	1.2581242490080684	-0.5865020931245173	1.1190323832110607	5.447082584535148	9.082364732005992	0.8298048081384413	0.9597989949748745
ID15477	15477	9	0.9595553874969482	56.5070936568128	27.031473719518722	0.0	71.0	71	1.36139069864025	1		21713.037704918046	21832.0	14925.0	29399.0	1.3244953E7	2638.2317130317833	-0.980996964962932	-849.7327175160716	7.67150175585013E-4	0.008854806561837686	1.4054597385761114	1.3390949622491066	0.4159876741958606	1.0495594249832292	5.822579551531906	9.444470322049302	0.8202950340343969	0.9691455696202538
ID49269	49269	9	0.970011293888092	56.90080608127229	23.01086966895877	0.0	254.0	254	1.3367176531387017	1		22209.68235294116	22304.0	14380.0	29461.0	1.3214761E7	2644.054192715169	-0.9809833777970542	-866.6230991794303	-0.002414232482714696	0.009696124157672856	1.440521787087637	1.289759527289539	-0.8811895178924415	1.1168917589738054	5.6134420002932	8.92773935698912	0.8850261406044184	0.977649006622517
ID47736	47736	9	0.9968413710594177	56.541665352837455	23.125960485552742	0.0	246.0	246	1.3264918685542877	1		22008.471600688456	22126.0	14602.0	29385.0	1.2786922E7	2632.3118804256496	-0.9809708933448474	-862.0257848747136	-0.0019238530273704268	0.0037143861802130407	1.35204873403521	1.3129198552078922	3.116700925324297	1.0298029454517785	5.527885729331925	9.550964858671477	0.761507923598433	0.947840260798696
ID31353	31353	9	0.9515160918235779	56.00225191867867	24.199406603242174	0.0	157.0	157	1.2976641803326603	1		21827.600358422947	21867.0	16071.0	28111.0	1.2179801E7	2368.537910740268	-0.9810391605233489	-953.6399385319578	-0.006427911423531373	0.03042968159358652	1.3403152794466706	1.2587780427285125	-0.6785275512548867	1.0647749118195762	5.290229421106136	9.735376371735784	0.7014211843063654	0.9545454545454543
ID34426	34426	9	0.987419843673706	58.75470484355646	21.806078158257893	0.0	174.0	174	1.3652748454737225	1		21731.469155844163	21826.0	14180.0	29363.0	1.3386585E7	2799.7545581780837	-0.9810679235758285	-804.4516571242197	0.005363972734662898	-0.0035944600923557713	1.4121251492213838	1.3443234385802028	2.7316796091396163	1.050435563864593	5.855851434683514	9.331107502030068	0.845149479262077	0.9617486338797814
ID41082	41082	9	0.953401505947113	57.77170641624133	24.066567926128272	0.0	211.0	211	1.3104264954526097	1		21753.283450704206	21814.0	15749.0	27501.0	1.2355865E7	2423.7059054966626	-0.9810858229294938	-931.0959616300261	-0.005176372451694303	-0.0013083155127742144	1.3518179365250425	1.2913858437016303	2.080237271226839	1.0467963104274005	5.394798196725485	9.049335697255023	0.8278500306286751	0.9651360544217689
ID17019	17019	9	0.9713212251663208	56.34528825278142	26.648435740318135	0.0	79.0	79	1.3719077987476522	1		21789.564308681693	21888.0	14987.0	28787.0	1.3553109E7	2646.1198685966065	-0.9809887619162652	-849.8116096198492	-0.00309335489686754	0.002647370834759985	1.4257719198527938	1.3468169024738772	0.07109478278009077	1.0586234232982148	5.912888948657708	9.075896668876966	0.9020497720698092	0.9726348709929631
ID7292	7292	9	0.9836756587028503	58.489135886458435	29.7172409433385	0.0	28.0	28	1.314461246794029	1		21571.914185639234	21677.0	13503.0	28887.0	1.2317563E7	2623.1344892634315	-0.9809224036988836	-845.685961282536	-0.009623176599807047	0.010446269200745852	1.4000252474164878	1.2657155725701645	-0.8079590188659073	1.1061136307058257	5.428070079877082	8.855548657395218	0.8698099327345574	0.9686174724342665
ID5249	5249	9	0.9668200016021729	58.04816912443731	32.34157333578529	0.0	17.0	17	1.3372834595780678	1		21500.72419627749	21680.0	14798.0	27800.0	1.2706928E7	2454.6864565713004	-0.981009737598811	-904.9600553316213	0.008700496897706073	0.01167471675746683	1.3942555933633085	1.3056829636061942	-1.0231060193343564	1.067836245264688	5.618195126457725	9.007106344112122	0.8702341098907124	0.9601949634443544
ID44674	44674	9	0.9441971182823181	56.35856159142443	23.95760778678089	0.0	230.0	230	1.3563804521255052	1		21929.90476190477	22059.0	15581.0	27837.0	1.3355312E7	2375.5685269932974	-0.9810854878546122	-957.6589811952435	0.0026610734590810786	8.857163360906012E-4	1.4348317362857599	1.3005691623036242	1.439733842069916	1.1032337055757373	5.779801416051264	9.402888865676196	0.8214860157986057	0.9567269866247049
ID39043	39043	9	0.9559898972511292	58.337421620017636	23.625079648457856	0.0	200.0	200	1.313309725550841	1		21668.048865619552	21662.0	15494.0	28183.0	1.2415792E7	2410.520000421726	-0.9811322223629165	-934.858438427717	0.012566009072183562	0.007446832955729565	1.3666776912878809	1.2716058532863868	0.1549145912367543	1.0747651780272849	5.41856382754805	8.913015393008207	0.8571261484342245	0.9743589743589745
ID8837	8837	9	0.9460468292236328	59.00077166329048	31.936258286645124	0.0	36.0	36	1.3150366292889948	1		21599.4388111888	21658.0	15301.0	27870.0	1.2354879E7	2400.263678910801	-0.9811546076657595	-937.0133410257995	0.019091378090917977	0.009689712153978467	1.3855052393402727	1.2823463740620111	3.1292779806131534	1.0804453986573779	5.432823206041609	9.117549025103727	0.8212572606960861	0.9588926174496647
ID19077	19077	9	0.9678236246109009	56.23134768226001	27.561403291812933	0.0	90.0	90	1.33841435488341	1		21734.64864864867	21845.0	15087.0	28981.0	1.2866912E7	2639.279228159546	-0.9810450908156759	-852.4414139848006	0.010277292209814137	0.005770096158578813	1.3971033449907184	1.3056050773028205	0.291414894407284	1.0700811212199934	5.627701378786758	8.956596990988361	0.8815660202793795	0.9673202614379086
ID35462	35462	9	0.9263796210289001	58.18023188349994	22.76636793502717	0.0	180.0	180	1.3069582233926003	1		21634.451327433617	21675.0	16283.0	27306.0	1.2223465E7	2232.0914070638973	-0.9811132965141565	-1006.9940513068221	0.059585219882173704	0.008238337770894711	1.3326230466989823	1.2299054818500315	-1.513367116478416	1.0835166330785375	5.3662794397383875	12.261289841180071	0.44854996863860735	0.9075562700964629
ID34951	34951	9	0.9600340723991394	58.32195040382456	22.661626069564605	0.0	177.0	177	1.3316145766612204	1		21605.430272108846	21778.0	14724.0	27345.0	1.2703993E7	2384.873852335218	-0.9812202897107857	-946.6842136266398	-0.0027865076148899295	0.012614519413599078	1.3981091576768208	1.2836670514548167	-0.9019108433598318	1.0891524839656073	5.570663864812559	8.887657792164777	0.8862212700101912	0.9718076285240465
ID53898	53898	9	0.965415894985199	55.761148323795354	24.644848939132505	0.0	278.0	278	1.3202037872267136	1		21956.314782608708	22057.0	14977.0	27915.0	1.2624881E7	2434.516525786615	-0.9810555706040848	-934.09015863372	0.00454584904335908	0.0018003256320778779	1.386155765833503	1.289415227156304	2.149555768020946	1.0750266761550133	5.475601341522246	8.633372032511694	0.9231680659763593	0.9812606473594551
ID27788	27788	9	0.9730701446533203	54.938615104363656	23.542997547399445	0.0	138.0	138	1.3574954382999156	1		21882.3786885246	22036.0	14658.0	29237.0	1.3348251E7	2666.428068201884	-0.9809823924413792	-846.6423411414642	0.001939131495999648	-0.0033106279143812326	1.4453877893258937	1.2891168009838287	-1.4746619435353476	1.121223296618896	5.7893076683802995	9.109584192773267	0.8766765429246771	0.9689737470167067
ID22669	22669	9	0.9497263431549072	55.558035865307396	28.71773310975802	0.0	110.0	110	1.3058000856167267	1		21557.12588652482	21661.0	14603.0	27916.0	1.2158219E7	2285.7991113339062	-0.9810319204965182	-975.5343614540787	0.017032570030134215	-0.008136774024377454	1.4230052172185497	1.2841184437363176	-1.0540976856034299	1.1081572920003564	5.356773187409347	8.856543362707788	0.8581923038944768	0.9632478632478636
ID50831	50831	9	0.9759652018547058	56.45903826671329	24.710923445094103	0.0	262.0	262	1.371907798747652	1		22330.504838709683	22231.0	15754.0	30489.0	1.3844913E7	2587.394382658808	-0.9809576611354739	-889.1926828966776	-0.003096583605041498	-0.003556973737540556	1.408612868498431	1.3560396951256108	-0.36655139860210567	1.0387696418930792	5.912888948657707	9.603004069324871	0.805740809841747	0.9517980107115531
ID55952	55952	9	0.9264851212501526	55.261460257902215	23.766572678847584	0.0	289.0	289	1.3005757033562684	1		21950.876785714285	22057.0	15675.0	27309.0	1.2292491E7	2268.3700382845714	-0.9811108095826615	-1005.2467585654761	-0.009053754354336904	0.007246574834401184	1.3973421921949178	1.2404276665358076	2.674743970993834	1.1265003433028318	5.313995051928703	8.794867760419802	0.8633211530874624	0.978127734033246
ID3729	3729	9	0.9781872034072876	57.89659941598407	31.956363873160594	0.0	9.0	9	1.350231570277967	1		21528.684385382057	21671.0	14024.0	28775.0	1.2960268E7	2724.0943296553814	-0.9810269069371184	-817.2748349227087	0.0011831217108999382	-0.006307128820297799	1.370529416136495	1.3568258401072963	0.6432263855830506	1.0100997310223063	5.727517028241593	9.202352035431604	0.8499210132243611	0.9639999999999996
ID39574	39574	9	0.9744278192520142	55.52836172450472	23.515464884098957	0.0	203.0	203	1.3236373529401557	1		21733.797577854697	21912.0	13953.0	28222.0	1.2562135E7	2547.3827324617005	-0.9809931870251876	-880.7002159228881	-0.009679471629750825	0.010582242277821521	1.3944948197571694	1.283493642204363	-0.6870900462059089	1.0864836208788422	5.504120098509339	8.943124177690121	0.864807093795583	0.9682274247491641
ID29851	29851	9	0.9588031768798828	54.712507746558465	24.291716634882786	0.0	149.0	149	1.3457420098175399	1		21816.248747913185	21929.0	15123.0	29181.0	1.3067933E7	2533.410098857053	-0.9809349383916277	-886.1486194924584	4.88740170772043E-4	0.004235381160770898	1.4257655663656024	1.2919650338696969	-0.3641670727654781	1.103563586465762	5.689492018925469	8.973503134184437	0.8878903152285231	0.9661016949152544
ID10396	10396	9	0.9561873078346252	57.76267418822652	31.1483572024826	0.0	44.0	44	1.302900237299245	1		21738.426287744234	21887.0	15724.0	28098.0	1.2238734E7	2502.3826004760695	-0.981035271936608	-898.7572101161037	-0.00674794780815464	0.0069525610545007905	1.3270018155463308	1.3006168733255696	-0.9098212106842065	1.020286483100359	5.333007556586767	8.825574674589753	0.8603914286158011	0.9614395886889456
ID35996	35996	9	0.9240410327911377	58.23668220603986	23.276324897459393	0.0	183.0	183	1.0246946528699656	1		21940.93895348838	21663.0	17037.0	27967.0	7547683.0	2756.9794990825712	-0.9808038716169216	-813.2427377849085	0.009169582476582417	-0.004144191202066678	1.0866516732621132	0.9995825338570142	1.4350228654714832	1.0871055030034706	3.2986695581739944	6.805435561213894	0.8950284170982287	0.9638888888888895
ID36509	36509	9	0.9202069640159607	58.560891141497216	22.784429950682192	0.0	186.0	186	1.0165414374669692	1		21880.37609329445	21758.0	16813.0	27603.0	7504969.0	2812.641576675208	-0.9808105633459725	-795.2309885836702	-0.008569380789674634	0.01213734259608769	1.1233975744037765	0.9288569396838415	1.2207663094660615	1.2094409014009753	3.246385170364319	7.369803643578889	0.7511005430046315	0.9552447552447557
ID43167	43167	9	0.9936806559562683	56.69899291501531	23.053999422754767	0.0	222.0	222	1.3338850208958861	1		21860.981324278462	22007.0	13567.0	28694.0	1.2876118E7	2844.4038340958778	-0.9809739399404603	-792.5323535477556	0.009309761945819171	0.0014158791602059974	1.3845612059573162	1.3011993799385437	-0.6076532087382236	1.0640653748411022	5.589676369470625	9.232408935117878	0.8240744753464204	0.9584352078239606
ID46751	46751	9	0.9906008243560791	56.58002580689195	23.41851587212377	0.0	241.0	241	1.3429284127404293	1		22126.624161073814	22249.0	14570.0	29514.0	1.3187468E7	2638.608040797549	-0.9810973724651293	-870.4828293200444	0.003917651536323108	0.005592781694506147	1.4003596735234085	1.3047490411380145	-0.5348958226076699	1.0732789443569941	5.665726388102884	9.350959493772093	0.8142412684557689	0.9505582137161083
ID25250	25250	9	0.9721564650535583	54.3586968404581	26.310657100943086	0.0	124.0	124	1.354147725587727	1		21637.98023064252	21770.0	14894.0	28309.0	1.3134254E7	2654.262919620665	-0.9810011813493875	-841.8713079166741	0.005952362445493444	0.003102889666386496	1.4000370751151945	1.3322673318160447	0.5746902994903332	1.0508679764794437	5.7607889113932025	9.475091993216221	0.8063525349278611	0.9565903709550124
ID19619	19619	9	0.9679301977157593	56.09059498239727	27.171126852915375	0.0	93.0	93	1.339544295443366	1		21831.483164983183	21992.0	14467.0	29089.0	1.2967901E7	2580.883651415622	-0.9809299803083632	-870.2252433491827	0.0029006884384587123	0.0012348814452641415	1.3957296990042356	1.3054296282145583	-0.16705190357498328	1.0691726837188313	5.637207631115792	8.839061685124042	0.9066957201523996	0.976131687242798
ID31911	31911	9	0.9176011681556702	56.24011319439771	23.59281080800713	0.0	160.0	160	1.015796991056268	1		22166.700000000008	21881.0	17069.0	28531.0	7536678.0	2790.3718772897128	-0.9807212038951462	-808.2293326766616	1.7184277383157392E-4	0.0015503083217156546	1.0722122058224586	0.9889202480162557	1.5496051701826261	1.0842251515966874	3.2416320441998034	6.778698568540422	0.8865044828600571	0.9632768361581912
ID2216	2216	9	0.9289861917495728	57.70348872005296	30.123836258976933	0.0	1.0	1	1.28418615582174	1		21281.772477064223	21392.0	14980.0	27161.0	1.1598566E7	2393.5426856114423	-0.9810546923577402	-920.8484723680692	-0.005785232776056844	-0.004401691507214038	1.3192240743962989	1.2575154925528476	-1.3116338841763102	1.0490718263185597	5.180907519322274	8.715718022706678	0.8570563198743765	0.9646017699115041
ID12456	12456	9	0.9720411896705627	58.16354533866223	32.412888408884506	0.0	55.0	55	1.281827685225451	1		21679.09375000001	21881.0	14541.0	26891.0	1.1793427E7	2320.8373093004166	-0.981029255348355	-966.1042706790045	-0.019645232374786936	0.003210653001191071	1.3924147153429927	1.2122053382792084	2.4909327036760853	1.1486624182991978	5.1618950146642	8.600044395547878	0.8770364537170918	0.9627659574468082
ID5802	5802	9	0.9579005837440491	57.43354104296157	32.27331047921576	0.0	20.0	20	1.2830074624519245	1		21487.88990825688	21647.0	14837.0	26789.0	1.17109E7	2307.5129665505033	-0.9811547675103195	-969.6514129520205	6.920925083154818E-4	0.0025975938231563014	1.3380538405848483	1.2656050188955927	1.8243934489948928	1.057244417181971	5.171401266993232	8.479226571298884	0.9038692698994938	0.9696969696969698
ID17584	17584	9	0.9660415053367615	56.395721475405466	26.740670598566993	0.0	82.0	82	1.3861703183679048	1		21833.5331230284	21889.0	14869.0	29087.0	1.384246E7	2640.7558416432325	-0.9810855842016379	-857.7085280753515	-0.0017889124599681544	-1.3476386390118047E-4	1.4435804957355778	1.355798271928157	0.1791352527799286	1.0647457852874977	6.03647022893512	8.99254883343124	0.9380528716828173	0.9829721362229101
ID52402	52402	9	0.9576427936553955	55.84033495125084	24.923090019473417	0.0	270.0	270	1.2906497279808735	1		22010.02000000001	22233.0	15479.0	26876.0	1.2105511E7	2306.360157934065	-0.9811034188329232	-990.9571090675223	0.0010165612154401224	6.840995373593354E-4	1.356647120306186	1.2477498338336668	2.532797343396016	1.0872749356639353	5.233191907131941	9.220625503943765	0.773491878646171	0.9354290569243838
ID14006	14006	9	0.9715780019760132	58.222457132250796	27.913298317338178	0.0	63.0	63	1.3613906986402498	1		21819.45676998367	21879.0	14957.0	29908.0	1.3375327E7	2720.8912773772963	-0.9810745983522569	-831.4184683812733	-0.007104266329835586	0.005054650006209811	1.3967696612468927	1.3502933244278195	-0.30674559589427824	1.0344194375979512	5.822579551531904	9.210108125253477	0.862572955183951	0.9676145339652445
ID49846	49846	9	0.9908780455589294	56.65440249937499	24.06804365557233	0.0	257.0	257	1.3563804521255052	1		22274.214168039543	22380.0	14622.0	29098.0	1.3520448E7	2746.223852694071	-0.9809965264738107	-837.3960948893778	-0.009533426906671586	0.0016006574816191126	1.3929746579161932	1.3335496317637434	1.6814729501777026	1.0445615406708595	5.779801416051264	9.187124602298308	0.8605251503116667	0.9650793650793653
ID45239	45239	9	0.9317211508750916	56.559114730891444	23.67598281720501	0.0	233.0	233	1.2800559805981562	1		21998.19666048238	22016.0	16363.0	27845.0	1.1857028E7	2379.105743696869	-0.9812190984801773	-966.1685304645722	0.001276056167937665	0.0010376723440374497	1.3104300664055462	1.2398224120426116	-0.6423649595493881	1.056949812874094	5.147635636170658	9.831393498633648	0.6692486516311957	0.9442022667829123
ID23224	23224	9	0.9429675340652466	56.264356539650684	28.736824507915603	0.0	113.0	113	1.3098490878478193	1		21503.895759717303	21606.0	14775.0	28042.0	1.2171205E7	2423.302733782392	-0.9811100303952658	-921.777124585873	-0.005831337208967302	-0.014510953106982208	1.3825924427186491	1.2708485835207495	2.0177428460961178	1.0879285389675026	5.39004507056097	8.886719202064828	0.8576682735568385	0.9700598802395206
ID16057	16057	9	0.9621249437332153	56.35842656133014	26.9456843775186	0.0	74.0	74	1.3619462549574535	1		21769.679674796746	21902.0	15118.0	29386.0	1.3388353E7	2614.186591903838	-0.9810047574001335	-860.1451017552905	-0.0022535349484349046	-0.005664290107569231	1.407231232289978	1.342711570890948	0.1370031268098789	1.0480517653960622	5.8273326776964245	8.911832651175041	0.9220312297730598	0.9823717948717948
ID28346	28346	9	1.0	54.31513144561723	25.3535721573935	0.0	141.0	141	1.3485497366541475	1		21739.964941569306	21774.0	14082.0	29452.0	1.3022239E7	2730.150282614217	-0.9809440559524876	-819.8153625996697	-0.003329014286107056	0.00722206421928321	1.4113321606865739	1.2962684220581133	-0.9722052511248193	1.0887653642335677	5.713257649748041	9.328484638453592	0.8250332895896411	0.9631410256410253
ID37053	37053	9	0.9878870844841003	58.30733644714431	21.61637563358717	0.0	189.0	189	1.3355853211666224	1		21684.5847457627	21807.0	13837.0	28582.0	1.2793905E7	2732.540029099809	-0.980998825403021	-819.4125508647918	-0.0034887644149056763	0.003498482258242042	1.3882371210990134	1.3183135647506905	-1.0276229787697884	1.0530401554060822	5.603935747964168	8.943415316802122	0.8804327989271175	0.9792358803986712
ID40130	40130	9	0.9846742749214172	56.79160682974561	23.047533569718286	0.0	206.0	206	1.3355853211666224	1		21837.061224489815	22072.0	13829.0	29166.0	1.2840192E7	2745.7766671043846	-0.9810277512625705	-822.4726407057768	-0.004970665620867284	0.028204490210139245	1.391785227995122	1.3342405665173178	-0.6564994839820942	1.0431291499613216	5.603935747964167	8.85060284709309	0.898995059531734	0.9768019884009942
ID41668	41668	9	0.9049928784370422	58.11265246763853	24.334101818137256	0.0	214.0	214	1.3005757033562697	1		21814.383928571424	21776.0	16637.0	27864.0	1.2216055E7	2336.8642959840454	-0.9810237616075679	-965.1811995573597	0.012603567754659529	-0.0374079844404596	1.2777647005585404	1.2102147453338898	1.0100478173291494	1.055816503215728	5.313995051928714	13.902935747677153	0.3454760761737574	0.8858954041204443
ID54468	54468	9	0.9823335409164429	55.72545845308156	24.864812549364473	0.0	281.0	281	1.329340254631171	1		22030.66895368781	22190.0	14299.0	27988.0	1.284388E7	2534.397731416759	-0.9809009695585725	-892.8875181662055	0.011185174215326563	0.006171858615789572	1.4152631937323543	1.272609841616522	2.4777645332609723	1.112095119376594	5.551651360154502	8.88983633039295	0.8827638057536872	0.9749582637729546
ID4295	4295	9	0.9650313258171082	58.22506829136841	31.901543607509588	0.0	12.0	12	1.327631956318291	1		21487.577054794532	21609.0	14498.0	29025.0	1.2548745E7	2653.443556513493	-0.9810259857789467	-837.3921366789663	0.002197257335643918	0.0035813170891642707	1.3505415502306988	1.326234430530575	0.3606275332033229	1.0183279208717266	5.537391981660952	8.802071578539167	0.8981426903054708	0.9708333333333333
ID10951	10951	9	0.9735404849052429	59.489733417074326	30.961795139793278	0.0	47.0	47	1.3321825504881404	1		21748.533219761517	21848.0	14864.0	28329.0	1.2766389E7	2634.1058200391626	-0.9809938340633056	-852.3118194673376	0.00787964515807156	0.004440568341876654	1.3578699691614573	1.3268478418062752	-0.12140515234017349	1.023380320167647	5.57541699097708	8.97466549302001	0.8698626378672515	0.9686209744013214
ID20167	20167	9	0.975380539894104	56.20963083526026	26.204807831938002	0.0	96.0	96	1.3418013219730556	1		21884.8571428571	21990.0	14524.0	28004.0	1.302149E7	2584.21154862413	-0.980942002241983	-871.7896483001226	-0.007917854629856315	0.003549322014907776	1.4299801515615405	1.2900194098686462	-0.2482209094561854	1.1084950665255071	5.656220135773852	9.157267260323856	0.8476262318007162	0.961227786752827
ID48327	48327	9	0.9746655821800232	57.33820681472664	23.566786359735225	0.0	249.0	249	1.3446172774774465	1		22047.921404682278	22217.0	15247.0	28545.0	1.3184657E7	2474.120856433227	-0.981074940116846	-923.9355072907532	0.00153257761869971	-0.004590139930255388	1.397159418891678	1.3133011311552614	-0.1801057068967514	1.0638530537643334	5.679985766596429	9.377303065845323	0.8117105805344794	0.956765412329864
ID32460	32460	9	0.975936233997345	56.244393329206275	23.109395509769623	0.0	163.0	163	1.348549736654148	1		21796.31613976707	21904.0	14653.0	29332.0	1.3099586E7	2619.7085244779446	-0.9809359246168244	-856.2193020462524	-4.649206112414877E-5	0.0030621821287524628	1.4293824033346616	1.3149072629946439	-0.020612196036832762	1.087059478308231	5.713257649748044	9.447944100330831	0.8043018056450858	0.9494470774091633
ID43724	43724	9	0.9530050158500671	57.09648013123284	23.128118084493874	0.0	225.0	225	1.3213493004897094	1		21854.768166089965	22028.0	14540.0	28382.0	1.2632056E7	2468.1426857140523	-0.9809659925240609	-912.7033671477475	0.018125331371315105	0.008774189474803792	1.422637321177443	1.270780910783547	-0.9184362579790413	1.1194984982110436	5.485107593851272	9.122516343725774	0.8282581438089757	0.9545078577336646
ID7887	7887	9	0.9493932723999023	58.339411331600026	29.044652236384103	0.0	31.0	31	1.310426495452608	1		21604.27915194348	21759.0	14692.0	27783.0	1.2228022E7	2473.512866491164	-0.9809345274850656	-898.76892913665	-0.0016713062907331535	-0.007021539165192054	1.406564531457277	1.2527287710192354	-0.7793161340408145	1.1228005327225612	5.394798196725471	8.60036714173055	0.9165392862261698	0.9886759581881533
ID30415	30415	9	0.8838586211204529	55.347854002333456	24.49295438927539	0.0	152.0	152	1.190015612226916	1		22011.467948717967	21938.0	16776.0	27524.0	1.0301367E7	2317.3352480975727	-0.9808661042102683	-973.8598413074421	0.011533268454713176	-0.020917832251559326	1.2152177856748256	1.1228297365684923	1.3259091752880334	1.0822814413418393	4.448926089986821	13.338256184095432	0.31424396495627077	0.8532360984503191
ID37583	37583	9	0.9719060659408569	57.406437864115425	23.17511811924157	0.0	192.0	192	1.2935770389038779	1		21709.641304347828	21737.0	15021.0	27993.0	1.1983722E7	2465.011984810622	-0.9810612625628933	-912.4492386766979	0.006714515405435209	0.008696069761394977	1.3357900075258693	1.2705479683359904	2.5634909803527797	1.0513495285623298	5.256957537954523	8.793384047536449	0.8543429710525128	0.9718804920913884
ID56529	56529	9	0.8593444228172302	57.31067401660577	22.306756685147135	0.0	292.0	292	1.2373854100584682	1		21797.305118110227	21908.0	17597.0	26290.0	1.1073031E7	2002.006030305127	-0.9811297851994856	-1132.184055168522	0.007446165941632199	0.007280881185187137	1.315123433516882	1.1865197821808366	-1.3386103606949227	1.10838727956113	4.810163678490024	8.248081316094758	0.8885131317562472	0.9721421709894338
ID9429	9429	9	0.9342725872993469	58.486402186230535	31.94718032045662	0.0	39.0	39	1.3219216848789077	1		21643.42287694975	21723.0	15410.0	27942.0	1.2488255E7	2358.8101493898644	-0.9811288122261059	-954.0908840813598	0.002410784300497418	0.009552802030461998	1.3565523918380358	1.313472052726043	0.5699585884156179	1.0327988243241124	5.489860720015792	9.240100318518822	0.808012013203185	0.9545454545454548
ID20693	20693	9	0.9492369294166565	55.51650388073441	26.594887579526322	0.0	99.0	99	1.2976641803326592	1		21956.908438061026	21982.0	14168.0	28264.0	1.2229998E7	2539.5351130713257	-0.9809886988713399	-892.2758277829095	0.003007034761155099	0.014044861205313014	1.4304549398096031	1.2089922947255838	-0.8561119782676853	1.1831795339392852	5.290229421106126	8.704886602014565	0.8773202113250468	0.9644714038128247
ID14552	14552	9	0.9493968486785889	56.85779421822227	28.199763328798042	0.0	66.0	66	1.298247007301336	1		21736.31294964027	21834.0	14478.0	27924.0	1.208539E7	2457.331916313118	-0.9810658201583108	-916.6503319259881	0.009574913917010356	-0.006031384115881567	1.3730897114408744	1.2563843617367074	-0.7356108479301536	1.0928898458612175	5.294982547270639	8.67409714003432	0.8843533679308688	0.9653379549393418
ID51416	51416	9	0.9254993796348572	56.32696565119134	24.417798114242448	0.0	265.0	265	1.2883030901706813	1		22201.145190562613	22249.0	15711.0	28104.0	1.2232831E7	2332.878707981644	-0.981064758567161	-986.1433304576157	0.009231663827314055	-0.021451728666262715	1.3920592839334376	1.232392667681604	-0.7940343231469995	1.1295582328903344	5.214179402473881	8.771099274955764	0.8517022226530443	0.9530842745438749
ID52952	52952	9	0.9521262645721436	55.84632641029504	24.8692422744892	0.0	273.0	273	1.2982470073013368	1		22012.203237410067	22137.0	15257.0	28136.0	1.2238785E7	2328.5941186542036	-0.9810369435737939	-978.08531465588	-0.006897934519860979	-0.0014130674779293082	1.3965628709193567	1.257459733528862	-0.8037263982087229	1.1106223393731454	5.294982547270646	9.043252857453815	0.8136264311177862	0.9537671232876712
ID23773	23773	9	0.9424284100532532	56.55057783575741	28.640482300232698	0.0	116.0	116	1.3287710658854754	1		21452.90051457975	21604.0	14887.0	27415.0	1.2507041E7	2398.740603211315	-0.9810955031762858	-928.2797802773772	0.003070181212391006	-0.0029840871454244592	1.4138697403266345	1.2862973213029163	1.890186772631194	1.099178018107429	5.546898233989987	9.215694457938014	0.8207368388891833	0.9511002444987774
ID25821	25821	9	0.9731966257095337	54.273168533709736	26.52975324989516	0.0	127.0	127	1.3586095094257093	1		21711.337171052655	21826.0	15123.0	28793.0	1.3200493E7	2624.0491975010655	-0.98107243316724	-857.7305500349902	-0.003831830041504976	0.002532281926212136	1.3818968900011348	1.374299777210936	1.3967006846921795	1.0055279880824959	5.798813920709326	9.016004781172493	0.8964390571453449	0.97444089456869
ID13023	13023	9	0.9677632451057434	57.35101872011493	30.94630012807922	0.0	58.0	58	1.309271425597961	1		21738.220458553802	21824.0	14189.0	27283.0	1.2325571E7	2488.0116905192012	-0.9809991107858158	-902.1863579180299	0.009925208381480003	0.001608277635034398	1.3932533668577534	1.2496749815028367	-0.47165357079135456	1.1148925820554172	5.385291944396444	8.691906235957154	0.8957546072097455	0.9750430292598968
ID38111	38111	9	0.8659898638725281	57.93086383810396	23.15512924099771	0.0	195.0	195	1.3230657107830968	1		21735.968911917083	21776.0	16922.0	28776.0	1.2585126E7	2282.32334480523	-0.9811876432809943	-993.437826768911	-0.002718500937201648	-0.002276968211922128	1.3840493169116332	1.2840135047567667	-1.0646908335338847	1.0779086916019756	5.4993669723448315	9.155005372747485	0.8245279045588102	0.9649708090075066
ID2784	2784	9	0.9564434885978699	58.412262636108544	31.590250497123915	0.0	4.0	4	1.339544295443365	1		21402.727272727276	21359.0	15578.0	29639.0	1.271322E7	2545.7636780706453	-0.9809224616418678	-864.5564818167829	0.0036250107323798466	0.0091995401304386	1.375204613415824	1.3040363323768391	2.0781887704202995	1.0545753820442012	5.637207631115782	9.61273600485398	0.7666195042727884	0.9465283320031925
ID21216	21216	9	0.974907398223877	56.326064438033164	26.226056741159756	0.0	102.0	102	1.3735610322843181	1		21908.14951768487	21948.0	15037.0	29263.0	1.3626869E7	2665.4229856786915	-0.980997566589826	-848.6493131313873	0.0037974605788131917	0.005849075079711997	1.3891612548297279	1.3713568546122898	0.9857170550867347	1.0129830540880416	5.927148327151255	8.998874618557565	0.9197700377624775	0.9780392156862744
ID32992	32992	9	0.9787122011184692	57.36441957858209	23.08991537995523	0.0	166.0	166	1.355822615189666	1		21741.277227722785	21899.0	14621.0	28856.0	1.3175214E7	2783.4129853445584	-0.9811350357565974	-812.4753591772846	1.251439213171504E-4	-0.008000282596501072	1.4028075778205782	1.3325143682283833	1.2556062873678306	1.052752308919304	5.775048289886745	9.290678050947811	0.8407573304426358	0.9650516282764099
ID6369	6369	9	0.9703208208084106	58.221992925239306	31.92273609883049	0.0	23.0	23	1.335585321166623	1		21595.962774957705	21764.0	14549.0	29170.0	1.2763214E7	2609.7977781199347	-0.981031282491461	-855.9346267375252	0.009972237132815824	0.013052464354781933	1.3607398660020502	1.3395250478356764	1.1933687951965548	1.0158375673531834	5.603935747964173	8.76867354736887	0.9158728974756342	0.9800498753117205
ID28907	28907	9	0.9598757028579712	53.54012945503322	25.004118430585923	0.0	144.0	144	1.3069582233925998	1		21627.788256227734	21743.0	14330.0	26970.0	1.2154817E7	2357.9332152917887	-0.981155576819198	-955.1369201044457	3.374836380278063E-4	-0.0010085681953322823	1.3560503609525745	1.2941389388446716	2.323011939959897	1.047839857259201	5.366279439738383	9.123442871608482	0.8101503690053479	0.9624893435635121
ID18157	18157	9	0.9792437553405762	56.39245807995087	26.620220057851828	0.0	85.0	85	1.3916169810722423	1		21878.05625	21974.0	14797.0	28909.0	1.4001956E7	2629.8170342751446	-0.9810501637923823	-861.3882636650947	-0.004248148970163043	0.009039509744420617	1.4469433891649455	1.3728320560313056	0.06194403115156228	1.0539842676371405	6.084001490580279	9.195077344507277	0.9042497606524009	0.9741248097412476
ID40688	40688	9	0.9752353429794312	57.44753741926715	22.96867251852333	0.0	209.0	209	1.3202037872267138	1		21809.72145328719	21805.0	15723.0	29521.0	1.2606019E7	2444.3985775263377	-0.980990194616598	-920.8631368421478	0.007784804790820411	2.604398317261693E-4	1.4072855103903938	1.27092611087941	2.885970868781551	1.1072913667786954	5.475601341522249	9.344951843511765	0.7879298430774206	0.9608006672226853
ID55030	55030	9	0.9544030427932739	54.413452205956204	24.629539895334602	0.0	284.0	284	1.328201633219135	1		21940.53092783503	22097.0	14719.0	27409.0	1.2769389E7	2368.027541816365	-0.9810863669502947	-961.2196956916841	-0.0012822910726366067	0.0023667405710447744	1.4035753914623137	1.2607426345391848	-1.054640029666441	1.1132925571088788	5.54214510782547	9.013217587553584	0.8572905680778411	0.964433416046319
ID16631	16631	9	0.9619682431221008	56.329933607244584	26.81097617591104	0.0	77.0	77	1.3724590978652416	1		21819.466346153848	21929.0	15025.0	29312.0	1.3615347E7	2612.52689719986	-0.9809749526112473	-861.2822979504411	-0.005432434586419401	-0.002305245254369363	1.4280052248535644	1.340380349911523	0.17115595930769872	1.065373141994976	5.917642074822223	9.041108284634525	0.9097356545806726	0.9757053291536048
ID45815	45815	9	0.9548792243003845	56.28813551998676	23.022671627236996	0.0	236.0	236	1.351351629840358	1		22054.50248756219	22197.0	15883.0	28123.0	1.3298865E7	2408.1398601321416	-0.9809926810208042	-945.345276978772	-1.308150017448351E-4	0.007450176006743136	1.4097207445756574	1.3115408990696524	-1.563490158564808	1.07485839410395	5.7370232805706225	8.890498923140678	0.9121036819434966	0.9781199351701781
ID11512	11512	9	0.9779322147369385	60.78756000212333	30.05973059905244	0.0	50.0	50	1.3547062522048308	1		21812.933774834448	21970.0	14363.0	29083.0	1.3175012E7	2793.6306047518087	-0.9809974695753603	-806.1791227861479	8.655552637961836E-4	-0.004412740609982507	1.3857589771064356	1.3424008635897078	-1.5072046862801232	1.0322989314836881	5.7655420375577195	9.293819893495664	0.8388059512966726	0.9558707643814024
ID4857	4857	9	0.9680234789848328	58.011284884159465	32.18047616433024	0.0	15.0	15	1.330477901612708	1		21528.75170068026	21679.0	14618.0	28364.0	1.2658906E7	2496.256491862516	-0.9809634163575948	-888.8396857756175	-0.0048566065080679725	-0.0029908334791571684	1.3873536901241872	1.312514393691493	-1.4006219978448942	1.0570197910151722	5.561157612483534	9.30217957529257	0.8076173300847204	0.9543230016313212
ID24313	24313	9	0.9591721296310425	54.97863031814296	28.407171091038	0.0	119.0	119	1.317335646130301	1		21586.141361256552	21734.0	14649.0	27634.0	1.2368859E7	2351.717111673661	-0.9810649954636448	-951.1572006683683	-0.0019645881527613385	-0.0015963982835022251	1.411175630376338	1.2480830495166346	-0.6993360366072893	1.130674461866033	5.451835710699671	9.123796896425493	0.8230029770180239	0.9566305254378653
ID26362	26362	9	0.9701281189918518	56.379987409149464	25.236844512657914	0.0	130.0	130	1.3213493004897108	1		21946.916955017296	21970.0	14578.0	29572.0	1.2685318E7	2628.396249105467	-0.9810412102656086	-864.1503661025276	-0.004606390903997096	-0.016681625084442108	1.410918734677641	1.2779310087437339	2.1959241742158966	1.1040648712833414	5.485107593851284	8.890586762632845	0.8720355014180636	0.9681208053691275
ID21755	21755	9	0.9364650249481201	55.747948197911995	28.318681542273225	0.0	105.0	105	1.3173356461303007	1		21722.704861111117	21652.0	15106.0	29241.0	1.2512278E7	2546.8556060285277	-0.9809874465771949	-880.1619229797864	-0.005430291799073766	0.014296258618531368	1.3784442518599862	1.2716123842453304	-0.8844452301206783	1.0840129185105867	5.451835710699668	8.886161952503983	0.8676092545270273	0.9703891708967853
ID33531	33531	9	0.9818427562713623	58.04783262106426	22.341205798022457	0.0	169.0	169	1.36139069864025	1		21659.80555555556	21833.0	14114.0	29230.0	1.3255801E7	2764.539657627339	-0.9811210260746691	-814.3402880707224	0.00289114826393181	-0.00472565035839479	1.389733841508637	1.3600595214847306	0.815192025299438	1.0218183980591615	5.822579551531906	9.012356066006625	0.9008419692771922	0.9729944400317713
ID47355	47355	9	0.9551017880439758	56.39167532682006	24.045779858980843	0.0	244.0	244	1.3412374214135978	1		22050.05912162165	22154.0	14754.0	28175.0	1.3053635E7	2343.6615953071537	-0.9810083370061111	-971.9737888994711	0.014042247236359568	0.005034046367555042	1.4336294200896957	1.2798375282632208	-1.0842039182930319	1.120165168179726	5.651467009609339	8.976686634156959	0.8813307666850195	0.9690301548492258
ID30972	30972	9	0.9203832149505615	55.91112203359649	24.110313975273055	0.0	155.0	155	1.2645972363585007	1		21923.246212121227	21914.0	15962.0	27568.0	1.1575474E7	2354.8412323524376	-0.9809577485566604	-959.191302077698	0.03758217961000308	-0.005683631414891247	1.2759189793539174	1.1955180846671436	-1.3749001310839026	1.0672519267737879	5.024054355893249	12.133361349454193	0.4288465593000325	0.8957627118644067
ID57084	57084	9	0.9778712391853333	56.618922125181584	21.613903735535736	0.0	295.0	295	1.3702525705574484	1		21896.983844911163	22002.0	14985.0	29093.0	1.3554233E7	2635.7480039244388	-0.9811409651833866	-864.4151185554161	-0.006732432276055438	0.0044167879808852464	1.4219487796136607	1.3402969001653189	-0.28256993044455414	1.0609207403510899	5.898629570164157	8.89824387378386	0.9361649543285511	0.9810276679841897
ID50429	50429	9	0.966312050819397	56.260139123272104	24.345188932698964	0.0	260.0	260	1.3530299806794843	1		22250.03636363637	22368.0	15364.0	29470.0	1.3461272E7	2570.5059469253924	-0.9810407441947825	-895.7934162820815	-5.471490874512403E-4	-0.0016066908033099412	1.4442814808751634	1.2892440733486308	-0.6922490934516982	1.120254504737683	5.751282659064172	9.14388340194869	0.8643969332926145	0.9610802223987289
ID38660	38660	9	0.9864988923072815	58.460723966417135	23.255802641366717	0.0	198.0	198	1.3502315702779657	1		21743.36650082921	21758.0	15029.0	28547.0	1.311125E7	2459.6381402020115	-0.9810883524109519	-917.2005712412289	-0.0012005842075386898	0.006269871935616729	1.4108703102617133	1.3335773135161728	0.06484684053990764	1.0579591418976273	5.727517028241582	8.934759226044262	0.9015930303879188	0.982070089649552
ID6918	6918	9	0.9918659925460815	58.94143564003648	30.406432144498922	0.0	26.0	26	1.3344520283692722	1		21599.48896434632	21645.0	13782.0	29550.0	1.2722099E7	2813.6373936518967	-0.9809922847606486	-792.393709612122	-0.00345845030202273	0.0082193012223334	1.4423016724630244	1.2543947516167966	-0.7332618800614251	1.149798873603412	5.594429495635146	9.021514752708057	0.8637871552791051	0.9663382594417079
ID53510	53510	9	0.9465285539627075	55.56858489331575	24.406143213447667	0.0	276.0	276	1.351351629840357	1		21917.414876033086	22013.0	15091.0	27738.0	1.3260036E7	2371.6941121693717	-0.9811054043290228	-959.7071135870697	0.00466779074726154	0.0025141644893630884	1.4105911432727343	1.3194019133910082	-1.174566496627513	1.069114065211077	5.737023280570612	8.794158822935238	0.9321973559612853	0.9813008130081304
ID8460	8460	9	0.967373788356781	59.17650151420009	31.181047787391893	0.0	34.0	34	1.3344520283692716	1		21582.784982935158	21734.0	15087.0	28022.0	1.2647512E7	2458.528009643464	-0.9812083385131013	-916.765727285039	0.005631025733771861	-0.0035713845340217985	1.3627717719486063	1.3414516011081985	0.5527541832109797	1.0158933582268603	5.59442949563514	8.85973283689723	0.8956213068854797	0.9711221122112209
ID15117	15117	9	0.962300181388855	56.649187068765826	27.163860355036498	0.0	69.0	69	1.368595340476491	1		21738.731078905006	21816.0	15254.0	28735.0	1.3499752E7	2693.492046279561	-0.9809485260421414	-831.1245787665321	0.0026568495401380525	0.0055350732851643025	1.3937366545833747	1.3729081968529253	1.519211085560689	1.0151710491482198	5.884370191670611	9.183667408378591	0.8767535975801671	0.9626749611197513
ID44302	44302	9	0.9752939939498901	56.839984495577774	22.996700121017195	0.0	228.0	228	1.36083491551905	1		21856.14705882351	22019.0	15041.0	28810.0	1.3375962E7	2611.425904546032	-0.9810581525843467	-866.9585004850625	0.0014867244233985881	-0.002340856596074963	1.4218965415285607	1.3261945785500218	1.2541020031670356	1.0721628368313596	5.817826425367378	8.969732092554477	0.9086814878414021	0.9791999999999998
ID26897	26897	9	0.9640384912490845	55.54515929569019	24.124524003364076	0.0	133.0	133	1.3270620348684108	1		21917.43373493977	21972.0	14891.0	28981.0	1.2734029E7	2620.4772251274608	-0.9809897255539978	-863.2078484828432	0.0010612720300978787	-0.004039042163261049	1.4263598364075987	1.255431835942183	-0.8837806471847072	1.1361507614924682	5.532638855496432	9.103995834836754	0.8388379800034352	0.9494290375203913
ID3350	3350	9	0.9784866571426392	58.08925711593221	31.669670546200294	0.0	7.0	7	1.3304779016127082	1		21522.676369863002	21628.0	13934.0	28463.0	1.2569243E7	2718.0718596761685	-0.981036169706102	-819.264800978901	-0.003897551031281443	0.0061963422018083344	1.3878228160471267	1.3169158271093038	-0.7870544528484813	1.0538432202561248	5.561157612483536	8.897487355092847	0.8827552497001233	0.9669421487603305
ID18710	18710	9	0.9612801671028137	56.59379751715548	27.10408002479509	0.0	88.0	88	1.3652748454737227	1		21791.127035830636	21949.0	15073.0	28966.0	1.3379752E7	2691.484518567541	-0.9810422107311556	-837.949419769038	-0.005304319670209987	0.0044454870134813685	1.4301617010094996	1.3356403878661707	0.11717302864012298	1.070768534705915	5.855851434683517	9.046787939190029	0.8991064086345253	0.9723756906077345
ID22294	22294	9	0.9531989693641663	54.99861966161312	28.378881848910932	0.0	108.0	108	1.3184836512685416	1		21668.602787456442	21830.0	14490.0	27535.0	1.2437778E7	2367.2797053165023	-0.9811357360111838	-952.1394468879494	0.007890057188537296	-0.0043190813669907475	1.4065078707895429	1.2713352860325071	-0.44981202620675637	1.1063233170998288	5.4613419630286995	8.977652931210292	0.8514979584006669	0.9623115577889443
ID55577	55577	9	0.9497230052947998	54.81914315748729	23.950622536714928	0.0	287.0	287	1.3236373529401566	1		21943.27461139896	22062.0	14973.0	27320.0	1.2705156E7	2393.0167830819933	-0.9810409760233729	-948.9795656326478	6.627608839091014E-4	-0.0012489722518447177	1.3666070995865143	1.3262020629923381	-1.0415110017379983	1.0304667272972035	5.504120098509345	8.60678288580453	0.9337187292653653	0.9838572642310963
ID10014	10014	9	0.9158946871757507	57.522950807545634	31.7994261274158	0.0	42.0	42	1.3121571937574938	1		21692.984154929556	21737.0	15963.0	27794.0	1.2321615E7	2328.367715848818	-0.9810710903674436	-965.7675440752708	-9.973150240489273E-4	-0.01621348478192613	1.3774161053700293	1.2910233742595503	2.786872728170901	1.0669180224254486	5.409057575219034	8.610438058864748	0.9168134468371891	0.9759862778730705
ID29471	29471	9	0.965477705001831	54.07604076528511	24.265863104727185	0.0	147.0	147	1.3104264954526081	1		21772.292035398244	21956.0	14129.0	27249.0	1.2301345E7	2454.16730429527	-0.9811531275065236	-923.6926350609726	-0.013146085492729928	-0.012496664318154356	1.4155395507298196	1.2636135500361452	-0.906545347932467	1.120231379830747	5.394798196725472	8.822782796510445	0.8709112333960052	0.9684300341296923
ID34079	34079	9	0.993713915348053	58.92199052477955	21.732375476206357	0.0	172.0	172	1.379605939006805	1		21724.15873015875	21794.0	14345.0	29908.0	1.368622E7	2842.3455025184344	-0.980980586909808	-788.4232035562629	0.01789908418733259	0.0132282313639716	1.445473160782335	1.359031694401198	3.0394128707269066	1.0636051879711488	5.97943271496093	9.353653514152692	0.8588301662077006	0.9759503491078358
ID34596	34596	9	0.972500205039978	58.33382086721944	22.221622305836505	0.0	175.0	175	1.334452028369271	1		21713.186440677964	21850.0	14614.0	28409.0	1.281078E7	2560.6599927474945	-0.9810339957772489	-877.2226875047925	-0.00679753929854691	-7.269934896647694E-4	1.4064246855362155	1.2958038993039436	2.2105522077880284	1.0853684622277284	5.5944294956351355	8.804916159409482	0.90680774148924	0.9816513761467891
ID27429	27429	9	0.9819632768630981	55.225377440561815	23.204601277489473	0.0	136.0	136	1.3552645486440271	1		21927.711001642045	22104.0	14371.0	28976.0	1.3353976E7	2732.620102917508	-0.9810377362713282	-830.3086571595525	0.014382228480713391	0.011509797213529772	1.4278932917568345	1.3213808602984094	1.6687678175910368	1.0806069125553788	5.770295163722223	9.275683809597867	0.8427834933910955	0.9727564102564106
ID52005	52005	9	0.9544113874435425	56.535250854449814	24.7676949247627	0.0	268.0	268	1.320776668046571	1		22100.793402777796	22314.0	15204.0	27742.0	1.2730057E7	2335.934086478853	-0.9809168490649689	-972.656258488549	0.004770214853463142	0.003943083019809912	1.384187344379994	1.2828165008538464	-0.7425237302571621	1.0790220919817253	5.480354467686762	9.891798499021624	0.7038303521017668	0.9336032388663963
ID42791	42791	9	0.9583406448364258	57.44186848502487	23.09638292471044	0.0	220.0	220	1.3207766680465713	1		21792.82006920415	21797.0	15755.0	29196.0	1.259625E7	2462.646494349184	-0.9810239925704202	-914.9895654043268	-0.020811191568915064	-0.004235042545564467	1.3788832057563707	1.2628241581313662	-0.2497178382740994	1.0919043612506907	5.480354467686766	10.524140721098464	0.6217921293115009	0.9373983739837398
ID57640	57640	9	0.9403463006019592	57.196165594966956	22.023340282893777	0.0	298.0	298	1.3338850208958866	1		21914.75468483816	22025.0	15989.0	28658.0	1.2863961E7	2398.613700399687	-0.9811365525105041	-950.4180759338198	-0.0024887683360910948	-0.003917478652850947	1.445035962370066	1.2602374097721976	-0.7402014148106838	1.1466378883572999	5.589676369470626	8.795377465155308	0.9080035842908134	0.9719008264462808
ID31532	31532	9	0.8736212253570557	56.06357127826959	23.641813303691933	0.0	158.0	158	1.0195137871952447	1		22148.670553935845	22043.0	17307.0	28623.0	7596994.0	2837.128368518427	-0.9808910864865716	-801.4629783217931	-0.0010414329014003124	4.0192602461569266E-4	1.1165563894588468	0.9559796161783166	1.1794952171056496	1.1679709175415913	3.2653976750223865	6.88803452149499	0.8648789221734048	0.9662447257383959
ID46380	46380	9	0.9587622880935669	56.669385584797105	22.857122908240523	0.0	239.0	239	1.3479886591442543	1		22017.732558139513	22221.0	15282.0	27845.0	1.3254675E7	2477.9420134860766	-0.9810615983681158	-920.5860776654931	-0.002084175934585074	-0.0020413306176613323	1.4184674664415209	1.2942783244699365	-1.4531832693596034	1.0959524235426297	5.708504523583519	9.128511094746633	0.8608595824828835	0.9631114675220527
ID24877	24877	9	0.9653405547142029	54.57402422128954	27.586804188736266	0.0	122.0	122	1.2970810914780888	1		21586.264388489206	21706.0	14238.0	27496.0	1.2001963E7	2402.8608767541746	-0.981122209375182	-933.7934067616769	7.878427585061758E-4	0.016599628785410537	1.4009755777366342	1.2402137013912702	-0.354418402060382	1.1296243350359874	5.285476294941619	8.599686650291352	0.8981083608132208	0.9814651368049426
ID13615	13615	9	0.9743745923042297	58.88782518706919	29.142758991172123	0.0	61.0	61	1.3468658029234526	1		21850.52579034941	21787.0	13899.0	29879.0	1.3132166E7	2771.9722358669255	-0.9810584910809749	-816.5510462693103	-0.006356822123748665	0.014047655628344913	1.479295367780134	1.2423006001357701	-0.7532114043812842	1.1907708710906706	5.698998271254491	9.136335465581078	0.8579546141337141	0.9584332533972819
ID12083	12083	9	0.9466004967689514	58.4992658340438	32.60287123837737	0.0	53.0	53	1.2877157625403512	1		21691.523722627742	21800.0	14611.0	27351.0	1.1886955E7	2269.783917544349	-0.9810668756536506	-990.4028164470778	7.365304634272767E-4	0.00629369687490951	1.3879507700333755	1.2140763756492206	-0.6553527042224698	1.1432153675597028	5.209426276309351	8.941798973103703	0.8187474424553601	0.9690539345711761
ID35123	35123	9	0.9607852697372437	58.40056153855334	22.447966493551622	0.0	178.0	178	1.3395442954433647	1		21629.296795952785	21807.0	15059.0	27510.0	1.2826173E7	2511.6196029666994	-0.9809900394107075	-888.7956347131185	0.006951728035901309	0.0029025780277627754	1.3762683541007619	1.3212575375554407	-1.521715355360838	1.041635196002061	5.637207631115781	8.716816320029444	0.9323051985261108	0.9866888519134777
ID44852	44852	9	0.9467785954475403	56.357111122625724	23.80647012598314	0.0	231.0	231	1.345742009817539	1		21973.863105175304	22172.0	15492.0	28470.0	1.3162344E7	2461.4445274737495	-0.9810875136880319	-926.2014985022879	-8.929314614362417E-4	0.0033386543722862096	1.4172436458035895	1.3033516946136827	1.7397894312235411	1.087383897731199	5.689492018925462	8.882604653350665	0.9061554161763902	0.9835661462612983
ID49461	49461	9	0.9722734689712524	56.903381460460395	23.018107921759135	0.0	255.0	255	1.3613906986402486	1		22261.292483660127	22339.0	14344.0	29347.0	1.3623911E7	2648.4734060206065	-0.9809605970604025	-866.129823492496	-0.003186992978113551	0.01143924227506723	1.4367924017676859	1.3017312065977764	-1.0022876712901636	1.1037550567162842	5.822579551531895	9.151740815600172	0.8736105513151305	0.9729944400317715
ID41270	41270	9	0.960605263710022	57.87108549928435	24.359063583463186	0.0	212.0	212	1.3196306577066612	1		21730.324652777763	21788.0	15190.0	27655.0	1.2516667E7	2460.6750640706314	-0.9811173044357723	-917.6961010269041	-0.008023597929236053	0.006218731939300671	1.3423026720370612	1.308695793488887	1.1516678079914944	1.0256796718652093	5.470848215357735	8.807292662619316	0.8862978050854637	0.9812446717817561
ID15671	15671	9	0.9652036428451538	56.43533061039721	26.946393773246264	0.0	72.0	72	1.3630566882890531	1		21730.574918566756	21854.0	15082.0	28879.0	1.3342573E7	2633.540377543685	-0.981001035828536	-852.1200279759161	0.001014005584846523	3.58504123650623E-4	1.4298076260620165	1.318074371302613	0.06724920416921853	1.0847700685121286	5.836838930025453	9.428963384802808	0.8250108771705359	0.9746031746031744
ID35641	35641	9	0.9249920845031738	58.44958291765074	22.64959747154579	0.0	181.0	181	0.9992788659694524	1		21837.61702127661	21741.0	16926.0	27349.0	7184576.0	2833.646472037378	-0.9809627540731038	-794.2147937883718	-0.005820409948925872	0.029089885424285256	1.0623880052270191	0.9398436914958883	0.9626471620475608	1.130387972851193	3.1370632685804543	7.3368480106659435	0.7323422617213678	0.9551374819102756
ID19258	19258	9	0.9600285887718201	56.02158882985834	27.857165297748825	0.0	91.0	91	1.3586095094257091	1		21711.36781609194	21824.0	15056.0	28774.0	1.3222223E7	2618.664516758669	-0.9811365763039348	-862.4745002690483	0.0051105393570357455	0.00526118099377412	1.4166769496939138	1.3279184379732862	-0.005391208033181414	1.0668403338506947	5.798813920709325	9.066878696011909	0.8864075080784214	0.9697933227344991
ID17213	17213	9	0.9678061604499817	56.33539935467846	26.645032521482413	0.0	80.0	80	1.3691479733843264	1		21780.06957928806	21903.0	14975.0	28602.0	1.3460083E7	2616.2044283721734	-0.9809516224451965	-857.4467949045703	0.0027141779649695204	-0.005549304114002332	1.4221153730412037	1.3431580327906285	0.23255474633008866	1.0587848475927502	5.889123317835129	9.346033884716949	0.8472387484791323	0.9619565217391302
ID5440	5440	9	0.97286057472229	57.76881670970709	32.50215077050388	0.0	18.0	18	1.2841861558217396	1		21459.562500000004	21620.0	14387.0	26702.0	1.1674002E7	2392.950971014182	-0.9811648604049356	-934.3082882620362	-0.0025718508315572763	0.004036109491695669	1.341410262987066	1.2410436134933747	1.9185123172876553	1.080872781909068	5.180907519322271	8.495978634865642	0.9019633290873824	0.970614425645593
ID27968	27968	9	0.976655900478363	54.80609798358839	23.75941707092972	0.0	139.0	139	1.3457420098175394	1		21841.78762541806	21996.0	14848.0	28978.0	1.3061389E7	2646.2508892566934	-0.9810067295184436	-852.6276105137363	-0.00235258942939751	-0.005657043879132355	1.4399504991523306	1.2780607092641227	-1.4123060932363525	1.1266683098187256	5.689492018925466	9.337610447673761	0.8199962248590272	0.9545454545454548
ID22850	22850	9	0.9418143033981323	55.82892572793262	28.781873525779677	0.0	111.0	111	1.3046409197552271	1		21541.622775800704	21637.0	14877.0	28520.0	1.2106392E7	2306.196890959767	-0.9811031967378371	-969.9255037517954	-0.006237129974449255	0.006145831506332966	1.4371460270694558	1.2180457615145877	-0.855578476814078	1.1798785172754318	5.347266935080324	8.748119260918624	0.8780360322124792	0.9740259740259738
ID7491	7491	9	0.9618907570838928	58.674605205260264	29.185905557652386	0.0	29.0	29	1.310426495452608	1		21534.46221441124	21700.0	14840.0	27477.0	1.2253109E7	2459.462981518644	-0.9810426120455944	-906.2188878809072	0.0062607832796450534	0.011608291581376199	1.3943387938028242	1.2500124317563115	-0.7916389848177846	1.1154599413413266	5.394798196725471	9.212973486906776	0.798703201008085	0.958614864864865
ID47940	47940	9	0.9632059335708618	56.50431605291393	23.648668423913247	0.0	247.0	247	1.3713562780022497	1		22010.554662379433	22072.0	15169.0	28548.0	1.3690565E7	2630.9441548540167	-0.9810658870631052	-866.9669952227681	0.003894618839248316	0.008957910021585908	1.470297757087905	1.3290630193676696	1.2422554309463052	1.1062663964478003	5.90813582249319	9.014950584242357	0.9135527596698447	0.9772012578616351
ID39749	39749	9	0.9746697545051575	55.64297816359498	23.2885560024538	0.0	204.0	204	1.3150366292889941	1		21741.08947368422	21872.0	13760.0	28650.0	1.2392421E7	2622.9215195617367	-0.9809647033897559	-854.318351332401	0.0020816768039243223	0.009987899757460766	1.3806494326399923	1.282539730991257	-0.742360224997263	1.0764964229006049	5.432823206041602	8.806101577289601	0.8803757171642567	0.9744245524296673
ID54085	54085	9	0.957543671131134	55.89963152691724	24.686588781164073	0.0	279.0	279	1.3299091997694097	1		21977.933333333352	22056.0	15183.0	27958.0	1.2857091E7	2368.6664122671937	-0.9810392347070289	-960.15966901204	0.006272739027662462	0.005340358469978008	1.4068759373773447	1.2896712848558853	-0.8180102538295743	1.09087947750543	5.55640448631902	8.730387079319042	0.9160869962206064	0.9790619765494137
ID36166	36166	9	0.9308978319168091	57.914297831648334	23.76142749855301	0.0	184.0	184	1.2489471673958064	1		21760.266924564792	21747.0	16659.0	28173.0	1.1250058E7	2335.8170711452353	-0.9809119315077839	-957.4661267452643	0.07873472896005715	0.0040682094766947546	1.2527745753483823	1.169035223803383	-1.347797464459928	1.0716311620385215	4.900473075615839	14.054532969897675	0.3117561533142102	0.8430089942763707
ID36678	36678	9	0.885316789150238	58.411023532999536	22.60992088146847	0.0	187.0	187	1.2531798738749016	1		21661.21153846153	21712.0	16500.0	26777.0	1.126383E7	2235.8247967225093	-0.9810726957299466	-1004.3553470919788	0.036178484965887624	-0.012288890336242274	1.309744754228808	1.1716067414409654	1.4650857317674635	1.1179047609592498	4.933744958767438	11.560740295355279	0.46389027640264224	0.8826530612244897
ID3912	3912	9	0.9732144474983215	57.903143094810076	31.997833970027298	0.0	10.0	10	1.3434916035442768	1		21539.867226890718	21733.0	14255.0	28747.0	1.2816221E7	2718.0672861251833	-0.9810415263949462	-820.1566994534986	0.0039000502196382186	0.005362234483893167	1.3703585360235342	1.337833241730232	-0.762279232480441	1.0243119196614048	5.670479514267397	8.96897306229861	0.8858174075822798	0.9644300727566694
ID9036	9036	9	0.9617642164230347	59.027140347708084	31.92973443087318	0.0	37.0	37	1.321921684878908	1		21650.79757785468	21767.0	15026.0	27761.0	1.2514161E7	2450.0069052768	-0.981080252419479	-916.4858901175851	0.025970511189197427	4.3500982889624524E-4	1.40291186993269	1.2867465325868972	-0.1770086629584557	1.0902783371891058	5.489860720015794	8.662769394662208	0.9193008959081901	0.9796437659033074
ID30030	30030	9	0.9279075264930725	54.709156245251364	24.138554326836157	0.0	150.0	150	1.2871281669074137	1		21780.972527472535	21832.0	16201.0	27600.0	1.1892411E7	2308.392701310602	-0.9810423278910579	-976.5630967518612	0.002664498815333908	-0.017001444968462	1.3005937950143032	1.260005186998116	-0.38786183941832286	1.0322130483548937	5.204673150144853	9.99750870615145	0.654364519560274	0.9383033419023136
ID10580	10580	9	0.9560499787330627	58.5706087107351	31.663101148354016	0.0	45.0	45	1.3316145766612204	1		21738.976109214993	21874.0	15207.0	28038.0	1.273904E7	2444.793261553203	-0.981086103747188	-922.4717240855932	-0.003940600876547696	0.0060379774550412	1.3692234008351856	1.3263157994524912	-0.202917129714364	1.0323509690530768	5.570663864812559	8.58475444689493	0.9498632015341558	0.991539763113367
ID43355	43355	9	0.9551889896392822	57.01387951214523	22.500356367643565	0.0	223.0	223	1.3264918685542864	1		21741.895189003448	21886.0	14762.0	27776.0	1.2653783E7	2316.53578704907	-0.9810878576815845	-973.7681219806191	-0.006252303741164305	-0.013266428675585851	1.3948823044960732	1.302531603539655	-1.2035116284741372	1.070900929163986	5.527885729331913	8.800611030296162	0.8968984386423107	0.9715956558061825
ID19804	19804	9	0.9613363146781921	56.28059346395316	26.781791306659837	0.0	94.0	94	1.367489404667208	1		21803.022690437607	21927.0	15358.0	29314.0	1.3452465E7	2655.799037710701	-0.9810360977874425	-849.3931881945597	-0.004760407955778892	-0.002065585047216861	1.4258053967970234	1.340347979374414	0.2672434931224578	1.063757635134792	5.874863939341581	9.075977163630476	0.8962329113318697	0.9716981132075474
ID56159	56159	9	0.9721449017524719	56.006871485345755	23.329363529783045	0.0	290.0	290	1.3834389456285947	1		21953.90694006308	21838.0	16856.0	30658.0	1.3918777E7	2566.7606848179503	-0.9809830583957252	-882.4239164355747	0.0064948815871174416	0.0013717112697160345	1.434573472589587	1.3272540852596368	-0.04243989988850308	1.0808582083278775	6.012704598112542	10.1409305955961	0.734723804400388	0.9597875569044003
ID12640	12640	9	0.9644590616226196	57.83769735060437	31.920209662437955	0.0	56.0	56	1.307536907602224	1		21705.14134275618	21867.0	14399.0	27770.0	1.228511E7	2425.2951827251254	-0.9810660389074132	-927.4377551733305	-0.0070801985795537845	0.0048520056061343774	1.3742873919041692	1.2546698012037123	-0.5736614869220564	1.0953379053083907	5.3710325659029055	8.836388540887173	0.8644065360591655	0.9716251074806536
ID14176	14176	9	0.9783614873886108	57.406446361032955	28.98977979909636	0.0	64.0	64	1.3259214570600326	1		21802.495711835338	21792.0	13664.0	29597.0	1.2710855E7	2681.118270737532	-0.9810519184447044	-842.0676422706191	-0.0022897309103029396	0.0037350225153380367	1.4342813831447534	1.2601724112770263	-0.9680927754558777	1.1381628182855468	5.5231326031674035	8.981394696067401	0.8604145969920991	0.9555921052631579
ID2404	2404	9	0.9581973552703857	57.62496659536656	30.60893310217533	0.0	2.0	2	1.3150366292889948	1		21344.007029876986	21402.0	14401.0	28327.0	1.214474E7	2543.7168497932958	-0.9810033468311554	-866.6237354733682	-0.004800524131851617	0.011458901334553996	1.3731205908064648	1.2822828924232434	1.5381821832997657	1.0708406069518384	5.432823206041608	8.904595539957494	0.86100771050113	0.9621212121212115
ID25445	25445	9	0.9710347652435303	54.191600363491176	26.30854538906391	0.0	125.0	125	1.3757622532995073	1		21647.479166666697	21715.0	14739.0	28632.0	1.3508027E7	2641.820324847766	-0.9810186426508813	-847.0012358541675	0.004352720949928052	0.0050107604341897895	1.432304608391872	1.3567605852387497	0.4978876149387006	1.0556797005861052	5.946160831809317	9.320848640590235	0.8600735751453681	0.9705197827773469
ID23401	23401	9	0.8995041847229004	56.46693555117588	28.42327405978488	0.0	114.0	114	1.3144612467940302	1		21517.546572934974	21620.0	15415.0	28023.0	1.2243484E7	2295.32006460352	-0.9811025777054824	-973.4000018780696	-3.185205257624948E-4	-0.002500479861085269	1.3747878183068825	1.2801691286879306	-1.0962434022332657	1.0739110852609985	5.428070079877092	8.733377623494627	0.8943156524809394	0.9719148936170212
ID52585	52585	9	0.9729073643684387	55.786711379324906	25.14838376249445	0.0	271.0	271	1.315611760140583	1		22060.965095986026	22181.0	15054.0	30152.0	1.2640933E7	2552.60262195915	-0.981045772754259	-894.6527058638256	-0.01213572323593718	0.020896400614696612	1.4532318778415085	1.2571518023562869	2.5187286349656683	1.1559716774996525	5.437576332206117	9.045466292162699	0.8351285126568454	0.9501661129568107
ID5995	5995	9	0.9698275923728943	57.95565327680196	32.232337788598784	0.0	21.0	21	1.3196306577066612	1		21542.94618055558	21746.0	14580.0	28050.0	1.2408737E7	2471.0721339150477	-0.9810700890953464	-903.6518335205676	5.782378467833294E-4	-8.847046112506602E-4	1.358183682570522	1.2944325250712452	-1.2172377749107832	1.0492502747455053	5.470848215357735	8.723645267051692	0.9033759720246516	0.9745977984758681
ID46955	46955	9	0.9564360976219177	56.322979930386914	23.95047168393271	0.0	242.0	242	1.3293402546311708	1		22080.0806174957	22176.0	15053.0	28401.0	1.2872687E7	2407.198126442885	-0.9810705771117639	-950.7836202374152	-3.3886417504705533E-4	0.0026640243537327836	1.432174447082413	1.2585142778551965	-1.1280365884585426	1.1379882392142375	5.5516513601545014	8.878524907975999	0.8850145568980974	0.9684908789386398
ID37229	37229	9	0.9486687183380127	57.92670977091938	22.317404997256684	0.0	190.0	190	1.355822615189666	1		21681.656249999985	21824.0	15172.0	28627.0	1.3182447E7	2396.4560569467662	-0.981061075102127	-937.3325602243353	-0.002783628114080199	-0.0017385016873457183	1.4249902559221315	1.307714667292442	-1.3403415272626027	1.0896797990898908	5.775048289886745	9.317219558088691	0.8359741045512028	0.9727782225780623
ID40302	40302	9	0.9569570422172546	56.909196039477116	22.946196807324952	0.0	207.0	207	1.2994118769904188	1		21839.224416517038	22025.0	14774.0	28543.0	1.2164448E7	2516.3340887706536	-0.9810393504385754	-898.1153557477809	-0.007446113891865279	-0.019768142422376914	1.3581544244879797	1.26610052537747	2.294509677635712	1.072706627369154	5.30448879959967	8.824085632691753	0.8560792541898166	0.9571183533447686
ID17775	17775	9	0.9612306356430054	56.37708212922572	26.852344124773076	0.0	83.0	83	1.365828821899634	1		21824.189014539592	21951.0	15187.0	29208.0	1.3509173E7	2649.980321989985	-0.9809453843220227	-847.9497086904886	0.0037006462646674374	-0.005569574965388774	1.4351306993556425	1.3241264867262008	0.24593833208760138	1.0838320309594371	5.860604560848034	9.455478051221919	0.8237307926470633	0.9670588235294114
ID32627	32627	9	0.973157525062561	56.32289668450034	23.34955931193372	0.0	164.0	164	1.3524707618167138	1		21782.59768211922	21839.0	14832.0	29295.0	1.3156689E7	2604.629389652342	-0.9810264854309859	-864.8218957242966	0.004388184996036996	0.01481496497634898	1.4066507665091392	1.3428625241542578	0.09585622466678648	1.047501692248844	5.746529532899659	9.211912916325396	0.8509731541150316	0.9542225730071037
ID28534	28534	9	0.9422041773796082	53.846269650997364	25.244229593723176	0.0	142.0	142	1.3184836512685407	1		21622.686411149825	21698.0	14910.0	27111.0	1.2411422E7	2377.1656835043545	-0.9810774413712863	-943.1996341184694	0.00194528785531985	-0.014123556496385284	1.3887845543534654	1.290880019412512	-0.8016948757486487	1.0758432491545653	5.461341963028692	8.76650057668391	0.893010783920275	0.9778723404255321
ID45430	45430	9	0.9586026668548584	56.231289104827596	22.90256294302082	0.0	234.0	234	1.327062034868412	1		22015.349315068524	22144.0	15073.0	28406.0	1.2856964E7	2370.8392369317608	-0.9810764011392403	-962.8365459262993	0.010474560486436073	8.749893688281865E-4	1.4061450336171586	1.2776664550921915	1.9934031391447071	1.1005572135144588	5.532638855496442	8.640388449297385	0.9312700822530402	0.9822784810126579
ID16249	16249	9	0.9611132144927979	56.34474792996525	26.899505742172032	0.0	75.0	75	1.361946254957453	1		21826.926710097734	21966.0	15172.0	29131.0	1.3401733E7	2678.566170611761	-0.9808672652650987	-835.5133566267486	0.011009950866107574	-0.014336770398003556	1.3994811165761758	1.3556291887560632	0.18327172327136868	1.032348025687136	5.827332677696421	9.228825432376143	0.859778961721495	0.9608150470219436
ID50041	50041	9	0.9719845056533813	55.99773573296319	24.30487352415767	0.0	258.0	258	1.3513516298403585	1		22267.873754152828	22362.0	14781.0	29135.0	1.340526E7	2582.7068763850557	-0.9810144486084099	-891.016643402223	-0.002291297816334857	0.001064945775791195	1.4305990569371108	1.3110299599771247	2.4136683665266165	1.0912024138350525	5.737023280570625	9.122592425340063	0.8662832796371862	0.9663730984787828
ID20350	20350	9	0.9534076452255249	55.8535059770002	26.37130729622797	0.0	97.0	97	1.3224938215362427	1		21906.852686308495	21980.0	14697.0	28576.0	1.2640254E7	2528.775045352415	-0.9810347827326933	-896.2442236171628	-0.01087368410368064	-0.017073769111919754	1.437127824351692	1.260081107708704	2.060624165453703	1.1405042227519187	5.494613846180312	9.209212855851252	0.8141454836980958	0.9545829892650693
ID20863	20863	9	0.9672136306762695	55.9063247602397	26.30707028543442	0.0	100.0	100	1.3350187950239911	1		21975.638370118864	22120.0	14946.0	29001.0	1.2943651E7	2553.7286125358764	-0.9809810271090146	-887.7083427918765	-0.006196695846190611	-0.012217224009923595	1.4114055709516142	1.284969437755824	-1.2118248993347995	1.0983962182140368	5.599182621799662	8.88111891504344	0.8920703941022433	0.980849292256453
ID4481	4481	9	0.971294105052948	58.273572264563285	31.777520699469115	0.0	13.0	13	1.3418013219730553	1		21511.13590604026	21644.0	14328.0	29247.0	1.2820637E7	2629.9563571135623	-0.9811537870160157	-851.6434052344488	-0.0012233957207694725	0.010415783954762685	1.3896139820590339	1.3351001302933612	-1.036086009317053	1.0408312833837372	5.656220135773848	9.062722394147361	0.8654038310499389	0.9706362153344202
ID37761	37761	9	0.9285167455673218	57.13759420865773	22.334712038327876	0.0	193.0	193	1.3005757033562682	1		21647.00000000001	21783.0	15365.0	27924.0	1.2165614E7	2280.049384960986	-0.9810717304005997	-984.1772180594535	-0.0027969499492278916	0.010143114231748566	1.3843554608801807	1.2390154395094215	2.125033517593537	1.1173028331497672	5.313995051928702	9.359126173236339	0.7623605336072403	0.9466553767993229
ID54659	54659	9	0.9683811664581299	55.2335354895116	24.63451897517505	0.0	282.0	282	1.3333177722966019	1		21989.17006802722	22167.0	14222.0	28230.0	1.2929632E7	2520.9770397768607	-0.9810291549519379	-902.1218067995998	-0.0031745190674669875	9.8068855767236E-4	1.4089044387361696	1.2703381593446819	-0.780167291895515	1.109078262643837	5.584923243306103	9.358044963922218	0.8014138020035775	0.9498787388843979
ID11141	11141	9	0.9793400764465332	59.86856117363028	30.672027964334546	0.0	48.0	48	1.3463040236277217	1		21765.320000000047	21893.0	14273.0	28850.0	1.3059192E7	2678.3282736629776	-0.9809535190841021	-837.0760764315546	-0.004454747531316711	-0.017675540783997575	1.393728741050071	1.3360051258922723	0.1259713297713513	1.0432061329998619	5.694245145089976	8.792310374639035	0.9256355015118629	0.9835796387520526
ID41863	41863	9	0.8757976293563843	58.27519724638404	23.699873360839238	0.0	215.0	215	1.0602521006789218	1		21898.91223404254	21521.0	17200.0	28813.0	8233991.0	2948.4362499936456	-0.9808547781953338	-761.0358342950275	0.016570953517029176	-0.011329370291146727	1.1416542099679061	1.025971697806018	1.0875054242012996	1.1127540968325622	3.5315727402352697	7.1068370445796	0.878669001074469	0.9687092568448505
ID38284	38284	9	0.8691676259040833	57.976617531582434	23.219159286064343	0.0	196.0	196	0.993204166113715	1		22313.07975460123	21842.0	17475.0	29520.0	7274064.0	2847.8524885774104	-0.9803414994403647	-781.4460880399744	-0.003258210229302471	-0.0033288321712532563	1.0152150152313468	0.9980024526230106	1.5610313196964463	1.0172470143365853	3.0990382592643244	7.398186670889467	0.7115185571699951	0.9274537695590321
ID9614	9614	9	0.9057106375694275	58.12937595492918	31.846316681442914	0.0	40.0	40	1.298829572736671	1		21691.17921146955	21685.0	15868.0	28476.0	1.2103678E7	2362.8409223978842	-0.9810296252891955	-949.4779586884206	0.0107777897414452	0.012681800153243909	1.3634358429901	1.2327368216599042	-0.5413076520852511	1.1060234585628803	5.299735673435166	9.558689127300923	0.7288990741288223	0.9620362381363248
ID2959	2959	9	0.9680862426757812	57.75260818580602	31.320253836731105	0.0	5.0	5	1.3046409197552271	1		21467.090909090897	21332.0	15625.0	29874.0	1.2043038E7	2598.3791645547435	-0.9810638874615135	-856.0657656783187	0.026601555184815377	0.02307283938588692	1.3530767630652438	1.223159511219426	-1.3723430685926254	1.1062144803307765	5.347266935080323	11.800769206430054	0.4825264174191731	0.9213759213759211
ID21393	21393	9	0.9633128046989441	56.43334367295355	26.2229596267865	0.0	103.0	103	1.3563804521255056	1		21865.07881773402	21912.0	15546.0	28714.0	1.3315833E7	2535.5228569766896	-0.9810119803751929	-891.062469642631	-0.008205681938061418	0.004544437332735937	1.4115316852663389	1.3355753303889644	0.5809437292487237	1.0568716366266315	5.779801416051266	9.017299583135586	0.8932433342445055	0.9696969696969695
ID43921	43921	9	0.9517988562583923	56.937177797201464	23.08292168155122	0.0	226.0	226	1.3150366292889932	1		21845.078534031425	21929.0	14565.0	28249.0	1.251723E7	2416.058196496224	-0.9810573709865378	-936.5487018910411	-0.010560895802803089	-0.029122503768070743	1.4108354808701773	1.2692888931033002	2.0035676486020932	1.11151644715082	5.432823206041595	8.591054935803477	0.925001515423205	0.983648881239243
ID23954	23954	9	0.9322123527526855	56.25726435420003	28.681224979647833	0.0	117.0	117	1.3127335861392384	1		21476.56993006993	21568.0	15141.0	28455.0	1.2284598E7	2338.4596499631493	-0.9810077126973387	-948.7683442442307	0.0017409278832066471	-0.009894379005744976	1.3957293547317242	1.2615810643597687	1.879722528466986	1.1063334685036934	5.413810701383548	8.99357064868762	0.8411019291057019	0.9619932432432433
ID48530	48530	9	0.9863452911376953	57.377889370515774	23.436382542963067	0.0	250.0	250	1.4083677788526663	1		22206.41653905053	22250.0	13958.0	29305.0	1.450079E7	2605.4851598605683	-0.9808021142724869	-870.8590406582415	-0.05806924753897163	-0.2929331188127208	2.079435596482201	1.1106224864147045	1.1873049784205012	1.872315410428079	6.231348401680271	14.301181438031666	0.3828671141008948	0.7223140495867769
ID30611	30611	9	0.9842450022697449	55.630145226709026	24.183169271450687	0.0	153.0	153	1.3276319563182912	1		21933.833049403736	21985.0	14893.0	28606.0	1.287516E7	2463.5886764269676	-0.9809555004769049	-917.1831604834186	-0.006317506333178877	0.00121505622810567	1.365767523439345	1.2931259821292589	2.5717906719010903	1.05617514636159	5.537391981660953	9.439200488235453	0.7809886283629955	0.9402744148506857
ID33174	33174	9	0.9744161367416382	57.564917261549034	23.008966700761473	0.0	167.0	167	1.3691479733843264	1		21698.365105008063	21857.0	14942.0	28538.0	1.3431288E7	2727.467815621819	-0.9811296292970515	-827.2624903220276	0.002581533986373337	0.0013289933048202562	1.4093812497634348	1.3435242176760045	1.112809859577878	1.0490181205675237	5.889123317835131	8.984149736871377	0.9168674380599345	0.9786729857819908
ID8087	8087	9	0.9459437131881714	58.44335023290458	29.061517629300504	0.0	32.0	32	1.3219216848789068	1		21604.33622183705	21700.0	14801.0	27333.0	1.2465702E7	2475.004909778016	-0.9809933892890027	-901.0652876748691	-0.007893656845773842	0.010354358592127803	1.3998318373679484	1.2790847037543862	-0.9813083960191423	1.0944012020932965	5.489860720015785	8.894117912712392	0.8720982697923222	0.9673366834170852
ID14743	14743	9	0.9542847871780396	56.74272807839075	28.172007346580052	0.0	67.0	67	1.2847750969927214	1		21717.93173431733	21859.0	14244.0	28162.0	1.1771119E7	2493.597457858355	-0.9810636125754936	-902.447924784765	6.762943994258938E-4	-0.00324421166821885	1.364201501621351	1.2188296785804895	-0.8435234275940414	1.119271646888488	5.185660645486772	8.698854625504016	0.8611718213703036	0.9663418954827278
ID26007	26007	9	0.9630031585693359	53.96305021741889	26.328709815637723	0.0	128.0	128	1.3845321413310865	1		21733.95440251574	21859.0	14868.0	28910.0	1.3822795E7	2619.0816968787876	-0.9810953740740583	-861.3166477793217	-0.004770236066453	0.007773063846102414	1.4358790071231562	1.3558950632217004	0.9660244541596552	1.0589897744088015	6.022210850441564	9.354147601608078	0.8648830464394377	0.9708812260536402
ID56727	56727	9	0.9230808019638062	56.88446072169713	22.21334610808737	0.0	293.0	293	1.3011572261679587	1		21873.832442067753	21951.0	16511.0	28576.0	1.227122E7	2393.0025782960092	-0.9810343842444021	-945.6468753376477	-0.008536248647682439	0.005189333857855186	1.3516716763787031	1.273762643794349	-0.7477100173171161	1.0611644822243136	5.3187481780932195	8.530265709216868	0.9185317532050651	0.9798598949211907
ID6553	6553	9	0.9813205599784851	58.25309703541761	31.292804545858107	0.0	24.0	24	1.3434916035442763	1		21618.163299663327	21702.0	14152.0	29084.0	1.2841189E7	2734.575998949424	-0.9810316573281926	-817.7346984535236	0.007662278196092809	-0.0029027313223670597	1.3970456167869052	1.3069754183234346	-0.9977477399779715	1.0689149904433637	5.670479514267394	9.240536602592021	0.8345171506107111	0.9628732849071826
ID53145	53145	9	0.9529609680175781	55.905537550182025	24.797417511367506	0.0	274.0	274	1.313309725550842	1		22017.050699300686	22108.0	15126.0	28047.0	1.2593753E7	2368.389836891645	-0.9810122811428256	-960.5889819884725	-0.003495020222750246	0.003082169408134212	1.4093310451130896	1.2513605439683324	-0.8211582745357671	1.1262389979500225	5.418563827548058	8.710237445423472	0.8974991976263614	0.9743589743589743
ID51613	51613	9	0.9819470643997192	55.933696535737525	24.372704732744257	0.0	266.0	266	1.3485497366541481	1		22150.053156146194	22294.0	14365.0	28459.0	1.3334332E7	2588.151762279542	-0.9810715050506855	-887.1552117978539	-0.010759473937971121	-0.009171787455218298	1.4217448437493274	1.3235562944135935	-0.9788377708800875	1.0741853971381223	5.713257649748046	9.027995978512891	0.880868256808372	0.9724919093851137
ID18340	18340	9	0.9789305925369263	56.372119043848755	26.576721503237152	0.0	86.0	86	1.3719077987476527	1		21890.752012882436	21973.0	15052.0	29077.0	1.3594157E7	2710.4064204856145	-0.9810705945753853	-837.1813507903063	-0.006289111078782762	-0.009264344470201365	1.426253071404918	1.346690515524812	0.364442064991748	1.0590800595704055	5.912888948657711	9.004894531245476	0.9163308863651588	0.9779874213836476
ID13221	13221	9	0.9621274471282959	58.276071473879966	30.416102603347614	0.0	59.0	59	1.3236373529401566	1		21802.27758620689	21796.0	14901.0	29685.0	1.2645321E7	2610.110580810004	-0.9810519093460119	-864.9668964938719	-0.014360307933191686	-0.0019822795122338994	1.4225634892891545	1.2780790031438982	-0.7330950672994828	1.1130481650898296	5.504120098509346	8.682974783351778	0.9174041196272078	0.9805249788314985
ID29094	29094	9	0.9672277569770813	53.787697420069264	24.74417308536239	0.0	145.0	145	1.2941617065219342	1		21725.120720720708	21855.0	14154.0	27104.0	1.2057442E7	2397.3948205986876	-0.9809610272558368	-933.8150579946636	2.0775706798395889E-4	0.008680529046321455	1.366815684397713	1.2349496334261456	-0.7681781276459544	1.106778485051029	5.261710664119025	8.868714551109743	0.8406504953901782	0.9567847882454622
ID26538	26538	9	0.9696298837661743	55.68516735225389	24.870878474764403	0.0	131.0	131	1.3293402546311703	1		22005.275684931526	22100.0	14737.0	29228.0	1.2851081E7	2624.823581628606	-0.9810001474677056	-865.7161768233182	0.005575629079770553	0.005974816992594687	1.4067182604759818	1.268958014565483	-0.7098024403908347	1.108561705217387	5.551651360154498	8.854081757694617	0.889907758589138	0.9676884838442421
ID46000	46000	9	0.9604367613792419	56.655652971377336	22.9598507418305	0.0	237.0	237	1.3242087483274185	1		22066.157439446353	22256.0	14683.0	28445.0	1.2754239E7	2457.6656163784696	-0.9811420137167889	-934.2658451149547	-0.02100814808035918	0.009699648998451061	1.4147461501146594	1.2859372107152636	2.106428262869323	1.1001673630143651	5.50887322467386	8.917619383828045	0.8705120313202582	0.970686767169179
ID57266	57266	9	0.9633103609085083	56.55196745392934	22.207673773070702	0.0	296.0	296	1.3669361012236927	1		21926.016181229767	22022.0	15728.0	28849.0	1.3550278E7	2522.8619543249947	-0.9811027550412995	-902.4273332190714	0.00705365460659893	-2.681025496872183E-4	1.4226781907003483	1.3348904037467157	-0.12131488225350637	1.065764040783598	5.870110813177062	9.16819268982454	0.8775840047719295	0.9716758457907162
ID21939	21939	9	0.960096538066864	55.05409674412709	28.61917128362635	0.0	106.0	106	1.304640919755227	1		21627.154529307307	21777.0	14292.0	26722.0	1.2176088E7	2374.903490661717	-0.9810792374482874	-944.3845262039314	9.442109670941047E-4	-0.008191781263955	1.3715695417702545	1.2917154044282968	-0.2974518806973486	1.0618202253129438	5.347266935080322	8.551862353737253	0.9187985992888587	0.9791122715404701
ID24499	24499	9	0.9709447622299194	54.75857432358471	27.773479825739386	0.0	120.0	120	1.3040609504357223	1		21607.82321428571	21707.0	14020.0	27382.0	1.2100381E7	2511.0128103273955	-0.9809498090677838	-886.2159038236516	-0.0016012839648662342	0.005668747841013388	1.3902377638590282	1.2530318375848126	-0.35623887855724945	1.1094991540986512	5.342513808915804	8.87764212244312	0.8518443555835037	0.9664660361134995
ID55221	55221	9	0.9746995568275452	53.51865310775924	24.426134457718792	0.0	285.0	285	1.3247798972641873	1		21974.339070568003	22172.0	14424.0	28242.0	1.2767091E7	2584.092033632162	-0.9809762931266028	-877.0032576522076	0.013676379823576522	-0.00713713478886447	1.4141577647121257	1.296049996465433	-1.3211025621254937	1.0911290216957634	5.51362635083837	8.642398777772732	0.92763813066942	0.9780775716694766
ID33718	33718	9	0.9756112694740295	58.317036364616925	22.062490527330723	0.0	170.0	170	1.3652748454737216	1		21673.084415584406	21857.0	14322.0	29262.0	1.335062E7	2760.227361205113	-0.9811137641650071	-815.7927129736288	0.004374175871728559	0.009527756049722941	1.4090836957819317	1.342168363768225	0.7863106762999075	1.0498561386336343	5.855851434683507	9.31035427076224	0.8489214368865753	0.9700787401574805
ID42423	42423	9	0.9077092409133911	57.727993314562724	24.625228348658357	0.0	218.0	218	1.262801357720296	1		21863.332699619757	21807.0	17044.0	28135.0	1.1500113E7	2389.738129816764	-0.9810827714945841	-948.9518692838186	0.020298274750630754	-0.039761038023701796	1.2685408462320193	1.2033388769027888	1.0159685493461839	1.054184212428215	5.009794977399694	14.267140401806316	0.309282926999951	0.8534412955465581
ID5048	5048	9	0.9707931876182556	57.9808328993786	32.35285818372447	0.0	16.0	16	1.3253508000690823	1		21507.06563039722	21628.0	14328.0	27760.0	1.2452591E7	2442.9568927363935	-0.9811430543574972	-916.1283799307425	0.0031321111928911175	6.24280129547332E-4	1.3588370631222588	1.3057096748737864	1.555951441308569	1.0406885154263774	5.518379477002891	9.280344983538596	0.8051803809389264	0.9602977667493795
ID47544	47544	9	0.951198160648346	56.38480536160798	24.05438786729729	0.0	245.0	245	1.3457420098175392	1		21989.385642737914	22084.0	14881.0	28171.0	1.3171642E7	2337.9135389443886	-0.981103235862059	-976.6566494013482	-0.0013711939582246248	0.006489072395320501	1.437738592656153	1.289456134834843	-0.9766295925056506	1.114996124191772	5.689492018925463	9.27854594800479	0.8304691634192862	0.9522673031026252
ID49081	49081	9	0.9873625636100769	57.44141223791636	23.24707289810234	0.0	253.0	253	1.3429284127404288	1		22241.08571428571	22259.0	14557.0	29516.0	1.3233446E7	2618.5295918282877	-0.9808520561017365	-870.1815155042035	-0.006556490585158132	-0.004630549552171428	1.4731482371530829	1.260947968495579	-1.037354804824512	1.1682863004336945	5.665726388102882	9.194218372903078	0.8422399404103926	0.9644012944983813
ID16826	16826	9	0.9605161547660828	56.35134178582034	26.79055198839074	0.0	78.0	78	1.3680424843277053	1		21796.241883116887	21928.0	14893.0	29155.0	1.3426485E7	2646.0146706570586	-0.9810339863123212	-852.1721956981054	-0.0013176290753019774	0.00704241267543097	1.427969512221291	1.3274909654541496	0.10349978314244698	1.0756905691879919	5.879617065506099	8.846285864230566	0.9441412381906654	0.9872306464485235
ID31162	31162	9	0.9560253620147705	55.762583991410004	23.25381016781564	0.0	156.0	156	1.3098490878478188	1		21813.09507042253	21889.0	15039.0	27847.0	1.2389838E7	2363.1769938312245	-0.9811020066331892	-958.4059684345851	-1.2309379247628534E-4	-0.01404808876006932	1.3411286385407286	1.2959687026717583	-1.3134726762879239	1.034846471041985	5.390045070560966	8.958310118381338	0.84401482536735	0.9700598802395206
ID40890	40890	9	0.9571606516838074	57.4915856509672	23.59335555341649	0.0	210.0	210	1.3270620348684121	1		21796.406896551718	21827.0	15812.0	28591.0	1.2641916E7	2473.6906677703623	-0.9811540366140641	-917.4625877922555	-1.7343333429579582E-4	-0.001470767506770619	1.350228591934199	1.3172357257504341	-0.645693367049935	1.0250470477977423	5.532638855496443	9.214719689186799	0.8188001797772584	0.968386023294509
ID7103	7103	9	0.9787396788597107	59.11731078245734	30.103114654816096	0.0	27.0	27	1.3236373529401573	1		21547.5	21694.0	13757.0	28055.0	1.2454455E7	2592.6042428348637	-0.9810204679282629	-859.1781527294889	-0.0011857923717031814	7.296351051499902E-4	1.3660435344074247	1.2899693250006643	-0.8190847642855332	1.0589736576927682	5.504120098509351	8.82500067869988	0.8881130887824483	0.9666110183639399
ID27071	27071	9	0.9689748287200928	55.120873241232474	23.87037310459658	0.0	134.0	134	1.3580525881030976	1		21904.129934210512	22037.0	14547.0	29099.0	1.3317711E7	2583.2704418702506	-0.9809905462162477	-875.1476118646142	-0.02181334956330893	-0.007958579516534134	1.4428469864387563	1.3197583089657874	-1.3398492943827012	1.0932660750356828	5.794060794544808	9.365766239899264	0.8300538795115356	0.9759807846277024
ID11712	11712	9	0.9706651568412781	60.87284855683985	30.19281751054269	0.0	51.0	51	1.3423649856492406	1		21757.258389261726	21917.0	14906.0	28037.0	1.2967326E7	2565.29925071673	-0.9810338340080709	-877.405938041099	-0.0016869572451979988	-0.004978783211047827	1.398920686538633	1.3125996393560186	0.8926862617754039	1.0657634244246514	5.660973261938373	9.02490896120692	0.8734042650010709	0.9643724696356275
ID38849	38849	9	0.9639562964439392	58.141756702548115	24.105465799266355	0.0	199.0	199	1.3423649856492401	1		21684.880872483238	21851.0	14763.0	28085.0	1.2924189E7	2547.363085621378	-0.9810444450874529	-881.1469973541464	-0.004737858693550551	0.0014297772088731292	1.3898344852132791	1.3063985965334968	-1.4252468901931554	1.063867099138944	5.66097326193837	8.868762437803813	0.9044299258929773	0.9754299754299754
ID15298	15298	9	0.9612195491790771	56.65907991702552	27.1149552839698	0.0	70.0	70	1.3602789053158546	1		21686.564648117852	21833.0	14908.0	29185.0	1.3250491E7	2602.6357857197104	-0.9809789716052755	-859.4746344037098	-6.377254323809167E-4	0.0046835133073092625	1.4097449690987114	1.3235320840436913	-0.0469729165754356	1.0651384927455783	5.813073299202875	8.984553522954927	0.9049459958987179	0.9737261146496817
ID44483	44483	9	0.9621952176094055	56.73809894175903	23.193283144207516	0.0	229.0	229	1.321921684878907	1		21922.276041666653	22094.0	15464.0	28133.0	1.2627231E7	2420.5763299028304	-0.981092505900366	-939.8809352279218	-0.010787972267639705	-0.011295317569938203	1.3884220557369138	1.2917219261309776	2.228021743772402	1.0748614137839843	5.489860720015788	9.315863204944932	0.7949228574788513	0.9577114427860701
ID8645	8645	9	0.9581463932991028	59.425699818241206	31.949845251763236	0.0	35.0	35	1.3282016332191353	1		21614.897435897456	21764.0	14690.0	28102.0	1.2644715E7	2511.653679394517	-0.9810321824070499	-890.2035225449454	0.003964943488535011	-0.003935050492771283	1.3651513616140625	1.3174166494494415	2.8301123516687423	1.036233572867452	5.542145107825472	8.733469082409034	0.913091252719311	0.9773679798826486
ID53704	53704	9	0.933151125907898	55.686353652564684	24.500883283048438	0.0	277.0	277	1.311003648748793	1		21965.39894551843	22074.0	15442.0	27613.0	1.2498312E7	2239.3725087997086	-0.9810501509791731	-1015.6128885081416	-0.0013724078363134046	0.003017333629678954	1.4015667081303869	1.2479334266483268	-0.8710079936740749	1.1231101581233263	5.399551322889989	8.654454853463946	0.9059163628551841	0.986967854039965
ID50633	50633	9	0.9678976535797119	56.173062323929344	24.216687572555493	0.0	261.0	261	1.3647206441740578	1		22237.043902439033	22387.0	14970.0	28526.0	1.3675782E7	2535.8129175458826	-0.9811027668736875	-910.5548648678001	-0.0011609769255261897	-0.0066365238266982325	1.4375214166134536	1.329650454491699	1.4773299632240915	1.0811273081262487	5.851098308519007	9.049965723015653	0.8977458175073421	0.9746634996041174
ID27596	27596	9	0.9967865347862244	55.10196582616534	23.341745160822303	0.0	137.0	137	1.3663825737253035	1		21907.86245954693	22052.0	14418.0	29536.0	1.3539059E7	2731.10381485262	-0.9809135734778255	-824.513767806057	-6.675452863467032E-4	-0.007459603517162917	1.4436631726922295	1.3134321852300817	-1.484795445996589	1.0991531872955698	5.865357687012543	9.003451933294265	0.9092561875987644	0.9762658227848098
ID3536	3536	9	0.977258563041687	58.05917096359898	31.731258110051474	0.0	8.0	8	1.3384143548834102	1		21505.64924114671	21639.0	13858.0	28680.0	1.275285E7	2734.175075406953	-0.9810357104266983	-813.7752403622486	0.006349353622723221	0.007077650382789712	1.3878579695903002	1.3144888917357638	-1.2033066101501664	1.0558156697373484	5.627701378786759	8.65082394667651	0.9449872762920274	0.9874895746455377
ID18896	18896	9	0.9704780578613281	56.61167928988061	27.20696792329782	0.0	89.0	89	1.331614576661221	1		21781.443877551028	21883.0	14583.0	28944.0	1.2807489E7	2619.6321487568844	-0.9809502408229654	-856.3155645856127	-0.006855010360651982	0.008089826620664245	1.4056955598732044	1.290225925120767	-0.5180820355799327	1.0894956708776637	5.570663864812564	9.04829650579648	0.8550335786077541	0.9654036243822075
ID34256	34256	9	0.9907552599906921	58.884903046734436	21.774065167323123	0.0	173.0	173	1.3741116681181356	1		21746.4368	21890.0	14268.0	29449.0	1.3591523E7	2859.5246006832704	-0.9809697318159506	-784.0341222433921	-0.011338797179179926	0.0016749325446362292	1.4358683389619666	1.3221475533720488	-0.4219893964561381	1.0860121741328195	5.931901453315771	9.404107151274676	0.8428856376867898	0.9592621060722518
ID55760	55760	9	0.9469727277755737	54.767477297251524	23.86480754528778	0.0	288.0	288	1.341801321973056	1		21946.322689075612	22033.0	14942.0	27499.0	1.3058062E7	2394.2549399020327	-0.9810246363359638	-947.7879220950837	-0.012457437240603516	-0.009779387763322846	1.40691546901614	1.3052899586389943	-0.6221173187218274	1.0778566553006421	5.6562201357738555	9.033264804821318	0.8710572193280103	0.9730171708912513
ID22484	22484	9	0.9477921724319458	55.24100143842746	28.587650038399975	0.0	109.0	109	1.3052206313678185	1		21587.445035461	21679.0	14591.0	27511.0	1.2175319E7	2266.1507153031753	-0.9809824618846888	-982.764359162997	0.005070035773616852	-0.01872383826646183	1.383687402169635	1.262753973157444	-0.6840328434640705	1.0957695889958707	5.352020061244831	9.273213970809623	0.7821085524773925	0.9526226734348563
ID34773	34773	9	0.9788275361061096	58.306656524736766	22.536744817238485	0.0	176.0	176	1.3092714255979603	1		21605.646643109565	21815.0	14397.0	27000.0	1.2228796E7	2477.7859312167407	-0.9812137510355664	-910.8713334258913	0.005729079548955923	-0.0013300092579404707	1.326943306281561	1.3048558855908021	-0.6709857726782785	1.0169270958844303	5.38529194439644	8.90384526133197	0.853618676070932	0.9667235494880542
ID35296	35296	9	0.9352739453315735	58.36538691060984	22.56224257786926	0.0	179.0	179	1.3069582233925994	1		21646.57978723405	21788.0	15311.0	27381.0	1.2208671E7	2348.6041179137223	-0.9811061756924264	-957.2064161894608	0.007369031932877452	3.014851804737414E-4	1.3795668352390877	1.2560300503694513	1.6823307813279165	1.0983549596072952	5.36627943973838	8.630738677637224	0.9052889381253355	0.975799481417459
ID10209	10209	9	0.9396056532859802	57.332613975117255	31.53470751719075	0.0	43.0	43	1.3029002372992458	1		21709.078711985705	21753.0	15375.0	28325.0	1.2135375E7	2424.984616784771	-0.9811419446846019	-931.5310560642105	0.013400804483635818	0.006034897949276763	1.3608088380841539	1.2941693048704022	-0.33686778818118107	1.0514921293241652	5.333007556586772	8.369894840099091	0.9566257350291331	0.9955634427684116
ID29665	29665	9	0.958153247833252	54.26304204545321	24.003237453671215	0.0	148.0	148	1.3075369076022234	1		21812.850799289496	22039.0	14292.0	28202.0	1.2280635E7	2495.416488486271	-0.9810690405686214	-905.9961042954508	-0.0040573589995928135	-0.01374991777422242	1.3723084521470872	1.2992998728928036	-0.7834854113897879	1.056190707609118	5.3710325659029	8.573884686506775	0.9181473248981847	0.981754995655951
ID42977	42977	9	0.9842529892921448	57.04245026501204	22.55737881369954	0.0	221.0	221	1.341801321973055	1		21848.667785234902	21963.0	14188.0	29827.0	1.3021806E7	2733.727224539303	-0.9810156529338829	-826.0000070822333	-0.009448964381774115	-0.004978467753800866	1.4406590616212738	1.298859045760784	-0.8202507946397345	1.1091727515185705	5.656220135773845	9.04128913364744	0.8695117432963079	0.9659090909090914
ID57826	57826	9	0.9860050678253174	57.16311300248197	21.537050638288797	0.0	299.0	299	1.3752122783611596	1		21867.95207667732	21947.0	14705.0	29210.0	1.3689338E7	2657.8285875691217	-0.9811128841916706	-854.7999272081665	-0.008612800312372252	-0.0010071053756807436	1.4117730702219784	1.361479993923949	2.6731743340821024	1.036940003909333	5.941407705644794	9.064679784119836	0.9086450922864341	0.971250971250971
ID46564	46564	9	0.94752037525177	56.72427605171272	22.81529972178407	0.0	240.0	240	1.3496711919304112	1		22013.35927152316	22179.0	15641.0	27800.0	1.3296069E7	2361.354510187509	-0.9810711887069288	-966.3452247561153	-5.032337005999775E-5	8.072044392972076E-5	1.4012946071971826	1.3122114327295868	1.4826894311877974	1.0678878207014932	5.722763902077067	9.15815073027115	0.8574328512363888	0.9678456591639871
ID39398	39398	9	0.9753254055976868	55.508594376624956	23.52242715717785	0.0	202.0	202	1.312733586139237	1		21731.221052631576	21906.0	13981.0	28292.0	1.2386796E7	2572.9505155108955	-0.9809817024238348	-871.308518295249	-0.0019422109236907766	0.005199140317833796	1.4093237424978025	1.2529611479136384	-0.770225728085737	1.1247944478123126	5.413810701383537	8.880510505872437	0.8626548442684852	0.9710144927536235
ID31719	31719	9	0.9365860223770142	56.25030328241639	24.293813894455873	0.0	159.0	159	1.270565165857305	1		21911.12969924813	21902.0	16093.0	28240.0	1.1656721E7	2380.088403796889	-0.9809775207601261	-949.4970366147612	-0.0044401221937341705	-0.018934178190156293	1.329342996134036	1.1963772096538998	-1.247793072790225	1.1111403539010927	5.071585617538409	10.290967989098215	0.6017847403433115	0.9294425087108024
ID17386	17386	9	0.967292070388794	56.36892250774791	26.715820311794644	0.0	81.0	81	1.3768615441287577	1		21804.750400000023	21915.0	14872.0	28746.0	1.3627969E7	2621.5322250223767	-0.9810053869025875	-859.1457677902906	0.0016434494567680363	0.00602843478564698	1.420900262611679	1.3551606314785294	0.061065761344056516	1.0485105821451035	5.9556670841383506	9.06463069976825	0.9108357046531512	0.9728260869565222
ID25067	25067	9	0.961114764213562	54.406118886970745	26.9871799725957	0.0	123.0	123	1.3046409197552271	1		21621.280141843967	21786.0	14169.0	26963.0	1.2194402E7	2514.6451521232493	-0.980978077172944	-886.8283675422535	0.002212008742819052	-2.986985421203078E-4	1.3696368892620139	1.2538866685849743	-0.3988139514966045	1.0923131440640206	5.347266935080323	8.671180384520149	0.8936866839110802	0.9640102827763499
ID13804	13804	9	0.9592421054840088	58.22452957968691	28.803815148185315	0.0	62.0	62	1.3110036487487935	1		21792.100175746953	21928.0	14789.0	27439.0	1.2399705E7	2529.109164160956	-0.9810502920106386	-892.175425099584	-0.018758279178371758	0.00507591535514484	1.4025603581435033	1.2582082577428517	2.7094608178173343	1.1147283047240608	5.399551322889993	9.248070111610081	0.7933508847347532	0.9651656754460485
ID35821	35821	9	0.8836215138435364	58.10756216404789	23.278649640625346	0.0	182.0	182	1.2841861558217396	1		21752.775137111526	21742.0	16757.0	27875.0	1.1898768E7	2245.3162276535986	-0.9811255440841863	-1007.2036538757671	0.01925610404383066	-0.03061878484822663	1.2997197213767717	1.2113910743542677	1.4905041997005242	1.0729150551729032	5.180907519322271	12.600073202569996	0.4100809242006295	0.8934426229508199
ID2030	2030	9	0.944417417049408	57.85153683814498	29.886986343215995	0.0	0.0	0	1.3052206313678196	1		21297.78507992895	21360.0	15160.0	26662.0	1.1990653E7	2442.0010306710246	-0.9810703489796682	-904.0160385316248	-0.008050198707447009	-0.010014978874886227	1.381114605409248	1.273039849854284	-1.4668918141289131	1.0848950294582957	5.352020061244842	8.542356147342788	0.9216632024993382	0.981691368788143
ID52206	52206	9	0.9511522650718689	55.77765305087781	25.12137400964516	0.0	269.0	269	1.3115805480720941	1		22050.816901408434	22153.0	15428.0	28077.0	1.2524864E7	2319.986708955781	-0.9810631150262176	-984.8216526799948	0.001491146122812794	0.001083254920905118	1.3835090983297926	1.2632659807496256	-1.0631624682310585	1.0951843233432237	5.404304449054511	8.644597267457659	0.9087828868439352	0.9742930591259633
ID12272	12272	9	0.95634526014328	58.332775750415635	32.65471911648186	0.0	54.0	54	1.2753194019842824	1		21719.538888888874	21865.0	14810.0	26990.0	1.1728551E7	2281.9831886031516	-0.9810577334398862	-985.8952577165604	0.0065089101298054595	0.0048581262534896025	1.3655903185358682	1.209484692701043	-0.5177184136809105	1.1290678805419252	5.109610626854514	8.6492482576902	0.8583036213374353	0.9684684684684682
ID5617	5617	9	0.9539127945899963	57.79682920834033	32.5519663651764	0.0	19.0	19	1.303480723065315	1		21492.055357142857	21656.0	14929.0	27221.0	1.2035551E7	2385.3950784499543	-0.9811005531652619	-935.4316387881257	0.0031355607217193934	0.01157707319548182	1.3465356313683305	1.2760651052914045	-1.434343582021807	1.0552248672773112	5.337760682751291	8.83441871864965	0.8594349358891646	0.9656061908856409
ID19441	19441	9	0.9657494425773621	56.11307281468956	27.584505227910363	0.0	92.0	92	1.356938059734723	1		21773.9093904448	21889.0	14965.0	28450.0	1.3216763E7	2620.7290025826164	-0.9809974863214664	-857.8298074766644	-0.00446480851198588	0.004068121867562502	1.4370506097626017	1.3058621516388687	0.03666751187066341	1.1004611841755965	5.784554542215781	8.930632497934626	0.9114132709554995	0.9830371567043618
ID28145	28145	9	0.9799787998199463	54.846815205981784	25.476415829743814	0.0	140.0	140	1.3115805480720948	1		21838.13051146385	21873.0	13907.0	28973.0	1.238222E7	2625.2133018981845	-0.9810095192057964	-859.4450568043146	-0.003495155383949162	5.442767995010713E-4	1.3745551852283864	1.2625766180014282	-1.1451006884741373	1.0886905124254658	5.404304449054516	9.110866108534113	0.8181451158480653	0.9611158072696534
ID36340	36340	9	0.9004763960838318	57.89388668672313	24.074982920910156	0.0	185.0	185	1.266987781471998	1		21719.747628083507	21698.0	16558.0	27753.0	1.1446307E7	2306.7183978513294	-0.9811291873363794	-979.0971427787309	0.04059849077735465	-0.036437049487937356	1.2720267097864426	1.1554769271140326	-1.091706980837963	1.100867252246663	5.043066860551314	14.006978087495463	0.32300979457704243	0.8849040867389494
ID45046	45046	9	0.946861207485199	56.50100454863903	23.753366801073394	0.0	232.0	232	1.3242087483274183	1		21991.235294117654	22152.0	15634.0	27857.0	1.2710934E7	2468.964458512991	-0.9811169330811039	-925.5779967220764	0.009015048638721799	4.7022355367771164E-5	1.3797797319354148	1.3028880463140142	0.31115568501897695	1.0590163413034097	5.508873224673859	8.67256223069587	0.920402505949813	0.98303647158609
ID49654	49654	9	0.9798393845558167	56.77535301202777	23.319979786227798	0.0	256.0	256	1.3429284127404286	1		22302.174789915967	22403.0	14380.0	29035.0	1.3269794E7	2727.2834962761654	-0.9810704199062019	-847.6296262224574	-0.0015142662271893884	0.005539864098028684	1.4504006043722368	1.2691742839230697	-0.9372704905448659	1.1427907283852214	5.665726388102879	8.971478434860286	0.8845806325739053	0.9628432956381262
ID15863	15863	9	0.9648863673210144	56.42529946529058	26.942157555733388	0.0	73.0	73	1.359722667752088	1		21770.444262295092	21905.0	15044.0	29372.0	1.3279971E7	2671.0176982766784	-0.98097621929182	-840.5860336591724	-0.0013600925511831523	0.0027866702808080224	1.4295418892981475	1.3229648652649122	-0.0231019340171596	1.0805592248376863	5.808320173038357	9.024269654928466	0.8962646839998824	0.9660079051383402
ID39928	39928	9	0.9784951210021973	55.81313342743951	23.19035165337108	0.0	205.0	205	1.3355853211666233	1		21761.28644067798	21862.0	13339.0	29005.0	1.2839159E7	2664.799452088242	-0.98103398801164	-844.8080896541005	0.015138950590548138	0.004781808966132026	1.4046135012293364	1.2967262976791387	-0.43317842897522296	1.0831996727013962	5.603935747964176	8.948647087979875	0.8794036206845923	0.9735755573905861
ID23034	23034	9	0.9297640919685364	55.91973698833818	28.788660694141733	0.0	112.0	112	1.323637352940157	1		21502.69257340242	21603.0	15326.0	28147.0	1.2450059E7	2254.9111128332006	-0.9810764625041586	-988.7669601233999	-0.010638883345075244	-0.015596657646709863	1.4431664798007806	1.2426682955334742	-1.224103470837082	1.1613448938771171	5.5041200985093495	9.245944685965858	0.8090869263627147	0.9641965029142383
ID41471	41471	9	0.9331058263778687	58.031553421419744	24.519255637498027	0.0	213.0	213	1.312733586139238	1		21758.850877192996	21870.0	15569.0	27424.0	1.2402545E7	2372.5200465741937	-0.9811016662865535	-952.2403066236361	-0.02321450315130367	0.016820518911232457	1.3522011125915159	1.3135166346851497	-0.44720216146687497	1.0294510757495194	5.413810701383545	9.666505552217405	0.7280713149878563	0.9579478553406232
ID11520	11520	12	0.9936099052429199	14.9021874315784	37.57229437533295	0.0	50.0	50	1.4131937248468067	1		21093.904689863826	20903.0	15806.0	32169.0	1.3943071E7	2917.025227396199	-0.9809620202512341	-745.2090538215161	0.006810540578460624	-0.008287478964525993	1.447854711546105	1.3463568456913797	2.6399815970384877	1.0753870462942565	6.2741265371609165	12.674580183776746	0.49079030017599246	0.9166666666666672
ID7695	7695	12	0.9428993463516235	10.58467671098762	37.99398600785474	0.0	30.0	30	1.0466079223250828	1		21363.93150684932	20647.0	16484.0	29727.0	7797835.0	3362.1502339790304	-0.980539416616148	-640.3291285804435	0.010688982595619675	-0.0017321281378930868	1.1624284313867637	0.9707524653809397	1.5649843176602127	1.1974509185826347	3.441263343109471	7.251133154336511	0.8224623226104212	0.9488859764089121
ID8464	8464	12	0.9915536642074585	10.617714368851825	39.571867672229125	0.0	34.0	34	1.3652748454737225	1		21105.09090909092	20831.0	16192.0	36192.0	1.3000736E7	3437.881127763534	-0.9808802828575396	-629.8844812391619	0.031026440298776055	-0.04203711621838637	1.4439443048077476	1.255988129080547	1.3650718866954257	1.149648051104428	5.855851434683514	16.17726273332778	0.2811835024322274	0.8426812585499311
ID10770	10770	12	0.9882254004478455	13.417027959375524	39.1748633515526	0.0	46.0	46	1.0723129006113932	1		21493.319371727768	20545.0	16382.0	35324.0	8210448.0	4256.506287672916	-0.9805450175619572	-508.99896883443506	0.014297716032442915	-0.002230506596846678	1.185813485555258	0.9860747467163117	2.273021419373876	1.2025594302096148	3.6123758850320424	8.058779824413753	0.6989791438726781	0.9178743961352661
ID6422	6422	12	0.9264450073242188	12.08611371173166	44.79452833679179	0.0	23.0	23	1.0609653547795563	1		21032.093833780153	20609.0	16175.0	28655.0	7844971.0	3089.389078050895	-0.9806932896855093	-691.6156673261231	0.001345729665203241	0.001426057945120163	1.1928987430545193	0.9852993855378964	0.6571008028447292	1.2106967288965576	3.536325866399783	7.216072581972509	0.8534151651720988	0.9612403100775199
ID9238	9238	12	0.9937098026275635	12.242482069652176	40.019853779806645	0.0	38.0	38	1.3236373529401548	1		21176.887152777785	20937.0	15681.0	34457.0	1.2197887E7	3506.4160416026753	-0.9808857062995738	-619.8531671362765	0.03837332978225378	-0.0554751749439382	1.3510930544241575	1.2566931724306851	0.7836657381256743	1.0751176850996054	5.504120098509332	13.83436419119013	0.36139268430275867	0.8648244958924569
ID26902	26902	12	0.9413811564445496	13.670877028122625	34.39880369547468	0.0	133.0	133	1.2669877814719972	1		21433.110486891386	21268.0	16748.0	27891.0	1.1445281E7	2357.687828326151	-0.9808336418392054	-930.4320264225375	0.001221250489532047	-0.042336766432920905	1.2702303528670988	1.2015455332531462	0.878510015333856	1.0571637259788156	5.043066860551307	17.92479746312496	0.19724049134632335	0.8180416345412495
ID19991	19991	12	0.9646006226539612	21.546913970583763	36.97464121852584	0.0	95.0	95	1.3401089084486026	1		21005.3193277311	20969.0	14873.0	27023.0	1.2498165E7	2460.3905548448843	-0.9808583889133109	-874.9496370983802	-0.005328306559538172	0.0037517183246512566	1.4332606332536268	1.2432511404779845	-1.5189404912993352	1.1528327516374453	5.641960757280299	11.130871190727957	0.572244478709325	0.9488409272581936
ID22298	22298	12	0.9968127012252808	20.215629262128978	34.49838279748062	0.0	108.0	108	1.4553878753864655	1		21237.629470672407	21065.0	14657.0	31718.0	1.4845103E7	2829.0842578243382	-0.9809626256970733	-773.6340308840923	0.004431510111793006	-0.007495591010478515	1.4787542541092615	1.450800631991979	1.415903175989572	1.0192677212160444	6.654376630322181	9.861124105947615	0.8599325590203867	0.9641873278236918
ID18715	18715	12	0.8565067648887634	21.134536301765092	36.96186748754828	0.0	88.0	88	0.9294644612149827	1		21862.147368421047	21398.0	16814.0	28328.0	6230712.0	2533.8484215273224	-0.9802218237181434	-855.2248390040533	-0.06581972808878842	0.025453367144719356	0.9756556554999544	0.889633579740731	2.6256185521400854	1.0966938273443918	2.7140350399385453	8.711179199190484	0.44943968642065657	0.818051575931233
ID30235	30235	12	0.8987028002738953	16.807641593819962	38.18296979369326	0.0	151.0	151	1.397042408981582	1		20720.006211180113	20752.0	16003.0	28574.0	1.3343684E7	2270.511668060322	-0.9811713960866922	-951.0928091336631	0.003581551591317432	0.008448319821793051	1.4439510132407176	1.3725144426008058	2.43491308236718	1.0520479555060602	6.131532752225432	9.570076242894373	0.8412946381078795	0.9612518628912069
ID4892	4892	12	0.8929392695426941	11.008111210085426	42.76741873381893	0.0	15.0	15	0.9351443492855889	1		23074.97241379311	21899.0	17331.0	32576.0	6691742.0	3899.406601905889	-0.9783273406892725	-534.2501467601398	-0.005666611685398961	0.010557786024305191	0.9849728519332442	0.9274657410970649	-1.411146805598975	1.0620045660858117	2.747306923090155	6.660094274980881	0.7783165962045127	0.9277688603531304
ID25631	25631	12	0.9605938792228699	14.95859378645073	35.259889376807656	0.0	126.0	126	1.0261700958989137	1		21483.185507246388	21014.0	16696.0	28238.0	7411699.0	3138.7282818229	-0.9804619997801449	-686.950762009266	0.024550396710402957	-0.005037170182093856	1.0886998433496984	0.9918492512095018	-1.4173055678043918	1.0976464841023905	3.308175810503021	7.614911117140198	0.716916818316183	0.9380053908355794
ID23584	23584	12	0.951653778553009	19.204000054226206	35.60176253281908	0.0	115.0	115	1.2170434422923875	1		21226.791411042934	20860.0	16663.0	27691.0	1.0379901E7	2432.775600920536	-0.980609261772655	-882.4984347408767	-0.03691616000264438	-0.03662578289211653	1.3023324482115566	1.0902671405163105	2.106564210683806	1.1945076576322569	4.653310515061002	13.039744595415014	0.34390122889311003	0.8446937014667822
ID10017	10017	12	0.9864897131919861	12.927043216048453	39.49002432071093	0.0	42.0	42	1.3580525881030985	1		21234.34477124183	21075.0	15809.0	33882.0	1.2995419E7	3300.391466701346	-0.9808337968932762	-658.5105550879803	0.02095763979955241	-0.04364412866659928	1.4239350677538856	1.2399357992765225	0.9605265963729971	1.1483941899126735	5.794060794544815	15.502105277743564	0.30297831635724143	0.8465277777777782
ID2599	2599	12	0.9643538594245911	7.3556624202673335	40.10166810110217	0.0	3.0	3	0.951980704645896	1		22533.102990033232	20913.0	16543.0	36586.0	6782464.0	4829.469096359458	-0.9787985355150063	-430.80333448044524	-9.853465453107523E-4	-0.004165329849225695	0.9900785694179545	0.9545271917538753	2.63093554087471	1.037245012998274	2.8471225725449885	6.246337317542979	0.9169911865241651	0.9835796387520528
ID29480	29480	12	0.9755882024765015	17.284961667526225	36.52398928081864	0.0	147.0	147	1.3845321413310876	1		20790.600946372262	20867.0	14548.0	27362.0	1.3181241E7	2501.616329325106	-0.9810957179428161	-862.6358978388993	0.004854178923291351	-0.0017855366938821704	1.4646885654483595	1.319268497260401	0.8868554076579129	1.1102278031272168	6.022210850441574	9.74263448635041	0.7972839144720181	0.9576719576719578
ID20525	20525	12	0.9371256828308105	21.17867346692812	35.831838221735566	0.0	98.0	98	1.3299091997694092	1		21376.95547945205	21159.0	16247.0	31667.0	1.2484142E7	2908.8170114752484	-0.9807469549034212	-748.7157814729803	0.08316820683157952	0.0012916947312950236	1.3441291357206968	1.2579743951533122	0.8167434882045228	1.068486879303203	5.556404486319018	19.15525912511873	0.19029512150720526	0.8045423262216101
ID21040	21040	12	0.9873332977294922	20.82172105145809	36.00793104573996	0.0	101.0	101	1.3774108605456363	1		21176.553599999996	21004.0	15473.0	29677.0	1.3235346E7	2672.6378836532385	-0.9810457882881054	-820.2168895065823	0.018699477146365336	-0.00501236206782418	1.4446808385235856	1.3166900609205965	-0.29870385231930846	1.097206458377533	5.960420210302864	10.974111254334911	0.6219393353997106	0.9337304542069985
ID24880	24880	12	0.9441667199134827	18.01711427606195	34.84599564794468	0.0	122.0	122	1.068071699150836	1		21387.117021276586	20827.0	16395.0	30169.0	8041556.0	3049.1397207960426	-0.9805148581086948	-705.920058263858	0.013245118534219825	0.00616471422551657	1.1603386589093494	1.0172363658963568	-0.3813956510253241	1.1406775237404094	3.583857128044947	8.294481585041254	0.6546091288285774	0.9150485436893208
ID13619	13619	12	0.871440052986145	19.79377952500902	37.35987020440711	0.0	61.0	61	1.2941617065219349	1		21027.989189189186	21090.0	15092.0	26947.0	1.1670534E7	2169.745266926193	-0.9808752666699013	-994.1167390564299	-0.0062993577174118316	0.007924030248871259	1.4546720811879923	1.1150870928309715	-0.8387523655818553	1.3045367402602481	5.2617106641190325	11.20031141922666	0.5270801133544929	0.9007323026851098
ID17972	17972	12	0.971084713935852	22.64944409911149	35.836616512371265	0.0	84.0	84	1.3975837933882556	1		21297.79566563467	21054.0	16059.0	32266.0	1.3758376E7	2844.729734176574	-0.9808648382938052	-767.5393838896592	0.03646047732859367	-0.029317974635267568	1.4543797209367502	1.3122042282893063	-1.3987600963120537	1.1083486012179637	6.136285878389948	12.77525638169502	0.4724721339702146	0.8940443213296401
ID12087	12087	12	0.9308872222900391	17.159281429622737	36.39486676166144	0.0	53.0	53	1.0283792913427032	1		21717.120689655174	21156.0	17079.0	31156.0	7557558.0	3145.7166866111334	-0.9801990026751962	-683.5020565910363	-0.003952396224908317	-0.002001056366136193	1.1180162191248428	0.9343018246952692	1.4709921771747465	1.1966328113396265	3.3224351889965735	8.542444696964612	0.5721396291156676	0.8870558375634519
ID28732	28732	12	0.9520825743675232	15.966121085949903	35.35478781825941	0.0	143.0	143	1.4019073421339443	1		20930.562596599695	20895.0	15556.0	29138.0	1.3542074E7	2421.9822591835923	-0.9809974013496965	-892.2669383284394	0.014985758588514185	0.008076761973262958	1.4456919694825854	1.31062020640296	-1.2928095806458464	1.1030594236375573	6.174310887706074	12.142244659758843	0.5262600448149686	0.9245551601423491
ID15677	15677	12	0.911224365234375	21.179162820369186	36.265309139290196	0.0	72.0	72	1.1280094360162074	1		21428.035629453676	21070.0	17035.0	28207.0	9021203.0	2530.7003145494828	-0.9804536210856336	-849.4393540963449	-0.035078293017471285	0.012142558073306347	1.3295095792854932	0.9850875634558376	1.5515548691777143	1.3496359395923856	3.9973791043578237	10.944563318644345	0.41936127656018674	0.8652263374485599
ID16446	16446	12	0.8927739262580872	21.34011218061094	36.99708865089998	0.0	76.0	76	1.2669877814719965	1		21135.433145009403	21008.0	15888.0	27568.0	1.1222915E7	2284.460137032771	-0.9808266032617151	-946.5656539370408	0.0411290932179874	-0.032675714487048126	1.3588069184293317	1.118269354247982	-1.059521761586916	1.2150980559984201	5.043066860551302	14.620564363686054	0.29646697088684254	0.8754125412541255
ID19262	19262	12	0.9882236123085022	21.094928346568647	36.229444646774816	0.0	91.0	91	1.3730101756219868	1		21019.097913322636	21069.0	14726.0	27955.0	1.3094898E7	2614.4706315664766	-0.9810556714474795	-832.6734874817388	-0.011560837381211593	-0.004559082160430756	1.421574630259664	1.3287757144656753	1.116964009264636	1.0698379077700895	5.922395200986745	9.816087062562858	0.7723789783238983	0.9511450381679392
ID17218	17218	12	0.996837854385376	21.049220588008215	36.02610038476131	0.0	80.0	80	1.3839856514178182	1		21044.67034700317	21070.0	14048.0	27949.0	1.3342321E7	2623.8873402365416	-0.9809191720176349	-824.6372436727312	0.01913704792086179	0.00601437657658559	1.4284997508138586	1.3651610966731575	1.0844308484201042	1.0463964687354883	6.017457724277059	9.73316786021612	0.7982050757113047	0.9649390243902439
ID21574	21574	12	0.938609778881073	22.034259235144695	36.10620867137695	0.0	104.0	104	1.075834463130755	1		21412.671052631576	20954.0	16865.0	29582.0	8136815.0	3133.354093146586	-0.9806316245663679	-691.996765735656	0.02008759274323254	-0.0015040884113365165	1.1075725981228626	1.0841219213141298	2.8037865537211477	1.0216310327719476	3.6361415158546198	7.7465401048543745	0.7614389596383595	0.9295261239368161
ID22855	22855	12	0.988786518573761	20.00229547269639	35.444450292776985	0.0	111.0	111	1.4465246033159525	1		21052.06512301012	20894.0	15169.0	31118.0	1.4546977E7	2933.698408293754	-0.980972117842147	-739.9041202401772	0.012985112413038586	0.008419204868357441	1.4694932186687655	1.412340160994833	0.3316477595574968	1.0404669209673076	6.573573485525397	10.83058290675826	0.7042189767360694	0.950515463917525
ID26185	26185	12	0.9452033042907715	15.04731101222048	34.1697614125343	0.0	129.0	129	1.2941617065219349	1		21310.483754512625	21190.0	16627.0	29141.0	1.1806008E7	2494.9085725633104	-0.9808586195947476	-875.3904965496273	0.004612291032624402	-0.046704884957067844	1.3614950702435282	1.237922926881347	1.5972013982222524	1.0998221623324256	5.261710664119031	14.252549655178854	0.3255005311299515	0.82427401340283
ID27977	27977	12	0.9395813345909119	14.07121049433797	35.079710069378436	0.0	139.0	139	1.0045640951737742	1		21670.77108433735	21363.0	17092.0	28005.0	7194696.0	2686.424153579959	-0.980320602301844	-803.6854466627781	-8.227005374194848E-4	-0.010821694316412073	1.0442069454122074	0.9756895484068099	-1.0966590739784998	1.0702245884639008	3.1703351517320626	7.328495939745771	0.7417974514742299	0.954220314735336
ID7498	7498	12	0.9733797311782837	10.337447779808098	39.99295458217998	0.0	29.0	29	0.9770784040026225	1		21929.403785488954	20380.0	16338.0	37995.0	6951621.0	5026.486382696034	-0.9797623945459922	-422.42921977771255	0.0014450311070226757	0.003716268486441953	1.05604815046368	0.9270003777192272	1.8270357659026912	1.1392100541123396	2.999222609809495	6.587159118035464	0.8686048636470279	0.9503012048192778
ID11341	11341	12	1.0	14.424263636408394	38.44600990251434	0.0	49.0	49	1.4281034911037875	1		21099.118694362016	20872.0	15332.0	33674.0	1.4220806E7	3090.068915522954	-0.9809048423939122	-701.5033945521146	-7.572090844065817E-5	-0.0035386676630571466	1.4667960153601904	1.3823276336070136	-0.8285510185561622	1.061105905502856	6.407214069767345	12.584408806424044	0.5084092721423783	0.9145183175033917
ID6223	6223	12	0.9680202603340149	10.331639196660326	43.16476821871878	0.0	22.0	22	0.936760848935125	1		22259.048109965635	20771.0	17285.0	35346.0	6477383.0	4167.420348752295	-0.979242344663525	-503.9427067884523	-0.01631109470904207	0.03461418826053468	1.0447154125168066	0.9060735195429485	-1.1362758842703649	1.1530139552514385	2.7568131754191874	6.355559617989133	0.8576490399750969	0.9555189456342671
ID3922	3922	12	0.9517822265625	8.175774347835807	40.575664827846836	0.0	10.0	10	1.080045181624595	1		21066.023376623387	20700.0	16390.0	30471.0	8110419.0	3235.279111473941	-0.9809394830389941	-670.2060495138152	-0.0014092672670719144	-7.517694159134696E-4	1.2101959370616115	0.9790700717934696	1.3643768976677926	1.2360667248716564	3.6646602728417124	7.115987990184489	0.9094381559896255	0.9809160305343507
ID9042	9042	12	0.9750896692276001	11.803426860284556	39.72676591625304	0.0	37.0	37	1.0466079223250824	1		21564.38547486034	20688.0	16642.0	31446.0	7720050.0	3566.0251490417104	-0.9804820860984471	-607.5596816549811	0.025226795361441994	-0.007419228193423922	1.0830820346711953	1.0284410295951916	3.0112385129842316	1.053129935021662	3.4412633431094677	8.626508780411214	0.5811090445302122	0.9378238341968913
ID30039	30039	12	0.9489699006080627	17.252237274157206	37.54167092201975	0.0	150.0	150	1.3547062522048299	1		20696.584843492597	20480.0	16188.0	30120.0	1.2562827E7	2727.6491181691795	-0.9810406761741723	-785.2435026783536	-0.006262049417252267	0.0035084033355650035	1.42595208416225	1.2875370241909576	1.1857973096188983	1.10750375124806	5.765542037557713	10.580407783508244	0.6472099634168017	0.9273700305810394
ID8280	8280	12	0.9841209053993225	11.031426729616598	39.39713515627268	0.0	33.0	33	1.0487740672894994	1		21490.4945054945	20737.0	16143.0	31787.0	7822540.0	3528.9261272432404	-0.9803511214165839	-607.6838833191208	0.03182057382623574	2.183292887514993E-4	1.1270774547928777	1.0231084292284012	2.4457952086261523	1.1016207301144874	3.4555227216030184	7.760790863378037	0.7209608074415629	0.9076154806491887
ID14939	14939	12	0.9450616240501404	19.973656981379172	35.89798669662826	0.0	68.0	68	1.3790574969501466	1		21024.592356687896	20930.0	15911.0	28381.0	1.3203444E7	2491.1634208184305	-0.9810952837313209	-875.9844276888495	5.795287904455541E-4	0.010523382210520174	1.38789376278687	1.35742743095356	1.2864179238062483	1.0224441698602686	5.974679588796413	12.906383363754232	0.450728854996551	0.9188596491228076
ID18524	18524	12	0.9457582831382751	21.392480127005097	36.380537875638176	0.0	87.0	87	1.0849370321311813	1		21474.41558441559	20801.0	16667.0	30061.0	8267650.0	3587.536577741263	-0.9806940812625287	-608.1323293893912	-2.76969029350373E-4	0.014186841852663919	1.155068996515708	1.0399260343520502	-0.141533060401802	1.110722261353328	3.697932155993328	7.369592239290651	0.8556218867494385	0.9640644361833947
ID26722	26722	12	0.8688318133354187	14.241052999759424	34.0908043853294	0.0	132.0	132	0.8504106356086717	1		22004.49790794979	22056.0	17926.0	25986.0	5259075.0	2203.563723376023	-0.9803142674664503	-994.5567934462262	0.0066911010865034785	0.020372791081456558	0.8572200343244359	0.7306476034683271	0.4566208267025741	1.1732332115444974	2.2719943066385744	10.321262965957409	0.26801025774619147	0.8184931506849321
ID29282	29282	12	0.9443768262863159	17.491906082644807	35.88189208846447	0.0	146.0	146	1.3647206441740571	1		20918.400000000016	20873.0	15298.0	27674.0	1.2969408E7	2434.194878323073	-0.9808941913656514	-882.3885294598826	0.0036723901644919407	-0.03160304940768805	1.3983596759405275	1.3049021959617595	0.7498751430624676	1.071620294814422	5.851098308519001	12.911895912240707	0.4410290799790336	0.9145616641901932
ID9828	9828	12	0.983931839466095	13.263413633831625	40.20535235717988	0.0	41.0	41	1.4153333077901347	1		21129.652503793604	20954.0	15609.0	34365.0	1.3924441E7	3260.241501260309	-0.9808161366363426	-662.7108924079816	0.08675568905043135	-0.02055512318733244	1.4039862900160465	1.3239291075350201	1.535689839444529	1.06046938769258	6.293139041818964	14.958440932992392	0.35343091050498593	0.8958051420838972
ID19812	19812	12	0.9445726871490479	21.141388006486675	36.91114827161553	0.0	94.0	94	1.3474273479980585	1		20996.14475873545	20915.0	15051.0	27401.0	1.2618683E7	2460.0651083545163	-0.9809671243125796	-879.7777910600013	0.015884051418293427	-0.026258210524159373	1.3759842391037989	1.2605986236259246	1.7780493476541912	1.0915323984298704	5.703751397419007	12.41115791008867	0.46531371093284274	0.9302325581395348
ID13413	13413	12	0.868401288986206	19.66887145705629	37.249647420225564	0.0	60.0	60	1.28536376831662	1		21067.243093922643	21120.0	15422.0	27140.0	1.1439513E7	2201.9060142925873	-0.980947556455892	-985.2218406968956	0.02387867154817237	0.014175529562118976	1.4678468469265298	1.1130047391480615	-0.9702248221932059	1.3188145524430368	5.190413771651288	11.590050704078513	0.48555806572733184	0.8856447688564476
ID14182	14182	12	0.9743040800094604	20.24099987326764	37.68401524179343	0.0	64.0	64	1.3735610322843181	1		20908.10593900484	20989.0	14857.0	27521.0	1.302575E7	2477.6275581154573	-0.9810391951497591	-873.2493182679857	-0.010716335185204765	-0.010840839913419859	1.4780028289002602	1.3060129717012385	1.329233810149237	1.1316907725464505	5.927148327151255	9.381299911055155	0.8463102860517838	0.9540933435348121
ID2409	2409	12	0.9454445242881775	7.068960882102764	39.07694945574679	0.0	2.0	2	0.9677430459512395	1		21689.945161290325	21108.0	16757.0	27893.0	6723883.0	2807.3506150723997	-0.9800339583421155	-758.474431709385	-0.01402433251353633	8.184350665154681E-4	1.1038309081151438	0.8446530592313126	1.340108251274493	1.3068453325909923	2.94218509583531	7.226334853405018	0.7080170091720708	0.9023323615160357
ID22122	22122	12	0.9820162057876587	20.082976522937265	34.90963701400712	0.0	107.0	107	1.3173356461303007	1		21438.295971979005	21165.0	16290.0	32800.0	1.2241267E7	3197.848316345252	-0.9807986621092132	-684.8741473365704	0.09303180652521185	-0.023644208152570654	1.3412160732480114	1.2104565126599254	0.6746689183981079	1.1080249965368418	5.451835710699669	18.016847223167957	0.21105470210434688	0.8234027279253407
ID25450	25450	12	0.9363344311714172	15.426178009821276	34.912455420722544	0.0	125.0	125	1.2598025376296094	1		21305.098671726748	21108.0	16588.0	28149.0	1.1227787E7	2471.2712761417756	-0.9806216876238945	-872.5265798672478	0.00587834445640674	-0.01136213598228332	1.2599855926476646	1.1892830332450548	1.1220863545894268	1.0594497335169175	4.986029346577121	17.812783398544738	0.19746999738743579	0.8094135802469139
ID23407	23407	12	0.8670975565910339	19.98321697270972	35.56255288385557	0.0	114.0	114	1.0631022458765873	1		21653.35828877006	20909.0	17371.0	28753.0	8098356.0	2557.696931316263	-0.9801190625311398	-834.7340933341203	-0.019393848749705105	0.08131307222392585	1.2184205316951848	0.9088919335543505	-1.5161003465618976	1.3405559964982625	3.550585244893335	12.902515900550858	0.26801617328374205	0.7484969939879761
ID4720	4720	12	0.9474655389785767	12.136387007392047	44.08936167769415	0.0	14.0	14	1.0298494554833775	1		21913.46551724138	20484.0	16260.0	36677.0	7625886.0	4952.344635699172	-0.9795847603236504	-424.63690688236113	0.00761321434207256	-0.0016533994914557462	1.135461806542167	0.9680713146796046	-0.5874605845439582	1.172911323085699	3.331941441325606	7.097871246043485	0.8310956132417427	0.9642365887207701
ID17778	17778	12	0.9836143851280212	22.18317218052627	35.68550604932751	0.0	83.0	83	1.0616781297036093	1		21704.526881720416	20710.0	16792.0	34548.0	8074084.0	4189.251507208667	-0.980411887427202	-518.6326593625826	-0.002009369453737618	0.004538038800892338	1.1696229930243087	0.9829723661238152	-1.2476407073589098	1.1898839004361013	3.541078992564299	7.463130278197831	0.7989202573585158	0.9466327827191866
ID24691	24691	12	0.9379059076309204	18.18939631216989	35.283344016865065	0.0	121.0	121	1.2592019166001758	1		21317.028301886796	20912.0	16459.0	29699.0	1.1298025E7	2512.91280786179	-0.9805038641476547	-853.2572846323543	0.05720074246811127	0.05616217861787077	1.3134515155769582	1.1307669125488682	0.5381790965503848	1.1615581434164002	4.981276220412594	16.22399766519211	0.23781253288085483	0.8117738187451587
ID15481	15481	12	0.9486261606216431	20.64623405170612	35.695081054095915	0.0	71.0	71	1.4307495995264328	1		21024.24740740741	20934.0	16149.0	28663.0	1.4191367E7	2358.011829037286	-0.9811069926482088	-926.0186902256423	-0.0057072818301716535	0.006456181181943829	1.4811733118745976	1.4025145916325477	1.0766754437043007	1.0560840655144201	6.430979700589926	10.226632166515385	0.7727192506011622	0.9561837455830389
ID6782	6782	12	0.9743984341621399	11.189440809097176	44.4064063199191	0.0	25.0	25	1.3434916035442759	1		20855.51580698836	20713.0	16166.0	32744.0	1.2534165E7	3157.4228863900585	-0.9809274499079028	-679.4324766489896	9.90103632733963E-4	-0.06718369837720527	1.3688682867944704	1.2257996673403415	0.45236322709860427	1.1167145197261716	5.67047951426739	15.694940749734547	0.28927459137210126	0.8663761801016696
ID16255	16255	12	0.9272269606590271	21.12555111108705	36.42965899849878	0.0	75.0	75	1.1976196232214698	1		21313.174736842077	21004.0	16998.0	28765.0	1.0123758E7	2734.2863324611094	-0.9806601741036755	-790.4968212412942	-0.00813233899254474	-0.011167477821138494	1.328170486389819	1.0750640274616237	1.4353364434129556	1.2354338462294334	4.5059636039610185	9.783574145389768	0.5915649879038971	0.9159420289855074
ID28543	28543	12	0.9132893681526184	16.024393389771745	34.753181666526416	0.0	142.0	142	1.0994820015384263	1		21458.960099750602	20804.0	16756.0	30698.0	8605043.0	3127.627909998885	-0.9804664915331845	-688.7729591294068	-0.012776404940154858	0.02220117033560205	1.1712241738224225	1.0344842195567079	0.3683760475696366	1.1321817691180536	3.797747805448159	10.391222050283343	0.441980119232238	0.8703703703703708
ID17026	17026	12	0.9389665722846985	21.500284620316584	36.756027229885575	0.0	79.0	79	1.3406732836719577	1		21016.278716216213	21013.0	14661.0	27398.0	1.2441637E7	2470.6910022875813	-0.9809825809396069	-877.560568227942	-2.4398974048551097E-4	0.006371468075679661	1.4629889613770184	1.2218166587935673	1.8317469205215393	1.1973882913182627	5.646713883444814	10.859174624500374	0.6017443383495984	0.9421094369547974
ID20867	20867	12	0.9230964183807373	21.263653494765126	36.41651740600706	0.0	100.0	100	1.3674894046672084	1		21181.18241042343	20996.0	16392.0	30067.0	1.3005246E7	2406.084692826478	-0.9809175990309236	-905.0421275353501	0.026785780047805137	0.014000298396966857	1.56295451791591	1.2119586945863483	2.5995189059853647	1.2896103843286173	5.8748639393415845	10.238473728633657	0.7042668335844067	0.9633671083398286
ID20356	20356	12	0.9220337867736816	21.90483854192864	36.362714509529	0.0	97.0	97	1.2835969444322355	1		21277.922651933673	21127.0	15969.0	27337.0	1.1553912E7	2451.735277764511	-0.9807586264501716	-884.7319500663828	0.04026743543459043	-0.009483374504537708	1.3071890384175977	1.2131386489440321	1.0588084879201702	1.0775264967078835	5.17615439315775	12.88071446170297	0.3920461379960603	0.8839285714285711
ID7301	7301	12	0.9428070783615112	9.961117841303928	40.35386780244594	0.0	28.0	28	1.0516553201561503	1		21320.07417582418	20627.0	16764.0	31174.0	7760507.0	3179.6518984921477	-0.9803214825619311	-668.0596994959169	-0.004259392934121642	-0.009800961827106887	1.1738143641428207	0.9618849735302514	-1.500437632757111	1.2203271663915896	3.474535226261077	8.012813655918084	0.6800431918466588	0.9241466498103671
ID11145	11145	12	0.9782633781433105	13.776353238563422	38.02670886802082	0.0	48.0	48	1.4312782341646555	1		21173.329881656788	21000.0	16459.0	33235.0	1.4313171E7	2893.7286640919265	-0.9809732921066918	-754.4924287666281	0.01759733355649957	-0.004646926750395636	1.4269876306702935	1.3376096610940136	-1.0461140510050164	1.0668191716731315	6.43573282675445	14.086336418722478	0.40757896108169284	0.9087248322147649
ID19082	19082	12	0.9247488975524902	21.503851147233014	35.86235290614954	0.0	90.0	90	1.426513470023152	1		21072.977645305527	21078.0	15676.0	29339.0	1.4139968E7	2412.545966978268	-0.9811217589895089	-907.9076730367866	-0.0036432187502686204	0.0065605887064213095	1.4489498170436148	1.4037056470852338	-0.5533596632743684	1.032231949805381	6.392954691273801	10.03123329048877	0.7983674629145509	0.9655419956927493
ID22675	22675	12	0.9905146360397339	19.685773228474716	34.773102256562325	0.0	110.0	110	1.387806561689889	1		21252.509433962245	20979.0	15447.0	34954.0	1.3516596E7	3498.303134883098	-0.9808522154303843	-622.3974702413512	-0.00309794276537547	-0.04300578814310225	1.4131409777874953	1.360145617303973	0.8807943828267742	1.038963004996897	6.050729607428668	12.826673137837428	0.46215702011394333	0.873713109128346
ID21397	21397	12	0.9320554733276367	21.417111816769047	35.60604877601548	0.0	103.0	103	1.3965008146952922	1		21163.01240310078	21015.0	16100.0	30969.0	1.3650143E7	2634.056272567254	-0.9810381965610655	-831.3592054076697	0.008166268527840267	0.007060702025595453	1.4800828292787171	1.3373640530430766	0.4799622075334413	1.1067164740303093	6.126779626060907	9.621738403352552	0.8316393557922342	0.9505899705014748
ID27800	27800	12	0.9810428023338318	13.069849878268837	36.38772470025275	0.0	138.0	138	1.3899852232535745	1		21160.88299531983	20931.0	14725.0	32503.0	1.3564126E7	2928.2756930873184	-0.980848606656971	-740.2073996417552	0.0350012008391724	9.498769954586184E-4	1.4684909335449954	1.278698428084522	-0.7791674523316554	1.148426322651214	6.069742112086733	11.900498888471562	0.538579436003906	0.9355311355311359
ID3737	3737	12	0.9873990416526794	8.432000110410813	40.968629557402615	0.0	9.0	9	1.431806673626694	1		20967.13146233383	20836.0	15864.0	32806.0	1.4194748E7	3035.2408640031467	-0.9809339326456072	-710.8115701439875	0.04205815666819057	5.689474930030952E-5	1.4332303214476498	1.351849413893029	1.4076244214371776	1.0601996840167736	6.440485952918964	13.524359809727267	0.4424814498015927	0.9186440677966101
ID2970	2970	12	0.9653018712997437	7.255274975149922	40.32926573767718	0.0	5.0	5	0.9543616521861245	1		22358.22259136213	20778.0	16682.0	36467.0	6729825.0	4683.498727833847	-0.9793202294720005	-452.1430659923788	0.0010326708677625123	0.004757417613413407	1.0220445791874295	0.9155317256120284	-0.8558224748196807	1.116339882710452	2.861381951038535	6.184849854478055	0.9399989649502767	0.9868852459016393
ID6042	6042	12	0.9432218670845032	10.357986466221758	43.80642395181327	0.0	21.0	21	0.9591058155668202	1		22790.393333333308	21361.0	16907.0	34335.0	6837118.0	4363.6451760767495	-0.978551975860083	-476.57251874419495	0.0017539662720369128	0.013672002529703894	0.9855070994931615	0.9731909191141283	-1.1871456651959544	1.0126554616747188	2.8899007080256327	6.442508006177968	0.8749492265622003	0.9759229534510432
ID26011	26011	12	0.9427516460418701	14.931245329944309	34.51128672330032	0.0	128.0	128	1.321349300489711	1		21292.027586206885	21214.0	16709.0	28339.0	1.2349376E7	2341.7048929787743	-0.9808601855381667	-931.9320231052997	0.019823533962131306	-0.07880741837333356	1.2841391074366366	1.232726958939479	1.3979784365677759	1.0417060307834818	5.485107593851286	16.03750878811767	0.2679916115068935	0.8683220466516183
ID8092	8092	12	0.938170313835144	11.185334575134267	38.13314604265134	0.0	32.0	32	0.9909165527128445	1		21871.695652173916	21041.0	17092.0	31072.0	7042686.0	3210.063276214646	-0.9800071686707675	-667.9651537786202	0.01807029402854946	-0.004362466008816015	1.1305389809320923	0.9198244588744	1.0808821939414481	1.2290812339514716	3.0847788807707777	7.646338686486651	0.6630203242831101	0.9064245810055852
ID14748	14748	12	0.9068573117256165	19.858568705640824	35.29790458646105	0.0	67.0	67	1.0737229116091853	1		21514.70634920635	20848.0	16886.0	29416.0	8132559.0	3005.0821746510037	-0.9807015145771618	-727.6502551191451	0.02153505425041431	-0.0030581320061152453	1.1037576394266646	1.060286909773956	0.8250597966087716	1.0409990251242243	3.6218821373610686	8.272797493953846	0.6650271721495093	0.9349693251533742
ID10402	10402	12	0.9157781004905701	12.816434953246638	39.45120992259319	0.0	44.0	44	1.0053168596819357	1		22069.846385542158	21181.0	16999.0	29840.0	7327189.0	3071.1748645817706	-0.9798720162845922	-699.6709520876834	0.018581601172698914	0.0028883523217334674	1.0956141700479094	0.9323228824675668	1.2268180515229825	1.1751445670282827	3.175088277896582	9.157406427249418	0.4757958934709606	0.8553137003841218
ID29861	29861	12	0.9543883204460144	17.106874544571795	36.814257911107234	0.0	149.0	149	1.054528700703073	1		21133.899728997298	20429.0	16003.0	31707.0	7798409.0	3636.7594006598742	-0.9806551411600605	-589.1770378036694	0.012595892237016012	-0.002886963600968231	1.1513835305110531	0.9977426793857671	-0.5921869996875929	1.1539884524333175	3.493547730919139	7.222060218350212	0.8416942002231542	0.9508408796895212
ID19623	19623	12	0.9623713493347168	21.472818564486108	36.72243581717949	0.0	93.0	93	1.3378490267251868	1		21030.224832214783	21014.0	14733.0	27342.0	1.2534014E7	2483.8456845503983	-0.9809822354507342	-873.4760013188336	0.013866065979004269	-0.004763486483091509	1.4162250291141933	1.2467091324626673	-1.4723613513263811	1.1359706865359007	5.622948252622238	10.871072360830853	0.597900859476681	0.9381443298969074
ID25255	25255	12	0.9308069944381714	16.880123427038374	34.42607622366673	0.0	124.0	124	0.966961031240937	1		22051.1606557377	21273.0	17591.0	29384.0	6725604.0	2895.9721478877645	-0.979710770939812	-735.3589893241952	-0.01115277900502579	-0.028804078362905626	1.0284144719845116	0.9725753026790235	1.9775154904154073	1.0574137232887526	2.9374319696707873	6.669785497661402	0.8297627741111265	0.9551777434312219
ID18344	18344	12	0.9790465831756592	21.881222192644717	35.44586888915707	0.0	86.0	86	1.3179097736999974	1		21808.89756944445	21450.0	14927.0	29806.0	1.2561925E7	2924.173137964659	-0.9803724797553501	-745.0515159619326	0.043540731029106126	0.06282916762572348	1.5101628009425776	1.2084827293089948	1.2935866320971143	1.2496354017455278	5.456588836864175	12.638347562971031	0.4292897361150589	0.8892331525948866
ID29098	29098	12	0.9264652729034424	17.02752495172558	35.6348423988051	0.0	145.0	145	1.4089048113903342	1		20947.042813455646	20822.0	15498.0	28897.0	1.3699366E7	2526.6428151737136	-0.9810201841330669	-857.0276091672823	0.008323032513293475	-0.017840967142578736	1.4606428856639848	1.3352729347647339	0.446064397568543	1.0938908800104903	6.236101527844774	11.850445531921293	0.5580250360953304	0.9213483146067419
ID4523	4523	12	0.9570304155349731	12.104698385480331	43.736290755925204	0.0	13.0	13	1.307536907602224	1		20891.675485008815	20746.0	15678.0	29996.0	1.184558E7	2808.5889086434195	-0.9807544202808053	-758.1311951146332	-0.005652111578351787	-0.038563295097407656	1.3479465356238822	1.2471820650371748	1.8417275923656162	1.0807937136136607	5.371032565902905	14.575129932647977	0.317718701944808	0.8260233918128658
ID2221	2221	12	0.9744859933853149	7.160589586849631	39.09933946708832	0.0	1.0	1	0.9685244292403913	1		22188.50649350651	21106.0	16899.0	33080.0	6834060.0	3925.791056194382	-0.9792914089575527	-534.5548548924627	0.011845780991989449	0.022080945154608973	1.0692968598720516	0.9312753386846695	1.7857421178063815	1.1482069968504947	2.9469382219998215	7.436348160626945	0.6696709598393502	0.9024745269286752
ID26544	26544	12	0.9403905868530273	14.374999492334968	34.26927824517363	0.0	131.0	131	1.2912357210771184	1		21474.58303249097	21321.0	17116.0	27950.0	1.1896919E7	2302.2094791438662	-0.9806815965820898	-947.0364448648407	-0.031276764487252105	-0.044029063429469176	1.3307395599011236	1.2677180046172998	-0.7149325554885341	1.049712597797212	5.237945033296454	16.41333579422767	0.24433016673707217	0.8073260073260077
ID5301	5301	12	0.9601978659629822	11.23642701173877	44.00561264031353	0.0	17.0	17	1.0060690609541638	1		21746.36417910447	20928.0	17098.0	31475.0	7285032.0	3416.9810122729664	-0.9798303014993506	-618.3374442021271	-0.010950589257249451	0.0022675378386718976	1.1209071739837972	0.941364477165391	-0.16348677249573945	1.190726016514921	3.179841404061097	7.5461022539960005	0.7017298522823677	0.9317548746518104
ID17590	17590	12	0.9899463653564453	22.206908229412083	36.46813208240934	0.0	82.0	82	1.4729544281711613	1		21127.756267409466	20921.0	14312.0	31641.0	1.5169729E7	2788.822229661945	-0.9810007502861402	-782.3398112720898	-0.0016275596437114923	2.1103408628846075E-4	1.5155185077318254	1.4457998258212021	-0.4567390993914524	1.0482215315464045	6.815982919915715	10.164671740926059	0.8289944850832137	0.959839357429719
ID24503	24503	12	0.9542660117149353	17.911063837940976	35.51528566177716	0.0	120.0	120	1.2434839458191678	1		21112.109375	20891.0	15743.0	29180.0	1.08094E7	2623.612805350145	-0.980774022764525	-820.9985905214439	0.04922841953635638	0.013115816235697509	1.329357522366289	1.1433914612514853	-0.46426649362347827	1.162644262631852	4.857694940135185	13.1905035963497	0.35084666173899004	0.8581024349286316
ID21945	21945	12	1.0	20.283191737027533	34.90284306064518	0.0	106.0	106	1.450702300400028	1		21190.876614060293	21015.0	14748.0	31421.0	1.4770041E7	2829.3589226033087	-0.9810269429682869	-774.5233179534082	0.0011129151694148271	0.0063924681447441	1.4750715850432066	1.4402306858375877	3.018373559308933	1.0241911934999195	6.61159849484154	9.687878822470642	0.885235741416418	0.9706908583391489
ID14010	14010	12	0.950678825378418	20.439065532550305	37.531428032456034	0.0	63.0	63	1.3372834595780678	1		20956.317567567567	20994.0	15276.0	27301.0	1.240614E7	2430.225430240782	-0.9809256698614501	-886.9215559681131	-0.013466872205649507	-0.009517294339176117	1.4518606280876143	1.267621952405916	1.5964670432512906	1.145341973079606	5.618195126457725	9.54645435719003	0.7746802459063761	0.9524576954069303
ID23228	23228	12	0.8843393325805664	20.14097166257507	36.69091082322006	0.0	113.0	113	1.3434916035442768	1		20774.627090301005	20841.0	15395.0	27266.0	1.2423227E7	2259.433086513233	-0.9810635043300472	-952.7111668328275	0.006905838744512124	-0.0026829297509666796	1.4487173785485798	1.2559313604084192	-1.374008525166082	1.1535004413596839	5.670479514267397	9.402804259837723	0.805962543975147	0.9644300727566691
ID16831	16831	12	0.9514284133911133	21.219377599373747	36.84095559997361	0.0	78.0	78	1.3451797611989649	1		21023.126666666652	21009.0	14629.0	27608.0	1.2613876E7	2474.0959308564993	-0.9809837862917746	-876.6950362361342	0.017211206235058917	-0.00375741027108615	1.4274245775821628	1.273990765601349	-1.4687128293398088	1.1204355762409235	5.684738892760943	9.820211025326023	0.740762084352801	0.949960285941223
ID16065	16065	12	0.8808069825172424	21.285565370455004	36.672790256792325	0.0	74.0	74	1.038626740239601	1		21517.60451977401	21159.0	17048.0	28128.0	7617232.0	2827.450702466865	-0.9804861707095917	-764.7647225585985	0.010229294733469323	-0.0030604561880000184	1.1185593192209211	0.9826462016102114	1.67509379622765	1.1383133801239915	3.388978955299795	6.814082355238546	0.9171998598257496	0.9767123287671224
ID28353	28353	12	0.9793699979782104	15.004548016401035	35.30400910181099	0.0	141.0	141	1.089806924656254	1		21360.971938775507	20719.0	16365.0	31534.0	8373501.0	3539.547849478828	-0.9805373231067565	-608.0856767611301	0.002041596187616295	1.5453735035926062E-5	1.1503157885360344	1.0543769605770084	-1.1353498609668193	1.0909910132202847	3.7312040391449286	7.3333078246609515	0.8718846506196768	0.9573170731707317
ID11717	11717	12	0.951235830783844	15.76281019652677	37.504740366688	0.0	51.0	51	1.0566786085427506	1		21568.53658536585	20849.0	16613.0	31789.0	7958790.0	3632.5783960824647	-0.9804213863172018	-594.656976417231	-0.0027912616101049025	0.0020690970532679116	1.122014090323769	1.0122700174124541	-0.6842537443593151	1.1084138332891067	3.5078071094126853	7.540656407588541	0.7752240955895073	0.9294710327455916
ID27077	27077	12	0.8804030418395996	13.865364979757196	33.98692994464888	0.0	134.0	134	0.9840218041305335	1		21962.70716510903	21429.0	17790.0	28645.0	7050029.0	2488.0193066432885	-0.98022438344145	-875.0998098461262	0.00669846501361457	0.02745361364064006	1.0143250291794195	0.9854338670166946	2.3377142595040588	1.029318215183927	3.0420007452901374	7.686991140636701	0.6469287010220387	0.9090909090909093
ID15302	15302	12	0.9727598428726196	20.93023383736203	35.685917292873405	0.0	70.0	70	1.421200552234994	1		21040.82959641254	21023.0	15141.0	28721.0	1.4076315E7	2487.0327336455657	-0.9809310580923198	-870.4087396468275	-0.004061943318729878	-0.004143831475764451	1.4591035567601134	1.3974151260555132	-1.0713169355669407	1.0441446707956628	6.345423429628642	9.71805235028045	0.8443295778464095	0.9702034883720927
ID8648	8648	12	0.926833987236023	10.280358567392	40.10643298889368	0.0	35.0	35	1.278873480594627	1		21040.961038961035	21034.0	15572.0	27763.0	1.1341078E7	2353.164153206585	-0.9810135166561521	-924.0038962333832	0.05068129889103526	-0.004087081440380455	1.412155113629248	1.143235245378571	-1.5165910344159703	1.23522706226716	5.138129383841616	14.117631176808654	0.323959885342499	0.8491751767478394
ID20170	20170	12	0.9078257083892822	21.637195711054808	36.9539502563965	0.0	96.0	96	1.3040609504357223	1		21127.13214285715	21020.0	15687.0	27756.0	1.1831194E7	2427.558699253424	-0.980873087329961	-892.6243874095575	0.058613971285657214	0.009843130928832825	1.3641287922364944	1.1968169229682695	1.4711794307723887	1.1397973792459992	5.342513808915803	15.130509246436958	0.2932570265795791	0.8515151515151519
ID6608	6608	12	0.9762651920318604	11.491885336327384	44.881896123032185	0.0	24.0	24	1.301738489197251	1		20909.25892857144	20815.0	16126.0	29136.0	1.1709185E7	2722.385463308325	-0.980791368509291	-784.3307275001797	5.014825752099959E-4	-0.04984696456709249	1.3335623198861595	1.1779650536251887	0.8497583488340756	1.13208988312694	5.3235013042577375	17.581158054327183	0.21642741502479373	0.8296296296296297
ID10963	10963	12	0.9613522291183472	13.831969964988044	38.72588514838363	0.0	47.0	47	1.041536064538581	1		21233.0223463687	20884.0	16796.0	29060.0	7601422.0	3130.548716376362	-0.9807158536772332	-689.8650190630149	-0.0012070110503088875	-0.004188322932693952	1.061130083005227	1.0406974689699775	0.6362915266459963	1.0196335771388707	3.407991459957854	7.281636555482473	0.8077005246357747	0.952191235059761
ID7893	7893	12	0.9163165092468262	11.14411594848754	37.92302547890394	0.0	31.0	31	0.9716436786338928	1		22031.467948717946	21142.0	17389.0	29785.0	6873818.0	3043.908961755946	-0.9798588590847953	-704.240872563938	0.031290911138322546	0.027012503114966783	1.1215463441479137	0.9000098197019933	1.0887490812508647	1.246149008151127	2.9659507266578875	8.193360964383594	0.555200206489676	0.8536251709986318
ID27608	27608	12	0.9735026955604553	12.415071563949736	36.20470091496096	0.0	137.0	137	1.4512236669219445	1		21223.985652797717	21055.0	15394.0	33463.0	1.4793118E7	2862.8657071656585	-0.9808917329911843	-761.1245594991344	0.04176950462871912	-0.01710276289728751	1.5393370968487354	1.3313045939249932	-1.3388808061881594	1.1562621385617053	6.616351621006052	14.226568498060528	0.41079781308698426	0.9103989535644212
ID20697	20697	12	0.9834145307540894	21.578365425304526	35.73746866355404	0.0	99.0	99	1.418536631332033	1		21215.574436090214	21145.0	14706.0	29890.0	1.4108357E7	2637.0974050541035	-0.9810651154012335	-833.669264531612	0.007763188864386435	-0.006908842969157666	1.5034962949745598	1.3607254458348423	0.28356435425630777	1.1049225981455235	6.321657798806066	9.457980883539642	0.8880634237654338	0.9779411764705883
ID22489	22489	12	0.9911702275276184	20.154015247844434	34.418826210546406	0.0	109.0	109	1.4496590048314961	1		21218.200860832185	21026.0	15467.0	32649.0	1.4789086E7	2985.1271257223516	-0.9809438708856338	-731.7878463449507	0.024062408312638686	0.01994546433340097	1.4598528403168036	1.4029871072778748	2.5950936250065935	1.04053189993261	6.602092242512508	12.020657201477437	0.5741627683278354	0.9442556084296403
ID30425	30425	12	0.9775876402854919	17.03595140611728	38.18376791503029	0.0	152.0	152	1.4142639209296393	1		20789.083081570996	20692.0	14693.0	28703.0	1.3762373E7	2517.738177743055	-0.980987364427952	-852.071137967594	-0.023206499252500856	0.007738689192839443	1.466825251953513	1.3637017898882302	-0.8927633400522602	1.075620243978513	6.283632789489937	10.328649179429581	0.7401736295427765	0.9579710144927531
ID5851	5851	12	0.949847936630249	10.466365080138203	44.28037704596762	0.0	20.0	20	1.0313175238772472	1		21299.43142857143	20442.0	16325.0	31725.0	7454801.0	3724.8314597567955	-0.9804029993865089	-572.1453918954238	0.006868604834027767	0.010556890128611657	1.0670427560795366	1.0303857456659486	0.1181132630701312	1.0355760069156392	3.341447693654634	7.8787782607245145	0.6764360974772359	0.9118028534370947
ID5085	5085	12	0.9796507358551025	11.077061190634891	43.352150104564714	0.0	16.0	16	1.446524603315953	1		20783.6911976912	20656.0	14990.0	30958.0	1.4403098E7	2812.770195606008	-0.9809140879210019	-759.515214817919	-0.016300007515829704	0.013155398149912895	1.4781935596945146	1.4310485421879482	3.120921349522092	1.0329443873612323	6.573573485525402	11.207756849277912	0.657618444320088	0.9269436997319036
ID23777	23777	12	0.8609603047370911	18.8712350021322	36.36816345608984	0.0	116.0	116	1.2367739025291262	1		20873.497029702983	20886.0	15102.0	26844.0	1.0541116E7	2166.9711289039064	-0.9809666958275024	-992.9152019874833	-0.03553651291887034	-0.04073163163277092	1.3897422889824884	1.110903730869527	2.480776818749077	1.251001549787495	4.805410552325524	12.020535053085153	0.4179196228018485	0.8604255319148945
ID25825	25825	12	0.9451943635940552	14.971537729820147	34.869551603158946	0.0	127.0	127	1.0911943305963487	1		21353.400510204076	20798.0	16286.0	30504.0	8370533.0	3388.5170186948135	-0.9807594926361198	-642.4411792747987	0.001271024135401589	-0.0038528370919664054	1.1637571512478488	1.046972628864912	-1.0340099169528802	1.1115449622685458	3.740710291473969	7.769100930579734	0.7787936673577716	0.9436450839328538
ID21220	21220	12	0.9767572283744812	21.49555456760403	35.960051713769005	0.0	102.0	102	1.3412374214135971	1		21222.55704697986	21118.0	15877.0	29191.0	1.2648644E7	2620.3124674344235	-0.9809962652020795	-836.1862367032128	0.04007516983974092	-0.015196709117582204	1.38447876719276	1.2743667926252922	0.12897314609559715	1.0864052447102994	5.651467009609335	13.175568529085762	0.409102687375236	0.8960060286360211
ID10214	10214	12	0.9968425035476685	12.812581744468366	40.168915270546286	0.0	43.0	43	1.4407604903194307	1		21032.084548104955	20913.0	15546.0	32432.0	1.442801E7	2940.443504235425	-0.9810116049852209	-739.0696397196589	4.7156363885200535E-4	-0.0124068247968937	1.4656435176684317	1.4140090208790128	0.7434607456821917	1.0365163842853848	6.521289097715721	11.68839781693363	0.5998371347402578	0.9152768512341563
ID29670	29670	12	0.9665884375572205	16.945016735655066	36.79065247401673	0.0	148.0	148	1.3910732744755665	1		20803.037676609078	20790.0	15103.0	28077.0	1.3251535E7	2513.0210630550064	-0.9811261526707856	-860.6469563513443	0.009272593884391757	0.0048661576929608374	1.4525155431030619	1.3319639752600214	0.9462929219475059	1.0905066278684503	6.079248364415756	10.001020273645363	0.7637850181442214	0.956619296933433
ID2791	2791	12	0.9298104643821716	7.21755253704278	39.85668876674204	0.0	4.0	4	0.9567366744871661	1		22819.983388704313	21755.0	16744.0	32290.0	6868815.0	3993.149776353226	-0.9786561488911135	-524.0673046154513	0.01231252781798293	0.00882285419846886	1.0529982511330338	0.8930042415588018	1.909482215812	1.1791637733936753	2.8756413295320824	6.933948606614367	0.7515940684303064	0.9409020217729398
ID25070	25070	12	0.9668540954589844	17.12394662772975	34.765264274153274	0.0	123.0	123	1.4013676280264995	1		21014.94000000001	20955.0	15762.0	29629.0	1.3659711E7	2498.693904326671	-0.9810393859757862	-870.3203505013117	0.04024777628566945	0.00964251842320799	1.4118424466267454	1.3740443915165665	2.5678117390585107	1.0275086127810327	6.169557761541564	12.05017295460872	0.5339214121505139	0.9284692417739628
ID12273	12273	12	0.8671879172325134	17.525998096860963	36.50403797689888	0.0	54.0	54	1.0135603711144374	1		21486.514792899412	21023.0	16568.0	28179.0	7262442.0	2540.3446064195873	-0.98053708868372	-852.2353804637423	0.007591729344152778	-0.0021025397385634062	1.1418010125340377	0.936294439120484	-0.5150524273105785	1.2194892598172407	3.2273726657062576	6.872408704830181	0.8586991281048573	0.9713876967095845
ID13809	13809	12	0.8881244659423828	19.816637575139303	37.37614387747012	0.0	62.0	62	1.280646821146857	1		21012.924632352926	21082.0	15163.0	26758.0	1.1431031E7	2197.208704678541	-0.980898143070041	-982.1854856877711	0.0056790944041362045	0.0074702751831683695	1.4799164852398041	1.1035381681185927	-0.836780300280855	1.341065065074182	5.152388762335169	10.849005052230499	0.5500962260519101	0.9124579124579127
ID17394	17394	12	0.9708322882652283	21.800531371471173	36.2606030068783	0.0	81.0	81	1.4153333077901362	1		21124.689863842657	21020.0	15647.0	30751.0	1.396342E7	2765.8318271532844	-0.980913433030175	-785.0502007817332	0.041624778779307155	0.00333386024772489	1.4402116523338382	1.344590871041455	1.3929306605964753	1.071115149858425	6.2931390418189785	11.530076201818515	0.5948573556527872	0.9323943661971835
ID28914	28914	12	0.9380933046340942	16.759314217252467	35.45741704499193	0.0	144.0	144	1.4040641239355254	1		20983.165123456783	20835.0	15342.0	30014.0	1.3597091E7	2594.3483138583106	-0.9808935701619897	-830.4529922869991	-6.52683831968549E-4	-0.022876902644005444	1.416529741137194	1.360886354979173	2.2883202536244127	1.0408876067824726	6.193323392364128	11.488385966364227	0.5896788975909468	0.9214992927864218
ID2036	2036	12	0.9814094305038452	7.290915072241537	39.0443605774906	0.0	0.0	0	1.3127335861392384	1		21077.10507880912	20711.0	16369.0	34615.0	1.2035027E7	3391.0523398194855	-0.9806209968849933	-629.0370397016696	-0.0035270312632321764	-0.04410724749312718	1.422053567227145	1.1603256797316377	0.6257567946844054	1.2255641601899565	5.4138107013835475	17.387619148503234	0.22502599578527213	0.8200143988480926
ID18164	18164	12	0.9350669980049133	22.342498717663915	35.433965353523185	0.0	85.0	85	1.371907798747651	1		21275.655394524947	21088.0	15318.0	29236.0	1.3212182E7	2450.879228758275	-0.9810305788392605	-897.8824802591582	0.02593864573807077	-0.01754051708211433	1.4890184168602922	1.203129539888234	-0.9717331536779589	1.2376210270746208	5.912888948657697	13.308714161665915	0.4195052413582611	0.9106881405563683
ID28150	28150	12	0.9267136454582214	14.638292023075893	35.05930027177603	0.0	140.0	140	1.3081153358134865	1		21261.93085106382	21066.0	16736.0	28799.0	1.1991729E7	2466.444924454992	-0.9807043981911324	-876.276307677272	-0.01879356005603236	-0.026774291536578832	1.300972742991397	1.217660885465675	1.1026623957380142	1.0684195891648938	5.37578569206742	18.106116734643848	0.20606355073037622	0.8219476744186046
ID19447	19447	12	0.9673574566841125	21.018699383301144	36.19917996631414	0.0	92.0	92	1.3597226677520884	1		21100.8832236842	20925.0	15508.0	29214.0	1.2829337E7	2692.7289846961703	-0.9810952329485344	-813.3506532384994	0.007695912380201819	-5.621937781334108E-4	1.4455396356824923	1.2895705786184604	-0.5427929380505803	1.1209465070388969	5.808320173038361	10.121111678741121	0.7125313514129571	0.9436293436293435
ID23037	23037	12	0.9556056261062622	20.015538717335495	36.410311173225914	0.0	112.0	112	1.4002875757442572	1		20852.722480620138	20887.0	15077.0	28286.0	1.3450006E7	2485.990836032698	-0.9811424246915491	-872.8496457758235	0.012007275035805195	0.006463843457461407	1.4558518542928487	1.3815886218299807	1.354580754590924	1.053752058528466	6.160051509212531	9.292790427962283	0.8964001523723476	0.974436090225564
ID21758	21758	12	0.9836419224739075	21.717325191236725	35.45105951250831	0.0	105.0	105	1.4002875757442559	1		21132.382352941186	20951.0	16334.0	31614.0	1.3651519E7	2834.0747372591054	-0.9810095270778924	-770.3792942778947	-0.012680191484017667	0.013163242206639421	1.471476356046487	1.339467280645713	0.4361246218811515	1.0985534154571783	6.16005150921252	10.428052375694874	0.7118488702705817	0.9398114575779551
ID24318	24318	12	0.8797335624694824	18.320561768078193	35.99667769001601	0.0	119.0	119	1.1957231539030275	1		21170.30148619956	20802.0	16496.0	28177.0	9971212.0	2553.230147383589	-0.9808181712171826	-847.9408689912902	-0.04853809899499065	-0.04972155236127453	1.2047634024180394	1.1576562767800416	0.46849873576385176	1.0406918068712276	4.491704225467474	14.306229881658552	0.2757849841078438	0.8377659574468094
ID26367	26367	12	0.9572863578796387	14.585899815735011	34.44408205528124	0.0	130.0	130	1.37135627800225	1		21319.13301282051	21211.0	16381.0	29415.0	1.3303139E7	2529.37299152829	-0.9808860824105025	-865.0785054598023	-0.006149157742516103	-0.04572962073496806	1.4019886536909965	1.3347609032943666	1.1445244787884201	1.0503668861072444	5.908135822493191	15.322843912928484	0.316214353590687	0.8668061366806135
ID8067	8067	15	0.9173398613929749	45.570502666162724	12.031222311576748	0.0	32.0	32	1.1944571682077658	1		21790.099576271197	21770.0	14964.0	28754.0	1.0284927E7	2445.2022647071362	-0.9810402031731953	-922.2051586736178	-0.021305251899120227	-0.013441836560502164	1.3007767441205953	1.0539930379764428	-0.6142627217532649	1.2341416852410634	4.482197973138442	9.685647918720715	0.6004039528501752	0.9401794616151552
ID18691	18691	15	0.9728330373764038	42.56443703232569	15.992189459043294	0.0	88.0	88	1.3156117601405837	1		21662.77972027971	21893.0	14794.0	28381.0	1.239111E7	2585.6571282784357	-0.9810037181824862	-865.3171159959526	-0.0024454879500858196	7.827529047776319E-4	1.3860444391097344	1.2641190101005748	-0.14036747254549523	1.0964509101081068	5.437576332206121	8.85519965263699	0.8714019266385062	0.9654008438818563
ID6535	6535	15	0.9773209691047668	44.789664265883516	14.06378601636662	0.0	24.0	24	1.0502156818081922	1		22358.93681318681	21189.0	17163.0	37713.0	8138653.0	4122.316516755595	-0.9803078681992176	-540.0196517239141	-0.022899238720184213	-0.007740756070936512	1.1345617715550738	1.0229853194626284	0.5017658299628182	1.1090694558071041	3.4650289739320446	8.7873480414448	0.563898680936667	0.8586572438162549
ID12807	12807	15	0.9298557043075562	38.56782461703129	15.202208851517767	0.0	57.0	57	1.1861953275296344	1		21725.656587473	22019.0	14222.0	27106.0	1.0058979E7	2146.737914104994	-0.9812068643946296	-1056.781519380289	-0.009535702846216004	0.02318075251688911	1.2998266985829343	1.0864708515488761	2.188295009631004	1.1963751229311834	4.420407332999726	8.72900209586769	0.7290259024564714	0.9518935516888434
ID14730	14730	15	0.9737589359283447	39.88830100996707	14.809078114406297	0.0	67.0	67	1.2416575302250912	1		21721.395256916974	21902.0	14303.0	28720.0	1.0991026E7	2625.5871561899694	-0.9812134108797242	-864.185177662849	0.027916088261297347	0.009036877035603658	1.3529516644130803	1.1668283202684784	-0.5785788221122975	1.1595121929349268	4.843435561641636	8.71272967033339	0.8017794324444979	0.951447245564893
ID9996	9996	15	0.9157028198242188	40.153606109292916	13.571073091027808	0.0	42.0	42	1.2853637683166212	1		21843.171846435092	22048.0	16067.0	28797.0	1.1948215E7	2353.811488528397	-0.9810538571005124	-961.0501723024018	0.01293264389959542	0.005664249040052147	1.3925575090612423	1.2141980120626483	-1.2444588572678095	1.1468949011830463	5.190413771651299	8.769977908416283	0.8480370873917107	0.9715302491103203
ID10381	10381	15	0.9554924964904785	40.98818641203044	13.967915244904244	0.0	44.0	44	1.2687777344927935	1		21920.43233082707	22162.0	14633.0	28495.0	1.166167E7	2566.3290182795854	-0.9810054281090348	-882.2845559247	-0.0011689373369165074	0.0074607308630038624	1.39575328388282	1.1913004607982476	-1.311947659440405	1.1716215428537449	5.057326239044853	8.435198482073218	0.8931825339855591	0.9734675205855435
ID14349	14349	15	0.9605542421340942	39.45437702543494	15.416901035021668	0.0	65.0	65	1.2976641803326592	1		21699.48920863309	21903.0	14765.0	28435.0	1.2064916E7	2485.3101131331473	-0.9811068738631361	-906.7997965325483	-0.0054222698535859775	-0.008618438144039984	1.4044486030565269	1.2268889529229763	-0.14745306612775347	1.1447234892045668	5.290229421106128	8.857994248597965	0.8472539115925206	0.9644714038128247
ID19982	19982	15	0.9461809396743774	40.68751485783772	20.24490966799485	0.0	95.0	95	0.978625639182421	1		22498.296875000004	21834.0	17728.0	31483.0	7199455.0	3499.5503109219035	-0.9800150534076434	-630.5175103645159	0.008899733993610055	-0.0012697449449785118	1.0795716134753672	0.9051488882091373	-0.2757844294102288	1.1927005905197876	3.0087288621385313	6.5864517395898545	0.8715451454258343	0.957639939485628
ID6160	6160	15	0.9653682112693787	44.1753928383864	14.872267903724254	0.0	22.0	22	1.0172853390941285	1		22227.27696793004	21176.0	18114.0	35748.0	7623956.0	3918.307384113425	-0.9803044811241453	-564.6915842209979	4.89185677920493E-4	-0.0023839978776250444	1.1689692643471183	0.901348398016038	2.322779679200389	1.296911679124456	3.2511382965288336	6.901181709334353	0.8578243752915998	0.9688385269121816
ID13202	13202	15	0.9105603098869324	39.81083208270889	15.704850269432223	0.0	59.0	59	1.283007462451924	1		21799.08823529413	21969.0	15910.0	28456.0	1.1858704E7	2253.9983502883465	-0.9810788699743982	-1002.9322187933087	-0.006341673467263161	2.39520717210761E-4	1.3927922927243352	1.2118829366540669	-0.8073254704232307	1.1492795637256414	5.171401266993228	8.62865062387941	0.8728353605646567	0.9628318584070801
ID5783	5783	15	0.9717260003089905	44.20089741938219	13.868969479378096	0.0	20.0	20	1.1259957311625424	1		22240.529691211406	21461.0	17156.0	36919.0	9363263.0	3686.620244329764	-0.9803715782056917	-602.6318051276291	-0.023204203249128405	-0.02704699126871356	1.232123230961483	1.040834506266205	1.8460307855220301	1.1837839959605967	3.9831197258642734	10.953664675683292	0.4171712217397185	0.8422110552763824
ID18327	18327	15	0.9659944176673889	41.943887180380045	16.263162203505086	0.0	86.0	86	1.3110036487487942	1		21728.38840070297	21957.0	14904.0	28211.0	1.2363453E7	2501.183533639571	-0.9811257534857509	-903.16480034924	-0.0028101080121672602	0.0068430415089432315	1.3858040486789727	1.2815731047548529	0.15927987832302662	1.0813304707608216	5.399551322889997	9.119335496952468	0.8159079230560167	0.9482470784641076
ID12440	12440	15	0.9535751342773438	38.444078238811386	15.285428343053203	0.0	55.0	55	1.292992106909736	1		21739.370705244117	21957.0	15340.0	28861.0	1.2021872E7	2557.2385330400652	-0.9811447287515238	-884.7203453320659	0.003131713342068847	0.009455066728514294	1.3667612412298336	1.26771203615815	0.3141768088511956	1.0781322589409625	5.252204411790001	8.543214182448809	0.9042924298832848	0.9770114942528734
ID2204	2204	15	0.868497371673584	43.137343719699636	14.862340256011107	0.0	1.0	1	0.9431991435986411	1		21779.098639455766	21503.0	17066.0	28416.0	6403055.0	2887.7758155517395	-0.9805951180067266	-762.2284300122814	4.1656286619928123E-4	-0.004721456678794646	1.1002566173052823	0.8319481128063342	0.6805053920595546	1.3225062962086513	2.794838184735314	7.031066007898679	0.7104347266655312	0.9074074074074073
ID13598	13598	15	0.8916851282119751	40.2117653615132	15.421900709509625	0.0	61.0	61	1.2912357210771186	1		21799.99638336348	21854.0	16519.0	28741.0	1.2055398E7	2247.225627685397	-0.9809453071356922	-998.8093039345345	0.006688747047063745	0.010661335862990675	1.3824742369238652	1.2306020219912894	-1.22517241241363	1.1234129411609652	5.237945033296455	8.95434899369954	0.8209236489060537	0.9641294838145232
ID17951	17951	15	0.9648197889328003	42.228898161969525	16.15121277188139	0.0	84.0	84	1.2806468211468578	1		21710.588126159546	21969.0	14851.0	28164.0	1.1702007E7	2537.666998025923	-0.981157628129536	-890.98453551736	-0.010459572199095862	-6.980368917536312E-4	1.3542185103663977	1.2411105287100779	0.13733228228932898	1.0911344953087105	5.1523887623351765	8.495812751526689	0.8970334220081295	0.9678571428571431
ID17572	17572	15	0.9201242327690125	42.86298877507228	16.235521329825875	0.0	82.0	82	1.0276434205569922	1		22165.58045977012	21371.0	17656.0	31717.0	7713622.0	3426.7489742338093	-0.9805339359288001	-651.6453395528497	0.0023443073521318154	8.03673684019259E-4	1.1152394230224723	0.959252747264606	-0.044319252368527316	1.1626126963958936	3.3176820628320547	6.981806512115301	0.855281367309752	0.9587912087912087
ID15653	15653	15	0.9637947678565979	41.35892494476421	14.277060572469212	0.0	72.0	72	1.2213867158955076	1		21875.44016227181	21498.0	16890.0	33091.0	1.0784592E7	3182.9640662313955	-0.9807037272101072	-698.58532142172	0.03136871974935905	-0.06092069877743598	1.253178798671376	1.1276226259432398	0.5745381611554783	1.1113459147053832	4.686582398212612	14.298926805343015	0.28804426645486353	0.847079037800687
ID5030	5030	15	0.9345329999923706	43.31864998502708	13.964444615300849	0.0	16.0	16	1.1682021561770457	1		21877.587583148557	21609.0	16332.0	30782.0	9866792.0	2791.1144971500244	-0.9808036384566678	-800.9675502043663	-0.004452754642026814	-0.007229906121652396	1.3044516432428253	1.065250139159326	-1.480180617461934	1.224549610734876	4.287319800393284	9.071752630384534	0.654656290132681	0.9232343909928354
ID4648	4648	15	0.8976630568504333	42.67602368838782	12.881167097342011	0.0	14.0	14	1.0994820015384257	1		21807.369999999988	21883.0	16567.0	27929.0	8722948.0	2450.1040432309474	-0.9808884572585069	-913.6348114739067	0.0034538292385176655	0.005542816619421353	1.2906835472773244	0.952872742106886	1.4948722519930067	1.3545182795590403	3.797747805448154	7.885071337469135	0.7675819115994118	0.9422169811320756
ID13994	13994	15	0.9848475456237793	39.44802889096068	14.987900371582578	0.0	63.0	63	1.3446172774774467	1		21770.974874371837	21931.0	14591.0	29701.0	1.2997272E7	2827.774619086095	-0.9810977985142928	-799.2138348543239	0.002938475315893828	-0.03251591686827559	1.4698129823850907	1.2690083845784343	1.3628211392426743	1.1582374082369549	5.679985766596431	8.883993269589954	0.904358593453731	0.9819227608874282
ID9003	9003	15	0.9396833181381226	44.02876163572079	10.359812442610139	0.0	37.0	37	1.1008572140853832	1		22187.587499999998	21876.0	17060.0	31759.0	8875035.0	3102.048904491738	-0.9808845048921083	-734.0468196843564	0.007875273956921457	-0.0029330883675298684	1.3242251390793796	0.9321154963735045	1.3557191153214074	1.4206663704566866	3.807254057777185	8.451625370226227	0.6697939895010806	0.8979820627802693
ID16427	16427	15	0.9868084192276001	42.5641179452567	18.478425094332533	0.0	76.0	76	1.0313175238772472	1		22450.481586402268	21504.0	17610.0	31484.0	7925020.0	3435.7553763404085	-0.9802501024787098	-648.6426066738682	-0.003990584004282694	0.004893785378933589	1.1454358431206557	0.9480166119065967	0.5984970059413308	1.2082444851013958	3.341447693654633	7.26530742637356	0.7954933242233088	0.9398395721925136
ID5421	5421	15	0.9499384164810181	43.71725998499436	12.567179780220311	0.0	18.0	18	1.2782818203822561	1		21595.148698884776	21731.0	14789.0	28011.0	1.161819E7	2478.6143460699827	-0.981216350180147	-910.2528106616841	0.02647148340715977	0.016098339297795274	1.3674275787433345	1.2353140768315696	1.051834641858314	1.106947297363129	5.133376257677112	8.407007967877043	0.9127041885641182	0.9773755656108591
ID19247	19247	15	0.8871155977249146	40.32323213648097	16.8422503946549	0.0	91.0	91	1.1662578516569	1		21525.87082405343	21777.0	16184.0	26118.0	9665116.0	2067.9617167268257	-0.981308903567114	-1092.997558833566	0.019096096913344688	-0.001728074064955939	1.257827762437516	1.1106655686102083	-1.2968343833667821	1.1324991050289368	4.273060421899743	8.430083706446794	0.7555881252117304	0.9306418219461692
ID7088	7088	15	0.9685799479484558	45.81915292966651	12.99743580271183	0.0	27.0	27	1.2108117400911105	1		21780.393374741197	21510.0	16224.0	32749.0	1.051993E7	3049.2886760681595	-0.9808474251728898	-731.596236273107	0.022024529363889964	0.017465522572527405	1.2787030836500557	1.1338334533938084	0.5675851050768956	1.1277697617958098	4.605779253415848	14.402394851376629	0.2790252826605064	0.8239795918367351
ID17201	17201	15	0.9164379239082336	43.51460907203717	17.50288819852593	0.0	80.0	80	1.054528700703074	1		22165.335135135145	21365.0	17627.0	31710.0	8201174.0	3327.7400570627606	-0.9803644853214718	-665.1202709879024	0.01010387885632061	-1.9161543458991436E-4	1.175019499702851	0.9547231848671267	0.03972147809858262	1.230743652534618	3.4935477309191447	7.676260943356711	0.7450357047738386	0.9447300771208222
ID16818	16818	15	0.9022538065910339	43.083907129630006	19.117585675237365	0.0	78.0	78	1.0105705109985437	1		22162.192307692287	21484.0	17417.0	30117.0	7490821.0	3066.284970574573	-0.980413162205013	-723.5607607277478	0.007866084463652237	-0.008611311356203941	1.103650689312759	0.9608051664315092	0.2761165054221588	1.148672725618022	3.2083601610481893	7.031683772009708	0.8154067759045069	0.9349030470914125
ID7475	7475	15	0.9759518504142761	45.532384984025065	12.613076684248428	0.0	29.0	29	1.2770976776358518	1		21723.964684014867	21574.0	16542.0	34735.0	1.1687493E7	3256.3341146962234	-0.9809622011891751	-687.5046897900788	0.05272355085085462	-0.06045934332605912	1.3164995608422407	1.1556806479297983	1.0431439934400126	1.1391551491326966	5.1238700053480795	16.27613659405462	0.2430554228665482	0.8624000000000005
ID4276	4276	15	0.9048367142677307	42.041547654660015	13.239622279989014	0.0	12.0	12	1.2865403029046523	1		21613.150362318876	21737.0	17018.0	28414.0	1.1930459E7	2222.4595825852302	-0.98098357176738	-1003.3373616527215	0.0339219252356333	0.021295017010306703	1.3859005019846624	1.2429878537130399	3.036961408573223	1.1149750963734002	5.199920023980334	8.938076935314161	0.8179341688104307	0.9621811785400174
ID11700	11700	15	0.9290737509727478	37.539809563165754	15.689665042551365	0.0	51.0	51	1.3063792828444183	1		21725.98758865248	21888.0	16108.0	27371.0	1.2253457E7	2370.5616323513755	-0.9811294640773331	-953.0163589016187	0.004629805284464681	-0.0023795111047421433	1.3501351127337002	1.2838756885901768	0.6720231690793894	1.0516089094391086	5.361526313573869	8.887263118013195	0.8530259232592967	0.970740103270224
ID3895	3895	15	0.8562871217727661	41.693583745961774	13.065413572344188	0.0	10.0	10	1.2693738246053086	1		21645.870300751896	21669.0	16783.0	28353.0	1.1515603E7	2089.8531995276135	-0.9811849538181832	-1080.2763248816284	-0.008358218600168868	0.013156938463211296	1.4018965940154968	1.1862297061126914	-0.6875264041467147	1.1818087060132325	5.0620793652093665	8.566050105792808	0.8669171470967958	0.9815668202764971
ID11320	11320	15	0.8755395412445068	38.646609798238195	15.777806065493893	0.0	49.0	49	1.1400169711954284	1		21970.98143851508	21921.0	17638.0	28577.0	9469493.0	2481.627553831101	-0.980852625700248	-907.0628542527814	-0.013157237284180796	-0.05501965059708338	1.2316615583257355	1.0170910409723046	0.6150380808699141	1.2109649074760396	4.082935375319109	14.562004402910864	0.24195803783891043	0.8212237093690249
ID3130	3130	15	0.9346161484718323	42.10809080391865	12.436038076242832	0.0	6.0	6	1.1906511346285482	1		21631.014957264946	21760.0	15199.0	27398.0	1.0123315E7	2230.470843070729	-0.9811034428813029	-1007.0301144318905	0.002986154999991565	0.014250898331046542	1.335986435549438	1.0354504329905043	2.3181160276842507	1.2902466337195397	4.453679216151347	10.843708157329166	0.47596295890360496	0.8957934990439774
ID6718	6718	15	0.9643958210945129	45.08517163589122	13.802946043020528	0.0	25.0	25	0.9543616521861242	1		22674.425249169435	21149.0	17680.0	36072.0	6825002.0	4191.134658445971	-0.9798197742631005	-525.3573932311676	4.697211523116927E-4	0.002524479251662963	1.0206119964302762	0.9038755016531292	2.118374350953805	1.1291510772928832	2.8613819510385343	6.958521914175132	0.7425944496210373	0.9362363919129079
ID7870	7870	15	0.9852181673049927	45.61855209989998	12.110234041643038	0.0	31.0	31	1.300575703356269	1		21752.541071428568	21745.0	14004.0	29097.0	1.2181423E7	2632.937280116878	-0.981080017141225	-856.8073247988723	0.016853535842487798	-0.009160975667418195	1.3444121041347321	1.2970795669056374	2.3605801802740123	1.0364916219766016	5.313995051928708	8.871939371388287	0.8483867538777773	0.9621342512908776
ID8258	8258	15	0.8920683860778809	45.76367951909531	12.209333017382734	0.0	33.0	33	1.1798006969690664	1		21829.410869565218	21765.0	15467.0	28894.0	1.0041529E7	2445.1971586242094	-0.9809068688877223	-917.2944148899354	0.017955357212804977	-0.027558687410523357	1.250258377850498	1.1000415697065238	-0.7659219041219208	1.136555574153484	4.37287607135457	11.064204392272016	0.44888661267333707	0.8720379146919437
ID18884	18884	15	0.9732334017753601	41.43394343182271	15.4050336875081	0.0	89.0	89	1.2434839458191673	1		21758.271484375	22018.0	14117.0	28020.0	1.1140235E7	2546.1824558274197	-0.9811688149027311	-890.4939017329835	-0.005620575864858178	0.027586531920610793	1.3462740137906888	1.1912055599650975	-0.5334450841907664	1.1301777451661112	4.857694940135183	8.519782816508343	0.8409749387695129	0.9542483660130723
ID9414	9414	15	0.9812840223312378	38.71881587842586	14.183895842330587	0.0	39.0	39	1.3161866396786779	1		21872.432055749137	21715.0	15802.0	32472.0	1.2554776E7	2975.686758942815	-0.980943146870199	-756.7152909230409	5.945803455183096E-4	0.022711630961003437	1.3305428386904126	1.310408505766634	2.4219106262016696	1.0153649284442026	5.44232945837064	11.296408483198709	0.5359372164474185	0.9159999999999999
ID14918	14918	15	0.9318689107894897	40.363205785944764	14.796641538009125	0.0	68.0	68	1.3069582233926	1		21748.112299465232	21734.0	16063.0	29709.0	1.2200691E7	2569.7381356045976	-0.9811477880395125	-880.9166285984171	0.024554856644371115	0.01150914375012065	1.3653479103709016	1.2141641038136246	-0.6096337806422206	1.1245167816133064	5.366279439738385	11.204839278686258	0.5371206942175409	0.9231398201144724
ID14535	14535	15	0.9536551833152771	39.52521281031516	15.506656890808989	0.0	66.0	66	1.3144612467940295	1		21650.12829525482	21832.0	14724.0	28373.0	1.2318923E7	2528.496074896077	-0.9810770465894715	-887.8556874227623	0.01322713997154847	0.0015302637216815344	1.4234516256369607	1.2356444521422805	-0.030779124804607188	1.1519912731927637	5.428070079877086	8.685556911641854	0.9041905617708076	0.9777397260273971
ID9804	9804	15	0.9137136340141296	39.48873275689915	13.430618671747508	0.0	41.0	41	1.2416575302250916	1		21836.782352941173	22007.0	16381.0	28895.0	1.1136759E7	2404.768075049314	-0.9811856677635193	-947.1261562397883	-0.01023573207021259	-4.753388657990671E-4	1.3603826198944038	1.1549741498656292	-0.9763839258087351	1.1778468115954561	4.843435561641639	9.412850654571773	0.6869435558538506	0.9383057090239415
ID6350	6350	15	0.9725167751312256	44.51794238353936	14.57309069097877	0.0	23.0	23	0.997763658326112	1		22528.832317073164	21286.0	17933.0	36229.0	7389457.0	4085.901036198362	-0.9800427320578413	-541.5327906608637	0.005376537770589384	-0.0031239603788519297	1.1764970748921824	0.8828731222767696	-0.9542285288142855	1.3325777455521692	3.127557016251423	7.0685035869527235	0.7866112155807023	0.9306930693069306
ID13006	13006	15	0.9373059272766113	39.53711636066403	15.752846993709067	0.0	58.0	58	1.2865403029046512	1		21812.99633027523	21975.0	15380.0	28035.0	1.1888083E7	2278.2512925909623	-0.9811138437964458	-994.7627701660094	-0.014730854911963583	-0.017081739897427752	1.376559735674124	1.252855565335412	-0.9733844543906123	1.0987377745379565	5.199920023980325	8.51810996641391	0.900575324745268	0.9767857142857135
ID18511	18511	15	0.9794934391975403	42.222405965895454	16.056836182130002	0.0	87.0	87	1.3098490878478188	1		21681.10720562389	21851.0	15040.0	28493.0	1.233655E7	2558.764310479828	-0.9810161665605928	-875.7364322193897	0.006285377814761124	0.007089143366253951	1.3757910094183092	1.2616416482484758	0.4195722283058449	1.0904768492133292	5.390045070560967	8.744342661006096	0.8858249841298241	0.9784296807592755
ID12625	12625	15	0.9473264217376709	38.8211880889291	15.467818561474523	0.0	56.0	56	1.2145545982923662	1		21725.319018404913	22121.0	14859.0	26878.0	1.0623681E7	2243.877354590695	-0.9811996041354162	-1010.6188928193175	-0.006102679179762453	0.002654541636012528	1.281107705880119	1.2003866566392996	-0.6955437042655271	1.0672458734811436	4.634298010402952	8.482748396833177	0.8093207034079184	0.9411196911196917
ID10195	10195	15	0.9494813680648804	40.75867040647106	13.965838176980638	0.0	43.0	43	1.2687777344927942	1		21875.434456928826	22139.0	14424.0	28209.0	1.1681482E7	2562.815452127264	-0.9809838194886624	-880.6592513449624	-0.007449818907458709	-0.0029871734039715043	1.3895349333908982	1.1761991147843753	-1.25862405857689	1.1813772990686464	5.057326239044859	8.410028577974911	0.8985368464125826	0.9743589743589743
ID13397	13397	15	0.9129245281219482	40.092175963923005	15.675825423010975	0.0	60.0	60	1.2912357210771184	1		21805.941818181815	21989.0	15776.0	28975.0	1.1993268E7	2292.9437137811833	-0.9810304958558077	-983.6440738088841	0.0030253478030646576	-8.12008881699549E-4	1.3909654909791378	1.2258379555993117	-1.0344449909499986	1.1347058431545263	5.237945033296453	9.18601744199847	0.7800389145020982	0.9549393414211438
ID19798	19798	15	0.9118016958236694	39.98269291064186	20.059686823765517	0.0	94.0	94	1.28830309017068	1		21748.029090909084	21888.0	15948.0	27692.0	1.1961416E7	2374.6242695927085	-0.9809907501920575	-945.2679503514853	-0.005886045709536376	0.007277441794259192	1.3431162271123653	1.258957280066395	0.19822021068284312	1.0668481356583694	5.214179402473871	8.609383281402264	0.8839989486386741	0.9777183600713013
ID5975	5975	15	0.9679427742958069	44.38722482519073	13.567221049739798	0.0	21.0	21	0.9817127939774328	1		22466.880126182965	21310.0	17261.0	37339.0	7122001.0	4273.839591359671	-0.9802101026233678	-520.7510784740995	-0.010251502389767932	0.014081941950951747	1.1342493537819014	0.8744624666026852	-1.1323340449830608	1.2970818040807361	3.0277413667965907	6.702921293020371	0.8468381189147037	0.9535928143712579
ID17369	17369	15	0.9450545310974121	43.23993069718317	16.684399787652847	0.0	81.0	81	1.0195137871952435	1		22368.42857142855	21319.0	17827.0	31756.0	7672371.0	3450.0887233273297	-0.9803600338408571	-647.2619392845901	-0.010810255073514774	-0.008695327374050066	1.1619564169601924	0.9427228347193904	0.411079471267942	1.2325535928129487	3.2653976750223794	7.044093534810112	0.8269813490794695	0.9515235457063714
ID13786	13786	15	0.921703040599823	40.092590315068385	15.092935522353752	0.0	62.0	62	1.305800085616727	1		21783.186832740223	22055.0	16279.0	29037.0	1.2242151E7	2473.1472286513135	-0.9811646161552035	-917.6326205506462	0.009703954554118509	1.333444606576398E-6	1.4276365386845278	1.2054253511462931	1.5885629022344576	1.1843425537109569	5.356773187409349	9.356725118734463	0.7688920671893236	0.9510548523206745
ID12255	12255	15	0.9477496147155762	37.964957859263315	15.558348608214946	0.0	54.0	54	1.302900237299245	1		21760.55871886121	21969.0	15465.0	28501.0	1.2229434E7	2491.756584822768	-0.9811264443513784	-907.9578305784302	0.007073918109652164	0.004554703972157623	1.333842701052581	1.2871508512224434	0.8864146986496316	1.0362753517086152	5.333007556586766	8.872440483418229	0.8513259536058558	0.9606164383561644
ID2016	2016	15	0.8644081950187683	42.79391397241281	15.237680438044388	0.0	0.0	0	1.1131576764662887	1		21589.404411764717	21577.0	16613.0	28452.0	8808477.0	2488.3436140735053	-0.9806524239142501	-879.5263365296753	0.005807849339905329	-0.010766719810001808	1.165305005487298	1.0976788539220377	0.40197682850614186	1.0616083213442895	3.892810328738469	13.94042497213085	0.2517219463776656	0.7690140845070423
ID15840	15840	15	0.9628978967666626	41.612549396458476	15.054737976716824	0.0	73.0	73	0.9909165527128444	1		22584.509259259263	21415.0	17510.0	34196.0	7317381.0	4156.653485071907	-0.9799595561133081	-531.3707542497202	-0.0050631178805843995	0.00212941824098885	1.0741380051094416	0.9241706003997497	-0.3313373598977292	1.1622724252912	3.084778880770777	6.914256797428988	0.8108544272827007	0.9530102790014681
ID17760	17760	15	0.8978632688522339	42.30544021455621	16.05507657648071	0.0	83.0	83	1.2835969444322364	1		21729.433272394905	21822.0	16442.0	28228.0	1.1886E7	2362.7987286431608	-0.9810037131931693	-949.8468789077098	-0.00905450078330434	0.004095876935132287	1.3797871849631036	1.194696414143324	0.05181186448842212	1.1549270330341637	5.176154393157757	10.158300148870563	0.6303401986058669	0.9355670103092795
ID5602	5602	15	0.8890414834022522	43.966698934307885	12.667864455039263	0.0	19.0	19	1.104287752828063	1		21835.98765432099	21716.0	16769.0	29213.0	8843575.0	2590.7429173325154	-0.9808409613513388	-862.9852979784138	0.0025960902410022426	-0.00876674663513651	1.285723597847646	0.9592766515288341	-1.540103014764269	1.3403053183860376	3.8310196885997674	8.858263907993743	0.6135175894903347	0.8985507246376808
ID18147	18147	15	0.9644060134887695	41.94966382280887	16.26604832204488	0.0	85.0	85	1.2999939204135573	1		21730.650537634425	21986.0	14856.0	28078.0	1.2125703E7	2471.4606954630576	-0.9811236626322742	-914.0186023818397	-6.063277502890798E-4	9.082917691502968E-4	1.3597739531089508	1.2656838908149826	0.23900221109059275	1.0743393061859885	5.309241925764194	8.764597175507376	0.8685172692408135	0.9670995670995673
ID15462	15462	15	0.9684635400772095	41.56677846591402	15.063388532256912	0.0	71.0	71	1.2201473581781523	1		21827.363821138224	21445.0	16936.0	33468.0	1.0739063E7	3281.5596119085194	-0.9808509407271991	-681.4069433739035	0.02252389650506591	-0.03316462275892108	1.2107064701667174	1.1827754228787652	0.9168180339614054	1.023614835705641	4.6770761458835794	13.191244397069305	0.3377635427402991	0.8616462346760072
ID19430	19430	15	0.8708146810531616	40.53590384205224	17.786357515907266	0.0	92.0	92	1.0378981349305403	1		21918.60563380281	21970.0	16473.0	26625.0	7781105.0	2428.3358480508055	-0.980838222128085	-924.050587206312	-0.034957769511255926	-0.08612061848016073	1.1502701596884408	0.9662881087602033	1.087136772298284	1.1904008227569889	3.3842258291352745	12.776607360351257	0.26051822020542953	0.7295081967213102
ID4839	4839	15	0.8836636543273926	43.02359564114247	12.954565181167036	0.0	15.0	15	1.2120606437135688	1		21636.775257731973	21826.0	15986.0	27410.0	1.0493836E7	2342.0609489598587	-0.9810416857935947	-956.1192929889553	0.005542407927966917	-0.0030669360075139293	1.254709765558907	1.2198885955138807	-1.2096038656967432	1.0285445492097234	4.615285505744878	8.834763148872057	0.7430509847284796	0.9265267175572522
ID16233	16233	15	0.9224789142608643	42.47197168971998	18.028513379525478	0.0	75.0	75	0.9909165527128444	1		22710.630769230782	21799.0	17894.0	30768.0	7380955.0	3211.0298911740597	-0.9799447926665162	-691.1770306666552	-0.005402119583051629	0.0013157801647339408	1.1292725960077652	0.907014896621914	0.5663450538965626	1.2450430530012546	3.084778880770777	7.0090823791260455	0.7890628090494923	0.9365079365079361
ID5226	5226	15	0.9679309129714966	43.074193873079444	13.446258957108075	0.0	17.0	17	1.0172853390941285	1		22165.857558139567	21235.0	17730.0	34290.0	7625055.0	3565.963877163812	-0.9802194327962236	-616.0587943581116	0.0058123434192586575	0.005586937295894832	1.1297563473504293	0.960598893707062	-0.7272588035760972	1.1760958239193564	3.251138296528834	7.011823028637325	0.8309663073192861	0.9500000000000001
ID11498	11498	15	0.8542338013648987	38.069020170974035	16.004327618424952	0.0	50.0	50	1.268777734492793	1		21716.331450094145	21852.0	16899.0	27388.0	1.1531372E7	2282.0847700032373	-0.9811390974008031	-990.0401209051404	8.458011711129755E-4	-0.006628883577494697	1.3677147906894398	1.182991221844696	0.4793916306159199	1.156149568512178	5.057326239044851	10.329618592976505	0.5956103856641146	0.9055319148936173
ID7275	7275	15	0.9755603075027466	45.45499028706339	12.854784582046301	0.0	28.0	28	1.1124778854554305	1		22014.2598039216	21353.0	16275.0	36915.0	8981818.0	3933.258106560956	-0.9805167645681467	-563.3464757978591	-0.015949969568125784	0.010368908439908921	1.2958400846584806	1.0172679993871596	-0.2521689423577316	1.2738433583275433	3.888057202573963	9.250049063934474	0.571024098959852	0.8628691983122373
ID16620	16620	15	0.9489283561706543	42.58014577079004	18.747264290542788	0.0	77.0	77	1.0045640951737742	1		22582.385074626854	21674.0	17693.0	31785.0	7565099.0	3411.3736373766715	-0.9798957674824235	-645.3018329803268	-0.015528830980307922	8.297727549082765E-4	1.100237808982245	0.9518360084189974	0.4091963448484355	1.1559111015454684	3.170335151732062	6.847539070011473	0.8496616221234806	0.9597122302158279
ID11885	11885	15	0.8933795094490051	37.465035291221035	15.624975598269954	0.0	52.0	52	1.3133097255508421	1		21703.580701754414	21848.0	15702.0	28067.0	1.2371041E7	2282.9921848248596	-0.9812447993433706	-994.7469460092292	0.0048757851059723755	-0.006118119927855126	1.4125055432185873	1.2459108733015558	0.49944126723205035	1.1337131519492805	5.418563827548059	8.977800942564208	0.8448004055244935	0.9718670076726339
ID8814	8814	15	0.9839795231819153	44.542710680363065	10.801804805808246	0.0	36.0	36	1.1029168177832656	1		22278.72250000001	21484.0	17335.0	35003.0	8911489.0	3832.949628893895	-0.9805017171554953	-584.573548910994	5.527787957276796E-4	-0.03554008758486964	1.1600374575296115	1.0362904373595963	2.0749912982800236	1.1194134537083205	3.821513436270737	10.871602145777961	0.4063106009295432	0.8589743589743598
ID17006	17006	15	0.9273381233215332	43.54039300389453	18.192356615855513	0.0	79.0	79	1.000035608876824	1		22634.578787878792	21659.0	17673.0	32213.0	7469411.0	3575.838574232786	-0.9799129889125741	-617.5849480958854	-0.004670382618383414	0.0058032313272646735	1.0906241086160522	0.932617276603407	3.103493602957436	1.169423016253898	3.1418163947449744	7.534435227105122	0.6954873871702709	0.9193324061196109
ID6896	6896	15	0.9788572192192078	45.455169641329704	13.339096694932357	0.0	26.0	26	1.0573942731073827	1		22267.442048517525	21278.0	16892.0	37833.0	8261221.0	4116.520857013496	-0.9803282968992892	-539.137553699585	0.016325325745668643	0.02255053874635813	1.1452641147960905	0.9685471075794566	0.5890319217496717	1.1824557688869424	3.512560235577208	8.870113860683153	0.5610160101434203	0.9045287637698896
ID4084	4084	15	0.8821843266487122	41.773696577332146	13.11616896210231	0.0	11.0	11	1.0480525164181964	1		22639.39560439559	22125.0	19291.0	27987.0	8240740.0	1667.313048513599	-0.9799279330973881	-1325.8051961378794	-0.032803847100795015	0.02345241867701881	1.1809852480687633	1.0567998043885067	-0.6095782033274464	1.1175108503659439	3.450769595438498	14.588652359369714	0.20374899540041924	0.6419098143236067
ID11127	11127	15	0.9397952556610107	38.439282358581565	16.318222045065106	0.0	48.0	48	1.281237389230424	1		21800.14391143911	21894.0	15271.0	28863.0	1.1815678E7	2382.5082329711754	-0.9810567157796923	-947.7499842412608	0.005031050819267695	-0.0015451310512257857	1.3876285170185672	1.2088927797136368	3.0241606615983136	1.1478507774256617	5.157141888499683	9.500248785994962	0.7180405773621125	0.9226190476190472
ID8440	8440	15	0.9394388794898987	46.08889117347884	12.413821704623476	0.0	34.0	34	1.2501579744347884	1		21780.316504854378	21833.0	15355.0	29819.0	1.1216863E7	2523.5912768718536	-0.9810937346336338	-895.7357701195883	0.007888534347335278	0.010913020013365249	1.3557443601655883	1.1514156209087034	-0.8371502321617726	1.1774587173792446	4.909979327944858	9.26719428684036	0.718444114629995	0.9520737327188941
ID19066	19066	15	0.9799265265464783	41.49648174998608	16.160576424115206	0.0	90.0	90	1.3046409197552258	1		21649.642348754438	21816.0	14358.0	28115.0	1.2167099E7	2542.796321396413	-0.981038439109501	-881.0105045357973	0.024656616281192426	0.0030720813868731697	1.3878133542041886	1.2689013462067285	0.14228316759138057	1.093712571393306	5.347266935080312	8.74574307426327	0.8785132154353419	0.9706643658326138
[truncated: 718 more rows]
