# Supplementary material for: Adhesion pilus retraction powers twitching motility in the thermoacidophilic crenarchaeon Sulfolobus acidocaldarius
Source: Nat Commun. 2024 Jun 14;15:5051. doi: 10.1038/s41467-024-49101-7 (PMC11178785; doi:10.1038/s41467-024-49101-7)
Supplement: Supplementary file 15 — Source Data [file 41467_2024_49101_MOESM15_ESM.zip › TWITCHING FULL TRACK DATASET/Figure 1/MSD data/MW001_100X_1sec_interval_5min_total__4_spots 2.csv]

LABEL	ID	TRACK_ID	QUALITY	POSITION_X	POSITION_Y	POSITION_Z	POSITION_T	FRAME	RADIUS	VISIBILITY	MANUAL_SPOT_COLOR	MEAN_INTENSITY_CH1	MEDIAN_INTENSITY_CH1	MIN_INTENSITY_CH1	MAX_INTENSITY_CH1	TOTAL_INTENSITY_CH1	STD_INTENSITY_CH1	CONTRAST_CH1	SNR_CH1	ELLIPSE_X0	ELLIPSE_Y0	ELLIPSE_MAJOR	ELLIPSE_MINOR	ELLIPSE_THETA	ELLIPSE_ASPECTRATIO	AREA	PERIMETER	CIRCULARITY	SOLIDITY
Label	Spot ID	Track ID	Quality	X	Y	Z	T	Frame	Radius	Visibility	Manual spot color	Mean intensity ch1	Median intensity ch1	Min intensity ch1	Max intensity ch1	Sum intensity ch1	Std intensity ch1	Contrast ch1	Signal/Noise ratio ch1	Ellipse center x0	Ellipse center y0	Ellipse long axis	Ellipse short axis	Ellipse angle	Ellipse aspect ratio	Area	Perimeter	Circularity	Solidity
Label	Spot ID	Track ID	Quality	X	Y	Z	T	Frame	R	Visibility	Spot color	Mean ch1	Median ch1	Min ch1	Max ch1	Sum ch1	Std ch1	Ctrst ch1	SNR ch1	El. x0	El. y0	El. long axis	El. sh. axis	El. angle	El. a.r.	Area	Perim.	Circ.	Solidity
			(quality)	(�m)	(�m)	(�m)	(sec)		(�m)			(counts)	(counts)	(counts)	(counts)	(counts)	(counts)			(�m)	(�m)	(�m)	(�m)	(radians)		(�m^2)	(�m)
ID119553	119553	0	0.9825647473335266	70.23469961498739	28.546607741653826	0.0	16.0	16	1.5568472023958093	1		23363.249687890137	23640.0	15876.0	30905.0	1.8713963E7	2852.293145887712	-0.9810747149007881	-849.236672447079	-0.006221034333447422	4.417755975489041E-4	1.6881041848800342	1.462415796815613	2.435224943148949	1.1543257318170757	7.614508115554357	10.276789741313324	0.9060178949933911	0.9816176470588228
ID119809	119809	0	0.9819281697273254	70.26909112027754	28.57863034817229	0.0	17.0	17	1.5675007134522876	1		23348.387176325556	23581.0	16075.0	31186.0	1.8935542E7	2853.576824680539	-0.9811567909523722	-852.0809595223203	3.921040754711359E-4	0.005995389534547064	1.6800706675107844	1.4970786701657237	2.298684412655021	1.1222327196237483	7.719076891173704	10.41564674442558	0.8941342831732119	0.9712918660287078
ID120321	120321	0	0.9821096658706665	70.26314418717229	28.55329111533309	0.0	19.0	19	1.5534421271063001	1		23345.95619524404	23573.0	16012.0	30941.0	1.8653419E7	2842.3254386296544	-0.9810341755946832	-849.7286696561753	-0.010423025970111556	0.0024998449622715283	1.6888348714821007	1.4607950657952171	-0.8914405938225325	1.1561066374240145	7.581236232402739	10.815243138252773	0.8144741759974112	0.9631642512077289
ID121089	121089	0	0.9828709959983826	70.1336871174248	29.05506550333693	0.0	22.0	22	1.5431818215139843	1		23337.60050890583	23514.0	15817.0	31311.0	1.8343354E7	2829.6971458124026	-0.981144536301719	-858.3057319735478	9.287842871495605E-4	8.320691792359854E-4	1.6520878891580764	1.4679879239230607	2.5307422270162068	1.1254097273109889	7.481420582947912	10.505305963651157	0.8518762745453436	0.9794648413192282
ID120064	120064	0	0.9816149473190308	70.23390733783269	28.554997168874046	0.0	18.0	18	1.5461202852759814	1		23346.100253807133	23617.0	15904.0	31157.0	1.8396727E7	2880.5414355607086	-0.9811802291662584	-845.0933277472786	-8.421466617905224E-4	-0.005560420245626506	1.6693970026784042	1.4557528844911578	-0.8322945904354309	1.146758505831107	7.509939339935001	10.527872767779604	0.8514615433715015	0.9616555082166766
ID121351	121351	0	0.9847185015678406	69.9389819242583	29.04887480928505	0.0	23.0	23	1.5397465261893308	1		23326.745524296668	23513.0	15457.0	30646.0	1.8241515E7	2809.0240991676537	-0.9810180373762208	-858.350295084906	0.0016299757052330702	-5.924012209372133E-4	1.6591216966942772	1.4449259591123886	-0.8072595408129535	1.1482399400682566	7.448148699796309	10.610032607225737	0.831428228356426	0.9543239951278917
ID128262	128262	0	0.988943874835968	69.74761190325705	29.31376489584644	0.0	49.0	49	1.530383282381141	1		23239.11369509042	23429.0	15175.0	31070.0	1.7987074E7	2773.5287362320273	-0.9810456105137177	-867.3537986742665	-0.0015538913737984162	-0.003720323151977766	1.6504583754773259	1.4466232056834305	2.5775841555997796	1.1409041200176222	7.35783930267052	10.464841398489488	0.8442962514771544	0.968105065666041
ID128518	128518	0	0.9888778328895569	69.78609904358694	29.257641930414678	0.0	50.0	50	1.524440023881012	1		23200.075520833325	23419.0	15296.0	30581.0	1.7817658E7	2777.4672825024118	-0.9810324420352258	-864.0569980647814	-0.0035223454025878533	0.006659477270972711	1.6347714139383442	1.4412223691050465	-0.5901643895737501	1.134295060208846	7.30080178869632	10.182434931721618	0.8848652393704168	0.9733840304182506
ID120841	120841	0	0.9968411326408386	69.92709458930673	29.25880523042563	0.0	21.0	21	1.5308775124222436	1		23343.801033591728	23580.0	15071.0	30686.0	1.8068102E7	2801.1615210868426	-0.9810209990779728	-861.5259701070021	-0.011821988483730174	-0.007561741725741761	1.6495800584579425	1.4455377822449096	-0.5434445055912752	1.14115319483117	7.362592428835027	10.49135464128932	0.840576972290775	0.9681249999999995
ID120584	120584	0	0.9885200262069702	70.19831023813302	28.50609115433499	0.0	20.0	20	1.5641188309506153	1		23342.915737298634	23580.0	15999.0	31072.0	1.8837733E7	2836.158051246492	-0.9810753503493146	-853.3539138831306	0.0052947598972568	-0.0022680421472579477	1.696701144164161	1.462075161957978	-0.8450771602813728	1.1604746379057402	7.685805008022088	10.234710490767016	0.92203647451062	0.9829787234042551
ID121611	121611	0	0.9893717765808105	69.99669342595391	29.079208970172377	0.0	24.0	24	1.546609486454267	1		23319.14430379748	23490.0	15747.0	31184.0	1.8422124E7	2779.282896074522	-0.9810497868642944	-868.7339614020963	7.333100893064861E-4	0.0017131069260202276	1.6612916841476326	1.4533914175064575	-0.6495518034560889	1.1430449252258994	7.514692466099533	10.544056276122683	0.849387070313493	0.9669724770642194
ID129293	129293	0	0.9875089526176453	69.81785748672684	29.408595374702866	0.0	53.0	53	1.506971645292238	1		23199.3703208556	23443.0	15323.0	31009.0	1.7353129E7	2835.630588758895	-0.9811310395062776	-850.8158674703193	0.0213389341198812	-0.0026713194938810386	1.6410687080345687	1.4165210571431996	2.404957354748376	1.1585205174035538	7.13444237293827	10.034107599869378	0.8904558485689382	0.9765777488614185
ID129807	129807	0	0.9968230128288269	69.77382576880635	29.402641245870416	0.0	55.0	55	1.5372880438193401	1		23197.349104859346	23393.0	15424.0	30457.0	1.8140327E7	2876.3388753957956	-0.9810801470154156	-836.4019430420257	0.0029243787421941374	-0.00972914385254669	1.6307112319045902	1.4719158342739178	-0.15504014858859927	1.1078834767131944	7.4243830689737385	10.19630997836947	0.8973960956651666	0.9726027397260273
ID128785	128785	0	0.9954119324684143	69.93296376910101	29.34617812926808	0.0	51.0	51	1.5348256234594442	1		23227.914102564122	23418.0	14723.0	30887.0	1.8117773E7	2854.432648506292	-0.9810046084981239	-840.5106206273844	0.0022460681951861528	0.0020081356321676926	1.6500807778357764	1.439489671983007	-0.6201861510240673	1.146295669883247	7.400617438151157	10.289527961006948	0.8783890543766368	0.9737335834896814
ID134290	134290	0	0.9905070066452026	73.44969197430149	27.13084583454154	0.0	72.0	72	1.5505175393970498	1		23286.080503144687	23171.0	17990.0	31772.0	1.8512434E7	2777.9653670290504	-0.9810403875577852	-867.4750534950398	7.891619397654417E-4	-0.05460338056261734	1.5625407409567298	1.4565274329557043	0.283842462124781	1.072784971708974	7.5527174754156485	14.21193290969773	0.4699014726347117	0.9265306122448971
ID126352	126352	0	0.9902366995811462	69.92504061710129	29.193347593279764	0.0	42.0	42	1.5169782070562776	1		23276.893139841686	23489.0	14869.0	30739.0	1.7643885E7	2865.390153590092	-0.9810589320744428	-841.5150334754799	0.014147720795412525	0.011253258512361598	1.6371682206387907	1.4278700658113308	-0.753789528045829	1.1465806727368673	7.229504896228587	10.680130956062452	0.7964623748842702	0.9578085642317384
ID129040	129040	0	0.9846476912498474	69.9487336186209	29.40615712853538	0.0	52.0	52	1.5079752895229028	1		23202.37733333335	23441.0	15106.0	30360.0	1.7401783E7	2767.0413064755435	-0.9810341896921239	-867.4802165390495	-0.002895279383261795	0.0022435394398852984	1.6233242156981973	1.4185630246150445	-0.7638457346901598	1.1443440915420158	7.143948625267302	10.373144067303729	0.834309843303212	0.9703034215622987
ID121874	121874	0	0.9936884045600891	69.95954414634821	29.168669864211694	0.0	25.0	25	1.5328528390663905	1		23309.391248391228	23497.0	15302.0	30907.0	1.8111397E7	2778.2171963376804	-0.9810491090344888	-868.6720476341916	-0.003906738196708185	0.002018258396801584	1.6686829187461232	1.4212041879512374	-0.7300419570046086	1.1741331280142393	7.381604933493092	10.56514961367628	0.8310159489371518	0.9622057001239162
ID130068	130068	0	1.0	69.9177656571241	29.420036647152074	0.0	56.0	56	1.5318654941400713	1		23200.400000000012	23413.0	14853.0	30824.0	1.798031E7	2856.0624260326213	-0.9810208711921667	-839.7688215689004	0.007031162193547809	-0.0021849493863494982	1.6342507996748379	1.4671898439237514	-0.4644857730413827	1.1138645802674794	7.372098681164059	10.159651744221927	0.8975184011018145	0.9785488958990534
ID130327	130327	0	0.9968287944793701	69.84467382117276	29.38895896884072	0.0	57.0	57	1.529394343161627	1		23210.29145077719	23428.0	14755.0	31017.0	1.7918345E7	2888.3113331545496	-0.9810133966446334	-830.413203119609	-0.004818533894328155	-0.0019163626415572034	1.612878905409797	1.4668215383872945	-0.38535798383462216	1.099574053966433	7.348333050341482	10.15467910016132	0.8955014394076597	0.9791006966434461
ID130583	130583	0	0.9968271255493164	69.77493714230943	29.350245716219785	0.0	58.0	58	1.5179752352329625	1		23194.386333771363	23377.0	15124.0	30990.0	1.7650928E7	2856.856419309489	-0.9809548423769926	-836.3516389298405	0.002886523481573047	0.008367284069725507	1.6266564283246305	1.4471653678614482	-0.5861714839846808	1.1240294056569538	7.239011148557621	10.1045023802421	0.8909621372086376	0.971301020408163
ID122138	122138	0	0.9957928657531738	70.12225858997523	29.16675357292682	0.0	26.0	26	1.5363035492938877	1		23305.310256410263	23480.0	15190.0	29867.0	1.8178142E7	2809.9821951381673	-0.981079068967762	-860.0878726056915	0.006909459344288137	0.0010031994904203144	1.6683649250438115	1.4279290989936926	2.1826537690786645	1.168380787407135	7.414876816644681	10.71281214242474	0.8119080098491545	0.9605911330049248
ID129565	129565	0	0.9912998676300049	69.78059668704957	29.391994098554022	0.0	54.0	54	1.5194695508386804	1		23222.67411300919	23446.0	14878.0	30785.0	1.7672455E7	2874.1489228117657	-0.9810109212918267	-834.8393357679842	-4.531784584518074E-4	5.164128303994317E-4	1.6278429056336228	1.4339354202352932	-0.6058608349467549	1.1352274883944993	7.25327052705117	10.199172799778834	0.8762213681657481	0.9664344521849273
ID130844	130844	0	0.9904661774635315	69.86715176260817	29.392530299613647	0.0	59.0	59	1.5288996336732967	1		23183.54096228868	23394.0	15170.0	30528.0	1.7828143E7	2836.717631439623	-0.9810321653961273	-845.393977631775	0.00432726533859998	0.006898488427292856	1.6307698775623403	1.4466393148865644	-0.450324803966129	1.1272815972723749	7.343579924176967	10.3774930529486	0.856905217739922	0.9680451127819548
ID131360	131360	0	0.9887489676475525	70.30944283984016	29.332003281449957	0.0	61.0	61	1.5578187140051136	1		23210.32584269663	23413.0	15458.0	31417.0	1.8591471E7	2943.0420447971546	-0.9810011000036803	-814.4338281378139	0.011824743858041775	-0.0065838762671222885	1.6833019293949283	1.4609659438780676	-0.5527787859302107	1.1521842356753915	7.6240143678833885	10.774861865100075	0.8252207653774791	0.9547619047619041
ID131110	131110	0	0.9968368411064148	69.88525953244776	29.415576789937116	0.0	60.0	60	1.5284047640588845	1		23195.939040207537	23400.0	15303.0	30692.0	1.7884069E7	2841.8451336783887	-0.9810680156533224	-845.949674378733	-7.599486640726689E-5	0.004483507192625954	1.6273083997780102	1.4593935297287917	-0.37805430894430714	1.1150579789677588	7.3388267980124455	10.07781428905463	0.9080375329223394	0.9790741915028535
ID131879	131879	0	0.993709921836853	71.42303095820803	28.5740191065612	0.0	63.0	63	1.587640734772227	1		23260.504807692312	23370.0	15654.0	32664.0	1.935274E7	3051.7972834746593	-0.9810073251000887	-787.3712719648772	-0.007902453961707233	0.0074627467240700445	1.7143137187513744	1.5018275181371123	-0.6279064746318717	1.1414850893648778	7.918708190083396	10.452324425325761	0.9108323371877604	0.9817324690630526
ID132132	132132	0	0.9937258958816528	72.00189100413608	28.536546901654308	0.0	64.0	64	1.5814343271468219	1		23281.374092009693	23464.0	15654.0	32475.0	1.9230415E7	2976.0815941497744	-0.9810139849263889	-808.4164612906089	1.0735906340528508E-4	-0.00823119221743044	1.7150862713328199	1.4779553471655547	-0.5450663202045318	1.1604452560911522	7.856917549944689	10.616913213955579	0.8759221829711478	0.9661016949152543
ID122406	122406	0	0.9862222671508789	69.85191868757899	29.181137561617245	0.0	27.0	27	1.52145968862789	1		23284.851315789434	23494.0	15165.0	30614.0	1.7696487E7	2783.392726054922	-0.9811013888084565	-868.5863041019061	-0.007000463581162726	0.0025048689704306897	1.643516053630669	1.4205877083256668	-0.7539792932238217	1.1569268437270586	7.272283031709225	10.646064894733538	0.8063106918370813	0.9634760705289667
ID131624	131624	0	0.9905562400817871	70.86224093276796	29.0250892348884	0.0	62.0	62	1.5723193559699884	1		23210.489621489625	23423.0	15495.0	30997.0	1.9009391E7	2936.014307778308	-0.98105233240238	-818.6392200412406	0.007391150777836199	-0.01073740386565981	1.7212993219365391	1.459465719932321	2.6580044288283062	1.179403735509704	7.766608152818882	10.531857136317607	0.8798959925651912	0.9640117994100295
ID123181	123181	0	0.9915090799331665	70.0015692548053	29.223425100905715	0.0	30.0	30	1.5288996336732958	1		23286.088311688312	23487.0	14683.0	31403.0	1.7930288E7	2861.8546361373365	-0.9809772641181712	-839.1989448363577	-0.001765192671848865	0.0029487548361927787	1.6487251976686457	1.4435839364590448	-0.6073378948266759	1.142105530567755	7.34357992417696	10.803138649828092	0.7907110172326867	0.9478527607361961
ID126637	126637	0	0.9884078502655029	70.0567636484499	29.154922032528827	0.0	43.0	43	1.5456309292626889	1		23223.200253485415	23419.0	15617.0	31035.0	1.8323105E7	2838.612742606368	-0.9810767096972298	-848.3053944383505	-0.0023604290953036992	0.005367086437006653	1.675274520047367	1.4562942713365932	-0.7148989531665271	1.1503681316481407	7.5051862137705	10.41550878209075	0.8693814257304339	0.9728897104128156
ID122670	122670	0	0.9839106798171997	69.9462473143958	29.036872528077936	0.0	28.0	28	1.5338395484309237	1		23269.71317829459	23447.0	15981.0	30158.0	1.8010758E7	2657.0203083379993	-0.9810949543712891	-908.990751092768	-0.00905232466136204	-1.4692847609251125E-4	1.6389488554684022	1.4546916656922682	-0.6586189408761074	1.1266640856764987	7.3911111858221155	10.675668773586345	0.8149470987169799	0.9682440846824408
ID126894	126894	0	0.9838012456893921	70.0252895858492	29.19783141911127	0.0	44.0	44	1.53038328238114	1		23237.187096774214	23422.0	15527.0	31109.0	1.800882E7	2778.607398923545	-0.98106231005212	-866.4748314135502	-0.010053049555714077	0.002424107070164129	1.6603203041891608	1.4351938969132292	-0.6020151837946617	1.1568613187110999	7.357839302670511	10.517542016318714	0.8358563597516872	0.9620882535736484
ID122929	122929	0	0.992483913898468	69.9894456332821	29.258258709055713	0.0	29.0	29	1.5367958753918647	1		23280.83183568674	23462.0	15266.0	31156.0	1.8135768E7	2805.1819893788193	-0.9810718675567891	-860.3209603107186	-0.007959078123867414	-0.013787847138664188	1.6611273314998931	1.44463394262192	-0.6521741930303406	1.149860378114231	7.419629942809218	10.254403042038833	0.8866890455230442	0.9707711442786068
ID127153	127153	0	0.9882388114929199	69.91842211941564	29.221908763199004	0.0	45.0	45	1.5328528390663905	1		23267.391752577325	23411.0	15310.0	30638.0	1.8055496E7	2816.6342735342887	-0.9811082187447315	-858.0078152643126	0.00339859171861324	0.0018632201101391353	1.637103725585692	1.4420350914925422	-0.7077306260678431	1.1352731533677511	7.381604933493092	10.315985850095862	0.8716440829554589	0.9700187382885691
ID132404	132404	0	0.9906351566314697	72.64162269895937	28.407651555703964	0.0	65.0	65	1.5862106422423101	1		23262.762936221407	23453.0	15624.0	32445.0	1.9331356E7	2999.1025409215295	-0.981011135743062	-801.4472132247345	0.002268844651120134	0.011066064476676794	1.7243702728103927	1.489404766517712	-0.5752467884896463	1.1577579927060657	7.904448811589841	10.61409299057809	0.8816895206615614	0.9776601998824216
ID123449	123449	0	0.993662416934967	70.00730063788076	29.216547696674322	0.0	31.0	31	1.546609486454267	1		23276.98101265824	23504.0	15258.0	30978.0	1.8388815E7	2862.3460408705273	-0.9810716898161811	-842.9919185121753	-0.003943682292447365	0.011077428343715523	1.6424248230592082	1.4727476437480234	-0.5024856297395671	1.1152113059093887	7.5146924660995325	10.759822981308586	0.8156631142630403	0.9675642594859238
ID132670	132670	0	0.9937049150466919	71.97910705344968	28.44974040723404	0.0	66.0	66	1.5771232759814067	1		23262.74240583232	23420.0	15461.0	32230.0	1.9145237E7	3007.000289144868	-0.9810680350654429	-801.7904366850933	0.006754058596528898	-0.01041309981770295	1.7222236821321584	1.4657878192589642	-0.587591642757094	1.174947464772109	7.814139414464048	10.509400028195913	0.8890683966253801	0.9716312056737588
ID123710	123710	0	0.9874459505081177	69.97053407496529	29.1420397947217	0.0	32.0	32	1.5259280086411915	1		23282.075520833336	23488.0	15514.0	30933.0	1.7880634E7	2815.754740902058	-0.9809988257208194	-853.777905022429	0.0012144619551389827	-5.79470924715832E-4	1.6444757283464493	1.4339838013181616	-0.5845777797120568	1.146788218133843	7.315061167189863	10.321740958925192	0.8628234002876437	0.9559006211180126
ID115393	115393	0	0.985367476940155	70.18712473965614	28.54548578028701	0.0	0.0	0	1.5804773320049323	1		23425.29696969695	23681.0	15841.0	31199.0	1.932587E7	2843.725497332275	-0.9811119473787947	-855.7734514614755	0.007740986703376115	-0.0021424086820354227	1.690538532845989	1.486327217981201	-0.5588123735742196	1.1373932418072497	7.847411297615644	10.630467851346403	0.8726327791211862	0.9706055261610809
ID123968	123968	0	0.9887932538986206	69.91925403143206	29.161533688869316	0.0	33.0	33	1.5284047640588847	1		23279.852140077815	23471.0	15184.0	30737.0	1.7948766E7	2787.356567189512	-0.981035434547093	-864.0910025404571	0.001041646447301444	-0.005266609993389464	1.6598843860248327	1.4227462962190718	-0.5563399334418728	1.1666763009230472	7.338826798012447	10.423497388099229	0.8488082232102578	0.963795255930087
ID127429	127429	0	0.9857529997825623	69.95860521529872	29.24060661711892	0.0	46.0	46	1.5387636045914344	1		23241.62740076825	23368.0	15344.0	31082.0	1.8151711E7	2777.8398212514503	-0.9810210874744931	-864.9606482211532	-1.9397734332577893E-4	-0.0019871823606663406	1.6558724523199542	1.453087512970736	-0.607180878257787	1.1395545261652127	7.43864244746728	10.879062884318564	0.7898062639539964	0.9624846248462489
ID115659	115659	0	0.9832319021224976	70.26721812566022	28.54277698227636	0.0	1.0	1	1.5646024045688933	1		23452.056860321387	23702.0	16041.0	31024.0	1.8972714E7	2841.6051774281864	-0.9810606521985911	-855.0234716279514	-0.005864992620775417	0.009715730251668721	1.67970853683766	1.482449051437659	-0.8224650936983481	1.1330632477444682	7.6905581341866025	10.406901418938258	0.8923286603067767	0.9677033492822965
ID125003	125003	0	0.9920132756233215	69.96322580968472	29.159532834130854	0.0	37.0	37	1.5422010894025246	1		23275.657324840788	23483.0	15115.0	31169.0	1.8271391E7	2848.4178433351517	-0.9810595669889325	-846.5131840286135	-4.057252708112508E-4	-0.0014801762059345515	1.6468251072663123	1.455082562099031	-0.554934848809101	1.1317743406193272	7.47191433061889	10.32673533796243	0.8804722128196764	0.9703703703703705
ID124746	124746	0	0.9930099248886108	69.94038165443112	29.200797582199666	0.0	36.0	36	1.5402377517644983	1		23265.869731800733	23435.0	15097.0	31142.0	1.8217176E7	2843.590444715904	-0.9810691992521332	-848.0332847054726	0.006417877047083308	-0.006606218491888346	1.6695660563963954	1.4389661184420186	2.509836356098013	1.1602539038264845	7.452901825960825	10.971500602489153	0.7780422872784128	0.9590214067278289
ID117453	117453	0	0.9901579022407532	70.20903414240216	28.50937578342028	0.0	8.0	8	1.5631512349217638	1		23412.585908529065	23647.0	16077.0	31482.0	1.8940782E7	2859.6388823546326	-0.9810689082470322	-848.5785274585696	0.0011781791226693694	0.009586088414749122	1.700313713657015	1.4741000516397493	2.5257561502124095	1.15345882510867	7.67629875569307	10.502570382901952	0.8745215815963647	0.9723058398555083
ID115918	115918	0	0.9824866652488708	70.28753543425667	28.55806833588612	0.0	2.0	2	1.5708753152343253	1		23405.15686274511	23650.0	16215.0	31119.0	1.9098608E7	2830.4046045875907	-0.9809994501925424	-853.8776096281874	-0.0107331714251969	-0.002326853745064953	1.7100193927900045	1.4725301814100464	-0.8100481728389358	1.1612796901402362	7.752348774325318	10.506361653134439	0.8825482841309812	0.9784043191361724
ID124494	124494	0	0.9919078946113586	69.96351626535822	29.24350145397315	0.0	35.0	35	1.5199673295746665	1		23237.62041884816	23438.0	15004.0	30694.0	1.7753542E7	2771.555491055865	-0.9810601273339906	-868.5936320809807	0.0024049799073081616	-0.0011394549318987407	1.637312163975895	1.42864027910641	-0.5859442045695715	1.1460632798341692	7.258023653215678	10.523321621921344	0.8236117911508402	0.9634069400630914
ID117713	117713	0	0.9796794056892395	70.22720747360061	28.560061528721462	0.0	9.0	9	1.5529550783007544	1		23312.409319899227	23639.0	15996.0	30931.0	1.8510053E7	2834.5328004249277	-0.9811886394946479	-857.9618427967379	-0.005897028020616833	-7.852089994477855E-4	1.6821577425100451	1.4656979368105243	-0.753434362979545	1.147683775942644	7.576483106238225	10.083670585960895	0.9363543315618212	0.9821318545902641
ID132946	132946	0	0.9882869124412537	72.64429951844723	28.003426136439565	0.0	67.0	67	1.60893959485373	1		23244.695550351276	23354.0	15815.0	32214.0	1.985097E7	2997.85439037468	-0.9811405293625791	-806.7612698223819	0.0044117655639636195	-0.0044543212982067005	1.7259133914018387	1.5070703284725546	-0.6899187839329797	1.1452109160367359	8.132598867486601	10.583307150212606	0.9124234002333121	0.9816408491107288
ID124240	124240	0	0.996821939945221	69.90672681245165	29.234649989198484	0.0	34.0	34	1.5358110653737838	1		23263.996148908864	23454.0	14830.0	31096.0	1.8122653E7	2892.599444933283	-0.9810038926869126	-830.6768948015027	0.004506760555291161	0.005123713537288801	1.642322316097912	1.4521087898597393	-0.5518081472424589	1.1309912367216959	7.410123690480178	10.202734894576576	0.894544844201659	0.9774294670846396
ID116179	116179	0	0.9838502407073975	70.24364065141637	28.570410975366183	0.0	3.0	3	1.5713568095951294	1		23455.23745410034	23717.0	16084.0	31497.0	1.9162929E7	2828.766430712659	-0.9810753689900832	-859.7015149784446	8.762382391111408E-4	-0.0034313892940295416	1.6681368540763601	1.4876562351129583	-0.8230265807086466	1.1213187661931172	7.757101900489828	10.68121579244157	0.8544132647995232	0.9702734839476814
ID117205	117205	0	0.9841370582580566	70.23322299985523	28.55326588167632	0.0	7.0	7	1.5631512349217633	1		23402.91945477078	23643.0	16106.0	31147.0	1.8886156E7	2861.5326737404316	-0.9810329725324405	-846.0297901547042	-0.01059376938321305	-3.1191843194531036E-4	1.6859597987816988	1.4782307264595396	-0.6691606288486709	1.1405254731916472	7.6762987556930655	10.430030615066407	0.8867282942596684	0.9717208182912147
ID116436	116436	0	0.9852675795555115	70.31693560228977	28.586338504862695	0.0	4.0	4	1.5785616012014385	1		23428.264884568627	23652.0	16210.0	31243.0	1.9281462E7	2794.54806252992	-0.9810190885866807	-866.600496702228	0.0017008845342558092	0.0016777040210660158	1.7072181037286613	1.481066707985768	-0.7479824355088891	1.1526949424516175	7.828398792957574	10.825953212236133	0.8393643384910932	0.9603498542274052
ID116694	116694	0	0.9842615127563477	70.28377551203889	28.56555589633118	0.0	5.0	5	1.5689478601339062	1		23415.25154130703	23698.0	15972.0	31118.0	1.8989769E7	2894.619211334051	-0.9811102544469953	-840.2897966372765	0.0017768648473113432	-0.0038402838266336776	1.6984644247128995	1.4612277914943133	-0.7414728422296164	1.1623543123115514	7.733336269667252	10.608776083584694	0.8634678922973571	0.9730861244019139
ID116950	116950	0	0.9851650595664978	70.24719668291661	28.56649225478694	0.0	6.0	6	1.5670180342373172	1		23413.110974106057	23665.0	16002.0	31010.0	1.8988033E7	2846.356661065251	-0.9810894538741849	-853.5015953535327	-4.6726609625917493E-4	-0.006354537349226861	1.687338527091215	1.47319755846493	-0.7396024812442952	1.1453579442864537	7.714323765009187	10.585450672285193	0.86514523587399	0.9771222155328112
ID117977	117977	0	0.9852374792098999	70.26948266021894	28.580804464480217	0.0	10.0	10	1.5602448464733882	1		23243.409713574092	23498.0	15675.0	31037.0	1.8664458E7	2861.0037132337743	-0.9812088113379768	-848.4350441640288	0.0019012072202495415	-0.0049730695263246125	1.691386072470896	1.4674174132813862	-0.8775257554270788	1.1526277780012704	7.647779998705965	11.002588669607395	0.7938811603980008	0.9588796185935631
ID127704	127704	0	0.9857490062713623	70.03804748272162	29.23491429556257	0.0	47.0	47	1.5402377517644978	1		23241.192602040792	23415.0	15774.0	31125.0	1.8221095E7	2828.876459007771	-0.9810156260138374	-849.0906686260006	-0.0020902364902843852	1.688680353017291E-5	1.6753663852461749	1.436462092733868	-0.725096206279408	1.1663143731538541	7.452901825960822	10.252641320971422	0.8909713435810691	0.9702970297029703
ID119006	119006	0	0.9813269376754761	70.3204659313345	28.60684293523427	0.0	14.0	14	1.5553887972022706	1		23388.99125	23658.0	15925.0	31053.0	1.8711193E7	2893.666678667824	-0.98107518299626	-838.0377556779633	-0.004912178047173824	0.0051877951425977915	1.6786680792854056	1.4659576498324167	-0.7501805360820255	1.145099982579514	7.600248737060813	10.38736285462414	0.885170770073533	0.9738124238733245
ID125278	125278	0	0.9918725490570068	69.88008087435959	29.056398187507977	0.0	38.0	38	1.5426915333931077	1		23269.016539440174	23410.0	15516.0	31367.0	1.8289447E7	2817.0311197539886	-0.981042306622916	-854.906503693125	4.496337792940662E-4	0.003370940367294609	1.659852838585153	1.457752556847807	-0.7315024963433719	1.138638262569308	7.4766674567834075	10.660682011459237	0.8267000237513806	0.9656230816451815
ID133213	133213	0	0.993705689907074	73.1023923861278	27.8600041459882	0.0	68.0	68	1.6061160660417466	1		23255.049237983592	23348.0	15589.0	32739.0	1.9836557E7	2999.4884145044616	-0.9810499683525129	-802.7517457999419	3.6122557184394834E-4	-0.0017280951769555518	1.707956844066486	1.5258610209280008	-0.6378954124165769	1.1193397174716069	8.104080110499494	10.654985921800948	0.8970317790724438	0.977077363896848
ID118241	118241	0	0.9873682260513306	70.2362617250414	28.556142699126454	0.0	11.0	11	1.5568472023958086	1		23348.869674185436	23612.0	16061.0	31142.0	1.8632398E7	2869.0427767398323	-0.9811574086655399	-847.5335358038058	-0.007175486079437885	0.008063737733696036	1.6827295677453442	1.4577011647515024	-0.8795515666518317	1.1543721089309844	7.614508115554352	10.762197162663966	0.8261327325239564	0.9691470054446457
ID125537	125537	0	0.988531231880188	70.00361631201348	29.114476072916244	0.0	39.0	39	1.538271908268099	1		23268.91153846154	23439.0	15505.0	31110.0	1.8149751E7	2835.2696160610317	-0.981049483829895	-849.7312108807334	-0.006596773177536619	-0.002153216730314134	1.6576484564899374	1.444808385735449	-0.6207543983907181	1.1473137011494758	7.433889321302759	10.843120181267357	0.7945430115610886	0.955406230910201
ID133475	133475	0	0.9937219023704529	73.72484098884351	28.139177975352307	0.0	69.0	69	1.6018714412091315	1		23239.802585193902	23252.0	15470.0	32788.0	1.9777072E7	3067.2177641547146	-0.9809665097894374	-781.0045556240483	0.0024093651833775893	0.0054396039591853166	1.7169485866067151	1.510706401705238	2.3162922561000827	1.136520362043	8.061301975018859	10.622302391829665	0.8977961379937329	0.9719197707736391
ID118505	118505	0	0.9873704314231873	70.19979624726757	28.522575833779722	0.0	12.0	12	1.559274846475078	1		23353.12810945271	23573.0	15905.0	31139.0	1.8775915E7	2848.426230795673	-0.9810428246058007	-848.5636391614948	-0.0023448337605748854	0.008405916458595727	1.666232305555891	1.4834862355294336	-0.7289662312296681	1.123186899648744	7.638273746376933	10.303414864438423	0.9041546268107915	0.9780888618381002
ID127977	127977	0	0.9808070659637451	69.93192186632183	29.287460658420326	0.0	48.0	48	1.4989182989541778	1		23237.32436069987	23422.0	15477.0	30260.0	1.7265332E7	2789.504727323266	-0.9810222625700498	-861.2385152404423	-0.006446144561584514	0.0020191589628447116	1.622907373031295	1.3996734015632075	-0.8748043760931273	1.1594900433335174	7.058392354306015	10.465925587519921	0.8097675601225452	0.9624108878807517
ID118766	118766	0	0.9820812940597534	70.27893429325005	28.58638098939418	0.0	13.0	13	1.5597599218784675	1		23393.921446384054	23676.0	15961.0	31265.0	1.8761925E7	2861.3582428318264	-0.9810188628108985	-845.1152095817743	3.8731240573289905E-5	-0.0038080815474268465	1.6802632701088553	1.4608318020325424	2.321788374137456	1.1502099473539698	7.643026872541452	10.529141907374544	0.866341846924018	0.9663461538461532
ID133745	133745	0	0.993730366230011	73.85856401221139	27.696073132721036	0.0	70.0	70	1.5999813267559229	1		23246.0059311981	23317.0	15930.0	32610.0	1.9596383E7	3080.792953069021	-0.981183131545978	-786.8982004330059	-0.005533831314794389	0.0018549276202127053	1.7230589403255776	1.4994878390661277	-0.6760846355680676	1.1490983090591043	8.042289470360796	10.774579593289985	0.8705403335180015	0.9690721649484535
ID119286	119286	0	0.9869786500930786	70.23440190589761	28.549856301096828	0.0	15.0	15	1.5583042426795195	1		23366.1359102244	23665.0	15820.0	30980.0	1.8739641E7	2888.395747251631	-0.9811033547542618	-840.0212025403008	-0.003950881931954249	-6.551619604754528E-4	1.6725871425663714	1.4729930513797085	-0.5892131470877762	1.135502398330874	7.628767494047905	10.249951447128398	0.9124742688911303	0.9816513761467887
ID126070	126070	0	0.9865912199020386	70.06968955250495	29.036612961671604	0.0	41.0	41	1.5456309292626877	1		23265.703045685284	23474.0	15641.0	31007.0	1.8333374E7	2842.9665440634653	-0.9810687861632764	-848.1944465028722	8.073034709881559E-4	-0.0014935746482795504	1.6872053210428832	1.4343484246481608	-0.7683280281242718	1.176286941198926	7.50518621377049	10.31233519691071	0.8868645469282241	0.9722906403940887
ID125817	125817	0	0.9783141016960144	70.10463257155894	29.08432266852105	0.0	40.0	40	1.5553887972022697	1		23268.962358845667	23453.0	15711.0	31337.0	1.8545363E7	2796.159775664415	-0.9811385108246024	-865.7637003163666	-0.0032264202787006175	-0.007368293295999167	1.6793932304698045	1.465386370600204	-0.765146768302823	1.1460412517566585	7.600248737060805	10.524901577767581	0.8621872244188027	0.9620938628158843
ID134014	134014	0	0.9884530305862427	74.02146581249794	27.6201712720342	0.0	71.0	71	1.606116066041748	1		23247.7798594848	23269.0	15526.0	32642.0	1.9853604E7	3020.545696645871	-0.9810518716688784	-796.9878909952566	1.503187756775235E-4	0.004060702921629177	1.6877166826805834	1.544439761976084	-0.7349034728898731	1.0927695104930342	8.10408011049951	10.310164648899256	0.9580372331331375	0.9901277584204409
ID139267	139267	1	1.0	80.03988787952457	33.56780415446442	0.0	91.0	91	1.3355853211666238	1		23074.632203389832	23513.0	12951.0	30560.0	1.3614033E7	3072.5281177355037	-0.9812965665968251	-788.0392677015935	-0.001284248954577337	0.004915681686304357	1.3865898942646746	1.299743301225171	0.5303523278266881	1.0668182655433884	5.603935747964179	9.111145597915302	0.8483147877306939	0.9593165174938977
ID146433	146433	1	0.9936245083808899	80.00307021535023	33.60403890087326	0.0	118.0	118	1.363611565856628	1		23144.08766233768	23579.0	13003.0	30739.0	1.4256758E7	3046.204847476713	-0.9811136410065672	-789.3725679828822	-0.004316915999429055	0.002737529922266401	1.4018024143620793	1.3412332469293216	0.41529044560623846	1.0451593095916967	5.8415920561899695	9.16199961634084	0.8745014834708728	0.9609069585613761
ID145414	145414	1	1.0	79.9574352914731	33.57637828529114	0.0	114.0	114	1.3519113116327688	1		23129.910743801673	23614.0	12895.0	31031.0	1.3993596E7	3064.6412393288347	-0.9812455799759946	-789.7659150662629	-0.004247967633064214	-0.004393948202083509	1.3804911932199082	1.3418605760276032	0.40448019212478	1.0287888457880368	5.741776406735129	9.216345949099878	0.8494515319369943	0.9640861931364725
ID119302	119302	1	0.992072582244873	80.11237812818958	33.457226545835375	0.0	15.0	15	1.3663825737253046	1		23209.701130856258	23646.0	12854.0	31101.0	1.4366805E7	3047.410654729453	-0.981084074394471	-790.0365627826492	0.01778095646530082	0.01211904947358343	1.4124064117927604	1.3573582741399177	0.24256954401855157	1.0405553483568837	5.865357687012552	8.860732564477432	0.9387827657461147	0.9832669322709163
ID155658	155658	1	0.9912737607955933	79.96999198408416	33.54516651498198	0.0	153.0	153	1.3434916035442759	1		23149.346733668342	23621.0	12955.0	31127.0	1.382016E7	3089.864535492591	-0.9809938913299129	-773.3968356313292	0.0014742305528461508	0.002851533970626718	1.3687401675791973	1.3374691216912553	0.8763399961645117	1.0233807610065786	5.670479514267391	9.44358331766808	0.7990169957343298	0.9521149241819635
ID155144	155144	1	0.9936100840568542	79.99022143349822	33.55530540326905	0.0	151.0	151	1.346865802923453	1		23159.496666666677	23629.0	12998.0	30482.0	1.3895698E7	3064.9487431253274	-0.9810158660341074	-780.9462387703924	-0.005091314785784662	0.004892413158882629	1.4061793305513954	1.3034881242132994	0.517152706954743	1.0787818503525484	5.698998271254495	9.145649792396132	0.856207947571613	0.9700647249190943
ID156175	156175	1	0.9968279004096985	79.99542717232048	33.52794054785049	0.0	155.0	155	1.3361516071031	1		23139.069491525403	23612.0	12787.0	30416.0	1.3652051E7	3099.3935394928462	-0.9811799113841392	-778.4417969237128	-0.010479728124284242	0.005643465223688336	1.408839126634683	1.2695437577246305	0.5681676677626565	1.1097208095920283	5.608688874128693	9.745153482462424	0.7421536821247791	0.9432454036770584
ID120336	120336	1	0.9968261122703552	80.1389127095755	33.45499376765696	0.0	19.0	19	1.353029980679484	1		23177.54111842108	23629.0	12983.0	30754.0	1.4091945E7	3078.2775594587965	-0.9810941385230615	-781.454666786621	-5.352505998010888E-4	5.33354016587691E-6	1.3968194405944607	1.3201547227625674	0.3756753132467346	1.058072524765479	5.751282659064171	9.271369350104708	0.8407885931204674	0.9557661927330171
ID139792	139792	1	1.0	79.9511064197771	33.548221681962126	0.0	93.0	93	1.3138856123250884	1		23080.872822299665	23607.0	12953.0	30487.0	1.3248421E7	3114.2769919759044	-0.9812362589407826	-775.1382058779644	-0.011725315954464901	-4.7101677491169513E-4	1.3948063100496286	1.2504962183143276	3.0772343602544137	1.115402261615658	5.423316953712576	8.54540347221539	0.9332751560050198	0.9921739130434786
ID146960	146960	1	0.9947502613067627	80.0034608873802	33.590900854015636	0.0	120.0	120	1.3451797611989649	1		23118.623333333322	23637.0	12984.0	30810.0	1.3871174E7	3073.609398738814	-0.9811067426351707	-781.1828658969803	-0.0054833069156576255	-0.011424959093018142	1.3781154622945402	1.3389656217511028	0.826568479411932	1.0292388690997436	5.684738892760944	9.242776527048052	0.8362102377523754	0.9629629629629625
ID119826	119826	1	0.9968380331993103	80.13663860461384	33.46399775208181	0.0	17.0	17	1.3591662025486113	1		23209.895253682498	23683.0	12992.0	30845.0	1.4181246E7	3070.7001549270876	-0.9810833844056083	-784.0219961546431	0.0021897812811249506	-0.0012337216585234228	1.4132956294660746	1.3197021011739705	0.6576284240798409	1.0709201934352046	5.803567046873848	9.315598284546505	0.8403948176361535	0.9591516103692064
ID171537	171537	1	0.9937089085578918	80.05250671492672	33.447527798889965	0.0	213.0	213	1.3547062522048303	1		23108.71241830066	23556.0	13052.0	30817.0	1.4142532E7	3042.9435888224275	-0.98091113476105	-780.4793100526933	0.005778363951553414	0.0054432002892708005	1.396682266016028	1.3354282315469472	0.6443264575839294	1.0458684585379214	5.765542037557716	9.113567799897595	0.8723146160551843	0.972734562951083
ID163863	163863	1	0.9952495694160461	80.03481620157652	33.511334071470486	0.0	184.0	184	1.3406732836719586	1		23092.418487394974	23542.0	12907.0	31072.0	1.3739989E7	3086.3279186669665	-0.981229324234247	-782.254298402434	0.0031104717453809654	-0.0028704489184505125	1.4238146815328878	1.286953410888901	0.6176946110277584	1.106345163302731	5.646713883444821	9.097891188082382	0.8572829180256848	0.9697959183673465
ID187924	187924	1	0.996837317943573	80.06585231010433	33.494538536658844	0.0	276.0	276	1.3625015847480975	1		23030.686688311675	23459.0	12924.0	30582.0	1.4186903E7	3032.410476035872	-0.981042065834018	-786.0415683600368	0.004617005236664738	-0.010236479641629156	1.3866859151350712	1.3772265849018697	0.7179983370799977	1.0068683906750722	5.83208580386094	8.953092581405215	0.914297680541309	0.968429360694554
ID120856	120856	1	0.9936376810073853	80.1861764894718	33.477197190387194	0.0	21.0	21	1.364166217726568	1		23180.600000000017	23619.0	12904.0	31024.0	1.4256069E7	3061.212820795372	-0.9810968264614656	-786.0285027742907	-0.01233211894326811	-0.0011217758824938497	1.396885952252724	1.3573778394897806	0.5823022727926442	1.0291062013932641	5.846345182354488	8.999268101423857	0.9071517381503671	0.9746434231378761
ID121368	121368	1	0.988660454750061	80.20979423697514	33.46673088242684	0.0	23.0	23	1.3507917161515872	1		23128.874172185428	23523.0	13193.0	31021.0	1.396984E7	3063.4921262112566	-0.9811386089031732	-785.4605299955888	0.018058478025758218	0.009280605022139376	1.3911649303924474	1.3318220495667776	0.48546629132946406	1.0445576650761812	5.732270154406113	9.047577020886155	0.8799782462438954	0.9710144927536236
ID128536	128536	1	1.0	80.0868372062133	33.59216115844613	0.0	50.0	50	1.3591662025486109	1		23076.23856209148	23525.0	12761.0	30604.0	1.4122658E7	3047.411817840209	-0.9810181945205613	-782.7145586867775	0.0013409823085938598	0.00365718461183094	1.4246734852226481	1.3217822944901363	0.485254958210804	1.0778427666654447	5.8035670468738445	9.211111334312813	0.8595691234677127	0.965217391304347
ID157723	157723	1	0.9949842095375061	80.0099249502211	33.56026280318473	0.0	161.0	161	1.3519113116327701	1		23128.44554455444	23560.0	12919.0	30457.0	1.4015838E7	3075.021321622773	-0.9810902561470578	-780.4617540169363	-0.0033366014155434324	0.011327689918089214	1.393238483479219	1.3254314639107574	0.6205302923806363	1.05115845022148	5.74177640673514	8.865611098045344	0.9179917696427924	0.9757673667205169
ID129052	129052	1	0.9925822615623474	80.07311021879208	33.644856580511295	0.0	52.0	52	1.3586095094257085	1		23076.490998363348	23540.0	13001.0	30908.0	1.4099736E7	3031.826535626989	-0.9810784868100111	-789.3021840545684	0.026492569038541566	0.013427136809812905	1.41176263464482	1.3456421411734127	0.5735046616054933	1.049136758911065	5.798813920709319	8.874131622545658	0.9253314111856045	0.9838709677419349
ID172064	172064	1	1.0	79.91520594761904	34.02544653824614	0.0	215.0	215	1.672113365033885	1		23831.55675675675	23646.0	13263.0	35668.0	2.204419E7	3801.471269103097	-0.9803523131326906	-625.6067787722557	0.04689246570207589	-0.019999309767486987	2.258643929296226	1.263485848527681	-1.268820825605001	1.787628988427679	8.783777152025262	13.57383278524486	0.5990818790815657	0.8737588652482263
ID188448	188448	1	0.9936691522598267	80.07578400944371	33.49743950130182	0.0	278.0	278	1.358052588103098	1		23035.9052287582	23500.0	12911.0	30449.0	1.4097974E7	3042.223631285994	-0.9810608069856003	-784.4740815252131	-1.8225141143378908E-4	4.266404259905222E-4	1.3956331789692094	1.3274889349927004	0.8547377972498045	1.0513331916976647	5.794060794544812	8.99965016922932	0.8989626657135915	0.9728651237031124
ID130594	130594	1	1.0	80.0768407222756	33.63557569712136	0.0	58.0	58	1.3502315702779666	1		23027.73719008264	23427.0	12858.0	30590.0	1.3931781E7	3043.616980370673	-0.9809660056213402	-779.8575526535519	-0.009675129612438275	0.004600046022635246	1.3884563960043963	1.3181673482148755	0.6778349658678164	1.0533233112508131	5.727517028241589	9.370393711039908	0.8197106458879911	0.9616919393455706
ID121892	121892	1	0.9952542781829834	80.21682773278582	33.491254102678425	0.0	25.0	25	1.368042484327706	1		23133.50081037278	23593.0	13101.0	30486.0	1.427337E7	3030.5089169741327	-0.9811303615182282	-793.8143124330064	0.0026440927702801814	0.012608349992738885	1.4158260438513892	1.335473987206231	0.5000839334117977	1.0601674442294846	5.879617065506104	9.01563950127327	0.90900407545185	0.9747832939322306
ID130084	130084	1	0.9952142238616943	80.06098020220402	33.64814145742245	0.0	56.0	56	1.3563804521255052	1		23031.922824302146	23453.0	13072.0	30385.0	1.4026441E7	3031.84884735022	-0.9810197749183323	-785.2881608143733	-0.0012023365536470386	-0.006923123091619718	1.395610538911038	1.34258839291679	0.7572498745155875	1.0394924805502428	5.779801416051263	9.2794579606087	0.8434853887030892	0.9529780564263314
ID164391	164391	1	0.9968509674072266	80.08374328133416	33.47059914147131	0.0	186.0	186	1.3530299806794848	1		23082.996699669962	23530.0	12836.0	30954.0	1.3988296E7	3066.195891159643	-0.9810144306961144	-777.9900796241593	-0.0032135081395815884	0.010883810362632137	1.3837405620963226	1.345042067863768	0.8802935908533616	1.0287712147873684	5.751282659064176	9.342824869974068	0.8279767851966613	0.9680000000000003
ID147493	147493	1	0.9936535954475403	79.9909047324413	33.66085337594661	0.0	122.0	122	1.3496711919304114	1		23142.49503311256	23582.0	13047.0	30728.0	1.3978067E7	3058.92229013581	-0.9810320482504462	-782.5903521440978	0.022801265554708704	0.0077346427216093035	1.394143129324536	1.33904126397084	0.6068558545609735	1.041150236991424	5.722763902077068	8.86317189588997	0.915455732528134	0.977272727272728
ID140331	140331	1	0.9952492117881775	80.03374133122979	33.59985428018687	0.0	95.0	95	1.3574954382999154	1		23124.359605911344	23594.0	12813.0	30593.0	1.4082735E7	3043.821244774724	-0.981144824742784	-790.6478787803861	-0.008009858397861419	-0.005044850727136799	1.3890764910608657	1.3602506265937204	0.2874773604585992	1.021191583303534	5.789307668380299	8.945306720972884	0.9091719358554974	0.9798873692678999
ID189480	189480	1	0.9914538860321045	80.05399117434399	33.465488333755935	0.0	282.0	282	1.359166202548611	1		22992.92295081968	23416.0	12872.0	30886.0	1.4025683E7	3059.589287230094	-0.981122713157511	-781.1686447018145	-0.0017520294479446633	-0.00125725477236637	1.4204168924873293	1.324629529934718	0.629577027187324	1.0723125676938003	5.803567046873846	9.356920031285933	0.8329885552206552	0.9576470588235296
ID129580	129580	1	1.0	80.06155776672414	33.610854117329296	0.0	54.0	54	1.3613906986402498	1		23075.684039087926	23483.0	13105.0	31024.0	1.416847E7	3034.0322651239812	-0.9810589743384462	-787.8726176873085	0.002313299378547443	-0.007497567297783168	1.388280600459985	1.3491711602296315	0.877757527554115	1.0289877529132012	5.822579551531904	9.179639517249287	0.8683084774030145	0.9630503144654087
ID189999	189999	1	0.9952579736709595	80.01910269510974	33.43181934893137	0.0	284.0	284	1.3491105808192354	1		23031.48080133556	23554.0	12916.0	30685.0	1.3795857E7	3073.6168070865147	-0.9811649700730745	-780.6886310366395	-0.00603451453109435	-0.006766478033479677	1.3873440621603692	1.3365370051651186	0.6444925667757058	1.0380139545698353	5.718010775912558	8.964626414698847	0.8941089494120877	0.9717285945072706
ID164915	164915	1	1.0	80.05715454384301	33.52549094897761	0.0	188.0	188	1.3669361012236931	1		23094.552504038784	23528.0	12823.0	30839.0	1.4295528E7	3026.029912412452	-0.9810322039920926	-789.4647151708666	0.005169308836107188	0.004157989964464078	1.3962810742564309	1.363508359007309	0.5144920785943663	1.0240355807374601	5.870110813177066	8.925512266364631	0.925954957890915	0.9786053882725831
ID188977	188977	1	0.996835470199585	80.06658826003668	33.499657869397005	0.0	280.0	280	1.344617277477447	1		23016.67779632723	23499.0	12877.0	30707.0	1.378699E7	3075.7999255420314	-0.98105396781123	-774.9776530505187	-6.551229239457425E-4	-4.7813153723327265E-4	1.39697820778853	1.3242300224822645	0.36921529066394454	1.054936215061715	5.679985766596433	9.277516179998074	0.8292656390253608	0.9559999999999996
ID132150	132150	1	0.992085874080658	80.03458972226784	33.6261291191999	0.0	64.0	64	1.358609509425709	1		23076.590834697236	23518.0	13120.0	30701.0	1.4099797E7	3039.7928164161995	-0.981157775369873	-790.6136968580632	0.0024474084169502698	0.0030245303568206933	1.405426265400592	1.3363587048596908	0.8955179912066163	1.051683399292223	5.798813920709323	9.105100700167531	0.8789810863112197	0.9667194928684624
ID131124	131124	1	0.9968243837356567	80.05187547799599	33.68900288312152	0.0	60.0	60	1.3507917161515859	1		23024.266556291397	23444.0	12848.0	30578.0	1.3906657E7	3030.8775894115906	-0.981146265148126	-790.6490684196219	-0.002320161426965902	5.278338748201529E-4	1.3818747241846854	1.336460350312584	0.670014739054496	1.0339810858298035	5.732270154406101	9.131708972121798	0.8638381694989034	0.9624900239425382
ID131636	131636	1	1.0	80.028439555552	33.68636156459682	0.0	62.0	62	1.3530299806794837	1		23026.618811881177	23452.0	13038.0	30163.0	1.3954131E7	3009.518025426087	-0.9810589312005528	-792.5995704521496	-0.0076266629093114284	-1.4362366290022487E-4	1.3917432905857183	1.3421565157154496	0.6308555878744257	1.0369455978417212	5.751282659064167	9.192697077416145	0.8552413255593421	0.9603174603174606
ID165428	165428	1	0.9937497973442078	80.04730752364075	33.54551966949334	0.0	190.0	190	1.3502315702779666	1		23078.79470198673	23513.0	13071.0	30743.0	1.3939592E7	3045.9965097187783	-0.9810958882493623	-786.4459818559754	0.001804598638740122	0.00469892548302069	1.3954414539708289	1.3316374879494357	0.7221573122390631	1.0479139154603132	5.727517028241589	9.014906372503015	0.8856330434627613	0.9663191659983965
ID122422	122422	1	0.9968189001083374	80.21531077131982	33.49146774280255	0.0	27.0	27	1.3569380597347236	1		23111.4629324547	23567.0	13284.0	30704.0	1.4028658E7	3053.56358903341	-0.9810997923727603	-785.7729471495129	-0.002623872910934897	-0.0020399954265203145	1.3982875950860119	1.3450764818559593	0.6675453710139093	1.0395599164418003	5.784554542215786	9.031290158422753	0.8912102920193259	0.9689490445859871
ID159294	159294	1	1.0	80.02294214132466	33.669246765530154	0.0	167.0	167	1.360278905315854	1		23101.508972267544	23559.0	12799.0	30536.0	1.4161225E7	3052.0788841433546	-0.9810634276081436	-784.2784896944939	1.515278879930166E-4	-0.0027996068494305333	1.3892750654948898	1.3456260073547082	0.6220583774651444	1.0324377337399928	5.81307329920287	9.078240687975278	0.8863643444891042	0.9714058776806986
ID158268	158268	1	0.9952518343925476	80.01297516051966	33.61303416767968	0.0	163.0	163	1.3463040236277215	1		23111.307820299524	23592.0	13004.0	30414.0	1.3889896E7	3065.158875722769	-0.9809846892235076	-777.9654838429968	-0.0018543477676323007	0.005513799289160745	1.374213370876269	1.3485633176610032	1.08320771816598	1.0190202809755748	5.694245145089975	8.870670799152329	0.9093542470336563	0.9755700325732892
ID122942	122942	1	0.9952369332313538	80.21288839750694	33.489582673902035	0.0	29.0	29	1.3613906986402504	1		23106.679092382492	23590.0	13050.0	30875.0	1.4256821E7	3033.324998446716	-0.9811085457230977	-791.225456025399	-0.004001811011290316	-0.005403930049200345	1.3926243072528597	1.3479316852839265	0.7931397162652783	1.0331564443931884	5.82257955153191	9.075549414591862	0.8883404611171654	0.9683794466403156
ID148035	148035	1	0.9944649934768677	79.97039958132373	33.66458745724699	0.0	124.0	124	1.3524707618167122	1		23166.86611570248	23611.0	12806.0	30730.0	1.4015954E7	3063.0082581771167	-0.9811117379647929	-785.7340781131331	0.00474092647071517	0.0065740027845985595	1.3952652265429615	1.3256482179021045	0.6156297850547798	1.0525154469343525	5.746529532899645	8.929409160527328	0.9056701623311411	0.9781553398058247
ID123461	123461	1	0.9920374155044556	80.18943555542026	33.499358706180445	0.0	31.0	31	1.3446172774774472	1		23089.30318257954	23592.0	12956.0	30792.0	1.3784314E7	3090.988597564716	-0.9811196952262475	-776.3479534159253	-0.002701275172155721	7.697378918534395E-4	1.3808392339002142	1.3152443867820496	0.5967418362273931	1.0498727443944107	5.6799857665964355	9.304965244510688	0.8243802920402629	0.9613837489943684
ID190534	190534	1	0.9952382445335388	79.95073536263025	33.41825914849854	0.0	286.0	286	1.3401089084486024	1		23001.304713804715	23450.0	12978.0	30683.0	1.3662775E7	3101.525458282702	-0.9811269810446147	-771.0649457688265	-0.0012376920453272212	0.002763962051558113	1.3665891217041874	1.3314249574914492	0.8020093480178749	1.0264109246374586	5.641960757280296	9.681576506325047	0.7563934539590114	0.9511217948717945
ID158793	158793	1	1.0	80.02958152493521	33.623278709015494	0.0	165.0	165	1.3586095094257096	1		23084.927868852446	23510.0	12890.0	30881.0	1.4081806E7	3021.3837636098633	-0.9811316892589024	-794.5969790165393	0.02020343858281453	0.004690771467511665	1.4228651401067678	1.3494977757817426	0.414351051304362	1.0543664210802606	5.798813920709327	8.73182699589697	0.9557378638800779	0.9926769731489015
ID159820	159820	1	1.0	80.00401020436675	33.67178926211175	0.0	169.0	169	1.3685953404764915	1		23107.97741935482	23542.0	13023.0	30495.0	1.4326946E7	3011.7147627373774	-0.9810892793819624	-796.1200176186069	0.017415399661673558	0.0018129404232264165	1.4131301620876695	1.3513306002291985	0.3251328686528283	1.0457323780339092	5.884370191670613	9.178280336929568	0.8777830977023741	0.9763406940063094
ID123982	123982	1	0.9936444163322449	80.18747037113569	33.48771797267628	0.0	33.0	33	1.3496711919304123	1		23094.90066225167	23545.0	12817.0	30851.0	1.394932E7	3060.729499328429	-0.9810723896580466	-782.2154898009759	-0.004754684068475512	-0.007020398864248963	1.378333337126945	1.3449074295150831	0.9600708502113422	1.0248536864904627	5.722763902077075	9.084114392945425	0.8714661127529834	0.9709677419354834
ID132690	132690	1	0.9952571392059326	80.02454313633882	33.6683791243761	0.0	66.0	66	1.3474273479980585	1		23053.875415282382	23481.0	12855.0	30603.0	1.3878433E7	3052.8299262317387	-0.9810565148998931	-782.1777767762007	-0.0066784549331657	-0.003970281125635682	1.3849059895605451	1.329695891503436	0.7920010857537778	1.0415208457887954	5.703751397419006	9.063180461233278	0.8725879215914134	0.9623095429029664
ID141395	141395	1	0.995254635810852	80.03346364397062	33.57489381880745	0.0	99.0	99	1.3608349155190513	1		23108.97712418301	23558.0	12938.0	30392.0	1.4142694E7	3026.385112186872	-0.9811478472159275	-794.8039760015362	9.28468140877853E-4	-3.308257714632868E-5	1.3927826741296265	1.3477397147551404	0.86006117742775	1.0334211115702483	5.8178264253673895	9.225122500942552	0.8590656226985142	0.9683544303797458
ID191063	191063	1	0.9952552914619446	80.02665873943509	33.43755728758995	0.0	288.0	288	1.3597226677520882	1		23029.243066884203	23503.0	13191.0	30445.0	1.4116926E7	3039.1955567219466	-0.9810283226562764	-783.6584658524655	-0.005925694095622062	-0.008872878057599405	1.4049562802541455	1.3353978969006275	0.8736944197952077	1.052088133068772	5.80832017303836	9.20329698714145	0.8617346150744809	0.9644830307813743
ID173659	173659	1	1.0	80.5952778882791	33.290437480323064	0.0	221.0	221	1.6004540646379353	1		23511.459171597613	23386.0	11797.0	34372.0	1.9867183E7	4043.4897962081723	-0.9806257921228848	-588.6167058568308	0.024282273229720038	0.0611178525110128	1.7813887569661249	1.4838111329312307	0.1435648250662802	1.2005495291351787	8.047042596525316	12.394570272599703	0.658238402559619	0.9010111761575306
ID125019	125019	1	0.993645191192627	80.17736270238456	33.46525409949344	0.0	37.0	37	1.355822615189667	1		23094.464579901185	23574.0	12810.0	31075.0	1.401834E7	3065.1160334742385	-0.9809731585299826	-776.9291181879303	-0.0016985259866811463	0.006281654457186093	1.396114814129535	1.3317037426761522	0.6256267470224973	1.04836741790929	5.775048289886755	9.42898461836772	0.8162733722466348	0.9604743083003957
ID140888	140888	1	1.0	80.07270002629866	33.54571063108944	0.0	97.0	97	1.3451797611989653	1		23121.50999999999	23615.0	12808.0	31231.0	1.3872906E7	3090.417805127718	-0.9810652753140305	-775.2966385111081	-0.006451002835805447	0.0018818850948364805	1.3849076975821888	1.32518835959826	0.7417325699354052	1.0450647921492708	5.684738892760946	9.350688999807284	0.817020888731697	0.9668552950687155
ID124510	124510	1	0.9936991333961487	80.16785129407053	33.48686875445881	0.0	35.0	35	1.3519113116327703	1		23069.270181219115	23515.0	12866.0	30813.0	1.4003047E7	3049.7065567029804	-0.9810618692982094	-783.727497537852	-0.0032670452452988686	0.002875350998472897	1.3975186098294408	1.3206207197681072	0.7030551432724519	1.0582285957733848	5.741776406735141	8.86133707161246	0.918877520237558	0.9805194805194799
ID165981	165981	1	0.9968359470367432	80.03341405941218	33.56827538870925	0.0	192.0	192	1.3597226677520882	1		23047.374183006534	23487.0	12968.0	30732.0	1.4104993E7	3032.802170235328	-0.9811251238196089	-790.0374014217865	-0.01127159911309359	0.007854347873565419	1.4028739513034725	1.338119574273984	0.5903240501840439	1.048392070689663	5.808320173038358	9.138389222709845	0.8740194732158284	0.9760383386581475
ID160352	160352	1	0.9906195402145386	79.99950387189688	33.6746678618611	0.0	171.0	171	1.3602789053158535	1		23092.65309446253	23512.0	12932.0	30495.0	1.4178889E7	3028.0191499469665	-0.9810722725269507	-790.5834837788311	5.648778076535647E-4	-0.010187255385037383	1.3981612324038981	1.3394424249400287	0.6378869280962378	1.0438382466991805	5.813073299202866	9.135868023549195	0.8752175727508785	0.9745019920318719
ID174182	174182	1	0.9952946305274963	80.36196296934352	32.49233210531208	0.0	223.0	223	1.7739705354836117	1		23142.70741097208	23308.0	13930.0	31314.0	2.4045273E7	2907.9058758671395	-0.9810479666170318	-823.9450416691275	-0.011275170633817593	0.002646397687953274	2.2029640574293565	1.432064019136682	1.86111420396792	1.5383139496496885	9.88650242219296	13.231370590012544	0.7096478218074961	0.938204781235905
ID148580	148580	1	0.9930084347724915	80.02016962465473	33.600367155841504	0.0	126.0	126	1.3367176531387028	1		23169.425675675666	23654.0	12995.0	30929.0	1.37163E7	3093.430723730644	-0.9811750743896058	-780.7609933149786	3.290012746744551E-4	-0.004275090124522642	1.40022491122714	1.3007251786685083	0.9124888618302122	1.0764955843020467	5.613442000293209	9.22494251838536	0.8289183738986394	0.9562753036437248
ID166507	166507	1	0.9907840490341187	80.01984161306534	33.5625975499577	0.0	194.0	194	1.3496711919304119	1		23089.74876033059	23523.0	12943.0	30454.0	1.3969298E7	3052.85649154463	-0.9810196713843299	-781.8380492685595	0.006164882137933256	0.0030714878974333094	1.3875791247681695	1.330323350425388	0.4133304521755806	1.0430389907269335	5.722763902077072	9.346218191210765	0.8232729798163457	0.9555555555555552
ID133230	133230	1	1.0	79.94225564355338	33.599758265350054	0.0	68.0	68	1.3502315702779661	1		23042.431177446102	23484.0	12999.0	30727.0	1.3894586E7	3052.232382715333	-0.9811118855719081	-784.2790801998214	-0.0026198228293512617	0.010577458139322392	1.3840326123556415	1.3353342624216966	1.050706820361165	1.0364690334880107	5.727517028241586	9.435497556801865	0.808437853027647	0.9533227848101267
ID191599	191599	1	0.9968421459197998	80.03985797460135	33.41338387683413	0.0	290.0	290	1.3485497366541475	1		23016.24292845257	23478.0	13007.0	30446.0	1.3832762E7	3064.349343806513	-0.9811341198257172	-781.2273896760372	-0.002553337655225876	0.006104372971903439	1.387228333252581	1.3281561510449182	1.07207305547375	1.0444768351682052	5.713257649748042	8.989409566063534	0.8884466176552731	0.9804241435562803
ID149101	149101	1	1.0	79.07568841484178	33.28433741066444	0.0	128.0	128	1.857300425470489	1		23224.382997370754	23424.0	13006.0	33041.0	2.6499021E7	3082.9466130593005	-0.981060490547768	-780.4323015098503	0.008908100717666198	0.03115498055276784	2.308454966815113	1.512306188789584	0.32223085789446837	1.5264468160794533	10.837127655096129	15.350419648609021	0.5779410568598083	0.9290953545232274
ID149619	149619	1	1.0	79.86109750496378	33.42490075713254	0.0	130.0	130	1.5718381564618642	1		23830.734969325138	23479.0	12204.0	39983.0	1.9422049E7	4521.204101966428	-0.9803338003494843	-525.4928996793759	-0.026484501104143247	-0.0020450202508681477	1.665944304979464	1.4930098751791099	1.1391672154462738	1.115829394483816	7.761855026654358	11.935532189727494	0.684686577499658	0.9112723214285712
ID125555	125555	1	0.9968323707580566	80.15693004948184	33.486389792870135	0.0	39.0	39	1.3563804521255056	1		23083.63829787236	23510.0	12983.0	30847.0	1.4104103E7	3043.9186303141373	-0.9810812647267092	-786.5278400680305	-0.0049647020665860506	-0.007918584986554442	1.3946943477649003	1.3379159317229263	0.6784500764361762	1.04243795495346	5.779801416051267	9.464654698692357	0.8107990531626779	0.9500000000000001
ID192118	192118	1	0.9968471527099609	80.06091974150976	33.38485878873789	0.0	292.0	292	1.3547062522048299	1		22991.267213114745	23460.0	12671.0	30532.0	1.4024673E7	3060.2551991859955	-0.9811673597634725	-782.8294264449729	-0.020505620165076333	-0.010962513755902684	1.4097953351655066	1.3542519753319857	0.8642434842983706	1.0410140511849022	5.765542037557713	9.294234854717145	0.8387310523561213	0.9634630659253379
ID174708	174708	1	0.9936501383781433	80.10431359763918	33.215405463309494	0.0	225.0	225	1.3779599579804622	1		23118.06359300477	23544.0	13198.0	30662.0	1.4541262E7	3037.093738776446	-0.9808017018182209	-777.753065005203	-0.00933609755403436	-0.01516340577649091	1.4438896086221595	1.3351532626528673	1.2441943408211742	1.0814410966971986	5.965173336467388	9.481272624382646	0.8338725219774171	0.9514783927217594
ID141945	141945	1	0.9968521595001221	79.96232445766438	33.60669069013353	0.0	101.0	101	1.3552645486440278	1		23132.8709150327	23585.0	12778.0	30765.0	1.4157317E7	3028.184757307584	-0.9809704893992838	-787.5995954911489	-7.222389162313373E-4	-0.013627099194509912	1.3895868297087652	1.350562784036468	0.9822797800933286	1.0288946549790636	5.770295163722228	9.608387747081313	0.7854288534578444	0.9499217527386536
ID175234	175234	1	0.9920606017112732	80.1101618543087	33.27282754530799	0.0	227.0	227	1.3613906986402509	1		23061.469055374597	23507.0	13091.0	30674.0	1.4159742E7	3030.5733662260004	-0.9810728216522344	-788.8738007412421	-0.0013182258251596768	0.012960183215188777	1.3882382176441177	1.35649928043406	0.5944468308086837	1.0233976808302483	5.822579551531913	8.926815093053415	0.9181892773966642	0.9807846277021616
ID133763	133763	1	0.9902363419532776	80.0290573242228	33.652518585244415	0.0	70.0	70	1.3530299806794837	1		23070.968646864683	23511.0	12965.0	30802.0	1.3981007E7	3038.241998861093	-0.9811060152747229	-788.6164652086028	-0.003860142620571988	-1.221119846892982E-4	1.3946396281668234	1.327114348158923	1.008151349301655	1.0508812824618894	5.751282659064167	8.895924422676174	0.9132557331373489	0.9750201450443191
ID150656	150656	1	0.9968292713165283	79.24717723918619	33.715363906212225	0.0	134.0	134	1.6644045979572988	1		24127.8371584699	23802.0	13017.0	34220.0	2.2076971E7	3557.112751310029	-0.9801408145773142	-669.5419623337428	0.08711387924631543	0.010156462148959594	2.2507966981395557	1.208175754732734	-0.11467714177486533	1.8629712517591983	8.702974007228516	13.901988729824456	0.5658791418647803	0.875657580105213
ID151168	151168	1	1.0	80.02272789648191	33.6293397415644	0.0	136.0	136	1.3685953404764912	1		23128.744372990353	23520.0	13133.0	30711.0	1.4386079E7	3036.8659464552634	-0.9809484621527134	-784.2826055501135	0.005502476576884124	0.004328205609308724	1.41612838784079	1.3382653495124088	0.6577117783946416	1.0581820625907636	5.8843701916706115	9.00881856848241	0.911117041249598	0.978656126482213
ID160896	160896	1	0.9936332106590271	79.98164614280655	33.65766050082413	0.0	173.0	173	1.3602789053158537	1		23097.67915309446	23516.0	13004.0	30645.0	1.4181975E7	3026.5828015769275	-0.9809822051221564	-787.3117819960981	-0.0011341217267965172	-8.724367442808404E-4	1.3970165672236001	1.3418193568814567	0.6647107251622024	1.0411360963449119	5.813073299202868	9.047664439504388	0.8923653387139467	0.9690966719492868
ID192641	192641	1	0.9968248009681702	80.04604927932363	33.41383304056216	0.0	294.0	294	1.3669361012236936	1		23004.646203554123	23424.0	13028.0	30365.0	1.4239876E7	3034.6458331334693	-0.9810557424075064	-785.1518081132162	0.0069735767054610225	-0.0062555810378177885	1.4080735384677543	1.3585804193139808	0.6347303317973481	1.036430025378082	5.870110813177068	9.1295868333154	0.8850216941041534	0.9724409448818895
ID151686	151686	1	0.9952479600906372	80.03029366002583	33.66792423166893	0.0	138.0	138	1.3535889685077844	1		23154.985172981884	23601.0	12809.0	30916.0	1.4055076E7	3050.011933879849	-0.9810882888766912	-787.6807473764393	0.002225699454893904	-0.0037729873728545066	1.395337594251119	1.3465922738748253	1.0766659154676905	1.0361990197938897	5.756035785228681	9.03887008858256	0.8853297541835587	0.9719101123595496
ID126087	126087	1	1.0	80.14816804074324	33.47527403427647	0.0	41.0	41	1.3496711919304125	1		23077.48092868989	23500.0	13014.0	30714.0	1.3915721E7	3085.2952508527746	-0.9811138257273349	-777.136073409809	6.1964078024481E-6	3.6123751887925487E-4	1.4085169451352515	1.3200043501712355	0.6633019912011953	1.0670547752001982	5.7227639020770775	9.032679862835828	0.8814190988306448	0.9655172413793099
ID150148	150148	1	1.0	79.80081814014295	33.338025307378174	0.0	132.0	132	1.5568472023958102	1		23906.821249999964	23673.0	12118.0	36787.0	1.9125457E7	4224.29640229192	-0.9802142725590008	-560.7463384042869	-0.04234412268445113	-0.003484842243444851	1.8306491146877668	1.3786903891389863	0.6951693607772904	1.3278174194215104	7.614508115554366	11.523982155739906	0.7205208681926243	0.9254766031195842
ID175754	175754	1	0.9957872033119202	80.11033865169067	33.28576237626107	0.0	229.0	229	1.3502315702779673	1		23080.87251655629	23563.0	13123.0	30720.0	1.3940847E7	3062.510113344057	-0.9810319585309487	-779.588369385641	0.011937646339632981	0.00824476883087939	1.4092431240143257	1.3331599258375184	0.31763004659306926	1.05706982088365	5.727517028241596	8.877415530700826	0.9132783359194705	0.9796747967479674
ID167048	167048	1	0.9944601058959961	79.99716274805682	33.56144452896799	0.0	196.0	196	1.3591662025486104	1		23078.846405228738	23528.0	13206.0	30370.0	1.4124254E7	3012.9768298730787	-0.981045178639901	-792.8985298259266	-0.0051318618282754766	8.352979748683444E-4	1.4075528845242025	1.326173577461535	0.518007223361946	1.0613639937076997	5.80356704687384	9.181419501615492	0.8651376416582348	0.9621749408983451
ID168078	168078	1	0.9904409646987915	80.00066069366505	33.5393308754249	0.0	200.0	200	1.3647206441740574	1		23112.012987012975	23594.0	12940.0	30256.0	1.4237E7	3022.432369917542	-0.9811294039852879	-795.1551039137386	0.001155733050657631	-0.002911997970884023	1.4009639191612644	1.357698798408909	0.6331031741073829	1.0318665088332242	5.851098308519004	9.150953978861875	0.8780404357362932	0.9723538704581358
ID142476	142476	1	0.9936458468437195	79.97202030770013	33.6669631101874	0.0	103.0	103	1.3547062522048294	1		23120.51480263156	23579.0	12851.0	30861.0	1.4057273E7	3047.0697885543896	-0.9810357619087323	-785.044968205789	0.00956088357004632	0.003827372999322382	1.4061800748335034	1.3370245806717933	0.6329778761676417	1.0517234276478018	5.765542037557708	9.287204957698691	0.8400012783274378	0.9611727416798722
ID167565	167565	1	0.9888996481895447	80.01420846787217	33.560615469301446	0.0	198.0	198	1.3680424843277048	1		23105.09822866343	23509.0	12839.0	30621.0	1.4348266E7	3027.6253440950254	-0.9811006071677999	-792.3213802131958	5.353655140183081E-5	-0.012863473155414706	1.382690679529471	1.3729872633052829	1.4856912805941183	1.0070673752652508	5.879617065506094	9.15192190184115	0.8821334589220748	0.9740157480314954
ID193174	193174	1	0.9888646602630615	80.09222755323164	33.378431508211946	0.0	296.0	296	1.3524707618167133	1		22984.889256198327	23468.0	12934.0	30210.0	1.3905858E7	3049.7220021988287	-0.981117979692368	-783.2220983775029	-3.4910211716330294E-4	0.005424425447039737	1.3790098645485014	1.3442687077741278	0.7943479821792024	1.0258439079727586	5.746529532899655	8.970721916169278	0.8973476270088141	0.977364591754244
ID176277	176277	1	0.9952464699745178	80.108470795944	33.28691468871081	0.0	231.0	231	1.3535889685077853	1		23097.08210180624	23563.0	12946.0	30667.0	1.4066123E7	3067.178173905952	-0.9810321317727171	-778.9558027254009	-0.005647166330271447	-0.0015779626840521433	1.3855158567208208	1.3441056346568014	0.4045460565707497	1.0308087556485788	5.75603578522869	9.175241303998565	0.8592080943182386	0.9672523961661339
ID176789	176789	1	1.0	80.09981365196427	33.32403371491706	0.0	233.0	233	1.3463040236277222	1		23081.43999999998	23563.0	12936.0	30599.0	1.3848864E7	3092.420353996152	-0.9810630827864947	-773.3605698689342	0.02063174498242427	0.0024154831403011127	1.398343089395435	1.3244985502270488	0.3478053445335505	1.055752827480051	5.694245145089981	8.857571900084286	0.9120458079359218	0.9763651181744093
ID152219	152219	1	0.9968177676200867	80.01379870422907	33.662112026966646	0.0	140.0	140	1.3591662025486106	1		23174.84552845533	23596.0	12968.0	30871.0	1.425253E7	3042.2098009247093	-0.9810299045684607	-787.8987527730836	0.003998689651883151	3.619900227469244E-4	1.3884435490777842	1.3443388628805113	0.633311464375951	1.032807714940837	5.803567046873842	9.066112746441618	0.8872839767969358	0.967511885895404
ID134305	134305	1	0.9949766993522644	80.04490110984776	33.621036727272376	0.0	72.0	72	1.345179761198965	1		23077.47157190637	23537.0	13183.0	30694.0	1.3800328E7	3050.4086474234764	-0.9810663544795976	-784.0149369614682	-0.00391820272173203	0.004183843173075169	1.3793075795591252	1.3354120806125078	0.764601728939332	1.0328703773044228	5.6847388927609455	9.164337442290398	0.850586022292434	0.959101844426624
ID177317	177317	1	0.9936408996582031	80.095043089515	33.31304484623979	0.0	235.0	235	1.3485497366541477	1		23097.064676616923	23538.0	13086.0	30804.0	1.392753E7	3080.987873481633	-0.9810332311127111	-775.5095737647118	-0.011568603625569027	0.008504569596085552	1.3812540265713	1.3455351940561355	0.615929346175194	1.026546189704254	5.713257649748043	9.71805214639216	0.7602128802671668	0.9486977111286503
ID168616	168616	1	0.9947293400764465	79.97983948373775	33.5365823493535	0.0	202.0	202	1.353588968507784	1		23118.17656765679	23578.0	12922.0	30272.0	1.4009615E7	3059.8756092329872	-0.9810276186552586	-781.3384362496719	0.0036668152349325126	-0.010166954011201832	1.4014268422518246	1.3302010218692797	0.6159977076683458	1.0535451553649042	5.756035785228678	8.979578566575293	0.897059892854498	0.9781906300484647
ID152745	152745	1	0.9936423301696777	80.00566175349988	33.64767194120485	0.0	142.0	142	1.3636115658566275	1		23165.040453074413	23599.0	12966.0	31105.0	1.4315995E7	3021.7040605392203	-0.9809828520553774	-790.9101720692319	-0.01387115662711715	0.002775076478211638	1.399780494769111	1.333001308695	0.6364372740362491	1.0500968646005961	5.841592056189964	9.427582631903196	0.8259245849219213	0.9579111457521429
ID161449	161449	1	0.9952381253242493	80.01088706657227	33.61474876360575	0.0	175.0	175	1.3552645486440285	1		23108.671617161726	23547.0	12904.0	30587.0	1.4003855E7	3057.3947737788576	-0.9811373994374469	-786.288131703059	-0.01157132451332655	-0.004517648470406658	1.4030248436268304	1.3309942504494123	0.5376506769898686	1.0541178845461556	5.770295163722234	8.957947354111841	0.9036305005050995	0.9774557165861516
ID143020	143020	1	0.9952417612075806	79.99932807635386	33.597251201425074	0.0	105.0	105	1.3479886591442547	1		23136.665557404333	23654.0	12907.0	31037.0	1.3905136E7	3086.3854473523534	-0.9810814868480362	-777.4969272396669	-0.007414442285129674	-0.01346031972950178	1.388561292017668	1.331616699112893	1.0180558135430064	1.042763501646315	5.708504523583523	8.935527134382001	0.8984457478739877	0.9756295694557265
ID161965	161965	1	0.9968440532684326	79.994558172619	33.57147457483372	0.0	177.0	177	1.3293402546311708	1		23087.89212328766	23573.0	12813.0	30858.0	1.3483329E7	3096.1821469580846	-0.9812329383296406	-779.7647799347749	0.005921760921623825	0.021903235257366743	1.3993371082606303	1.313598630609342	0.5285754040861168	1.0652699200908247	5.551651360154501	9.149171641182178	0.8334287898775861	0.9652892561983468
ID169138	169138	1	0.9917959570884705	79.99210667149532	33.47541332088464	0.0	204.0	204	1.3647206441740576	1		23108.147011308552	23530.0	13108.0	30353.0	1.4303943E7	3026.805296611497	-0.9810596425836798	-790.8932568271415	0.003015878013903857	0.002537725114801108	1.4112310310703378	1.356843140621568	0.19207731415899026	1.0400841400309948	5.8510983085190045	8.98489547484446	0.9107961807357753	0.9769841269841274
ID177842	177842	1	0.9952248334884644	80.09928244590455	33.30427877113109	0.0	237.0	237	1.355822615189667	1		23093.49180327868	23545.0	12989.0	30736.0	1.408703E7	3051.6067033643258	-0.9810537018986452	-783.7173378160273	-0.00900614766607501	0.0025859488975695077	1.3796011998314637	1.3436756976604873	-0.2019373167118724	1.0267367358310695	5.775048289886755	9.044016288518343	0.8872434714557453	0.963521015067407
ID134833	134833	1	0.9946328401565552	80.04986888964491	33.626262229517216	0.0	74.0	74	1.365828821899634	1		23063.82084690555	23455.0	13019.0	30696.0	1.4161186E7	3020.216540504769	-0.9811162403342478	-793.5150534481697	0.00517952649566162	0.0035023570047972045	1.4037966194768559	1.350910934295744	0.377600265568967	1.0391481657587458	5.860604560848033	9.14450442082441	0.8807079858551464	0.9602803738317754
ID178353	178353	1	0.9968234896659851	80.09039514942162	33.31178457359359	0.0	239.0	239	1.3457420098175397	1		23097.16638935113	23570.0	13124.0	30616.0	1.3881397E7	3077.089223427735	-0.981046584650167	-777.0532113779766	0.005397886446269616	-0.006026998301692408	1.3713396467467383	1.3450151004621274	0.5391918229166335	1.019571933635218	5.689492018925467	8.893702689912567	0.9038953290692073	0.9763458401305057
ID193713	193713	1	0.9968171715736389	80.1058486559375	33.378094997905855	0.0	298.0	298	1.3530299806794848	1		22983.277227722756	23442.0	12945.0	30784.0	1.3927866E7	3075.7945614385208	-0.9810951588120695	-775.5730791626265	0.0017136791710079546	0.012995044939572943	1.3885460056673113	1.3413804970412526	0.5747281570308048	1.0351619161975993	5.7512826590641755	9.148027584629357	0.8636139432174811	0.9734513274336283
ID179894	179894	1	0.9899851083755493	80.0848445211377	33.33495862898692	0.0	245.0	245	1.3530299806794839	1		23080.084019769387	23533.0	12841.0	30788.0	1.4009611E7	3073.3669270860896	-0.9811134488517699	-780.2244172264922	-0.00292067342834667	0.007857850783113147	1.381689859321755	1.338121516685654	0.3587980268027518	1.032559331938712	5.751282659064169	9.204448605037111	0.8530589077504086	0.9711075441412519
ID143545	143545	1	1.0	79.99017894071636	33.61615923349287	0.0	107.0	107	1.3541477255877263	1		23105.267326732686	23568.0	12937.0	30639.0	1.4001792E7	3042.8695055147946	-0.9810855728735329	-787.7190758084176	3.5155793230163434E-4	-0.011278766246682413	1.3999609288060852	1.3322151921342542	1.177180293704306	1.0508519472468258	5.760788911393197	9.209483699160712	0.8535348515779978	0.9649681528662418
ID126657	126657	1	0.9968491196632385	80.16133967234038	33.489763521004036	0.0	43.0	43	1.3591662025486115	1		23090.383360522046	23568.0	13002.0	30772.0	1.4154405E7	3063.724622673991	-0.9809892497054411	-777.8151587526794	-0.004275526053503673	0.014021403473574903	1.3759274478576822	1.3570177046801861	1.1890039867069264	1.0139347800049172	5.803567046873851	9.165829440498996	0.8680831512182444	0.9690476190476192
ID127168	127168	1	0.9952608346939087	80.12641200704388	33.50061895772206	0.0	45.0	45	1.3652748454737227	1		23096.350565428136	23529.0	13095.0	30435.0	1.4296641E7	3022.4666251064477	-0.9810849803539008	-792.7051411642119	-9.182060829134433E-4	-0.011680921230639005	1.4157395962712176	1.3462888297525117	0.5577288137279837	1.0515868251922382	5.855851434683515	9.456127005855432	0.8229497559135214	0.9609984399375967
ID178883	178883	1	0.9968326091766357	80.08822131777029	33.33101657281275	0.0	241.0	241	1.3591662025486113	1		23083.081699346418	23567.0	13038.0	30665.0	1.4126846E7	3043.59867591386	-0.9810649584498127	-785.9011048685603	0.0070951298209273456	7.304820767504672E-4	1.4227184593542663	1.3325770567701594	0.6909129641490976	1.0676444203553885	5.803567046873848	9.14360353291349	0.8723084843249891	0.9690476190476189
ID179393	179393	1	0.9968206882476807	80.09443218320668	33.32350958335275	0.0	243.0	243	1.3625015847480972	1		23053.362601626017	23529.0	13072.0	30971.0	1.4177818E7	3044.076226359811	-0.981117207471408	-786.9795095587295	-0.004924236881225186	-0.0025290355568140742	1.4067099004642853	1.3419127155413344	0.9528220920510458	1.0482871830429086	5.832085803860936	9.168977140648643	0.8717500659795225	0.9745830023828432
ID169669	169669	1	0.9912700653076172	79.99905946459714	33.519177408698425	0.0	206.0	206	1.3434916035442765	1		23080.65050167224	23529.0	12926.0	30579.0	1.3802229E7	3068.0140281583303	-0.9810908794951957	-780.6540339571735	0.0013495042299225043	-0.0027222267466959133	1.3794013371442162	1.3238082872849732	0.5506901942786162	1.0419947891195485	5.670479514267396	9.370533998036734	0.8115232530172138	0.9490851233094671
ID180938	180938	1	0.9968315362930298	80.05886619019016	33.36652004484565	0.0	249.0	249	1.3597226677520882	1		23065.418566775257	23534.0	12785.0	30852.0	1.4162167E7	3074.1504221476807	-0.9810963807435128	-778.8125364226028	0.007659848950926383	0.0012628419073371137	1.3889947086779315	1.35229509589457	0.4957293790194502	1.027138760537384	5.80832017303836	9.266399426343874	0.850038075093358	0.9660079051383402
ID144075	144075	1	0.9880589246749878	79.99232415549771	33.643832504209016	0.0	109.0	109	1.3541477255877261	1		23107.925864909397	23559.0	12885.0	30708.0	1.4026511E7	3056.1456818169386	-0.9810565748859386	-783.1635311599694	-0.004621239268294713	6.615451468531245E-4	1.3918201035403408	1.3399172205815404	1.0714818911054609	1.0387358876813853	5.760788911393196	9.263533956176616	0.8436036116960219	0.9588607594936707
ID135368	135368	1	0.9968401789665222	80.04120223925801	33.711858570492254	0.0	76.0	76	1.3563804521255056	1		23035.085106382983	23434.0	12917.0	30516.0	1.4074437E7	3017.0551627439822	-0.9811590977122334	-795.1962145943578	-0.00392357867292812	0.0038717082126578663	1.4034292940108712	1.3374530403191645	0.822711032469642	1.0493297721136905	5.779801416051267	8.974489052513954	0.9017856431250232	0.9635499207606985
ID153805	153805	1	0.9926163554191589	79.95370234752768	33.686558381925664	0.0	146.0	146	1.3333177722966019	1		23151.018707483	23579.0	12791.0	31083.0	1.3612799E7	3094.671309271189	-0.9810940433037771	-776.4215001456347	0.013596245947924562	-0.004295387177578554	1.3832723890631617	1.3279007208733586	1.1588019428569942	1.0416986505989583	5.584923243306105	8.977400028347118	0.8708150328741283	0.9631147540983609
ID115408	115408	1	0.9925947189331055	80.17092990290723	33.45702254110865	0.0	0.0	0	1.3586095094257098	1		23293.278232405908	23741.0	13104.0	30987.0	1.4232193E7	3073.972016548848	-0.9810577337949037	-784.9162680916627	0.002370420275755517	0.00164051887121184	1.402333833596221	1.3387121357424951	0.8298453191618862	1.0475245544991187	5.79881392070933	9.054399148817335	0.8888526372187112	0.9682539682539681
ID181456	181456	1	0.9952134490013123	80.05228281895566	33.36128128340921	0.0	251.0	251	1.3446172774774465	1		23037.303333333326	23519.0	13021.0	30772.0	1.3822382E7	3070.790749579289	-0.9810129738162979	-775.227578717988	0.026873030344765243	0.0034359783361736255	1.4026797727737133	1.3347103082848877	0.3299162865732042	1.05092450703866	5.67998576659643	9.028296915035257	0.8756800281048264	0.9755102040816325
ID183508	183508	1	0.9894222617149353	80.03582306969572	33.375607149736915	0.0	259.0	259	1.36139069864025	1		23069.93658536588	23512.0	13003.0	30578.0	1.4188011E7	3031.2265506737526	-0.9809712295406375	-784.6998021616857	-0.007724059505977196	-0.0016863912655760555	1.39488812551824	1.3490694638347007	0.3728842767589118	1.0339631597273728	5.822579551531906	9.101805206134198	0.8832226981708355	0.9660883280757099
ID184020	184020	1	0.9906092286109924	80.0416372803531	33.36165631452769	0.0	261.0	261	1.354147725587727	1		23089.29769736842	23544.0	12791.0	31007.0	1.4038293E7	3069.5156208781727	-0.980983847391178	-776.0864008732553	7.86264266083223E-4	0.005768915005720715	1.394002672137435	1.329135741392586	0.5282175458571904	1.0488038420190895	5.760788911393204	9.117340282595144	0.8708743468178235	0.9626687847498016
ID180441	180441	1	0.9936555624008179	80.07696879541189	33.37883034611935	0.0	247.0	247	1.3547062522048299	1		23056.71663920922	23471.0	13013.0	30928.0	1.3995427E7	3066.0144346746906	-0.9811513704659826	-782.9057793350249	-0.004740809702405218	-0.00801328174048091	1.3984043130347241	1.3433184255744588	0.543465034501609	1.0410073191966442	5.765542037557713	8.976175136239998	0.8992229279438162	0.9719551282051284
ID135902	135902	1	0.9957796335220337	80.08716738770046	33.656135471753856	0.0	78.0	78	1.3479886591442554	1		23042.844112769464	23468.0	12955.0	30489.0	1.3894835E7	3042.8611719681576	-0.9811261585138864	-787.3149363317655	-4.5390898807054166E-4	0.010544391108590744	1.3758890278616132	1.3448248707454906	0.7221626586934278	1.0230990352661329	5.70850452358353	9.232695079638262	0.8415409000060048	0.9600319744204637
ID170206	170206	1	0.9952389597892761	80.01694049514413	33.50316004473087	0.0	208.0	208	1.354147725587727	1		23087.797029702975	23555.0	12947.0	30469.0	1.3991205E7	3073.13566732895	-0.9810849626086467	-779.3457534889267	0.00463737407534376	-0.014568304630893954	1.4075041347916974	1.3553821084976425	0.9010934422509125	1.0384555956340822	5.760788911393204	9.00790202961562	0.8921636360565177	0.9750603378921964
ID115932	115932	1	0.9968284964561462	80.18605901957761	33.49399506686909	0.0	2.0	2	1.3724590978652424	1		23236.87499999999	23699.0	13036.0	31092.0	1.449981E7	3034.146632137773	-0.9810677637661194	-793.7216801908453	-0.007038403234042678	8.333758029255891E-4	1.3936241795428037	1.3786613036575426	-0.01764847371502698	1.0108531920389476	5.91764207482223	9.093075859770497	0.8993669604887792	0.9673659673659676
ID184540	184540	1	0.9918104410171509	80.01553573551165	33.37517110090621	0.0	263.0	263	1.3502315702779666	1		23063.098006644508	23502.0	13071.0	30963.0	1.3883985E7	3075.692096462562	-0.9811704015754281	-781.4625391883067	6.577276493819903E-5	-3.965552066828267E-4	1.3904410772532738	1.3158431274584235	0.5196738222475447	1.056692130116557	5.727517028241589	9.02940251647682	0.8827916686175391	0.9686495176848874
ID117470	117470	1	1.0	80.14617241953188	33.45917686297675	0.0	8.0	8	1.3641662177265683	1		23237.70340356561	23671.0	12935.0	31004.0	1.4337663E7	3066.4474058316905	-0.9812099312511577	-791.4459221455239	-0.008701821324033084	0.0036237944588658998	1.4016429532696963	1.3409455070342085	0.49819455914534116	1.0452646628196947	5.84634518235449	9.67011902050369	0.7856528290858563	0.9594383775351015
ID185058	185058	1	0.9918155670166016	80.05227343150656	33.36130776140918	0.0	265.0	265	1.353588968507785	1		23053.975247524744	23549.0	12934.0	30712.0	1.3970709E7	3063.349641999484	-0.981036104033185	-778.6399380318408	0.0012868614449344643	0.016625476442905823	1.3906512912701443	1.340912031735992	0.9779275375314725	1.0370936037241445	5.756035785228688	8.924738898846918	0.9081180558218478	0.9758259468170827
ID163043	163043	1	0.9968277812004089	80.0091491453829	33.51371107264268	0.0	181.0	181	1.35860950942571	1		23113.97381342062	23607.0	12888.0	30590.0	1.4122638E7	3060.150064781998	-0.9810595020327743	-782.466664003133	-0.006505560784851241	0.01475689999479094	1.4033711860135045	1.361496369455801	0.38232304386512644	1.030756465824761	5.798813920709331	8.966837990221226	0.9062966830884055	0.9783480352846831
ID181987	181987	1	0.9904409050941467	80.05547601200638	33.35873983563058	0.0	253.0	253	1.3630566882890534	1		23029.846153846156	23460.0	13162.0	30755.0	1.4071236E7	3043.417064543006	-0.9811845144407325	-789.2140641980249	4.349825897492701E-4	0.004814221376196468	1.3735968189194117	1.3690548060930823	1.1559645055108632	1.0033176267349668	5.836838930025457	8.988288351787478	0.9078907262307553	0.9722882026920029
ID185571	185571	1	0.9905112981796265	80.02889616717528	33.389617726591425	0.0	267.0	267	1.3530299806794843	1		23072.95065789476	23511.0	12922.0	30799.0	1.4028354E7	3060.960019028101	-0.9810871245612313	-782.0337386336296	0.014859850339476198	-0.001889614247058518	1.4106273599427819	1.3421770127371615	0.4415581050830799	1.0509994930296314	5.751282659064173	9.695953033446754	0.7687649424118626	0.9409020217729388
ID182496	182496	1	0.9904822707176208	80.05050606864573	33.35844677743967	0.0	255.0	255	1.3496711919304127	1		23036.82918739638	23474.0	12974.0	31079.0	1.3891208E7	3069.8856340786965	-0.9811000439501641	-779.0816981056694	-0.01220789644643676	0.0026835494800275775	1.4050858729211335	1.3250900191867412	0.47504789545435294	1.0603701277468598	5.722763902077079	9.224022456092822	0.8452301687494251	0.9624300559552355
ID183009	183009	1	0.9904776811599731	80.0414044668497	33.3550560419849	0.0	257.0	257	1.3625015847480972	1		23057.19318181819	23489.0	12882.0	30511.0	1.4203231E7	3049.5608885586466	-0.981168049797757	-787.8566869268459	-0.002532244068227747	-0.013780433608834925	1.3953305653020311	1.36826979477217	-1.3021097690769403	1.0197773645470023	5.832085803860938	9.299558661813956	0.8474402595107882	0.9653815892997637
ID116453	116453	1	0.9968299865722656	80.1924022629993	33.49375201442912	0.0	4.0	4	1.3457420098175394	1		23259.13333333336	23736.0	13169.0	31099.0	1.395548E7	3108.9666721441477	-0.9811299168749563	-777.9651860456026	0.0070891728960401365	-0.003777571144994246	1.402846629696182	1.3148604459090847	0.7109001804895946	1.0669167469907912	5.689492018925465	8.866062866258899	0.9095398751856084	0.9763458401305052
ID116965	116965	1	0.9904659986495972	80.16403195656562	33.46931461989237	0.0	6.0	6	1.3647206441740576	1		23266.678571428565	23741.0	12848.0	31008.0	1.4332274E7	3061.7202105573256	-0.9810997614707668	-788.9414422938048	-0.004326785682977413	0.00711328365939337	1.3973605428159468	1.3548960426455692	0.4746738685614933	1.031341519078808	5.8510983085190045	8.99695083884652	0.9083569936297379	0.9738924050632911
ID127717	127717	1	0.9936308264732361	80.11411607427351	33.53382000575025	0.0	47.0	47	1.3552645486440285	1		23096.554276315794	23557.0	13156.0	30509.0	1.4042705E7	3054.1604638148337	-0.9809904266173746	-780.50867927637	0.020370900860921044	0.008174563466227523	1.422156637159681	1.322398349164753	0.7180256536000281	1.0754373960447976	5.770295163722235	9.13763617609463	0.8684406995055953	0.9766693483507639
ID136426	136426	1	0.9936360716819763	80.092720207401	33.673007425274925	0.0	80.0	80	1.354147725587727	1		23063.796052631602	23509.0	12859.0	30727.0	1.4022788E7	3031.462215000026	-0.9811261047675348	-790.9916817837511	0.023651787861521736	0.005773922966529074	1.4219115824106607	1.3240167326014551	0.6738960246111985	1.0739377738956968	5.760788911393203	9.513488789997846	0.7998567320720454	0.9573459715639806
ID144618	144618	1	0.9936589598655701	79.9930594666479	33.67482644436852	0.0	111.0	111	1.3491105808192347	1		23112.00827814569	23577.0	12818.0	30769.0	1.3959653E7	3065.696394461777	-0.9811336887404053	-784.1149421234566	-0.0036495975173207454	-0.0024606155889716572	1.3875742319811488	1.3297543622157937	0.7661732816915438	1.043481616912321	5.7180107759125525	9.211097762756959	0.8468998384027981	0.9717285945072696
ID117995	117995	1	0.9902438521385193	80.13416755943241	33.46753498939347	0.0	10.0	10	1.355264548644028	1		23242.558484349258	23705.0	12827.0	31138.0	1.4108233E7	3083.1660278417216	-0.9810756449076988	-781.62496483753	-0.007631656522329753	0.019301515207155735	1.4009923427658784	1.35087609035244	0.4523937864803562	1.0370990742758377	5.77029516372223	8.922425856490026	0.910839796104809	0.9774557165861515
ID136937	136937	1	0.9968154430389404	80.06317133037062	33.71910186721484	0.0	82.0	82	1.3558226151896662	1		23055.16803953873	23445.0	12926.0	30725.0	1.3994487E7	3042.637852871964	-0.9811705609528859	-789.6872949184233	0.0193321930813424	0.008519964427940582	1.4135933879112719	1.342447242467808	0.4232798408482011	1.0529973493130922	5.775048289886747	9.0621992339885	0.8836866053063261	0.9727782225780623
ID154349	154349	1	0.9944537281990051	79.94161106647117	33.62841106278345	0.0	148.0	148	1.3569380597347223	1		23173.13278688522	23642.0	13157.0	30717.0	1.4135611E7	3051.3711850208374	-0.981044807297915	-786.1046126959153	-0.002768414002784931	0.007909303977983216	1.3984226324638624	1.3420850106763442	0.6644996870120912	1.0419776849747595	5.7845545422157745	9.038485653406843	0.8897918803799629	0.9720447284345046
ID154864	154864	1	1.0	79.9920590477753	33.59488516712647	0.0	150.0	150	1.346304023627722	1		23206.12292358804	23648.0	12968.0	30566.0	1.3970086E7	3080.7337287828013	-0.9810173245270741	-778.5700163751953	-0.0020164780888200107	0.004268618056672566	1.419779143921879	1.3027487213790703	0.490405248504867	1.08983345799712	5.694245145089978	9.050348500326661	0.8736056186044129	0.9669087974172721
ID119026	119026	1	0.9952447414398193	80.1319423887749	33.46066903669036	0.0	14.0	14	1.3502315702779673	1		23223.648424543946	23669.0	12778.0	30952.0	1.400386E7	3103.72159671958	-0.9811939022229541	-780.7892701322628	-0.005863035654365343	0.006230071551673527	1.3730875940254716	1.3462811678102393	0.4921537842368132	1.019911461926511	5.727517028241596	9.080970947234878	0.8727938563984448	0.9678714859437748
ID186097	186097	1	0.99685138463974	80.05485420939111	33.42750305059101	0.0	269.0	269	1.345742009817539	1		23042.06030150755	23536.0	13173.0	30967.0	1.375611E7	3079.0071505714895	-0.981218173930608	-781.9309007313997	-0.005187425002216883	-0.0020729425716059314	1.3879722818034874	1.3231849043616124	0.6836742281988326	1.0489632078089135	5.6894920189254625	9.280000553316166	0.830208837964781	0.9661016949152543
ID137460	137460	1	0.9936314821243286	80.08777810343763	33.65872160286912	0.0	84.0	84	1.364166217726568	1		23059.44155844154	23443.0	12914.0	30798.0	1.4204616E7	3031.6865042404474	-0.9811373785058265	-791.2655576446123	-2.3599908394533018E-4	0.00771394972310096	1.3978534051576157	1.3577562389776274	0.6760947610146315	1.0295319329264736	5.846345182354488	9.201585103355086	0.86769885280394	0.9669811320754719
ID137972	137972	1	0.9952407479286194	80.04918061862881	33.65997924772579	0.0	86.0	86	1.350791716151586	1		23052.35157545603	23463.0	12750.0	30367.0	1.3900568E7	3037.920073755768	-0.9810559391726196	-785.9403361760965	-0.00413712366672157	-0.006426535334407464	1.398731079300735	1.3371128282930007	0.8918063730469201	1.0460830602353866	5.732270154406104	8.910677212413843	0.9072251695194843	0.9694533762057883
ID186618	186618	1	0.9968279004096985	80.05707179046053	33.436057814924645	0.0	271.0	271	1.3530299806794843	1		23051.368595041313	23490.0	13102.0	30365.0	1.3946078E7	3054.6264018652682	-0.9810853222645732	-782.846189291865	-0.0069794746022534835	-0.0032977528661751825	1.3790379727935163	1.3352870300232669	0.330181964123163	1.0327651971347966	5.751282659064172	9.164576869656878	0.8604977515665343	0.9703287890938254
ID187130	187130	1	0.9968221187591553	80.07423173748855	33.4723464518669	0.0	273.0	273	1.3636115658566281	1		23052.14772727272	23511.0	12854.0	30752.0	1.4200123E7	3048.5306570147955	-0.9810642226801214	-783.5471285153552	-0.0056102251828390685	0.005698754973335129	1.4095961320463994	1.3376887261482329	0.5497665185695955	1.053754961443996	5.841592056189971	9.061815526150292	0.893944702864999	0.9692429022082024
ID145144	145144	1	1.0	79.97847402433597	33.57277138240111	0.0	113.0	113	1.3563804521255052	1		23134.613114754076	23587.0	13104.0	30967.0	1.4112114E7	3055.253707345444	-0.9812169125961765	-791.1211639120493	0.00557179081621352	0.009208111533181094	1.3838645036433714	1.3484922010901899	0.20393139901139215	1.0262310026892145	5.779801416051264	9.480220283481902	0.8081387351162755	0.949258391881343
ID138489	138489	1	1.0	80.08566317183536	33.587170080813735	0.0	88.0	88	1.3418013219730562	1		23074.986622073564	23523.0	12677.0	30506.0	1.3798842E7	3076.33828700651	-0.9812573817797409	-785.398452058509	0.03567672221039897	0.007794905203287563	1.4549105118958365	1.2681750361169424	0.5504882916575257	1.1472473991844725	5.656220135773856	9.367093571752802	0.8100772772786375	0.9620048504446239
ID118524	118524	1	0.9968334436416626	80.15849386196582	33.424578562594775	0.0	12.0	12	1.3597226677520884	1		23340.599673202625	23678.0	13175.0	31284.0	1.4284447E7	3100.4895529503174	-0.9809150969174217	-773.843596176887	-1.463280739600985E-4	0.0016312015167837509	1.3841543083852745	1.3460706959704793	1.038746249081378	1.0282924310950383	5.808320173038361	9.580570076865792	0.7952024479792162	0.9494949494949495
ID146688	146688	1	0.9947490692138672	79.99835523548086	33.60396573474207	0.0	119.0	119	1.3502315702779666	1		23095.57973421924	23589.0	12919.0	30812.0	1.3903539E7	3061.0972016024743	-0.9810559248486173	-781.4516284653126	-0.0032947779684704137	6.572025706960584E-4	1.3725048358071903	1.3265798742576465	0.664617095985505	1.0346190700166045	5.72751702824159	9.226543359108392	0.8454699942056865	0.9709911361804999
ID170753	170753	1	0.988944947719574	79.9951786063688	33.53417457189659	0.0	210.0	210	1.3513516298403572	1		23103.53807947018	23628.0	12794.0	30472.0	1.3954537E7	3050.4652479681927	-0.9811035696264209	-786.4615431514516	0.005857781974068163	0.006048597912608848	1.3752535549018707	1.3485333171015406	-1.4546965526821427	1.01981429562138	5.7370232805706145	9.539669990725685	0.7921907621740397	0.9586973788721208
ID171271	171271	1	1.0	80.02638348530606	33.52056473076134	0.0	212.0	212	1.3658288218996342	1		23146.406807131276	23585.0	13054.0	30706.0	1.4281333E7	3047.1962456066576	-0.9811795913435969	-792.0135466639815	-0.009743535341387567	-0.002811606152940029	1.4084530648928304	1.3482151203909942	0.9428546161980712	1.044679772234246	5.860604560848035	9.01314795455375	0.906565697485788	0.9777954004758134
ID146180	146180	1	0.9968256950378418	79.979083833531	33.62882589967806	0.0	117.0	117	1.3580525881030971	1		23125.360655737706	23559.0	13022.0	30893.0	1.410647E7	3041.2677582599385	-0.9810425855325964	-786.9961486594717	0.00561009990277286	0.003724215680714317	1.4050828580579062	1.347291755725375	0.40405031647832135	1.0428942744486822	5.794060794544804	9.496265988010348	0.8073970728601068	0.9560784313725487
ID155396	155396	1	0.9947178363800049	79.97131774350795	33.56007447534832	0.0	152.0	152	1.3519113116327697	1		23163.575657894744	23625.0	13111.0	30429.0	1.4083454E7	3074.2844185588906	-0.9810629280426414	-780.6845556175964	0.0034164907482201632	0.0034757617519730684	1.3833411086805865	1.3339957353659853	0.8802998564858656	1.036990652973162	5.741776406735135	9.284311356371363	0.8370603054990736	0.9579698651863598
ID164107	164107	1	0.9934447407722473	80.04117190643058	33.483414772199566	0.0	185.0	185	1.360278905315855	1		23102.459546925547	23586.0	13040.0	30231.0	1.427732E7	3015.1573013435786	-0.9811207736422655	-796.3729818697201	-0.025655028641819726	0.016367784008001488	1.4248015430448646	1.3326374209192093	0.3808507139699833	1.0691591881474283	5.813073299202879	9.044206722242109	0.8930477947773686	0.967563291139241
ID155913	155913	1	0.9968230128288269	79.98526612730794	33.530089550473534	0.0	154.0	154	1.338979444355446	1		23141.45193929172	23641.0	12978.0	30460.0	1.3722881E7	3101.354533756905	-0.981271541393491	-781.9092521935656	-0.003694087465991417	0.0029999556192038795	1.4027216172281116	1.2799123238408234	0.6261115108636244	1.0959513328372026	5.632454504951273	9.502612498614914	0.7838293420459225	0.9495192307692308
ID139020	139020	1	0.9921596050262451	80.03506882621768	33.62292570396835	0.0	90.0	90	1.3395442954433654	1		23072.421140939612	23537.0	12930.0	30359.0	1.3751163E7	3054.425273283554	-0.9812555597454613	-790.8667475773764	-0.008689311773522649	0.012668295980438829	1.3861824839940853	1.3076287440335883	0.7018935326132211	1.0600734270479444	5.6372076311157855	9.175255738462633	0.8414678725248772	0.9681632653061227
ID187660	187660	1	0.996833324432373	80.07096692166512	33.49315786860258	0.0	275.0	275	1.344617277477447	1		23014.509151414335	23481.0	12755.0	30352.0	1.383172E7	3065.977856573566	-0.9810676408376524	-777.9593684313193	-0.004343566122561875	-5.472448006685247E-4	1.3810306711762848	1.3324250434941982	0.8774084256331214	1.0364790709386709	5.679985766596434	8.996509085069643	0.8818791314914969	0.9590690208667735
ID119569	119569	1	0.9917652010917664	80.13432216363726	33.46352182544045	0.0	16.0	16	1.3625015847480975	1		23214.930081300827	23701.0	12971.0	30833.0	1.4277182E7	3054.0198702804128	-0.9810761258840046	-788.16686758053	0.009126329774191005	0.007187973590133447	1.4213849588330136	1.333774820628544	0.6812840037130623	1.0656858540508234	5.83208580386094	8.945319034135323	0.9158874336568182	0.977689243027888
ID120081	120081	1	0.9913959503173828	80.13655872977138	33.46356388189506	0.0	18.0	18	1.345179761198966	1		23194.87979966611	23682.0	12963.0	31042.0	1.3893733E7	3097.0418762943827	-0.981072186015616	-776.3821617499631	0.002169788688977218	-8.189417129512879E-4	1.3737724237048385	1.3256399875435843	0.7641234377491232	1.0363088294058207	5.684738892760953	9.264139047184331	0.8323581880729873	0.9583333333333335
ID121105	121105	1	0.9917634129524231	80.19482278379591	33.46680602118648	0.0	22.0	22	1.3602789053158553	1		23174.58333333335	23634.0	12967.0	30890.0	1.4182845E7	3076.471433705489	-0.9810537334413009	-780.1142211561325	-0.006432950451954475	0.007614375870504113	1.3861791188163095	1.359644347653031	0.6471257776846832	1.0195159647514307	5.813073299202881	8.879124103303198	0.9265639753188419	0.9807538091419407
ID156433	156433	1	0.990517258644104	79.9749661197281	33.56147249730361	0.0	156.0	156	1.3485497366541472	1		23180.308333333338	23707.0	13026.0	30618.0	1.3908185E7	3075.9455063216456	-0.9811487219311272	-784.4488122401141	0.0014257260754220737	0.0064090604950442194	1.3922340738071055	1.3219819860641708	0.742399843206616	1.0531414864071564	5.713257649748039	8.958467899277595	0.8945944307458846	0.9709208400646199
ID147222	147222	1	1.0	79.98430641524183	33.6227557689538	0.0	121.0	121	1.3541477255877257	1		23131.212520593075	23593.0	13034.0	30430.0	1.4040646E7	3045.963979378509	-0.9811096167445758	-788.8245070490841	-0.0060543657598102875	-0.0020854179485253195	1.3854284866450737	1.337385250112159	0.7050120421780698	1.0359232588581977	5.760788911393193	9.190087990811934	0.857141429155967	0.9649681528662416
ID128279	128279	1	0.9968309998512268	80.09971327185168	33.580535415097735	0.0	49.0	49	1.355264548644029	1		23065.587171052615	23520.0	12908.0	30750.0	1.4023877E7	3054.7343409111522	-0.9810865217006567	-783.3520189102252	0.002351090215724389	-0.011681317178366174	1.3857176949134424	1.3502868123447522	0.5134301478287848	1.0262395235180923	5.7702951637222375	9.31574962945449	0.8355496797645033	0.9566587864460208
ID120600	120600	1	0.9968432784080505	80.166437051415	33.46450055478101	0.0	20.0	20	1.346865802923453	1		23165.44093178035	23650.0	12993.0	30739.0	1.392243E7	3086.331723409167	-0.981045126460133	-776.9553422262632	0.0034140523328210037	0.0026234965365223724	1.3731171003028348	1.3396959481084822	0.8343360323280262	1.0249468188968847	5.698998271254494	8.970237198950016	0.8900215757533524	0.9630522088353416
ID163608	163608	1	0.9920903444290161	80.01601424734616	33.522047925248145	0.0	183.0	183	1.3367176531387026	1		23099.58080808081	23599.0	13066.0	30680.0	1.3721151E7	3091.052230187819	-0.9810157947594682	-772.3449837650709	0.0031958897880885744	-0.002704402844384779	1.3806170983392467	1.3075232480065984	0.57836913032395	1.0559025244438938	5.613442000293206	8.951825394509237	0.8802699944261183	0.9752270850536735
ID121629	121629	1	0.9920575618743896	80.21034254484924	33.473979325787425	0.0	24.0	24	1.3591662025486115	1		23162.790507364985	23546.0	13031.0	31041.0	1.4152465E7	3058.402431781896	-0.9811135753219823	-786.8569381617318	0.008038771290114934	-0.005763275145213322	1.3848070399274184	1.348301656418801	0.32636702451853705	1.0270750861536273	5.80356704687385	9.241171696447152	0.8539860795537731	0.9652173913043478
ID129309	129309	1	0.9968423843383789	80.0604347248926	33.70548061406878	0.0	53.0	53	1.3541477255877266	1		23060.009884678784	23465.0	12934.0	30441.0	1.3997426E7	3028.062705605195	-0.9811779488305437	-793.9724806601305	0.007275493736449337	0.004253989380868976	1.3931204259371592	1.3345556981944084	0.765643305955557	1.0438833147406184	5.7607889113932	9.03177967768512	0.8874525800688685	0.9711538461538463
ID171807	171807	1	0.9920684099197388	80.08634865355312	33.36369830192909	0.0	214.0	214	1.3530299806794843	1		23126.29016393444	23573.0	13075.0	30647.0	1.4107037E7	3062.2431263581493	-0.9810781994451014	-783.1364939581963	-0.009040634669194315	-0.0034952678229838298	1.3875301664350572	1.3384851798858066	0.13783882628255728	1.036642158827216	5.751282659064172	8.928076727114021	0.9066898388477311	0.9765940274414863
ID128801	128801	1	0.9947240352630615	80.0878023639488	33.62069560789753	0.0	51.0	51	1.3597226677520882	1		23058.425774877633	23500.0	12903.0	30490.0	1.4134815E7	3009.740888971398	-0.9809727325245167	-789.9708277471449	0.005417214681251053	-0.0014282943118862593	1.4101973261765395	1.336538912459753	0.8006487578047566	1.0551113125327762	5.80832017303836	8.758632030680353	0.9514541175733744	0.9862792574656982
ID129824	129824	1	1.0	80.06175396936155	33.622826262247216	0.0	55.0	55	1.346865802923453	1		23041.83028286189	23471.0	12984.0	30408.0	1.384814E7	3041.3022766267018	-0.9810807146799443	-785.7554356561603	0.0026235673940417197	-5.075971711561969E-4	1.3815221445618282	1.327948187811381	0.4759653789752957	1.040343408908704	5.698998271254495	9.128204987139684	0.8594836525533623	0.9576677316293936
ID140064	140064	1	0.9949949383735657	80.01339593177974	33.54734999996171	0.0	94.0	94	1.329340254631171	1		23127.712328767117	23674.0	12957.0	30889.0	1.3506584E7	3116.784119593405	-0.9812926509094173	-778.4706544037302	0.015785200308145602	0.01731831351853626	1.4009885030636569	1.2991607962753842	0.11094400439063382	1.0783796024943229	5.551651360154502	9.115965281529718	0.8395116436044582	0.9692946058091286
ID172326	172326	1	1.0	80.15719267639916	33.795175568480545	0.0	216.0	216	1.6271731114965649	1		23742.47771428573	23407.0	12559.0	35896.0	2.0774668E7	3867.7372340392667	-0.9803495030177581	-612.5005284306733	-0.026511101535045243	0.07737948171589347	1.914867384409553	1.4267255754327672	-1.5137644277465576	1.3421413461581202	8.317970787902727	16.249598746609554	0.3958603206668024	0.841750841750842
ID189222	189222	1	0.9936661124229431	80.05003698004411	33.47147149156027	0.0	281.0	281	1.3451797611989655	1		23008.692821368957	23505.0	12817.0	31021.0	1.3782207E7	3074.0991179675484	-0.9810230742369433	-773.8511621063086	-7.906128222489667E-4	0.008589917307309807	1.3604809196355103	1.335841599778515	0.92443995997111	1.0184447915539392	5.684738892760949	9.1105087281179	0.8606669551065964	0.9637389202256251
ID188197	188197	1	0.991657555103302	80.08185795661309	33.486517370842	0.0	277.0	277	1.3401089084486038	1		23027.869346733696	23491.0	12707.0	30801.0	1.3747638E7	3079.884703730028	-0.9810146411776822	-772.6912119068635	0.002913241910282669	0.013079552693816672	1.4130328847603602	1.3285434684900357	0.6587222862666747	1.0635955226714195	5.641960757280307	8.848157365333611	0.9055954860716631	0.9753492193919471
ID130345	130345	1	0.9968346953392029	80.0340355089798	33.68574210328686	0.0	57.0	57	1.350791716151586	1		23013.158940397345	23421.0	12837.0	30568.0	1.3899948E7	3038.402757151015	-0.9811962671294822	-790.4469090243118	-0.006097163467871356	-0.008286807480093274	1.3956636239271512	1.3435617572067198	0.5316960761308924	1.0387789146579698	5.7322701544061045	9.090901689094403	0.871610777114695	0.965572457966373
ID130857	130857	1	0.994467556476593	80.05127636257144	33.65238201976734	0.0	59.0	59	1.3519113116327697	1		23025.795041322315	23501.0	12973.0	30727.0	1.3930606E7	3053.688712463072	-0.9810365912027151	-780.1689564145934	-0.00895028493961803	-0.003545277980733628	1.3786419199068245	1.3595729691467404	1.2599464221136336	1.014025691296328	5.741776406735135	8.932878702368992	0.9042182469522574	0.9741935483870964
ID147752	147752	1	0.9968350529670715	79.96602062985113	33.65712902079021	0.0	123.0	123	1.3602789053158542	1		23141.497553017907	23556.0	12919.0	30972.0	1.4185738E7	3031.8277095188664	-0.9811064508316422	-792.7194623067688	0.0011600111970843671	0.006128143016139864	1.3945921752988628	1.3516470521485606	1.0273686283879373	1.0317724387309817	5.8130732992028715	9.047158627987994	0.8924651228122144	0.9690966719492867
ID157992	157992	1	0.9882082343101501	80.00649274588547	33.58245419704482	0.0	162.0	162	1.348549736654147	1		23126.48837209301	23573.0	13121.0	30802.0	1.3922146E7	3079.3577345396075	-0.9811332125195524	-781.1052620235812	-0.00288598674080869	0.0035965769119129655	1.3900997996099969	1.3209926388810553	0.7695110947171132	1.052314569131497	5.713257649748037	9.11947383288109	0.8632848327903261	0.9608313349320545
ID122154	122154	1	0.9952449798583984	80.22107479418831	33.48524053286353	0.0	26.0	26	1.356380452125506	1		23113.765188834164	23548.0	13042.0	30677.0	1.4076283E7	3053.493421428517	-0.9811199164089656	-786.7230652023635	0.002600289412791569	-0.0032172247383726684	1.3967049813607326	1.3328098468369356	0.7340542147520774	1.0479401729177158	5.77980141605127	9.261408019256015	0.846776399734643	0.9635499207606969
ID164649	164649	1	0.9968494772911072	80.05408464215223	33.49844365948048	0.0	187.0	187	1.356380452125505	1		23085.792763157933	23571.0	12850.0	30571.0	1.4036162E7	3069.619846676562	-0.9810701593194684	-779.5487898268301	-0.0035595594598042506	0.0022130877473452867	1.405174516902076	1.3195751423827073	0.3580058590869006	1.064868889819192	5.779801416051262	9.14127242728773	0.869179504981011	0.9704708699122107
ID188713	188713	1	0.9968419671058655	80.05159957142264	33.487873229781655	0.0	279.0	279	1.3429284127404295	1		23008.0686767169	23502.0	12851.0	30611.0	1.3735817E7	3081.81443226876	-0.9810044126221154	-771.1198976889539	0.0010065974578578143	-1.0516656135378986E-5	1.3912584115314348	1.319150269641591	0.780929813403047	1.0546625684346298	5.665726388102887	9.215730830629868	0.8383124160309151	0.9589702333065168
ID131373	131373	1	0.9936563372612	80.01246104633937	33.6961794389851	0.0	61.0	61	1.3502315702779661	1		23029.044776119412	23485.0	12889.0	30639.0	1.3886514E7	3038.7486096434022	-0.9810627821278812	-785.2207569928164	0.010441299832015277	0.0017435218941556376	1.3910067076312573	1.3393188725872638	0.652766456197927	1.0385926280155706	5.727517028241586	9.065950447309374	0.8756883483358648	0.9733441033925687
ID165168	165168	1	1.0	80.05647160093892	33.542514491018174	0.0	189.0	189	1.3496711919304116	1		23099.038205980058	23549.0	13000.0	30503.0	1.3905621E7	3061.416626433113	-0.9810035643046904	-779.2914650970708	-0.010915876612735076	-0.004039492836557492	1.3826776288881168	1.3370184451227345	0.6242673758603433	1.0341500028903423	5.7227639020770695	9.132938501728638	0.8621734135099001	0.9694041867954908
ID189744	189744	1	0.9904748797416687	80.03674301498242	33.45060913455375	0.0	283.0	283	1.359166202548611	1		23031.25531914894	23481.0	12991.0	30809.0	1.4072097E7	3045.5828918449606	-0.9811651098470947	-787.8729423700184	-0.01720087008014727	0.012393822831260682	1.3932461242466674	1.3533028164484813	0.9741558673216446	1.0295154250125709	5.803567046873845	9.171348713544306	0.8670386491650754	0.9752396166134188
ID131895	131895	1	0.9952539801597595	80.03649576866712	33.54998681939261	0.0	63.0	63	1.3636115658566281	1		23056.823817292017	23475.0	12966.0	30496.0	1.4133833E7	3026.4729145066326	-0.9811817298803265	-794.4424458896467	0.011707165047925596	-8.963576207548806E-4	1.4063308175939044	1.3569592284309338	0.4881300246173864	1.0363839886479564	5.841592056189971	8.887295268257795	0.929398293123753	0.981629392971246
ID158521	158521	1	0.9917932152748108	80.0269499617642	33.60772826206656	0.0	164.0	164	1.346865802923453	1		23130.823333333316	23606.0	13096.0	30701.0	1.3878494E7	3067.9252649264745	-0.9810168123144394	-779.2622174291807	0.007231587265921862	5.506784944546226E-5	1.387416761789365	1.3367370955261126	0.6764273578809323	1.037912964660643	5.698998271254493	9.138434612137512	0.857560506016989	0.9771801140994288
ID122684	122684	1	0.995246171951294	80.20615210167607	33.491254102678525	0.0	28.0	28	1.3641662177265685	1		23120.37337662337	23563.0	13054.0	30758.0	1.424215E7	3033.8565620716163	-0.9810350754631657	-788.4301278357639	-0.002996458218710547	-0.010958319695229955	1.410876552715677	1.359847346528243	1.0445003893263602	1.0375256872160792	5.846345182354493	9.04918045865736	0.8971722240524062	0.9777424483306837
ID123199	123199	1	0.9952341318130493	80.21440751603448	33.475594034753875	0.0	30.0	30	1.3541477255877274	1		23106.25165562912	23585.0	12982.0	30839.0	1.3956176E7	3084.3511117700577	-0.9811098226448128	-778.1749963314127	0.0014941943736539105	0.0017470570202601978	1.4026365517224328	1.342072436936302	0.8742005590826355	1.0451273069316491	5.760788911393207	8.853985724978555	0.9234517126882866	0.9789983844911146
ID159555	159555	1	0.9920667409896851	80.01014143389267	33.67022963480608	0.0	168.0	168	1.3613906986402498	1		23094.519543973936	23514.0	12808.0	30745.0	1.4180035E7	3031.1299163454255	-0.9811358440656565	-792.5490337989004	0.004172236878460137	-0.010628827169272036	1.38789837883981	1.3610969302227818	1.4037313640356763	1.0196910653619955	5.822579551531905	9.27012074645894	0.8514409090651336	0.9592795614722001
ID140608	140608	1	0.9952552318572998	80.05948776069935	33.516940461898685	0.0	96.0	96	1.3485497366541477	1		23140.28192371477	23658.0	13129.0	30572.0	1.395359E7	3060.3199814440204	-0.9810493015915455	-782.8839982543087	0.001937907779257934	0.008436051381595183	1.3838343709878844	1.3205741128369475	0.3404800718533706	1.0479036030889906	5.7132576497480425	9.344926657363814	0.8221326185142405	0.9539682539682541
ID190272	190272	1	0.9952617883682251	80.03001776545841	33.39848936201455	0.0	285.0	285	1.3785088366949119	1		23051.71360759494	23459.0	12895.0	30414.0	1.4568683E7	2991.322958931765	-0.9810352321940006	-797.2728617910664	0.024110515538197583	0.006111409945119665	1.4128828968591098	1.3676560942724605	0.3174411098428137	1.0330688414843852	5.969926462631897	9.59811964021429	0.8143414245228909	0.9683885890516575
ID159044	159044	1	0.9917891025543213	80.01204194725501	33.65740072417723	0.0	166.0	166	1.3591662025486104	1		23101.85970636214	23531.0	12877.0	30571.0	1.416144E7	3035.381325425695	-0.9810650900726171	-788.6753343018553	0.0015113900130074135	-0.004919398862231968	1.4199407023630035	1.3226242229600493	0.8208925804290831	1.073578328382009	5.803567046873841	9.30059180059006	0.8431089557960041	0.965217391304347
ID132421	132421	1	0.9961887001991272	80.04140759857997	33.63275495265287	0.0	65.0	65	1.3479886591442545	1		23076.57929883136	23535.0	12947.0	30644.0	1.3822871E7	3051.692463691038	-0.9811928877494894	-789.0289499248069	-0.00523612924681529	-0.003970613432990878	1.3980710291449823	1.3216785443931238	0.46660057402194366	1.057799595125406	5.708504523583522	9.070595189726042	0.8718878846264738	0.9662107803700722
ID165704	165704	1	0.993621289730072	80.06153018687611	33.558719809086895	0.0	191.0	191	1.3691479733843266	1		23067.074074074077	23474.0	12960.0	31008.0	1.4324653E7	3010.1622292024545	-0.9810691856197665	-794.2604580393835	0.006138561596640557	0.0054088793645798525	1.4204887414290661	1.340057628670355	0.6677301169579278	1.060020637200892	5.889123317835132	9.55255472967261	0.8110011001965892	0.969483568075117
ID190796	190796	1	0.9902584552764893	80.0338920355581	33.39673549605931	0.0	287.0	287	1.3530299806794843	1		23051.77649006624	23522.0	13103.0	30388.0	1.3923273E7	3044.7911345081957	-0.9810654707300348	-784.5495313737281	0.0018551576708689139	-0.0015081531901373693	1.4097747388882906	1.325156330283799	0.5456364342443596	1.0638554159012843	5.751282659064172	8.826001644675403	0.9277833371627535	0.9781729991915925
ID123726	123726	1	0.9968292117118835	80.20465531687432	33.48049180627866	0.0	32.0	32	1.35860950942571	1		23117.76190476191	23575.0	13020.0	30500.0	1.4078717E7	3052.4396359381726	-0.980999515520414	-782.0469308863363	-0.002249828980054769	0.0035418641468293144	1.3874304254945535	1.3501828720739313	0.9083513617987923	1.0275870433487344	5.798813920709332	9.095650003982081	0.8808086189928525	0.9705648369132859
ID141139	141139	1	0.9914395213127136	80.0292319333664	33.5675561086985	0.0	98.0	98	1.3485497366541475	1		23102.714285714275	23529.0	13071.0	30555.0	1.3907834E7	3062.990450620807	-0.9810631856105579	-781.5151775049713	-0.00752258491433195	0.004614612988225438	1.388571403526358	1.331696790927603	0.7922034862897014	1.0427083800052854	5.713257649748042	9.096033468945953	0.86773991407724	0.9570063694267514
ID148314	148314	1	0.9910284280776978	79.95779793745209	33.67286067550647	0.0	125.0	125	1.3507917161515854	1		23162.779436152596	23647.0	12834.0	30705.0	1.3967156E7	3059.2914721771613	-0.9812592305247495	-792.8593421446565	-0.002689036582711324	-0.008718426266971946	1.4121863521156044	1.3161719881469256	0.9537764031491194	1.0729497093338538	5.732270154406098	8.876934139445286	0.9141353813056043	0.977309562398703
ID160091	160091	1	0.9968115091323853	79.99596871775539	33.66601878139528	0.0	170.0	170	1.353588968507784	1		23098.17792421748	23532.0	12887.0	30747.0	1.4020594E7	3050.1955114483585	-0.9810750595485193	-785.1411760638821	-0.0016175877301563026	-0.009091761844204755	1.4003871700482868	1.3282653915084244	0.8500734306665614	1.0542977171587362	5.756035785228678	8.979360205675336	0.8971035229534763	0.9726907630522091
ID132958	132958	1	0.9968437552452087	80.05564828111808	33.61659201189885	0.0	67.0	67	1.3507917161515863	1		23068.698175787755	23513.0	13065.0	30422.0	1.3910425E7	3037.6221912089245	-0.9810366735338829	-785.7602348363574	0.009866476903963254	0.003596976107674657	1.4129219959042518	1.3572560594954703	0.6845226278579291	1.041013584739105	5.732270154406106	9.242343861824256	0.8432809102399162	0.9741518578352176
ID124764	124764	1	0.9904789328575134	80.15728022743068	33.47472552922543	0.0	36.0	36	1.3613906986402502	1		23102.50567260939	23560.0	12925.0	30936.0	1.4254246E7	3038.4163948816004	-0.9809955613698136	-784.971315920092	-0.004734430160637156	0.015377799590774049	1.4032250768246943	1.3563585794265216	0.34460352692868623	1.0345531765043934	5.822579551531908	9.116837683730967	0.8803124611257496	0.9607843137254903
ID124254	124254	1	0.9936758279800415	80.1680893381707	33.473715261609584	0.0	34.0	34	1.3602789053158548	1		23092.797385620925	23549.0	12887.0	31013.0	1.4132792E7	3049.2405968491075	-0.98102851490306	-783.24052429999	-0.0025284462808475142	0.008165400647451665	1.4252789698662252	1.3288884659298275	0.5679063931876583	1.0725346832391633	5.813073299202878	9.164768536356084	0.8697063905122414	0.9599686028257457
ID166240	166240	1	0.9880342483520508	80.02946332119775	33.570898166036464	0.0	193.0	193	1.3440545583578132	1		23078.033277870225	23557.0	12926.0	30947.0	1.3869898E7	3071.0457174862663	-0.98105985078497	-778.4928280966739	-0.01075939343145971	0.0015019336251242206	1.3878792737254304	1.3216958125192935	0.6848660605951268	1.0500746545303674	5.675232640431913	8.797199306554894	0.9215197985093451	0.971521562245728
ID173921	173921	1	1.0	80.44377196415644	33.55133887860704	0.0	222.0	222	1.676631377497567	1		23282.105376344058	23214.0	12837.0	34556.0	2.1652358E7	3696.141738051233	-0.9808837750575784	-646.4263451197477	0.0487561645969517	-0.013710900451468984	1.818504169477669	1.4985210987606972	0.7351934480151842	1.2135325762057025	8.831308413670433	15.460755754669952	0.4642730527241234	0.9085574572127147
ID191334	191334	1	0.9952645897865295	80.04520717395125	33.40756988189772	0.0	289.0	289	1.3669361012236936	1		23017.42215088284	23495.0	12921.0	30504.0	1.4339854E7	3001.006379424707	-0.9811039543263721	-796.4597921793599	-0.01647315264724511	-0.008661468122946854	1.4100285993157544	1.3432834028844658	0.6497011243216175	1.0496880973054272	5.870110813177069	9.217476348162625	0.8682246262584764	0.9693877551020416
ID141669	141669	1	0.9968284368515015	80.00295938884295	33.580247940741764	0.0	100.0	100	1.3558226151896666	1		23130.11842105263	23579.0	13106.0	30687.0	1.4063112E7	3037.900438340273	-0.9810267028794748	-787.3581664499347	0.0035764360468296718	-4.504904523937276E-4	1.3863686240805466	1.3373549728870031	0.701043676363079	1.0366496944993862	5.775048289886751	9.068609753169566	0.8824377065539336	0.9720000000000005
ID125294	125294	1	0.9968346953392029	80.12804465675994	33.46942850913249	0.0	38.0	38	1.362501584748098	1		23090.53709677419	23515.0	12915.0	30981.0	1.4316133E7	3017.543405452727	-0.9810536781760009	-792.4618520666103	3.55486760829332E-4	0.008226738403650721	1.4026045028501977	1.345283147385705	0.02634763479692284	1.0426091381400902	5.832085803860943	8.842186248867838	0.9373773424450665	0.9847512038523273
ID149357	149357	1	1.0	79.67846890921034	33.37587994787876	0.0	129.0	129	1.6914551985222819	1		23450.071881606793	23343.0	12272.0	36453.0	2.2183768E7	4060.1868444394026	-0.9807780906831346	-589.3894882103336	0.0313623800130981	-0.0193999145265314	1.8191088287696884	1.551658934485908	0.4473795796878222	1.1723638412666966	8.988161577099467	15.328371233324942	0.48071615262620154	0.921091086215295
ID160627	160627	1	0.9968199133872986	80.00367006756555	33.670926495307995	0.0	172.0	172	1.346304023627722	1		23067.257095158588	23504.0	13014.0	30364.0	1.3817287E7	3050.7114479206016	-0.9810992305118305	-784.9794175272959	0.0028466260850188324	-3.5216759633922715E-4	1.3974520598306963	1.3305157904439486	0.5123565943693051	1.0503085118324025	5.694245145089978	8.89684055381938	0.9040124456328006	0.9716139497161402
ID150902	150902	1	0.9968392252922058	80.00712936609143	33.622585640506124	0.0	135.0	135	1.345179761198965	1		23144.546063651607	23588.0	13068.0	30716.0	1.3817294E7	3082.382378532663	-0.9810550023083099	-777.6621283928454	0.007150807360168585	-0.002101207916624903	1.4016105073658442	1.3172755782532288	0.5837077782043022	1.0640222368841359	5.6847388927609455	8.748936926844062	0.9332753915801657	0.9835526315789472
ID191860	191860	1	0.9968469142913818	80.06460671345228	33.408839597469004	0.0	291.0	291	1.3630566882890534	1		23018.43506493504	23500.0	12881.0	30697.0	1.4179356E7	3033.5084684729177	-0.9810045618213054	-783.7585454738165	-6.483910422792994E-4	0.005334030755041428	1.3914768752869897	1.3341687857689495	0.7092768955104085	1.04295415252502	5.836838930025457	9.240850560437387	0.8589416830374708	0.9676910953506698
ID133493	133493	1	0.9968487620353699	80.0312065687714	33.64233520226777	0.0	69.0	69	1.3591662025486104	1		23080.59247135842	23507.0	13039.0	30647.0	1.4102242E7	3032.414589914045	-0.9810390427087161	-787.6157686761823	-0.004374633406710206	0.001648884984193991	1.4041126123497178	1.3271689691041946	0.7508812677063998	1.057975770257391	5.803567046873841	8.976159805406171	0.9051565915206121	0.9752396166134197
ID174971	174971	1	0.9936453700065613	80.10530215160968	33.22404640865561	0.0	226.0	226	1.369700383321423	1		23088.486356340294	23531.0	13203.0	30855.0	1.4384127E7	3033.039107513689	-0.981029802862082	-787.3318218039559	0.008058938987433116	0.0020610396157881784	1.4020447669390286	1.3774596057898871	0.13739761425685562	1.0178481902814445	5.893876443999648	9.08496156642383	0.8973558586078206	0.9695074276778738
ID166776	166776	1	0.9888880252838135	80.02721393928847	33.56966934570007	0.0	195.0	195	1.3591662025486106	1		23077.109120521174	23513.0	12880.0	30504.0	1.4169345E7	3026.3349472911336	-0.981061015471678	-790.0120861780952	-0.003918516931270242	-0.004238806744443569	1.388130653272444	1.3600445247129218	0.7862422715366102	1.020650889032806	5.803567046873842	8.899330846844292	0.9208526977966239	0.9799357945425359
ID150398	150398	1	1.0	80.01201121161974	33.57445516041096	0.0	133.0	133	1.370252570557449	1		23480.993569131828	23823.0	12605.0	30762.0	1.4605178E7	3458.2166650419763	-0.9808988894875518	-697.364590080423	-0.017791882200610627	0.03165036867673996	1.4640103911738593	1.3442541738919291	0.027761286457757217	1.0890874803350679	5.898629570164164	9.643646610249546	0.7970368720815157	0.9538816295157572
ID192384	192384	1	0.9925920963287354	80.04744326199686	33.37844901105561	0.0	293.0	293	1.3591662025486106	1		23006.021103896106	23453.0	12992.0	30746.0	1.4171709E7	3041.1103873703423	-0.9810021011576091	-781.2745755276813	0.005283406887413875	-7.384036103370102E-4	1.4104064491392356	1.3284448692254947	0.6427280394385805	1.061697389039205	5.803567046873843	9.20165378444211	0.8613369786360744	0.9652173913043478
ID149889	149889	1	1.0	79.87119370492309	33.38792495219706	0.0	131.0	131	1.5505175393970514	1		23944.193224592214	23553.0	12265.0	37794.0	1.9083522E7	4340.230181157611	-0.9802154958236899	-546.6556417108959	-0.009990219743150376	0.006048216287774877	1.7929968309272215	1.3589856334874673	1.0176445082034924	1.3193640806385734	7.552717475415663	11.237603958876127	0.7515634624452094	0.9174364896073905
ID142213	142213	1	0.9944753646850586	79.96732362578572	33.63920624846271	0.0	102.0	102	1.359722667752087	1		23120.95098039216	23572.0	13031.0	31041.0	1.4150022E7	3034.5194229937056	-0.9810765437341303	-790.0383959952919	0.003846463416587116	0.006034051839460873	1.40666317629162	1.3317323528908187	0.5893694087172571	1.0562656777378332	5.808320173038351	9.091721119426106	0.8830152432611177	0.9644830307813732
ID175493	175493	1	0.994988203048706	80.10210981250671	33.26998324223885	0.0	228.0	228	1.3474273479980596	1		23089.850498338878	23566.0	12987.0	30573.0	1.390009E7	3051.9780467065584	-0.9810979315823288	-785.3671658224144	2.8166650398383364E-4	0.008342948699139548	1.37519536261652	1.3377884592764122	0.34238278583250725	1.0279617476744722	5.7037513974190155	9.089726954745059	0.8674985884720432	0.9630818619582666
ID167818	167818	1	0.9936323165893555	80.01701762745651	33.55373763586848	0.0	199.0	199	1.3552645486440285	1		23095.868637110027	23511.0	12948.0	30562.0	1.4065384E7	3049.8532388900353	-0.9810548828302293	-784.2984616339766	0.002548278613484926	0.005872598608645608	1.395969939637953	1.3279773033265152	0.6119388589219863	1.0512001493859269	5.770295163722233	9.152638336114432	0.8655960970385332	0.9650238473767886
ID192904	192904	1	0.996819794178009	80.04443977287218	33.42990637529444	0.0	295.0	295	1.3630566882890534	1		23016.582792207806	23451.0	13073.0	30529.0	1.4178215E7	3031.359462065867	-0.9811095229546051	-788.6929675778442	0.0016735796217319104	-0.009959437747313792	1.398792471016195	1.3481680273474843	1.09147394048505	1.0375505446218851	5.836838930025456	9.115043928638181	0.8828156855210675	0.9769291964996029
ID125834	125834	1	0.9957729578018188	80.14969293146468	33.464497286848314	0.0	40.0	40	1.353588968507785	1		23063.765676567644	23492.0	13002.0	30796.0	1.3976642E7	3073.427144267046	-0.9810850451869291	-778.4641869276957	0.004786355047696012	0.007788445331958435	1.3921175226589264	1.3312349035339814	0.5108098703740269	1.045733941442883	5.756035785228688	9.185557469524486	0.8572792499150429	0.9649402390438251
ID151433	151433	1	0.9968200922012329	80.02451249117864	33.64044766934357	0.0	137.0	137	1.352470761816713	1		23125.155115511563	23576.0	12961.0	30432.0	1.4013844E7	3049.2798178101593	-0.981081899994239	-786.5840168181254	-7.283758117494206E-4	0.01762973407971327	1.4197592446418767	1.3177879364032272	0.49114279253374177	1.0773806660553975	5.746529532899652	9.121366519793263	0.8679519690495867	0.9602859412231933
ID151954	151954	1	0.9952511787414551	80.02776461880926	33.67522081863323	0.0	139.0	139	1.3730101756219857	1		23163.371794871815	23559.0	13118.0	31008.0	1.4453944E7	3021.4934864788343	-0.9810818333052628	-795.126627403702	-0.0013291863105030232	-0.001850940105300877	1.3981777872984897	1.3610531622824662	0.8124589212753165	1.027276395988652	5.922395200986736	9.260997429613623	0.8677442032439147	0.9621621621621621
ID161170	161170	1	0.9936703443527222	80.00378639620703	33.63093497085271	0.0	174.0	174	1.3597226677520877	1		23099.122549019583	23547.0	13060.0	30917.0	1.4136663E7	3027.1001582266626	-0.9810275419288549	-789.1440498915429	-0.002146032219854165	0.0071462274911273825	1.408824007369828	1.3338636344930743	0.6100846595917278	1.0561979282876557	5.808320173038356	9.133695907507645	0.8749179272115354	0.9660079051383398
ID134032	134032	1	0.9952425956726074	80.0040642744045	33.678122394006024	0.0	71.0	71	1.3513516298403574	1		23062.97029702971	23514.0	12939.0	30493.0	1.397616E7	3026.760936117277	-0.9810830041331868	-790.3522579603424	0.007758763789225629	0.00513164727305267	1.3825616422151625	1.3424645316322887	0.5536456501186333	1.029868283025787	5.737023280570615	9.567769902392808	0.787544370827189	0.9579365079365071
ID167316	167316	1	0.9968221783638	80.01701432511094	33.5574568246044	0.0	197.0	197	1.3563804521255052	1		23112.28289473683	23540.0	12968.0	30636.0	1.4052268E7	3058.5828628736585	-0.9811076435331004	-784.8435929052586	-0.0034682115772699668	0.0077483869797990955	1.399568250052559	1.3343184665048884	0.5262397530769227	1.048901207009887	5.779801416051264	9.279318088765152	0.8435108174564483	0.9552238805970156
ID176533	176533	1	0.995415985584259	80.1143797491835	33.32411874995245	0.0	232.0	232	1.3663825737253048	1		23082.2351046699	23490.0	13172.0	30758.0	1.4334068E7	3032.63367007865	-0.981045185791033	-787.8751130532722	-1.3049350485652865E-4	-0.015591031301669441	1.4117144040233847	1.3444551048347142	0.6545605579160991	1.0500271812326074	5.865357687012555	9.109419500067215	0.8882249356015443	0.9739542225730069
ID193432	193432	1	0.9888902902603149	80.09728446834497	33.36721811335349	0.0	297.0	297	1.368042484327705	1		23003.48231511252	23455.0	13107.0	30591.0	1.4308166E7	3004.954865090761	-0.9810990129780155	-794.7197073697275	-0.002284703109366249	-0.002523277035988545	1.4033466532806949	1.342962354115477	0.4347871717168459	1.0449635084558935	5.879617065506096	9.16356494267066	0.8798932410458927	0.9671618451915561
ID142745	142745	1	0.9936627149581909	79.98235920811746	33.68959448080854	0.0	104.0	104	1.3401089084486022	1		23095.434563758405	23549.0	12964.0	30429.0	1.3764879E7	3065.779089556682	-0.9810588783167531	-780.3773477736261	-0.0014752946099429313	-0.006586707004438506	1.3717496725927052	1.3299388533433654	0.9623018710038416	1.0314381515693225	5.641960757280294	8.996620364698028	0.8759536683147524	0.9681892332789548
ID126364	126364	1	0.9968439936637878	80.14335435708581	33.49588939256899	0.0	42.0	42	1.3625015847480972	1		23079.837133550467	23512.0	13066.0	30830.0	1.417102E7	3025.702587226859	-0.9810420556702742	-789.4649994372362	0.01946471977491615	-0.004083951157493424	1.432619624829175	1.3499878299494144	0.6828644438242375	1.0612092887406672	5.832085803860938	9.099897568432702	0.88503564289911	0.9738095238095229
ID176028	176028	1	0.9920454025268555	80.00449509467252	33.285429719554706	0.0	230.0	230	1.351351629840358	1		23064.28877887788	23517.0	13033.0	30837.0	1.3976959E7	3058.7823295568824	-0.9810410440399208	-780.3586518645398	-0.0014952656171911248	-0.00899104145036283	1.3750572957293117	1.3559377240175352	0.74435231097039	1.014100626727256	5.737023280570622	8.93063249793462	0.9039242547603031	0.9749596122778678
ID168354	168354	1	0.9881001114845276	79.97623320134818	33.537690278581515	0.0	201.0	201	1.3597226677520875	1		23099.857843137263	23598.0	13191.0	30501.0	1.4137113E7	3048.27237449675	-0.9810532931299195	-784.7736211289682	0.012780837050422286	0.005586310628095944	1.405270559806162	1.3406423013831898	0.3317567028679964	1.0482069365976985	5.8083201730383545	9.213771706233869	0.8597763948266882	0.9660079051383401
ID177056	177056	1	1.0	80.12307762553749	33.315796564846316	0.0	234.0	234	1.360834915519052	1		23100.445350734095	23536.0	12993.0	30976.0	1.4160573E7	3065.348422822343	-0.9810716507253809	-781.1932604547391	-0.008178926952494734	-0.0030107832057536827	1.4073916125725696	1.3329422035166159	0.7279966295221406	1.0558534412516452	5.817826425367396	9.157434930853743	0.8718121978989077	0.9683544303797476
ID152486	152486	1	0.9968258142471313	80.01472939917521	33.66077754168679	0.0	141.0	141	1.3569380597347225	1		23174.71685761045	23617.0	12806.0	30618.0	1.4159752E7	3049.059862634461	-0.9810372174337748	-786.4333089977031	-0.0037306942308390754	-0.004631136781782434	1.398991391587989	1.3423199767509866	0.8755704175435296	1.042219005765058	5.784554542215776	8.960550337381422	0.9053373059855998	0.9735999999999997
ID177572	177572	1	1.0	80.10657052442056	33.308159231517	0.0	236.0	236	1.360278905315855	1		23100.843393148454	23545.0	13070.0	30773.0	1.4160817E7	3045.085489040486	-0.981066872760907	-786.2028243707737	-0.011286073528545486	-0.021983607895683568	1.4020504962702558	1.356870180521402	0.6198237563111534	1.033297449083517	5.813073299202879	9.015509026327004	0.8987422494087268	0.9760574620909817
ID134565	134565	1	1.0	80.05739032911761	33.60021395538331	0.0	73.0	73	1.3724590978652416	1		23090.427884615405	23523.0	12966.0	30889.0	1.4408427E7	3000.3151468378783	-0.9810176353074842	-795.4659670499094	-0.017846113836654343	-0.001902669505412177	1.4280110184471906	1.3587457111353984	0.3622566557066378	1.0509773880014035	5.917642074822222	9.001620210220286	0.9177347709582176	0.9865293185419962
ID168874	168874	1	0.9968268871307373	80.01192230146181	33.47411035057911	0.0	203.0	203	1.3474273479980592	1		23110.55647840533	23578.0	13111.0	30355.0	1.3912555E7	3072.1780900967897	-0.981012398883773	-777.3174330300848	0.011429732835667564	0.013726157367689555	1.393606186517852	1.3318565889937315	0.5766326463311475	1.04636354847392	5.703751397419012	9.47764254963972	0.7979392014784782	0.9554140127388541
ID143276	143276	1	0.9968101382255554	79.99098039939729	33.59685878617465	0.0	106.0	106	1.346865802923453	1		23111.79767827531	23573.0	12796.0	30894.0	1.3936414E7	3075.787575807149	-0.9810657054730001	-778.6752134331614	-0.003650582952556633	0.014643884671589159	1.3808078307357436	1.3353221437344647	0.8150916373767619	1.0340634559343638	5.698998271254495	8.935161008632837	0.897023093132159	0.9740048740861084
ID178099	178099	1	0.9968130588531494	80.10794911363986	33.312249965526355	0.0	238.0	238	1.3558226151896662	1		23086.914191419164	23551.0	12991.0	30762.0	1.399067E7	3066.728863120679	-0.9811637820111255	-784.2748792464909	-0.0051143623193022954	-0.01030572477843187	1.4087287922115994	1.3335707866219897	0.879884686848816	1.0563584673146518	5.775048289886748	9.006664711543804	0.894617712927075	0.9735576923076918
ID153014	153014	1	0.9936334490776062	79.99634842280234	33.68523598959112	0.0	143.0	143	1.35470625220483	1		23152.775041050925	23603.0	12813.0	30883.0	1.410004E7	3044.1950728796023	-0.9810416689108127	-787.1326362000458	-0.007967510287509588	0.009240508504282006	1.3841727535339532	1.3544679986492218	0.7296674532847855	1.0219309388736797	5.765542037557714	9.180403993110863	0.8596594084535789	0.9619349722442507
ID169402	169402	1	0.9936614036560059	79.98642756966909	33.47967580797017	0.0	205.0	205	1.3513516298403574	1		23102.75412541254	23572.0	12898.0	30671.0	1.4000269E7	3074.4826665178143	-0.9810456174291957	-777.8596839012898	0.009088904636267945	-0.008414794096898473	1.3763605974949054	1.3444642377806288	0.6520531465889202	1.0237242158013287	5.737023280570617	9.004026517133513	0.8892480992701471	0.9671474358974353
ID143803	143803	1	0.993644118309021	80.00490915647566	33.63692843614258	0.0	108.0	108	1.3708045353615297	1		23114.060995184587	23511.0	12914.0	30715.0	1.440006E7	3015.725728294821	-0.9810660775406794	-794.2771606147845	0.012938330013353991	0.06123209400528997	1.4897464643359448	1.3322778235782093	1.4708650279814632	1.1181950475876037	5.9033826963286735	10.15065053205174	0.7199843390144589	0.8909612625538021
ID161720	161720	1	0.9952353239059448	80.01321931747907	33.59165686956901	0.0	176.0	176	1.3463040236277215	1		23105.780366056562	23577.0	13065.0	30671.0	1.3886574E7	3065.6281479788986	-0.9810977680458629	-782.402736869471	-0.006343566941194501	0.003587277037528002	1.3914712456610705	1.3113813219253652	0.4518855960815565	1.0610729483458843	5.694245145089975	8.896603618827765	0.9040605977237767	0.9700404858299594
ID179640	179640	1	0.9936544299125671	80.06518336170525	33.341297472739235	0.0	244.0	244	1.3530299806794839	1		23058.707236842096	23507.0	13158.0	30513.0	1.4019694E7	3051.6011752733075	-0.9810980380390318	-784.4092383772617	0.004837163309705658	-0.002547157801469911	1.3879659554488657	1.3286814187020082	0.8039474000483867	1.0446190756583114	5.751282659064169	9.253521962770716	0.8440350004375606	0.9664536741214053
ID178617	178617	1	0.9920588731765747	80.1021034085664	33.313998333838214	0.0	240.0	240	1.3574954382999156	1		23087.791803278677	23539.0	12998.0	30811.0	1.4083553E7	3055.705181877562	-0.9810645196902578	-782.9286513713097	0.004492745498842494	-0.00525879009955255	1.3940416848575041	1.3480467103908875	0.690155683534151	1.0341197186359214	5.7893076683802995	9.036435936442295	0.890927052842506	0.9775280898876407
ID126909	126909	1	0.9968444108963013	80.13648522655538	33.50151025147586	0.0	44.0	44	1.3586095094257098	1		23059.220949263505	23539.0	12972.0	30690.0	1.4089184E7	3031.784554062003	-0.9810712904308758	-788.4167629783071	0.004003150658249922	3.8431455522581006E-4	1.3808147095753331	1.3404099180196845	0.7837694914638857	1.0301436083189706	5.798813920709329	9.861067312729004	0.7493784332046901	0.9531249999999996
ID162242	162242	1	1.0	80.00042857109433	33.57565015678721	0.0	178.0	178	1.3406732836719581	1		23113.502521008395	23588.0	13060.0	30604.0	1.3752534E7	3085.8241554612237	-0.9812370348683709	-783.424308386264	0.015810106210397263	-0.0024147180123637213	1.4159717435955559	1.294192393529203	0.4862061078730216	1.0940967901490026	5.646713883444819	8.784368686306411	0.919569453902251	0.9713818479149635
ID193986	193986	1	0.988857626914978	80.08933182740482	33.36895779140137	0.0	299.0	299	1.355822615189667	1		22991.837704918024	23461.0	12915.0	30505.0	1.4025021E7	3049.24416727809	-0.9810307518907248	-779.9090921704928	0.024192844100108243	0.009763649737036494	1.4145050087974569	1.3336055368528899	0.4010585931800199	1.0606622196061646	5.775048289886755	9.12822058227179	0.870950016409338	0.9665871121718378
ID179139	179139	1	0.9947296977043152	80.08273810661565	33.34049241344943	0.0	242.0	242	1.359166202548611	1		23074.96393442623	23522.0	13032.0	30786.0	1.4075728E7	3065.742016275275	-0.9811141493298985	-782.0209868236468	-0.001559069288537118	-1.8849776016536474E-4	1.390961690307651	1.3483715646643029	0.8654597384753608	1.0315863421919251	5.803567046873845	9.037306506305919	0.8929493927477002	0.966745843230404
ID180166	180166	1	0.9936515092849731	80.07594399838017	33.366472098801886	0.0	246.0	246	1.3625015847480977	1		23058.564935064936	23510.0	13022.0	30688.0	1.4204076E7	3047.5386911121177	-0.9811600149748159	-788.0836739778443	0.02672375480702176	0.008894017169275452	1.4211778060194566	1.3420769647487891	0.433121161979114	1.0589391244677786	5.8320858038609416	9.226527928978477	0.8609088404066866	0.968429360694554
ID153543	153543	1	0.9968439340591431	79.96436869007057	33.673043401757724	0.0	145.0	145	1.3491105808192354	1		23191.5514950166	23654.0	12876.0	30890.0	1.3961314E7	3059.7512190212865	-0.9810806684676614	-786.0906187681306	-0.0037650805004234454	-9.99904967589553E-4	1.38295502867	1.3386014253326994	0.5557494530707126	1.0331342866501707	5.718010775912557	8.922013486491256	0.9026701531660559	0.9670418006430866
ID135113	135113	1	0.9968340992927551	80.07976318245079	33.65117823693989	0.0	75.0	75	1.3395442954433654	1		23061.5512605042	23509.0	12986.0	30996.0	1.3721623E7	3060.660436636981	-0.9810066687923794	-778.3486586292214	0.007214650243402048	-0.010509981673532247	1.3808515933775853	1.3458705174125607	0.8111935933843059	1.0259914126302996	5.6372076311157855	8.71107763175881	0.9335339721498546	0.9891576313594661
ID181198	181198	1	1.0	80.04981200162395	33.360473225015696	0.0	250.0	250	1.3513516298403583	1		23048.214876033046	23493.0	13045.0	31039.0	1.394417E7	3075.122308466769	-0.9810756818605639	-777.1183542977784	0.008280002284260833	0.013160527257644697	1.3994345377479291	1.3258932726073573	0.5468347060995934	1.0554654485846764	5.737023280570623	9.063725686982735	0.8775724280512796	0.9741727199354316
ID184274	184274	1	0.9937331080436707	80.02497300743472	33.35849336311925	0.0	262.0	262	1.3412374214135976	1		23074.327181208053	23570.0	12881.0	31215.0	1.3752299E7	3116.8895315034933	-0.9810830502562444	-767.8781224660075	0.010499193416077898	0.005379061113424928	1.39183075166925	1.328133383901418	0.5525671096628966	1.0479600682732029	5.6514670096093385	9.224365198275152	0.8346378651925863	0.9619741100323624
ID180689	180689	1	0.9936490058898926	80.05957743025243	33.36298564434407	0.0	248.0	248	1.3586095094257096	1		23084.14918032788	23553.0	13067.0	30484.0	1.4081331E7	3056.6146307143777	-0.9811178805271636	-784.826447648413	0.01154222267759848	0.010938708422164406	1.4257449208707726	1.3288302284854008	0.28171499479722234	1.072932335755061	5.798813920709327	9.089550103685763	0.881991218246751	0.9713375796178343
ID127445	127445	1	0.992061972618103	80.11054494426136	33.51135418684044	0.0	46.0	46	1.360834915519052	1		23073.180194805198	23514.0	12967.0	30488.0	1.4213079E7	3041.2020342301316	-0.9810386422490216	-785.0708697463648	-0.004265160068153552	-0.007203438583536909	1.4233147308952208	1.3179556973957884	0.6692569849149232	1.0799412557702937	5.817826425367395	8.802931826114232	0.9434436092427627	0.9855072463768118
ID144343	144343	1	1.0	79.89531100464211	33.639155044390925	0.0	110.0	110	1.3423649856492383	1		23074.902847571193	23490.0	12998.0	30652.0	1.3775717E7	3063.483545491732	-0.9811259276335913	-783.0932160501694	0.008684590883945771	0.0035894898274922275	1.3634982401790312	1.3379380744170202	0.6722554732422589	1.0191041470833009	5.660973261938354	9.409901686403266	0.8033980913944088	0.9558587479935784
ID135636	135636	1	0.9952720999717712	80.06645020548977	33.713319527232024	0.0	77.0	77	1.35191131163277	1		23075.22644628098	23530.0	13197.0	30947.0	1.3960512E7	3035.980545198308	-0.9811540910266081	-791.4019443965544	0.02280789963553735	0.011727621603292252	1.4020489395265456	1.3552168796451953	0.3561636676800799	1.0345568746853355	5.741776406735138	9.048233890005882	0.8813096062576721	0.9734085414987912
ID183764	183764	1	0.9952570199966431	80.04416702623229	33.37882755657999	0.0	260.0	260	1.3423649856492406	1		23066.860504201686	23525.0	12921.0	30861.0	1.3724782E7	3101.8573135525544	-0.9811535977889513	-774.2927877383818	-0.00270768951050491	-0.01605086270582113	1.381514734823585	1.338364508722901	0.7535384113453886	1.032241011936172	5.660973261938373	9.268160599646711	0.828159267666758	0.9512779552715662
ID162773	162773	1	0.9954166412353516	80.0038796634886	33.46187053743509	0.0	180.0	180	1.3293402546311714	1		23130.814940577253	23673.0	13033.0	30427.0	1.362405E7	3112.274193330381	-0.9812187929498883	-776.5786293907378	-0.005701364917172268	-0.0033226482752380824	1.4153371005724422	1.270237929867303	-0.14170763208708453	1.1142299149579773	5.551651360154506	8.92689285884574	0.8754501151597665	0.9709060681629264
ID115673	115673	1	0.9929952025413513	80.19177811617666	33.454817106345494	0.0	1.0	1	1.3641662177265683	1		23304.936790923828	23743.0	12922.0	31126.0	1.4379146E7	3080.792789511691	-0.9810361028382566	-782.6594517236655	-0.009341718907829772	-2.0375909647656925E-4	1.4038241991463103	1.34265464726054	0.5708928604280329	1.0455586639576875	5.846345182354491	8.867042683103334	0.9344083690368864	0.9816440542697523
ID169946	169946	1	0.9936442375183105	79.9909769747813	33.51052330404774	0.0	207.0	207	1.3535889685077849	1		23096.76528925622	23589.0	12938.0	30574.0	1.3973543E7	3059.8167522586114	-0.9811240381210562	-784.6944183270656	0.00309200618609355	-0.0032806732242949975	1.4024836048185152	1.3234457564961872	0.7812834748869858	1.0597212601531778	5.756035785228685	9.150611096546339	0.8638396876249119	0.9711307137129113
ID182746	182746	1	0.9905130863189697	80.0249501796274	33.3720239625508	0.0	256.0	256	1.3446172774774465	1		23042.23372287148	23494.0	12996.0	30789.0	1.3802298E7	3048.133712491756	-0.9811512697645354	-786.9994525480462	-0.008376517819721834	0.0010793941138761616	1.3725919371250639	1.334981178901671	0.516670839235827	1.0281732497939307	5.67998576659643	9.022081650123535	0.8768869464740742	0.9652665589660742
ID183257	183257	1	0.9905579686164856	80.02793805362583	33.358782704602504	0.0	258.0	258	1.3602789053158546	1		23057.15171288744	23482.0	13214.0	30621.0	1.4134034E7	3035.405889907984	-0.9810259875932265	-785.4891892826207	-0.0027978341540037034	0.007836208283786568	1.3800423604976282	1.3587538438104065	-0.3873221370080221	1.0156676772501496	5.813073299202875	9.256968159376715	0.8524680745232561	0.9539781591263651
ID181726	181726	1	0.9936336874961853	80.06236311342694	33.35064458132261	0.0	252.0	252	1.353029980679484	1		23057.39108910892	23501.0	12979.0	30539.0	1.3972779E7	3070.903957773814	-0.9811867831594075	-783.1817445397154	0.0017034055528515246	7.236378442894046E-4	1.389317938135572	1.334657440601396	0.674643079883783	1.0409547018368595	5.751282659064171	8.965414536387946	0.8991534739635411	0.9773828756058164
ID117729	117729	1	0.9914544224739075	80.13711237033912	33.45639824997418	0.0	9.0	9	1.3552645486440285	1		23244.450495049477	23721.0	13087.0	30936.0	1.4086137E7	3073.8156109210436	-0.981107055772211	-785.3951662291863	0.02972424998137296	0.008941441323061895	1.3998004892380318	1.3460164945324642	0.2817480348058512	1.0399579016483371	5.770295163722235	9.113629590622569	0.8730219158800636	0.967330677290836
ID182243	182243	1	0.9925994277000427	80.07156967385976	33.3697490287722	0.0	254.0	254	1.339544295443366	1		23049.040268456374	23535.0	12917.0	30919.0	1.3737228E7	3075.8259457901536	-0.9809477206402776	-771.6493732600052	0.007221286224279046	0.002752580516559619	1.3700160121787832	1.328506967831644	0.8022518124663947	1.0312448826782514	5.637207631115792	8.895529748524579	0.8952210023340066	0.9705400981996732
ID184803	184803	1	0.9917999505996704	80.03261510007613	33.37873740832843	0.0	264.0	264	1.3468658029234533	1		23035.635451505023	23503.0	12967.0	30465.0	1.377531E7	3074.566123066188	-0.9810595059472285	-776.1584716791858	0.0016253703831033048	0.0035520594011694373	1.3902109213799203	1.3222170544682383	0.47112786547188523	1.0514241339437476	5.698998271254497	9.186912422268767	0.8485339762137067	0.9576677316293929
ID154080	154080	1	0.9925990700721741	79.97512588318983	33.660760756943006	0.0	147.0	147	1.3507917161515854	1		23166.9966832504	23651.0	13131.0	30615.0	1.3969699E7	3065.3380632239323	-0.9811525226829804	-786.8730109740643	0.011955387949788513	0.006601638364784359	1.40816289224984	1.3171406524110703	0.7044476089539438	1.0691059376780683	5.732270154406097	9.021554298053589	0.8850621721415248	0.9710144927536238
ID116194	116194	1	0.9952464699745178	80.18397801176634	33.49584015544108	0.0	3.0	3	1.3619462549574535	1		23280.91013071895	23727.0	12947.0	31033.0	1.4247917E7	3080.4266018188837	-0.9811453000709528	-786.5616856963501	-6.352304500820863E-4	-0.012587472156928054	1.4010282902010756	1.345158584854785	1.013397930649934	1.041533917246138	5.827332677696423	9.322924182196369	0.842510596038341	0.9615686274509799
ID116709	116709	1	0.993635892868042	80.178735231728	33.48483401992364	0.0	5.0	5	1.35860950942571	1		23270.38524590163	23686.0	12905.0	30820.0	1.4194935E7	3089.5171458542573	-0.9810976169978541	-781.8773301003345	0.00453026614145644	-0.01829187156396601	1.4135163718610908	1.3422723547488111	0.7206667188186425	1.0530771693689631	5.798813920709331	9.020644836335492	0.8955170705338462	0.9713375796178337
ID117220	117220	1	1.0	80.17074906822724	33.4611734538317	0.0	7.0	7	1.3524707618167138	1		23241.085950413235	23673.0	12979.0	30834.0	1.4060857E7	3096.86523076174	-0.9811071406581016	-779.4402909448521	-0.005894468359068484	0.0017960860606769547	1.3866350277081614	1.3374134990212356	0.4030641162486053	1.036803523160898	5.746529532899658	9.502121034841029	0.7997870926228907	0.9482352941176467
ID136165	136165	1	0.9968124628067017	80.0856040727802	33.63047133284702	0.0	79.0	79	1.3586095094257091	1		23056.611475409845	23478.0	13021.0	30490.0	1.4064533E7	3033.1018678499404	-0.9810213099723678	-785.8699619550441	-0.0024757739860272058	0.0048948483114161665	1.377993429369736	1.3508024880673468	0.9754441910943815	1.0201294723267	5.798813920709325	9.472628432867984	0.8120972358122394	0.9651898734177219
ID185317	185317	1	0.9945350289344788	80.02564810101477	33.3674774917715	0.0	266.0	266	1.3597226677520877	1		23067.607201309336	23531.0	12789.0	30623.0	1.4094308E7	3050.609282795146	-0.9810783533051657	-784.1347852751337	-0.006324499365891695	2.7476570148465823E-5	1.3831460234969848	1.352558007293441	0.3893816599282841	1.0226149385376473	5.808320173038356	9.110257489850305	0.8794256090449962	0.9660079051383399
ID154603	154603	1	1.0	79.96193726832469	33.628332257460585	0.0	149.0	149	1.3491105808192352	1		23127.469217970058	23619.0	13056.0	30684.0	1.3899609E7	3052.594854021885	-0.9810955217941225	-786.3855746193111	0.004584288900421771	0.012271303425954123	1.3940887064577605	1.336806522574744	0.5867663892601984	1.042850018245489	5.718010775912555	8.875329208087235	0.9121912274575639	0.9764610389610389
ID186862	186862	1	0.9968483448028564	80.07213829816214	33.457046380917774	0.0	272.0	272	1.357495438299915	1		23032.940886699493	23472.0	13046.0	30580.0	1.4027061E7	3055.631467888838	-0.9810923156195372	-782.2578765289792	0.004277091635876743	-0.0012849917840969183	1.4005208120200063	1.3434962808288382	0.2855362300080168	1.0424448746192199	5.789307668380294	9.088286411529976	0.8807902210827225	0.9651347068145797
ID170476	170476	1	0.9947360754013062	80.01678919013965	33.51642721365251	0.0	209.0	209	1.3708045353615301	1		23102.163987138276	23526.0	13097.0	30623.0	1.4369546E7	3022.8178925817315	-0.9810615203543436	-791.8114984874145	0.009338006993668966	-0.016544003198457873	1.394056420960575	1.3786321579816512	0.6550083344047118	1.0111880916817617	5.903382696328677	9.303421857825182	0.8570879189603375	0.9703124999999997
ID136685	136685	1	0.9904937744140625	80.0586791620243	33.69176487992828	0.0	81.0	81	1.352470761816713	1		23039.790429042892	23417.0	12875.0	30608.0	1.3962113E7	3026.67809731523	-0.9811082162672302	-790.6535651275686	-0.01044393226030611	0.002775169123116408	1.403008778927435	1.330896489915123	0.49851075295300623	1.0541832438200442	5.746529532899653	9.012572532301396	0.8890331624917789	0.9610492845786964
ID186349	186349	1	0.9968183636665344	80.06806479607546	33.42077985038322	0.0	270.0	270	1.360278905315855	1		23077.54323001631	23559.0	13072.0	30925.0	1.4146534E7	3045.153726681929	-0.9810252837776672	-783.6375860129767	0.009707776635635908	-0.004287104566223241	1.3960700293152586	1.3412700757596678	0.4378597556999469	1.0408567629636807	5.813073299202879	9.543537603939948	0.8020415821802691	0.9622344610542877
ID118257	118257	1	0.9952929019927979	80.13886573228234	33.36683961901393	0.0	11.0	11	1.375762253299507	1		23167.118400000025	23559.0	13013.0	30965.0	1.4479449E7	3061.2220424219904	-0.9810913742688014	-785.3381115719345	-0.008549540256416495	0.0016678616299143512	1.409640778578878	1.3587606573830135	0.6266807303036526	1.0374459776410219	5.9461608318093155	9.248544735379323	0.8735740260097914	0.980407523510971
ID137714	137714	1	0.9949702620506287	80.0756070999041	33.67931652308974	0.0	85.0	85	1.357495438299915	1		23068.691803278685	23502.0	12841.0	30560.0	1.4071902E7	3021.4724800255512	-0.9810713096233445	-791.433314836779	-0.0014255540381869101	-0.006106457241808408	1.4248624286313758	1.3211213503340185	0.5721450499965874	1.0785250183649886	5.789307668380294	9.224408415947387	0.854986874767051	0.9720670391061447
ID137201	137201	1	1.0	80.07189149604658	33.71749692874615	0.0	83.0	83	1.3558226151896662	1		23054.065681445005	23464.0	12972.0	30661.0	1.4039926E7	3035.04689695752	-0.9810058991725582	-784.6301561566706	0.007113781613256025	-0.007394712290850084	1.3876859538494906	1.3492889648164361	1.3443193665343998	1.0284572023000855	5.775048289886748	9.17789514057558	0.8615476479496315	0.9589581689029204
ID138231	138231	1	0.9901508092880249	80.07892116588272	33.64743467736886	0.0	87.0	87	1.3608349155190516	1		23081.48943089434	23547.0	12935.0	30909.0	1.4195116E7	3021.504146227483	-0.9811392102751803	-794.7698621102589	-0.002225040128959427	-0.017919249729969125	1.4342182099832754	1.3302573170221383	0.9492909653757292	1.0781509649530512	5.817826425367392	9.334817895219253	0.8389941328255927	0.9683544303797466
ID163319	163319	1	0.9929869174957275	80.01731971948035	33.52050410626319	0.0	182.0	182	1.3530299806794839	1		23103.62376237624	23548.0	12836.0	30973.0	1.4000796E7	3061.572467526084	-0.9809700443803018	-778.0070380552404	3.6968366862612093E-4	0.01212547193059437	1.3927964851235717	1.3366308358896088	0.6273656207174811	1.0420203153525043	5.751282659064169	8.884054571883107	0.9156977377243829	0.9773828756058162
ID144884	144884	1	0.9904841184616089	79.97649475177755	33.6185480176946	0.0	112.0	112	1.35470625220483	1		23123.14144736843	23567.0	13021.0	30647.0	1.405887E7	3045.209704012095	-0.9811499300927858	-790.4638958948615	0.004159525132212527	-0.0023649277383530733	1.3950969254503887	1.3362060172111763	0.43676749752234756	1.0440732248475613	5.765542037557715	9.135935624708429	0.8680484093673592	0.9604117181314334
ID185845	185845	1	0.9950048327445984	80.0479924791481	33.39402224258359	0.0	268.0	268	1.3541477255877268	1		23096.91927512357	23562.0	13050.0	30750.0	1.401983E7	3055.7598470180333	-0.9810288003979571	-781.7210309226643	-5.49582960888916E-4	-0.012419795983218268	1.3898424956805866	1.338680583425426	0.8841305755173638	1.0382181626361138	5.760788911393201	9.06112233495568	0.8817142061926679	0.966507177033493
ID127994	127994	1	0.9936313629150391	80.10068924781594	33.53470975316221	0.0	48.0	48	1.369700383321423	1		23070.694041867948	23474.0	12999.0	30763.0	1.4326901E7	3013.7290050560377	-0.9810493698228314	-792.599263052643	0.0031116293334760713	0.010493873659863031	1.402959333082668	1.3793785033207702	1.0922461508199592	1.0170952568168405	5.893876443999648	8.86952112894314	0.9414788020310607	0.9849086576648136
ID171007	171007	1	0.9913331270217896	79.9834387540619	33.56274334093106	0.0	211.0	211	1.3513516298403578	1		23224.773927392718	23666.0	13049.0	30416.0	1.4074213E7	3067.6632747073986	-0.9811275894386869	-787.176129906391	-0.003074747916413153	0.0047576785946753805	1.3821024563195121	1.3347712748283556	0.9359021489090571	1.0354601439091076	5.73702328057062	9.147728143791397	0.861529151275315	0.9679230152365681
ID118782	118782	1	0.9930220246315002	80.13069933213733	33.479748052881	0.0	13.0	13	1.369700383321423	1		23227.181672025727	23646.0	13062.0	31353.0	1.4447307E7	3062.4542851682972	-0.9810694045399946	-786.1263529947832	0.0027757508185024976	0.005624404214741206	1.4011694789060916	1.3486641537186728	0.46433378981787143	1.0389313566632923	5.893876443999647	9.441363132811368	0.8308860888338335	0.9679937548790007
ID187389	187389	1	0.9936392307281494	80.08118276209304	33.49383723357034	0.0	274.0	274	1.365828821899634	1		23049.430420711964	23503.0	12718.0	30783.0	1.4244548E7	3042.4955448131077	-0.9810518765116658	-784.4874657711406	-0.0011420360163973493	0.007788007910803877	1.3906954291765177	1.3582511816598717	0.7811480975396982	1.0238867802618048	5.860604560848033	8.969111398227241	0.9154896664830174	0.9723974763406933
ID130560	130560	2	1.0	52.55116276826701	13.007643712299489	0.0	58.0	58	1.5303832823811407	1		23420.25259067359	23611.0	13916.0	31104.0	1.8080435E7	2993.476109186584	-0.9809122845645138	-804.1220953353519	-0.03326853570847116	-0.01259892499988155	1.7852156918567683	1.3638413581808952	0.5952778571005128	1.308961398734752	7.357839302670518	12.659203248721846	0.5769622744838977	0.9111241907004118
ID172544	172544	2	0.9739925265312195	51.114978875043704	17.799321429243324	0.0	217.0	217	1.3905293552858682	1		23316.568075117353	23288.0	17037.0	31209.0	1.4899287E7	2560.8089204888097	-0.9810352443246738	-942.0084692063446	-0.009508941981919742	0.004319596879361732	1.4204952481436333	1.3684041063569516	1.3422979568960451	1.038067075029	6.074495238251245	10.024897724305657	0.7595566298112394	0.9551569506726458
ID187904	187904	2	1.0	51.813195729048815	20.108514745384543	0.0	276.0	276	1.3817975304423673	1		23246.861685214644	23370.0	14350.0	30975.0	1.4622276E7	3064.2166970544613	-0.9809937181037135	-783.148125185241	-0.0027859727010876045	-0.006306239324167835	1.4970906448011518	1.3029791751947624	2.143475170563274	1.1489751128043737	5.998445219618993	9.461711764360096	0.8419942648970348	0.9640947288006111
ID163846	163846	2	0.9911322593688965	52.064343388705154	19.286316892132145	0.0	184.0	184	1.347988659144254	1		23265.839999999997	23384.0	15863.0	30579.0	1.3959504E7	2609.38247469244	-0.9811879255655382	-930.0932621799966	-9.601465912367414E-4	-9.925083270204687E-4	1.4108377457890147	1.303809414588883	-0.9110734330264789	1.082088938768616	5.7085045235835175	9.325201590070858	0.8249274503070563	0.9501582278481017
ID129543	129543	2	1.0	52.77520950168649	12.695658334879223	0.0	54.0	54	1.4636807509142953	1		23474.134560906485	23699.0	14492.0	30345.0	1.6572739E7	3008.277067794697	-0.9809003993767951	-801.4978792576223	0.0017332267686569912	-0.018106916402879987	1.720355805464684	1.2584393255047206	0.2567404765670718	1.367055026490612	6.730426648954426	12.521270865391823	0.5394555164489269	0.9036375239310781
ID172037	172037	2	0.9803714156150818	51.30080489546011	17.26424787104333	0.0	215.0	215	1.4002875757442574	1		23326.542372881366	23371.0	16606.0	31230.0	1.5138926E7	2490.413780473093	-0.9810689225628928	-970.8073169846635	-0.016490742789777958	0.018638816816168018	1.4646318924294117	1.367477292041781	-1.521443067726285	1.07104659137891	6.160051509212534	9.638185917841172	0.8333042729436176	0.9671641791044772
ID164366	164366	2	0.9897720813751221	52.086784158408534	18.866863422301847	0.0	186.0	186	1.3304779016127073	1		23259.5996592845	23351.0	15601.0	31848.0	1.3653385E7	2719.854224323402	-0.9810036496805141	-883.2569357446944	-0.0016648598537766471	0.003272111024466114	1.420783507041574	1.2607503979561372	-0.40754786596510045	1.1269348075121564	5.561157612483528	8.728208598778401	0.917328388413416	0.9766277128547577
ID122383	122383	2	1.0	52.62691117193497	11.061473714511598	0.0	27.0	27	1.565085828774644	1		23558.06049382716	23712.0	14249.0	32855.0	1.9082029E7	3259.775078508792	-0.980995826347325	-746.1051928011173	-0.058778550605583964	0.058473606495164684	1.7814472312241723	1.458548959242776	0.4335834593273635	1.2213832247009608	7.695311260351141	13.339834788592846	0.5434194179987876	0.8597981943706843
ID140300	140300	2	0.9968679547309875	52.38771347270889	14.476982218215344	0.0	95.0	95	1.4046028019234758	1		23415.591743119283	23712.0	14663.0	29901.0	1.5313797E7	3218.677535111471	-0.9809555480425806	-749.4428361659317	-0.0122583963307789	2.086871790069988E-4	1.4522034670523076	1.381448499134892	-1.206027590887055	1.0512179556181245	6.198076518528646	9.317007937204647	0.8972508256019345	0.9724086502609992
ID131085	131085	2	0.996832013130188	52.499108865217785	12.084661723778723	0.0	60.0	60	1.7273016585217624	1		23383.67037411529	23686.0	14774.0	29220.0	2.312645E7	2658.7532664244445	-0.9810019101757367	-908.2900483989322	0.03455701877736336	0.040898479932065405	2.053632020246131	1.3354152497744751	0.924349398671706	1.5378228012544775	9.373164796425238	17.39727991087289	0.389164677502693	0.83312209547951
ID131602	131602	2	1.0	52.49495638058146	12.025554526183313	0.0	62.0	62	1.7386512481781906	1		23416.96990972918	23726.0	14098.0	30374.0	2.3346719E7	2810.3489677224784	-0.9810394669858784	-862.2563080693276	0.03810723024520211	0.04770350273126544	1.995742354421704	1.4276149105220939	0.8243975192915372	1.3979556669745343	9.496746076702646	19.786032780295386	0.3048366929801823	0.8280149191877328
ID132112	132112	2	1.0	52.34259900456129	12.251328661281635	0.0	64.0	64	1.7850234183403755	1		23443.28747628083	23709.0	14545.0	31493.0	2.4709225E7	2793.8836398233266	-0.9809992830006805	-866.4408000324031	0.022860359167023885	-0.0022453441538071973	2.2984002970077526	1.3626279375953898	1.0244583043555937	1.6867409170134198	10.010083702470363	17.52326155278002	0.40965445898242053	0.8255586044688354
ID188432	188432	2	0.9921175837516785	52.13942264624803	20.41918037421029	0.0	278.0	278	1.3625015847480964	1		23211.343698854347	23428.0	15703.0	29710.0	1.4182131E7	2879.254975306107	-0.9810734024224886	-835.7552353673871	0.0022915025570275204	8.092614528429537E-5	1.4313799876815654	1.3066061610803374	-0.7982370768204935	1.0954945953247774	5.83208580386093	9.113019200634945	0.8824887918047664	0.9745830023828437
ID189461	189461	2	0.9885303378105164	51.93752249137967	20.23982304389474	0.0	282.0	282	1.3697003833214223	1		23178.37641357028	23339.0	15092.0	30123.0	1.4347415E7	2988.1520020256276	-0.9810120374399902	-801.5051021783937	-0.006708579623856707	-0.010372034637680286	1.456752791921386	1.3097000791320164	-1.0800945629564092	1.1122796853511887	5.893876443999642	9.16788453406317	0.8811962119265284	0.974076983503535
ID122904	122904	2	0.9856887459754944	52.68687838289024	11.11697771318123	0.0	29.0	29	1.5694299458297634	1		23536.001230012327	23781.0	14818.0	32218.0	1.9134769E7	2912.1549037604473	-0.9808969689572026	-829.9832206382328	-0.06476509800252467	0.04364101775258052	1.8245859520563028	1.467351311421745	0.35215061704888045	1.2434554273771197	7.738089395831788	13.968637167005422	0.49835122847464824	0.8536969061352905
ID188955	188955	2	0.991985023021698	51.98681256104437	20.115291072685554	0.0	280.0	280	1.4067554511588207	1		23206.3078101072	23393.0	15194.0	30211.0	1.5153719E7	2920.6888577138575	-0.9810507207306632	-822.7151885221592	-0.002357928591150263	7.669011442167764E-4	1.4512341569222127	1.3723295593657152	-1.182961183161642	1.0574968286720916	6.217089023186714	9.404324795628428	0.8833680966451297	0.972490706319702
ID189977	189977	2	0.9882989525794983	51.77204669149406	20.387993346115206	0.0	284.0	284	1.3485497366541481	1		23188.454242928467	23377.0	16219.0	30277.0	1.3936261E7	2789.6370627113483	-0.9810761160308695	-861.8794326428539	-0.006689795942959937	0.008187935840971092	1.4275025961934433	1.2948865997512604	-0.9534273370128312	1.1024151431234654	5.713257649748046	9.118881969793442	0.8633968998200126	0.9623698959167332
ID147999	147999	2	1.0	57.07451537577364	10.304507740960583	0.0	124.0	124	1.4089048113903342	1		23665.217457886676	24012.0	14272.0	30077.0	1.5453387E7	3063.597413523642	-0.9810749749547235	-800.8930704488251	-0.004712257871289121	0.0097067919956259	1.5191011611766927	1.3350497595893607	-1.0646617476603666	1.1378610799075708	6.236101527844773	9.081711610647808	0.9501400563745772	0.9909365558912386
ID173087	173087	2	0.975406289100647	50.79750622269412	17.518087044244147	0.0	219.0	219	1.390529355285867	1		23286.393750000025	23353.0	17350.0	32298.0	1.4903292E7	2614.290445473535	-0.9810668320063236	-923.1105226277622	9.574381333218991E-4	0.01702584022381465	1.4193439905731675	1.3745041582310635	1.2457460609633433	1.032622551247725	6.074495238251235	9.42672455362288	0.8590104069964754	0.9645283018867923
ID164892	164892	2	1.0	51.94285380088799	19.16369799972696	0.0	188.0	188	1.3959590102851065	1		23275.72939346812	23469.0	14490.0	31259.0	1.4966294E7	3325.116529219475	-0.9810265014972426	-723.8686154456282	0.001828296482952822	-0.0012048453898481871	1.4692139116877239	1.3503735148774223	-1.355576466516696	1.0880055743844244	6.122026499896401	9.471548631434946	0.8575571696377723	0.9611940298507463
ID123422	123422	2	1.0	52.617486234199156	11.03654053108061	0.0	31.0	31	1.5597599218784695	1		23529.71268656717	23652.0	14133.0	32862.0	1.8917889E7	3238.6023995935802	-0.9809364970245905	-747.6996430431476	-0.017573974805192655	0.03789696904095501	1.7911128818496431	1.4093921605551476	0.37101891045745783	1.2708406730062547	7.64302687254147	11.916550940833483	0.676354062377593	0.922018348623853
ID165411	165411	2	0.990394115447998	52.794239760851106	19.966443376677166	0.0	190.0	190	1.3790574969501461	1		23290.99682539685	23364.0	14864.0	31586.0	1.4673328E7	3119.6072013331973	-0.9809595720423502	-769.2943830809731	0.0013373180417736198	0.004920417441263452	1.4870038969740813	1.2950669132494546	-0.9355615405674832	1.1482062291615784	5.97467958879641	9.425918230611673	0.8450397687428868	0.9684129429892141
ID159265	159265	2	0.9921384453773499	54.43624667643451	15.460532469454915	0.0	167.0	167	1.3757622532995073	1		23418.650159744397	23648.0	13821.0	29761.0	1.4660075E7	3037.4786776891087	-0.9809740445715028	-795.0412426545469	-0.0025553753625322754	0.0036701004505395236	1.4842430757748086	1.291516895411291	-0.9794614121519106	1.1492246683324594	5.946160831809317	9.443628035243258	0.837854815870121	0.9675174013921115
ID123943	123943	2	1.0	52.61678261482067	11.514917891646439	0.0	33.0	33	1.6484200978530463	1		23503.717463848727	23769.0	15016.0	31559.0	2.1129842E7	2823.195555971268	-0.9810575782129988	-862.3520218081562	-0.04933627398457712	0.027287194567838513	1.8338223663402433	1.446123746121202	0.7457919235353417	1.2680950515188814	8.536614591470453	17.144489140169114	0.36496098564276913	0.8185961713764812
ID132655	132655	2	1.0	52.38679222108678	12.262355658372666	0.0	66.0	66	1.7382160958129276	1		23453.159840159864	23737.0	14216.0	31372.0	2.3476613E7	2871.677271635094	-0.9809305568750565	-840.2257380330375	0.06614984938618977	-0.025936912770834077	2.146778968691979	1.349392187122664	1.0853706492736135	1.5909229275067902	9.491992950538133	19.839851303058833	0.3030333628320124	0.7871501773748522
ID158765	158765	2	0.9926187992095947	54.3128730493054	14.405180612275744	0.0	165.0	165	1.3986659335375249	1		23383.612654320998	23370.0	16524.0	31173.0	1.5152581E7	2677.728664422963	-0.9810667607729953	-905.0002013345062	-9.538873107380326E-4	0.01432591049734835	1.4243938511599408	1.39674708704897	-0.9696603810574592	1.019793679447997	6.145792130718983	9.37034962448964	0.8795816086878926	0.9670905011219147
ID140850	140850	2	1.0	52.519765854936544	13.781029615497857	0.0	97.0	97	1.499422900314695	1		23547.928571428605	23738.0	13448.0	31999.0	1.7472563E7	3367.5013409041044	-0.9809431023428851	-719.8906686401118	-0.06606004935530156	-0.11159028413102033	1.9105940702447273	1.2629264327671	1.1363919453982307	1.512830851167295	7.063145480470536	15.861020369707248	0.35281396735019116	0.793803418803419
ID141360	141360	2	1.0	53.01330656943106	12.651556519695182	0.0	99.0	99	1.4174696611687827	1		23516.745864661625	23825.0	14580.0	29452.0	1.5638636E7	2912.4487435510237	-0.981013612430934	-834.414077416377	-0.056931201559548	-0.05380555542268063	1.6836534130094938	1.2698866933952095	0.48060151839876997	1.3258296364284472	6.312151546477035	11.557367746322074	0.5938399573866188	0.8702490170380078
ID124978	124978	2	1.0	52.66033792053982	11.112519731890652	0.0	37.0	37	1.538763604591436	1		23702.659872611497	23849.0	14851.0	33465.0	1.8606588E7	3096.643464735036	-0.980803594497438	-782.164333552463	-0.007260931037990265	0.05440573678913732	1.7351447921763226	1.430788216381359	0.6718402778951023	1.2127195152366568	7.438642447467295	17.123042886907538	0.3188171382594099	0.802564102564103
ID159793	159793	2	1.0	52.799753777731155	15.986367254256068	0.0	169.0	169	1.402986147481845	1		23400.516178736518	23536.0	12784.0	34051.0	1.5186935E7	3552.174336312304	-0.9810031621911495	-680.3779858637488	6.767855851883853E-4	0.005183824245588304	1.453947332698846	1.3680802209494494	-0.8951360750993127	1.0627646759557745	6.183817140035109	9.305190420981937	0.8974618014817664	0.9745318352059928
ID190519	190519	2	0.9946019649505615	51.558862115332545	21.07676198629171	0.0	286.0	286	1.3894408781286252	1		23217.690737833567	23416.0	14881.0	29819.0	1.4789669E7	3006.8113096253323	-0.9810550028033935	-799.726807233035	-0.0025417675423362496	5.052803088653773E-4	1.4291197394697734	1.3620905164423491	2.645066277278435	1.0492105496795456	6.064988985922218	9.229061005026855	0.8947976752327101	0.9696048632218848
ID124473	124473	2	1.0	52.43091434333593	12.122477576224624	0.0	35.0	35	1.756399673131886	1		23466.136141038212	23634.0	14642.0	33335.0	2.3958925E7	3028.6670710934673	-0.9809515306421719	-798.0084892336723	0.05890799248074551	-0.010161165729474368	2.1268866675458638	1.328549127412871	1.0720178820221045	1.6009093105104986	9.691624249447804	20.100834694643513	0.30142429087046363	0.8084853291038855
ID173627	173627	2	0.9949771761894226	51.6561931578992	16.056470190501127	0.0	221.0	221	1.40567953861048	1		23328.906870229013	23538.0	15002.0	30078.0	1.5280434E7	3039.462242021012	-0.9810501915943965	-794.7198047626988	-0.008400240786308027	0.005302982504630466	1.4676488821354905	1.3753197491864615	-0.5531680534626512	1.0671328489274179	6.207582770857691	9.380218732763248	0.8865565686150241	0.9760837070254109
ID148540	148540	2	0.9968217611312866	57.01226920707368	10.278231778563889	0.0	126.0	126	1.407293098971746	1		23649.55725190838	23997.0	14408.0	30111.0	1.549046E7	3075.8521122639204	-0.9809878203348571	-793.4494533472218	0.0037752087140618122	0.006114055171837283	1.4907089950345778	1.3572827548344486	2.0958662840040887	1.098303938309747	6.221842149351227	9.239615039678021	0.9158431437089205	0.9783258594917791
ID149059	149059	2	1.0	56.9462569759167	10.227538381586307	0.0	128.0	128	1.4094416393051816	1		23652.86128048783	23967.0	14297.0	29975.0	1.5516277E7	3068.8569317826486	-0.9810557448427769	-798.2762137171358	0.002062784720335141	0.0024615075965168584	1.4825708234452672	1.344536448233547	-0.8660389639174498	1.1026631709337966	6.240854654009292	9.36187426047065	0.8948048401897724	0.9733135656041515
ID191043	191043	2	0.9950320720672607	51.70964017281468	20.82498992479863	0.0	288.0	288	1.3954169955062645	1		23191.61778471137	23433.0	14345.0	29975.0	1.4865827E7	2982.605143095663	-0.9811218540923885	-808.2186901413797	-0.009195700428071605	0.0012751695719456669	1.4615097218128488	1.3545404846328741	-0.26968744172217624	1.0789708675329603	6.117273373731888	9.073768337871012	0.9336677947685939	0.9757391963608794
ID160320	160320	2	1.0	53.316138692213144	15.837624311392489	0.0	171.0	171	1.4444312236325414	1		23424.556521739098	23444.0	14212.0	33572.0	1.6162944E7	3633.3715649946316	-0.9810373489821974	-667.0801984291859	-0.001963903918144841	-0.005334226097017135	1.5315827580700951	1.390817386280827	-0.7445545170000798	1.101210535026232	6.554560980867347	9.53951700376948	0.9051086166919762	0.9773210489014889
ID125508	125508	2	0.988920271396637	52.49598376321494	10.946949435613545	0.0	39.0	39	1.5174768030293326	1		23507.1370223979	23697.0	15043.0	31461.0	1.7841917E7	3088.769217561119	-0.9810478172638847	-787.9074640040038	0.007526494795810086	0.03928782040320674	1.7086556868234164	1.4158758193664884	0.41432797057226156	1.206783577664267	7.234258022393107	11.388778830725382	0.7008894783408257	0.9201934703748484
ID133193	133193	2	1.0	52.40195471607646	12.128914502823678	0.0	68.0	68	1.7632774269957923	1		23445.91033138404	23688.0	14090.0	31798.0	2.4055504E7	2818.041467220822	-0.9810599622079356	-861.9149762649423	0.06522093731196932	0.03170413810519173	2.150117113669835	1.3579241233419361	0.9327730338598292	1.5833853134431861	9.767674268080048	17.54236587643437	0.3988638738594045	0.8256327842507029
ID149577	149577	2	0.9968443512916565	56.88832520320641	10.275626740645373	0.0	130.0	130	1.4008277059767802	1		23671.63692307692	24007.0	14392.0	29970.0	1.5386564E7	3093.6307530522895	-0.9809844342394864	-789.4828047056744	-0.002450702530751433	0.0025327140929682188	1.501200345854867	1.3198184340099324	-1.0129865698261578	1.1374294426952742	6.164804635377034	9.461828911575086	0.8653245007248911	0.9700822737471949
ID165961	165961	2	0.9919764995574951	52.57825486105748	19.952024561026544	0.0	192.0	192	1.3839856514178173	1		23275.930379746827	23353.0	14848.0	31888.0	1.4710388E7	3127.746704387899	-0.9810555656204895	-770.7569203168508	-0.004706540380018883	0.007958998423674172	1.5230088674749283	1.275839301494489	-0.8953838822170297	1.1937309547455626	6.017457724277051	9.158475029147965	0.9015225214739048	0.9716039907904838
ID174156	174156	2	0.9968209862709045	51.53214020781806	16.947900016192513	0.0	223.0	223	1.4212005522349949	1		23345.222222222223	23491.0	14473.0	29674.0	1.5547918E7	3079.824378625284	-0.9809795864970889	-781.8835416427826	0.0015541506465423928	0.0018618136103554324	1.5271197452220597	1.337922316288152	-0.5393707322276458	1.1414113709223457	6.345423429628649	9.308522125012638	0.9202567278192434	0.9816176470588236
ID141905	141905	2	0.9958681464195251	53.21077446342863	12.861870857774742	0.0	101.0	101	1.4662626558155456	1		23572.823281907436	23841.0	15417.0	30030.0	1.6807423E7	3038.478999704983	-0.9808437876691957	-794.4664476747192	-0.14300864212377068	-0.06382598783739904	1.924136971215164	1.1972427419693377	0.4251722140097088	1.60714022625868	6.754192279777008	14.557207177266658	0.4005227213220332	0.7978663672094324
ID174678	174678	2	1.0	51.54705660290704	16.72401700903827	0.0	225.0	225	1.4486149578794756	1		23309.39073806078	23496.0	14976.0	32620.0	1.6106789E7	3268.6249572061056	-0.9810576624021933	-738.6807593068568	7.273214748434506E-4	0.004325272224278973	1.5508081978929051	1.3708269746875703	-0.8592115466601257	1.1312939025338007	6.592585990183475	10.043014933564715	0.8213673783212654	0.9631944444444444
ID191574	191574	2	0.9890809059143066	51.805485069575674	20.4514386755138	0.0	290.0	290	1.3597226677520882	1		23232.84640522872	23407.0	14289.0	30600.0	1.4218502E7	2955.563607543547	-0.9809803520980637	-810.8675909879862	-0.006623909402441851	5.192835652613182E-4	1.432563335914126	1.304998756064685	-0.7918225232516087	1.0977507290766475	5.80832017303836	9.199180027774604	0.8625061012833068	0.9606918238993712
ID166487	166487	2	0.9910057783126831	52.44674393479861	19.673959904016563	0.0	194.0	194	1.3702525705574475	1		23251.122186495184	23286.0	15573.0	32160.0	1.4462198E7	2814.997889644291	-0.9810953870917206	-857.3127548331829	-0.011496566757439706	0.01196715020127274	1.4666499137178726	1.3107858390349918	-0.9000231487874135	1.1189088789650252	5.89862957016415	9.007973573769323	0.9134962750429445	0.97562893081761
ID133721	133721	2	1.0	52.47487280329341	12.142383654594548	0.0	70.0	70	1.7645640214223557	1		23449.758989310016	23615.0	14753.0	33571.0	2.4129802E7	3059.0606869127855	-0.9809527548075156	-789.5801198833581	0.03959655926590978	0.002087623073224395	2.1288496615793817	1.4209723174947755	0.8811159540619832	1.4981640636973275	9.7819336465736	17.059497727643663	0.42237878431831727	0.8305084745762709
ID175199	175199	2	0.996812641620636	51.727338604969326	16.235828666205222	0.0	227.0	227	1.3763120084676232	1		23291.578947368434	23344.0	15753.0	30974.0	1.460382E7	2737.567547663897	-0.9810685170247143	-881.8176481799271	0.0015351080739337633	-0.0016377258214022572	1.4152512023713784	1.3576300102999612	-0.5047884429922036	1.0424424855330696	5.950913957973835	9.500557215336354	0.8285054689163804	0.9608595548733688
ID151132	151132	2	0.9741905927658081	53.303286868042335	12.92652579586813	0.0	136.0	136	1.138689053480673	1		24025.643356643388	23221.0	18447.0	37669.0	1.0307001E7	4041.9935751755797	-0.9804039071853603	-594.7643763600056	0.011938082779112394	-4.1371487022176165E-4	1.2656624868205262	0.9976234389885087	2.6349404536554557	1.2686775764849536	4.073429122990081	11.266039438388114	0.403299323629734	0.8493557978196244
ID151650	151650	2	0.9952886700630188	53.987479161050786	13.659256797709999	0.0	138.0	138	1.0165414374669692	1		24249.45029239767	23372.0	18640.0	35796.0	8293312.0	3983.7587736621454	-0.9801916929706037	-602.4243523257534	0.009862575882121964	0.004172928941692555	1.15367517997161	0.9262366154691434	-0.9578464448439621	1.245551256238416	3.246385170364318	6.957624401408134	0.8427290199993016	0.9687943262411344
ID160865	160865	2	1.0	53.29660645668483	15.875642276656666	0.0	173.0	173	1.448092652126828	1		23425.665223665215	23495.0	13979.0	33279.0	1.6233986E7	3614.4322698630804	-0.980962478269363	-667.9190357143027	0.007403203434755973	0.004815549461671188	1.539698655575417	1.3880097557908213	-0.6732649883857096	1.109285182724217	6.587832864018958	9.655081124640416	0.8880564686606597	0.9705882352941179
ID142438	142438	2	1.0	53.33373552497988	13.002248537007807	0.0	103.0	103	1.407293098971747	1		23486.666666666657	23792.0	15227.0	29754.0	1.543074E7	3138.713650215453	-0.9809433559459358	-770.3661498505268	-0.024207282626984256	0.01750361930711327	1.505530979204016	1.3559720102717097	-0.4828402786635976	1.1102965015497168	6.221842149351235	10.012385004983983	0.7799266680769964	0.9410496046010073
ID175719	175719	2	1.0	53.54938887830155	16.608631035338053	0.0	229.0	229	1.3921604753249766	1		23349.009345794366	23560.0	13335.0	29942.0	1.4990064E7	3155.2847830766427	-0.9810111676021321	-764.6022676587407	-5.78551098290922E-4	0.004372602378405348	1.4180235726872408	1.3895946177934404	-0.6997685739245798	1.020458452076436	6.088754616744791	9.315438981318264	0.881722016136934	0.9697199091597273
ID192100	192100	2	1.0	51.92389860541552	20.076123854492423	0.0	292.0	292	1.3932468277925314	1		23211.53571428572	23357.0	14649.0	29975.0	1.4948229E7	3022.9633114275953	-0.9810319605156651	-794.2581970954211	-5.247267670833986E-4	0.0030356586138164153	1.4848349219563686	1.3212419112400247	-1.0823338142976564	1.1238176062419993	6.098260869073819	9.20921935636958	0.9035875267755593	0.9727065959059894
ID192624	192624	2	1.0	51.718645136169265	19.60177464109032	0.0	294.0	294	1.3801541631250087	1		23223.68580542265	23402.0	14446.0	30740.0	1.4561251E7	3182.3914428763724	-0.9810400047775931	-755.1896664733737	0.0027401023680514764	0.0012595651313330612	1.443038863973573	1.3332920235285004	-1.0996147668464857	1.0823126805743817	5.9841858411254485	9.533744570445556	0.8273474108673334	0.9574144486692014
ID176247	176247	2	1.0	53.501441453772344	16.735098352052532	0.0	231.0	231	1.4013676280264995	1		23351.256923076908	23593.0	14159.0	29546.0	1.5178317E7	3144.6783678342317	-0.9810639745484628	-769.4360396937577	-8.342813850921567E-4	0.0046586631796359645	1.4507015019851555	1.3723400516506719	-1.2670689178489238	1.057100607273124	6.169557761541564	9.539203198946678	0.8520002037741162	0.9614814814814816
ID176757	176757	2	1.0	53.633612529075975	16.80813248519992	0.0	233.0	233	1.3845321413310867	1		23367.394944707743	23594.0	14250.0	30154.0	1.4791561E7	3127.973110069231	-0.9810027116773975	-771.535435465032	0.0022164476294730356	-0.0018343925126566207	1.4359795174628578	1.3653997891709502	1.217994786914787	1.0516916209096256	6.022210850441566	9.145718258096897	0.9047533174097171	0.9753656658968436
ID168056	168056	2	0.9885126948356628	51.890638379074886	18.306501038693966	0.0	200.0	200	1.3730101756219857	1		23309.77813504824	23302.0	16278.0	31065.0	1.4498682E7	2555.0692278430074	-0.9810366643314719	-943.9216995254708	0.010547924091748704	0.001899404065120369	1.43807312643834	1.333958541479635	2.7597302154102876	1.0780493409062175	5.922395200986736	9.201856005380423	0.8789342385367854	0.966640806826997
ID167545	167545	2	1.0	52.77566113273935	18.244046934262617	0.0	198.0	198	1.3828920237073876	1		23342.160063391435	23373.0	15382.0	32929.0	1.4728903E7	3098.573133176081	-0.981027639554398	-779.0568741009456	0.003624484963420287	5.361560126645102E-4	1.4692102586726432	1.33173869243898	2.066907257304366	1.1032271323302127	6.007951471948027	9.392940199766707	0.8557229216598836	0.9685823754789271
ID193151	193151	2	0.9937080144882202	52.15339482653258	19.839995663191438	0.0	296.0	296	1.398665933537524	1		23194.235294117632	23400.0	15152.0	31375.0	1.4983476E7	3145.7031090007836	-0.9811128070651544	-766.0266003196853	-0.00410394318239434	0.009072799649471382	1.5097735909031176	1.345529746178924	2.356356009786781	1.1220663052530933	6.145792130718976	9.209154694363859	0.9106430858453654	0.9758490566037737
ID134269	134269	2	1.0	52.562628714644276	11.891912886054822	0.0	72.0	72	1.727739559823897	1		23447.345766129063	23673.0	14216.0	32500.0	2.3259767E7	2931.014616569682	-0.9809963656019941	-825.9170487913503	0.044436324854021124	0.0448503056469148	1.9352347496440756	1.428577521897508	0.7470936088007003	1.354658546687477	9.377917922589747	17.621611156687766	0.3795116078662799	0.8356628547225751
ID177280	177280	2	1.0	53.779511736732026	16.95988289375664	0.0	235.0	235	1.408367778852665	1		23360.19025875188	23540.0	14056.0	29825.0	1.5347645E7	3123.62101750557	-0.9810713089766158	-775.2254607713954	-0.008661190324174148	0.010540867727713118	1.468293885585811	1.3601998079510116	1.3567598544902781	1.0794692640029342	6.231348401680258	10.147158232740798	0.7605066787898527	0.9711111111111115
ID142980	142980	2	1.0	52.462418432432365	12.173790064095506	0.0	105.0	105	1.771410076315855	1		23467.264223722268	23770.0	14383.0	29822.0	2.4335553E7	2757.119816586538	-0.9810304140706789	-880.3623066401233	0.016326406339519806	-5.6190491494476136E-5	2.270527474155051	1.364858416031703	0.9004402721348056	1.6635626431909045	9.857983665205854	17.860385161329415	0.3883437479101225	0.8152515723270441
ID161418	161418	2	1.0	53.330860368052434	15.78390207824593	0.0	175.0	175	1.4460015425129855	1		23434.078147612163	23446.0	14050.0	33647.0	1.6192948E7	3633.8818402180755	-0.9810402722951747	-667.3625130320953	-6.971933137226359E-4	-0.006330922547751744	1.5458189333302503	1.3701459492634014	-0.7440085494940178	1.1282147965049212	6.568820359360895	9.642073129301659	0.8878843623608768	0.9705056179775281
ID134792	134792	2	0.9968336224555969	52.688800407494604	11.64861956760584	0.0	74.0	74	1.68518223048127	1		23515.663113006387	23794.0	14726.0	31747.0	2.2057692E7	2872.665372639665	-0.9809573898906836	-843.384963541441	-0.03193445807407711	0.019764133186051944	1.9312191611019827	1.4991952785476996	0.5898766453085444	1.288170519702272	8.921617810796231	17.923564464711667	0.34898335573637274	0.8139635732870776
ID177806	177806	2	1.0	52.91015741028671	17.50074904786657	0.0	237.0	237	1.3981249681591246	1		23374.195046439636	23607.0	14624.0	29558.0	1.509973E7	3124.290161966632	-0.9810587468910148	-774.9998255652894	-2.771939021902439E-4	0.00788786632517534	1.4358828516331645	1.3690918625527753	-1.486282194499132	1.0487848850082655	6.1410390045544725	9.488812258107455	0.85709312583538	0.9736247174076862
ID168588	168588	2	0.9804041981697083	52.096013892491804	17.719518265061744	0.0	202.0	202	1.3276319563182903	1		23281.979345955242	23435.0	16109.0	30323.0	1.352683E7	2644.7724156545423	-0.9810823796954835	-913.0626125426543	0.003803604598828544	0.009613310754644956	1.3839998595640626	1.2806853110600525	-0.2655977539285771	1.0806712996641574	5.537391981660946	9.218586048706412	0.818816345849379	0.9636062861869311
ID126613	126613	2	0.9946190118789673	53.02272292637917	11.786468505932318	0.0	43.0	43	1.7312387827703106	1		23486.54894046417	23844.0	15140.0	29500.0	2.327517E7	2741.903249141536	-0.9809763425561127	-883.4085405677962	-0.004516358605721778	-0.01304331412017306	2.240341621517677	1.2708667116152166	0.6275510352969111	1.7628454668312932	9.415942931905875	20.153356266633445	0.2913257794199167	0.7472651829498301
ID161942	161942	2	0.9958522915840149	52.97027673332024	16.70886281841695	0.0	177.0	177	1.4072930989717471	1		23335.989312977104	23561.0	14045.0	30718.0	1.5285073E7	3203.317337975668	-0.9810506991561435	-754.3180661625305	6.995196139484921E-4	6.108246407738439E-4	1.4999204890888571	1.3351514062110068	-1.0107100329518872	1.1234085378717042	6.221842149351238	9.569553594617433	0.8537790513587439	0.9639175257731961
ID143508	143508	2	1.0	53.15228982061087	12.804675637340681	0.0	107.0	107	1.453307262635177	1		23595.07999999998	23798.0	13998.0	30339.0	1.6516556E7	3135.8944820354923	-0.9808343931840757	-770.128367237319	-0.10328911119952851	-0.07411661552279726	1.79566382616956	1.2560888252062208	0.4265499482992774	1.4295675513829633	6.635364125664114	12.184037424518152	0.5616841590582371	0.8409638554216865
ID193688	193688	2	0.9951706528663635	52.56111830644129	20.054386697907574	0.0	298.0	298	1.3943323338612073	1		23160.427899686536	23368.0	15462.0	31354.0	1.4776353E7	3085.7418080232155	-0.9810994373571901	-779.2113750900827	-0.005640056351290435	-0.0013591921775411343	1.4959016623402857	1.3348191755520482	2.068166428653038	1.120677384426709	6.107767121402853	9.18382385966221	0.9100080676900549	0.9764437689969608
ID127133	127133	2	0.9943986535072327	53.517651176398815	12.525374599944223	0.0	45.0	45	1.4328629678859124	1		23533.94542772862	23884.0	15126.0	28855.0	1.5956015E7	2911.9143309638634	-0.9808336573252521	-827.184247870477	-0.10437468467994676	-0.06274969311632039	1.7682281728200677	1.231697011225856	0.3378364668499554	1.4356032016836875	6.449992205247991	13.17536702968617	0.466921217413797	0.8111177525403466
ID178332	178332	2	0.9866579174995422	51.535847222232285	18.49496438684529	0.0	239.0	239	1.3219216848789084	1		23328.329861111113	23513.0	15384.0	30003.0	1.3437118E7	2625.168356448415	-0.9809657755941733	-915.9571416821391	0.006487094613690902	0.004454510113139101	1.3980682346984405	1.2745973896997163	-0.7482357555877874	1.09687046748763	5.489860720015799	9.099027118522628	0.8332614145139193	0.9625000000000001
ID153250	153250	2	0.9898537993431091	52.67390771767989	13.865649388310858	0.0	144.0	144	1.17272633083589	1		23876.65795206973	23126.0	18574.0	37371.0	1.0959386E7	3908.1844379568847	-0.9807142799352156	-621.3483120784826	-0.006862264109633724	0.027646601784960072	1.2588031077395463	1.160512931687478	0.42958181863463496	1.08469545954059	4.320591683544898	14.843706652721972	0.24641569346121234	0.7537313432835826
ID144033	144033	2	1.0	53.80493128989926	12.43201018255981	0.0	109.0	109	1.4174696611687816	1		23563.596992481227	23881.0	13641.0	30118.0	1.5669792E7	3054.8840078136786	-0.9810288163260644	-797.7451869812759	-0.003264869948089983	-0.003917579363671063	1.55558179684254	1.32182707502962	-0.3629773385147075	1.1768421348213662	6.312151546477027	10.08988763222077	0.7791384227511196	0.9306236860546596
ID169121	169121	2	1.0	52.01791274285107	19.011611402281577	0.0	204.0	204	1.3997472370879258	1		23335.052388289652	23471.0	13888.0	32757.0	1.5144449E7	3339.2853171524594	-0.9810610151247461	-723.9766662035654	-0.002710102033974823	-2.6227284661306787E-4	1.4712327653026995	1.3438480095299579	-0.7717437836369312	1.0947910439792201	6.155298383048008	9.416977012976652	0.8722399094155062	0.9685863874345544
ID115365	115365	2	1.0	52.60154236744224	11.134892126487594	0.0	0.0	0	1.6061160660417482	1		23762.309941520492	23913.0	13586.0	31048.0	2.0316775E7	3373.484522422999	-0.980975024918837	-726.3965686442504	-0.027783403532359797	0.02744264682889919	1.808289552608646	1.4782897402688693	0.649114724695223	1.2232308074327545	8.104080110499511	16.808306275022527	0.36046714218067405	0.8150095602294459
ID135335	135335	2	0.994739830493927	52.633445256693385	11.312228345652303	0.0	76.0	76	1.590021363991791	1		23532.120381406454	23820.0	13640.0	31940.0	1.9743449E7	3051.431342774673	-0.9809664615123357	-794.9175386016492	-0.004171165673176988	0.0517591383870523	1.7598473141530893	1.4949419626536016	0.34577033721822303	1.1772010941677404	7.942473820905968	14.214449328858848	0.49397569017167997	0.8439393939393937
ID178852	178852	2	1.0	51.15242189844498	17.824789809603583	0.0	241.0	241	1.396500814695294	1		23309.608424336948	23529.0	13920.0	30331.0	1.4941459E7	3216.4909195412656	-0.9809815561782231	-747.5986491359711	-0.001958528230920092	0.006033487678301141	1.4811840737268887	1.3355613525085086	-1.4501259844232948	1.1090348421245233	6.126779626060922	9.33016899570616	0.8844292623586826	0.9735649546827796
ID179365	179365	2	0.9854272603988647	52.014866137761295	18.24109283178976	0.0	243.0	243	1.3691479733843261	1		23276.54193548384	23315.0	16282.0	31478.0	1.4431456E7	2578.57300830193	-0.9809643693944327	-930.3684792470762	0.006585921896822585	0.013097911271963936	1.4172965369835877	1.339933262993434	-0.7451982494153753	1.0577366620613051	5.889123317835128	9.065107533158454	0.9005640208595709	0.9748229740361921
ID162483	162483	2	1.0	52.99368964680738	16.828633650506855	0.0	179.0	179	1.4072930989717474	1		23379.507621951187	23579.0	13956.0	30816.0	1.5336957E7	3198.010352341323	-0.9810742083116645	-757.9373238009703	-0.007381829322303974	-4.88399054028368E-4	1.4880691062569247	1.3518758743317665	-1.0861011051713332	1.1007438881860945	6.221842149351239	9.579960521806342	0.8519251000199699	0.9653392330383482
ID153777	153777	2	0.9731413125991821	53.53096151249848	13.978983694407663	0.0	146.0	146	1.2959141266970977	1		23606.44424460433	23335.0	18057.0	35219.0	1.3125183E7	3074.771299858786	-0.9809476404743398	-790.5781577650915	0.02328324661529778	-0.0424432438472935	1.436597898075623	1.2000306829465726	0.32846379615127264	1.1971343053897423	5.275970042612585	14.98694481786567	0.2951793475571234	0.7889125799573564
ID115895	115895	2	1.0	52.753143446571215	11.225144460495553	0.0	2.0	2	1.613634497143801	1		23767.452852153638	24017.0	13554.0	32628.0	2.0416242E7	3249.2305513467018	-0.9809827307818455	-754.6495477804096	0.0012386189350669348	0.035949177755041695	1.9214891539442143	1.4261833682330811	0.6677465611918915	1.3472946023236652	8.180130129131761	14.216201966580067	0.508631094808618	0.8486193293885602
ID117430	117430	2	0.9875614047050476	52.57125643997884	10.959591506484387	0.0	8.0	8	1.5490531749531888	1		23697.18789407315	23958.0	14848.0	31655.0	1.879187E7	3137.154665892657	-0.9810230947133849	-780.9886431770445	-0.06299663370714503	0.052671580826317344	1.7843251049646764	1.4805117297571706	0.28014648512149376	1.2052083540448115	7.538458096922118	12.82667478653158	0.5757901378407619	0.8835654596100269
ID135861	135861	2	0.9944217801094055	52.72770062014084	11.424083032103217	0.0	78.0	78	1.6336688383682998	1		23516.781818181804	23815.0	14499.0	31684.0	2.0694768E7	2910.048470036634	-0.9809839362386323	-833.7751242532803	0.001905010470406387	0.05827886702954	1.8822383494639443	1.4386124314522588	0.5674171303716391	1.3083706968692406	8.384514554205943	15.196473694548626	0.4562492270169916	0.8542372881355934
ID169653	169653	2	0.9968229532241821	51.74727089037432	18.75648269378873	0.0	206.0	206	1.368042484327705	1		23304.546191247966	23467.0	14102.0	30702.0	1.4378905E7	3012.4800643123167	-0.9809993566714444	-798.8162323465646	0.0028856085229633267	0.0025961354442150257	1.4386268743116566	1.3170204275329507	-0.680599752793683	1.0923345183084971	5.879617065506097	9.064220528777232	0.8992863043783492	0.9724842767295593
ID180922	180922	2	0.9707328081130981	51.57046598159323	19.06394070552163	0.0	249.0	249	1.3591662025486109	1		23210.653027823217	23213.0	17038.0	32176.0	1.4181709E7	2619.0389416298503	-0.9810751445710001	-918.8510200043306	-0.00449883094153626	0.006684332482959506	1.4059213140695	1.3298299449570472	-0.8258380767944149	1.0572188717820687	5.8035670468738445	9.234028173434108	0.8553078924798355	0.9568965517241381
ID181434	181434	2	0.9657371044158936	50.72706381501553	18.28220433774896	0.0	251.0	251	1.3823448853976588	1		23211.51192368838	23213.0	18071.0	31510.0	1.4600041E7	2591.6165138218817	-0.9811641781381608	-933.0819674480636	-0.006970987126552622	0.014605120279255156	1.433723004089333	1.351404223183366	-1.5594294399342266	1.0609135146196724	6.0031983457835	9.599652400911632	0.8186184740190023	0.9597264437689971
ID183994	183994	2	0.9948009848594666	51.3606485462808	18.593167538399243	0.0	261.0	261	1.404602801923477	1		23297.901689708124	23453.0	15414.0	31548.0	1.5166934E7	3191.080278552447	-0.9810296564957363	-755.1200736130685	0.009599292254858949	8.502113674570014E-4	1.484081313737507	1.3567378467281468	-0.947806569497218	1.0938600388545632	6.198076518528658	9.46768170252684	0.8689194126402907	0.9680772086117297
ID116411	116411	2	1.0	52.515692796808715	11.156621063655772	0.0	4.0	4	1.5799986170667957	1		23734.2116788321	23947.0	13247.0	32050.0	1.9509522E7	3368.700615336849	-0.9809616957392765	-726.049411076291	-0.005450376885901472	0.01595612386624118	1.7144624745996577	1.4956940047210783	0.5964975282962928	1.1462655256944592	7.842658171451135	14.17292886193705	0.4906298145175596	0.8634222919937204
ID127679	127679	2	1.0	52.55168651927337	12.034301690444176	0.0	47.0	47	1.7743969194665694	1		23425.702884615373	23713.0	14316.0	30033.0	2.4362731E7	2743.1810379765116	-0.9809692700025126	-880.3758311813633	-0.03736757815379074	0.0043513296196610995	2.2021436979777906	1.3327749298861278	0.9332079766229178	1.6522997608950685	9.89125554835746	18.015509090962553	0.3829730452103818	0.8196140212682153
ID180418	180418	2	0.9858108758926392	51.8279040761923	18.892296085350555	0.0	247.0	247	1.3406732836719584	1		23249.174789915967	23273.0	15766.0	30279.0	1.3833259E7	2563.234774287675	-0.9809924909863951	-936.245255501594	-0.01402270327153336	0.0011783215301152193	1.3934072099686619	1.3009450899146184	-0.697357395772923	1.0710730381865017	5.6467138834448205	10.058415495598553	0.701368898463158	0.9658536585365854
ID183490	183490	2	1.0	50.67030702012021	18.899703534725756	0.0	259.0	259	1.3641662177265665	1		23296.518699187014	23465.0	13811.0	32819.0	1.4327359E7	3215.586387204495	-0.981121468666762	-753.035439308574	0.0028830633858301117	0.0018242221752676985	1.4877433344442932	1.2640998020978962	-1.0161377385121089	1.1769192052520212	5.846345182354477	9.528010766675605	0.8092632878992	0.9624413145539908
ID116928	116928	2	0.9808863997459412	52.41218561035025	11.212250136642156	0.0	6.0	6	1.5641188309506175	1		23668.620221948215	23865.0	15867.0	31834.0	1.9195251E7	2879.3838742162775	-0.9808981948572282	-844.2146678212523	-0.07193676158974668	0.006241017182288198	1.7184434790156227	1.4996694080046067	0.9582289435208534	1.1458815321852214	7.685805008022111	16.784898964644796	0.3428165368061896	0.7969443075406596
ID144576	144576	2	1.0	54.737289479708814	12.146777402614509	0.0	111.0	111	1.4089048113903357	1		23498.3719512195	23739.0	14267.0	30003.0	1.5414932E7	3113.4606256620546	-0.9810529651031434	-781.5838761977075	-0.014535318254721076	0.0010075854251222751	1.4863538805514875	1.368631848908323	-0.38952313377369385	1.0860143885567652	6.236101527844788	9.409293067719457	0.8851340546079524	0.9769173492181683
ID184513	184513	2	1.0	51.22126218943085	18.449698632327763	0.0	263.0	263	1.385078415623928	1		23274.79968454257	23316.0	15051.0	32343.0	1.4756223E7	3164.5577669374693	-0.9809925795129766	-759.1812257011754	-0.010759199781925582	0.004272210446136628	1.4641251463984206	1.342037783290518	-1.027242745902563	1.09097162883787	6.026963976606089	9.221305241527526	0.8906840256560004	0.9738863287250388
ID136903	136903	2	1.0	52.461849675239954	13.167585169178981	0.0	82.0	82	1.5044596054638935	1		23458.64485981308	23657.0	14004.0	32836.0	1.7570525E7	3445.6828781391787	-0.9810349905323339	-704.3508533588472	-0.009103236128742488	-0.03833552767314481	1.7153268171802396	1.350697136962683	0.6086037559354694	1.26995665441144	7.110676742115694	12.238087479834634	0.5966143474672598	0.921749845964264
ID181959	181959	2	0.979935348033905	50.91182209589528	17.49544593577333	0.0	253.0	253	1.4137289241558415	1		23269.263636363645	23149.0	17625.0	33659.0	1.5357714E7	2841.5346604068163	-0.9810213310887197	-846.5885280597308	-0.0077831761221096845	-0.016983713169450198	1.4263253393079953	1.3851672271839532	1.2803087092747045	1.0297134608127545	6.278879663325423	11.07473762076062	0.6433171541413195	0.9362154500354356
ID182468	182468	2	1.0	50.20023414952899	17.977858202287713	0.0	255.0	255	1.375212278361161	1		23278.746794871775	23275.0	14590.0	32744.0	1.4525938E7	3402.336270786322	-0.9810774774681786	-709.474240634588	-0.008395491636035186	0.008775633934907366	1.4779727590758398	1.304230406714371	-1.0866100077536145	1.1332144623120404	5.941407705644806	9.404483723048218	0.8441688079370607	0.9682416731216116
ID154314	154314	2	0.9879158139228821	52.67636882880383	11.802026401965414	0.0	148.0	148	1.609879670653982	1		23746.28787878789	23642.0	17267.0	37432.0	2.0374315E7	3177.8255450452366	-0.9808014686501871	-763.4995273641711	0.027679032970880726	-0.01214439978133421	2.0057086976148004	1.2656542687883428	0.6812939361033186	1.5847208412886238	8.142105119815632	20.70153615160409	0.23874892369773038	0.7451065680730751
ID163018	163018	2	0.9968411326408386	53.29205232407164	17.413048304269445	0.0	181.0	181	1.4196027995632166	1		23353.8030075188	23583.0	14547.0	31664.0	1.5530279E7	3159.3037668060338	-0.9810739563564619	-766.3693595324706	0.0019237592400765783	0.0016585913288179358	1.5259242491074139	1.3357657407919392	-0.4751176901556418	1.1423591745980362	6.3311640511351035	9.724192363862322	0.841368693016087	0.9758241758241761
ID170186	170186	2	1.0	51.54727234735219	18.5832041780085	0.0	208.0	208	1.4243906809452667	1		23314.864179104472	23462.0	14508.0	32918.0	1.5620959E7	3259.524990070993	-0.9810269047505277	-739.69264700363	-0.002000451811801469	0.0013127689373441036	1.4725424431755396	1.396879067021476	1.855250182792466	1.0541660176176872	6.373942186615747	9.53355354128893	0.8812687376318986	0.9766933721777135
ID182986	182986	2	1.0	50.2493910761849	18.65442499869679	0.0	257.0	257	1.4147987153979615	1		23285.111782477332	23422.0	14641.0	32317.0	1.5414744E7	3315.2005120794934	-0.980976650088575	-724.3862461483376	-0.006044973105629939	-0.0025812307801690478	1.5032620046282779	1.3544040115111444	-1.0393833063908389	1.1099066392686245	6.288385915654456	9.45951693106553	0.8831025374094877	0.9713656387665198
ID118987	118987	2	1.0	52.811457391669805	12.981118190977519	0.0	14.0	14	1.5154814349038888	1		23662.669301712784	23819.0	14405.0	31385.0	1.7959966E7	3030.1672206690696	-0.9809535378910546	-804.3799834660846	0.013001746252219108	-0.04134549898464908	1.745235800821442	1.2983056898567258	0.6243238721837208	1.344241047741258	7.215245517735049	14.90064343178079	0.4083672759658375	0.8744239631336413
ID154824	154824	2	1.0	52.6675037865236	11.5670043487277	0.0	150.0	150	1.6847332675772104	1		23614.57417289218	23667.0	16360.0	33273.0	2.2126856E7	2751.5498521336467	-0.980898197437473	-881.4188075696887	-0.036014178254640275	0.0012892737189983395	1.9850148028410257	1.3872381339654958	0.6127230691807911	1.430911358503931	8.916864684631717	18.17540717469299	0.3391983588619328	0.8061882251826383
ID136393	136393	2	1.0	52.52914021730274	12.054217068556937	0.0	80.0	80	1.7731174599182982	1		23430.715942028994	23553.0	14398.0	32937.0	2.4250791E7	2995.408913242215	-0.9809935935140753	-807.4685106282745	0.023201953655279238	0.01504153910834555	2.0705774839595175	1.455459661126507	0.8510749471521308	1.4226278743836276	9.87699616986391	17.604344513592004	0.40049309371523595	0.8362173038229372
ID137932	137932	2	1.0	52.457960971554506	12.268912076064144	0.0	86.0	86	1.7499272287872805	1		23419.996039603982	23743.0	14389.0	30175.0	2.3654196E7	2767.5003254779353	-0.9809916641902425	-873.4747468971381	0.04216991750496519	-0.016223947882024217	2.233394188912451	1.3658307805142904	0.9803402872343326	1.635190992014024	9.620327356980061	20.44162986668345	0.2893134829665225	0.7968503937007871
ID118481	118481	2	0.9949504733085632	52.66228002104433	11.9071889586306	0.0	12.0	12	1.6901129510960835	1		23601.7218683652	23897.0	16280.0	30417.0	2.2232822E7	2666.2831076476095	-0.9809252041902832	-910.4234146424845	-0.028019424057721704	-0.0407797190485822	2.0676668732597165	1.3362673046910813	0.8619762892077474	1.5473452549508575	8.973902198605899	21.320775193010533	0.24807626475707026	0.7521912350597602
ID137424	137424	2	1.0	52.26916308323859	12.416882576652192	0.0	84.0	84	1.7224773966584126	1		23435.515337423298	23712.0	14042.0	32134.0	2.2919934E7	2992.2740626124064	-0.981114661383853	-813.7633474884304	0.02022578332371302	0.0032477993199343854	2.230583708453016	1.2474867880964025	1.2160010797977605	1.7880619897039283	9.320880408615558	17.86262415927443	0.36709314850825	0.818789144050104
ID145104	145104	2	0.9920349717140198	55.971073003538315	11.925384154704329	0.0	113.0	113	1.3757622532995077	1		23600.555200000035	23750.0	14619.0	31848.0	1.4750347E7	3157.0281638713523	-0.9810830637695023	-775.4052516044451	-0.011804506604090242	0.0010911368358552046	1.481179683539587	1.3021470929637418	-0.7633006161373793	1.1374902970204077	5.94616083180932	9.152678218240323	0.8919697532479559	0.9712732919254663
ID185041	185041	2	0.9951575994491577	51.45585089793531	20.460276751216607	0.0	265.0	265	1.3796059390068054	1		23263.147385103017	23479.0	14671.0	30556.0	1.4679046E7	3000.41443203392	-0.9809685717429073	-799.2836581659795	0.00435602731129235	-0.001956728238268749	1.4523985349742314	1.3287980983770908	-0.1987097221086363	1.093016716947517	5.979432714960934	9.246321499002246	0.8788846253882391	0.9662058371735791
ID185553	185553	2	0.9968167543411255	51.391579318178756	21.00824944116938	0.0	267.0	267	1.3899852232535745	1		23255.789968652018	23480.0	14591.0	29536.0	1.4837194E7	3058.201574882706	-0.981015981410069	-785.9282803824921	-0.0017539300085069624	0.004489789160748684	1.4057084839618799	1.3893104528117013	1.5565971381933148	1.0118029999104894	6.069742112086734	9.149503936246507	0.91113977707782	0.9777947932618685
ID138453	138453	2	1.0	52.467106476144124	12.137320469209188	0.0	88.0	88	1.758551860770678	1		23415.743890518126	23676.0	14878.0	30495.0	2.3954306E7	2746.864115777713	-0.9810539274955123	-882.8246784215789	0.053145097123324124	0.031760403714677976	2.1574717156517655	1.3682852959421312	0.9322530589676694	1.576770372414359	9.715389880270372	17.954068111181464	0.378742778435562	0.831232208214721
ID146652	146652	2	0.9905580282211304	56.494846713404456	10.659889064854077	0.0	119.0	119	1.4040641239355272	1		23601.552995391732	23892.0	14125.0	30591.0	1.5364611E7	3046.4355653329735	-0.9809780525889844	-799.0664451007793	0.0023279312010186376	-0.0011516971785484253	1.5022316208346882	1.326250510213214	-1.006491583501752	1.1326907015426388	6.193323392364144	9.333656136180482	0.8933672510443262	0.9702159344750559
ID186077	186077	2	0.9834058284759521	51.8778021410923	20.68493567815091	0.0	269.0	269	1.366382573725304	1		23234.964458804498	23483.0	14989.0	29793.0	1.4382443E7	2820.627459291098	-0.9810006748757539	-850.6627390770893	0.0035601722244643285	0.0016308036793721023	1.4343557839397605	1.3219595379047957	-0.5894150869701748	1.0850224555383172	5.865357687012548	9.119616534240555	0.8862397213477174	0.9754940711462451
ID155875	155875	2	0.9906853437423706	52.856658070685306	11.09754125306579	0.0	154.0	154	1.6865284020956068	1		23578.347826086945	23903.0	15181.0	31513.0	2.2234382E7	2874.318649053781	-0.9809097526491567	-842.9968465663902	0.015811937814177533	0.03857851346939686	2.1188100652636175	1.3812203080222676	0.21006798151557904	1.5340131135904633	8.935877189289778	14.697628707098014	0.5198194332895921	0.8464655560558308
ID145633	145633	2	1.0	56.3516220267769	10.793023069950662	0.0	115.0	115	1.3768615441287575	1		23615.290734824255	23834.0	13904.0	31349.0	1.4783172E7	3023.4086339987216	-0.9809754953326941	-805.5105710197441	-0.0016286552670831322	0.0020057607084189278	1.4433411710304327	1.3405326066242929	-1.0589274215235662	1.0766923265410386	5.95566708413835	9.61574769871681	0.8094204224721344	0.9616270145817342
ID146145	146145	2	0.996831476688385	56.546875955655594	10.777891447680366	0.0	117.0	117	1.3785088366949119	1		23651.22452229298	23874.0	12733.0	32027.0	1.4852969E7	3203.4330018522683	-0.9809832336267666	-761.7156785083154	-0.00884027713793014	-1.2648776279159733E-4	1.5232658220782762	1.2764057786007654	-0.8035022536898214	1.1934024803210515	5.969926462631897	9.344650687637559	0.8591177703247378	0.9624521072796935
ID155361	155361	2	0.9951320290565491	52.79178817294217	11.211407097303029	0.0	152.0	152	1.6419827283889519	1		23603.25759280093	23830.0	15085.0	32052.0	2.0983296E7	2896.869153397261	-0.980922529244995	-837.8899381637553	0.01319106503544689	0.052109733065415144	1.9804291015314976	1.3989845048824479	0.5046230840333723	1.415619039824824	8.470070825167229	14.964462784831037	0.47530747545298596	0.8550863723608444
ID187108	187108	2	0.9947482943534851	51.803131345884765	20.31146082148774	0.0	273.0	273	1.374111668118136	1		23233.365384615383	23295.0	14224.0	31192.0	1.449762E7	3013.7768875477555	-0.9809950522949138	-795.8498857512792	-0.0012246969771471349	-0.0019097225118009443	1.43473328228557	1.3368599068623	2.39058032493157	1.073211392548218	5.931901453315772	9.391926959293885	0.845073296542916	0.9666924864446167
ID138981	138981	2	1.0	52.51353720022226	12.035519037878633	0.0	90.0	90	1.7425627294957213	1		23430.286422200177	23700.0	14627.0	30077.0	2.3641159E7	2758.834321900901	-0.9810455465515225	-879.1437188662992	0.02812926360716402	9.944602965249953E-4	2.0384969305556035	1.4126850509011717	0.8570315953769204	1.4429946216640557	9.53952421218329	18.677695789163074	0.3436291386021565	0.8228782287822874
ID128233	128233	2	1.0	52.48827801254839	12.085192727438635	0.0	49.0	49	1.776101431789927	1		23413.512452107276	23668.0	14513.0	29814.0	2.4443707E7	2684.818024445862	-0.9809450566333207	-897.8808977688177	-0.01501672660097804	-0.045810159918077686	2.217553793931981	1.4082176794752561	0.953233513334387	1.5747237279099549	9.910268053015525	17.046122933018303	0.4285919731689845	0.8286963434022253
ID170730	170730	2	0.9922792911529541	51.38061092534265	18.378780124470833	0.0	210.0	210	1.3282016332191355	1		23319.500857632953	23401.0	15831.0	30590.0	1.3595269E7	2634.9272164513063	-0.9810421622649583	-915.9662954959194	-0.007340714605718661	-0.009079921054279877	1.3878390143910657	1.2738773442334463	-0.8924801928106726	1.0894604733128335	5.542145107825474	9.534750228374383	0.7660711636856591	0.9692435577722357
ID171242	171242	2	0.9881700873374939	50.93927438522275	17.03613515144279	0.0	212.0	212	1.3697003833214214	1		23326.227419354822	23462.0	15708.0	32163.0	1.4462261E7	2869.715925703952	-0.9810087382020213	-839.7589640232916	-5.091533662856386E-4	0.005541490907896391	1.4368035374647936	1.32125802202655	-0.8130382221261344	1.0874511363503545	5.893876443999634	9.043135524202615	0.9056759024305441	0.9779179810725546
ID120040	120040	2	1.0	53.28146271254677	13.926071293572726	0.0	18.0	18	1.3812499585839566	1		23550.046031745987	23770.0	13786.0	30607.0	1.4836529E7	3120.7444297747156	-0.980967535293067	-777.8988934340001	2.682161301188939E-4	0.00660663122068728	1.4329732473174495	1.3704227580774864	0.15401272963831195	1.0456432067194452	5.993692093454481	9.237095480546165	0.8827412616834289	0.9640672782874619
ID139496	139496	2	1.0	53.067269640437196	13.085342197698756	0.0	92.0	92	1.4791045777937288	1		23544.14305555557	23675.0	14047.0	34566.0	1.6951783E7	3495.877367787004	-0.9809149337375709	-692.3000584260487	-0.09904631826010153	-0.06363341412222541	1.7982969234067718	1.301457995822041	0.6335101005027649	1.3817556380457074	6.873020433889909	12.072284109702322	0.5926231381838885	0.8416763678696164
ID186600	186600	2	0.9768124222755432	52.12918877576314	20.345794552108483	0.0	271.0	271	1.3872613616838985	1		23217.375586854454	23430.0	15712.0	30115.0	1.4835903E7	2812.1473058854303	-0.9809484202258996	-850.1983054543196	0.0010246176601014672	0.0029024780855000693	1.4488172505701804	1.3491164710360843	-0.7633340574941111	1.0739007948346584	6.045976481264142	9.0832007324812	0.9208703580471721	0.9792147806004617
ID119530	119530	2	1.0	53.30033609247336	13.352203273710295	0.0	16.0	16	1.392703757482369	1		23623.83514774492	23876.0	14809.0	30878.0	1.5190126E7	3053.18156324508	-0.9808499816339409	-792.612945555888	-0.031218078321588887	-0.05130254985989358	1.4604871759692974	1.3750275140436627	1.2211618842768328	1.0621512377409206	6.093507742909309	11.083303983795943	0.6233597283384965	0.8810996563573881
ID121069	121069	2	1.0	52.82554659458517	13.364603489015497	0.0	22.0	22	1.3558226151896666	1		23483.486842105278	23724.0	14249.0	30584.0	1.427796E7	2994.9781614621966	-0.9810955667449198	-813.8541242825935	-0.011532377365920343	-0.03927641363763539	1.5439181031489575	1.2410983907203659	1.6128244301175734	1.2439933164789838	5.775048289886752	10.384046772662813	0.6730265746425911	0.9288990825688075
ID156398	156398	2	0.9814455509185791	52.543041326949044	11.292251960002096	0.0	156.0	156	1.619717525373577	1		23594.17877739334	23886.0	14943.0	30735.0	2.0456153E7	2681.1901306137506	-0.9809325204812729	-905.4262755242479	-0.0022195661137395873	-0.00449963585914449	1.9082817825895646	1.3983464190011428	0.6467683398058698	1.364670268153349	8.24192076927047	17.705913821001552	0.33037076360771117	0.8087686567164181
ID147180	147180	2	0.9951501488685608	56.94139702074209	10.411256952896135	0.0	121.0	121	1.4137289241558406	1		23662.632218844985	23990.0	14217.0	30234.0	1.5570012E7	3046.3712088076686	-0.9810427285535284	-803.9375639720953	0.0018453512042859103	-0.0028319830539603715	1.513535502127687	1.3387252784681236	-1.0061520068871816	1.1305796091783635	6.278879663325415	9.318808866560444	0.9085968259080701	0.9713235294117646
ID156909	156909	2	1.0	52.68488411862732	11.63618238473477	0.0	158.0	158	1.7671344000921094	1		23561.636979670853	23780.0	14099.0	34476.0	2.4339171E7	2935.009599588676	-0.9808496421756336	-822.3401122188536	-0.08783742078414597	-0.013809898516831622	2.1046015815378514	1.3963406968813301	0.7015668717090553	1.5072264141827227	9.81045240356069	19.455729553451715	0.3256895752320494	0.8226385013949782
ID120562	120562	2	0.9917962551116943	53.1040398653734	14.090998510713243	0.0	20.0	20	1.371907798747653	1		23514.89085072231	23618.0	15394.0	32485.0	1.4649777E7	2712.7763085010142	-0.9809959826319382	-894.9129427158235	0.021600077983159615	-0.004206579190662764	1.4190379370308577	1.3755652746978293	2.2572687577019783	1.0316034892219694	5.912888948657713	9.41593501279508	0.8380746062314667	0.9554531490015362
ID121589	121589	2	1.0	52.891637863634266	12.60515275380865	0.0	24.0	24	1.5004315939372315	1		23527.70414993308	23792.0	14688.0	30255.0	1.7575195E7	2941.7247260914887	-0.9809209098245532	-822.401411191645	-0.0184629772902907	-0.008620371854096831	1.7453802993247323	1.3194048951759225	0.3651028586368876	1.3228541941190937	7.072651732799571	12.677687610242712	0.552983337141172	0.8996372430471588
ID157428	157428	2	1.0	52.63592085997092	11.76192391742256	0.0	160.0	160	1.7052632251678388	1		23520.0738045738	23721.0	14462.0	34604.0	2.2626311E7	2881.693264834221	-0.9809263427682695	-839.5051183055658	0.04045856378006257	0.05966493456595829	1.9986515811543317	1.3574821277886784	0.70391080084061	1.4723225744489987	9.135508488199445	20.84478309146534	0.2642091348423891	0.7998335414065753
ID129270	129270	2	1.0	52.401613562055	12.294190494133595	0.0	53.0	53	1.7464654504637576	1		23439.622885572135	23686.0	14179.0	31986.0	2.3556821E7	2948.9402151457093	-0.9810804560404647	-824.3442408881878	0.04399063814628825	0.013405846845656424	2.1926954722383067	1.2969408083173681	1.0431509161588024	1.6906673443972184	9.58230234766393	19.818700370076392	0.3065698139463716	0.8086642599277972
ID128761	128761	2	0.9952368140220642	52.72819919949062	12.811747479459502	0.0	51.0	51	1.4898062491705732	1		23464.339237057236	23786.0	14806.0	30111.0	1.7222825E7	2944.220590370433	-0.9808840370797907	-817.8797703145817	0.0019689071207472856	-0.012419396805395874	1.7535759538231506	1.3124086998711864	0.4025595037153951	1.336150814906412	6.9728360833447365	11.921447068359805	0.6165401593354288	0.883202889825406
ID164090	164090	2	0.9696586728096008	51.50974129629453	19.12081103201725	0.0	185.0	185	1.2894769428881678	1		23285.590909090915	23422.0	15781.0	30288.0	1.2807075E7	2542.822316850319	-0.980987696532192	-944.9962115830242	-0.008980243324186902	-0.003580597349292245	1.431181914442689	1.2107712656570242	1.9403239814844149	1.1820415259574724	5.223685654802913	8.889534010093499	0.8306707285700563	0.9515151515151516
ID129787	129787	2	0.9920288920402527	52.66834979248465	11.62866818215389	0.0	55.0	55	1.664859042907188	1		23437.277777777774	23903.0	14377.0	29361.0	2.1515421E7	2636.9067041470903	-0.980912105330425	-913.5124338153863	0.025782179372227577	0.023033465812263305	1.982672531767581	1.3924170272449778	0.6896563016630815	1.4239071290951366	8.707727133393018	17.44701591366542	0.3594780366890221	0.8350045578851415
ID187640	187640	2	0.9940394759178162	51.91639367801319	20.654986375146986	0.0	275.0	275	1.3685953404764912	1		23217.146341463405	23436.0	14395.0	29513.0	1.4278545E7	2848.259988530304	-0.9810272277925557	-842.9648660606441	-0.0021518682715351892	-0.004130439843183748	1.4304818264619774	1.3421539411729515	-0.6003466034446389	1.0658105471953785	5.8843701916706115	9.030294639889803	0.9067885120488625	0.9725058915946583
ID130304	130304	2	1.0	52.48783544210485	12.241307055115481	0.0	57.0	57	1.7503594696803213	1		23396.215763546785	23712.0	14229.0	29877.0	2.3747159E7	2741.2857562436625	-0.9809596923037736	-879.4243858813394	0.0063457027597556654	0.05360788687062005	2.2237669547845047	1.3392073355663126	0.9479163341165693	1.6605098372195946	9.625080483144577	20.546693930987754	0.28650376301955105	0.790089738587592
ID140032	140032	2	1.0	52.30390566095988	14.417583855706333	0.0	94.0	94	1.4238594891755547	1		23402.40536512667	23661.0	14610.0	29809.0	1.5703014E7	3190.4445471702193	-0.980998993678899	-757.410379259737	-0.0022224533388916444	-0.0043591066795759465	1.5006757801264465	1.3738452626950615	-1.438978437856575	1.092317905717113	6.369189060451217	9.781141052631307	0.8365944147040009	0.9544159544159544
ID147712	147712	2	0.9968245625495911	56.97132402879536	10.317306819425605	0.0	123.0	123	1.4051412734026862	1		23664.164110429447	24091.0	14310.0	30018.0	1.5429035E7	3077.851415443183	-0.9809908291834506	-793.5518126469187	-1.3973553972879404E-4	-3.1025243885083996E-4	1.5022196218834132	1.3397437115498225	-0.9741162070866669	1.1212738741991464	6.202829644693161	9.481052685059806	0.8671347645989074	0.9681008902077146
ID163584	163584	2	0.9820280075073242	52.86349150814092	18.7405120044508	0.0	183.0	183	1.3674894046672081	1		23317.056542811002	23289.0	16102.0	32650.0	1.4433258E7	2701.07619299375	-0.9809613157329548	-889.573497989001	-0.007061423745280998	-0.006767755408255347	1.47262987787938	1.2917788541851476	2.4184482548377395	1.1400015359504496	5.874863939341584	9.763405951967279	0.774470683035171	0.948580199539524
ID171777	171777	2	0.98221755027771	51.135811366177585	17.248813337469382	0.0	214.0	214	1.36139069864025	1		23316.475490196084	23400.0	15938.0	31042.0	1.4269683E7	2520.751167054534	-0.9810364411556296	-957.0358756938757	-0.003161353884849798	-0.014831732619559938	1.4447126883586425	1.3103694473756071	-1.2916938876354658	1.102523178674607	5.8225795515319065	9.765782931515995	0.7672045349157458	0.9622937941869594
ID122117	122117	2	1.0	52.52369913225394	10.921246426261362	0.0	26.0	26	1.5199673295746678	1		23555.208387942337	23674.0	14142.0	32205.0	1.7972624E7	3232.4307906121567	-0.9809975612696403	-752.3956884599555	0.008396355290511756	0.04145650946986353	1.7092554374191673	1.4117984787746531	0.3241366190398929	1.210693638728586	7.258023653215689	11.725257020763324	0.6634122713294682	0.9110978520286396
ID172295	172295	2	0.9620407819747925	51.652018213576234	17.49694583004767	0.0	216.0	216	1.393246827792533	1		23294.923794712293	23287.0	17372.0	30950.0	1.4978636E7	2478.8380842801716	-0.9811299165145992	-977.2278301349596	0.0029231901503513295	0.00643989689932317	1.4168426892846926	1.3711460699722202	-1.2696197460096597	1.0333273166974823	6.098260869073831	10.76186243654595	0.6616693075752698	0.944076526857984
ID130823	130823	2	1.0	52.38805905802482	13.22588432159256	0.0	59.0	59	1.4948753561926607	1		23394.53188602445	23648.0	13689.0	31532.0	1.724177E7	3111.7875431969137	-0.9809144042753224	-772.7870024229919	-0.005955240017804717	-0.017909968661815066	1.7158437297126359	1.3222985011498891	0.7898214721264484	1.2976220786913957	7.020367344989895	12.74473856172986	0.5431350618773433	0.8951515151515156
ID172810	172810	2	0.9904108047485352	51.14633531680851	17.89235693489638	0.0	218.0	218	1.3834389456285945	1		23360.14649681526	23316.0	16792.0	31249.0	1.4670172E7	2584.3780172568036	-0.980954014173122	-931.0965367911253	0.03224641443778143	0.007013255890987702	1.4123779199082636	1.3150897163069262	-1.3145698470402605	1.0739783775927814	6.012704598112539	12.222268362409727	0.5057968277587673	0.934268833087149
ID131337	131337	2	1.0	52.36768164868636	12.353110834456364	0.0	61.0	61	1.753813561781049	1		23405.318226600957	23699.0	13867.0	30495.0	2.3756398E7	2788.913354061459	-0.9809991789612298	-866.5742910674142	0.0567936855133284	0.048267522232505286	2.2256337800682693	1.3307845294450822	1.1028291502639784	1.672422342478182	9.663105492460705	18.80274067684971	0.34346641098754394	0.8093152866242035
ID188174	188174	2	0.9867311716079712	52.207905880005306	20.11047926765767	0.0	277.0	277	1.3812499585839548	1		23222.8634920635	23406.0	15731.0	29645.0	1.4630404E7	2923.95339128997	-0.9811060624752235	-824.8382720824178	-9.022715122356227E-4	-4.991203399701476E-4	1.4579697104124085	1.3329667294760015	-0.8561805771854817	1.09377802024027	5.993692093454466	9.479757537163136	0.8381270039436188	0.9603960396039606
ID131858	131858	2	1.0	52.65272743061252	12.832243900168608	0.0	63.0	63	1.5059673321881548	1		23490.021276595737	23727.0	14053.0	30874.0	1.7664496E7	3035.5604403958696	-0.9809077480097419	-795.1435282632527	0.012006692755267404	-0.006667663935445687	1.708222597766575	1.3606532684212447	0.39335961660717594	1.255442982728886	7.124936120609246	12.023150955564498	0.6193758092103657	0.9145820622330691
ID188691	188691	2	0.9809631705284119	51.89215083329368	20.04075369159612	0.0	279.0	279	1.3547062522048299	1		23197.589785831962	23418.0	15142.0	30034.0	1.4080937E7	2790.4790795063877	-0.9810587687998803	-861.1541677247479	0.0044729621963684515	7.961902039416152E-4	1.441756847261267	1.2842350596988146	-0.9618339710782007	1.1226580651048377	5.765542037557712	9.424978567938656	0.8156226250032633	0.956624605678233
ID122642	122642	2	1.0	52.68961708488532	11.17485921811663	0.0	28.0	28	1.564602404568896	1		23596.655940594068	23792.0	15227.0	32397.0	1.9066098E7	3140.499283573513	-0.9809015323191846	-771.8068808242208	-0.0054846029402204795	0.01672028235591122	1.8715321187924763	1.3751597499591168	0.7025504965295404	1.3609561498932152	7.690558134186628	15.49419141477585	0.40255932348609247	0.826775677056719
ID164625	164625	2	0.9916489124298096	52.27319330442484	19.790451705480553	0.0	187.0	187	1.3763120084676224	1		23276.885350318495	23370.0	14157.0	32136.0	1.4617884E7	3060.4059908678373	-0.9811546588808263	-791.9710145452041	-0.004575077516238117	0.009581031129281927	1.4764589994334825	1.308236521252535	-1.1072404718550446	1.1285872053318673	5.950913957973827	9.143942702869811	0.8943891929665764	0.9750778816199378
ID189207	189207	2	1.0	51.95529954994369	19.943181920060244	0.0	281.0	281	1.3817975304423669	1		23191.113564668773	23398.0	14523.0	30523.0	1.4703166E7	3139.525776926561	-0.981034559859108	-764.2033303941907	-0.003962052555666831	0.01204992716867754	1.4691217524300113	1.3354157954529249	-1.1859271018108404	1.1001230908248605	5.99844521961899	9.18878534497951	0.8927551177624149	0.9715165511932259
ID123158	123158	2	0.9949342012405396	52.46906196426075	10.918739521205493	0.0	30.0	30	1.4968981925120726	1		23546.268918918908	23686.0	14569.0	32165.0	1.7424239E7	3210.6089890383882	-0.9809239600031846	-754.2438826305081	-0.007236419447502078	0.014786480262584457	1.595528372511465	1.4643850213859881	0.2744072590917084	1.0895552393736958	7.039379849647955	11.633238824170506	0.6536465550603711	0.8937839468919735
ID159518	159518	2	0.9951882362365723	53.92269485854212	15.088983399605356	0.0	168.0	168	1.4174696611687816	1		23390.808734939754	23665.0	15022.0	30534.0	1.5531497E7	3104.3859108401507	-0.9810339448717421	-779.4828346295344	-4.029424812373503E-4	0.008344737583517793	1.5253438803282229	1.345195320006624	-0.870079498660831	1.1339200022794547	6.312151546477026	9.531012234726392	0.8731909524129248	0.9651162790697674
ID189726	189726	2	0.9951485395431519	51.80574267432852	20.099119649642144	0.0	283.0	283	1.3916169810722419	1		23225.990610328616	23394.0	14869.0	30380.0	1.4841408E7	3040.175426989527	-0.9809891123037461	-788.4377109230504	-2.3453346509288249E-4	-0.013067432437768872	1.4917774706663092	1.33282629201248	-1.1670302758422055	1.1192587358205721	6.084001490580275	9.083174823928985	0.9266672818877344	0.9853733641262507
ID132383	132383	2	1.0	52.45542104796767	12.138257129723534	0.0	65.0	65	1.7559689190670058	1		23412.14916584887	23669.0	14029.0	31348.0	2.385698E7	2874.4016733387016	-0.9810826934254921	-844.8315687248825	0.01341940840188106	-0.007065287284202387	2.125987163857844	1.3783784498910285	0.9527978271376867	1.5423827643459747	9.686871123283279	17.7345113973513	0.3870391794942264	0.8376489930127408
ID165148	165148	2	0.9935857057571411	51.763044787796524	19.29516781889857	0.0	189.0	189	1.4062175977837195	1		23274.112977099256	23489.0	14338.0	30339.0	1.5244544E7	3051.0410179194664	-0.981094869105288	-791.7469577743055	3.520657267895733E-4	0.0029258601713521544	1.5039558030225593	1.323640761331036	-0.8339975117891443	1.1362265706521466	6.212335897022203	9.357117281321182	0.8916217374469957	0.9753731343283584
ID140573	140573	2	0.9968627095222473	52.62688712861193	14.644230960584967	0.0	96.0	96	1.413193724846806	1		23377.949924127464	23652.0	14894.0	30064.0	1.5406069E7	3194.769325250501	-0.9811614707752457	-762.2376668942497	0.006574419174745878	0.0071328807214698755	1.4620733406728776	1.392627833596005	-1.1664691539465892	1.0498665224129209	6.27412653716091	9.268261117818277	0.917839228943012	0.9785025945144553
ID159014	159014	2	1.0	54.32430705795333	15.85056645782341	0.0	166.0	166	1.3697003833214223	1		23415.967845659157	23553.0	14689.0	32238.0	1.4564732E7	2980.931104026315	-0.9809349943265401	-808.3388632487529	0.008604967420807463	0.0020613402318438875	1.4292551278844017	1.3516163153201952	-0.7908685296996955	1.0574414585590541	5.893876443999643	9.504507872712898	0.8198825096499645	0.9494640122511484
ID190247	190247	2	0.9920324087142944	51.284229878296145	20.412304470331865	0.0	285.0	285	1.3434916035442777	1		23226.629815745422	23396.0	14031.0	30255.0	1.3866298E7	2924.76115791606	-0.981046798270942	-822.1156717707405	-0.0013482437510977372	-0.004479896507148307	1.4169365999250563	1.292220587963911	-0.7167609154402386	1.0965129430089442	5.670479514267405	8.948091906594028	0.8899564963319759	0.9762684124386254
ID123686	123686	2	1.0	52.592951116067006	11.188955872866472	0.0	32.0	32	1.544651752142391	1		23513.912658227844	23633.0	16100.0	32681.0	1.8575991E7	3017.1766851682232	-0.9810573321880667	-807.2487809690952	0.006268751511539329	0.04104511366644107	1.8277399439808995	1.4011587178755993	0.6767349489329556	1.3044488969472863	7.495679961441482	12.160790803005845	0.6369381532932314	0.8814980435997762
ID173355	173355	2	0.9668931365013123	50.744595128346745	16.714942424149545	0.0	220.0	220	1.3446172774774454	1		23320.12541806019	23467.0	16377.0	31033.0	1.3945435E7	2588.5014768137075	-0.9810557369993433	-933.1005121164291	-0.01889401574849562	-0.048279395936851946	1.4445790423025175	1.292403418291487	-1.020434819124896	1.1177462252554249	5.67998576659642	9.394819570131366	0.8086865571733993	0.9723352318958501
ID148274	148274	2	0.9951038956642151	57.067963279168794	10.332209854652694	0.0	125.0	125	1.4046028019234758	1		23649.02914110429	24034.0	14154.0	30160.0	1.5419167E7	3071.67917282677	-0.981014641224248	-795.6537967479176	-0.0016805404872172183	3.779239178102715E-4	1.537370151821092	1.3157589829542802	-0.9778359496652202	1.1684283913222673	6.198076518528646	9.03659034540868	0.9538006360953308	0.9939024390243903
ID165682	165682	2	0.9825758934020996	52.41984093433666	20.200998519584967	0.0	191.0	191	1.3479886591442536	1		23269.169999999984	23377.0	15347.0	32107.0	1.3961502E7	2749.1901155769438	-0.9811138521771261	-879.3912443360796	-0.0022342985500372644	-0.014026864831454456	1.4614082147966034	1.2662294238587026	-0.7999728754386534	1.154141727605029	5.708504523583515	9.039256464927597	0.877943962337949	0.967767929089444
ID141104	141104	2	1.0	52.47307472432253	12.05748509599353	0.0	98.0	98	1.7325491693205595	1		23478.5185929648	23787.0	14271.0	30974.0	2.3361126E7	2826.7592446775916	-0.9809326519962639	-854.595818487474	0.058551166662698766	0.03967267525963957	2.089718467266295	1.3765003776484461	0.9283809982686818	1.5181386806709634	9.430202310399425	18.827650606592236	0.33430172176814876	0.7964672822159774
ID160054	160054	2	1.0	53.34761495802221	15.892094240688433	0.0	170.0	170	1.4527866438605872	1		23431.820659971265	23494.0	14065.0	33346.0	1.6331979E7	3627.7094172190064	-0.9810232871665595	-667.823763893634	1.7678565886471056E-4	0.004740504556853487	1.539459557880007	1.3971530489715087	-0.7822255884996834	1.1018546314687965	6.630610999499601	9.711560397109976	0.8834569323005415	0.9762071378586427
ID124724	124724	2	1.0	52.93194821593431	12.439355364966811	0.0	36.0	36	1.524440023881013	1		23508.878748370273	23560.0	14622.0	32535.0	1.803131E7	3284.5190760592127	-0.9809047899745128	-735.3473623471615	-0.00331807258657293	0.004581912366337543	1.7908208305068833	1.313466155482243	0.11778389557069358	1.363431271549877	7.300801788696328	11.914456608509497	0.6462967052878391	0.9131985731272297
ID124217	124217	2	1.0	52.64687134823179	11.824584781844933	0.0	34.0	34	1.730801766788902	1		23481.056394763364	23731.0	15576.0	30813.0	2.3316689E7	2792.164354240385	-0.980908095932601	-864.1432150282817	-0.05502773569636123	-0.002433079683059294	2.078224159019938	1.3168375577325635	0.8856276909062666	1.5781932606770352	9.411189805741364	21.245808373119065	0.26200397262993325	0.7932692307692306
ID190779	190779	2	0.9904717206954956	51.80107693845657	21.15552521245704	0.0	287.0	287	1.3927037574823697	1		23211.239875389423	23430.0	14861.0	29791.0	1.4901616E7	2928.2622388648742	-0.9810647252390454	-821.3805556106654	-8.417275295270835E-4	-0.0037225046103784827	1.4490649651148662	1.3795879800607147	-0.6712738701233292	1.0503606772879348	6.093507742909314	9.219958458249561	0.900781177655466	0.9771341463414636
ID148798	148798	2	1.0	56.93885070109957	10.248976963227319	0.0	127.0	127	1.4062175977837186	1		23676.90519877676	24054.0	14430.0	30044.0	1.5484696E7	3090.744605697017	-0.9810162646510766	-791.7468569161543	-0.00761768363612144	-0.0031422150183071087	1.494530024159937	1.3401639212887275	-0.9394329006289175	1.1151844937914521	6.212335897022195	9.427412542997839	0.8783746011525461	0.9674315321983716
ID132927	132927	2	1.0	52.51138398366526	12.01893733237822	0.0	67.0	67	1.7645640214223544	1		23440.587608906073	23687.0	14103.0	30155.0	2.4214127E7	2765.558139680819	-0.9810156015522128	-875.9811704562773	0.011346255777736958	0.07837919532756742	2.173245721625423	1.3523933047052124	0.8563805362952666	1.6069627926020646	9.781933646573588	17.91807474976548	0.3828704850894078	0.8268380875853748
ID141631	141631	2	0.9968393445014954	53.13729935634492	12.99341873050407	0.0	100.0	100	1.4616119431652368	1		23570.74220963172	23849.0	14638.0	29382.0	1.6640944E7	2972.1949090565217	-0.980955830880698	-816.9836989509673	-0.09785195416312496	-0.07273893859903513	1.7550533197624996	1.2716251606443043	0.6144462875263971	1.3801656133268494	6.711414144296366	12.81610306568288	0.5134662706402339	0.8414779499404054
ID149315	149315	2	1.0	56.9140317811292	10.248541331782192	0.0	129.0	129	1.4078305414580068	1		23642.76631259484	24022.0	14161.0	30161.0	1.5580583E7	3065.753297754602	-0.9809705540800021	-795.0984546791353	-0.004193272858801357	0.002200486463556051	1.5154050745473202	1.3278052836476995	2.1740558244252375	1.14128561861439	6.226595275515742	9.402629545962903	0.8850378623887307	0.9761549925484352
ID125253	125253	2	0.9905068278312683	52.364169134502404	10.942012504131277	0.0	38.0	38	1.4953813218041003	1		23522.69606512888	23670.0	15328.0	30964.0	1.7336227E7	3141.9885223993715	-0.9810228723052149	-774.0359851031131	-0.04431616223380655	0.024074954883216603	1.6307188852898984	1.4459742798179995	0.3963658647577919	1.1277647936415247	7.025120471154409	11.81201289711076	0.6327261957760595	0.8658465143526655
ID173893	173893	2	0.9968525767326355	51.53432366288138	16.729365153300403	0.0	222.0	222	1.4376066875800297	1		23288.4367647059	23465.0	14864.0	31682.0	1.5836137E7	3224.2787028388375	-0.9810556610810258	-748.0867315499204	0.0043297894540483975	0.0037428306396163993	1.5071629617862896	1.3797048517691313	2.125347746168738	1.0923807072604874	6.49277034072864	9.458086936071854	0.912080776249193	0.9778095919828201
ID174409	174409	2	1.0	51.49630445644554	16.810181688876906	0.0	224.0	224	1.4291625223884503	1		23328.91988130565	23496.0	14966.0	31433.0	1.5723692E7	3196.499191961481	-0.9810281456427449	-754.7823113423648	-8.949975950504282E-4	0.0031703141660691493	1.5015075932440969	1.3712935936092974	-0.908383243913251	1.0949570538662485	6.4167203220963875	9.643146271732656	0.8671325040836826	0.9726224783861669
ID133453	133453	2	0.9968355298042297	52.501372325458085	12.061152139742871	0.0	69.0	69	1.7233555396655775	1		23404.219387755074	23691.0	14963.0	29251.0	2.2936135E7	2640.6046201177414	-0.9809843773627741	-914.476012699877	-0.011650743237439797	0.038307052852798444	2.0099239458906926	1.3661566207416818	0.9257899453580576	1.4712251255639428	9.330386660944598	19.91676791237383	0.2955777783494829	0.8114923522116575
ID150866	150866	2	0.9880882501602173	55.82001693488219	13.202614702942247	0.0	135.0	135	1.3685953404764912	1		23561.111290322584	23394.0	17535.0	34195.0	1.4607889E7	2919.9580753958453	-0.981013829961876	-833.8480439068331	-0.011632474878951525	2.6189122240817005E-4	1.4423540506435504	1.29376839230168	2.2367309133797697	1.1148471853432196	5.8843701916706115	11.766345095647287	0.5341050539461665	0.8938628158844766
ID191314	191314	2	0.9905975461006165	51.8477406650739	20.85846431986776	0.0	289.0	289	1.3888963196604702	1		23198.363207547194	23473.0	14961.0	29680.0	1.4754159E7	2875.716289571825	-0.981062252019061	-835.8137952389977	0.003567994052427259	0.003285693068054383	1.4444184773709638	1.3569157509416827	-0.5273332030839564	1.0644864844177357	6.060235859757696	9.330827332639965	0.8746999167645416	0.9659090909090909
ID160595	160595	2	1.0	53.306541984596414	15.8646937616067	0.0	172.0	172	1.4423348056574186	1		23438.23512336722	23525.0	14166.0	33448.0	1.6148944E7	3635.810382762569	-0.9810618609881794	-667.90203918226	-0.0023439156368937498	-0.0029180079105626095	1.552644187657706	1.3574305390901527	-0.7736093037187889	1.1438111512493299	6.535548476209283	9.60614085510701	0.8900081907558826	0.975177304964539
ID166224	166224	2	0.9885393381118774	52.32007481716815	20.006474258421242	0.0	193.0	193	1.3507917161515848	1		23301.419568822523	23377.0	14388.0	32268.0	1.4050756E7	2878.363057672866	-0.9809912139620507	-835.5598031560475	1.1431789105811512E-4	0.007370264807919571	1.4551219111669151	1.2670086889658059	2.260239666193443	1.148470348971842	5.732270154406093	8.98900069467589	0.8914842728974096	0.9702333065164928
ID125789	125789	2	0.9898533821105957	52.54085133618925	10.958176778141537	0.0	40.0	40	1.5308775124222442	1		23538.526588845656	23779.0	14909.0	31281.0	1.8148204E7	3097.2023820007857	-0.9810289663690651	-786.014435792139	-0.07418703435996746	0.06175055381453051	1.7260976504422534	1.4716040131537393	0.22331013687781542	1.172936221302576	7.3625924288350335	11.890335104497382	0.6544137788648388	0.8922811059907828
ID174942	174942	2	1.0	51.57477422726604	16.717522150235435	0.0	226.0	226	1.4386587233502304	1		23326.08797653957	23538.0	15018.0	32151.0	1.5908392E7	3249.939054375221	-0.9810040229668341	-741.3202109981543	-5.969573359800248E-4	0.003795205549059118	1.5265460715613834	1.3759045189683183	-1.0373686582097037	1.1094854697519412	6.502276593057675	9.234719031463852	0.9581377040951836	0.9898697539797396
ID142178	142178	2	0.9968437552452087	52.78422691707909	11.931940938075526	0.0	102.0	102	1.708365720930073	1		23520.427094105467	23855.0	14990.0	29391.0	2.2744253E7	2826.197657889442	-0.9809422376196737	-856.7304329794699	0.06345037653922418	0.010607171832064465	2.1296038574615124	1.2267632212958912	0.7093778328970382	1.735953459064338	9.168780371351055	19.226472742539386	0.311689520343561	0.810844892812106
ID175459	175459	2	0.9740568399429321	52.935604310698494	16.669295520249634	0.0	228.0	228	1.3451797611989655	1		23333.160535117044	23376.0	16413.0	30229.0	1.395323E7	2554.5766735186235	-0.981030547967584	-944.7401395154234	-0.007809824670528092	0.005697372492389998	1.4019489871268116	1.3108168561933016	-0.8409894411883865	1.0695231606939841	5.68473889276095	9.020771948512508	0.877875600371011	0.978723404255319
ID191841	191841	2	0.996866762638092	51.71478442952355	19.741344030692478	0.0	291.0	291	1.3630566882890534	1		23253.75081433229	23478.0	14359.0	29824.0	1.4277803E7	3087.333287300766	-0.9810132024721008	-778.3279519433164	0.006446063843935265	-0.002474141133268378	1.4554309788972124	1.2999243230732667	-1.0086142876944488	1.1196274683562337	5.836838930025457	8.974244573338666	0.9107344625486863	0.976929196499602
ID151910	151910	2	0.9886903166770935	52.069744548342065	11.42517624300797	0.0	139.0	139	1.474494370492598	1		23853.82287308229	23554.0	16700.0	33410.0	1.7103191E7	3273.7488489260754	-0.9808306935217854	-745.6418477817053	0.023170836458188963	0.002039175900265028	1.6271047605106288	1.384469668723515	1.153216507295175	1.1752548988746168	6.830242298409254	12.668514070423647	0.5348039645453526	0.8740875912408754
ID166757	166757	2	1.0	52.91190515213569	19.607310016722348	0.0	195.0	195	1.370252570557449	1		23319.5861513688	23378.0	14725.0	32738.0	1.4481463E7	3055.9441428565947	-0.9809829305613507	-787.2692360031358	-0.0031860195341074544	0.0014983410593751977	1.4852695311159674	1.2893382317205293	-0.9724348837667247	1.151962684868176	5.898629570164163	8.953277110912824	0.9246916474382945	0.9756289308176096
ID133993	133993	2	1.0	52.54058759854668	12.000577622375308	0.0	71.0	71	1.7377808344824999	1		23487.39439439437	23648.0	14408.0	33015.0	2.3463907E7	3077.1640098141024	-0.9810506409063964	-790.3347755207576	0.0447791109955698	0.011561147670071534	2.036650429868012	1.4412300005452212	0.774806567609778	1.4131335242102523	9.48723982437362	19.22217173515559	0.32265978276652085	0.8156926849203109
ID192367	192367	2	1.0	51.64826042527219	19.946744246754722	0.0	293.0	293	1.3586095094257093	1		23223.695723684217	23384.0	14030.0	29735.0	1.4120007E7	3011.027522710271	-0.9809728139671824	-795.2963889821551	-0.008252132371348404	0.003730457344762208	1.4547007871804625	1.2983614775512404	-1.2289029408622336	1.120412775896651	5.7988139207093266	8.966625874974765	0.9063395624548009	0.9760000000000002
ID142706	142706	2	1.0	52.46645347147554	12.136942373474968	0.0	104.0	104	1.7525190750293693	1		23461.616141732284	23799.0	15010.0	29252.0	2.3837002E7	2673.0189018321557	-0.9810573445620383	-909.1581256274918	0.030831880001835364	0.01854326709971222	2.1493926909333694	1.3834479797036379	0.8425711673742601	1.5536490872564737	9.648846113967156	20.912374989290637	0.27725445190743553	0.7970160973694547
ID176503	176503	2	1.0	53.547909754383404	16.74467006507866	0.0	232.0	232	1.4019073421339445	1		23361.90755007703	23579.0	13946.0	30174.0	1.5161878E7	3237.6754999033474	-0.9810590467991753	-747.4777913639325	0.0017425438434570358	-0.0034942694473385164	1.435393806596573	1.3791980978051745	1.539308118111649	1.0407452046814936	6.174310887706076	9.419699827600242	0.874428351089205	0.9657992565055763
ID161140	161140	2	1.0	53.317052067695556	15.817686422907649	0.0	174.0	174	1.449659004831496	1		23445.374639769463	23463.0	14182.0	33550.0	1.627109E7	3647.902287279327	-0.9810347130459957	-664.9192897470737	0.010261028848112495	3.370644707839886E-4	1.5378795853001055	1.3882193921108217	-0.7708216551844762	1.107807306280113	6.602092242512507	9.881444642407924	0.8496705544146842	0.972008397480756
ID167797	167797	2	0.972976565361023	51.99839694488323	18.245247842071528	0.0	199.0	199	1.376312008467623	1		23268.494417862814	23274.0	18065.0	32317.0	1.4589346E7	2713.098063138965	-0.9810410086770709	-887.5743060988057	0.008735266719301873	0.00346529425831674	1.4135108495127615	1.3508182705829894	-1.1764833899847882	1.0464108165361985	5.950913957973834	9.881107882698057	0.7659179594015396	0.945619335347432
ID192885	192885	2	0.9968528151512146	51.95306766998367	19.916007614870352	0.0	295.0	295	1.3785088366949114	1		23187.86846275752	23348.0	15220.0	30872.0	1.4631545E7	2978.312207690794	-0.9809687666016765	-802.6179101355888	0.0032169108485383584	-0.007417944269564461	1.4662411487530589	1.3373663152124655	-1.1238120883045095	1.096364647497585	5.969926462631893	8.840964492624725	0.9597973640490159	0.9936708860759492
ID126328	126328	2	0.9857667684555054	52.61341471852493	10.903666312808399	0.0	42.0	42	1.52096239830945	1		23498.577574967436	23931.0	15348.0	30313.0	1.8023409E7	3010.4794902593035	-0.9810347526423637	-807.5357873011036	0.005705056713522496	0.020954571545837592	1.694013501911642	1.4179053314249044	0.31574626512681103	1.1947296228932764	7.267529905544718	13.370319560391314	0.5108731957058266	0.8742138364779874
ID134527	134527	2	1.0	52.6480750969303	11.741741960904385	0.0	73.0	73	1.7185202002196962	1		23483.912065439705	23702.0	14568.0	32573.0	2.2967266E7	2930.074712410015	-0.9809205446632856	-824.118388726931	0.004446693580715412	0.019486197101802296	1.9501390930879026	1.4754985484008827	0.7026294805078577	1.3216814717990921	9.278102273134916	18.35692800789334	0.3459943525052175	0.8302849851127178
ID167296	167296	2	0.9762710332870483	52.234606914203304	18.983623459514487	0.0	197.0	197	1.3812499585839548	1		23278.417721518985	23284.0	16963.0	31135.0	1.471196E7	2532.1553792869527	-0.9810510541877157	-951.9182567934067	0.007550186313939426	0.004475229977109023	1.435868291012457	1.3257509276155002	-0.4775118143720268	1.0830603706195507	5.993692093454466	10.075079285387556	0.7420058815560949	0.938942665673865
ID193408	193408	2	0.9968545436859131	52.26796173925218	19.862642611054618	0.0	297.0	297	1.3986659335375236	1		23150.131578947356	23327.0	15319.0	31724.0	1.4954985E7	3133.2054962745324	-0.9810744848336035	-766.0354191944516	-0.0026813169970516895	-0.004054803115125549	1.4691368695865752	1.3495485161971121	-1.1413524745032153	1.0886136007369713	6.145792130718971	9.256384101177622	0.9013739353328719	0.9736445783132531
ID143233	143233	2	1.0	52.871890667983294	12.02128035916155	0.0	106.0	106	1.6972593379439167	1		23572.419218585022	23892.0	13491.0	30015.0	2.2323081E7	2872.995992534384	-0.9808316845888997	-839.6720000663256	-0.014579059249518729	-0.026329683070270577	2.1983035133072373	1.2430418077446543	0.7731901195388091	1.7684871897396495	9.04995221723816	19.657532357915855	0.29430534648257967	0.7594734742720383
ID176001	176001	2	1.0	53.55157269660766	16.54581758155626	0.0	230.0	230	1.3965008146952937	1		23368.62616822429	23619.0	13688.0	30583.0	1.5002658E7	3249.5994175978626	-0.9810883646376801	-746.1263679898137	-0.00406256685722327	0.00811991282749351	1.43368068289565	1.3900551235446517	1.958058893103862	1.0313840498927502	6.12677962606092	9.144678427780976	0.9206726612054608	0.9757759273277822
ID177025	177025	2	1.0	53.72361682959024	16.776158887377605	0.0	234.0	234	1.3959590102851056	1		23363.928460342162	23607.0	14251.0	29543.0	1.5023006E7	3124.6221585182734	-0.9810104737873947	-772.5700537428711	0.015613977972598178	0.008398984433620896	1.4550607623607266	1.3840075284991844	0.9682140257342283	1.0513387625416981	6.1220264998963945	9.305432031970776	0.8884479436838618	0.9817073170731707
ID177540	177540	2	1.0	53.409388263080025	17.204184135162308	0.0	236.0	236	1.4035252392010604	1		23373.596036585357	23587.0	14164.0	29630.0	1.5333079E7	3136.9190291340083	-0.9810153332966036	-770.060840976805	-1.8866070367738264E-4	0.0021953731399735887	1.461595596897192	1.367155971535755	1.567558219145831	1.0690774332465893	6.1885702661996245	9.230608703577005	0.912724079382213	0.9738219895287955
ID168334	168334	2	0.9884610176086426	51.33127254824388	18.01525423938909	0.0	201.0	201	1.364166217726568	1		23327.61626016259	23367.0	16446.0	30628.0	1.4346484E7	2608.5478217769737	-0.9810632323293726	-926.6008709893789	0.002521057110399301	0.007121972169308	1.3960975935002125	1.354764041889083	0.8242014171853924	1.0305097790708218	5.846345182354488	9.45326142760633	0.8221119875275714	0.964705882352941
ID143763	143763	2	0.9968250393867493	52.81930563354506	12.123164403497748	0.0	108.0	108	1.7008212712173418	1		23520.667015706782	23807.0	14193.0	29519.0	2.2462237E7	2703.456586250865	-0.9809885741437674	-897.8617869805794	0.012369567028167576	-0.0349218739892026	2.263211998970398	1.2198212062124836	0.8136015478300724	1.855363710225713	9.08797722655428	18.08518152395342	0.34916551919475236	0.7756592292089247
ID152982	152982	2	0.9733065366744995	54.55445471490031	14.393764063358894	0.0	143.0	143	1.1090726803889643	1		24106.424390243883	23176.0	18858.0	37724.0	9883634.0	4214.362484353465	-0.9802848794662583	-568.8316774317592	-0.048600522670385185	-0.007048347442829993	1.2043232655064822	1.061802777951575	-1.069693256064305	1.134225009120674	3.8642915717513753	10.787008932816052	0.41732814507174626	0.8704496788008561
ID168855	168855	2	0.9945247173309326	52.07026033117626	18.290270027119462	0.0	203.0	203	1.3834389456285938	1		23308.498422712913	23347.0	15518.0	33490.0	1.4777588E7	2990.9318214136983	-0.9810213596984119	-805.6587853091364	-0.006367923819793206	-0.004601100776697644	1.4502374643911669	1.3495651541182914	-0.9789698648304472	1.074596109691827	6.012704598112533	9.249774640794595	0.8831153386805745	0.9738260200153963
ID178068	178068	2	0.9806021451950073	52.39353782737634	18.124821829798297	0.0	238.0	238	1.3350187950239898	1		23312.205782312918	23435.0	15350.0	31233.0	1.3707577E7	2693.674707118305	-0.9810579357032095	-896.4695940480799	-0.016275009152481718	0.01316166617779028	1.4231534173279783	1.2708948032307048	2.358497616287235	1.1198042620917334	5.599182621799652	8.96203905314089	0.8760337386749667	0.9647829647829647
ID161685	161685	2	1.0	53.158506140997076	16.013364350361147	0.0	176.0	176	1.4281034911037889	1		23444.93750000003	23542.0	13848.0	33017.0	1.5754998E7	3571.7048694118585	-0.9810623518649879	-680.1020378125364	0.015178475513671297	0.0048723595630901385	1.5069363131097782	1.4000826224977643	-0.49852729620258707	1.0763195606423466	6.407214069767356	9.241289253319295	0.9427878359263513	0.9853801169590646
ID135067	135067	2	0.9951375722885132	52.79533698973594	11.515734544518669	0.0	75.0	75	1.6675831118839337	1		23524.803687635558	23786.0	14541.0	32092.0	2.1689869E7	2908.248882191504	-0.9809536864866807	-833.2244563334502	0.005076090936785879	-0.018054178554979993	2.0183712997761667	1.4168607345170592	0.5291355839904232	1.4245375361214552	8.736245890380117	15.618414671373861	0.4500500504712683	0.8242152466367715
ID126874	126874	2	0.9937521815299988	53.738806050279365	13.000372597111955	0.0	44.0	44	1.4099782628309285	1		23379.358662613984	23733.0	15624.0	28890.0	1.5383618E7	2936.9717833593563	-0.9810174772061218	-822.7836056887099	-0.029321879588299966	0.0012451533849540234	1.5008377340327395	1.3628173031787627	0.18540925394293045	1.1012758133698808	6.24560778017381	10.360878876160529	0.7311245686637171	0.9247009148486978
ID178592	178592	2	0.9968341588973999	50.63337861912324	18.018797914774975	0.0	240.0	240	1.3796059390068038	1		23364.10350318474	23470.0	13671.0	33257.0	1.4672657E7	3274.0842069766118	-0.9809988788210985	-736.8490969181936	0.002864183613589279	0.0018700360830390774	1.4982226478075675	1.2881508016888954	-0.9375435569267235	1.163080165647723	5.979432714960921	9.31072217553021	0.8667684834849854	0.9676923076923074
ID153511	153511	2	0.9874638915061951	54.32417154832869	14.678149670413955	0.0	145.0	145	1.3333177722966032	1		23527.006791171472	23323.0	17724.0	35861.0	1.3857407E7	3266.2213241066574	-0.9809856057086691	-743.2436426645355	-0.012123039185740845	-0.03197176409090744	1.3778341138579246	1.2513058264077166	-0.24956327150643945	1.1011169969642425	5.584923243306115	11.664760365551535	0.5157929836727678	0.8847891566265061
ID169380	169380	2	1.0	52.13135394706702	18.866225888348648	0.0	205.0	205	1.3641662177265665	1		23333.998376623374	23411.0	14146.0	32153.0	1.4373743E7	3145.6949063600873	-0.9809848416091138	-765.3584988959199	0.015405667757376692	-8.692466918089969E-4	1.4257841513523637	1.3394519358252763	-0.6054651025184268	1.0644533881493072	5.846345182354476	9.120411780740506	0.8832129410508531	0.9723320158102765
ID179620	179620	2	0.9929765462875366	50.836048940984206	18.42366431720059	0.0	244.0	244	1.3440545583578118	1		23254.74539363485	23339.0	15647.0	31111.0	1.3883083E7	2751.929032789507	-0.9811199451770294	-878.2602116756277	-0.002196474846746795	-0.002098121013756177	1.3827630354903018	1.3382921430033383	2.24721418173678	1.0332295849747453	5.6752326404319025	9.034213512529996	0.8738015932056967	0.9675850891410048
ID179114	179114	2	1.0	50.54289675375356	18.0954931805533	0.0	242.0	242	1.3724590978652405	1		23312.4439102564	23438.0	13958.0	33090.0	1.4546965E7	3187.7817448356845	-0.9809843440143773	-754.5360340922176	0.00988593586186813	0.00860449254652623	1.4272133382296996	1.345650297858075	-0.7993315228096559	1.0606123600622328	5.917642074822214	8.976825636864657	0.9228114580176605	0.9818611987381702
ID162216	162216	2	1.0	52.99177275472964	16.85380879681541	0.0	178.0	178	1.41426392092964	1		23347.615151515125	23554.0	13899.0	30779.0	1.5409426E7	3190.000851068164	-0.9810118263801856	-756.2628581021825	0.001673864292366483	-0.006026685225174107	1.4998263432160186	1.3540949596622986	-1.0563760499348973	1.1076227206325797	6.283632789489943	9.38631020558318	0.8962534807247272	0.9734904270986746
ID127404	127404	2	0.9968446493148804	53.2867722306992	12.233212597783476	0.0	46.0	46	1.4559075639855619	1		23526.887303851632	23828.0	14996.0	29078.0	1.6492348E7	2764.530795140731	-0.9809143362711127	-874.7759809606823	-0.1468136676416266	-0.008362259518574095	1.8910691898419276	1.2113203870316878	0.2105183676566719	1.5611635122198746	6.659129756486692	13.121174586906116	0.4860510807845796	0.8212192262602583
ID193967	193967	2	0.990563154220581	53.024599363552085	19.89298966038439	0.0	299.0	299	1.4083677788526663	1		23185.97400611618	23381.0	15560.0	31076.0	1.5163627E7	3067.667256394379	-0.9810668140963071	-783.2889062388546	0.006953702731959704	-0.017702933191756563	1.5131262420925466	1.3364090677179121	-1.0386317001487282	1.132232845947687	6.231348401680269	9.498324675237413	0.8679563332146731	0.973273942093541
ID135597	135597	2	1.0	52.73951367843857	11.652496834255071	0.0	77.0	77	1.6977049882963373	1		23523.071428571428	23807.0	14217.0	32038.0	2.2393964E7	3007.671789476062	-0.9808330462733205	-800.4525195214039	-0.020049020009754958	0.018530818762683154	1.9708514248833342	1.4447335299651205	0.4872808667551909	1.3641625836225422	9.054705343402675	17.629401851923454	0.36610784191311013	0.8165452207458209
ID180141	180141	2	1.0	50.90602225622254	18.69780583179609	0.0	246.0	246	1.3395442954433645	1		23286.217171717177	23445.0	13950.0	31148.0	1.3832013E7	2912.24068129837	-0.9810672038559226	-828.6777420674093	0.00879433133284945	0.017905466100428126	1.4108749909218874	1.3049492253175206	-1.0278580479244204	1.0811723272823837	5.637207631115778	8.931676757389662	0.8879896432325248	0.9705400981996722
ID115633	115633	2	1.0	52.85015550744153	11.27734429232326	0.0	1.0	1	1.6784351772419348	1		23808.09999999999	24055.0	13711.0	32790.0	2.2141533E7	3080.9360259882924	-0.9808393884063612	-791.1531902575153	0.007964052388567646	-0.018060799770458966	2.032100114997636	1.4848835117911785	0.5574172022397079	1.368524937384727	8.850320918328494	17.17110960639048	0.3772004150846838	0.8022404136148212
ID162742	162742	2	0.9951521754264832	53.29762086408545	17.452139916519016	0.0	180.0	180	1.402986147481845	1		23369.109062980035	23592.0	14867.0	31440.0	1.521329E7	3152.839923540614	-0.9810368029942462	-766.9092445750904	0.00431742644967511	0.005367175393363838	1.459263876740277	1.3751826444781154	2.8318834512735007	1.0611418654822178	6.183817140035108	9.165105938652701	0.9251060563064799	0.9811463046757164
ID154039	154039	2	0.9888902902603149	52.13984355188211	12.488406702243728	0.0	147.0	147	1.777378743304746	1		23482.155172413793	23478.0	17256.0	38766.0	2.451537E7	2925.5690134741744	-0.9811656233906968	-836.2741550329272	0.06408233821351753	0.1105943900367346	2.2874660139191927	1.3197608707794348	1.2363524739079588	1.7332427900883611	9.924527431509064	17.553353104639374	0.40476180323593725	0.806488991888758
ID117686	117686	2	0.9870078563690186	52.72946269081315	11.103939787532367	0.0	9.0	9	1.5966682425064185	1		23715.73452380952	24036.0	14944.0	31533.0	1.9921217E7	3020.1777161593823	-0.9809725585744614	-809.6746496080784	0.0358399533000104	0.08764045806750655	1.8636618660089808	1.4189859824692597	0.43364748766763306	1.3133758113423466	8.00901758720919	14.73371199630847	0.4636227713725756	0.8557643473844592
ID144309	144309	2	0.9936757683753967	54.18974368092697	12.358423770004611	0.0	110.0	110	1.4089048113903349	1		23486.2739726027	23774.0	14211.0	30058.0	1.5430482E7	2953.3339471660024	-0.9809710589156486	-819.923122896629	-0.03213558776276274	0.0020483860193227805	1.5877154974214633	1.2770242707465846	-0.2569622612143549	1.243293125895908	6.23610152784478	10.549907908667192	0.7040859918715658	0.9331436699857751
ID181178	181178	2	0.9594905376434326	51.08731295922706	18.685247134303683	0.0	250.0	250	1.3812499585839562	1		23216.41297468355	23269.0	18012.0	32602.0	1.4672773E7	2617.388102165807	-0.9809956494682973	-915.7375886901735	0.0027694372652789807	-0.0024018016934404442	1.4175508573748459	1.3629615455016066	1.025201186189878	1.0400519824300318	5.993692093454477	9.171234334213496	0.8954651989415934	0.9685099846390169
ID180667	180667	2	0.9795238971710205	52.654491117978246	19.15094570203873	0.0	248.0	248	1.3327502822635349	1		23226.98981324277	23388.0	16677.0	30517.0	1.3680697E7	2647.7068360549238	-0.9810129287080821	-906.504111674416	0.002436581257679417	-0.0041959229535014205	1.3953651471334276	1.31041178653211	-0.7633520450455623	1.0648295150230136	5.580170117141598	8.806078982551776	0.9042575641323732	0.9767054908485855
ID184251	184251	2	0.9915023446083069	51.157706110078614	18.60255909699515	0.0	262.0	262	1.3894408781286245	1		23269.717628705162	23406.0	15313.0	29961.0	1.4915889E7	3176.869189914714	-0.9810550076026756	-758.6137318824847	-0.004991973936800097	-0.006329709923761696	1.476522929305375	1.322046011764959	-1.0573254355559563	1.1168468541682495	6.064988985922212	9.653218972046446	0.8178912556136267	0.9637462235649547
ID117179	117179	2	0.9905428886413574	52.500790246185225	10.990005450018144	0.0	7.0	7	1.5179752352329627	1		23672.55072463767	23937.0	14392.0	31057.0	1.7967466E7	3106.0477758740285	-0.9809654952763396	-785.5594738547506	-0.02647603785250203	0.04244130145622666	1.7213022696829996	1.4008217660049034	0.4561080928253971	1.2287803569701061	7.239011148557622	11.644328537783835	0.6709037338314316	0.8932551319648088
ID136126	136126	2	1.0	52.60783892371776	11.768292681244823	0.0	79.0	79	1.7607014176918914	1		23476.560311284065	23701.0	14001.0	32210.0	2.4133904E7	2856.870691383149	-0.9809546979505241	-846.5155980219049	-0.016866143042968868	0.004896221493460732	2.0072065651106934	1.547756184335344	0.592319598562515	1.296849326415486	9.739155511092955	17.24046930687069	0.4117494210524799	0.847044233154196
ID116156	116156	2	1.0	52.79533421998244	11.245905180120571	0.0	3.0	3	1.6327424595932885	1		23811.242630385488	24035.0	13573.0	32495.0	2.1001516E7	3172.1209174194432	-0.9808937621581899	-770.7421592049069	-0.039652928923098504	0.0550422348961953	1.8561810794917832	1.4770968897517978	0.5583159259648344	1.256641383764395	8.37500830187691	15.07861819714834	0.46288384188199805	0.8342803030303023
ID183743	183743	2	1.0	50.79742969207286	18.802782915585773	0.0	260.0	260	1.3883515475980686	1		23265.628751974746	23436.0	13903.0	32881.0	1.4727143E7	3127.98966503276	-0.9811347413093061	-773.6514951670872	-0.0017542528152289063	0.0035926350877598504	1.4907919323340366	1.3069286120487216	2.277110149370029	1.1406835221069143	6.055482733593171	9.286251371837977	0.8824249177431611	0.9717772692601064
ID169922	169922	2	1.0	51.537935702708985	18.955937436605783	0.0	207.0	207	1.4078305414580086	1		23315.01223241593	23360.0	13283.0	34303.0	1.5248018E7	3286.6587170035377	-0.9810086751417039	-732.8728257146664	-0.0013675469127346549	0.006335880620039991	1.4742305040743477	1.3811977748079807	-0.5599756253672911	1.0673565588963543	6.226595275515757	9.270945609826418	0.9103584661708524	0.9827456864216059
ID181696	181696	2	1.0	50.66308204892462	16.903443081907874	0.0	252.0	252	1.3230657107830952	1		23316.5259515571	23323.0	14607.0	31124.0	1.3476952E7	2875.938041563031	-0.9810656966948121	-840.1620765036438	-0.0014999496631367918	-0.018487785959346636	1.388705648542427	1.231636418771191	-0.6087618893651555	1.1275288935739207	5.49936697234482	11.193628471835762	0.551544792980054	0.930812550281577
ID182721	182721	2	1.0	50.31060439745942	18.49168427124189	0.0	256.0	256	1.4190698155761317	1		23272.38496240604	23442.0	14662.0	32864.0	1.5476136E7	3318.8320215284957	-0.9811760665905687	-731.0080919764347	-0.006019760506525491	0.007088090497783985	1.49060272723053	1.3976029483684316	-1.1120283183968471	1.0665423459292689	6.326410924970584	9.174110353552987	0.9445812964157435	0.9918032786885245
ID136646	136646	2	1.0	52.50041294032034	12.222655690351823	0.0	81.0	81	1.7615605060170727	1		23455.491228070176	23614.0	14561.0	33212.0	2.4065334E7	3077.3935475113426	-0.9809516317546799	-785.0210552999721	0.052262701059144066	-6.913780592442951E-4	2.1452311178119206	1.4476116764019153	1.009427075876006	1.4819106206327104	9.748661763421989	18.8259341118026	0.3456541677277875	0.7925038639876352
ID183236	183236	2	1.0	50.37761666318685	18.673300711768196	0.0	258.0	258	1.4029861474818446	1		23267.844615384616	23471.0	13991.0	32077.0	1.5124099E7	3312.280885053181	-0.9810447467947494	-727.1403061178719	0.0013124574241920386	-0.0016835247894781034	1.491514322192834	1.3316698868752586	2.101966015202865	1.1200330779369412	6.183817140035106	9.250132386051131	0.9081772239270417	0.9745318352059923
ID118219	118219	2	0.9936428070068359	52.65981530394549	11.62045162471242	0.0	11.0	11	1.7342948112437915	1		23610.374245472853	23924.0	15728.0	30812.0	2.3468712E7	2686.1415730811973	-0.9809481297323658	-905.1329943016441	-0.07905166059021468	-0.05818938608468456	2.123602245713826	1.4707089391366854	0.7570228968748667	1.4439310112308101	9.44921481505749	17.798390330848612	0.374838449170284	0.8068181818181815
ID137166	137166	2	1.0	52.356705434628154	13.196197598978438	0.0	83.0	83	1.496898192512073	1		23444.214864864876	23651.0	13974.0	32956.0	1.7348719E7	3451.4497075397026	-0.9809621746829269	-700.0016490993683	-0.017292398985964387	-0.0053348678142520565	1.6795441191292266	1.349423774303413	0.6424619660515913	1.244638008542739	7.039379849647957	11.81544434373131	0.6336422786599916	0.9125077017868142
ID137679	137679	2	1.0	52.558678202307526	12.009075084198487	0.0	85.0	85	1.7862943500915207	1		23414.89914367267	23544.0	13843.0	32408.0	2.4609059E7	2973.3748533257203	-0.9810486571654117	-815.310775989634	-0.014719779203173324	0.043944815434955084	2.083529179699013	1.4395206927142843	0.815194752537952	1.447377026425664	10.024343080963899	17.94413820070922	0.3912195733287981	0.8580146460537016
ID185295	185295	2	0.9917528629302979	51.56261475490606	20.562506462124624	0.0	266.0	266	1.3850784156239282	1		23268.37381703471	23476.0	14485.0	30405.0	1.4752149E7	2933.603739081806	-0.9809696528311751	-817.7177757275531	-3.074670047885541E-5	-4.350049640987147E-4	1.446027032574294	1.349192153609362	-0.6835127011220762	1.071772488971181	6.0269639766060905	9.23516335681217	0.8880129433062958	0.9723926380368093
ID154572	154572	2	0.9891670346260071	53.535646688470884	12.587033664816687	0.0	149.0	149	1.2747260921582755	1		23677.367346938787	23499.0	17256.0	34895.0	1.2762101E7	3263.8052754350747	-0.98089197483143	-744.8083630677858	-0.059499040332495486	-0.05728021777740875	1.3565787339588629	1.2102783871985463	-0.30956035464049786	1.1208815660163616	5.104857500690014	13.64957017863903	0.3443146772632291	0.8384074941451989
ID184781	184781	2	0.9930074214935303	51.25795651147809	18.720115577490056	0.0	264.0	264	1.3975837933882562	1		23205.098918083462	23423.0	14028.0	30195.0	1.5013699E7	3007.065271054093	-0.981087662522862	-800.6324166394122	-0.00445592582586664	0.0028848902661032013	1.51583152224547	1.301597099624811	2.10237772556772	1.1645935003100518	6.136285878389953	9.310280802941264	0.8895899931690711	0.9765506807866865
ID127953	127953	2	1.0	52.92973943448431	12.542457173194132	0.0	48.0	48	1.4744943704925988	1		23518.993026499313	23769.0	14779.0	29668.0	1.6863118E7	2936.534650832151	-0.9808849580302313	-821.9708342788495	-0.006328993035990298	0.005778202563743412	1.7023098516649369	1.260209124577798	0.20086581045418292	1.350815367437729	6.830242298409262	15.029609731175244	0.37997110092749703	0.8719660194174763
ID138194	138194	2	1.0	52.52310708343096	12.06675472493061	0.0	87.0	87	1.740390769621971	1		23427.211576846315	23690.0	14478.0	29688.0	2.3474066E7	2745.9174762471184	-0.9809836220811774	-880.2318347533629	0.01994541629584419	0.02540213404780055	2.1219580531466837	1.3901523340639836	0.8721700142753093	1.5264212425866543	9.515758581360709	17.766777724734688	0.3788226529868136	0.8194842406876784
ID144848	144848	2	0.9926120042800903	55.14184190262055	11.997985528851178	0.0	112.0	112	1.3948747701135342	1		23536.571651090337	23787.0	14733.0	30156.0	1.5110479E7	3077.0243860069104	-0.981054250059981	-792.179288797764	-1.5932822062042208E-4	-0.0021721629879576476	1.4494761312103512	1.3571467735852631	-0.7339093207674646	1.0680319619234517	6.1125202475673674	9.417060269526806	0.8661626946803509	0.9669172932330827
ID182225	182225	2	1.0	51.1146343768071	19.157765197293383	0.0	254.0	254	1.3937896865030952	1		23258.488372093027	23226.0	15280.0	31777.0	1.5001725E7	2907.057141751441	-0.9809869240629796	-825.5982209439281	0.002959302421699101	0.006023999925588709	1.419661053650996	1.3867444910679811	1.525604898374576	1.023736573532493	6.103013995238335	9.3338475655062	0.880304297309997	0.9712556732223904
ID170453	170453	2	1.0	51.85539435228493	19.163666347548787	0.0	209.0	209	1.3752122783611602	1		23337.256000000005	23473.0	13294.0	32141.0	1.4585785E7	3257.3898575944163	-0.9809933546847017	-739.5552785902885	0.001228027045577254	0.0055502078009579525	1.4576682159390182	1.3155804035571945	-0.6236564195184461	1.108003898505658	5.941407705644799	9.095423746578378	0.9025127473966134	0.9689922480620152
ID118745	118745	2	1.0	52.85924706665431	12.771584225809079	0.0	13.0	13	1.5004315939372317	1		23610.85943775098	23780.0	13566.0	31868.0	1.7637312E7	3030.8470414269923	-0.9807581020499564	-794.1303051414224	-0.008877788258814067	-0.01844933818130592	1.7603088449431077	1.3041871427961058	0.43324420206213965	1.3497363891880592	7.072651732799572	13.438423889077049	0.4921477064051926	0.9007263922518163
ID146392	146392	2	0.9968509078025818	56.29186440974184	10.68233044527608	0.0	118.0	118	1.3757622532995077	1		23607.348799999996	23880.0	14168.0	30879.0	1.4754593E7	3055.325760035821	-0.9810529695447074	-800.1492348007088	0.0017664316857807828	-0.002310796674590243	1.4583817634532381	1.325388429027934	2.078260989888218	1.100342911943817	5.946160831809321	9.425309849155918	0.8411147394494247	0.959355828220859
ID186328	186328	2	0.990999162197113	52.01589439899567	20.360761245187692	0.0	270.0	270	1.3790574969501463	1		23233.676703645004	23377.0	15502.0	31018.0	1.466045E7	2978.4612086619563	-0.981025621122906	-806.6196003617283	-0.011510666597377716	0.00782902116828794	1.4546650476212473	1.3352340409950905	-0.7602361011877234	1.0894457473067045	5.974679588796411	9.491610743600674	0.8333830157766874	0.9522727272727269
ID186841	186841	2	0.9916983246803284	51.87957362432429	20.678395103384513	0.0	272.0	272	1.3724590978652416	1		23212.80608974357	23475.0	14944.0	30073.0	1.4484791E7	2892.3069953370905	-0.9810161965708659	-829.4805377937554	-0.0035826328680328735	0.005063787317770742	1.4281708867067964	1.338641054826034	2.9586165437940664	1.0668811340859388	5.917642074822224	9.472321554307005	0.8287922714264376	0.9562211981566819
ID145374	145374	2	0.9953216910362244	56.12991328190507	11.262116604235043	0.0	114.0	114	1.348549736654148	1		23621.999999999996	23834.0	14066.0	31274.0	1.4220444E7	2917.1523911532827	-0.9810383278795307	-837.9090596367574	6.185757127979125E-4	-0.009656623788551678	1.4337212393338399	1.289507985245841	-0.8615283569626514	1.1118358751849877	5.713257649748045	9.22934405581158	0.8428533194954749	0.9717057396928053
ID163294	163294	2	0.9696291089057922	54.21841994820917	17.90278445115599	0.0	182.0	182	1.3697003833214223	1		23375.9951845907	23472.0	16421.0	31108.0	1.4563245E7	2626.5973167973425	-0.9809851856454787	-918.2838952520929	0.0017346418276342384	0.0054900711195683865	1.44427958947151	1.3202445105401615	-0.9232918202426872	1.0939485663004962	5.893876443999642	9.24342543093001	0.866852103350102	0.9679937548790005
ID138719	138719	2	1.0	52.5379525094581	12.02438765589013	0.0	89.0	89	1.7447319855696455	1		23428.364179104487	23690.0	14351.0	31071.0	2.3545506E7	2847.5198243576833	-0.9810534876051648	-852.0569305309158	-0.0012416450154748506	0.037827976165332816	2.1337259891231195	1.4239135586338771	0.8562847349791445	1.4984940456429436	9.563289843005862	16.828765506317033	0.42433872253113086	0.8334714167357075
ID185823	185823	2	0.9968360662460327	51.69681144468097	20.652662274360342	0.0	268.0	268	1.376312008467623	1		23241.33386581469	23443.0	14358.0	30981.0	1.4549075E7	3010.8091710294843	-0.9810506445712119	-799.2907748167828	0.00696485071806277	0.005140015450970704	1.4229929610590077	1.3637759108073049	-0.22702874894444525	1.0434213933406762	5.9509139579738335	8.963361873443867	0.9307899262483788	0.9827315541601251
ID139234	139234	2	1.0	52.47726186324649	12.194520633715264	0.0	91.0	91	1.7892563467843279	1		23474.492452830167	23701.0	14479.0	33833.0	2.4882962E7	3106.160645789279	-0.9809707253809109	-779.176969151289	0.013025168384381598	-0.007184821039256988	2.2173084395375318	1.3696848624550002	0.984089948445738	1.6188456924049415	10.057614964115514	18.632166984918612	0.3640643332797235	0.8386841062227497
ID145890	145890	2	1.0	56.41920270868197	10.845159419655468	0.0	116.0	116	1.387806561689889	1		23691.781446540885	23867.0	13217.0	32904.0	1.5067973E7	3402.3414574530934	-0.980989142220631	-718.6415178331029	-0.00799303100998293	0.008104495662377685	1.5280926601599076	1.2932730426506824	-0.7491434786554079	1.1815700240901494	6.050729607428668	9.40249210486953	0.8600657532880971	0.9564237415477084
ID155618	155618	2	0.9933971166610718	52.84782202655693	11.055690943010982	0.0	153.0	153	1.715436069698907	1		23616.075335397352	23918.0	15015.0	31537.0	2.2883977E7	2862.0245730092524	-0.980849304960148	-845.2440282737972	-0.018977959909461672	-0.01260093473976959	2.197133769804106	1.4001575885228725	0.27661163197408345	1.5692046294031954	9.244830389983301	14.47362733311174	0.5545670209957971	0.8467566390944706
ID119266	119266	2	1.0	52.84053616645306	13.53194322854439	0.0	15.0	15	1.4051412734026876	1		23615.588325652818	23886.0	14575.0	30973.0	1.5373748E7	3219.226805800823	-0.9810188203932316	-758.2830187126034	-0.025307263229238857	-0.05338999511670159	1.5948336895526087	1.2786884757515273	1.6535839675852884	1.2472417792107435	6.202829644693173	11.099504175121536	0.6326923160402512	0.8920027341079969
ID155105	155105	2	0.9848825335502625	52.7106215364162	11.370266415533383	0.0	151.0	151	1.6336688383683	1		23578.27714932125	23809.0	15608.0	31710.0	2.0843197E7	2484.7124393204376	-0.9809750111356697	-978.5870471129869	0.005108111113708693	-0.006792495575298889	2.0522822447443643	1.3841590719360284	0.6054632053196567	1.4826924783101914	8.384514554205944	13.545199038693509	0.5742711576688405	0.8538238141335915
ID170980	170980	2	1.0	51.15120524561437	16.901047988745706	0.0	211.0	211	1.3883515475980701	1		23442.459375000006	23596.0	14346.0	31912.0	1.5003174E7	3124.9453260804094	-0.9809961213301788	-774.4899482825467	0.0027459793182111583	0.013784907033812983	1.4396224032983678	1.3716033187948955	-1.2289759278948242	1.0495909302430344	6.055482733593184	9.243071068562722	0.8906889195916547	0.9725190839694658
ID187365	187365	2	0.98566073179245	51.93963800511804	20.065429189094164	0.0	274.0	274	1.3708045353615292	1		23252.55072463768	23405.0	15073.0	29253.0	1.4439834E7	2875.7337620869444	-0.9810551819128068	-837.4423439373488	0.006462614962515465	0.011272482575130006	1.4817354135229208	1.3044216026735875	-0.907162254396651	1.135932899674388	5.903382696328669	9.036266438761958	0.9085163477206661	0.9764150943396225
ID146920	146920	2	0.9926365613937378	56.60577594561465	10.576675250015395	0.0	120.0	120	1.4105146822008516	1		23604.74924012155	23897.0	14170.0	30277.0	1.5531925E7	3036.896366820514	-0.98102998390219	-803.9221535733711	-1.6767230092362218E-4	-6.103788727265517E-4	1.5183359161599927	1.3259748811191803	-0.9720699657856186	1.1450714020151358	6.250360906338333	9.501360998103609	0.8700482156840444	0.9726331360946747
ID156136	156136	2	1.0	53.14799248257321	10.849221018408386	0.0	155.0	155	1.7377808344824985	1		23579.778449144025	23988.0	14501.0	30927.0	2.341472E7	2932.0472764107485	-0.9808909231917246	-825.6191485682776	0.004405758003028979	-0.026997592734000854	2.221402597064098	1.329531018010817	0.013138045138817908	1.6708166766862333	9.487239824373606	16.1150395490317	0.45907853995108067	0.8271860754247818
ID119786	119786	2	0.9936996102333069	52.73187234886633	13.919334795497312	0.0	17.0	17	1.4407604903194318	1		23548.306569343105	23685.0	14926.0	32728.0	1.613059E7	3136.499207272793	-0.9808674292534068	-769.8063343530839	-0.014551993483677157	-0.0755468272846334	1.683924586205823	1.26106316192333	1.5661415091609587	1.3353213677557272	6.521289097715731	11.94137890627228	0.5746909520169445	0.8612680477087254
ID139753	139753	2	1.0	52.69484836942426	13.809952451912608	0.0	93.0	93	1.4796159363492976	1		23443.587828492404	23596.0	13964.0	32667.0	1.6949714E7	3441.0075255799966	-0.980966981476139	-702.2878741353126	-0.042059348128530516	-0.08456579952837218	1.6943519086389969	1.3637025454599603	1.3228181903567207	1.2424644320565617	6.877773560054424	11.934382044419605	0.6068171752333592	0.8871857755977927
ID156654	156654	2	0.9951359033584595	52.58606766628316	11.540253964701556	0.0	157.0	157	1.7220381572284338	1		23569.214213198	23874.0	14709.0	30991.0	2.3215676E7	2466.42866994854	-0.9808146597786672	-977.0661835548453	-0.06941650256916182	0.013758677750550197	1.9971162799121982	1.402391073366249	0.6374774293389647	1.4240794296546628	9.316127282451045	20.026610978499463	0.29189748576901	0.799673602611179
ID120304	120304	2	1.0	53.81138897869529	13.784129662462359	0.0	19.0	19	1.4040641239355254	1		23546.101226993876	23696.0	13895.0	32399.0	1.5352058E7	3288.976413011215	-0.981024755321989	-740.2541067051156	-0.04983833435196087	-0.049276151821179504	1.5212022523948332	1.3758037178127462	0.2668434139740068	1.105682614968683	6.19332339236413	11.079398338002896	0.6340175333105194	0.8967653131452162
ID121328	121328	2	1.0	52.514568088862106	12.083164936916061	0.0	23.0	23	1.7390862916600842	1		23542.078078078117	23787.0	14853.0	30892.0	2.3518536E7	2829.3947131489954	-0.9809503683374805	-856.922814569071	0.009060736952016537	0.011664419064285853	2.1120761731404207	1.298547608730945	1.080161762193107	1.6264911343562731	9.50149920286716	19.28013402000398	0.3212047088445354	0.8222953517071163
ID128496	128496	2	1.0	52.52773347546428	12.023111166708864	0.0	50.0	50	1.7220381572284333	1		23401.265913757717	23695.0	14654.0	29490.0	2.2792833E7	2733.376868259217	-0.9810484577770757	-886.3713999663422	-0.0038603630688258434	-0.008072337938145924	2.120029836211329	1.4006051780040005	0.9286749186580269	1.513652719199981	9.316127282451044	18.511313678696865	0.34164163948457255	0.7980456026058629
ID120819	120819	2	0.9937427639961243	52.72142030226221	13.869053613539368	0.0	21.0	21	1.4333908231139445	1		23507.64264705879	23734.0	15688.0	32165.0	1.5985197E7	2981.2892329774886	-0.9809395728621184	-811.6047693524033	-0.032438213258559195	-0.1065314196160765	1.7130682574445342	1.2731732183517104	1.517966534624339	1.345510754351498	6.454745331412514	12.618654869500153	0.5094045874474686	0.8450528935905408
ID171508	171508	2	0.9885326027870178	50.57283514254041	17.231252110828336	0.0	213.0	213	1.3669361012236922	1		23334.33764135701	23501.0	14979.0	31370.0	1.4443955E7	2868.6336650503927	-0.9810224266063478	-840.9857529597296	-0.004411839611654868	0.002875505271807105	1.4358762143946207	1.3221978374522418	2.092416854471299	1.0859768286729519	5.870110813177058	9.091404561124053	0.8924711700262851	0.9701492537313435
ID121846	121846	2	1.0	52.58245893541303	11.088754327493595	0.0	25.0	25	1.5961943833944818	1		23610.773159144876	23709.0	13407.0	33566.0	1.9880271E7	3518.1782588727638	-0.9809087831156355	-689.6319531466328	-0.025231433756123734	0.008687156146485435	1.8158535256231698	1.556702263943531	0.562053412884836	1.166474519683129	8.004264461044672	13.508211367934178	0.5512334938660365	0.8600612870275789
ID129017	129017	2	1.0	52.52474404361064	12.045278443476647	0.0	52.0	52	1.7645640214223552	1		23391.378404669267	23626.0	14605.0	30804.0	2.4046337E7	2776.852019652169	-0.9809858434270771	-869.1980595423917	0.005049515433667105	0.014837497504460334	2.100541143202756	1.4060629500950612	0.8518514234214779	1.4939168570374055	9.781933646573597	18.444981523560607	0.36130845740502787	0.8469135802469128
ID147448	147448	2	0.9936981201171875	56.992331981560994	10.354326268405055	0.0	122.0	122	1.4024468485391888	1		23653.225656877905	24009.0	14333.0	30282.0	1.5303637E7	3067.456409154851	-0.9810110666733125	-796.7375906241297	0.0039282387848440774	0.0033664546956729516	1.487569507372505	1.3380953091106884	-0.9175038212438166	1.1117066902813961	6.179064013870583	9.314655627805703	0.8949503701792602	0.9708737864077669
ID157688	157688	2	0.9864346385002136	52.36317108670489	12.04468409774227	0.0	161.0	161	1.7052632251678377	1		23510.003121748177	23559.0	17197.0	33091.0	2.2593113E7	2604.1300856745306	-0.9810797889364414	-936.2640750091999	0.054437040123910846	0.05420225313016497	2.0967781527770555	1.305860990696521	1.1111666144253252	1.605667194069925	9.135508488199434	17.700124241506828	0.3664291033794956	0.8270223752151457
ID130042	130042	2	1.0	52.40243195640744	12.287969034573043	0.0	56.0	56	1.7602717163022845	1		23399.65272373538	23671.0	14362.0	30676.0	2.4054843E7	2785.9010144895574	-0.9810559338780173	-869.9500036206739	0.05647652990975866	0.006162438044129262	2.2384268640015006	1.368528382505483	1.0441364256685732	1.6356451883763048	9.734402384928433	16.84004442889953	0.43135287058291333	0.8352365415986946
ID138242	138242	3	1.0	46.13998045053417	37.37760370510018	0.0	87.0	87	1.5004315939372308	1		22733.778820375304	22673.0	15686.0	31063.0	1.6959399E7	2658.5279523002105	-0.9809736602899592	-881.7845697725767	0.01770307625470315	-0.008800676478576238	1.823487425827515	1.3078598764779246	2.5412045010068294	1.3942529001946133	7.072651732799564	12.705924514690173	0.5505282324826054	0.8711943793911007
ID187392	187392	3	0.9968447089195251	50.86286019109654	35.93900852794117	0.0	274.0	274	1.5139831829954438	1		23016.82981530345	23075.0	14985.0	32232.0	1.7446757E7	3018.6939929019404	-0.9808974943919415	-783.0503734951063	-0.009152644255802127	3.303667466259672E-4	1.6312256454938852	1.439283523114869	2.7988984388662104	1.1333594940096436	7.200986139241497	10.605834663822897	0.8044742247287023	0.9540302267002522
ID118788	118788	3	1.0	46.83505883911501	36.19182253869031	0.0	13.0	13	1.4979085862771464	1		22970.57335127862	22940.0	14341.0	33042.0	1.7067136E7	3037.7563804820675	-0.9809454867125031	-778.5668400352002	0.09468458502403208	0.006265839490406304	1.779028253035974	1.3213513483117054	2.904646133432938	1.3463703316374134	7.048886101976989	13.038303613653971	0.5210605305359515	0.8308123249299723
ID128004	128004	3	1.0	46.021361626849036	37.004053994638255	0.0	48.0	48	1.4994229003146942	1		22743.176075268813	22715.0	15578.0	31783.0	1.6920923E7	2669.8928393853175	-0.9809459393387273	-877.091311607632	0.07062352493441451	-0.04341218172115167	1.7997849129919845	1.3096480042333385	2.739644419605579	1.3742508728866958	7.063145480470528	12.793078593624987	0.5423228206052073	0.8404977375565607
ID171012	171012	3	0.9968496561050415	49.68178108601897	35.24587931762077	0.0	211.0	211	1.4024468485391894	1		23262.14373088685	23301.0	15262.0	31805.0	1.5213442E7	2826.532205740953	-0.9808511883730022	-843.1155280323102	-0.02772225964241195	0.005290638534986404	1.5260437654720578	1.3185984864054554	-0.4774971264907799	1.1573225520924912	6.1790640138705895	10.455466226331573	0.7103064388002597	0.9129213483146065
ID119307	119307	3	1.0	46.82588699462846	36.17292222549957	0.0	15.0	15	1.4953813218041003	1		22959.125675675707	22968.0	14240.0	32499.0	1.6989753E7	3060.9760419260306	-0.9809716190054446	-773.3569893229973	0.09469501098137344	-0.0026908174888638343	1.760401519914484	1.32345144816149	-0.09651838115565131	1.3301595025340713	7.025120471154411	12.347733418411535	0.5790141148349216	0.8694117647058826
ID145422	145422	3	0.9955776929855347	45.48664703118906	36.90900541103274	0.0	114.0	114	1.4579844659886299	1		22710.410841654782	22656.0	15886.0	30954.0	1.5919998E7	2562.4852054423386	-0.9809676945440193	-913.601756704398	0.0062469849778305445	0.005094876244940188	1.5547308292142148	1.3816468780306075	-1.085932229435622	1.125273652722554	6.678142261144757	10.917754861245411	0.7040424618168484	0.9347970725216233
ID146447	146447	3	1.0	45.89471854861201	37.13554096642644	0.0	118.0	118	1.518473503828437	1		22777.827631578963	22729.0	15323.0	31378.0	1.7311149E7	2625.793186999992	-0.9810175309873302	-896.6146888580669	0.052307243401848655	-0.008914091364669911	1.8591451318526953	1.309671763911629	2.686756920430658	1.4195504423947727	7.243764274722131	12.610492160580732	0.5724138063360311	0.86541737649063
ID155663	155663	3	1.0	49.334305820569774	34.67929102384467	0.0	153.0	153	1.4270436738957708	1		23119.548816568054	23175.0	14912.0	31685.0	1.5628815E7	2899.0172765034113	-0.980880345881484	-818.266078500642	-0.06517282811654712	0.04901544866989951	1.6813379934481014	1.2760020874158189	2.2341643462459086	1.3176608487006285	6.3977078174383175	12.054403705168815	0.553277236025949	0.8678272082527402
ID138764	138764	3	0.9899061322212219	45.88922651184201	37.29054908864094	0.0	89.0	89	1.4862475872910879	1		22728.190150478804	22730.0	15286.0	31763.0	1.6614307E7	2706.716050146752	-0.9809796092511209	-866.1491770707269	0.0641138100690485	-0.033933145060505106	1.894788909445522	1.2478263686657558	2.6863325612944298	1.5184716055259626	6.939564200193119	12.438773415088711	0.5636207173923151	0.8603417796110776
ID155149	155149	3	0.9853291511535645	49.15939198693817	34.92928059462663	0.0	151.0	151	1.4974034746167624	1		23141.05427408414	22917.0	17100.0	33025.0	1.7054957E7	2705.8360115695928	-0.9810031010260458	-883.2819002956232	0.014343033687193368	0.014920342861043507	1.5401584026463397	1.3792427841226063	2.209961675896358	1.1166695380799825	7.044132975812465	15.356526741633616	0.37536295473647185	0.8702290076335871
ID156690	156690	3	1.0	49.22274837672535	34.703750606894474	0.0	157.0	157	1.4407604903194307	1		23097.695906432735	23154.0	15116.0	31602.0	1.5798824E7	2903.810570324579	-0.9809907209697216	-820.9744229041935	-0.01871397478607143	0.028171841554091782	1.666641693705635	1.2727695292473666	-0.8863100888244247	1.3094607117843078	6.521289097715722	12.26510197536227	0.5447547060431563	0.8828828828828823
ID156179	156179	3	1.0	49.588650466451895	35.03738320686409	0.0	155.0	155	1.4412854531680857	1		23165.739385065855	23153.0	15223.0	31826.0	1.58222E7	3000.9392165199088	-0.9808716965579088	-791.6891869485222	-0.018496817301626035	7.971132026589774E-4	1.543422849983339	1.367234983987336	2.414018937988062	1.1288643635216074	6.526042223880247	10.628902498079308	0.7259101969987786	0.9277027027027024
ID120340	120340	3	1.0	46.85442999238453	36.191249338318876	0.0	19.0	19	1.4923429549905454	1		22936.754409769335	22942.0	14159.0	33146.0	1.6904388E7	3055.6830270193877	-0.9809211244453399	-771.85366440529	0.07033574547541661	-0.005035716168843181	1.7841837083245726	1.3131372170435929	-0.17553483503561587	1.358718407465061	6.9966017141673165	12.003690177055171	0.6101933372026696	0.8653733098177547
ID119831	119831	3	1.0	46.83424203856459	36.17076812954944	0.0	17.0	17	1.486247587291089	1		22959.388203017817	22971.0	14162.0	32601.0	1.6737394E7	3092.604753424627	-0.9809063750757592	-762.790117724699	0.10566679333884814	-0.021936706788629388	1.7842279861122168	1.3134561912510794	-0.14749868712068603	1.3584221521790711	6.939564200193128	12.023671228294777	0.6032090892080132	0.8468677494199539
ID145940	145940	3	1.0	45.65094065717515	37.45893478352454	0.0	116.0	116	1.5264236812248826	1		22730.07412223667	22722.0	14866.0	31846.0	1.7479427E7	2707.571086991685	-0.9809449364910307	-864.3411885736855	0.10993612960519594	-0.06125420300405585	1.977552577526161	1.278104429101357	2.582577842096427	1.5472543029340649	7.319814293354396	12.921361909202712	0.5509260978020419	0.8560311284046691
ID171540	171540	3	0.9960577487945557	49.7354984059226	34.89684358672309	0.0	213.0	213	1.4376066875800302	1		23159.62518301608	23178.0	14985.0	32364.0	1.5818024E7	2875.036996331347	-0.980753455288965	-820.9659756066912	-8.034668582494207E-4	-0.011043961572290602	1.5975237509675997	1.3153228313933196	-0.7425584703510888	1.2145487882053603	6.492770340728643	12.003776147462029	0.5662446734721497	0.8928104575163403
ID157205	157205	3	0.988534152507782	49.72922609914507	35.00510761658191	0.0	159.0	159	1.4381328016644606	1		23172.388888888887	23254.0	15521.0	32363.0	1.5849914E7	3016.914598770508	-0.9809248482120178	-789.9607636729496	-0.008530102306302098	0.017444059293771415	1.5601409372477362	1.3492679139763746	2.329149059438956	1.1562869916990066	6.49752346689316	10.482989761531083	0.7429975769681771	0.9292997960571049
ID139802	139802	3	0.993636429309845	45.330459295919695	37.18119805752207	0.0	93.0	93	1.4636807509142955	1		22678.97736916549	22633.0	15657.0	31193.0	1.6034037E7	2710.591754496382	-0.9810637020704492	-866.9448684887369	0.007535823163546601	-0.004856057161410978	1.5858187793296354	1.3772007872745091	2.3173057393882286	1.15147972175356	6.730426648954428	10.558015845330289	0.7587310208164522	0.9471571906354518
ID146971	146971	3	0.9918817281723022	45.58640234201334	37.15421530224437	0.0	120.0	120	1.4887903566220475	1		22749.076502732216	22721.0	15359.0	31104.0	1.6652324E7	2642.8262034436825	-0.9809323790930701	-885.661413943182	0.16753232102931073	-0.0164092757900007	2.0648872078595573	1.2540306924481228	2.750268088304116	1.6466002150461547	6.963329831015705	13.120886051682294	0.5082770528610526	0.8338076266363121
ID163867	163867	3	0.9919589161872864	49.71115733321587	35.01537828353145	0.0	184.0	184	1.4381328016644606	1		23113.77956204381	23214.0	15219.0	32653.0	1.5832939E7	3024.1697637228626	-0.980939352675513	-786.682171069412	-0.015954228893182147	-0.0035366127549758784	1.5880983429885356	1.3232465664397852	2.5204626565354102	1.2001530049394635	6.497523466893159	10.880508044944913	0.6896986436590037	0.9211590296495958
ID120859	120859	3	1.0	46.868167004148695	36.173291973890194	0.0	21.0	21	1.4887903566220477	1		22924.2595628415	22924.0	14388.0	32326.0	1.6780558E7	3067.22310739498	-0.9809702709767536	-770.5541917296372	0.057668407799689014	0.0046892622784079395	1.7023392241677975	1.3413790083221648	-0.1848988849567442	1.2690963654613412	6.963329831015707	12.258019969251022	0.5823528186127357	0.8607520564042305
ID187929	187929	3	0.9951668977737427	50.81793663416767	35.99026001566669	0.0	276.0	276	1.5144827649866006	1		23015.538866930186	23133.0	15180.0	32201.0	1.7468794E7	3012.5844330898485	-0.9809419636638644	-786.4607960582568	-0.018056110671990706	0.010558371833649598	1.6363112436238285	1.4361120956816409	-0.3245401658621691	1.1394035664375937	7.20573926540601	10.33107733321475	0.8483932070313314	0.9564668769716076
ID121373	121373	3	1.0	46.919927195778286	36.1700624909417	0.0	23.0	23	1.4882821503069772	1		22915.36698499318	22909.0	14208.0	32536.0	1.6796964E7	3091.65138868002	-0.980790720899787	-756.8879249825832	0.07111158590531035	-0.008693467735729633	1.7185827618376477	1.3243154369264536	3.0397953195922898	1.2977140595946175	6.9585767048511915	12.050276208881206	0.6021937996378887	0.8792792792792791
ID128545	128545	3	0.9968245029449463	45.27235625257677	36.86452483392491	0.0	50.0	50	1.463163823209347	1		22637.442715700123	22622.0	15294.0	31415.0	1.6004672E7	2709.6461646716025	-0.9810465812167383	-864.8620628417953	-0.0013476162871467626	0.016293232888157136	1.546916239758154	1.4090960345194008	-1.0294298679099607	1.0978075318235916	6.725673522789917	10.101975201161919	0.8281958499033397	0.9522207267833108
ID157729	157729	3	0.9888561367988586	49.71550536656065	34.96744096947388	0.0	161.0	161	1.4460015425129855	1		23145.42257597683	23200.0	15504.0	32622.0	1.5993487E7	3014.204606455332	-0.9808662710418622	-787.2860639315983	-0.012387838326447699	0.01112980486977093	1.5980575711095257	1.3391079762932652	2.4527823698431135	1.1933746937517684	6.5688203593608945	10.613587819867234	0.7327786607029172	0.9176626826029218
ID172577	172577	3	0.9968377351760864	49.90538234540402	34.99054162523505	0.0	217.0	217	1.4126583227723353	1		23158.367624810875	23196.0	15335.0	32361.0	1.5307681E7	2871.0700227011685	-0.9808690844009745	-827.1217582274243	-0.008743513466118485	-0.003798719608837934	1.561591384492426	1.304474703570551	-0.7828209673268526	1.1971036158984965	6.2693734109963986	10.666144891001842	0.6924988297850356	0.911541119557706
ID129060	129060	3	0.9850661158561707	45.68148181791119	36.93975353436749	0.0	52.0	52	1.513483436098516	1		22700.247027741138	22604.0	16547.0	32049.0	1.7184087E7	2674.38205115934	-0.9809168250976045	-872.6069810833717	0.11605772548867747	-0.044268937082037954	1.907906517303706	1.3137222665558639	-0.3215053114186514	1.4522906141383998	7.196233013076981	14.241648117118865	0.44585596290671065	0.8131041890440386
ID172068	172068	3	1.0	49.836922771688855	35.02027809950718	0.0	215.0	215	1.4370803808856278	1		23145.791176470615	23149.0	15054.0	32372.0	1.5739138E7	2978.953382531788	-0.9809194992784442	-798.8806819744625	-0.014654447241210454	0.016393760361034692	1.5953010328443253	1.330806684165934	-0.7488131176606593	1.1987473851952883	6.488017214564126	10.633555441010818	0.7210491314943666	0.9254237288135595
ID188453	188453	3	0.9951921105384827	51.26880183053438	35.030847844187804	0.0	278.0	278	1.4693549530763232	1		22970.448179271723	22988.0	14960.0	32424.0	1.64009E7	2973.615772251934	-0.9810464244514416	-799.6740838798356	-0.002628918990725442	-0.001072249888185556	1.5831847405404769	1.382791145763965	2.3667775191252276	1.1449196398099573	6.782711036764108	9.894287351167423	0.8706510761886849	0.9609427609427615
ID164395	164395	3	0.9864106178283691	49.79396252177935	34.99251575447351	0.0	186.0	186	1.4641974961204793	1		23132.981664315957	23143.0	15403.0	32078.0	1.6401284E7	2970.046876772873	-0.9808710623516572	-798.7656421040588	-0.03258719726951595	0.003781634300851398	1.6070809398763617	1.3730733505754316	-0.5813712874177883	1.1704261387076382	6.735179775118947	10.740359877384796	0.7337048491083783	0.9136041263700844
ID130603	130603	3	0.9968371391296387	45.72843417316086	37.210668519345255	0.0	58.0	58	1.5264236812248824	1		22660.133940182044	22631.0	14924.0	31880.0	1.7425643E7	2710.9544860669	-0.9810560380823554	-865.7514846619566	0.16460979431806277	-0.04130855456213628	1.927611531615267	1.3260423573372029	2.763544063541486	1.4536575856340384	7.319814293354392	12.888778057257072	0.5537151885088686	0.8480176211453744
ID147502	147502	3	0.9936906099319458	46.260288685753714	36.558636553905	0.0	122.0	122	1.4439074044952294	1		22863.052249637134	22857.0	15274.0	31370.0	1.5752643E7	2736.1428488159177	-0.9809395819808583	-860.072922934441	0.10882887264876126	0.004082617324379655	1.8108308666541582	1.2550410735176474	-0.24706931140396657	1.4428458995200333	6.549807854702811	12.224662876425352	0.550762853281208	0.8448804414469637
ID189486	189486	3	1.0	50.64978299031233	35.62004900631281	0.0	282.0	282	1.4842102352883844	1		23043.236263736264	23123.0	14207.0	33006.0	1.6775476E7	3064.85303806365	-0.9808773412083416	-771.3122697956178	-0.02103326953508499	-0.010916002965935607	1.6190819010625894	1.3869763407415274	2.591354466374798	1.1673464452875744	6.920551695535051	10.930617909336299	0.7278822927515185	0.9303514376996802
ID121900	121900	3	0.9825369715690613	46.547297678269445	36.2986652935401	0.0	25.0	25	1.4270436738957717	1		22885.804154302677	22997.0	15223.0	30914.0	1.5425032E7	2678.586640286644	-0.9809066730125392	-877.8828262740556	0.046895424803140344	0.006684830340669043	1.6419517208308134	1.2894035134064774	-0.31995906122605433	1.2734196112843978	6.397707817438326	10.870266006827805	0.6803837339749375	0.891981444665342
ID190002	190002	3	1.0	51.21524962120738	34.661390800642515	0.0	284.0	284	1.46986970346979	1		22947.365034965027	22916.0	14643.0	32738.0	1.6407366E7	2944.265856030773	-0.9810539391311776	-807.1602291644595	0.013266728065367278	-0.007433472418322477	1.5789997797399056	1.391956655810605	-0.8234331087434216	1.1343742444482772	6.787464162928625	10.254828849658882	0.8110741882839099	0.9720898570456094
ID130098	130098	3	0.9896717667579651	45.716360688748495	37.511355996320084	0.0	56.0	56	1.4323349181285718	1		22635.483063328436	22609.0	15257.0	31029.0	1.5369493E7	2619.8213526303607	-0.9809791408719155	-891.2052353204446	1.346753099482759E-4	-1.790536485157171E-4	1.5491787303073827	1.3388302575660176	-0.6715920093992447	1.157113623293648	6.445239079083482	11.575308423146017	0.6044825280198773	0.9106783075889864
ID188981	188981	3	0.996838390827179	51.2357631405426	34.46007828205305	0.0	280.0	280	1.4470474750493925	1		23003.785817655542	23018.0	14452.0	31842.0	1.5895616E7	3036.1281107331547	-0.9810239058563434	-783.3971411903134	-0.0049954458849667035	-0.005782606480444754	1.5587796048101061	1.3732673867348935	2.3092673230793705	1.1350881990406034	6.578326611689926	9.662748949086353	0.8853681688775654	0.9705469845722305
ID140346	140346	3	0.9927250742912292	45.74065313326919	37.168722844222536	0.0	95.0	95	1.5054649243902902	1		22745.899598393582	22675.0	16363.0	30441.0	1.6991187E7	2470.097985017933	-0.9809935711863923	-950.5710203249452	0.11377909385881843	-0.04762131380125452	1.8513125697513073	1.280984196444941	2.7144097504701463	1.4452267052858054	7.1201829944447255	13.428845156117537	0.4961622144729878	0.8540478905359178
ID129592	129592	3	0.9643442630767822	46.16788859345763	37.28311779118666	0.0	54.0	54	1.4724407561666395	1		22731.699300699303	22641.0	16620.0	30225.0	1.6253165E7	2521.622289812355	-0.9809526245751437	-928.5274665532265	0.06954727467118754	-0.01451682316175549	1.763369670139359	1.3050433343005226	2.626885916732328	1.3511962582334405	6.811229793751189	13.16058858215223	0.4941795517808146	0.8679588128407021
ID164920	164920	3	0.9919466972351074	49.757971711396145	35.01474999131178	0.0	188.0	188	1.4533072626351777	1		23108.189728958667	23147.0	15434.0	32294.0	1.6198841E7	2972.1325195810996	-0.980856945794041	-796.7502225531291	-0.02708575020951353	0.0010917749623656958	1.585849011127851	1.3584672579776629	2.5267466570843515	1.1673811067693225	6.635364125664117	11.406863837539587	0.6408289299187394	0.9029754204398449
ID165432	165432	3	0.9855135679244995	49.72890799515931	34.977950844096696	0.0	190.0	190	1.4376066875800302	1		23080.026354319183	23176.0	15068.0	32714.0	1.5763658E7	2988.556890322561	-0.9809204928867349	-794.0931047624573	0.0027408133947081042	-7.319432444728203E-5	1.5828690744207	1.315263164928909	-0.7969485180024624	1.2034618748760102	6.492770340728643	10.780305699424758	0.7020656950740196	0.9273591310251189
ID122429	122429	3	0.9968549609184265	46.72593104860174	36.76158088743556	0.0	27.0	27	1.4877737703945166	1		22837.786103542207	22874.0	14841.0	31475.0	1.6762935E7	2761.703762990033	-0.980927781810785	-850.6339917556697	0.08014099010047768	-0.011406714798791252	1.839142081592084	1.2488758803178575	2.8196141946912077	1.47263800236417	6.953823578686676	13.324141594095693	0.49221523724954863	0.8471337579617841
ID131134	131134	3	0.9776493310928345	45.89851225973659	37.437250161285	0.0	60.0	60	1.4908214494581769	1		22704.081967213104	22689.0	16015.0	30546.0	1.6619388E7	2520.6698003201836	-0.9808809033137577	-924.2019774080852	0.12598716198494767	-0.037410181486252886	1.880282615120155	1.28313510498837	2.67321828680262	1.4653816326981386	6.9823423356737635	13.400382429704969	0.4886260497317563	0.8332387975042538
ID131647	131647	3	0.9901179075241089	45.625537135445676	37.266706789825875	0.0	62.0	62	1.4402353361229006	1		22649.162518301597	22626.0	16055.0	31066.0	1.5469378E7	2607.768840775866	-0.9810687226727863	-900.1866430103219	0.010151724763810528	0.003972938822978699	1.5210220633437057	1.367987216851974	-0.7026293903136496	1.1118686231907173	6.516535971551213	11.079166166653536	0.66713313083752	0.9103585657370518
ID158271	158271	3	0.9902984499931335	49.71918239117861	35.0998399211183	0.0	163.0	163	1.4470474750493927	1		23145.720057720082	23214.0	15471.0	32595.0	1.6039984E7	3031.6036852098655	-0.980773771788328	-778.9382234715439	-0.005728618254510225	-0.011546835444319198	1.578832746886547	1.358348484244684	2.624436783622949	1.1623178920573276	6.578326611689929	10.986402828947002	0.6848796443553952	0.9177718832891252
ID159299	159299	3	0.9936531782150269	49.7565226657783	35.17645423706885	0.0	167.0	167	1.449137075379896	1		23141.73669064749	23195.0	15533.0	32426.0	1.6083507E7	3043.583906891944	-0.9807747341332897	-775.7782143243444	-0.024300606897767096	0.016051278942379787	1.5833465531675035	1.3582751530714001	2.5473003792249718	1.1657038337093635	6.597339116347988	11.12458552495555	0.6699015673255616	0.9137590520079005
ID132161	132161	3	0.9901341199874878	45.62360605932251	37.21226430312658	0.0	64.0	64	1.5004315939372317	1		22710.401342281875	22660.0	15730.0	31253.0	1.6919249E7	2618.586367330709	-0.9809495536917521	-893.1603219701194	0.09730640785859816	-0.03882618852243185	1.8990374662829126	1.2830649311740994	2.734283462498943	1.4800790046885255	7.072651732799572	13.493979956261233	0.4881036057493822	0.8368953880764907
ID122949	122949	3	1.0	46.80526571987155	36.769166005600646	0.0	29.0	29	1.4821700827978643	1		22829.28531855958	22865.0	14413.0	32073.0	1.6482744E7	2832.6447748633855	-0.9810085489535099	-832.6161673955621	0.055710982565295684	-0.0049179022592078115	1.8329265813569329	1.2916621815678941	2.801938661161042	1.4190448613522313	6.901539190876997	12.663136917593121	0.5408454958719201	0.8637715645449141
ID173126	173126	3	0.9950039386749268	49.825084516858105	34.69339447134376	0.0	219.0	219	1.4318066736266946	1		23083.544247787602	23036.0	15372.0	32307.0	1.5650643E7	2866.499811122922	-0.9808301728010876	-824.0549806911666	-0.013355494100865931	-0.02320203301589847	1.5537789211290665	1.342149000647794	2.218450377422931	1.1576799002041713	6.440485952918969	10.414483409463728	0.7461962057700691	0.9293552812071327
ID190539	190539	3	1.0	50.961915989492134	35.63506506198802	0.0	286.0	286	1.466262655815545	1		22972.43943661975	22940.0	14726.0	32594.0	1.6310432E7	3008.436362434904	-0.9809512365942554	-786.4604961484033	-0.011549416678088021	-0.011850352819369893	1.5894834571041616	1.407618093419851	-0.40512400587840286	1.1292007857347608	6.754192279777003	11.399462539743414	0.6531524083607257	0.9108974358974358
ID158796	158796	3	0.9919688701629639	49.72062565599422	35.1203992297851	0.0	165.0	165	1.4449548528770875	1		23121.726086956503	23186.0	15462.0	32205.0	1.5953991E7	3038.1387069959364	-0.980829573746665	-778.7614273861174	-0.011823115621091144	-0.0027460445323509324	1.545507538897959	1.3832648300057067	2.417701652936978	1.117289694187904	6.559314107031865	10.150225121381304	0.8000496571743716	0.9362279511533241
ID159825	159825	3	0.9919896125793457	49.72512435915855	35.16117242951415	0.0	169.0	169	1.4418102248778717	1		23124.068115942013	23219.0	15261.0	32167.0	1.5955607E7	3022.769507840542	-0.9808628641807182	-784.1886571718289	-0.0199339497784215	8.916258039206358E-4	1.5612795676605384	1.3502699783113576	2.3677588866621506	1.1562721475990072	6.530795350044767	10.671786378902379	0.7206123359821273	0.9315254237288136
ID123989	123989	3	0.995639443397522	45.41934468773703	36.56724201725176	0.0	33.0	33	1.4153333077901369	1		22683.712990936525	22732.0	15366.0	29678.0	1.5016618E7	2657.4125761350506	-0.9809917815000342	-881.0673480893704	-0.0017237097106866939	0.002684939086504885	1.4691094944452034	1.3858263610232435	-0.8196079029273637	1.060096369764872	6.293139041818984	9.63881102140425	0.8511973445752762	0.9664233576642343
ID141402	141402	3	1.0	45.3216543249082	36.67361815986623	0.0	99.0	99	1.4898062491705744	1		22726.17349726774	22633.0	15566.0	31973.0	1.6635559E7	2781.1211369408297	-0.9809896362357686	-843.3549528778442	-0.004946764374457559	0.005495805707687692	1.5293870140531962	1.4598068306845324	-0.5469804636416903	1.0476639661536837	6.972836083344746	10.152214745068108	0.8501542471343789	0.9625984251968509
ID173663	173663	3	0.9949735999107361	49.99015318261688	34.997994483332484	0.0	221.0	221	1.4164018872611883	1		23173.378582202135	23204.0	15418.0	32463.0	1.536395E7	2988.9479491727266	-0.9808043946736934	-792.2852877398789	-0.023955411794468046	-0.012077424342758322	1.5286798796739725	1.3472668762322442	2.395614501141348	1.1346526116258915	6.3026452941480064	10.874407996530483	0.669763511653514	0.9045020463847203
ID191068	191068	3	0.9968187212944031	50.94310980705994	35.30958251472397	0.0	288.0	288	1.485229260630053	1		22989.234246575357	23011.0	14925.0	32762.0	1.6782141E7	2888.5658406612724	-0.9809941612852128	-821.5833192427947	-0.04576749468355013	0.03237864379201703	1.6691150756539703	1.3998426798891372	2.8486214924047912	1.1923590412218026	6.930057947864094	11.914441967955034	0.6134784584134017	0.9067164179104475
ID132705	132705	3	0.9904860258102417	45.967140218529465	37.25297670531357	0.0	66.0	66	1.4460015425129842	1		22757.447674418585	22853.0	15055.0	30634.0	1.5657124E7	2641.6815418284405	-0.9809830647103576	-888.7795802587407	0.07592414597698317	-0.04827188450116326	1.7552370301747375	1.233448995875774	2.676754990464631	1.423031707061777	6.568820359360883	11.598095368263094	0.6136544644664088	0.8670012547051438
ID140897	140897	3	1.0	45.60717163038631	37.12661484712668	0.0	97.0	97	1.4918359588981183	1		22741.813605442152	22701.0	15437.0	31134.0	1.6715233E7	2631.5402606997773	-0.9810091563505743	-892.8404860271173	0.13226224549458565	-0.015790541429574142	1.8976936205192203	1.2846471637232595	2.8081941652642817	1.4772099873860962	6.9918485880027985	12.837358044512971	0.5331514202802252	0.8497978047371461
ID165985	165985	3	0.9873660206794739	49.77218779716682	35.04934820594268	0.0	192.0	192	1.427573680849569	1		23124.694362017817	23192.0	15129.0	32713.0	1.5586044E7	3025.4344776677267	-0.9808087210988637	-781.2655008672544	-0.02091249361982421	0.00800678258630488	1.5966117528608	1.313216701432826	-0.7702037258730852	1.2158021986156335	6.402460943602845	10.507113607173364	0.728769092654188	0.9270474879559543
ID125029	125029	3	0.9905180931091309	45.327095396319805	36.77339903599188	0.0	37.0	37	1.391616981072243	1		22663.159375000014	22820.0	15093.0	29459.0	1.4504422E7	2661.508517073247	-0.9810745550256804	-882.8328828400319	-0.00867067601758203	0.007148078648971252	1.458304605501822	1.3431298352173044	1.9047973379944896	1.0857510325990811	6.0840014905802855	9.238729695294852	0.8957249144128201	0.974866717440975
ID124516	124516	3	1.0	46.12780161626404	36.71470853194336	0.0	35.0	35	1.512483446933446	1		22774.992094861696	22745.0	14361.0	31038.0	1.7286219E7	2626.4822958849454	-0.9809069349542818	-890.9757948428439	0.08111017921179053	-0.00931642717195454	1.7570471840790916	1.3617201269321408	2.8150499491398544	1.2903144701529783	7.186726760747938	12.245142375667754	0.6023006323869908	0.8669724770642194
ID160356	160356	3	0.9920031428337097	49.7173674042457	35.12239846307745	0.0	171.0	171	1.4397099903691026	1		23135.752923976626	23223.0	15195.0	32058.0	1.5824855E7	3015.905676598301	-0.9807785176901286	-782.85250773932	-0.01998630634752584	-0.002733890278201796	1.5502144512559741	1.3616560606385861	2.4090969412654726	1.1384772528599905	6.511782845386702	10.320304006182079	0.7682893131884847	0.9338786639400142
ID166510	166510	3	0.9885566830635071	49.71136540863845	35.008480094990304	0.0	194.0	194	1.452786643860587	1		23110.877492877473	23163.0	15201.0	32719.0	1.6223836E7	2955.05512848069	-0.9808240086728487	-800.0444322180529	-0.025405658326075563	-0.00838548864191643	1.601582620289991	1.355527460079279	2.3573813790553557	1.1815198640065332	6.6306109994995985	10.63490313074096	0.7367096131491009	0.9135559921414539
ID148588	148588	3	0.9947070479393005	47.95314314841585	36.11272535860884	0.0	126.0	126	1.387806561689889	1		23224.758241758253	22977.0	17341.0	34522.0	1.4794171E7	2975.4076013701456	-0.9806958336412194	-793.0818446853125	-0.030513959357661716	0.01586276660967747	1.4800135492119217	1.271655392746842	-0.1320252253744096	1.163847971434317	6.050729607428668	17.805096187967024	0.23984405683339	0.783384615384616
ID174192	174192	3	0.9957816004753113	49.84331195288277	34.88156724150828	0.0	223.0	223	1.4206681676678095	1		23101.781626506014	23077.0	15168.0	32150.0	1.5339583E7	2901.6035768603247	-0.9809601226921851	-820.3980126334019	-1.9685938509501154E-4	-0.01667842766142891	1.5549702273834796	1.3206720346219354	2.218077356122324	1.1774083092693153	6.340670303464138	10.19988738492466	0.7658686316175817	0.9427561837455832
ID191604	191604	3	1.0	50.691081105635064	35.33778172138862	0.0	290.0	290	1.4770573732447172	1		23031.01386962552	23092.0	14627.0	32751.0	1.6605361E7	2942.8671563302632	-0.980963471683341	-806.5614874844744	0.015001818975302375	-0.0057319116080317345	1.6366967969313164	1.3704766688927044	2.6869394849572563	1.1942536739817018	6.854007929231834	11.147999588840221	0.693043633772307	0.9327296248382918
ID133237	133237	3	1.0	45.42958107090371	36.71662118853737	0.0	68.0	68	1.4470474750493925	1		22710.269841269823	22685.0	15046.0	31902.0	1.5738217E7	2888.2160085011897	-0.9808909738677231	-807.243958109406	0.002552771076914074	0.00562846582721107	1.568116797376003	1.345461961199997	-0.9769645771630457	1.1654857904547697	6.578326611689927	9.880458697141137	0.8467809559491175	0.9611111111111107
ID174714	174714	3	0.9936627149581909	49.85315759400093	34.9303156172539	0.0	225.0	225	1.4265134700231532	1		23134.31500742941	23119.0	15226.0	32346.0	1.5569394E7	2907.9196507581682	-0.9808215105822893	-813.7290543800998	-0.011387484131898412	-0.010816356735757498	1.5372947507962018	1.346739410532044	2.329503679597638	1.1414938471198943	6.392954691273811	10.317096474434598	0.7547385050203416	0.9295093296475468
ID192123	192123	3	1.0	50.913619873281945	35.36981998936844	0.0	292.0	292	1.4989182989541783	1		22983.407008086248	22964.0	15008.0	33011.0	1.7053688E7	2879.854848335449	-0.9810191459312697	-824.9650273187415	-0.055277179453340236	-0.013160169901728719	1.6876531191003785	1.3798279577478827	-0.20721966747878365	1.2230895233163124	7.0583923543060205	11.707543533913826	0.6471189192439958	0.9258104738154616
ID125562	125562	3	1.0	45.56478987372361	36.597137595245066	0.0	39.0	39	1.432334918128572	1		22704.687315634237	22733.0	13710.0	31083.0	1.5393778E7	2909.847895772244	-0.9809305448136876	-802.7405570862469	0.018996195939800373	8.101042847481985E-4	1.5680635862937826	1.3394637939785428	2.4301831567518453	1.1706651522369569	6.445239079083483	11.361434323051878	0.6274549807613092	0.9351724137931033
ID149631	149631	3	0.9829980134963989	46.2355587244018	36.793994028222514	0.0	130.0	130	1.5079752895229024	1		22845.843999999972	22793.0	16765.0	31922.0	1.7134383E7	2736.529852783916	-0.9810451035820914	-864.1807170633108	0.02247946458046732	-0.0016845244061439244	1.6811743014429126	1.3887103086759696	2.7515125762332895	1.210601153415348	7.1439486252672975	11.886730488582785	0.635365098718149	0.9054216867469872
ID141952	141952	3	0.9958053827285767	45.75672569066832	37.03016479260492	0.0	101.0	101	1.5169782070562778	1		22767.681638044916	22678.0	16090.0	31967.0	1.7235135E7	2669.7007204687557	-0.9809419700630228	-877.9131183704109	0.09017816520090526	-0.03225406222961784	1.821799932938594	1.358202884575517	2.7143900788247586	1.3413312205620638	7.229504896228589	12.998398333180651	0.5376983908900266	0.8573844419391201
ID175238	175238	3	0.994516134262085	49.83439869730704	34.84284500898968	0.0	227.0	227	1.4291625223884508	1		23104.329394387016	23091.0	15233.0	32520.0	1.5641631E7	2862.128636809764	-0.9808942289683369	-828.8803134276192	0.009314649208434925	0.009966019609440137	1.5695922725994935	1.317286409456782	-0.8093188832418665	1.1915345526465704	6.416720322096391	10.708512657852678	0.7031770142900993	0.9227614490772389
ID160900	160900	3	0.9884973764419556	49.736223531181594	35.18917941921236	0.0	173.0	173	1.4460015425129853	1		23136.989898989894	23180.0	15349.0	32136.0	1.6033934E7	3015.480286741136	-0.9807932829395264	-783.6185409149508	-0.01921772850067646	0.014925890205099152	1.5668679824198848	1.3618877670963645	-0.533725122391893	1.1505118265072252	6.568820359360892	10.331136078876401	0.7733945106060824	0.9268947015425889
ID192645	192645	3	1.0	51.32316249250691	34.63250959198232	0.0	294.0	294	1.45642706714714	1		22950.63881019831	22960.0	14672.0	32745.0	1.6203151E7	2983.2247359837384	-0.9810781531046797	-797.7721722154291	0.0062697036187717246	-0.0013253520686500105	1.5586254167713354	1.395865958128903	-0.7784286834332284	1.11660106595092	6.663882882651217	9.830986237961492	0.8664490771433097	0.9675638371290544
ID126091	126091	3	0.9914612770080566	45.460447011979966	36.28458113086602	0.0	41.0	41	1.444431223632542	1		22710.998556998566	22709.0	15239.0	31091.0	1.5738722E7	2643.1345861967307	-0.9810286848019988	-888.6509596505465	0.003599672037452495	-0.004578470099506186	1.565532744533358	1.3690509554809078	2.1684895240739084	1.1435167831159592	6.554560980867352	10.594164305036019	0.733871570853641	0.935549525101764
ID133769	133769	3	0.9960779547691345	44.88270157656294	36.74672018774834	0.0	70.0	70	1.4164018872611883	1		22654.509063444104	22693.0	14915.0	30928.0	1.4997285E7	2826.7939392455805	-0.9810125808650129	-828.1311847158573	0.010292537882227953	0.01895506388451815	1.465113397272543	1.4021856293605495	2.199567748867124	1.044878343205308	6.302645294148007	9.937978326074587	0.8019303307094457	0.9650655021834071
ID175758	175758	3	0.9937079548835754	49.747930423623316	34.96047842058962	0.0	229.0	229	1.4051412734026885	1		23104.124620060782	23142.0	15579.0	32528.0	1.5202514E7	2965.084773925001	-0.9807169041457336	-792.5912990509381	9.865073021576642E-6	-0.006411823771604479	1.511823038874765	1.3242931535751443	-0.8542968712794007	1.1416075321339187	6.20282964469318	10.282374818465577	0.7372467316765307	0.9268465909090913
ID151183	151183	3	0.9943385124206543	45.95938188925911	37.426919460553506	0.0	136.0	136	1.500935686541387	1		22794.66352624495	22846.0	15322.0	30553.0	1.6936435E7	2535.054287334408	-0.9809456436263051	-925.8200392922556	0.10279401762824725	-0.03416606716098532	1.861401719478979	1.2707281556026662	2.5986885386653578	1.4648307832576315	7.0774048589640834	12.628801203007132	0.5576473596540944	0.860196418255343
ID167052	167052	3	0.9905192852020264	49.740685082985124	35.05777332825228	0.0	196.0	196	1.4376066875800306	1		23141.12187958884	23238.0	15368.0	32368.0	1.5759104E7	3026.8585148544767	-0.9809216311062593	-786.1679846546568	-0.01751214717431753	-0.007042843231816669	1.5813392221359364	1.3374506925800866	2.4747817911373238	1.1823532866735913	6.492770340728647	10.48297232853449	0.7424565221492503	0.9211058664868516
ID167570	167570	3	0.9905643463134766	49.69635042742511	34.9801457945016	0.0	198.0	198	1.4439074044952316	1		23165.97965116278	23245.0	14987.0	32966.0	1.5938194E7	2999.568376935486	-0.9809040767195695	-793.4284667837672	-0.02509844084501537	-0.003738592200229012	1.552749938384529	1.3673505784087516	2.404695488497355	1.1355902157817748	6.5498078547028316	11.148453319380547	0.6622305081429254	0.9083717864205669
ID168083	168083	3	0.9885894060134888	49.701407657608705	35.006723261219236	0.0	200.0	200	1.4564270671471393	1		23153.64857142858	23247.0	15224.0	32699.0	1.6207554E7	2965.3458115202475	-0.9810390244477087	-807.978288799115	-0.009238220556551545	-8.087870022617912E-4	1.615298137228137	1.35836773232921	2.4374327825644415	1.1891464283080144	6.663882882651212	11.002830748747666	0.6917168496357666	0.9223684210526323
ID151696	151696	3	0.9877820611000061	45.89976454516485	37.19346629264459	0.0	138.0	138	1.4847198353841875	1		22839.44841815679	22744.0	16467.0	31862.0	1.6604279E7	2670.416443781231	-0.9809649559417044	-881.5282202699174	0.10597332467892914	-0.058996987831831375	1.778754457080632	1.3316172815625111	2.6357029943407495	1.3357850500358879	6.925304821699575	14.009692130393995	0.44339579978584526	0.8344788087056129
ID176791	176791	3	0.9958940148353577	49.740680022332505	34.873248363553536	0.0	233.0	233	1.4312782341646555	1		23092.24740740742	23036.0	15404.0	32396.0	1.5587267E7	2855.0479376943185	-0.9808793319343607	-829.8418140022724	-0.009330395585890385	-0.0026222476057421464	1.551013050660573	1.3308745623812237	2.2254639603477138	1.1654088931457776	6.43573282675445	10.109135376898482	0.7913704792342023	0.9415855354659247
ID142484	142484	3	1.0	45.04966445210128	36.9183390100305	0.0	103.0	103	1.478081329952271	1		22688.329183955728	22624.0	14710.0	31836.0	1.6403662E7	2869.088892717219	-0.9810142669548734	-817.2152447079179	-0.005227369300636707	-0.00455568801417168	1.572166425550092	1.4034839742858987	-0.8314950820838788	1.120188370052476	6.8635141815608725	10.343104705818833	0.8062218368788104	0.9537648612945839
ID150164	150164	3	0.9600644707679749	46.58997751178492	37.45563257874684	0.0	132.0	132	1.4877737703945166	1		22799.419618528605	22746.0	16773.0	31686.0	1.6734774E7	2509.380692678544	-0.9809927128134833	-937.8489140575159	0.03757091059716288	-0.022791310135032307	1.655650790880617	1.3472474395395726	2.4499876029603023	1.2289136667028608	6.953823578686676	13.877749259474202	0.45372787306373635	0.8723911747167566
ID176282	176282	3	0.9962164163589478	49.83533758631009	34.90998760980676	0.0	231.0	231	1.4291625223884512	1		23126.17185185188	23091.0	15585.0	32961.0	1.5610166E7	2880.533151088194	-0.9809156289742754	-825.3053672668188	-0.017405284103246002	0.0035904549165536926	1.5791079015673337	1.319325630344978	2.309963967057914	1.196905347131343	6.416720322096395	10.739709215467816	0.6990977899671617	0.9127789046653145
ID193180	193180	3	1.0	50.72308872934515	35.46840220752784	0.0	296.0	296	1.469354953076321	1		23006.784011220185	23039.0	14520.0	32226.0	1.6403837E7	2933.0922150603055	-0.9809066773140681	-805.9467944898049	-0.025726089586981114	-0.006962246805285888	1.5994766219545817	1.3820156764133382	2.563128131619353	1.1573505635664039	6.782711036764088	10.401062972308647	0.7878757394037108	0.9425363276089825
ID134309	134309	3	0.9937006831169128	45.637930944332	36.469517684194784	0.0	72.0	72	1.42545247064243	1		22688.070044709384	22586.0	15703.0	30738.0	1.5223695E7	2598.2841920866954	-0.9810009450300373	-901.7337512925025	0.012046793528720833	0.002987196435676793	1.5098279454750774	1.3469024539710248	-0.9053690229747501	1.1209630964912902	6.383448438944776	11.01134765728566	0.6615828970104107	0.9306999306999308
ID152233	152233	3	0.9958184361457825	46.42676850779217	37.78734437253961	0.0	140.0	140	1.5169782070562776	1		22834.52437417656	22826.0	15231.0	31307.0	1.7331404E7	2651.39464752264	-0.9809511386227763	-887.004748352063	0.03722450451057415	-0.014953487256460129	1.7852508319284988	1.3360337791431944	2.3936095385773593	1.3362318077566793	7.229504896228587	12.83304738148357	0.5516439057672703	0.8771626297577851
ID177321	177321	3	0.9957554340362549	49.89067861533403	35.0935139859897	0.0	235.0	235	1.4249216746937934	1		23181.167664670644	23222.0	15934.0	32387.0	1.548502E7	2916.419322731102	-0.9808712225234386	-815.1548461901442	-0.03666535551159484	5.332468529655715E-4	1.5504871236619049	1.3739380024035308	-0.8052647718894762	1.1284986083429702	6.378695312780263	10.66439300900454	0.7048057507224761	0.9147920927062034
ID152749	152749	3	0.9936583638191223	48.75045832739178	35.109712545051266	0.0	142.0	142	1.455907563985562	1		23197.787749287752	23022.0	16565.0	32684.0	1.6284847E7	2786.524787765428	-0.9808501725631674	-852.8083883030108	0.00825846143486456	-0.00904154180650643	1.5467066795052091	1.3734114244499636	-0.9709351288185312	1.1261786905002982	6.659129756486696	15.414784052258193	0.35217007628160013	0.8589822194972411
ID161453	161453	3	0.9904701709747314	49.7395154474565	35.15328475381968	0.0	175.0	175	1.4360271888197285	1		23162.154411764754	23224.0	15462.0	32482.0	1.5750265E7	3074.404418485742	-0.9807934298405205	-769.4416365966855	-0.011876638300563066	0.009555695485142398	1.5570273976178293	1.355065064609405	-0.6651808033060128	1.1490425355085363	6.478510962235092	10.602097039705061	0.7242716934303114	0.9153794492948286
ID168621	168621	3	0.9920160174369812	49.69276254360425	34.998191159588316	0.0	202.0	202	1.4522658384508202	1		23118.573888091807	23167.0	15181.0	32616.0	1.6113646E7	2971.3665628190383	-0.9808358358307366	-796.4183288884714	-0.012592151748110243	0.01874717361397827	1.5691148561748611	1.3690034540400902	-0.7644246052642824	1.1461730440081934	6.625857873335084	10.474517504457937	0.7588989049874857	0.9152987524622455
ID161969	161969	3	0.9918951392173767	49.614782130630324	35.108297484206894	0.0	177.0	177	1.4559075639855616	1		23100.184285714287	23184.0	15460.0	32495.0	1.6170129E7	3014.077025165362	-0.9807603704298377	-781.3710141682169	0.0013324338633089908	0.005376633167062616	1.5826323476574153	1.3796363600158126	2.518504418633048	1.1471373135159153	6.65912975648669	10.862281813738333	0.7092269161942755	0.9150881776616592
ID177846	177846	3	1.0	49.860852358855986	34.98257548219343	0.0	237.0	237	1.4486149578794756	1		23136.149640287793	23158.0	15549.0	32599.0	1.6079624E7	2899.1190216158493	-0.9808789738259609	-818.7649894875094	-0.01330325423245432	-0.009027912283987667	1.577896452741995	1.35740462296482	2.189329088556939	1.1624363333134822	6.5925859901834745	10.674765085926051	0.7270244461317079	0.9302481556002684
ID178358	178358	3	0.9949795007705688	49.83779222680211	35.01895200845249	0.0	239.0	239	1.4105146822008519	1		23179.615267175534	23220.0	15555.0	32861.0	1.5182648E7	2996.614536012665	-0.9808682078379882	-793.1591544701553	-0.025483730928595124	-0.018590366798107088	1.511034348964159	1.3622859381267711	2.280552637061354	1.1091903004166117	6.250360906338334	10.509278307411552	0.7111630315366244	0.9106648199445988
ID169143	169143	3	0.9905865788459778	49.68652542860937	34.94759737580236	0.0	204.0	204	1.4465246033159542	1		23139.87913669065	23219.0	15290.0	32769.0	1.6082216E7	2994.7758370037086	-0.9808555289857042	-791.7506621158393	-0.00239559255519493	0.008430498430366936	1.6079444038986053	1.3354121401273924	2.330177148018844	1.2040810140794544	6.573573485525413	10.46441882280408	0.7543643559871238	0.918326693227092
ID193719	193719	3	1.0	50.72088622713966	35.49573567602824	0.0	298.0	298	1.4791045777937262	1		23002.718836565105	23074.0	14337.0	33201.0	1.6607963E7	3049.8965358235687	-0.9808750569867334	-773.6376573058816	-0.023112422132174765	-0.02498207807160443	1.605006245243865	1.4408634075470643	-0.6694818445693872	1.113919776737365	6.873020433889885	10.43656072244419	0.7929443163782551	0.9371354504212563
ID179898	179898	3	1.0	49.85542722009577	35.03490520641073	0.0	245.0	245	1.4089048113903357	1		23139.910334346554	23120.0	15283.0	32677.0	1.5226061E7	2901.526963689872	-0.9808376909489369	-816.421367619389	-0.010582065737218597	-0.013117305347868573	1.537614630313872	1.3196654799831373	2.3111580383431307	1.165154846918872	6.236101527844787	10.841382730617719	0.666735666878166	0.913649025069638
ID143032	143032	3	0.9710873365402222	45.7444446496312	37.39304610008304	0.0	105.0	105	1.4631638232093467	1		22781.524682651645	22807.0	16045.0	30701.0	1.6152101E7	2540.338133888631	-0.9808954665685333	-920.8895525892024	0.09960883489121562	-0.020731354427306756	1.836827590040094	1.2139516450529322	2.6509757000445795	1.5130978219153057	6.725673522789916	13.364959570209184	0.4731625322463187	0.8467983243566731
ID134845	134845	3	0.9843205213546753	45.737000613106716	37.34072635675844	0.0	74.0	74	1.482680384098162	1		22704.666666666657	22725.0	15103.0	30768.0	1.6483588E7	2628.3716163364816	-0.9809325952724859	-888.8038725153294	0.12402357744893369	-0.045250901814865116	1.9651713907686248	1.2774351940838666	2.5849803369714293	1.5383726703866016	6.906292317041517	12.903895296603958	0.5212105039678322	0.838430467397576
ID127173	127173	3	0.9937002658843994	45.28970285740616	36.456381521213565	0.0	45.0	45	1.4227965106853435	1		22697.22767857142	22733.0	15142.0	30939.0	1.5252537E7	2759.014549598451	-0.9810373194374735	-851.2058868742466	0.009531318240343374	-0.0010144718392502037	1.505459548159024	1.3726184680097946	2.078832707428293	1.0967793186855779	6.359682808122202	9.6268956180884	0.8623286072187857	0.9653679653679657
ID178886	178886	3	0.9936413168907166	49.86622808170714	35.01914292960587	0.0	241.0	241	1.422796510685343	1		23141.019374068546	23180.0	15557.0	32652.0	1.5527624E7	2936.0466660114957	-0.9808398910278032	-806.9556620398411	-0.013991730623814265	-0.003929412031757634	1.5353305848773287	1.3366369564753264	-0.7563092623140524	1.1486519038991347	6.3596828081222	10.366561182306684	0.7436625118931762	0.9183253260123547
ID179398	179398	3	0.9944937825202942	49.81635845276919	34.95055109721202	0.0	243.0	243	1.4126583227723353	1		23119.632776934755	23126.0	15456.0	32826.0	1.5235838E7	2915.5747777059605	-0.9808181908162023	-810.934333905455	-0.024418956504830006	-0.012245117656605796	1.5556723064897453	1.3264829888282061	2.3810861690475784	1.1727796885386381	6.2693734109963986	10.702099129728797	0.6878536766328311	0.9090282563749138
ID143556	143556	3	0.9788517355918884	45.9803600846499	37.15845660670614	0.0	107.0	107	1.4862475872910883	1		22785.272976680408	22805.0	15571.0	31737.0	1.6610464E7	2644.040605485908	-0.9808768282500174	-884.037444923283	0.08179110561435127	-0.023015706819780882	1.879538761524344	1.2709861100659134	2.7002668287941787	1.47880354209919	6.939564200193122	12.10732878590239	0.5949019458457139	0.8578143360752057
ID153284	153284	3	0.9739435315132141	48.53560219639882	36.438146398140404	0.0	144.0	144	1.5495414501977676	1		22967.412358133668	22870.0	17184.0	31695.0	1.8213158E7	2614.5939301146823	-0.9809785892882402	-906.0551234503694	-0.005174749124859842	0.0012637695269633413	1.6561568093188908	1.4743804663524989	1.2273379591900373	1.1232899832267123	7.543211223086638	12.674741670257756	0.5900487570255121	0.9221382916908769
ID169674	169674	3	0.9884840846061707	49.720441752518546	35.033618262206254	0.0	206.0	206	1.434445950841007	1		23146.240412979358	23214.0	15383.0	32575.0	1.5693151E7	3047.1540112716143	-0.9808246886424571	-777.0787175316402	-0.018770008400921096	-0.00631215075853786	1.5837325390056556	1.3349415494324992	2.457387095203622	1.1863684516216613	6.464251583741547	10.258186133511854	0.771946077008147	0.9308692676249143
ID126668	126668	3	0.9968560338020325	46.356532882531	37.289703259447926	0.0	43.0	43	1.4821700827978637	1		22767.78176795578	22798.0	15280.0	30415.0	1.6483874E7	2588.080905591181	-0.980947213540051	-905.8577513787737	0.04835204720788602	-0.029639726160598172	1.7914105142752599	1.299404054566766	-0.5969568166030378	1.3786400834900685	6.901539190876992	12.363384217415426	0.5673892333153074	0.8725961538461534
ID180943	180943	3	0.9957835674285889	49.837546127436916	35.14507597317912	0.0	249.0	249	1.4254524706424299	1		23120.293333333346	23121.0	15697.0	32610.0	1.5606198E7	2927.6194459081153	-0.9807959079683564	-806.665677935597	-0.029110825448685203	-0.024189313960195715	1.5004005117915045	1.3722719111707244	2.2886066279565678	1.0933696883086894	6.383448438944775	11.27946466663246	0.6305045755105924	0.9037685060565285
ID135377	135377	3	1.0	45.87889760799569	37.24530121569444	0.0	76.0	76	1.4958871162788394	1		22720.307171853856	22728.0	15049.0	31765.0	1.6790307E7	2739.7653617592723	-0.9809351888855244	-853.3724751475083	0.10156231103873309	-0.041892566073707296	1.8899947602487908	1.2977545680052414	2.6170742422047435	1.4563576248118106	7.029873597318924	12.368589919310999	0.5774534743620343	0.8475644699140398
ID162513	162513	3	0.9900352954864502	49.71080500261564	35.0316836392063	0.0	179.0	179	1.4449548528770875	1		23179.89404934688	23284.0	15249.0	32546.0	1.5970947E7	3008.6015809292153	-0.9808440101782016	-788.9911094618745	-0.022106590835155253	-0.0012777210734506248	1.5773598680957237	1.3579344733804253	-0.7025295780060602	1.1615876163516665	6.559314107031865	10.92838665370313	0.6901701754888937	0.9096901779828609
ID115413	115413	3	1.0	46.77353643151194	36.24382022934113	0.0	0.0	0	1.4974034746167633	1		23037.997304582223	23073.0	14413.0	33122.0	1.7094194E7	3055.1595071334355	-0.9810066424879172	-778.9526058161061	0.04458707858495308	-0.0056562215432823144	1.800375093981744	1.294691959515225	2.983675922097264	1.3905818142686721	7.0441329758124756	12.895198583348328	0.532330488690259	0.8454078722190523
ID144086	144086	3	1.0	45.51797889342298	37.24413185676315	0.0	109.0	109	1.491835958898119	1		22724.66078697422	22676.0	15530.0	30895.0	1.6748075E7	2638.4498411237637	-0.9809442229162296	-886.739822536743	0.10800053409643423	-0.05622266387999193	1.853141390488596	1.297886734707767	2.7087332875237795	1.427814416260176	6.991848588002804	13.701931811851521	0.4679918339407443	0.858226371061844
ID181460	181460	3	1.0	49.930863739849286	35.298064862129834	0.0	251.0	251	1.422796510685342	1		23145.258594917774	23143.0	15547.0	32214.0	1.5484178E7	3056.5744485739697	-0.9807984472534022	-773.5715243605489	-0.015669682083413	-0.008736315985393655	1.5183966096394923	1.3659547764994342	-0.9775263418088151	1.1116009371340423	6.359682808122189	10.668696783289276	0.7021381574956094	0.9102040816326529
ID153813	153813	3	0.979087769985199	48.089242903919285	36.89368494619262	0.0	146.0	146	1.5641188309506178	1		22974.53094059406	22902.0	17515.0	33250.0	1.8563421E7	2815.441180336339	-0.9809120235589922	-838.6878628035583	-0.017095548118355484	-0.0867505890706588	1.6984742457826907	1.51064607659575	1.87737593119786	1.1243363168229403	7.685805008022113	15.52168128174224	0.40088675070227087	0.849264705882353
ID184026	184026	3	1.0	50.047090067093926	35.55554523833358	0.0	261.0	261	1.4460015425129842	1		23140.589259796787	23225.0	15028.0	31979.0	1.5943866E7	3164.711458328785	-0.9808315464372926	-748.303262122687	-0.019183769082182483	-0.011988353091295681	1.4892381864500823	1.4333985571901755	-0.30830317033874105	1.038956108180663	6.568820359360884	10.265552101256766	0.7833081155663474	0.9420586230402187
ID183512	183512	3	1.0	49.82641640633069	35.009083899564615	0.0	259.0	259	1.4491370753798953	1		23095.216138328502	23090.0	15864.0	32541.0	1.602808E7	2904.537547685556	-0.980901111440763	-816.7556802747569	-0.008324293582500955	0.01378174548406377	1.6045807286841285	1.3705861389715168	2.5692588240888767	1.1707259274402122	6.5973391163479835	11.104059018486522	0.6723805614226471	0.910761154855643
ID180446	180446	3	1.0	49.98305900753956	35.36957164046447	0.0	247.0	247	1.4302207694956066	1		23151.482248520715	23163.0	15413.0	32495.0	1.5650402E7	3033.2292272213135	-0.980833578442948	-781.1921209536471	-0.022213472055592636	-0.009261114710858562	1.519225222281313	1.3832382552950278	-0.628712591245132	1.098310588552426	6.426226574425415	10.762764168161272	0.6971371865067068	0.9092131809011428
ID184546	184546	3	1.0	50.959610452712155	36.4434395721849	0.0	263.0	263	1.4744943704925992	1		23018.470097357425	23101.0	14452.0	32818.0	1.655028E7	3097.0059841092916	-0.9809163659783621	-764.0737993925236	-0.020207621609508255	-0.002303771472806972	1.5932170368098737	1.4044634407214	-0.6116546098344496	1.134395521176059	6.830242298409266	10.347107625061025	0.8016929075392848	0.954183266932271
ID170211	170211	3	0.9898764491081238	49.6994637031259	34.99353876946654	0.0	208.0	208	1.451223666921945	1		23129.833572453354	23181.0	15371.0	32345.0	1.6121494E7	2989.417385644803	-0.9808811133957138	-793.9071671285845	-0.03067979417043024	0.01456393604406338	1.5790305046012296	1.357526784616257	2.483647593037162	1.1631671083731778	6.616351621006055	11.198400262792271	0.6630044887261889	0.8980645161290323
ID115938	115938	3	1.0	46.68460958607952	36.38491119910974	0.0	2.0	2	1.4867564890650475	1		23007.502732240417	22977.0	14083.0	32485.0	1.6841492E7	3032.6401736277803	-0.9808124293319171	-775.6120765773754	0.08422894336977216	-0.03650956524390016	1.8085686296422876	1.2714143443126316	2.865440520589037	1.4224856261316285	6.944317326357641	12.258892333077785	0.5806801235754335	0.883313180169287
ID163046	163046	3	0.9920339584350586	49.72779014183307	35.04135285887369	0.0	181.0	181	1.4527866438605872	1		23144.627507163335	23182.0	15124.0	32675.0	1.615495E7	2992.429595257141	-0.9807995178679801	-790.1769547849105	-0.007820876571076623	0.0017020420516248142	1.5696858992539287	1.3629437261384136	2.4500292769188796	1.1516879744560484	6.6306109994996	10.785230302365402	0.7163158604478679	0.9183673469387756
ID183014	183014	3	0.9968221783638	49.88677522657144	35.08977191468843	0.0	257.0	257	1.4206681676678088	1		23113.91330343797	23133.0	15730.0	32033.0	1.5463208E7	2895.2265367427262	-0.9807671111233763	-814.2209945962318	-0.00908107310368295	-0.014085625204788984	1.5562853565950734	1.3580306612133592	-0.7300895070311024	1.1459869066612822	6.340670303464132	10.242314788350459	0.7595367589006294	0.9263888888888886
ID181991	181991	3	0.9968280792236328	49.42892221818549	34.67446044097528	0.0	253.0	253	1.4153333077901356	1		23016.467473524983	22980.0	15452.0	32774.0	1.5213885E7	2942.6997222584264	-0.9808038128298486	-799.2633274570507	-0.001959323577508198	0.011515004860985951	1.5751341455963286	1.2959150875714298	2.1729545915532187	1.2154609207831362	6.293139041818973	10.580522288269727	0.7064199871478929	0.907470870459218
ID185063	185063	3	1.0	50.52433270168709	35.559017701175904	0.0	265.0	265	1.4579844659886285	1		23093.126961483562	23193.0	14406.0	32874.0	1.6188282E7	2912.244998941151	-0.9808801470341111	-813.6099049881609	-0.0318863898810998	-0.009630042923397754	1.5477044139812357	1.4066377816337021	-0.523779789309487	1.100286395111395	6.678142261144743	10.404028316759128	0.7752869598547002	0.9267810026385215
ID182500	182500	3	1.0	49.79670848105013	34.95013523377317	0.0	255.0	255	1.4370803808856278	1		23073.687683284483	23033.0	15422.0	32986.0	1.5736255E7	2884.837914878362	-0.9808009211484641	-817.1956779952073	-0.022340975545172684	-0.02509421249189641	1.5642594967211803	1.350871165995562	2.271734092920499	1.1579634950371867	6.488017214564125	10.898118851569729	0.6864655982966766	0.933652530779754
ID117478	117478	3	1.0	46.50229006079086	36.77916000372805	0.0	8.0	8	1.4837004601624817	1		22918.346153846152	23051.0	14668.0	31352.0	1.6684556E7	2796.375339783279	-0.9809724372263658	-845.0675945558289	0.09651939248855966	-0.00295202281034276	1.8352075492169002	1.2362381747191413	2.7993119785401532	1.4845096897560517	6.915798569370544	13.590714472149106	0.47050866137554964	0.8568904593639574
ID116971	116971	3	0.9905375242233276	46.46167678143487	36.765888261782955	0.0	6.0	6	1.4621294195288264	1		23009.858757062117	23097.0	14594.0	31449.0	1.629098E7	2859.3872796632504	-0.9810314628887018	-832.3769877747429	0.10709844447804837	-0.01560090862564585	1.8853357323660755	1.2261653071709742	-0.28331743538036946	1.5375869153531578	6.716167270460878	12.334205930917578	0.5547649030313331	0.8506923540036125
ID135912	135912	3	1.0	45.52305145139655	37.42796155505375	0.0	78.0	78	1.4585032293802422	1		22659.406827880513	22679.0	14647.0	31476.0	1.5929563E7	2724.147956823484	-0.9808947547364381	-854.1175302904044	0.09816800994551966	-0.02330304589434544	1.8589182951596208	1.2652791072415688	2.679451810420699	1.4691764722269405	6.682895387309277	11.90540292466403	0.5924972384078993	0.8684373069796164
ID185576	185576	3	1.0	50.5493057007167	35.693129372408066	0.0	267.0	267	1.4678096187805105	1		23120.610407876236	23222.0	14528.0	32702.0	1.6438754E7	3024.57692748221	-0.9809595016598744	-787.6575202229004	-0.046842046158671116	-0.030249162631324145	1.5765732580428693	1.4316821630112837	-0.5262323901386792	1.1012033947023783	6.768451658270548	11.129213124385526	0.6867051066216792	0.9175257731958759
ID116460	116460	3	1.0	46.720835723302436	36.459414466278304	0.0	4.0	4	1.5064695724329626	1		22989.56266666664	22961.0	14388.0	32134.0	1.7242172E7	2943.496334911551	-0.9809630475373946	-804.9194625845026	0.0545012826510361	-0.007150700748780457	1.8195406089348862	1.2875577648007703	-0.2556229583934443	1.4131720212307772	7.129689246773764	12.493479746564175	0.5740022979109393	0.871080139372823
ID127728	127728	3	0.9936907291412354	45.99693545918511	37.0356624316048	0.0	47.0	47	1.497403474616762	1		22755.07017543862	22713.0	15777.0	31392.0	1.6861507E7	2575.43557070499	-0.980974007660819	-911.1034012335367	0.09287081038277406	-0.045325750006797956	1.8184445178275561	1.287406948254664	2.6911746822320017	1.4124861764128422	7.044132975812463	13.083079124507139	0.5171511251499528	0.8576388888888878
ID154355	154355	3	0.9755558371543884	48.39611032753211	36.59822629245242	0.0	148.0	148	1.5626672122333005	1		22978.174504950508	22857.0	17481.0	33103.0	1.8566365E7	2676.3581805831277	-0.9809966089041179	-886.416197922999	-0.012504528235942442	-0.011943504771736092	1.6588727301701398	1.4435195013617252	-1.3805647779500216	1.1491862275537421	7.671545629528566	12.964298582393718	0.5735809078342952	0.928653624856157
ID118003	118003	3	1.0	46.353136461177314	36.48352137314599	0.0	10.0	10	1.4579844659886287	1		22978.91298145504	23024.0	14164.0	32032.0	1.6108218E7	2955.9999791445666	-0.9808294338612762	-795.451309629267	0.03604056030262471	-0.026423257457424857	1.6795966158644113	1.3088417687075014	-0.3117884454508937	1.283269418825956	6.678142261144746	10.949118348282838	0.7000148131329184	0.9171018276762394
ID154870	154870	3	0.9968111515045166	48.75940134894172	36.37666197443788	0.0	150.0	150	1.5079752895229033	1		23091.215712383513	22945.0	17817.0	33576.0	1.7341503E7	2861.2532725024744	-0.9808748463210851	-827.8071164926619	-0.01217003725218119	0.015630539931994716	1.5699157289280767	1.4579359791834032	1.2119130824452329	1.0768070418341646	7.1439486252673055	13.20227507655372	0.515051471400696	0.872822299651567
ID186102	186102	3	1.0	50.77771315162884	35.844267513399075	0.0	269.0	269	1.4994229003146946	1		23068.145945945933	23123.0	14936.0	32873.0	1.7070428E7	2934.676750897257	-0.9809104742844932	-807.8238075738634	-0.008330798148113532	0.0012309621589945386	1.5839655056963489	1.4226815391657865	-0.5740681782109285	1.1133661765409102	7.063145480470531	11.199639191012754	0.7076197607410655	0.9471000637348619
ID136439	136439	3	0.9815268516540527	45.829071043044436	37.408922210566956	0.0	80.0	80	1.448614957879475	1		22696.359826589578	22744.0	15544.0	29837.0	1.5705881E7	2524.4347046432977	-0.9809299150813997	-924.9269079025305	0.10910601089838097	-0.05700769283789412	1.8506549785307909	1.2035990306150608	-0.573535416595492	1.5376009214506203	6.592585990183469	12.225507237047115	0.5542834265433908	0.8588235294117648
ID144631	144631	3	0.9731616377830505	45.935254899267555	37.2071351983405	0.0	111.0	111	1.441810224877871	1		22798.220760233904	22694.0	16582.0	29886.0	1.5593983E7	2467.1322198926055	-0.9810152257755409	-955.0120172676121	0.1095696426455012	-0.04993740643939896	1.7773296174501594	1.2923801000320914	2.7122635250485803	1.3752375306661144	6.53079535004476	12.207429779889962	0.5507157147215708	0.8609022556390973
ID119030	119030	3	1.0	46.80715484163199	36.19897063204006	0.0	14.0	14	1.4847198353841877	1		22973.468406593413	23011.0	14114.0	32761.0	1.6724685E7	3085.357008467902	-0.9808377346656834	-762.2570602642593	0.07494891165494211	0.030967114223786327	1.7781262012174317	1.3034461249525633	3.0617205695080427	1.3641731462296869	6.925304821699578	12.349150660330766	0.5706562521315854	0.8590801886792453
ID136952	136952	3	1.0	45.41719215252651	37.34946886102338	0.0	82.0	82	1.4407604903194327	1		22577.410144927526	22580.0	15301.0	31100.0	1.5578413E7	2769.673872993287	-0.981084573195307	-845.6015798178236	0.006365289214581797	0.009589890793401225	1.5716242459773313	1.35779486369429	-0.6655605610703088	1.157482833379745	6.521289097715738	10.94052532675637	0.6846474041285981	0.9314324507807198
ID186622	186622	3	1.0	50.90289340374542	35.969263255791844	0.0	271.0	271	1.4908214494581773	1		23038.49728260871	23145.0	15253.0	32017.0	1.6956334E7	3033.509306100227	-0.9809681848244052	-782.9130338468229	-0.027541857942578164	-0.01517483171050966	1.6032043827356386	1.466215550070473	-0.16038146893274446	1.0934302140354337	6.982342335673769	10.936499744901395	0.7335915287679927	0.9273989898989901
ID118531	118531	3	1.0	46.66371611575336	36.203101886669934	0.0	12.0	12	1.4821700827978646	1		22994.8388429752	23018.0	13911.0	32528.0	1.6694253E7	3057.430986537696	-0.9809555437691296	-774.7907944554614	0.09120183032065456	-0.01201301625255151	1.7946124294719221	1.2853947344165977	2.936951667798221	1.3961566680031898	6.901539190877	12.70168181127675	0.5375679455057811	0.8407643312101912
ID187136	187136	3	0.993642270565033	50.84574069654808	35.901474159992986	0.0	273.0	273	1.5129835241324094	1		23037.845033112546	23099.0	15032.0	32360.0	1.7393573E7	3008.0230130063314	-0.9809000485416969	-786.6529692765929	-0.002946006271222969	-0.010590919400886157	1.6179749775843562	1.426085504981176	-0.4619272927687793	1.1345567793326061	7.191479886912461	11.564653085870649	0.675713997266941	0.9299323909035034
ID138497	138497	3	0.9839749932289124	45.98507993964504	36.99958015992533	0.0	88.0	88	1.5134834360985152	1		22745.56538969618	22695.0	15908.0	31541.0	1.7218393E7	2561.0222341118706	-0.9809394721165393	-914.1567482990607	0.05373139044098751	-0.03412513177917397	1.8681012597123847	1.3001336445305796	2.6808814317719705	1.436853255487341	7.196233013076973	12.346464494000331	0.5932392234249371	0.8681192660550449
ID155399	155399	3	1.0	49.30107395635186	34.85772185929185	0.0	152.0	152	1.4412854531680859	1		23138.56496350363	23118.0	15058.0	32165.0	1.5849917E7	2965.5610763565574	-0.9809122927712473	-801.9290676587483	-4.0947170546520205E-4	2.1593531907136666E-4	1.6251914063142388	1.3128183508661615	-0.8539647092047484	1.2379408051707854	6.52604222388025	10.704193575353376	0.715734307347462	0.9302168021680222
ID145156	145156	3	0.9590662717819214	45.94088332559926	37.321227593432575	0.0	113.0	113	1.4501807464373142	1		22848.647988505738	22802.0	16657.0	31230.0	1.5902659E7	2558.410381230367	-0.9808762512780325	-916.1392394133195	0.07360641255364346	-0.06464391870005573	1.8266918516391244	1.1841973107021757	-0.4988409014373255	1.5425570005356442	6.606845368677017	15.871267254464914	0.32959513824377606	0.822485207100592
ID146698	146698	3	1.0	45.866555550487384	37.13149824322403	0.0	119.0	119	1.4898062491705721	1		22791.040927694412	22728.0	16150.0	30665.0	1.6705833E7	2547.681513981543	-0.9808573795241071	-916.7554398485199	0.05942021618121718	-0.05096484616776665	1.7873652989698174	1.2778709044309862	2.676195254602712	1.39870568519259	6.972836083344728	13.402245137034914	0.4878251710667048	0.8469976905311775
ID170760	170760	3	0.9955686926841736	49.8290014142973	35.400711407293805	0.0	210.0	210	1.4480926521268267	1		23181.934971098282	23319.0	14701.0	32432.0	1.6041899E7	3074.3531627217217	-0.9808616967591917	-772.9123871811256	-0.01881498320514276	-0.013305076552259005	1.5167403244622997	1.4179653104106695	-0.4650679180595047	1.069659683016521	6.587832864018947	10.074160502893088	0.8157079683722487	0.9486652977412724
ID146190	146190	3	1.0	45.90517445239212	37.04627449824815	0.0	117.0	117	1.507975289522903	1		22787.62050599201	22735.0	15564.0	31535.0	1.7113503E7	2652.313991176812	-0.9809456531683014	-884.6162618364965	0.10507648977936489	-0.03959837001441393	1.8362748886030689	1.3085992401828466	2.6652991529828594	1.4032370126903726	7.143948625267303	12.354251836182051	0.5881868173819794	0.8763848396501446
ID155918	155918	3	1.0	49.422084991657265	34.91998072833772	0.0	154.0	154	1.4169358747965624	1		23142.986445783128	23182.0	14829.0	32060.0	1.5366943E7	2964.8673148028297	-0.9807593947826383	-795.7705863517435	0.00233215346980914	-0.0010364397396085514	1.5631094308614832	1.3224026299632075	-0.9175662289445664	1.1820223247022525	6.30739842031252	10.599899656242496	0.7054343789321501	0.9126547455295737
ID164111	164111	3	0.9951484203338623	49.771908974755966	35.00339277712384	0.0	185.0	185	1.4501807464373146	1		23115.897988505727	23133.0	15424.0	32339.0	1.6088665E7	3022.3881595025123	-0.9808669476092712	-784.1810898929308	-0.017622461344476162	0.015558461498378258	1.577239464766055	1.3632058902277375	-0.6920233222195149	1.157007518873441	6.606845368677021	11.306421882874666	0.6494618322318514	0.9049479166666666
ID171276	171276	3	0.9912903904914856	49.66278631968043	34.947786360750406	0.0	212.0	212	1.4323349181285723	1		23147.078402366857	23150.0	15135.0	31716.0	1.5647425E7	2821.2429225286564	-0.9809192163033769	-843.5731144930269	-0.024516321646475648	0.004406810037069074	1.5869980125973298	1.3192938649221198	-0.6876295818019991	1.2029147218773832	6.445239079083485	11.282844974958955	0.6362263525206574	0.8926925608953259
ID139536	139536	3	1.0	45.540842535276745	37.07290671534561	0.0	92.0	92	1.5039566939989095	1		22707.832663989277	22667.0	15482.0	31307.0	1.6962751E7	2646.9668776895924	-0.980896236484201	-880.9703841550908	0.12318353759266307	-0.035797324569647015	1.9470143648783935	1.2796766560664228	-0.39405488848664333	1.5214893197030641	7.105923615951177	14.08373320895901	0.45018893838510654	0.8246001103143953
ID187664	187664	3	0.9957587122917175	50.84863480513847	35.94674508877223	0.0	275.0	275	1.5079752895229035	1		23025.758988015958	23122.0	15166.0	32039.0	1.7292345E7	3008.648104243685	-0.9808801055941673	-785.2410442728462	-0.043566848063977856	-0.027257051353000047	1.6309523321004058	1.475800497348577	3.096193682025339	1.1051306291267515	7.143948625267306	11.376790558802647	0.6935993232531203	0.9120145631067956
ID120085	120085	3	1.0	46.85658627684431	36.19357490351151	0.0	18.0	18	1.5014396099017466	1		22966.018791946295	22947.0	14248.0	32716.0	1.7109684E7	3069.008565029923	-0.980880052108873	-767.7977042288464	0.06696410755337778	0.00378254252743379	1.7610001830333502	1.3186847425397352	-0.17274076921823622	1.3354216714767873	7.0821579851286005	12.689434099888482	0.5527019098172887	0.8592848904267588
ID139031	139031	3	1.0	45.735141921126754	36.98368347960849	0.0	90.0	90	1.5129835241324097	1		22701.28137384409	22649.0	15302.0	31529.0	1.718487E7	2687.344918884078	-0.9809718106800068	-870.9957176474506	0.10106358720291292	-0.043676499628343295	1.8729954562899112	1.290899129757665	2.7097373703401626	1.450923169063969	7.191479886912462	12.86867711384797	0.5457080066208134	0.8372993912562254
ID156951	156951	3	0.9907486438751221	49.734812943827926	35.05440480436965	0.0	158.0	158	1.4407604903194322	1		23179.81313868611	23316.0	15432.0	32369.0	1.5878172E7	3064.5587511582817	-0.9808932869673708	-776.6185433738367	-0.016039678187379298	-0.009539642482396483	1.5544575146041335	1.3663630524435233	2.4340137409744607	1.1376606765121708	6.521289097715736	10.297552089125736	0.7728146078686131	0.9264010803511145
ID119575	119575	3	1.0	46.820166523852606	36.17816833224092	0.0	16.0	16	1.4791045777937286	1		22958.904827586215	22929.0	14137.0	32332.0	1.6645206E7	3092.5677025852383	-0.9809306476608686	-763.7730109523468	0.06358176962381545	0.03592661392121895	1.7249274224369158	1.3267461297463374	-0.08483898471253443	1.3001186766353765	6.8730204338899075	11.42036923066981	0.6622122473465581	0.8795620437956209
ID121111	121111	3	1.0	46.87767200715877	36.19563072617627	0.0	22.0	22	1.4816596057437035	1		22913.657931034482	22928.0	14292.0	32393.0	1.6612402E7	3099.037644058441	-0.9808781886399317	-758.5489601506326	0.07476016702791527	0.02225597208661698	1.7176122170359203	1.3065960699855843	-0.11834037760357484	1.3145701693828535	6.896786064712491	12.037073511611993	0.5981564538756599	0.878329297820823
ID156437	156437	3	1.0	49.314262624757944	34.91376524987019	0.0	156.0	156	1.4381328016644592	1		23125.756598240463	23124.0	15117.0	32178.0	1.5771766E7	2974.5631813456052	-0.980889232978053	-798.0766368182286	-0.051772029969003215	0.025696490475807958	1.6778138915649188	1.2868687473480798	2.3491664920427406	1.3037956629395817	6.497523466893148	11.401599716353445	0.6280961639507916	0.8893949251789195
ID120604	120604	3	1.0	46.881713796700694	36.18589705022159	0.0	20.0	20	1.501439609901747	1		22922.154155495984	22902.0	14245.0	32643.0	1.7099927E7	3046.325012135095	-0.980919660889275	-773.6713924581992	0.026817091332997523	0.008396436451428384	1.7491484865147462	1.3182315801462268	2.9559783131990818	1.326890140441575	7.082157985128604	11.605221846799996	0.6607977883798798	0.8916816277678032
ID163612	163612	3	0.9951478242874146	49.7565845230353	35.02017747733728	0.0	183.0	183	1.4517448462050144	1		23128.163558106146	23182.0	15132.0	32209.0	1.612033E7	2999.1355731033555	-0.9808718453401915	-790.8866444786114	-0.038217679234964774	0.00882746499508052	1.607813718762109	1.3511306537380665	2.566039250268676	1.1899764943633673	6.621104747170572	10.503914073714911	0.7541157335185822	0.9170506912442397
ID128286	128286	3	0.9949951171875	45.708227648947194	36.95433251172253	0.0	49.0	49	1.4806381236465902	1		22705.31955922865	22693.0	15409.0	31422.0	1.6484062E7	2656.246531418361	-0.9809791317911896	-881.6955854931572	0.07485850518280497	-0.023883532923593735	1.8462723562839916	1.2977464296069137	2.685273064604507	1.4226757355388957	6.88727981238345	13.32390724094105	0.4875221931180779	0.827527127355796
ID157469	157469	3	0.9918994307518005	49.731990741292115	35.01340889440598	0.0	160.0	160	1.4386587233502302	1		23176.14285714288	23274.0	15546.0	32455.0	1.5898834E7	3039.476016598	-0.9807827437640404	-778.3122558007703	-1.57254534109401E-4	0.003757188160528927	1.5549030521802338	1.3451656798889848	-0.6916678979823386	1.1559193602891789	6.502276593057673	10.47478713852501	0.744706065238565	0.9150501672240811
ID121633	121633	3	1.0	47.46060657569824	35.74109163590237	0.0	24.0	24	1.4780813299522708	1		22962.114799446772	22958.0	14215.0	32093.0	1.6601609E7	2931.8992845561156	-0.9809571026125152	-806.881616430779	0.006757763526292756	0.008582090252253382	1.7115524952548944	1.2789458154323943	-0.2688359337473589	1.3382525472169762	6.86351418156087	13.515512592916583	0.47216235290523834	0.8794153471376359
ID171810	171810	3	0.9896477460861206	49.570792972791075	34.75587602881245	0.0	214.0	214	1.4318066736266943	1		23102.113737075317	23091.0	15072.0	31996.0	1.5640131E7	2828.6761310203933	-0.9808780629705595	-837.8796171960089	-0.015630286869371183	-0.010767126547350353	1.586891295988362	1.3189560520171064	2.1895831973984192	1.2031419042063585	6.440485952918968	11.107026545687193	0.656043869792708	0.9027315123251165
ID147235	147235	3	0.9901179075241089	45.805435245807104	37.46344504935313	0.0	121.0	121	1.4953813218041003	1		22776.341463414654	22811.0	15161.0	31091.0	1.680894E7	2600.7103893179137	-0.9808864748602181	-898.8762844035782	0.07528335710983393	-0.03964533404728298	1.8920211503024844	1.272382742048044	2.5488377150376222	1.486990578995957	7.025120471154411	13.097427972464699	0.5146258563119743	0.839295854628052
ID129833	129833	3	1.0	45.87471278163422	37.02105038514613	0.0	55.0	55	1.5034536143079653	1		22720.211305518173	22763.0	14726.0	31644.0	1.6881117E7	2768.7171574354443	-0.9810452588939974	-849.4443971623443	0.07729372887874288	-0.014993799756751197	1.8117161537247155	1.3081772613551133	2.7482137981999886	1.3849164079247158	7.101170489786657	12.087794700130777	0.6107249364866588	0.873684210526315
ID172330	172330	3	1.0	50.00274197439302	35.39990999686658	0.0	216.0	216	1.443907404495231	1		23171.761215629536	23281.0	15238.0	31846.0	1.6011687E7	3139.467485446337	-0.9807960106146605	-753.9113541941472	-0.007607567922776779	-0.010771995763689125	1.4862580667328247	1.4330520846184502	-0.5332940427211182	1.0371277378439043	6.549807854702825	10.379712334782633	0.7639550192645707	0.9336043360433601
ID188202	188202	3	0.9937028288841248	50.939205793929396	35.705715595637734	0.0	277.0	277	1.4847198353841875	1		22966.34387895462	23083.0	15351.0	31930.0	1.6696532E7	2980.4141502362963	-0.9809833846934908	-795.011979596807	-2.0609889355008273E-5	3.242966621369172E-4	1.6207539925579526	1.3921257700962784	-0.15131005834855643	1.1642295742042492	6.925304821699576	10.826048263715922	0.7425211696920914	0.9491856677524432
ID189227	189227	3	1.0	50.82161263060689	35.34373194668745	0.0	281.0	281	1.4821700827978639	1		22957.776098901075	22994.0	14994.0	32501.0	1.6713261E7	2848.837605687978	-0.9809308583433204	-829.0855959976365	-0.0251331971701591	-0.010829522906968262	1.678092378054782	1.364008969998285	-0.45809970825965723	1.2302649139154063	6.901539190876994	11.068898311363588	0.7078594384264865	0.9143576826196465
ID129322	129322	3	1.0	45.73632952743099	37.273048920786756	0.0	53.0	53	1.5004315939372315	1		22695.479838709703	22720.0	15234.0	31021.0	1.6885437E7	2698.2080329535383	-0.9809067451477634	-864.2545715925845	0.1311491646083846	-0.05765366419455917	1.9215003446402843	1.2555515759527567	2.69999098181053	1.5304033553398093	7.07265173279957	12.748894822038487	0.5468233622731807	0.8368953880764896
ID172841	172841	3	0.9842740893363953	49.9303853085462	34.78902484092435	0.0	218.0	218	1.408904811390336	1		23163.761832061075	23245.0	15638.0	31420.0	1.5172264E7	2785.1431778583583	-0.9808338032210098	-851.238078117183	-0.010968834159028808	-0.024719846914545048	1.5167990545196925	1.34123527689468	2.245604424243978	1.1308970772312892	6.23610152784479	10.061988602160836	0.7740257326256805	0.9405017921146955
ID128815	128815	3	0.9793639779090881	46.04943504657549	37.32227544954394	0.0	51.0	51	1.4621294195288257	1		22719.363120567374	22807.0	15396.0	30091.0	1.6017151E7	2477.9812110184976	-0.9809545300193665	-944.4638125515432	0.027263720577125814	-0.012028183539991669	1.8723010733743821	1.2180650578486223	2.5977465389585337	1.5371108967539782	6.716167270460874	12.648833380986504	0.5275096689639459	0.8706099815157111
ID130351	130351	3	1.0	46.11270232425045	36.948064927717915	0.0	57.0	57	1.5159805231554884	1		22726.134034165585	22704.0	15877.0	31442.0	1.7294588E7	2639.722484997368	-0.9809687614607634	-887.534844819467	0.08758389739264139	-0.03249808079305687	1.788974932141193	1.3565407906521152	2.6717920189094286	1.3187771016315686	7.219998643899548	12.080266499648479	0.6217187276083586	0.8795599305153439
ID140076	140076	3	0.9602750539779663	45.64683336951574	37.20752122458872	0.0	94.0	94	1.4291625223884494	1		22730.889880952345	22664.0	16624.0	30498.0	1.5275158E7	2572.729391982062	-0.981008768665715	-912.7925586025812	-0.007723148989828265	0.013552645426269092	1.5233281672477716	1.3713786886431452	2.128870064872654	1.11080052494834	6.4167203220963795	10.095942222369551	0.7910961330516229	0.9507042253521123
ID157996	157996	3	0.9912295937538147	49.74849140963588	35.11420390265005	0.0	162.0	162	1.4444312236325416	1		23172.290510948915	23232.0	15491.0	32339.0	1.5873019E7	3087.836430799848	-0.9808657811221939	-769.3846540634719	-0.006805412290392665	0.004044846074157346	1.561219763103684	1.3657708718974155	2.4469017797325683	1.143105183473959	6.554560980867349	10.403810545894801	0.7609718686325969	0.9292452830188687
ID164652	164652	3	0.985788881778717	49.76727014548298	34.92685046009608	0.0	187.0	187	1.4491370753798964	1		23118.197976878626	23132.0	15395.0	32641.0	1.5997793E7	2978.6128308910893	-0.9808831414380873	-796.4722729401914	-0.027037728942800942	0.004252691691509178	1.6325574085018821	1.3266861819578912	2.464326925561255	1.2305528094764608	6.5973391163479915	10.427020761991878	0.7625322140615206	0.9228723404255325
ID188717	188717	3	0.9968267679214478	51.25747123231134	34.508380395500964	0.0	279.0	279	1.4507023004000277	1		22982.65467625899	22985.0	14420.0	32334.0	1.5972945E7	3044.4208085043106	-0.9810061540811862	-779.801967945876	-0.0013864596032184585	-0.0024612121917245962	1.5874188538461373	1.342081780519787	-0.8508412863633461	1.1828033707687555	6.611598494841539	9.847253448671173	0.8568131125832774	0.9740896358543416
ID130865	130865	3	0.9887068867683411	46.21918851240965	37.18335297497355	0.0	59.0	59	1.5159805231554893	1		22709.769028871386	22627.0	16275.0	31702.0	1.7304844E7	2635.4591516492783	-0.9809347986705829	-886.7172745589636	0.09428008586224496	-0.012381692363343598	1.7686152097480057	1.3736208943880641	2.606410570665081	1.2875570086140165	7.219998643899555	13.566843061239984	0.4929346845297313	0.8734905117883834
ID122162	122162	3	1.0	46.779729577728375	36.877606891903966	0.0	26.0	26	1.4826803840981613	1		22810.520718232026	22889.0	14451.0	32160.0	1.6514817E7	2850.5369353446044	-0.9809401394701592	-823.6852899002216	0.0906930206067909	-7.375066896133977E-4	1.809870346288425	1.2707144638326815	2.858895378044878	1.4242934961404008	6.90629231704151	12.511276924555364	0.5544361596886296	0.8795399515738498
ID165172	165172	3	0.9921558499336243	49.76569647669343	35.020275870086586	0.0	189.0	189	1.4381328016644601	1		23146.243045387997	23226.0	15363.0	32748.0	1.5808884E7	3017.551463080278	-0.9808143077989924	-784.2691628088065	-0.012718898885455554	0.019696121316579468	1.579424643838779	1.3448484140669799	2.4676964952236986	1.1744257771494209	6.497523466893155	10.633318471113068	0.7221377992128004	0.9193006052454606
ID189748	189748	3	0.9968439936637878	50.89078486540676	35.12996240397973	0.0	283.0	283	1.4719269049012407	1		22977.152022315182	23003.0	14737.0	32662.0	1.6474618E7	2914.2094303518948	-0.98103291603712	-815.6210891602974	-0.004648604221127474	-0.009805575811283114	1.6307690864527136	1.3567452353084033	-0.41471807968396074	1.201971485886237	6.806476667586689	10.32708036212359	0.8020050648646202	0.9464639788499666
ID131902	131902	3	1.0	45.68140516862098	37.04817761532405	0.0	63.0	63	1.5169782070562778	1		22707.84453227928	22653.0	15296.0	32030.0	1.7235254E7	2778.461175928308	-0.9808608769991609	-837.6969884064954	0.07909449774491142	-0.012140868336506978	1.9061930834460574	1.3190514291974191	-0.4274786824715012	1.4451241560807726	7.229504896228588	13.112024226393904	0.5284196197850208	0.851147174034694
ID131388	131388	3	0.9968273639678955	46.092457183758164	37.4155426850075	0.0	61.0	61	1.5044596054638928	1		22697.812668463594	22641.0	15541.0	31277.0	1.6841777E7	2661.1926980576923	-0.981018150121243	-881.6093509516869	0.07206697475766545	-0.04238732715348388	1.7882146128936107	1.320667581884497	2.5407230630550215	1.3540232511363366	7.110676742115687	12.736667966745024	0.5508192950745711	0.8702734147760319
ID158524	158524	3	0.9968482851982117	49.75377945932529	35.09940850528589	0.0	164.0	164	1.4507023004000275	1		23167.386819484243	23190.0	15234.0	32513.0	1.6170836E7	3040.725616970831	-0.980699460204711	-774.2768839149699	-0.03298193314538926	0.012319706689032015	1.5982170409505685	1.3701431548736316	-0.627868518163375	1.1664598952785865	6.6115984948415365	10.76538126801245	0.7168982252277946	0.9079634464751961
ID159559	159559	3	0.9873477220535278	49.73797563147405	35.10324961377424	0.0	168.0	168	1.4486149578794758	1		23131.225433525997	23196.0	15252.0	32524.0	1.6006808E7	3015.259533804236	-0.9809156797806556	-788.6038976191306	-0.03031515767099628	0.011917625928143502	1.592554970629067	1.3396408789331717	-0.6693093335067544	1.1887924560030627	6.592585990183477	11.017509183156958	0.6824939798376448	0.913702239789197
ID122695	122695	3	1.0	46.511777126264555	36.886065232829075	0.0	28.0	28	1.4553878753864642	1		22802.937142857154	22863.0	14762.0	31291.0	1.5962056E7	2876.2519252795355	-0.9810165452443341	-819.3980834898862	0.03820709663014127	-0.024262615143430352	1.7140072888885356	1.276753100883975	2.7077420181638168	1.3424735665038312	6.65437663032217	11.35062859037258	0.6490488960240606	0.9014810045074049
ID190277	190277	3	1.0	50.74962199551678	35.713752667284105	0.0	285.0	285	1.488282150306976	1		23016.9863387978	23070.0	14528.0	32571.0	1.6848434E7	2964.207621958777	-0.9809257071517392	-798.6518575834548	0.0014263541977493203	0.0146660405745975	1.6355314871238706	1.3912047120048021	-0.521011031274474	1.175622446510392	6.958576704851181	11.002243319298618	0.7223834576668586	0.9248262792166766
ID165707	165707	3	0.9892587065696716	49.74640133721615	34.92056981880067	0.0	191.0	191	1.443383395258416	1		23100.911594202906	23161.0	15175.0	32163.0	1.5939629E7	2964.9190767212244	-0.9808134223102876	-796.5905559868655	-8.5295447431127E-5	0.003038749856970969	1.6086089530863859	1.3193695407888055	-0.7939432577594387	1.2192254734974812	6.545054728538318	10.249707514405115	0.7828890185383796	0.9335593220338989
ID123210	123210	3	0.9959716796875	46.34431642484203	36.91001620371974	0.0	30.0	30	1.4507023004000255	1		22839.719827586177	22930.0	15277.0	30967.0	1.5896445E7	2668.34436377553	-0.9808945133498507	-878.9073410005183	0.08021527576916726	-0.008775754727841287	1.8000748748585582	1.2497757254516837	2.7315629568555453	1.440318321279596	6.61159849484152	11.962737265247739	0.5805708240921003	0.8623682579045245
ID159049	159049	3	0.9919834136962891	49.73556506510887	35.093913488583745	0.0	166.0	166	1.4460015425129857	1		23132.61939218522	23206.0	15434.0	32294.0	1.598464E7	3014.54879814161	-0.9808512166905075	-786.1301268855487	-0.00950188470719592	0.010545167745496293	1.564270098646774	1.348052359328556	-0.7454055128487519	1.1603926863982588	6.568820359360896	10.399948152733096	0.7631939180733717	0.9369491525423729
ID173391	173391	3	0.9958363771438599	50.02197517884038	34.973654210143245	0.0	220.0	220	1.4286331048772718	1		23158.814814814818	23124.0	15240.0	32617.0	1.56322E7	2915.364672195748	-0.9807976317468554	-811.4804348816183	-0.013222603126205658	-0.02001085500559193	1.5474115215203272	1.3439665441255142	-0.6956586315767173	1.151376519217738	6.411967195931873	10.543391697489481	0.7248371986722625	0.91210277214334
ID140620	140620	3	0.9936274290084839	45.39932805212332	36.80552960161364	0.0	96.0	96	1.4265134700231532	1		22714.36795252225	22701.0	14965.0	31954.0	1.5309484E7	2751.5768384134885	-0.9810373474327576	-854.1525863540778	-0.0035651016452225392	-0.010978630281330535	1.5357853314189072	1.3427639966296718	-1.1135548718172639	1.1437492629186645	6.392954691273811	10.196727806371923	0.772662505241426	0.9525495750708215
ID190802	190802	3	1.0	50.89935671693329	35.26461805012922	0.0	287.0	287	1.482680384098162	1		22982.27823691458	22969.0	14677.0	32712.0	1.6685134E7	2937.9710793619297	-0.98110811202183	-812.4881999834942	0.008266094295530138	0.00807585805964826	1.6375821989738943	1.3699943985401732	-0.33657888188228	1.1953203609583039	6.906292317041515	11.038044384274414	0.7123124717100698	0.9167192429022079
ID132433	132433	3	0.9850333333015442	45.6530459705046	37.275661782763116	0.0	65.0	65	1.4837004601624824	1		22721.429752066128	22723.0	15556.0	30918.0	1.6495758E7	2604.4283730275315	-0.9809501778662306	-898.4817474436269	0.10107325885979418	-0.03155020144991713	1.925916464222011	1.2307091250985989	2.7605562816334634	1.5648835496102422	6.915798569370548	13.797960143783616	0.4564807072872048	0.8342889908256882
ID123732	123732	3	1.0	45.777758911740335	36.57259809247821	0.0	32.0	32	1.4355003030236697	1		22718.328445747815	22651.0	14699.0	31179.0	1.54939E7	2736.358858749936	-0.9809843631250972	-856.6127353479424	0.0077379147880204625	0.001806197379597254	1.554618176382519	1.3603262501187647	2.384900593264888	1.1428274476411755	6.473757836070574	10.501377279422151	0.7376898206906356	0.9335161069225498
ID141147	141147	3	0.9640967845916748	45.42999599662862	36.998585777977205	0.0	98.0	98	1.4744943704925983	1		22703.332869080812	22597.0	16896.0	31030.0	1.6300993E7	2616.611274661142	-0.981053135761876	-898.5362257418595	0.022591547731519945	0.008447717634584267	1.5250511923233712	1.445738286867225	-0.9514505888048068	1.054859794595334	6.830242298409258	10.793815626040097	0.7367090136009434	0.9429133858267715
ID160095	160095	3	0.9902392625808716	49.73572920309141	35.15534405943629	0.0	170.0	170	1.4428591957149757	1		23136.420520231222	23168.0	15348.0	32544.0	1.6010403E7	3051.457164814137	-0.9807083138340802	-770.8831550533653	-0.030227658720603724	0.011228908912072948	1.617930800406633	1.3393766717719295	-0.6184615606785391	1.207972958246458	6.540301602373795	10.55325389568895	0.7379634738354856	0.913678618857902
ID124771	124771	3	1.0	45.41320563547658	36.512625673954425	0.0	36.0	36	1.4460015425129855	1		22686.854862119028	22624.0	14777.0	31150.0	1.5631243E7	2761.3173200985916	-0.9809682800392595	-846.9638947774512	0.015717225875687107	-0.0033465232621370912	1.5510352924526434	1.370656589185162	-1.016307040235496	1.1316002160502612	6.568820359360895	9.909236161375258	0.8406532407254514	0.9511355815554028
ID148321	148321	3	0.9595992565155029	46.231416289379	36.33936812537882	0.0	125.0	125	1.3552645486440276	1		23102.65789473684	22771.0	18192.0	33643.0	1.4046416E7	3021.0863187013797	-0.9806549103523228	-775.3080071682874	0.07162316793991964	-0.034437060120171926	1.5148750889441593	1.1986727628052805	0.14253560350978328	1.2637937024604309	5.770295163722226	18.373525488275618	0.2147943733304503	0.7842377260981909
ID174439	174439	3	0.9950914978981018	49.83467538725914	34.86222960694617	0.0	224.0	224	1.422796510685343	1		23133.758208955216	23170.0	15376.0	32577.0	1.5499618E7	2901.560803328243	-0.9807692636189334	-813.2338444720913	0.003736637186123726	-0.01037107734899371	1.566837194649377	1.3208001153880973	-0.8230784351484997	1.186278814178469	6.3596828081222005	10.339302660652924	0.7475888621997314	0.917695473251029
ID173924	173924	3	0.9905022978782654	49.9554760303934	35.0087821489031	0.0	222.0	222	1.4270436738957717	1		23143.965875370934	23215.0	15650.0	32689.0	1.5599033E7	2905.008188773776	-0.9808815489146704	-817.4934393664818	4.121106951882141E-4	-0.002722439105998212	1.5385271942196228	1.3604952699503023	-0.7721111370121387	1.1308581721683044	6.397707817438326	11.05702847791872	0.6575933455638084	0.9244505494505495
ID166245	166245	3	0.9905006885528564	49.734985394191554	35.02399547114498	0.0	193.0	193	1.4496590048314961	1		23121.39393939394	23200.0	15256.0	32628.0	1.6023126E7	2961.541559175933	-0.9807810180596644	-796.8339890876991	-0.018189165440532895	0.01209446084270983	1.5974416935106175	1.3447018241639457	2.440602455063901	1.1879523510751613	6.602092242512508	10.597128932940302	0.7387798050080299	0.9204771371769387
ID124265	124265	3	1.0	45.65703990671195	36.99103394316559	0.0	34.0	34	1.4164018872611877	1		22682.503021148008	22635.0	14839.0	30739.0	1.5015817E7	2774.5623927471047	-0.9810067442681906	-844.49883532959	0.00873386196915641	0.015579099034415136	1.5158861847209206	1.3540103358398694	2.269130670184654	1.1195528901045222	6.302645294148001	10.154528959027388	0.7680918647261495	0.9364406779661012
ID132970	132970	3	1.0	45.89170672366233	37.1431846464587	0.0	67.0	67	1.4821700827978639	1		22751.711141678134	22794.0	15288.0	31305.0	1.6540494E7	2711.244376797472	-0.9810088853456896	-866.9576473787461	0.07556158457174807	-0.04161008531032401	1.8624183841325972	1.246861552791733	2.692558782537651	1.4936849884918078	6.901539190876994	12.405692621089155	0.5635257813447928	0.8648004764740912
ID191339	191339	3	1.0	50.75001060284068	35.44519995607179	0.0	289.0	289	1.4683249109216356	1		22995.93137254902	23030.0	14704.0	32734.0	1.6419095E7	2944.8629705539392	-0.9809410805371398	-803.8232360726191	-0.008639312404120416	9.882516838269067E-4	1.602990118271249	1.4020750438473337	-0.47811428527626626	1.1432983742957143	6.773204784435055	11.325195503175811	0.663609592031682	0.9099616858237531
ID148846	148846	3	0.989185094833374	47.66406501438102	36.4794609182027	0.0	127.0	127	1.5084768612279504	1		22977.909454061246	22916.0	16699.0	32890.0	1.725641E7	2780.3515479984117	-0.980955961697166	-851.395327468465	0.04637220239481833	0.005000940589676238	1.7320574550328534	1.374636772522912	2.5758784226173694	1.2600110004724785	7.148701751431825	14.548982268023565	0.4243965192095571	0.811218985976268
ID141683	141683	3	0.9821001887321472	45.83658194241452	37.284455157315946	0.0	100.0	100	1.4323349181285714	1		22780.818181818177	22875.0	15475.0	29389.0	1.5536518E7	2470.6416573241354	-0.9808921284383705	-946.6697280285687	0.15805008642422272	-0.009926559984737304	1.868357654604388	1.2556598015696268	2.74732881035112	1.4879489271448076	6.445239079083476	12.4379925301611	0.5235381239110543	0.8417132216014896
ID125300	125300	3	0.9951252341270447	45.36687784398338	36.77497737034683	0.0	38.0	38	1.4460015425129855	1		22682.646376811586	22680.0	15128.0	31455.0	1.5651026E7	2723.219908513586	-0.9811041743712047	-864.9485109914544	-0.004001684641747232	0.003097581627816025	1.5453931471739313	1.3905669813994532	-0.9044185359397101	1.11134031502651	6.5688203593608945	9.627862045706097	0.8905073976739561	0.9711876317638793
ID149367	149367	3	0.9716823101043701	46.61865147625654	37.122277348781296	0.0	129.0	129	1.5239437061000312	1		22834.260078023413	22706.0	17301.0	33003.0	1.7559546E7	2651.6628509257516	-0.980873051643633	-883.2136091418506	0.03833650730745852	-0.06353998296402896	1.7251477218798021	1.3835605956157107	2.698120602075652	1.2468898921713498	7.296048662531809	14.29043618184951	0.4489589321253774	0.8518312985571579
ID160633	160633	3	0.9890724420547485	49.74722261671299	35.23113912502976	0.0	172.0	172	1.4496590048314957	1		23129.992816091937	23132.0	15257.0	32481.0	1.6098475E7	3050.499960665506	-0.9808885161565601	-778.3227273590524	-0.02278813291950144	-0.01809116865491533	1.5958912967330217	1.3638873095009265	-0.440950133689755	1.170104953404831	6.602092242512503	11.638357348669002	0.6125027970351178	0.912015758371635
ID191865	191865	3	1.0	50.76103649504351	35.40859689810673	0.0	291.0	291	1.478593042389256	1		23021.360000000008	23079.0	14801.0	32742.0	1.6690486E7	2949.5058105212042	-0.980958376129182	-804.1893426595562	-0.025325724977556544	0.014269329437625575	1.6680169989109621	1.3654525841138143	2.6454315159352175	1.2215854423048411	6.86826730772538	11.535414955628417	0.6486204091196272	0.9019975031210977
ID174975	174975	3	0.993723452091217	49.60011251911958	34.71180436523356	0.0	226.0	226	1.4169358747965626	1		23041.707390648564	23026.0	15368.0	32275.0	1.5276652E7	2931.3794287567152	-0.9809280442425153	-808.5642536001432	-0.02013005251123088	-0.02157666923318966	1.5690789167397243	1.3207490434236868	2.2503710617647226	1.1880219974812998	6.307398420312523	10.732648415068185	0.6880917066474744	0.9145416953824946
ID166780	166780	3	0.9885690212249756	49.73084211353335	35.045010565415105	0.0	195.0	195	1.4527866438605874	1		23140.944045911063	23190.0	15126.0	32656.0	1.6129238E7	2969.216832579954	-0.9808895810086432	-800.0535682363394	-0.021802795389595155	0.0011899143222184347	1.5846012597565773	1.3488437810879135	2.4837660488636684	1.1747848653596586	6.630610999499603	10.802958847437514	0.7139667229663058	0.914754098360656
ID133505	133505	3	0.9936949610710144	45.7062117678414	37.337819508947284	0.0	69.0	69	1.5264236812248824	1		22682.437823834214	22617.0	15819.0	31826.0	1.7510842E7	2566.045914293313	-0.9809674758037562	-911.199598478565	0.15015834495221994	-0.05402803528580131	1.9222157304745042	1.337490535843212	2.6676925639345197	1.437180809105805	7.319814293354393	13.300889910340596	0.5199343724376569	0.8378672470076172
ID150916	150916	3	0.9874991178512573	46.42182076714807	37.608861325069405	0.0	135.0	135	1.470384273660056	1		22821.282122905028	22875.0	15471.0	31249.0	1.6340038E7	2584.668405240911	-0.9808553882361281	-904.7396424923762	0.025075216562783664	-0.0654722698367844	1.7665545276777033	1.2536255944114496	2.3880648959284723	1.409156398491579	6.792217289093135	12.188849000206716	0.5745079478521724	0.8892345986309894
ID192388	192388	3	1.0	50.96274574869233	35.1195989196194	0.0	293.0	293	1.494875356192661	1		22971.260869565194	22957.0	14994.0	32755.0	1.6906848E7	2867.8995347428563	-0.9809110340525791	-823.1862594524329	-0.02860165164707659	0.012737623050585473	1.6623376661552618	1.4027992962424052	2.6704891502562225	1.1850146137142117	7.020367344989899	11.285313129493646	0.6926956715761291	0.9225484072454713
ID150408	150408	3	0.996825098991394	46.65351012311453	36.678239694595014	0.0	133.0	133	1.5500295716306336	1		22825.730576441114	22753.0	15993.0	32753.0	1.8214933E7	2687.829891298836	-0.9809550929681271	-874.8290023672537	0.04406239793218044	0.00943439386338442	1.8039552588228283	1.374663719022879	-0.1334806389461115	1.31228840469078	7.547964349251156	12.309329393890065	0.6259950763923001	0.9022727272727276
ID175497	175497	3	0.9968011975288391	49.88938946954852	34.99699908653824	0.0	228.0	228	1.4270436738957715	1		23141.682962962954	23176.0	15437.0	32512.0	1.5620636E7	2932.377064178379	-0.9807863825104441	-805.6945170818433	0.005837679193037734	5.750202923627861E-4	1.5617775049291855	1.3511105060076265	-0.7208990502725838	1.1559213683742682	6.3977078174383255	10.941776538135725	0.6715194312102805	0.9076196898179366
ID192908	192908	3	1.0	50.57073777745336	35.300435770415426	0.0	295.0	295	1.4892983895174416	1		23043.408469945385	23090.0	14436.0	32990.0	1.6867775E7	3004.3187921296694	-0.9808417987115581	-785.3711301038138	-0.02811994610948251	-0.001692424681786619	1.6220593495088593	1.4135558003218887	2.6014899097471327	1.147502878301296	6.968082957180213	10.528549378843133	0.7899254383383914	0.9507133592736706
ID167821	167821	3	0.9885389804840088	49.701539141761714	35.00856984735155	0.0	199.0	199	1.4391844528482647	1		23156.714494875538	23269.0	15337.0	32803.0	1.5816036E7	3008.5334750616826	-0.9807764696811805	-785.3965326707306	-0.024001621050358784	0.01577338951656123	1.5589759783725112	1.3572089293234542	-0.6413031747829234	1.1486632195601856	6.50702971922219	11.310642894394187	0.6391724870174245	0.8965291421087099
ID125840	125840	3	0.9944338798522949	45.89598085970573	36.857209399674744	0.0	40.0	40	1.4933564307983545	1		22744.640326975466	22727.0	15533.0	31054.0	1.6694566E7	2627.972160051528	-0.9810063805838636	-894.0306532558408	0.08072995732781081	-0.01818410804468089	1.814057798275754	1.2941589184629045	2.693877752068584	1.4017272317918594	7.0061079664963435	12.515694417488668	0.5620523757665786	0.8530092592592585
ID142225	142225	3	0.996839165687561	45.49917705563452	37.19952444137432	0.0	102.0	102	1.4918359588981187	1		22732.00952380953	22689.0	15947.0	31533.0	1.6708027E7	2625.379788001028	-0.9809594673481054	-892.1700851932259	0.14604998022565618	-0.038794766328404305	1.9646030776529562	1.2538421150039747	2.7886808456812098	1.5668663974066053	6.991848588002802	12.952611691886995	0.5237055627859789	0.8310734463276842
ID161173	161173	3	0.9904922246932983	49.74364858630882	35.159366551920705	0.0	174.0	174	1.4407604903194322	1		23145.91836734693	23160.0	15441.0	32352.0	1.58781E7	3041.4706396282277	-0.9807957197036535	-777.3226276905854	-0.01745244857396083	0.0013761278275613153	1.5626402889320146	1.3533351570058476	2.635565908961614	1.1546587560684072	6.521289097715735	10.251346016924725	0.7797969500504089	0.9295392953929537
ID134042	134042	3	1.0	45.30570312208039	36.86553671166481	0.0	71.0	71	1.4662626558155458	1		22660.219887955187	22631.0	15808.0	31440.0	1.6179397E7	2689.3054152286445	-0.9809082705261322	-865.8389395776281	0.012700687774725817	0.004450008265533981	1.5420832209757336	1.390731354611753	-0.871028825661898	1.1088289739510713	6.754192279777011	10.962281831669564	0.7062872357039335	0.9373350923482844
ID176536	176536	3	0.9951744675636292	49.63647705425252	34.76096961402499	0.0	232.0	232	1.421200552234995	1		23101.662162162153	23034.0	15192.0	32598.0	1.5385707E7	2925.8160948754635	-0.9808625804671529	-809.3772415744384	-0.012157809735718008	-0.011058531842417754	1.5723337259240828	1.3521628869320863	2.2674383291947438	1.1628286363424312	6.345423429628653	10.52517549960557	0.7197998961124967	0.9069293478260869
ID167321	167321	3	0.9902302026748657	49.71763045496851	35.01988718753825	0.0	197.0	197	1.443383395258416	1		23132.894356005803	23166.0	15180.0	32729.0	1.598483E7	2984.616047281917	-0.9808870178218793	-795.5400205824587	-0.015411619048019154	0.005275578373859595	1.5636272886746865	1.3565045638928275	2.407483724083719	1.1526885572632861	6.545054728538318	10.549165602702269	0.7390723015392233	0.916167664670659
ID193438	193438	3	1.0	50.59974461138837	35.06017810105037	0.0	297.0	297	1.4678096187805112	1		23011.94382022472	23098.0	14358.0	33064.0	1.6384504E7	2993.5176725570086	-0.9809160997441295	-790.2530833592397	0.004454828231982579	0.0034096015923382656	1.6050423667380105	1.3807511156058714	-0.588899367891259	1.1624414773937883	6.768451658270554	10.452851227297472	0.7784480892541629	0.944297082228117
ID176031	176031	3	0.9918544292449951	49.78019222808146	34.88786992002288	0.0	230.0	230	1.4147987153979626	1		23115.877828054297	23094.0	15364.0	32689.0	1.5325827E7	2890.0631086639837	-0.9808684386643043	-820.1502202814593	-0.01632258298568605	-0.013148489083263817	1.5357235272823404	1.3363394955608345	-0.8393172570433263	1.1492016305615727	6.288385915654465	10.615019070586623	0.7013059004547638	0.9043062200956938
ID142754	142754	3	0.9917542934417725	45.799233602153194	37.063773453655095	0.0	104.0	104	1.4831905098260016	1		22777.231724137906	22796.0	15015.0	30336.0	1.6513493E7	2622.229341027971	-0.9809421328838017	-894.1890705598544	0.10566461280287473	-0.029297329323241625	1.8542698582506012	1.30411088522861	-0.4292561352541718	1.4218651797585053	6.911045443206024	12.09615126082537	0.5935525767567046	0.8701376421304606
ID151971	151971	3	0.9900698065757751	46.976762486142675	37.78344236220474	0.0	139.0	139	1.4222647235201835	1		22749.849253731336	22787.0	15792.0	29451.0	1.5242399E7	2556.520835612672	-0.981056242618216	-921.6944343511037	0.017467064050215374	-0.021876277535117165	1.5083964681922577	1.3641001421988328	-0.9825469296873847	1.1057813290458496	6.354929681957686	10.236493362506534	0.7621109385552981	0.9227053140096622
ID168358	168358	3	0.9920022487640381	49.69792275466248	35.008271927102335	0.0	201.0	201	1.4496590048314957	1		23126.168831168838	23156.0	15306.0	32870.0	1.6026435E7	2998.217869330891	-0.9808924136137633	-791.9286286218676	-0.019359279751008405	0.013504587162256661	1.6012710074947876	1.3426666137657775	2.5291514717601054	1.1926050674662285	6.602092242512504	10.668440686092898	0.7289362662667712	0.9174372523117573
ID177061	177061	3	1.0	49.64085077797393	34.78458191262644	0.0	234.0	234	1.4131937248468065	1		23111.925757575755	23070.0	15072.0	31968.0	1.5253871E7	2873.7287435130424	-0.9808443113822733	-823.612001332541	-0.021891510215027336	0.0095160537823518	1.531048863007479	1.319239489884037	2.333728944991632	1.1605541486194144	6.274126537160914	10.288255690607633	0.7448685523921424	0.927617709065355
ID126377	126377	3	0.996843159198761	45.92756042779644	36.941727733434234	0.0	42.0	42	1.4744943704925977	1		22747.382352941175	22794.0	15075.0	30829.0	1.6241631E7	2672.1462723297936	-0.9810405694458781	-880.973558742308	0.110852724302577	-0.07858162511537324	1.841117417729774	1.2524231290156624	2.704245938095232	1.4700442486851817	6.830242298409253	12.613002881401286	0.5395217836757443	0.8528189910979214
ID177576	177576	3	0.9968332052230835	49.77567917444474	34.88505235034264	0.0	236.0	236	1.4302207694956077	1		23123.899408284	23093.0	15440.0	32922.0	1.5631756E7	2891.2627524907516	-0.9808487660789382	-819.235559543919	-0.01779426800164599	-0.017125554075025997	1.5739531711721246	1.345339500849259	-0.8634500763674597	1.1699300958446184	6.426226574425426	11.335421266652315	0.6284787069231496	0.9073825503355707
ID134579	134579	3	0.9904541969299316	45.90381812321782	37.32309240991675	0.0	73.0	73	1.496392739790416	1		22715.779132791333	22707.0	15418.0	31070.0	1.6764245E7	2601.8270866067573	-0.9808714264798977	-895.3827047586383	0.09346322332233208	-0.03927389796296511	1.8898754985137793	1.2699907661400938	2.5573437715126692	1.4881017633362112	7.034626723483443	12.710433550469828	0.5471799715874279	0.8500861573808152
ID168880	168880	3	0.9905607104301453	49.71888410811918	34.97893168067552	0.0	203.0	203	1.43813280166446	1		23158.84310850437	23282.0	15277.0	32388.0	1.5794331E7	3034.3696576238194	-0.9808849242248029	-783.2860733919259	-0.02018066740036428	0.009668386411132244	1.5967621935902274	1.3313871864515703	2.3505275797912053	1.1993221880450404	6.497523466893153	10.633655030639487	0.7220920880234082	0.9193006052454608
ID178102	178102	3	0.9949684739112854	49.78986144050416	34.923424159425004	0.0	238.0	238	1.428103491103789	1		23131.450222882613	23131.0	15696.0	32632.0	1.5567466E7	2922.661679451359	-0.9808789441160894	-812.0034101000241	0.003735199792584542	-0.00712856213865696	1.5571100618668947	1.3248668433831376	-0.8176913384031471	1.1752955171636028	6.407214069767359	10.509105486191604	0.7290336855586416	0.9283746556473829
ID143288	143288	3	1.0	45.954518341293785	37.29453846688693	0.0	106.0	106	1.5234472266256724	1		22774.67931937172	22768.0	15105.0	31197.0	1.7399855E7	2692.777950069239	-0.9809720337851923	-872.0592209721428	0.05344120992802889	0.0014136120607116196	1.8972077708779123	1.2945561354060258	2.680580615402852	1.4655276190729807	7.29129553636729	12.532117218626915	0.5833989847366111	0.8715909090909085
ID178622	178622	3	0.9919369220733643	49.85186885195183	35.056376843425745	0.0	240.0	240	1.4164018872611885	1		23130.910741301053	23178.0	15897.0	32561.0	1.5289532E7	2992.493107187763	-0.9808870815082428	-793.3805999827241	0.005522753989537189	-9.846689760437076E-5	1.5171558524830322	1.3573605015738754	-0.7943245611983548	1.11772506325613	6.302645294148008	10.277240095447265	0.7498592015413247	0.9233983286908076
ID161724	161724	3	0.9910377860069275	49.71650645050316	35.094010062705266	0.0	176.0	176	1.4491370753798962	1		23157.010086455302	23198.0	15550.0	32390.0	1.6070965E7	3026.1297464455097	-0.9808935205465577	-785.7169641735941	-0.025741490329943398	0.004570115746422906	1.588971898976394	1.3675345580825504	2.4336876008121813	1.1619244936700726	6.597339116347991	10.933336425585498	0.6935427699124428	0.9131578947368421
ID179644	179644	3	0.9968240857124329	49.93290660221761	35.113414495567916	0.0	244.0	244	1.423328099162955	1		23131.42002989535	23157.0	15708.0	32595.0	1.547492E7	2936.40218853476	-0.9807913624387834	-804.445861374663	-0.017364783293492284	-0.015515171041449236	1.547643475143966	1.3483541455945136	2.3376319356256423	1.1478019185097563	6.364435934286711	10.45205976722726	0.7320925953396702	0.9272853185595568
ID153021	153021	3	0.9797897934913635	48.69533458414904	36.255376737458285	0.0	143.0	143	1.3485497366541477	1		23287.918469217977	23018.0	18269.0	31833.0	1.3996039E7	2728.3488514133087	-0.980711363595578	-867.9614754191126	-0.03957198123069826	0.013944804679561967	1.6768546063814886	1.1225412543828932	1.177433613921954	1.4938022097934602	5.7132576497480425	14.677620544775964	0.3332593647348072	0.8289655172413788
ID169408	169408	3	0.9920085668563843	49.69242489531667	34.960922376931634	0.0	205.0	205	1.455907563985562	1		23126.30099857349	23170.0	15191.0	32527.0	1.6211537E7	2946.68693123294	-0.9808419135844048	-803.616898662264	-0.03600703820255797	0.018491174889577675	1.6318336786610796	1.3515515676863084	2.3648907899255684	1.2073780369731508	6.659129756486695	10.429436024154349	0.76931764343804	0.9315159574468088
ID126914	126914	3	0.9949529767036438	45.5589046228406	36.455328276992205	0.0	44.0	44	1.4600584136458137	1		22684.764621968636	22621.0	15472.0	31034.0	1.590202E7	2630.7308610136206	-0.9810324572158199	-891.990352700809	-6.121210968491447E-4	0.01112350106922644	1.5172698816231613	1.4322274237719	2.0564616060725434	1.059377761129091	6.6971547658028285	10.154075131736716	0.8162429707268898	0.9507422402159248
ID143814	143814	3	1.0	45.73701286419522	37.319287075070804	0.0	108.0	108	1.4791045777937284	1		22711.475928473163	22668.0	15363.0	31645.0	1.6511243E7	2786.2058290694226	-0.9808561517537614	-835.2918320945566	-0.01372366787179315	8.223860433191449E-4	1.551477366751007	1.4374812325249677	-0.968288220515822	1.0793026939390384	6.873020433889905	10.183459754869642	0.8328500119752031	0.9569821310390472
ID162246	162246	3	0.9905018210411072	49.69840876533424	35.15359873468039	0.0	178.0	178	1.4460015425129855	1		23151.128798842263	23187.0	15396.0	32503.0	1.599743E7	3043.3961863607124	-0.9808050386491864	-777.3903064906954	-0.00845267169549575	-0.004285281190202544	1.5724188164555002	1.3460845572804725	-0.5741587442107275	1.1681426756966118	6.568820359360895	10.809888674221844	0.7064066946482658	0.9231796927187712
ID179142	179142	3	0.9894602298736572	49.74920538585215	34.91994555286198	0.0	242.0	242	1.4243906809452664	1		23102.15868263473	23057.0	15832.0	33191.0	1.5432242E7	2887.451079741527	-0.9808140331497944	-818.0331520176419	0.011913699905883337	-0.007760615378023241	1.536066090868812	1.3425206709122606	2.346425984311374	1.1441656908157956	6.3739421866157455	10.895631337033711	0.6747038429856973	0.9172366621067037
ID193991	193991	3	1.0	50.909160900294395	35.340745069981224	0.0	299.0	299	1.4852292606300532	1		22974.334246575363	22982.0	15165.0	32050.0	1.6771264E7	2825.0862507788975	-0.9809120522229585	-835.8186390822149	-0.009930343395022263	-0.01139395440120249	1.6276140627574416	1.3795316456973163	2.809713523012989	1.1798308997360667	6.930057947864095	11.072336837271667	0.710343076236193	0.9418604651162789
ID180170	180170	3	0.9957789778709412	49.902951306119014	35.1758336972402	0.0	246.0	246	1.4412854531680857	1		23145.77438136826	23167.0	15536.0	32887.0	1.5901147E7	2930.2503743882035	-0.9807901897737794	-806.5847743733258	-0.012291694236728053	0.003349914019017675	1.5522086011720064	1.3601119304281206	2.3671034113691825	1.1412359280485245	6.526042223880248	10.938552402058436	0.6853935925124658	0.9009186351706037
ID153549	153549	3	0.9952608346939087	48.87397153356512	36.43869336394363	0.0	145.0	145	1.4928497788988537	1		23109.150815217432	22923.0	17534.0	33733.0	1.7008335E7	2990.8033435531756	-0.9808939402890539	-793.3723230571417	0.003174947819197888	-0.011382942703016615	1.5260605260626974	1.4169886266975371	1.4495723710974606	1.0769744352990083	7.001354840331828	14.485626050934172	0.41929280859331597	0.862917398945518
ID181202	181202	3	1.0	49.94733675183176	35.297038565418106	0.0	250.0	250	1.4333908231139443	1		23123.951399116337	23174.0	15396.0	32524.0	1.5701163E7	2975.6269132962548	-0.9807483158509696	-791.7761371812835	-0.034171023272827256	-0.024137960663536604	1.5337490502767799	1.405245004817218	-0.7724257887118507	1.091446007649233	6.454745331412512	10.754902755124755	0.7012550476281061	0.920054200542005
ID184279	184279	3	0.9968265891075134	50.43337996449664	35.922962098204934	0.0	262.0	262	1.4770573732447183	1		23109.692094313432	23208.0	15023.0	31531.0	1.6662088E7	3159.4871616303244	-0.980897323910148	-751.167687293104	-0.010447860934592676	0.012976354740170145	1.5317304307347777	1.4409717966696922	-0.3476889676993852	1.0629843236868637	6.8540079292318445	10.580435806586472	0.7693914456277547	0.9486842105263157
ID135124	135124	3	1.0	45.65747845599838	37.18262836762586	0.0	75.0	75	1.4933564307983547	1		22723.483695652154	22736.0	14784.0	31541.0	1.6724484E7	2733.4263564238036	-0.9809121109066524	-854.4166929456006	0.15687525359280946	-0.07985404652110385	1.9500712058528016	1.2655766372503536	2.6600457444384764	1.5408558821768474	7.006107966496345	13.602528753396678	0.4758251404613234	0.8308906426155583
ID180693	180693	3	0.9953898191452026	49.85975902539824	35.18191805887279	0.0	248.0	248	1.4402353361229012	1		23137.329941860502	23125.0	15346.0	32759.0	1.5918483E7	2926.6585847628226	-0.9807961518084305	-807.5355727690056	-0.013126964603986798	-0.001729902297282199	1.5648884366120797	1.3599374776396391	-0.7265256768189523	1.1507061628510757	6.516535971551217	11.067781003354687	0.6685063647763188	0.90554821664465
ID135642	135642	3	1.0	45.89547270996119	37.06413685418645	0.0	77.0	77	1.5084768612279493	1		22716.970705725686	22665.0	15469.0	31676.0	1.7060445E7	2714.970427673328	-0.9808693032683515	-858.0165529022594	0.09182293492521414	-0.00616306610505317	1.8042297811670707	1.3580983787109695	-0.3956173681889335	1.3284971173292643	7.148701751431815	11.834760211882882	0.6413839921552121	0.8744186046511617
ID162776	162776	3	0.9952939748764038	49.751225562916645	35.01989832729428	0.0	180.0	180	1.4512236669219447	1		23141.81779053084	23160.0	15461.0	32803.0	1.6129847E7	3016.759943593334	-0.9808437036028753	-785.5520621605768	-0.007926305706093293	-0.0018389813068915059	1.582275983459756	1.3532662140143865	2.4451194117424064	1.1692274343907731	6.616351621006053	10.607921944274471	0.7388696208178154	0.9249169435215947
ID183769	183769	3	1.0	49.93151604440764	35.26474529466005	0.0	260.0	260	1.4475701579181801	1		23159.27272727274	23201.0	15452.0	32246.0	1.6049376E7	3001.5223973050597	-0.9807575941554414	-786.5306185737386	-0.02209059841537868	-0.013337092047230851	1.5582093492012055	1.3704466760459986	2.4966654492015645	1.1370083757632499	6.583079737854438	10.836293064206789	0.7044943197497887	0.9111842105263159
ID182750	182750	3	0.9936174750328064	49.78204089406459	34.97632236326858	0.0	256.0	256	1.4142639209296402	1		23097.61746987951	23078.0	15592.0	33018.0	1.5336818E7	2915.5774844150474	-0.9807709703368986	-808.1329708811012	0.01453655747779789	0.009386852061109306	1.5435554268016274	1.3170969675047879	-0.828456666265018	1.1719375755043004	6.283632789489946	10.637920218129954	0.6977618222581257	0.9048596851471595
ID115679	115679	3	1.0	46.7393524333906	36.30669511972456	0.0	1.0	1	1.4852292606300534	1		23054.160714285725	23020.0	14317.0	32661.0	1.6783429E7	3037.807587903323	-0.980976846684307	-782.6999364139368	0.09234808880332052	-0.024278033228319316	1.8223512110801658	1.3030368880301346	2.9618203994422645	1.3985415361763889	6.930057947864098	12.387884879846672	0.5674824153004465	0.8476744186046504
ID127455	127455	3	0.9968187212944031	45.71053628364401	36.884659950965265	0.0	46.0	46	1.5019433641886613	1		22696.155287817946	22630.0	15766.0	31373.0	1.6954028E7	2622.9568215885124	-0.9810136231814774	-894.178227475791	0.1765630868360651	0.005952336237955735	1.8573436919476032	1.304477150326803	-0.3314688680367055	1.423822327192388	7.086911111293116	12.901196076135328	0.5350654366436862	0.834826427771556
ID183261	183261	3	0.9968417882919312	49.525121248096525	34.831388330289315	0.0	258.0	258	1.4153333077901362	1		23051.903323262857	23004.0	15463.0	33019.0	1.526036E7	2924.6595146392474	-0.9808050336287337	-805.4837853144123	0.0038047346101162493	0.016120680642916992	1.554843015855389	1.3147064327596525	-0.8293684049221147	1.1826541478097696	6.293139041818978	10.304285371728463	0.7448030317419008	0.9188063844552395
ID181731	181731	3	1.0	49.93745894752807	35.30927319331091	0.0	252.0	252	1.4439074044952316	1		23131.559420289865	23159.0	15453.0	32362.0	1.5960776E7	2967.774012024769	-0.9808498479951626	-798.4254717297338	-0.01785107652057833	-0.016194404393516083	1.5345845374154237	1.3995590057404335	-0.6749621980128307	1.0964771982611445	6.549807854702831	10.635123565262106	0.7277016227823355	0.9211229946524065
ID169952	169952	3	0.9885669946670532	49.714184455717785	34.995800723270214	0.0	207.0	207	1.449659004831496	1		23158.377521613842	23214.0	15224.0	33011.0	1.6071914E7	2988.960378289759	-0.980801684016523	-791.6551373998598	-0.014072204097607139	0.019697304282804712	1.5829108216765173	1.371060354004279	-0.6618846082466808	1.154515785576845	6.602092242512507	10.76607057469731	0.7157757934562704	0.9114173228346465
ID154086	154086	3	0.9789633750915527	48.333871548088425	36.770406571648145	0.0	147.0	147	1.4693549530763224	1		23105.103641456608	22917.0	17756.0	34446.0	1.6497044E7	2815.810768957776	-0.9808096292792956	-838.7563236903895	0.04851014537337336	-0.08689654451789676	1.5565364751974529	1.3443117358961514	-1.3432188267642093	1.157868694912365	6.782711036764099	17.903278974464218	0.26591817479550395	0.8016853932584267
ID182247	182247	3	0.9925891160964966	49.80137523424284	34.911023229669276	0.0	254.0	254	1.4475701579181812	1		23069.604046242748	23087.0	15464.0	32289.0	1.5964166E7	2839.195702927241	-0.9807390843234919	-827.4682910394023	-0.012643477226535952	-0.006688025086014753	1.5764347115497028	1.3899990415660815	-0.7056704147222559	1.134126473766175	6.583079737854447	10.688387883505715	0.7241267106579765	0.9202657807308973
ID144356	144356	3	0.9968168139457703	45.65932906401279	37.309313081029394	0.0	110.0	110	1.5084768612279504	1		22728.798934753675	22690.0	15493.0	31272.0	1.7069328E7	2624.6351016574095	-0.980955880714993	-892.1258667176709	0.13670537397772317	-0.05218151902471886	1.9033139738173883	1.302465854375548	2.6578679530022216	1.4613158321374267	7.148701751431824	12.720836142533257	0.5551440960052861	0.8458942632170968
ID117734	117734	3	0.9936675429344177	46.256485329814005	36.66415245769838	0.0	9.0	9	1.4688400222902	1		22967.580645161328	23080.0	14550.0	31101.0	1.6375885E7	2800.8149013842167	-0.9808578672991247	-840.381715044294	0.07202430713415804	-0.023281940883696048	1.7468672740896884	1.2775613598456879	-0.37282382418020843	1.3673451068531741	6.777957910599577	11.488965348559265	0.6452780503913861	0.8929242329367559
ID116200	116200	3	1.0	46.670246945174064	36.57092553256888	0.0	3.0	3	1.4974034746167628	1		23006.57297297297	22988.0	14429.0	32016.0	1.7024864E7	2949.9784272644074	-0.9809587248525024	-803.5590428244927	0.05343261863473956	-0.013168461401701137	1.8373199929256052	1.2555675249109157	-0.2837282359645489	1.4633382565831858	7.044132975812471	12.673649959300992	0.5511045465751377	0.860627177700349
ID185323	185323	3	1.0	50.72247494237384	35.66378817543991	0.0	266.0	266	1.4958871162788383	1		23083.290540540525	23137.0	14963.0	32558.0	1.7081635E7	2888.6705602393886	-0.9808809751342554	-819.9365974445845	-0.019186279771336866	-0.016696389356903936	1.6317066277077	1.459566656051998	2.937942362606286	1.1179390957870508	7.0298735973189155	10.933948409665668	0.7389300687496941	0.9290201005025118
ID184808	184808	3	1.0	50.53386813069742	35.566426709410365	0.0	264.0	264	1.4590218083226287	1		23099.89158345222	23199.0	14719.0	32460.0	1.6193024E7	2942.253593945668	-0.9808178143362432	-802.8789843853472	-0.033443929300296764	-0.025107855391038963	1.5453767588735676	1.4239986034337793	2.679174298984015	1.0852375523031423	6.687648513473772	10.284933297193206	0.7944751995099618	0.944929482874412
ID116714	116714	3	1.0	46.72320262624718	36.2199712511057	0.0	5.0	5	1.4908214494581773	1		23021.17142857145	22999.0	14232.0	32586.0	1.6920561E7	3079.01038376363	-0.9808630202196124	-766.4454041089652	0.09642462186061847	-0.04773035823664162	1.774201148018604	1.3082037215972042	-0.24726015848517127	1.356211665452577	6.982342335673768	13.426696677920868	0.48671266361906734	0.8215883668903804
ID136175	136175	3	0.990548312664032	46.06084182576384	37.2676122944208	0.0	79.0	79	1.4872652167066465	1		22749.994528043793	22718.0	15465.0	30379.0	1.6630246E7	2562.295642897957	-0.9808071906031391	-907.4592771546698	0.10605346183309214	-0.09493457959258925	1.894193601546902	1.303166971011294	-0.6577272882616503	1.4535310084454909	6.9490704525221485	12.556942230107822	0.5538201926030335	0.863555818074424
ID154607	154607	3	0.9698997735977173	49.279312416537046	35.378424215162106	0.0	149.0	149	1.4281034911037875	1		23203.54992548434	22970.0	17105.0	31979.0	1.5569582E7	2789.0183636812944	-0.9808621577802993	-852.8017141003438	0.014129709809805732	0.007985653244347964	1.4973918741484409	1.341999368650945	-0.465129269339987	1.115791787334226	6.4072140697673445	15.043732143017301	0.3557688452336547	0.8685567010309281
ID117230	117230	3	1.0	46.424196968102194	36.886197579057	0.0	7.0	7	1.457984465988629	1		22921.306818181856	23015.0	14434.0	31499.0	1.61366E7	2944.3839049930125	-0.980901883567952	-799.6684595052847	0.01987229094575286	0.002010338110246568	1.6788249113596538	1.2976238210338622	-0.4044267992293138	1.2937685669349654	6.678142261144749	11.747648867639258	0.608084055633917	0.8954748247291265
ID170480	170480	3	0.9854027628898621	49.710944721018635	34.93570395377388	0.0	209.0	209	1.4454782924352372	1		23127.43415340088	23161.0	15282.0	32753.0	1.5981057E7	2954.173129795013	-0.9808888643320341	-803.6275444680766	-7.922191320331531E-4	-0.01256218762403088	1.6119262338188602	1.3218137284243754	2.439665960496945	1.219480626623771	6.564067233196378	10.821915357961684	0.7043274571775813	0.925603217158177
ID186353	186353	3	0.990467369556427	50.86439159000444	35.806632494047626	0.0	270.0	270	1.4801271182392584	1		23039.261410788382	23154.0	15447.0	31560.0	1.6657386E7	2860.4841558877756	-0.9809677802335738	-830.2794728212716	-0.018095334563074526	0.017224202548006138	1.6029048292798418	1.3892091816425305	-0.3777142701571337	1.1538253925047115	6.8825266862189345	11.30547148555911	0.6766754339068255	0.9311897106109325
ID186865	186865	3	0.9968864321708679	50.85439201983637	35.93717073696527	0.0	272.0	272	1.5094795046495386	1		23031.290066225192	23102.0	15127.0	32207.0	1.7388624E7	3037.819667709371	-0.9808886031571639	-778.239964564046	-0.016264305201963578	0.012080842779689772	1.6208179941590917	1.4431456796050206	-0.4318098521619317	1.123114607946371	7.158208003760852	10.721714022751764	0.7825025104933432	0.954372623574144
ID118265	118265	3	1.0	46.662948765075285	36.27864948886928	0.0	11.0	11	1.4826803840981617	1		23001.932413793118	23001.0	14090.0	32432.0	1.6676401E7	3083.1411803943543	-0.9808447814031973	-764.036453475411	0.07045890388978919	-0.006028805368143925	1.8091777762720715	1.260705294069553	-0.18836663070992482	1.4350520972526823	6.9062923170415145	11.942575946527052	0.60849749806961	0.8747742323901263
ID136699	136699	3	0.9878051280975342	45.7249731337772	37.25175781009399	0.0	81.0	81	1.526423681224882	1		22674.251621271065	22599.0	15683.0	31410.0	1.7481848E7	2591.7418154405764	-0.9809847883916357	-902.6769067496696	0.09522140075803755	-0.030731254808213464	1.8593764602145906	1.3312490152119356	2.680497169890197	1.3967157451144305	7.31981429335439	13.024573208438179	0.5422292290470371	0.8546059933407325
ID185851	185851	3	1.0	50.730604263780855	35.56607126307255	0.0	268.0	268	1.486756489065046	1		23040.840381991802	23068.0	14969.0	32529.0	1.6888936E7	2846.5861944076455	-0.9809736987019386	-834.6549355237252	-0.002305436132715828	0.018215206161543426	1.6383079957750075	1.3935360800909344	-0.5640692826212155	1.1756480647907592	6.944317326357628	10.311600817614604	0.8207052990457853	0.947470817120622
ID137214	137214	3	0.9925829172134399	45.913738129681256	37.325049183934894	0.0	83.0	83	1.4703842736600556	1		22691.082402234624	22733.0	15372.0	30820.0	1.6246815E7	2558.1047311589887	-0.9809817314665492	-915.0752984578729	0.08731448817595523	-0.040899724148453	1.9086256628234683	1.2018200375475951	2.6399136709827182	1.5881126984021365	6.792217289093131	13.529057844254107	0.46632245390038896	0.834696261682243
ID144892	144892	3	0.992583692073822	45.63737006869326	36.6204901762464	0.0	112.0	112	1.4989182989541792	1		22778.76985195155	22701.0	16067.0	31037.0	1.6924626E7	2537.326781533399	-0.9810363178114054	-928.8514762353908	0.12240644732775825	-0.011208217972731754	1.8350796939849785	1.262758142703912	-0.11986929673106654	1.4532313290457735	7.0583923543060285	12.984525584624837	0.5260941673374309	0.8510028653295125
ID163324	163324	3	0.9885503053665161	49.74448969139206	35.033516368029076	0.0	182.0	182	1.448614957879476	1		23148.63203463202	23193.0	15408.0	32505.0	1.6042002E7	3004.9905718569544	-0.9807860749740618	-786.4487254178142	-0.017184647533173354	-1.5218011744179889E-5	1.578877015350716	1.3614126676965355	2.49937710076573	1.159734335381294	6.592585990183478	10.758380949871272	0.7157672616882802	0.9101049868766407
ID142336	142336	4	0.9789972901344299	83.20615611834536	58.69830324899616	0.0	102.0	102	1.3069582233925998	1		22935.200710479563	23182.0	14960.0	29199.0	1.2912518E7	2985.0577550996613	-0.9809526206303537	-791.3937249895442	0.006953513172832817	0.023841555331079973	1.359246336837607	1.2885118417986752	-1.1957027062185617	1.0548962708330187	5.366279439738384	9.147181264885955	0.8059508865866155	0.9503367003367007
ID193031	193031	4	0.9905933141708374	89.13699016829496	58.4179350218107	0.0	295.0	295	1.3834389456285916	1		22900.26740506331	23031.0	15208.0	29540.0	1.4472969E7	2933.029035213963	-0.9808034552430739	-797.8350441458529	0.01120641825631605	0.03877650173714197	1.5558432230803472	1.283810063826737	2.0159013044424614	1.2118951758663918	6.012704598112514	9.862808463200173	0.7767451198638524	0.9384272997032633
ID161290	161290	4	0.9909136295318604	88.55629841073909	57.88166610552126	0.0	174.0	174	1.3463040236277206	1		22754.921535893143	23005.0	15240.0	29680.0	1.3630198E7	3000.1101956662837	-0.9810840422573374	-786.7667682070768	0.011987089049598483	-0.002691205399703813	1.4471393666791552	1.285706925136458	2.464369718203998	1.1255592844578977	5.694245145089967	9.278336091623414	0.8312005542648886	0.9492868462757522
ID167947	167947	4	0.9913979768753052	88.7741688246167	58.72510029005265	0.0	199.0	199	1.3446172774774434	1		23027.807692307713	23151.0	14875.0	29778.0	1.3770629E7	3153.995823780233	-0.9808488239161876	-747.8734262808624	0.0040842124327682095	0.015751712731907834	1.4485372770202725	1.2711644865337435	-1.1220426395311485	1.1395356717132614	5.679985766596403	9.501321928425929	0.7906586831698856	0.9521912350597608
ID176651	176651	4	0.9887669086456299	88.96304691855651	58.69291670960778	0.0	232.0	232	1.328201633219132	1		23073.506849315094	23269.0	15217.0	29616.0	1.3474928E7	3084.8925577039727	-0.9808546313703379	-766.3805484618184	0.04141125476058173	0.021002337493943157	1.4232512617452515	1.3143609579315418	1.1488438101753096	1.0828465751029872	5.542145107825444	9.738594931854092	0.7343365627431481	0.9276054097056478
ID152073	152073	4	0.9968640208244324	87.41908609283217	58.214797955889104	0.0	139.0	139	1.3680424843277053	1		22897.67793880839	23004.0	14185.0	31664.0	1.4219458E7	3168.9590724023087	-0.9811582373435884	-752.5274278290312	-0.005624681011366412	2.9291106466186183E-4	1.4499032693838536	1.314175703343258	-1.0685730140430791	1.1032796190762812	5.879617065506099	8.909768321894985	0.9307350800566783	0.9778656126482217
ID134158	134158	4	0.9968377947807312	85.4088144625731	56.514958923077764	0.0	71.0	71	1.3752122783611587	1		22887.73878205128	22987.0	14652.0	31443.0	1.4281949E7	3133.4991851815876	-0.9809249293501661	-751.2299854124898	0.0017307377824707245	0.002325907790017168	1.4939316200531758	1.2839056616865059	2.313967654744322	1.1635836375164708	5.941407705644787	9.37219504994458	0.8499954137645516	0.9585889570552144
ID176143	176143	4	0.9914163947105408	89.00522777323711	58.70488186440909	0.0	230.0	230	1.3173356461302976	1		23093.895470383268	23234.0	15224.0	29658.0	1.3255896E7	3102.795767319648	-0.9808088547034733	-760.7771946733734	0.022531462741543825	0.01870876666423608	1.3774422241154287	1.2900542936200778	1.3398127653976535	1.067739730744299	5.451835710699643	9.707867182878427	0.7269507218993732	0.9227674979887365
ID167443	167443	4	0.99209064245224	89.59460483055445	59.133620459354375	0.0	197.0	197	1.34067328367196	1		23167.768456375816	23156.0	15603.0	30773.0	1.380799E7	2643.248732575847	-0.980746430688907	-892.9387101532136	0.10709493768418146	0.08334978074428935	1.5819911902897792	1.277644827300109	0.5530656766429836	1.238208895372596	5.646713883444833	11.702241179004037	0.51816438315545	0.817056396148557
ID126484	126484	4	0.9937225580215454	86.46155699382928	55.95720738623673	0.0	42.0	42	1.360278905315855	1		22876.998368678644	22969.0	14828.0	31193.0	1.40236E7	3014.8250155158826	-0.9809681834305924	-782.2428553638879	-0.006629679538029856	0.00824140996198759	1.502757387551679	1.2637453857896126	-0.7857798558823419	1.1891298709769194	5.813073299202879	8.906235874033055	0.9209313927326147	0.9752791068580544
ID193556	193556	4	0.9905418753623962	89.20987613379565	58.350807186763916	0.0	297.0	297	1.396500814695291	1		22928.914860681125	23162.0	15312.0	29203.0	1.4812079E7	2923.5922732722083	-0.9808065400082937	-801.5429031506242	0.01361806037699919	0.042738224260750815	1.5901592187675697	1.271716457522534	-1.4036206129891033	1.250403900461745	6.126779626060896	11.273921569102173	0.605748162154507	0.8938973647711493
ID177177	177177	4	0.9905714988708496	89.08712186709151	58.58611772651555	0.0	234.0	234	1.3680424843277021	1		23065.245585874814	23168.0	15489.0	29105.0	1.4369648E7	2985.2581427977807	-0.980608410431954	-781.4269593097746	0.030040493545853163	0.048347747443012346	1.4713447710324659	1.322878906372924	1.4186347801847667	1.1122293687988467	5.879617065506071	10.624129591563689	0.6545942509605952	0.913589364844904
ID168482	168482	4	0.9758650064468384	88.82487656561712	58.834976877991735	0.0	201.0	201	1.3213493004897072	1		23028.04166666665	23259.0	15726.0	28836.0	1.3264152E7	3007.928602008801	-0.980883209622422	-785.6367699308068	-0.010064173333990773	0.01673785062791899	1.4169070748390362	1.2570927757423351	-1.020760520131322	1.1271300751866369	5.485107593851255	9.248696922456615	0.8058123498176328	0.9600665557404325
ID142880	142880	4	0.9887305498123169	83.15354970520843	58.795606429264524	0.0	104.0	104	1.3270620348684115	1		22916.784982935143	23153.0	14688.0	29610.0	1.3429236E7	2928.2511483608555	-0.9809260692861139	-804.9546976669182	0.007841590691074941	0.007580114141403217	1.3958200729432664	1.2887492691927982	-1.0554804445494221	1.0830811751439684	5.532638855496437	9.579710738941207	0.7575955152716868	0.9356913183279741
ID152608	152608	4	1.0	87.27604563755855	58.33364961899474	0.0	141.0	141	1.3524707618167136	1		22971.387417218513	23166.0	14078.0	31916.0	1.3874718E7	3325.019536431681	-0.9811293156580366	-718.3922242777894	-0.003491254482339328	-8.276861423149945E-4	1.4377450581463314	1.2929756044441325	2.23447195716908	1.1119661138265924	5.746529532899656	9.152269198639448	0.8621005767882228	0.9672000000000004
ID177697	177697	4	0.9905157685279846	89.04201695603501	58.50705757034112	0.0	236.0	236	1.369700383321419	1		23066.891410048625	23199.0	15461.0	29243.0	1.4232272E7	2982.7751007242823	-0.9807798138106782	-789.2461753509162	0.02593090200294977	0.0365310645695563	1.4950288570909962	1.3265127517284916	1.5575081318993842	1.1270369283242263	5.893876443999614	9.70724245738457	0.7859938303998955	0.9545804464973056
ID168999	168999	4	0.9920589923858643	88.71303197265318	58.7833002818924	0.0	203.0	203	1.3184836512685387	1		23027.60000000002	23125.0	15332.0	29023.0	1.324087E7	3062.589301549452	-0.9808531774853705	-770.3661708665583	-0.03323526527689788	0.026404885175264486	1.451290302405755	1.258027063274834	2.125320102107584	1.1536240711927355	5.4613419630286755	9.069125334019946	0.8344079383192089	0.9495867768595042
ID178215	178215	4	0.9909775853157043	89.1331430558376	58.576299997780474	0.0	238.0	238	1.3619462549574501	1		23070.045676998354	23273.0	15536.0	29368.0	1.4141938E7	3017.8671218644563	-0.9808492785331866	-783.0607815954584	0.007746031944210954	0.038153219347611504	1.476231057929951	1.3025021674109987	-1.344290305692556	1.1333808840136332	5.827332677696394	10.003741514354717	0.7317365582084214	0.9358778625954199
ID134692	134692	4	0.9905580878257751	84.70325584567237	57.78768417948662	0.0	73.0	73	1.3552645486440296	1		22820.57236842105	22989.0	15098.0	29273.0	1.3874908E7	2977.9678333555717	-0.9810542609306042	-793.6298658505546	-0.002910300140685002	-0.007416209250457545	1.4297550570890765	1.3066518184844698	-0.8546341880349058	1.0942127327748175	5.770295163722244	9.207245214514368	0.8553590866707959	0.9665605095541401
ID127016	127016	4	0.9936279654502869	86.49427979275221	55.83633973698169	0.0	44.0	44	1.3167612682324368	1		22860.365853658524	22995.0	14844.0	30790.0	1.312185E7	3010.213741569106	-0.9810941819337266	-788.1902606857464	0.0010207657850802704	-0.006927538753186029	1.4224057092803524	1.2315231800417608	-1.0991870732017281	1.1549971062924846	5.447082584535161	9.005845059897824	0.8439658658241243	0.9703640982218458
ID161835	161835	4	0.982332170009613	88.74984736065986	58.259501542979606	0.0	176.0	176	1.325921457060029	1		22882.02405498282	23083.0	14974.0	29958.0	1.3317338E7	2687.9465374260412	-0.9809195767956609	-875.2844358327305	-0.0037832966076093684	0.03993701074561257	1.5158271496158637	1.225889773102356	-1.3075071591613359	1.2365117834205959	5.523132603167374	10.49458536434765	0.630180216684753	0.9099451840250579
ID143406	143406	4	0.9968070387840271	83.29103967552436	58.70742578192416	0.0	106.0	106	1.354706252204831	1		22994.280528052812	23281.0	14643.0	29557.0	1.3934534E7	3004.7804293511936	-0.9808782238778273	-785.0981300795034	0.06360682186934546	0.01628843521099476	1.5333347856667512	1.244229316715377	0.4781655722896241	1.2323570623738231	5.765542037557722	10.938355540158568	0.6055443215018068	0.8658101356174157
ID179756	179756	4	1.0	89.14108650117078	58.65874114719846	0.0	244.0	244	1.3735610322843146	1		23083.584000000006	23260.0	15383.0	29768.0	1.442724E7	2978.1240055935045	-0.9807137956092483	-788.2899268304267	0.003821026408851643	0.02588336524211377	1.4701932079873365	1.3056727582754653	-1.5352929853902733	1.1260043519091032	5.927148327151226	10.086466070357975	0.7321121185681085	0.9196165191740412
ID194099	194099	4	0.9929890632629395	89.4520321567055	58.5581175534869	0.0	299.0	299	1.4386587233502293	1		22950.99560117301	23180.0	15233.0	29314.0	1.5652579E7	2869.8332965105055	-0.9808329997399776	-818.4945192471838	0.14490312427005247	0.16889954919724187	1.805263184317252	1.3412203973734063	0.9101542208528899	1.3459854829620912	6.502276593057665	13.561122053254538	0.4443079192370681	0.7826086956521732
ID153137	153137	4	1.0	87.25347104187264	58.17785121059552	0.0	143.0	143	1.3569380597347231	1		22945.47454844006	23061.0	13466.0	32670.0	1.3973794E7	3488.029406114608	-0.9812137571499822	-687.180138292308	7.518038884421277E-4	-6.536736086542224E-4	1.4385875918668107	1.2914873290781945	-0.8942998701355676	1.1138998885057663	5.7845545422157825	9.355585987231361	0.8304964778333502	0.9612954186413908
ID178737	178737	4	0.9909842014312744	89.12223900188604	58.485498235899676	0.0	240.0	240	1.365274845473719	1		23051.573983739825	23180.0	15612.0	29616.0	1.4176718E7	2951.8591972678314	-0.9807581079658413	-796.0660010416062	0.023866810602697974	0.020648728669785014	1.4964288208535703	1.2932766885478615	-1.4560182472544714	1.1570832708148597	5.855851434683484	9.887466759182796	0.7527137354836055	0.9319213313161873
ID117305	117305	4	0.9968383312225342	87.4093616321437	55.03297284323323	0.0	7.0	7	1.4013676280265	1		23026.262015503875	23180.0	14911.0	31595.0	1.4851939E7	2988.8595273797964	-0.9810405350906822	-797.2762178705416	0.05280879132531848	-0.01660671985270426	1.7030975306228893	1.1979157243377219	2.5721481794025594	1.4217173178559466	6.169557761541567	11.490577419455049	0.5871920840274298	0.8811948404616428
ID143930	143930	4	0.9825114607810974	83.34387886075149	58.69583254411248	0.0	108.0	108	1.3479886591442554	1		22988.40697674419	23217.0	14863.0	29105.0	1.3839021E7	2916.7409402670837	-0.9809434298267153	-811.4097827223479	0.06466808796112718	0.01762901710651211	1.504294152364516	1.251052081710194	0.5331511718676802	1.2024232838557278	5.70850452358353	11.768272105306437	0.5179726281725896	0.8535891968727787
ID179256	179256	4	0.9906067252159119	88.95740646690376	58.65294916810913	0.0	242.0	242	1.3389794443554428	1		23053.834459459464	23231.0	15376.0	29132.0	1.364787E7	3002.3363366671847	-0.9808512186299814	-786.639624571652	0.04526880307236732	0.06719073617909035	1.4455100809012973	1.3075962322766124	1.1675285524254133	1.105471280216652	5.632454504951247	9.929105069873996	0.717938665835665	0.9157650695517773
ID115770	115770	4	0.9891036152839661	87.6123939575371	54.77579976446147	0.0	1.0	1	1.364720644174058	1		23101.38211382112	23290.0	15196.0	29890.0	1.420735E7	2934.2020005122104	-0.9808732552330706	-807.5134804518665	0.0917361836813495	-0.008717574027508038	1.7483548183411466	1.140507778675539	-0.4555781756800344	1.5329617658298609	5.85109830851901	11.961272209796231	0.5139164403234001	0.8483804272915237
ID169534	169534	4	0.9869018197059631	88.83843342679442	58.59749353420032	0.0	205.0	205	1.3423649856492363	1		23025.353535353534	23171.0	15254.0	29349.0	1.367706E7	2998.937684246296	-0.9808665419037551	-787.2004113944904	0.0067945396504920826	0.0020787624586725943	1.4449753910576533	1.2786984600835347	1.8678668065368391	1.1300360766550512	5.660973261938338	9.460501317674018	0.7948271007336439	0.9467408585055641
ID116796	116796	4	0.98255854845047	87.16256204727398	54.76862828449759	0.0	5.0	5	1.3293402546311728	1		23052.77133105804	23299.0	15598.0	28862.0	1.3508924E7	2780.740268333024	-0.9808521173727494	-849.3280928308052	-0.0022653315301760647	-0.0019023034054060463	1.3981133499991083	1.2775930025469011	-1.1094911037561288	1.0943339132352385	5.5516513601545165	8.907219290621963	0.8793216372728921	0.9652892561983473
ID116289	116289	4	0.9937236309051514	87.6318278034855	54.97285055482862	0.0	3.0	3	1.416935874796563	1		23093.24849397591	23189.0	14274.0	32355.0	1.5333917E7	3050.658798369644	-0.9810183967202404	-782.4663093621651	0.06409101121051002	0.010985968227081545	1.8379206938011858	1.1392723711749602	-0.43631436249511196	1.6132408195817933	6.307398420312526	12.006063278021806	0.5498685403264988	0.8736010533245558
ID162370	162370	4	0.988052487373352	88.68355033741844	58.221546605822674	0.0	178.0	178	1.3669361012236898	1		22889.021103896102	23053.0	14940.0	29844.0	1.4099637E7	2958.6576968337486	-0.9810067558968627	-799.1629501335244	-0.007422482603820264	0.01495032207422417	1.5116788025145642	1.2730303774610325	1.944548968744352	1.1874648313809282	5.870110813177037	9.67971028831662	0.7872840364033921	0.938449848024315
ID181315	181315	4	1.0	89.31358813851568	58.67509452804822	0.0	250.0	250	1.4190698155761303	1		23080.274096385558	23401.0	15548.0	29688.0	1.5325302E7	2882.619286151152	-0.9808901739393797	-821.953633717953	0.13507643780862172	0.09560115546174434	1.8137360608558417	1.2343770496721846	0.8262807269644167	1.469353356284061	6.326410924970571	13.575799006089468	0.43135661516702156	0.7936791890280243
ID153670	153670	4	1.0	87.07185849239056	58.026882108293506	0.0	145.0	145	1.3451797611989662	1		22946.01502504171	23032.0	13247.0	32386.0	1.3744663E7	3411.8549415111925	-0.9809255902043164	-691.7221243070874	-0.0017308505709338156	0.004066289807509809	1.4200844940863047	1.2982544626638577	-0.9063018650823469	1.0938414116231627	5.684738892760955	8.786396875228542	0.9253344976601998	0.9779231398201146
ID127556	127556	4	0.9930421113967896	86.51991524213109	55.744998536883514	0.0	46.0	46	1.3507917161515868	1		22874.75331125827	22982.0	15256.0	30459.0	1.3816351E7	2898.439679241453	-0.9808756770077692	-809.5618679576505	0.001011076125434422	0.0016704999271432116	1.4946223470966253	1.2538299585090968	-0.8531517793366217	1.1920454898635935	5.732270154406109	8.874464343523478	0.9146442665557539	0.9717969379532643
ID135243	135243	4	0.9913578033447266	84.383552003653	59.47015485453977	0.0	75.0	75	1.616912817597673	1		23009.196531791902	23215.0	15503.0	29261.0	1.9902955E7	2742.9529671230366	-0.9806505135565955	-850.2720546313603	4.616836871932788E-4	0.15923514604320257	2.3443273566224776	1.1657342734667187	1.6292172035471202	2.0110306525095125	8.213402012283398	19.663710957880053	0.26693282379404537	0.7125773195876302
ID117834	117834	4	0.9874678254127502	87.37144111537185	54.87293197966541	0.0	9.0	9	1.3812499585839568	1		23033.326953748012	23203.0	15492.0	30035.0	1.4441896E7	2738.8932782668967	-0.9810266735669991	-869.6587979318147	0.10085744028020704	-0.04139215956501315	1.7446943308316594	1.16588819164189	-0.44159311562515213	1.4964508117838056	5.9936920934544835	11.631932860950398	0.5566734635865296	0.8560760353021044
ID180300	180300	4	0.9852760434150696	89.08458621405984	58.564811391052395	0.0	246.0	246	1.3724590978652382	1		23049.250401284105	23336.0	15486.0	28463.0	1.4359683E7	2865.7170870009027	-0.9807756612767101	-820.6760481362408	0.010272250701980783	0.006357821527236445	1.5127380857767525	1.2985202489881376	1.451079775069298	1.1649707326131746	5.917642074822194	10.529376087012574	0.6707385713483315	0.9134262655906088
[truncated: 1,519 more rows]
