# Supplementary material for: Adhesion pilus retraction powers twitching motility in the thermoacidophilic crenarchaeon Sulfolobus acidocaldarius
Source: Nat Commun. 2024 Jun 14;15:5051. doi: 10.1038/s41467-024-49101-7 (PMC11178785; doi:10.1038/s41467-024-49101-7)
Supplement: Supplementary file 15 — Source Data [file 41467_2024_49101_MOESM15_ESM.zip › TWITCHING FULL TRACK DATASET/Figure 1/MSD data/upsEflaJ_100X_1sec_interval_5min_total__3_spots 2.csv]

LABEL	ID	TRACK_ID	QUALITY	POSITION_X	POSITION_Y	POSITION_Z	POSITION_T	FRAME	RADIUS	VISIBILITY	MANUAL_SPOT_COLOR	MEAN_INTENSITY_CH1	MEDIAN_INTENSITY_CH1	MIN_INTENSITY_CH1	MAX_INTENSITY_CH1	TOTAL_INTENSITY_CH1	STD_INTENSITY_CH1	CONTRAST_CH1	SNR_CH1	ELLIPSE_X0	ELLIPSE_Y0	ELLIPSE_MAJOR	ELLIPSE_MINOR	ELLIPSE_THETA	ELLIPSE_ASPECTRATIO	AREA	PERIMETER	CIRCULARITY	SOLIDITY
Label	Spot ID	Track ID	Quality	X	Y	Z	T	Frame	Radius	Visibility	Manual spot color	Mean intensity ch1	Median intensity ch1	Min intensity ch1	Max intensity ch1	Sum intensity ch1	Std intensity ch1	Contrast ch1	Signal/Noise ratio ch1	Ellipse center x0	Ellipse center y0	Ellipse long axis	Ellipse short axis	Ellipse angle	Ellipse aspect ratio	Area	Perimeter	Circularity	Solidity
Label	Spot ID	Track ID	Quality	X	Y	Z	T	Frame	R	Visibility	Spot color	Mean ch1	Median ch1	Min ch1	Max ch1	Sum ch1	Std ch1	Ctrst ch1	SNR ch1	El. x0	El. y0	El. long axis	El. sh. axis	El. angle	El. a.r.	Area	Perim.	Circ.	Solidity
			(quality)	(�m)	(�m)	(�m)	(sec)		(�m)			(counts)	(counts)	(counts)	(counts)	(counts)	(counts)			(�m)	(�m)	(�m)	(�m)	(radians)		(�m^2)	(�m)
ID40963	40963	1	0.9895126223564148	33.1668253949172	1.2022474427452245	0.0	257.0	257	1.4958871162788392	1		25716.452574525734	25862.0	18103.0	34137.0	1.8978742E7	2915.0111056480896	-0.981264583888891	-924.109901140477	-0.0020894169681108833	0.004925346850033175	1.6682132174732778	1.3622605703773172	2.990630373005591	1.2245918686549213	7.029873597318923	10.213724154865828	0.8468161480447417	0.9762376237623763
ID38916	38916	1	0.9903954863548279	32.80448881007419	2.802097916736158	0.0	244.0	244	1.4877737703945169	1		25975.493150684953	25958.0	17686.0	33542.0	1.896211E7	2761.768024909009	-0.9810243596898994	-972.5007655397176	0.007836750305029424	-0.002921782067354775	1.4724448866872948	1.2801317271195716	-0.8889914498533293	1.1502291955535293	6.953823578686678	14.4730963791862	0.4171676509741871	0.8776244751049791
ID26373	26373	1	0.9689634442329407	34.127258117596924	4.587293869030118	0.0	162.0	162	1.5804773320049332	1		25890.414545454576	25932.0	18703.0	33863.0	2.1359592E7	2489.1021210881745	-0.9809416550968572	-1070.7406229985113	0.0046137865268312496	-0.013094446637570974	1.6877734156780082	1.5110929996591411	-0.5840000352970126	1.1169222649160053	7.847411297615654	10.689900987217703	0.8629565194082501	0.9638061879743144
ID21254	21254	1	1.0	31.18094638115359	7.097507618094953	0.0	128.0	128	1.588117146106212	1		25597.53237410072	25716.0	16747.0	35173.0	2.1348342E7	3083.07151489184	-0.9810327253753259	-858.8613521410869	0.0034063032845621775	-0.0053016876076489436	1.6840661252180154	1.5205295232957345	-0.791390335765933	1.1075524015921878	7.923461316247907	10.682286490114603	0.8725621366053674	0.9691860465116278
ID34825	34825	1	0.9763936400413513	31.58241782378988	1.8738753859952901	0.0	218.0	218	1.554902358160758	1		25987.347934918682	26068.0	18497.0	33785.0	2.0763891E7	2595.3213232700423	-0.9812111548249401	-1045.8350939146546	0.001805542992899273	0.004659467097458107	1.6598152483325757	1.4943110010137879	-0.5207675690407314	1.1107562262517672	7.59549561089631	10.653010160669778	0.8410489997367908	0.9574595566207307
ID39689	39689	1	1.0	32.83091741334482	1.1158807771611852	0.0	249.0	249	1.4418102248778717	1		25790.53644314865	25993.0	17457.0	32980.0	1.7692308E7	2811.113721311254	-0.9813039229580657	-963.0858503317515	-0.009741842189910185	-0.01263831639505378	1.5653217818534217	1.3448541257995168	-0.031427265165143464	1.1639342526631553	6.530795350044766	10.096173517260423	0.805123173641167	0.9594972067039113
ID28170	28170	1	0.9383690357208252	33.310272198568	4.917748264610029	0.0	174.0	174	1.6089395948537293	1		25933.74853801173	25967.0	20300.0	33361.0	2.2173355E7	2437.3880400482194	-0.9810775434976785	-1103.307155396133	0.015790867985477738	0.003698848904316174	1.6176821566143529	1.6006624324424628	-0.5502918938382128	1.0106329253607331	8.132598867486594	12.58500736135322	0.6452563213468787	0.9426997245179065
ID34314	34314	1	0.9730126857757568	31.64028086006145	1.9095867418608843	0.0	215.0	215	1.5436719539136767	1		25942.909669211196	26085.0	18931.0	33914.0	2.0391127E7	2583.5921683707943	-0.9812352765356243	-1050.1605612699107	0.007048580244224549	0.02257870995873996	1.6589497228395598	1.4746866815038544	2.7883294583924827	1.1249506377502494	7.486173709112445	10.245277986735212	0.8962357652870477	0.9758364312267656
ID29196	29196	1	0.996846616268158	33.03574896618589	6.341376299831143	0.0	181.0	181	1.5909726182581532	1		25878.046706586807	25766.0	17944.0	35488.0	2.1608169E7	2993.8175262213085	-0.9810485051592122	-894.9178494943734	-0.005133027113888496	0.004612363986789161	1.678721054274515	1.5193322726668148	-0.7015888313837053	1.1049071256335077	7.951980073234997	10.896795290552184	0.8415648012444881	0.9631548647092685
ID22797	22797	1	1.0	33.60169298768078	6.613689681650341	0.0	138.0	138	1.553442127106302	1		25519.385678391976	25711.0	18550.0	33033.0	2.0313431E7	2677.6260969776986	-0.9810323912819456	-985.8731615684492	0.0067213668005190515	0.00715147476473174	1.5858216679382542	1.5286228369935873	2.32814115405181	1.0374185374969032	7.581236232402758	10.641082059103912	0.8413531188713428	0.9608433734939759
ID20238	20238	1	1.0	34.12503388781205	6.607809310370709	0.0	121.0	121	1.5756836378210537	1		25706.2119366626	25816.0	16946.0	34512.0	2.11048E7	2997.465089022076	-0.980982317860141	-884.7438261810323	-0.03230379396175706	0.00997412030267258	1.6951313566563178	1.5007541747023851	-0.6338672437804698	1.1295196676647457	7.799880035970496	10.667664363691902	0.8613092297595516	0.9687131050767415
ID38158	38158	1	0.9740676283836365	32.840995915808186	3.704559520651699	0.0	239.0	239	1.5119832043376804	1		25937.424603174593	25978.0	19355.0	32382.0	1.9608693E7	2551.812476943906	-0.9809507254071571	-1046.8316417804556	-0.007617809089582214	0.0031319449175275637	1.6306378202926257	1.4035516958727199	-0.6558001455731662	1.1617939154558217	7.1819736345834375	10.415277894148614	0.8319781993543472	0.9497171590194846
ID30223	30223	1	0.993678629398346	36.982410681764925	5.622387912717284	0.0	188.0	188	1.548564745751404	1		25895.460957178842	25957.0	18277.0	35162.0	2.0560996E7	2884.106188412616	-0.980962204838002	-925.2903239596674	0.005241194549051278	-0.004004187108258344	1.621699979047198	1.4962069334831114	-0.4052723428879166	1.0838741237964615	7.5337049707576025	10.347463620149593	0.8842002968314431	0.9682345754428828
ID24080	24080	1	1.0	36.37234724440269	3.1329959408665116	0.0	147.0	147	2.1040298438348795	1		25831.250854408725	25917.0	18234.0	33509.0	3.779112E7	2606.906306143854	-0.9810935268398373	-1028.3711817249798	-0.07214278722162647	0.005419191562428576	2.9869443325299887	1.4133086292409427	-0.2818812399464333	2.1134409503564777	13.907647157373335	18.10820489984396	0.5329822279259202	0.9033652361840071
ID43792	43792	1	0.9447162747383118	34.38029133455555	0.6924536811132794	0.0	276.0	276	1.1420059525934751	1		25002.076744186048	25795.0	19662.0	30496.0	1.0750893E7	1927.810170211699	-0.9817840529161946	-1397.9963260718632	-0.0017954639313912603	-0.04358594879536452	1.507011816355755	0.9545614985583952	0.045655210082333836	1.5787477481877128	4.097194753812656	8.408918707069063	0.7281421369732862	0.9685393258426968
ID32017	32017	1	1.0	31.898775941498457	2.611050319853673	0.0	200.0	200	1.4938629108640606	1		25952.790257104196	26104.0	18728.0	32159.0	1.9179112E7	2557.6858142158503	-0.9810888710598601	-1052.8287876698118	0.0012513921848938188	0.0019924015772273536	1.5390246774252245	1.4496408344118903	-0.4649455456228763	1.0616593026986554	7.01086109266086	13.612798194352958	0.47542981536156353	0.9021406727828747
ID37393	37393	1	0.981657862663269	32.69851696384905	2.7632809958976225	0.0	234.0	234	1.547098532944421	1		26042.48162230676	26117.0	18500.0	33737.0	2.0547518E7	2556.550737583152	-0.9812416016196558	-1065.707797899028	0.02460646480569827	-9.917290341308793E-4	1.6321373310181222	1.4830758094679477	-0.9161451727403573	1.1005083628217565	7.519445592264059	10.999253493399264	0.7810327826980228	0.941106484235574
ID46614	46614	1	0.9875059723854065	35.76125714624079	0.6991815015789382	0.0	295.0	295	1.1694965633953733	1		24940.09492273732	25806.0	17959.0	31485.0	1.1297863E7	2560.335815622114	-0.9817771572784136	-1049.6100072257516	-0.0036049575030855366	-0.29758727685286324	1.5732323237972312	1.2686710096628941	0.21218760994061237	1.2400632723650427	4.296826052722321	8.408903404404175	0.7636228394204524	0.9944994499449945
ID25629	25629	1	0.9848476648330688	34.993914706068416	4.399331860392099	0.0	157.0	157	1.5431818215139863	1		25886.288437102896	26025.0	18362.0	34059.0	2.0372509E7	2614.8543709114624	-0.9809843593247722	-1021.4177385035609	-0.004690637027846215	-0.00593574209273478	1.681141898261078	1.4352735310425078	-0.9274512771699057	1.1713041882964177	7.48142058294793	10.908470678396558	0.7900711381025223	0.9487643158529236
ID36125	36125	1	0.9874127507209778	31.863535193193773	1.6972224301319732	0.0	226.0	226	1.5392551438483708	1		26014.286079182646	26179.0	18279.0	34074.0	2.0369186E7	2641.9677463560183	-0.9812476203191839	-1030.473018995924	-0.015128742335963313	0.013866984618595124	1.7060627411183287	1.418377484327018	2.5809716036435466	1.2028270047784984	7.443395573631798	11.107327126371494	0.7581616950805098	0.9467956469165659
ID42781	42781	1	1.0	34.12972400847747	1.271508776449478	0.0	269.0	269	1.5104814825259874	1		25923.665338645413	25881.0	18499.0	37862.0	1.952052E7	3043.1570908091835	-0.9812454281082832	-891.3997779276251	0.018614013829211802	0.012766615907332723	1.6645162530128	1.3650289240798736	3.0390686068386623	1.2193999875385806	7.167714256089883	12.224572006108454	0.6027305736177793	0.9383945239576849
ID33058	33058	1	0.9944396615028381	31.30982922709896	2.3589444795712216	0.0	207.0	207	1.522453781964027	1		26017.967362924282	26101.0	18289.0	33323.0	1.9929763E7	2586.6733591443835	-0.9810868423418603	-1043.530575737162	0.005447228397832678	0.008626481191019103	1.6687456465837385	1.394451406073633	-0.7824594741951345	1.1967040510091618	7.281789284038272	11.040103257850445	0.7507609941604801	0.9307411907654924
ID36899	36899	1	1.0	32.120007748001655	2.9835658017284246	0.0	231.0	231	1.574723147858093	1		26111.347560975584	26193.0	18938.0	33641.0	2.1411305E7	2644.535445318273	-0.9810679180018003	-1023.3179358351945	0.03099547295274034	-0.0016493042383935318	1.657439088145494	1.489671739655861	-0.9102231476459408	1.1126203471701692	7.790373783641464	14.031466223143967	0.4972354106859916	0.9239007891770011
ID35621	35621	1	0.9827040433883667	31.9452943953752	1.7451779022886182	0.0	223.0	223	1.5646024045688958	1		26006.51732673267	26149.0	18995.0	34202.0	2.1013266E7	2618.4694437217267	-0.9811947126258652	-1036.4298380714422	0.0030906096268940608	0.00293494584495313	1.664483408883616	1.508454347470146	-0.46269885320693155	1.103436382861138	7.6905581341866265	10.575987017923877	0.8640241975564336	0.9608076009501183
ID27430	27430	1	0.9790251851081848	32.966352019375854	5.256238767404699	0.0	169.0	169	1.5961943833944823	1		25979.863744075836	25874.0	19842.0	35433.0	2.1927005E7	2680.129082187889	-0.9810094549593997	-1001.4906915151597	0.007320362621266984	-0.010619261445371635	1.6495568274387715	1.5565326334450653	-0.6848372822139769	1.059763728684452	8.004264461044675	12.508599183889133	0.6428563531284964	0.93141592920354
ID33831	33831	1	0.9744748473167419	31.606735650700895	2.0182422175867387	0.0	212.0	212	1.565085828774644	1		25918.864029666234	26124.0	18788.0	33156.0	2.0968361E7	2617.005833671256	-0.9812278881769619	-1035.3758211972338	0.025657868561205163	0.007265547390386474	1.6471772399282711	1.5125419560166737	2.843042172292563	1.0890125945769886	7.695311260351142	10.650209044098128	0.8525498658214952	0.9631171921475314
ID23081	23081	1	1.0	34.44775876530491	6.823208411600583	0.0	140.0	140	1.579998617066796	1		25546.48179611651	25583.0	17894.0	34046.0	2.1050301E7	2701.996865136318	-0.9810510078098785	-978.9978202462578	0.019490098257932017	8.426657803304529E-4	1.634120819675674	1.5218080176209159	-0.8348579823326395	1.0738022147040203	7.842658171451138	13.507812928088198	0.5401359398923168	0.9192200557103065
ID46890	46890	1	1.0	35.06120491228157	0.6496790919313684	0.0	297.0	297	1.1070245296468502	1		24833.532019704446	25764.0	18448.0	30188.0	1.0082414E7	2461.4986497408245	-0.9816262054632475	-1077.9935806616638	-0.014620491700739043	-0.07648743920861971	1.4946817427184027	0.9441511903278241	0.06158039716331598	1.5830957563051165	3.8500321932578294	8.382155188512836	0.6885933602341613	0.9473684210526319
ID29485	29485	1	0.9832207560539246	33.325892447201774	5.33214687960311	0.0	183.0	183	1.4714128741871528	1		25931.756643356646	26019.0	19204.0	32595.0	1.8541206E7	2487.6476507439766	-0.9810413310610001	-1078.828789555468	-0.0064279002356882105	-0.011679633888098303	1.5697633184379136	1.344034978350233	2.2740052539882427	1.167948263046514	6.801723541422162	13.210981498253219	0.4897322127680544	0.9220360824742271
ID45869	45869	1	0.9425581097602844	36.89521029361896	0.3783814959831822	0.0	290.0	290	0.7847149729148811	1		25402.791044776117	25893.0	20547.0	26818.0	5105961.0	1389.5711770612554	-0.9808478827459607	-1872.472729058983	-0.03441687058394784	-0.27768760102107776	1.235045891639863	0.8651954528319673	0.2738973401534066	1.4274761703812673	1.9345223489579444	6.6620875717639505	0.5477254756450415	0.920814479638009
ID40494	40494	1	0.9355975389480591	32.97165262393305	0.9613255894604976	0.0	254.0	254	1.2663905682493408	1		25005.722117202255	25615.0	19942.0	31379.0	1.3228027E7	2237.948614308741	-0.9814023519773313	-1179.2567106043468	-0.005596164659000693	0.0028620371538164795	1.4873093675834144	1.0174920774110086	0.029735272331538998	1.4617404897813533	5.038313734386789	11.319251454695188	0.49415097414956155	0.8975444538526668
ID21552	21552	1	1.0	30.016493948247017	7.443075793852286	0.0	130.0	130	1.601871441209132	1		25482.85764705882	25559.0	17298.0	34181.0	2.1660429E7	3107.722493643441	-0.9810766234128361	-850.2373675885946	0.0019736136588911746	-0.01550797153816049	1.6665860804503065	1.5717731034903677	0.059336200617793385	1.0603223052674662	8.061301975018864	10.727360940560411	0.8802970919405199	0.9797804737146155
ID35120	35120	1	0.9778730273246765	31.585497229322247	1.8149917294396336	0.0	220.0	220	1.5650858287746443	1		26021.613102595773	26080.0	18806.0	33671.0	2.1051485E7	2560.536910914358	-0.9812326359825899	-1062.6784582967125	0.007184158374394566	-0.0059598424964420775	1.650105897311512	1.5279675034403548	-0.3818011534370617	1.0799352038548933	7.695311260351143	10.352761370884535	0.9022432621100036	0.9770669885334942
ID44080	44080	1	0.9528980255126953	35.09658324669975	0.8525752924103932	0.0	278.0	278	1.268777734492793	1		25258.803001876167	25840.0	19575.0	31819.0	1.3462942E7	2088.4835462959395	-0.9814905915068989	-1282.6415488307566	0.017242058035754005	0.01133537025948183	1.5711630618504968	1.023184514489875	3.120937916697131	1.5355618068885897	5.057326239044851	10.902858116596937	0.5346260462615522	0.9300699300699297
ID20529	20529	1	1.0	33.067881703749435	6.693519858657835	0.0	123.0	123	1.5568472023958109	1		25655.2465581978	25750.0	18207.0	32652.0	2.0498542E7	2733.7789507225293	-0.9811475141186277	-976.8063558763288	-0.003277057671663986	-0.014601235813752824	1.618009262980442	1.523250024753931	-1.03502733329769	1.062208591292699	7.614508115554373	10.892588927101174	0.8064723636632684	0.9547079856972587
ID32307	32307	1	0.9968491196632385	32.06351236590075	2.6270047890483257	0.0	202.0	202	1.511983204337679	1		25940.27851458887	26106.0	18400.0	31922.0	1.955897E7	2578.669821791198	-0.9811133965000527	-1045.1394366195525	0.017301187458455748	0.004903880338893546	1.5820832767140514	1.4597539228227074	2.824017812947212	1.0838013530765496	7.181973634583426	10.748659702736777	0.7811690773835572	0.9533123028391167
ID23351	23351	1	0.9521597623825073	35.043537995046655	6.193168934384167	0.0	142.0	142	1.501943364188661	1		25706.28342245989	25708.0	19971.0	32515.0	1.92283E7	2362.739169428199	-0.9808502371550545	-1114.5326808360594	-0.005036704784562081	-0.04892670972057672	1.5889847391854868	1.4287863962181924	2.2841671602670703	1.1121219682601389	7.086911111293114	13.600011082805006	0.481491167759797	0.8817267888823179
ID25911	25911	1	0.9854140281677246	36.152585261131726	4.400476155349847	0.0	159.0	159	2.057861698121477	1		25931.243937232503	26077.0	17910.0	32987.0	3.6355604E7	2600.2396650882547	-0.9810132424788852	-1030.5380536727785	-0.0430379395792286	0.01185600204658267	2.7435328146877014	1.330962365808954	-0.19359960686050642	2.061315094375484	13.304000134479827	19.798564227679314	0.42650557370185654	0.8347748285117798
ID39224	39224	1	1.0	32.375294663647985	1.20378947714957	0.0	246.0	246	1.4872652167066476	1		25920.838356164382	26015.0	17529.0	34563.0	1.8922212E7	3000.6429669759186	-0.9811995897226673	-901.684795986501	-0.007504020718755835	0.001140547274186876	1.674319430286302	1.3548741863559193	-0.18511572456101372	1.2357748395735293	6.949070452522159	11.28480006996237	0.6857231956425213	0.9365791159513132
ID38458	38458	1	0.9720969200134277	33.11552995179327	2.8376825726800696	0.0	241.0	241	1.5382719082681	1		25912.517902813306	25991.0	18371.0	33378.0	2.0263589E7	2604.2232329288126	-0.9810645324646886	-1031.0576393416559	0.02288592896611853	0.029817763860397868	1.6904043303088838	1.4135626817592029	2.2999709375575854	1.195846743920225	7.433889321302772	11.212431002303108	0.7430642851881439	0.9618696186961871
ID43067	43067	1	0.9685772061347961	34.95381301678195	1.650217069621476	0.0	271.0	271	1.5847792592084964	1		25988.100840336137	25886.0	19934.0	35446.0	2.1648088E7	2651.0511933425287	-0.9811761536560611	-1021.9391572692206	0.02419993699436074	-0.023179137330309817	1.6222580681947967	1.502123003062515	-0.2488536354550991	1.0799768493574438	7.890189433096298	14.481703815133354	0.472778776503664	0.9242761692650339
ID42047	42047	1	0.9907786846160889	34.330076159918846	1.230018557638449	0.0	264.0	264	1.5034536143079664	1		25831.167112299463	25774.0	18310.0	34661.0	1.9321713E7	2854.97872277734	-0.9812591557429788	-947.4705488235439	-0.02263805459419553	-0.005837021667371606	1.6757048604410782	1.383604156777202	-0.36493381114239304	1.2111158037745853	7.101170489786668	10.420394331923315	0.8218101402122272	0.9657401422107306
ID41280	41280	1	0.9968324899673462	33.49339939884428	0.9830388154146646	0.0	259.0	259	1.412122717701793	1		25273.70319634702	25668.0	17779.0	34011.0	1.6604823E7	2817.4935337437664	-0.9816251529818686	-958.4244732026691	-0.006750033536228196	0.005836094516281329	1.7301646750557507	1.1947975787890728	0.09469667999370918	1.4480818389415153	6.264620284831867	10.36715228645883	0.732462947468856	0.9741315594974123
ID20802	20802	1	1.0	32.32282167754194	6.9018491757177065	0.0	125.0	125	1.5641188309506175	1		25655.861214374196	25775.0	16734.0	34596.0	2.070428E7	3051.888537566053	-0.9810523297786454	-870.5310804884094	-0.007332151045766722	-0.014415181758794388	1.6490793210969843	1.4914779913259177	-0.7037559663306702	1.105667888287751	7.685805008022112	11.010998681906553	0.7966100933168793	0.9568047337278099
ID33350	33350	1	0.9842075705528259	31.359340124704996	2.202501850084605	0.0	209.0	209	1.547098532944421	1		26011.308953341737	26130.0	18925.0	33796.0	2.0626968E7	2560.966547163383	-0.9811334079868717	-1056.386648385934	-0.005780677401157578	0.002348385805427112	1.6715522540263072	1.43924982344058	-0.7070245696640238	1.1614052173585818	7.51944559226406	10.551945447772532	0.8486538987460516	0.9664019547953573
ID37705	37705	1	0.9864176511764526	32.66602658223344	3.7169520682298565	0.0	236.0	236	1.5313715829571095	1		26018.93143596377	26054.0	18774.0	33520.0	2.0112634E7	2594.5934438896707	-0.98111262790828	-1041.8314544351517	0.01700950205737092	-0.002079752040842472	1.6568688700601304	1.4401169313627489	2.3695898257153076	1.1505099578909015	7.367345554999552	10.883813820811003	0.7815534708674297	0.9422492401215803
ID40011	40011	1	0.9500829577445984	33.01955828429743	0.727197720004415	0.0	251.0	251	1.1015441765323235	1		25021.756218905466	25823.0	19443.0	30539.0	1.0058746E7	2233.094913576453	-0.9814366743138743	-1184.805605574245	0.008991647339149863	5.359509707993095E-4	1.5010273099280385	0.8480818703969031	0.027261131469444422	1.7699084986046882	3.8120071839416996	9.819817950021365	0.4967715335206764	0.8793859649122799
ID25164	25164	1	0.9760521650314331	35.32614259560895	3.4555412364633344	0.0	154.0	154	1.5612142437998893	1		25884.841387856253	26002.0	18221.0	33571.0	2.0889067E7	2603.7545637807325	-0.9808503220684412	-1018.3960928754162	0.006296033460709546	0.0014994994503608027	1.6564277423922558	1.4928883658526346	2.589328784587155	1.1095456165915116	7.657286251035014	11.094155187212307	0.7818010932699418	0.9560830860534124
ID28752	28752	1	0.9920589923858643	32.73267636800038	5.452189778718004	0.0	178.0	178	1.53235924612522	1		25933.99484536083	25848.0	19208.0	34844.0	2.012478E7	2811.006062117923	-0.9810126974555318	-953.3425821611048	0.0035687523600148076	-0.05755224744551781	1.6333527321497754	1.4250982930737264	-0.9869962296501961	1.146133386088671	7.376851807328585	13.592821995197264	0.5017202890631225	0.9070718877849209
ID44370	44370	1	0.9638928174972534	35.28034054743822	0.8528254840806665	0.0	280.0	280	1.1810823928353107	1		25131.474025974036	25831.0	18442.0	30651.0	1.1610741E7	2195.4450861321798	-0.9815197426729759	-1215.9519236807823	0.012662388959628111	-0.013849099997061281	1.4989680514634296	0.9182860494508063	3.1356949046501414	1.6323541584454084	4.382382323683601	11.309787159088906	0.4305377762551364	0.8772597526165552
ID47186	47186	1	0.9968195557594299	34.6486086434632	0.6415226932085876	0.0	299.0	299	1.1049725825080445	1		24861.42183622828	25730.0	17616.0	30746.0	1.0019153E7	2485.3456371377	-0.9815786686742195	-1066.039413319775	-0.053944063776546425	-2.527945864343569E-4	1.5185486363159881	0.8341218548453809	0.0232961510273908	1.8205357256794066	3.8357728147642836	9.279765756843084	0.5597430545004343	0.9427570093457946
ID36435	36435	1	0.9551597833633423	31.63550387534922	1.9741642028740731	0.0	228.0	228	1.5264236812248821	1		26004.89973958336	26141.0	19073.0	33313.0	1.9971763E7	2460.916610187064	-0.9812465660550063	-1105.8230255194476	-0.0011025014138150225	0.025912688201691608	1.6816973626531748	1.40885201448063	2.402489667341042	1.1936650161749802	7.3198142933543915	10.66460788827818	0.8087608922939529	0.9494451294697902
ID43352	43352	1	0.9711053371429443	34.53061383591153	0.5349159111758026	0.0	273.0	273	0.9598942298516744	1		24945.068627450997	25758.0	19029.0	27409.0	7633191.0	1894.3618740961108	-0.9815533988882826	-1401.3587473950145	-0.013460518536000693	-0.007454411718511323	1.3827513417015036	0.6655492420525034	0.07318834366195492	2.0776093703257827	2.894653834190147	8.401926699311892	0.515286449737379	0.9269406392694061
ID46168	46168	1	0.990404486656189	35.149908152017574	0.5684135311691197	0.0	292.0	292	1.0113188047041848	1		24720.370919881294	25630.0	18958.0	29146.0	8330765.0	2182.8005811090306	-0.9815114573781153	-1202.440547279679	-0.050943062528467156	-0.27810627968347396	1.4126998958584367	1.0419663260789878	0.3316048205161948	1.355801872383489	3.2131132872127024	7.919495772929502	0.6437849790865083	0.9629629629629628
ID45404	45404	1	1.0	37.164382571960566	1.2185931444467535	0.0	287.0	287	1.2513676099131634	1		25232.483622350657	25927.0	17641.0	28114.0	1.3095659E7	2069.2492742765894	-0.9813239095165942	-1281.4556939443378	0.6249751891108112	0.3817771383171184	2.6499582444440604	0.7791180694099089	0.5333489337248316	3.401228066050496	4.9194855802738955	16.718987364085866	0.22116154585132577	0.5106068080907749
ID26977	26977	1	1.0	32.972007547307676	6.255973158058967	0.0	166.0	166	1.5747231478580925	1		25899.72073170729	25882.0	19182.0	36345.0	2.1237771E7	2845.0461646403464	-0.9810355010501961	-941.8442913416281	0.0023583508386549514	-0.001996694916212784	1.667009231925092	1.5156984772506927	-0.823533220178054	1.099829060294934	7.790373783641462	11.420322790059451	0.750604910563253	0.9387170675830472
ID32612	32612	1	0.9768307209014893	31.290381853973123	2.27586001099403	0.0	204.0	204	1.521956816459693	1		25916.81830065359	26021.0	18349.0	33059.0	1.9826366E7	2511.5477231446816	-0.9811363978863356	-1073.4331540529606	0.006923737678844324	-2.7681219512063463E-4	1.615869560396919	1.4537627967374829	-0.6385156020375268	1.1115084001483835	7.277036157873753	11.274690368900373	0.7193746820864553	0.9503414028553695
ID21095	21095	1	1.0	31.475840219426715	7.126462994203829	0.0	127.0	127	1.579998617066796	1		25630.39077669905	25731.0	17077.0	35011.0	2.1119442E7	3089.4420397302915	-0.9810793939658907	-860.3482560514929	-0.002169212798142786	-0.015135183418609284	1.6920807991193516	1.5150418905396534	2.419052456784553	1.1168541343214196	7.842658171451137	11.31030354317083	0.7704148213724045	0.9637850467289724
ID40807	40807	1	0.9952698349952698	33.0954504827641	1.0067179028260493	0.0	256.0	256	1.3959590102851063	1		25438.46356589148	25798.0	18877.0	32484.0	1.6407809E7	2576.548217674725	-0.9813930004216167	-1041.4758573833178	0.020660351637992718	-0.18127048527107043	1.5828059577100029	1.4606222596655283	2.5676998269097484	1.0836518115727292	6.1220264998964	9.573814844884417	0.8393343962100502	0.9757575757575756
ID26216	26216	1	1.0	34.65123864901883	5.049411878690209	0.0	161.0	161	1.5573330339577685	1		25855.41198501873	25924.0	17581.0	33914.0	2.0710185E7	2757.242444917779	-0.980984404333374	-967.5171484902343	0.010344927207929249	-0.015917894019426525	1.646950774323055	1.50752724946719	2.4178479949490805	1.0924849119013549	7.619261241718892	10.873454627265568	0.809818390906085	0.9570149253731345
ID39529	39529	1	1.0	32.71377028818942	1.1900833585203767	0.0	248.0	248	1.4460015425129853	1		25866.1507246377	26080.0	18126.0	32983.0	1.7847644E7	2713.4044763784386	-0.9812593735798854	-998.2676038147972	-0.006245546167691515	-0.012274452400440032	1.5922281491355843	1.334682598812885	-0.10030936755069893	1.1929638931022024	6.568820359360893	9.92607258517596	0.837803857835215	0.9657582110412297
ID29802	29802	1	1.0	33.398158205007014	6.265845443912104	0.0	185.0	185	1.5814343271468205	1		25802.856453558514	25841.0	17794.0	35785.0	2.1390568E7	2812.2983955479226	-0.9810004850985659	-947.4648180836467	-0.010280740490749564	-0.0029614444453960084	1.6772795156095828	1.497275906593538	-0.5833325553990085	1.1202207343505395	7.856917549944674	12.151128692334407	0.6686961438022235	0.9560439560439561
ID31594	31594	1	0.9968650341033936	31.474118373727233	3.7423002081188907	0.0	197.0	197	1.5549023581607582	1		25988.23249999998	26059.0	18225.0	34998.0	2.0790586E7	2912.0651985480145	-0.9810509670000955	-924.0812599342677	-0.03474747216162318	0.008459813000513959	1.6738477459701862	1.4800694220809336	-0.6380821517251274	1.1309251586434412	7.595495610896312	10.579916188427697	0.8527103344565449	0.9649758454106281
ID34154	34154	1	0.9950628876686096	31.715693066101558	1.9643431501674904	0.0	214.0	214	1.5732813134512105	1		25983.282741738087	26099.0	18628.0	34526.0	2.1228342E7	2676.1613416565115	-0.9812321024211238	-1015.237955029195	2.0384612699522648E-5	0.010099088350385024	1.6520251459957642	1.5077659164991242	-0.5413933754147473	1.0956774708315433	7.776114405147908	10.501343044957522	0.8861001581595489	0.9761336515513125
ID38763	38763	1	0.9947372078895569	32.508488669979464	3.2444720469323736	0.0	243.0	243	1.5795197570415331	1		25879.597087378603	25848.0	18649.0	34441.0	2.1324788E7	2650.3459235081746	-0.9810187773906969	-1009.3413885707672	-0.007550699918691188	0.014183549374579574	1.7054973895585936	1.484067177077147	-0.8010350229726408	1.1492049793308892	7.8379050452866235	10.7727233153876	0.8487090838215843	0.9603960396039607
ID34668	34668	1	0.9743057489395142	31.612829361569194	1.9621778076039496	0.0	217.0	217	1.573281313451211	1		25980.12224938877	26074.0	18905.0	34097.0	2.125174E7	2632.0444306032523	-0.981305103460039	-1036.2366803486077	-0.00503730751411839	0.00534149973950913	1.678127768550602	1.4838009690384668	-0.530974603254944	1.1309655429313157	7.776114405147912	10.746153366517122	0.8461871708382965	0.9640542133176191
ID37232	37232	1	1.0	32.56709341664763	3.7397087152745856	0.0	233.0	233	1.5756836378210535	1		26112.97685749088	26081.0	18488.0	34531.0	2.1438754E7	2842.065058334385	-0.9810197607649113	-949.7918477340222	0.01630801494839899	0.007713469625929332	1.6874156508938376	1.4995588539480886	-0.6456406004573809	1.1252747075922718	7.799880035970493	11.439045705011404	0.749062743250577	0.9562937062937061
ID29042	29042	1	1.0	33.55362543384859	6.167413439331676	0.0	180.0	180	1.5713568095951311	1		25899.586503067458	25922.0	17009.0	34383.0	2.1108163E7	2829.805911779711	-0.9808918201397745	-939.6540045156211	-0.0011243917841171462	-0.005785402571711018	1.7604183436942558	1.4341575178353185	-0.7333611732626113	1.2274930206769665	7.757101900489846	10.901871672444996	0.8201763259871862	0.9656804733727807
ID41589	41589	1	0.994742751121521	32.98006356386733	1.803968474954397	0.0	261.0	261	1.5742426831183483	1		25733.53911980441	25797.0	17644.0	34674.0	2.1050035E7	2848.061288511701	-0.9811952801727458	-942.9067976605088	-0.021748688621822016	-0.025899468024255995	1.706871502808226	1.5177140118253423	-0.7825737530125381	1.1246331584930058	7.785620657476945	10.591969187615433	0.8720666657330558	0.9738406658739595
ID23927	23927	1	1.0	36.415627332651034	3.4803102068904015	0.0	146.0	146	1.9996929536901684	1		25861.296520423584	26030.0	16974.0	34710.0	3.4188634E7	2993.1793276265275	-0.9810501522067323	-894.6085321645896	-0.040328069933011995	0.036551032611969396	2.7162195536906926	1.4974592571270031	2.7932099858566426	1.8138854468080685	12.562512452815358	15.252288943400556	0.6786038529727095	0.9104374784705471
ID25465	25465	1	0.9761762619018555	34.95550263829535	4.090717028309493	0.0	156.0	156	1.590972618258153	1		25930.904761904785	26027.0	19361.0	33706.0	2.178196E7	2609.6681750305956	-0.9808995927276507	-1020.5735366770559	-0.0012419408176618564	1.3188037402802954E-4	1.8187313491165655	1.4951636285828576	-0.8974637302250406	1.2164095717338919	7.951980073234995	11.592547203700555	0.7435794882178295	0.9521912350597604
ID38011	38011	1	0.979987621307373	32.73056212757508	3.2665901910552115	0.0	238.0	238	1.568465626263555	1		25957.2757352941	25995.0	18868.0	33415.0	2.1181137E7	2549.698714057353	-0.9811257542957854	-1058.4133592060045	-0.00321248540198403	0.008043079915329272	1.670452975053604	1.4825783824867436	-0.8403738533392799	1.1267215243296185	7.728583143502758	11.449521815806529	0.7408581273578753	0.9497663551401874
ID35965	35965	1	0.9794186949729919	31.786430826996277	1.8124396060343364	0.0	225.0	225	1.51946955083868	1		26001.38481675393	26141.0	18826.0	34216.0	1.9865058E7	2632.6434559217646	-0.9812375065447148	-1033.042086515823	-0.0166536151041908	0.027277857222668053	1.6299983011157566	1.386867150437324	-0.5832608591259109	1.1753096182296665	7.253270527051166	12.15333680154768	0.617095916690317	0.9203860072376358
ID30081	30081	1	0.964633584022522	37.29652920787065	5.266785798979134	0.0	187.0	187	1.5524678766955744	1		25898.163316582948	25890.0	20191.0	35212.0	2.0614938E7	2557.5941546865083	-0.9810237405068696	-1046.9748201903974	-0.017160009351112768	0.029712792380826077	1.6994602905960845	1.4769758631354073	2.467000023365708	1.1506351139607487	7.571729980073733	12.620238737670611	0.5974063586886504	0.9420461265523357
ID20099	20099	1	1.0	34.469774222547244	6.345230777290765	0.0	120.0	120	1.5679832440819903	1		25702.858548585522	25814.0	17227.0	34475.0	2.0896424E7	3019.2856629832027	-0.9811124097158375	-884.4014230630697	-0.005542902334104825	0.002992033195604319	1.6654098576186085	1.5033822489464637	-0.9082251772433375	1.1077753903145324	7.723830017338243	10.490512224156278	0.8819605977459837	0.9759759759759762
ID31876	31876	1	0.9492688179016113	31.47314238005007	3.361491395389251	0.0	199.0	199	1.518971608976764	1		25958.787401574806	25963.0	20046.0	34008.0	1.9780596E7	2632.202300508139	-0.9810718139877141	-1022.3201866294997	0.026572572922865485	0.006964941658177251	1.5822982063484874	1.4392705836223	-0.8483866666144042	1.0993750753706235	7.24851740088666	11.501249664949604	0.6886031225370122	0.9419394688079065
ID43653	43653	1	1.0	34.4975220941876	1.395147001234903	0.0	275.0	275	1.5602448464733905	1		25993.10024752476	26045.0	17464.0	34076.0	2.1002425E7	2808.657672146251	-0.9812401954205537	-968.1358189526101	-0.014793064626156562	0.0021336358714074254	1.6291936788064936	1.5182934159610353	-0.1956376592943789	1.0730427081350817	7.647779998705986	10.836241826126681	0.8184419350764776	0.9492625368731564
ID35462	35462	1	0.9658248424530029	31.543581626708225	2.1833085894198354	0.0	222.0	222	1.4892983895174425	1		26002.548299319693	26091.0	19149.0	32546.0	1.9111873E7	2472.3895335277934	-0.9811761854835455	-1096.3983541575851	-0.01327521820102889	0.0010591024498974291	1.6352805430769353	1.341608344056275	-0.9074225651508548	1.2188956265229831	6.968082957180221	12.215908282745918	0.586775064322241	0.904380012338063
ID36743	36743	1	1.0	31.936834100941468	2.6721544153892327	0.0	230.0	230	1.5510053536420596	1		26086.98113207546	26138.0	18624.0	33222.0	2.073915E7	2662.882851630454	-0.9810836866335182	-1016.1815682203132	-0.0015848001679535876	-0.009670489913983761	1.6561581641047645	1.4920085526082696	-0.8151908750052423	1.1100192161831346	7.557470601580178	12.621631687106623	0.5961496932148341	0.9298245614035088
ID33676	33676	1	0.9688650965690613	31.280944308106218	2.4464868076311466	0.0	211.0	211	1.5436719539136774	1		25850.839490445836	25913.0	18402.0	32518.0	2.0292909E7	2601.437753419848	-0.9812949110323795	-1042.6318237051846	0.0070566297407329975	0.018177393218061645	1.5824458249681246	1.5307741267771675	0.06174601302833599	1.0337552727649928	7.486173709112451	10.720254304917246	0.818577095864963	0.9644825474586649
ID40333	40333	1	1.0	32.98236842713269	0.9707076660815012	0.0	253.0	253	1.3872613616838991	1		25409.38993710693	25766.0	18077.0	34110.0	1.6160372E7	2562.723724912479	-0.9811223470264702	-1030.6177401650596	0.017192422382915584	-0.27245015839921055	1.6103504965582691	1.5088688032811985	-0.7506806055881395	1.0672568039423889	6.045976481264147	9.605964546812281	0.8233687097434713	0.9747126436781612
ID46477	46477	1	0.9820393919944763	35.245174839479326	0.6754256462034617	0.0	294.0	294	1.129349911160615	1		24834.38915094341	25724.0	18663.0	30749.0	1.0529781E7	2398.1093995427245	-0.9814326248677646	-1094.773976316011	0.01659689219169294	-0.08883005791683997	1.5150532317322631	0.9652467298254701	0.07199582135127904	1.5696020353326714	4.006885356686849	8.173036963884385	0.7537891025361765	0.9871194379391098
ID27282	27282	1	0.9890735149383545	33.225343273337785	5.968404310806192	0.0	168.0	168	1.618783162719891	1		25965.63773148149	25883.0	19859.0	34677.0	2.2434311E7	2731.516135013675	-0.9810391027438652	-983.6773061989513	0.0013272080296922806	-0.002312865339757524	1.6960071362853646	1.5507292583924381	-0.7709084773618333	1.093683586033276	8.23241451694143	12.758927523309398	0.635490046847683	0.9438692098092644
ID32915	32915	1	0.9745017290115356	31.209359240900994	2.9310888055335735	0.0	206.0	206	1.5224537819640267	1		25976.726797385618	26141.0	19258.0	32597.0	1.9872196E7	2427.5064161384876	-0.9811518727265318	-1114.094595402127	0.028808756362339715	-0.006054959490256786	1.6470744270450044	1.4560363117809094	2.7720652833032946	1.1312042245913718	7.281789284038269	10.88169192960072	0.7727786560927936	0.9521441889372283
ID45717	45717	1	0.9858395457267761	36.818539901837326	0.5785881732866938	0.0	289.0	289	1.0023024095386435	1		24839.391566265054	25954.0	18397.0	28112.0	8246678.0	2451.116808836964	-0.9811748087852236	-1056.364831762863	-0.018537676863634396	-0.24528658899391328	1.3954804837928543	1.0993422426076052	0.5229523936470837	1.2693776603024174	3.156075773238513	8.205845466110253	0.5889936566267825	0.9071038251366103
ID28314	28314	1	0.9775741696357727	33.63954827586372	4.604304884230644	0.0	175.0	175	1.5431818215139859	1		25951.616264294826	26099.0	18847.0	32975.0	2.0423922E7	2461.4481065650657	-0.9811334010061248	-1096.5745553284828	-0.0015082182273847369	0.0082409124817646	1.6088854577537124	1.509450989383895	-0.21289536288374838	1.0658745921988517	7.4814205829479254	10.388614215109648	0.8711214273584519	0.9716049382716052
ID29339	29339	1	0.9937233328819275	33.569612410659786	6.038973927311757	0.0	182.0	182	1.5890695402824333	1		25873.940047961627	25884.0	18919.0	35414.0	2.1578866E7	2793.077067788415	-0.9810566517900352	-959.504439337729	0.0025872511342187408	0.010106635480931873	1.7241664519810294	1.4963398657688272	-0.6819980683265147	1.1522559088507234	7.932967568576926	11.549250317688507	0.7473739464202512	0.9413423575860116
ID21404	21404	1	1.0	30.680762740429422	7.19968501369796	0.0	129.0	129	1.5895455233814078	1		25532.88875598084	25585.0	17056.0	34681.0	2.1345495E7	3108.8962110503144	-0.9811104546532572	-853.1396446470001	-0.032180421128637025	0.019118756793626363	1.70166385320372	1.5236971739341216	2.3037949751204603	1.1167992448329453	7.937720694741459	10.777668282130772	0.8587288465496857	0.9675550405561993
ID30364	30364	1	0.989124059677124	37.01937865583038	5.305911339144327	0.0	189.0	189	1.4667784914184219	1		25761.49157303374	26142.0	19824.0	31310.0	1.8342182E7	2497.925084359767	-0.9812875808612869	-1081.6529946620951	-0.0037110359921236334	-0.009312406737013714	1.5297204290812647	1.4242636037663472	0.6269725016201178	1.0740430528703013	6.758945405941525	10.194391524517151	0.8172711802356158	0.9518072289156625
ID26525	26525	1	0.990436851978302	33.512352538505716	4.383471245422099	0.0	163.0	163	1.4903139357585484	1		25994.416098226444	26133.0	18259.0	33000.0	1.9053907E7	2503.568810666183	-0.9810770330504127	-1076.6248701794063	0.02589787446773553	2.2605826888919398E-5	1.5526782185198067	1.384383779010099	-0.9106208958586752	1.1215663185753637	6.977589209509247	13.783003381347866	0.4615593322170587	0.8896969696969702
ID34974	34974	1	0.9734469056129456	31.669658787508737	1.9862088322676377	0.0	219.0	219	1.5703936732437827	1		25997.694852941175	26084.0	18499.0	33659.0	2.1214119E7	2609.2014835228124	-0.9811819157826733	-1039.0378016906247	0.0014080943451609323	-0.011225120058399353	1.653001568424525	1.5192036133802622	-0.42012782849347924	1.0880711142771438	7.747595648160813	10.788623645781618	0.8364591264057445	0.959387875220718
ID46750	46750	1	0.9681054949760437	35.23475366094934	0.5952441751454582	0.0	296.0	296	1.074427223204508	1		24811.786842105274	25717.0	19867.0	29827.0	9428479.0	2094.6031366562647	-0.9820133085434753	-1293.4581340680102	-0.07218890035601207	-0.28332197820034977	1.5375476446291192	1.0942637144930616	0.3019919122648394	1.4050978975771093	3.626635263525581	8.05666912600365	0.7021060051514391	0.9597484276729555
ID32159	32159	1	1.0	31.763711466812254	3.071348861088733	0.0	201.0	201	1.579998617066795	1		25934.99878640776	25913.0	18212.0	34720.0	2.1370439E7	2741.905908032584	-0.981020769913051	-977.8298522654243	-0.014688217380271432	-0.01361033406115492	1.7266955804799486	1.484081274020607	-0.5687503985299864	1.1634777762555157	7.842658171451129	11.38159214988383	0.7607940588058513	0.9412435824301196
ID43938	43938	1	0.9778369069099426	35.09636749464777	0.6490120458687881	0.0	277.0	277	1.0814451111579317	1		25011.691709844556	25751.0	18370.0	29659.0	9654513.0	2130.494211498777	-0.9815841735740237	-1251.4947688127822	8.446967322919682E-4	-0.03366078433879234	1.5288391733765943	0.8245007114684239	0.0888829716671153	1.8542605871785771	3.6741665251707376	8.075151619258937	0.7080555466947158	0.9507995079950798
ID25764	25764	1	0.9906166195869446	34.331487795199166	4.23565767439733	0.0	158.0	158	1.5995084491553024	1		25929.593380614657	25938.0	19037.0	34747.0	2.1936436E7	2767.1897833699254	-0.9808886254855339	-961.8659072166605	0.0037627967332334155	-0.01801413182890794	1.7382318852406622	1.4906058366810229	-0.7795402774453637	1.1661244324059554	8.037536344196285	11.008113364058135	0.8335027307164218	0.9553672316384177
ID38308	38308	1	0.9828393459320068	32.83732128301415	2.879184935009739	0.0	240.0	240	1.5694299458297634	1		25943.863468634696	25971.0	18357.0	34244.0	2.1092361E7	2644.7051913342284	-0.9810833560871541	-1017.5346272162578	0.0038317287302076946	0.01667609267610036	1.6855011232778603	1.4681399840988376	-0.8594583608509188	1.1480520533009266	7.738089395831789	11.120865849922648	0.7862603997951345	0.9509345794392526
ID41125	41125	1	1.0	33.33329383977553	1.1221580887537637	0.0	258.0	258	1.4533072626351762	1		25622.938218390816	25797.0	18209.0	33413.0	1.7833565E7	2846.029604021875	-0.9812402692409448	-941.8207917368146	0.017133907939368278	-0.1327995137117978	1.5527794071175416	1.5364627412646648	-1.1308274193176056	1.0106196300207362	6.635364125664106	10.068928480178903	0.8224473627078355	0.9516019086571237
ID22952	22952	1	0.9968094825744629	34.17783359039075	7.25363126304972	0.0	139.0	139	1.4770573732447183	1		25540.18975069252	25505.0	18178.0	32641.0	1.8440017E7	2644.08734336444	-0.9809808351084953	-996.4313824152526	-3.753890642226221E-4	-0.02172592963810319	1.6148739167769122	1.4028680468407115	-0.7874354190034418	1.151123172570394	6.8540079292318445	12.5635628725943	0.5456684343832479	0.8814180929095357
ID20395	20395	1	1.0	33.72468106364044	6.800566956257834	0.0	122.0	122	1.5828687349946775	1		25692.494584837546	25774.0	16413.0	35149.0	2.1350463E7	3012.955024221685	-0.9810424409275369	-882.5696696150626	0.0067069637612696045	-0.010778362692083914	1.6704091200459092	1.5383579501165388	-0.7017240872616393	1.085839040204763	7.871176928438224	10.904534685877113	0.8318313080242651	0.9599999999999993
ID37547	37547	1	0.9718466401100159	32.438249916257455	3.5198802688882087	0.0	235.0	235	1.5568472023958113	1		26079.136815920403	26078.0	20139.0	32637.0	2.0967626E7	2428.763679815585	-0.9809537909315724	-1106.0581273221678	-9.147212065237826E-4	0.015254194495819485	1.6246894564718952	1.5349007826031873	-0.7720905033666356	1.0584980311994021	7.614508115554377	11.06796772802846	0.7811167478910526	0.9587073608617595
ID39854	39854	1	0.978984534740448	33.118377428336714	0.9362277205510892	0.0	250.0	250	1.3630566882890525	1		25337.292006525277	25743.0	18219.0	33656.0	1.553176E7	2571.0777974246234	-0.9813868296000565	-1039.1897306729636	0.011458409796115543	-0.03989172102542619	1.6428811472528102	1.1787791840792752	3.0704178244023153	1.3937140810100386	5.836838930025448	9.498366920691344	0.8129983952252853	0.9753772835583797
ID33202	33202	1	0.9713875651359558	31.38458558152098	2.217450782493403	0.0	208.0	208	1.5392551438483717	1		26006.439335887608	26160.0	18938.0	33550.0	2.0363042E7	2516.6058005945742	-0.9811637204151225	-1076.5694476625404	0.03187153525662657	-0.00803087343899164	1.6742277761317534	1.4819142910309044	-0.4909920114317363	1.1297736895209134	7.443395573631807	10.575903180675864	0.8362690639243887	0.9583843329253366
ID23221	23221	1	0.9592292308807373	34.483950107418046	6.803787354048287	0.0	141.0	141	1.509479504649539	1		25541.947089947098	25602.0	19027.0	32546.0	1.9309712E7	2438.547100244473	-0.9810568921046953	-1084.9152364790646	0.019945041376855644	6.603129328142706E-5	1.5958024749836532	1.4418975061419264	2.1448644377354555	1.1067378008396236	7.1582080037608575	11.076512694015976	0.7331757277326197	0.9543726235741445
ID42934	42934	1	0.976323127746582	34.93799996956027	1.2570044643278762	0.0	270.0	270	1.5104814825259871	1		25940.144370860886	25945.0	19666.0	32208.0	1.9584809E7	2515.697265395579	-0.9812131586104778	-1077.0939878154309	-0.002252324396069152	-0.011088917680331349	1.6341517723286432	1.408374101798802	-0.08185008715554513	1.1603108650190839	7.167714256089882	10.817138208458676	0.7697785237146622	0.9629629629629627
ID47033	47033	1	1.0	35.03747097806928	0.6832720999233106	0.0	298.0	298	1.1426681770345117	1		24893.344186046495	25774.0	17413.0	30672.0	1.0704138E7	2555.959800408928	-0.9818811032836151	-1055.5683819247452	-0.09097106446952108	-0.04523962825069526	1.6133626755749249	0.9559983879233936	0.03285706178914216	1.687620707268606	4.1019478799771685	8.500835593170017	0.7133074631167088	0.9751412429378531
ID20667	20667	1	0.9968633651733398	32.84337315798716	7.112341669555568	0.0	124.0	124	1.5756836378210535	1		25649.329656862737	25694.0	16984.0	35226.0	2.0929853E7	3056.5409641334986	-0.9810983363903737	-871.1406985006204	0.01940816649779043	-0.002835297851419344	1.7040220384307299	1.509152145139004	-0.6123893647625316	1.1291254125168255	7.799880035970493	10.479066249907202	0.8925912294139798	0.9762046400951813
ID36286	36286	1	0.9764747023582458	31.87127337210898	1.7477135495913414	0.0	227.0	227	1.5269191929020225	1		25988.28460543341	26096.0	18608.0	33828.0	2.0088944E7	2583.336808579789	-0.9812501573423629	-1052.9522807067503	0.005751390790937225	-0.00661709156412627	1.648969884136194	1.4471566510891956	-0.6390105033829512	1.1394550015681473	7.324567419518903	10.639061043681687	0.8131772937484957	0.9494762784966114
ID34495	34495	1	0.9771249890327454	31.588958077568165	1.7298609792347028	0.0	216.0	216	1.5636351077811865	1		25958.081381011063	26062.0	18702.0	34332.0	2.1052004E7	2593.362714445781	-0.9812448331204296	-1047.3594918032525	0.001861197760670508	-0.001346572311828714	1.6621345907194256	1.507359812410421	2.596924095561736	1.102679384865319	7.681051881857597	10.672615965953026	0.8474006596247744	0.961904761904762
ID29634	29634	1	1.0	33.0181648034317	6.192928308384959	0.0	184.0	184	1.5597599218784692	1		25808.8216957606	25816.0	17213.0	36169.0	2.0698675E7	2959.7187299939974	-0.9810964691297696	-905.1415761429422	0.011865622736411847	-0.0011891578919093178	1.6635058174212287	1.5243884743847629	-0.792557903869059	1.0912610829681149	7.643026872541467	10.531367439793492	0.8659757276801221	0.9675090252707583
ID33986	33986	1	0.9816145896911621	31.63950030662705	1.8022170115847431	0.0	213.0	213	1.5612142437998893	1		25993.214640198523	26088.0	18775.0	33559.0	2.0950531E7	2708.292205549936	-0.9812159471119914	-1002.6971127392077	-0.011422600590512812	0.010146418190123652	1.6479328875714496	1.4964282143255851	-0.3252608459668386	1.1012441972127243	7.657286251035012	10.506194446539164	0.8717538575468996	0.9740024183796854
ID37058	37058	1	0.9880537986755371	32.059777549369976	3.3917425414727096	0.0	232.0	232	1.5804773320049328	1		26086.438026474152	26076.0	19309.0	34030.0	2.167783E7	2722.4246056048732	-0.9810712170272571	-993.2687209496762	0.002511285490670693	0.010476034879351772	1.672559178271273	1.4945784281432941	-0.6327245306063096	1.1190842492950224	7.84741129761565	12.98681035662224	0.5846975607770394	0.9359410430839002
ID44229	44229	1	0.9279995560646057	34.7978316436868	0.6586839431226453	0.0	279.0	279	1.069487301759044	1		24917.633952254644	25737.0	19989.0	28583.0	9393948.0	1850.5520075571958	-0.9816145400430848	-1437.8116088831412	-0.0297828445946836	-0.08199747513774547	1.4161623329098403	0.9136865094189237	0.21932405038759573	1.5499433539961924	3.593363380373973	8.697283342898514	0.5969579824102983	0.9368029739776951
ID43206	43206	1	1.0	34.5098342986291	1.1307341242800546	0.0	272.0	272	1.4579844659886299	1		25895.27414772723	26004.0	19403.0	34257.0	1.8230273E7	2756.3080085442443	-0.9812868343493435	-985.3067815773184	-0.0010338426296287425	-0.021482396859939006	1.6214340636575515	1.336626639553105	-0.10085480025017671	1.2130792666227799	6.678142261144757	10.699011907866929	0.7331252686945245	0.9570844686648501
ID31432	31432	1	0.9632030129432678	31.64265387622506	4.605825974049747	0.0	196.0	196	1.5189716089767629	1		26211.443421052605	26022.0	20394.0	36949.0	1.9920697E7	3083.4440665727375	-0.9809423081268364	-875.10068447632	0.09378826599716783	-0.0576920539719245	1.4981955613027864	1.4471734710548743	-0.9074665229469507	1.035256374766683	7.248517400886651	16.167874938802978	0.3484601887089713	0.8297062023939059
ID26827	26827	1	0.9571641087532043	33.41781951424365	5.901624554724702	0.0	165.0	165	1.4507023004000268	1		26146.75504322767	26052.0	20160.0	32607.0	1.8145848E7	2555.414337500298	-0.9809136278568527	-1051.7047795168837	0.041544775378513324	-0.026166030983697193	1.3774317242563994	1.3050004259618087	-0.6232226986612042	1.0555028924540064	6.611598494841532	17.062283974597097	0.28539213769345706	0.8466220328667078
ID38605	38605	1	1.0	32.55161447446415	3.8956184547413595	0.0	242.0	242	1.5568472023958113	1		25876.121098626707	25958.0	17467.0	34293.0	2.0726773E7	2849.753548390947	-0.9810703208793465	-941.1931397627267	-0.00301710812280476	1.301959480270633E-4	1.6666643782278288	1.4812068832457304	-0.6487562644101227	1.1252070167103938	7.614508115554377	11.229472400964493	0.7588099442433278	0.9390386869871046
ID46030	46030	1	0.9717268347740173	37.77199360883207	0.65931049109988	0.0	291.0	291	1.411050897647782	1		25152.18968133535	25920.0	18796.0	29473.0	1.6575293E7	1936.5948782140727	-0.9813955597561703	-1370.2332351279374	0.08938056301057824	0.09861380238389393	2.544471621082988	0.8278498665579052	3.0734408756975533	3.0735906640446515	6.25511403250284	20.321366071360714	0.19034404608746508	0.6836363636363633
ID35791	35791	1	0.9774155020713806	31.67335787447674	1.4920232543981968	0.0	224.0	224	1.482170082797864	1		26003.55295735902	26096.0	18270.0	33769.0	1.8904583E7	2595.874189317476	-0.9813586197882501	-1054.699459856015	0.007561874613456867	-0.007930384982161564	1.627742785655428	1.3722679011341465	-0.5477035969376491	1.1861698319330634	6.901539190876995	10.552103918040293	0.7788928254232155	0.945928338762215
ID20944	20944	1	1.0	31.85372354385392	7.017662517222829	0.0	126.0	126	1.5785616012014394	1		25641.377723970956	25693.0	16621.0	35534.0	2.1179778E7	3056.9769757858803	-0.9809495120038099	-863.8129979850547	-0.013467868424760084	0.007557071311552194	1.7147864600093214	1.4770686220072298	-0.8085185832663401	1.1609389262355667	7.828398792957581	11.008748457913264	0.8117212365631831	0.9542294322132097
ID39376	39376	1	1.0	32.696332621652935	1.2086890020126901	0.0	247.0	247	1.4714128741871537	1		25905.65223463688	26087.0	16918.0	33960.0	1.8548447E7	2924.9651292898225	-0.9811581486395042	-922.3999602141712	0.008506516993218732	-0.03593565020976551	1.5405844214187334	1.437197373142775	-0.2012466693601728	1.0719365691922176	6.80172354142217	10.306704836930358	0.8046169221063616	0.9642857142857144
ID32465	32465	1	0.9957652688026428	31.614680556246988	2.554911420591492	0.0	203.0	203	1.5505175393970516	1		25978.42964824119	26104.0	19009.0	32510.0	2.067883E7	2516.8836168874323	-0.9810700548958403	-1069.8685533015655	0.029497598349093816	0.01428130247808438	1.580165940721323	1.4902619738295257	2.0656670565356055	1.060327625927924	7.552717475415667	13.571787118621103	0.5152749450284333	0.9303278688524591
ID35288	35288	1	1.0	31.481471934862043	2.471376724993964	0.0	221.0	221	1.5470985329444207	1		26022.158690176315	26123.0	18412.0	33256.0	2.0661594E7	2639.963792312808	-0.9810994254922866	-1023.3244771825463	-0.0034514310247624903	0.020107504508784912	1.69102865312637	1.4579561563514043	-0.7822478639245768	1.1598624867830316	7.519445592264058	11.279684890201187	0.7426800374276771	0.9416666666666665
ID25310	25310	1	0.9905262589454651	35.30952764300866	4.106070455768133	0.0	155.0	155	1.600926662925111	1		25908.69185360094	25878.0	17691.0	34875.0	2.1944662E7	2906.0980783289747	-0.9809138097954859	-916.3825600612635	0.0022960221778659433	-0.011409649313661405	1.7740001582843217	1.475058762095957	-0.7232830272541146	1.2026640591345592	8.051795722689828	11.229220578039916	0.8024230332179888	0.9559819413092553
ID42206	42206	1	1.0	34.83922332639594	1.2227939285940972	0.0	265.0	265	1.5159805231554895	1		25898.03157894738	25909.0	18855.0	34817.0	1.9682504E7	2952.4543621417383	-0.9810792581442428	-909.6608252082673	0.004205763092727235	-0.05804293795284122	1.6242507408906404	1.4866657595005703	2.784474239473556	1.092546008079375	7.219998643899559	10.535676156984602	0.8173765128228911	0.96875
ID19937	19937	1	1.0	34.58329121496139	5.452707684391568	0.0	119.0	119	1.547098532944421	1		25807.647281921636	25900.0	18060.0	32944.0	2.0413849E7	2778.386118055246	-0.9809701033751916	-957.6463383446278	0.008173409001933906	0.014702868408895486	1.6379321992850282	1.5102723602936359	-0.9259593644365707	1.0845276933801344	7.519445592264061	10.72401566394984	0.8216385471835933	0.9582071471835256
ID41441	41441	1	0.9796574711799622	32.78060260717312	1.559084698030126	0.0	260.0	260	1.4657466386762794	1		25794.43644067798	25820.0	19559.0	34020.0	1.8262461E7	2699.72780338349	-0.9812716389760853	-1001.2108205855841	0.0014938806504913118	-0.013783706861183511	1.4847792079156585	1.416965786134734	2.4405126617620887	1.0478581927979427	6.74943915361249	13.245439775089094	0.4834424541539609	0.8936438011327875
ID26082	26082	1	0.9884958267211914	35.774904853664076	4.118506760610678	0.0	160.0	160	2.15763750617728	1		25964.52860858256	25905.0	18931.0	35830.0	3.9933445E7	2753.010058475952	-0.9810667314286635	-977.4073332549289	0.22427691981145903	0.01456705853355976	2.954326404853172	1.3124284931001742	2.79248000399687	2.25103799588697	14.625369208215247	26.3578123959569	0.26454403739808136	0.7893791688045153
ID23784	23784	1	1.0	35.42984465214294	3.536848955431495	0.0	145.0	145	2.146388749158152	1		25833.030921052636	25890.0	16571.0	34088.0	3.9266207E7	2799.0304078718746	-0.9810941545198554	-957.8826941183769	-0.003365511439279033	0.014569512843250549	2.985022286618659	1.4574637445863932	0.03407305263211313	2.048093681716772	14.473269170950735	19.52349884771728	0.4771568917060111	0.8709954233409611
ID36585	36585	1	1.0	31.7382456961875	1.779473822354474	0.0	229.0	229	1.579040751797146	1		26044.88564476889	26188.0	19084.0	35384.0	2.1408896E7	2677.094377952714	-0.9812803079238706	-1019.9600264132922	-0.012417725779952787	-0.0218830592587109	1.6891872630331108	1.5306540717009995	2.2688647693453508	1.1035721880358866	7.8331519191220975	10.75003760850253	0.8517780539532697	0.9654364381956649
ID44522	44522	1	0.9902639389038086	34.334053480407576	0.6694725729414669	0.0	281.0	281	1.1185811320880497	1		24924.16105769231	25878.0	18361.0	30249.0	1.0368451E7	2263.94460861245	-0.9814802632036048	-1166.8942727820215	-0.0072421099468044535	-0.01864923965147979	1.555800654027777	0.8977123736350862	0.13396972786887554	1.7330725293758722	3.930835338054602	8.840192300782563	0.6320788971817606	0.9582850521436851
ID28907	28907	1	0.9948519468307495	32.7472204228486	6.326115241655078	0.0	179.0	179	1.60234362145261	1		25851.1205673759	25794.0	17860.0	35361.0	2.1870048E7	3004.8713648298008	-0.9810577039997317	-891.1389319979654	-7.885020727116913E-4	0.017775843268710945	1.7205272471037656	1.5254398951193437	-0.7758125521441049	1.127889242053132	8.066055101183377	10.914746580006106	0.8508318426860546	0.96311010215664
ID33515	33515	1	0.9775528311729431	31.376448444995987	2.0031774268079463	0.0	210.0	210	1.5524678766955744	1		25971.347553324973	26052.0	18569.0	33371.0	2.0699164E7	2655.1780672402024	-0.9811225897665519	-1016.7441661427288	0.00910646409195147	0.0032880156187507403	1.6442267194090916	1.4928885468565793	-0.5278063715314409	1.1013727199335606	7.571729980073732	11.152521969700283	0.7649953707018955	0.9538922155688618
ID40172	40172	1	1.0	33.11226102489306	1.1151351540256582	0.0	252.0	252	1.4734679211022803	1		25635.237430167595	25931.0	19189.0	31872.0	1.835483E7	2637.849807150992	-0.9812101525787281	-1014.9766595010569	0.00307260596871979	-0.13957190009498396	1.5986353845407886	1.524918949952193	-0.5595706568240666	1.0483412148500788	6.820736046080228	9.971891901895278	0.8619577587988075	0.9795221843003411
ID37870	37870	1	0.9898301362991333	33.05529718026429	3.403954889827922	0.0	237.0	237	1.5387636045914355	1		26018.698595146852	26113.0	17891.0	34448.0	2.0372641E7	2852.2336562341893	-0.9809962837661742	-941.801311675059	-0.00681706310922832	-0.012682655842041105	1.711515834385369	1.421167047479079	-0.8764947546253313	1.204303067272297	7.4386424474672905	11.196635633456596	0.7456387285342497	0.9399399399399402
ID31728	31728	1	1.0	31.579486860660534	3.8159915872663133	0.0	198.0	198	1.5852565304914765	1		25953.02527075809	26000.0	17512.0	34779.0	2.1566964E7	2889.388952883874	-0.9810614767828811	-930.5979451786018	1.305250437615734E-4	-0.0019317945873308802	1.6554887591203866	1.5293065406874324	-0.5584787783052543	1.082509434881665	7.89494255926081	10.591147005053967	0.8844491042785232	0.9724824355971896
ID29940	29940	1	0.995562732219696	36.80832497234036	5.3459160345401	0.0	186.0	186	1.5333462731171779	1		25877.22680412369	26007.0	18650.0	34222.0	2.0080728E7	2918.1216747239173	-0.9810220574233793	-916.7986720261716	-0.007443070905587923	-0.028209265363720912	1.5832791656360754	1.5242083846458085	0.03467832139227927	1.0387550557950733	7.38635805965761	10.179408458789888	0.895767163322987	0.9773584905660375
ID43508	43508	1	0.9904013872146606	34.814468550486744	0.7727796513157568	0.0	274.0	274	1.2392181221120424	1		25194.848425196877	25863.0	17844.0	32168.0	1.2798983E7	2470.3859736155746	-0.9813215509201136	-1071.6363994465678	0.0015470446587232465	-0.2648498500747696	1.5264393287453877	1.3174087719722172	3.0922862766496406	1.158667955778253	4.824423056983575	9.135557200584284	0.7264156063043201	0.9703632887189287
ID46325	46325	1	0.9880853295326233	34.60374741767665	0.5871061428618399	0.0	293.0	293	1.053092990437988	1		24780.400544959124	25714.0	17744.0	28984.0	9094407.0	2376.535101310153	-0.9818850268605221	-1130.3606418646364	-0.03304859126181176	-0.03708539657388746	1.5571343398620123	0.7876922585160192	0.09508271843242322	1.9768308283181446	3.484041478590111	7.962200141117607	0.6906006786943257	0.9708609271523179
ID45559	45559	1	0.9839053153991699	36.39657067881813	0.603764954913585	0.0	288.0	288	1.0083222979556314	1		24898.83679525222	25823.0	18467.0	27511.0	8390908.0	2124.36802789154	-0.9816176378178667	-1251.7578748066999	-0.05017409384578628	-0.1512330457409306	1.5577842246342168	0.8923675879251374	0.567113075311198	1.7456754881206002	3.194100782554643	9.007763953173747	0.49468015149145605	0.8727272727272728
ID32766	32766	1	0.9813068509101868	31.328429912139345	2.1619173591260905	0.0	205.0	205	1.5358110653737858	1		25982.687179487188	26116.0	18139.0	33353.0	2.0266496E7	2552.7030436082796	-0.9811179830245201	-1057.7587251373577	-0.011682222293850224	0.010173061850550811	1.5977065259471226	1.477575491886812	-0.4851269956570309	1.0813028063337105	7.410123690480198	10.389334283822892	0.8627001646479754	0.961159062885327
ID8448	8448	4	1.0	25.90902724792992	10.571288332019874	0.0	42.0	42	1.4291625223884499	1		25654.13165680473	25752.0	17047.0	35674.0	1.7342193E7	3055.3770984531375	-0.9810822383613554	-870.8796851548252	-0.012270043566695445	0.005733926316190329	1.545591829957036	1.3477567520803069	-0.8159345455783057	1.1467884153215067	6.416720322096383	9.724950021335705	0.8526056740225377	0.957446808510638
ID23809	23809	4	0.9767242670059204	24.73850742929408	10.363260067153298	0.0	145.0	145	1.4365538813695558	1		25476.82697947217	25430.0	19114.0	33429.0	1.7375196E7	2654.7616737054936	-0.9810832845138004	-995.4281968222842	-0.008667025220371482	0.001293809840814306	1.454602424956555	1.402273011194291	-0.6062538591915821	1.037317564657182	6.483264088399605	11.830277849775207	0.5821215633474778	0.9272603670972127
ID12294	12294	4	1.0	25.202728527216923	10.63522124416357	0.0	68.0	68	1.4365538813695558	1		25693.861967694585	25727.0	18446.0	35819.0	1.749752E7	2814.3766954443468	-0.9811409174431349	-949.9220801846567	-7.306202769581223E-4	0.006719007317860994	1.561016689021567	1.3468087932725386	-1.2455981859116534	1.159048483213817	6.483264088399605	9.974928674364262	0.8188115848162082	0.9498607242339828
ID13575	13575	4	0.9615455269813538	24.65836870388024	12.520273272864056	0.0	77.0	77	0.9870920824310605	1		26901.23765432098	25705.0	21250.0	37892.0	8716001.0	4097.146114919361	-0.9795339623642284	-628.5018126389009	0.00824232563702409	0.013826120500609008	1.0477010286374064	0.9548898858780889	-0.7629308334514376	1.0971956496051596	3.0610132499482026	7.496617311018068	0.6844541965765149	0.9279538904899142
ID3849	3849	4	0.9490346312522888	25.840866162194786	11.054978589334178	0.0	12.0	12	1.3519113116327697	1		25559.693708609288	25511.0	20320.0	33555.0	1.5438055E7	2601.005764244284	-0.9811448151656611	-1022.696207164055	-0.022094666519823388	-0.030421611916756186	1.42360432802435	1.2671996664277827	-0.9411211941521598	1.1234254283205976	5.741776406735136	11.898606334316703	0.5096405177053072	0.893491124260355
ID10249	10249	4	0.9765090942382812	24.581432851367666	11.273604844604547	0.0	54.0	54	1.3052206313678194	1		26041.20744680849	25707.0	20826.0	36576.0	1.4687241E7	3031.6163398169265	-0.9808544519922815	-880.143811227404	-0.018294682876246394	-0.029819474903049432	1.4040525184930714	1.1775890388035106	-1.2412722534960854	1.192311130816621	5.352020061244839	11.769287146079026	0.4855425322381252	0.890822784810127
ID22539	22539	4	0.9290547370910645	26.504103462270013	13.499233873483806	0.0	136.0	136	1.1849191622031652	1		25632.7142857143	25026.0	20328.0	35544.0	1.2021743E7	3154.711596972576	-0.9807585772008007	-828.304197874845	-0.019173616272640692	0.02277753036041829	1.2571337794946982	1.1239724014777899	0.7565678047685579	1.118473885872846	4.410901080670702	10.301875448680008	0.5222814397021889	0.8796208530805684
ID5391	5391	4	0.9422913193702698	26.03741973787935	12.336313656084776	0.0	22.0	22	1.459540203012401	1		25506.843527738292	25389.0	20654.0	34777.0	1.7931311E7	2532.8227006704224	-0.9811546870855461	-1048.6149703516116	-0.008732261232490707	0.010854774924656713	1.4930635985285055	1.4534446557635257	-0.40399614609219936	1.0272586524762906	6.692401639638297	10.182230467128283	0.8111590454501869	0.9670329670329672
ID17424	17424	4	0.9917665719985962	26.852959149163723	12.922735777329692	0.0	102.0	102	1.400827705976781	1		25332.372093023252	25463.0	17114.0	34429.0	1.633938E7	2984.914343969506	-0.9811481000197076	-883.3919175626561	-0.0027167977743225115	-7.809861094892704E-4	1.4739104867372765	1.3517322211657814	-0.7032366574857957	1.0903864416771276	6.16480463537704	9.402738159748562	0.8762348002660169	0.9657483246463143
ID19218	19218	4	0.9559760689735413	24.960179688056968	10.871831688942319	0.0	114.0	114	1.3959590102851067	1		25670.61430793152	25587.0	19999.0	34559.0	1.6506205E7	2818.9837639833636	-0.9811041208949907	-945.6309563988087	0.010985847957167727	-0.01525017101425715	1.4261432009400028	1.3433849012046435	-0.18133314083394636	1.0616043098751133	6.122026499896404	13.519999852224016	0.4208736103776753	0.8720379146919433
ID27155	27155	4	0.9917852282524109	24.521375923687046	10.842586426552705	0.0	167.0	167	1.4142639209296393	1		25719.481089258734	25862.0	18457.0	34157.0	1.7000577E7	2755.8119177074127	-0.981115332913415	-969.7356319523433	0.010345184983465233	0.013699035962391878	1.4592196326986517	1.3970098599168086	-0.31847792602810854	1.044530661212046	6.283632789489937	9.610465335377219	0.8549325023799108	0.9663742690058478
ID22038	22038	4	0.9852572083473206	26.647564093661888	13.000948302691624	0.0	133.0	133	1.4857385112058377	1		25343.644322845423	25205.0	19466.0	36008.0	1.8526204E7	2760.8501463959815	-0.9810184719583107	-948.8602210073295	0.017151166249419387	0.015592424283584002	1.5113185990861973	1.4503053419195544	-0.4109918267798371	1.0420692494215658	6.9348110740286115	10.791106538073013	0.7483633967741764	0.94925178919974
ID11288	11288	4	0.991747260093689	24.853828974738303	10.348462733138465	0.0	61.0	61	1.4115869094041138	1		25733.29420731706	25890.0	18360.0	33912.0	1.6881041E7	2582.511332407314	-0.9811163641826613	-1035.4235732850138	0.0020067325639032242	0.015412098173018833	1.4846381743903392	1.371249357669624	2.3648246367752357	1.0826901512015394	6.2598671586673635	9.721139575135851	0.8324163917634678	0.9543478260869567
ID29216	29216	4	0.969742476940155	26.639133478636968	11.867159932865697	0.0	181.0	181	1.0602521006789218	1		26364.388140161733	25513.0	21369.0	34590.0	9781188.0	3252.871242335041	-0.9802697353367767	-805.3663928190675	-0.009555355364533186	-0.023289196003753402	1.133406365843801	1.0383246251177434	-1.2945608086378064	1.091572267888066	3.5315727402352692	7.440571981013037	0.8016141505334257	0.9452926208651399
ID5665	5665	4	0.9553416967391968	26.41217121893689	11.439353357678817	0.0	24.0	24	1.418003246605024	1		25538.508245877034	25472.0	19955.0	33939.0	1.7034185E7	2534.772932212045	-0.9811508857911427	-1048.8933087503342	0.05989022061443818	-0.0027333277278531634	1.455701579049468	1.3142762121342697	-0.926568522574873	1.1076070354233498	6.316904672641555	13.578926890678643	0.4305100427668097	0.920997920997921
ID3106	3106	4	0.9950829148292542	26.31006782972476	11.94034322299163	0.0	7.0	7	1.4212005522349942	1		25462.792537313435	25652.0	17199.0	32767.0	1.7060071E7	2860.4412477418227	-0.9811577453645858	-927.0623915193859	7.170407843946378E-4	-0.006897620168154265	1.4635436796765884	1.4046279263829629	-0.6662734803332431	1.0419440281565089	6.345423429628644	9.269885173808218	0.9279439887247399	0.985967503692762
ID6437	6437	4	0.9512548446655273	24.022318711355425	10.843052041427681	0.0	29.0	29	1.3817975304423666	1		25498.974562798085	25624.0	19312.0	33439.0	1.6038855E7	2408.212786319489	-0.9811532478374475	-1102.4481668967019	0.006287859642958942	0.006093551160555169	1.4397176990340805	1.3352439026380571	-1.0515295715130057	1.0782432304612013	5.998445219618988	9.458187103714767	0.8426219321216265	0.9648318042813455
ID21285	21285	4	0.996098518371582	24.996410417081375	14.747393956484984	0.0	128.0	128	1.4626467128121363	1		25442.554301833585	25400.0	19344.0	34214.0	1.8038771E7	2750.693879886779	-0.9810942598045601	-959.9873137269673	0.0059532842039392644	0.00920983603503964	1.4987312651800286	1.4525571001411368	-0.4546441111138779	1.0317881927219283	6.720920396625399	10.259842706515334	0.8023377205233753	0.9521885521885521
ID18470	18470	4	0.9968324303627014	24.063533824276938	10.29189667908405	0.0	109.0	109	1.3779599579804611	1		25558.235668789774	25768.0	17257.0	33143.0	1.6050572E7	2708.4264678245327	-0.9811721162791351	-983.5297632088765	0.003404631217820547	-0.004881791197176132	1.4126553550045886	1.3654061290759436	-0.45469982348835775	1.0346045216309536	5.965173336467379	9.170565702058218	0.8913344218641083	0.9698608964451312
ID12584	12584	4	0.9649286270141602	23.663131452754534	11.906710435013851	0.0	70.0	70	1.364720644174057	1		25796.347402597406	25725.0	20265.0	32577.0	1.589055E7	2466.9342119206312	-0.9809768211432955	-1078.4656062896918	-7.735562805261735E-4	-0.03642275862735095	1.4058229446058377	1.3251912505646224	-0.4828119515196238	1.0608453262929864	5.851098308518999	12.16914328237968	0.4965091425416674	0.8952727272727271
ID10540	10540	4	0.9670109152793884	24.792804602496005	11.737828325545069	0.0	56.0	56	1.2818276852254509	1		26087.47504621071	25772.0	20888.0	36822.0	1.4113324E7	3349.6624614122948	-0.9807929377833869	-795.3849751786231	-0.001057299700264119	0.015038613542544793	1.4114106861102624	1.221002480582129	2.354425216710667	1.1559441594560511	5.161895014664198	11.05385683639123	0.5308738831621443	0.8708901363271847
ID24108	24108	4	0.995046854019165	25.776553234080254	11.683353877693964	0.0	147.0	147	1.4067554511588216	1		25468.751914241977	25632.0	17262.0	33772.0	1.6631095E7	2849.030312867017	-0.981039829922916	-925.0921589696269	-0.0023771998617091008	-0.0014507712598365774	1.508174968726488	1.3280163008594175	-0.6011286601479897	1.135659982298773	6.2170890231867215	9.553157372752644	0.8560577945438138	0.9739389426656743
ID24876	24876	4	0.9936525821685791	26.998777579194854	11.351251390528294	0.0	152.0	152	1.4233280991629544	1		25443.140298507456	25451.0	18395.0	33789.0	1.7046904E7	2666.949362298465	-0.9811637778975307	-993.8792937755402	0.007005790574504072	0.0027466431791614214	1.5083808594211212	1.351206224905476	2.348653580286287	1.1163217217465384	6.364435934286707	11.276334362178675	0.6289757378601442	0.9240855762594892
ID17710	17710	4	0.9542198181152344	25.75257221546347	11.984152020544762	0.0	104.0	104	1.0466079223250822	1		26087.702777777788	25175.0	20643.0	35762.0	9391573.0	3846.358892919367	-0.980309232604602	-675.330679739867	-0.00946843844071964	0.0019468587876921744	1.1580123495888488	0.9578332634876738	-1.0123766963047975	1.2089915789437928	3.441263343109466	7.461597880424231	0.7767192908757222	0.9402597402597404
ID25650	25650	4	0.9936935901641846	26.213399212608728	10.66163465161149	0.0	157.0	157	1.4360271888197282	1		25472.20381231672	25488.0	18829.0	35707.0	1.7372043E7	2745.4410933167687	-0.9812146118032473	-969.233060815168	-0.004143236143473417	7.158416492332321E-4	1.529099111064476	1.3886455537572215	-0.9999134642005633	1.1011442818703685	6.478510962235089	9.71268763953516	0.8629909033909747	0.9578355586788476
ID16179	16179	4	0.9885013699531555	26.31980729941153	11.467687533318362	0.0	94.0	94	1.3894408781286245	1		25431.746105919014	25229.0	20285.0	35544.0	1.6327181E7	2808.755721765066	-0.9807789114910016	-924.0284550939673	0.03625050357486315	-0.12226103909935242	1.395192293556091	1.3026069863447547	-1.2157085218547181	1.0710769312478048	6.064988985922211	16.93013420717697	0.2659004540249109	0.7881408276714019
ID8763	8763	4	0.9339073896408081	25.90067586359585	12.741502564850144	0.0	44.0	44	1.2275647356658868	1		26060.590361445775	25635.0	20408.0	35981.0	1.2978174E7	3049.0356493840413	-0.9807463349177625	-870.7530895661065	-0.017405908483872096	0.004719679678299775	1.374138242035431	1.1655704655820158	2.0954652415919144	1.1789405124891088	4.734113659857779	12.05461875338481	0.40939410538961735	0.7873517786561263
ID11580	11580	4	0.9707132577896118	23.675229457248456	11.582316849204682	0.0	63.0	63	1.4703842736600565	1		25766.652173913055	25775.0	20024.0	33347.0	1.8371623E7	2420.5148629745704	-0.9811293013178365	-1106.9257816889497	-0.018920773005508297	0.013261390747664201	1.4827966769616172	1.4696550746241681	1.4282651541631026	1.0089419637058783	6.792217289093137	10.635600698332167	0.7545662689373578	0.9681571815718159
ID14656	14656	4	0.9480398893356323	26.57008382974823	12.659940575232973	0.0	84.0	84	1.3179097736999983	1		25187.49389179756	25346.0	18545.0	32207.0	1.4432434E7	2579.3993721463653	-0.9810365081236729	-1010.329941199585	-0.012079977319082478	0.0058208398231497475	1.2665696736365981	1.246658706545059	2.205901000300133	1.0159714659569656	5.456588836864182	12.574237556047002	0.4336783804332057	0.8690386071158211
ID20545	20545	4	0.9656322598457336	26.164759482878573	11.965378127501742	0.0	123.0	123	1.4312782341646546	1		25484.422907488988	25475.0	19787.0	32393.0	1.7354892E7	2409.3362712467238	-0.9809893640837355	-1091.628924939425	0.06216456301894587	-0.00448896167681891	1.4138830224674404	1.3381568050377928	-0.29886455945001655	1.056589943080332	6.435732826754442	13.079113824101961	0.47277143865974774	0.9081153588195842
ID4162	4162	4	1.0	25.936174807275407	11.821316103283623	0.0	14.0	14	1.389440878128625	1		25553.715179968705	25705.0	17124.0	34009.0	1.6328824E7	2777.172262311031	-0.9810807994090035	-954.2962582612759	0.00666377102230898	-0.025083832960284966	1.4944161375252725	1.3175604356888166	-0.9944124414342458	1.1342296695058214	6.064988985922215	9.43769058647835	0.8556741471141422	0.957239309827457
ID23111	23111	4	0.9544861316680908	25.719227834149713	13.394059465858614	0.0	140.0	140	1.1466334920531667	1		26063.958333333332	25465.0	20238.0	36845.0	1.125963E7	3579.3616934909787	-0.9803820360615109	-727.7901867479596	0.016030546777515732	0.05146604230269027	1.3325292330485357	1.0345521796856796	-1.1108278433078231	1.2880251564047627	4.130466636964263	12.368907604790817	0.33927065079564195	0.805375347544022
ID21577	21577	4	0.9936448335647583	25.912912160506874	13.252962452981004	0.0	130.0	130	1.4035252392010604	1		25381.430769230756	25468.0	17418.0	34388.0	1.649793E7	2932.450880315244	-0.9811323603391289	-900.1717431653387	-0.017541283700293765	0.00909141407105724	1.480969118353421	1.3621281181921856	2.245510524950335	1.0872465655572554	6.1885702661996245	9.494165941440158	0.8627531509018408	0.9665924276169265
ID4941	4941	4	0.984269917011261	26.52358835148991	11.727487221302539	0.0	19.0	19	1.4126583227723353	1		25563.183890577508	25691.0	18317.0	34354.0	1.6820575E7	2749.1714890727817	-0.9810161924962124	-961.0278266322151	0.00585192887046175	0.0021576789952478534	1.503466346593265	1.3430964277382509	-0.8254654607436749	1.119403131110306	6.2693734109963986	9.592612756692187	0.8561703348597735	0.9648866130212145
ID28494	28494	4	0.929344654083252	26.937406436363613	11.500024471483608	0.0	176.0	176	0.9055540515379386	1		26070.802238805984	25702.0	21733.0	31266.0	6986975.0	2680.4835751593573	-0.9806105571374119	-983.7901610376331	0.009871890590859895	0.03489513618540943	1.047031500528643	0.7909863693140711	0.8378734656252573	1.323703594837683	2.576194381167586	7.697905608144866	0.5463152576262625	0.8548895899053628
ID2642	2642	4	0.9478266835212708	26.028254395218976	10.941323745782812	0.0	4.0	4	1.3713562780022495	1		25564.985530546644	25480.0	20126.0	33319.0	1.5901421E7	2568.1281687750093	-0.9810522066662154	-1030.8425396818652	0.03455811977997431	-0.019988672203331538	1.3891684993071702	1.2924924122880852	-0.881664414016283	1.0747981853509998	5.908135822493187	12.725296019580199	0.45848438295187366	0.8803116147308776
ID9810	9810	4	0.9674834609031677	25.227977019287305	11.582625711515131	0.0	51.0	51	1.368042484327705	1		25909.78155339808	25688.0	20408.0	36838.0	1.6012245E7	3104.889208062525	-0.9810087432056749	-862.1181952208382	0.023875745452086383	-0.013161790511912519	1.435604266048948	1.2737972685361127	-0.9043876188113981	1.1270272762468623	5.879617065506096	12.2788598987979	0.4900527352360154	0.8931407942238266
ID18770	18770	4	0.9899924397468567	24.105298799294157	10.239462461230742	0.0	111.0	111	1.3894408781286245	1		25592.85312499999	25814.0	17112.0	31910.0	1.6379426E7	2680.548844307726	-0.9811786832157336	-995.4583058384942	-0.010607479372344505	0.0045594183370483024	1.4397545285671767	1.3479788321217834	-0.39256618265393467	1.0680839299983176	6.064988985922212	9.41512098193238	0.8597814494974794	0.9747899159663868
ID7508	7508	4	0.9785377383232117	25.695660344688154	11.55318512738641	0.0	36.0	36	1.4131937248468058	1		25630.88804841146	25860.0	18354.0	33715.0	1.6942017E7	2681.4176530097097	-0.9810694906013311	-990.7558716764415	-0.003152763135744641	0.0018447561802935589	1.4947922213364768	1.3478953101325213	-0.8380609919956928	1.1089824336502165	6.2741265371609085	9.891446336276577	0.8058301993614283	0.9606986899563317
ID10837	10837	4	0.9664478898048401	25.307963725696617	10.423035376294349	0.0	58.0	58	1.4169358747965621	1		25737.77744360904	25744.0	19725.0	34754.0	1.7115622E7	2641.739111784394	-0.9810839828744901	-1010.6193230893372	-0.006082062943514015	0.013530448156796038	1.5265359589922474	1.327358044423027	2.011381728697441	1.1500559064723177	6.307398420312517	9.814195088684498	0.8229069979663216	0.9664967225054625
ID20821	20821	4	0.9930363297462463	25.67374970150814	11.85838299535162	0.0	125.0	125	1.0480525164181964	1		26002.41160220995	25284.0	20578.0	34640.0	9412873.0	3602.229378060783	-0.9805255913454979	-726.887021232572	-7.122907578803741E-4	-0.0020074326041835586	1.1842265837359718	0.9546413867101443	-0.931944812972739	1.240493655755924	3.4507695954384987	7.18106157488339	0.840908080119377	0.9667110519307591
ID5977	5977	4	0.9851451516151428	24.47175231844196	12.11190365762131	0.0	26.0	26	1.0552458233297857	1		26134.251351351344	25345.0	20646.0	35662.0	9669673.0	3654.7525430244145	-0.9805226349496463	-719.9618794630808	0.0025133224635763983	-0.035466198998177524	1.1148581966078157	1.0445447600586937	-0.8192093048164883	1.0673149100333155	3.4983008570836596	7.668956575108791	0.7474711987454653	0.9423815620998718
ID6750	6750	4	0.9827051162719727	24.380792049146986	10.444866513871132	0.0	31.0	31	1.3916169810722419	1		25572.472698907975	25765.0	18457.0	33532.0	1.6391955E7	2660.839628931837	-0.9811478471293757	-1000.3627729810676	0.005290120709567458	0.006692597745484238	1.4791262247159798	1.3288414606482748	-0.6588029959927256	1.1130945778847001	6.084001490580277	9.300341227680079	0.8838964909350877	0.9696969696969698
ID18015	18015	4	0.9779919981956482	25.902563402864015	10.395508130380861	0.0	106.0	106	1.4286331048772711	1		25417.82414307007	25397.0	18896.0	35150.0	1.705536E7	2707.7026334362736	-0.9811408501462295	-976.7347645037393	9.036562651253164E-4	0.016502710983271038	1.5495460500645555	1.3526433956153125	-0.6096337768512612	1.1455687841211635	6.411967195931867	10.201942812760024	0.774168303751212	0.9440167949615113
ID25184	25184	4	1.0	27.182495966085686	10.93079478526689	0.0	154.0	154	1.4333908231139443	1		25463.891176470603	25648.0	17437.0	34010.0	1.7315446E7	3108.848495190573	-0.981079238866871	-849.4164939886305	0.005620805524833503	0.005066974481371245	1.4643251300734297	1.4115400620324923	-0.47585604912213364	1.0373953736494956	6.454745331412512	9.674663698911155	0.8665970797615182	0.9720830350751613
ID24419	24419	4	1.0	26.99700423650118	11.875610190821774	0.0	149.0	149	1.426513470023152	1		25401.786032689473	25451.0	18284.0	33523.0	1.7095402E7	2649.293334908001	-0.9811256613801778	-996.820807422069	-0.017771145868896943	-0.0019021367125068539	1.4647551628520052	1.4263446054470523	1.7831592334521087	1.026929367039541	6.392954691273802	9.555681835331407	0.8798084489759185	0.9739319333816077
ID8292	8292	4	0.9968500733375549	25.9689536693418	11.204591679396481	0.0	41.0	41	1.4729544281711615	1		25634.910614525157	25623.0	19514.0	36190.0	1.8354596E7	2639.284726232647	-0.9810643231577653	-1006.4500089378727	9.688333285907583E-5	0.004158666397371579	1.5862555273593295	1.387073531501627	-0.9088383563355033	1.1435987287869813	6.815982919915717	10.340856497883877	0.8009867550333241	0.9540918163672656
ID9061	9061	4	0.987269937992096	26.19183053530128	12.312577610460176	0.0	46.0	46	1.470384273660056	1		25671.236363636355	25582.0	19708.0	36056.0	1.8354934E7	2659.304109351687	-0.9810730026658325	-1000.7564096189088	-0.005632282343833188	0.005688864466044666	1.5387727896008356	1.4112636709247242	-0.6827388551021989	1.0903510246193482	6.792217289093135	10.722754090295716	0.7423500506202406	0.9616419919246303
ID26725	26725	4	0.9639613628387451	26.45479457297555	12.61451398508532	0.0	164.0	164	1.3730101756219855	1		25598.541666666628	25608.0	19683.0	33710.0	1.597349E7	2525.205084218355	-0.9810646291522805	-1050.4427019450277	0.013268955652242793	-0.008933101511306244	1.4198681022615152	1.3348267257507915	-0.7100576114447982	1.0637096747241788	5.922395200986733	11.102014478987021	0.6038146831567192	0.923647146034099
ID5223	5223	4	0.9878748059272766	25.321752730443688	10.389449638235082	0.0	21.0	21	1.4270436738957708	1		25563.92964071856	25640.0	19056.0	33138.0	1.7076705E7	2490.583289307784	-0.9811113891372285	-1066.2887744014395	-0.008630665873449937	0.008011750225471273	1.4771919910543285	1.3906537573649953	-0.9307857222261741	1.0622284542295457	6.3977078174383175	9.614112799220882	0.8697928624966617	0.9669540229885056
ID11881	11881	4	0.96063631772995	24.869427147703206	11.065861874875642	0.0	65.0	65	1.5074735509332295	1		25721.447543160724	25686.0	20325.0	35646.0	1.936825E7	2571.2211670975057	-0.9810403177166186	-1035.241724493091	0.011622462664896478	0.007277410888335901	1.5399575688967566	1.4923847563922112	-0.9742824117622116	1.0318770426331283	7.139195499102792	10.524986026792226	0.8098714382545527	0.964675658317277
ID23662	23662	4	0.9470399618148804	24.5412247804936	10.866533589214876	0.0	144.0	144	1.369700383321422	1		25520.21314102564	25439.0	19797.0	34314.0	1.5924613E7	2617.407594911591	-0.9810836403096649	-1011.373115715355	0.0336369473130499	0.00258280691655957	1.4568827950150536	1.2705387166871214	2.3468165359950133	1.1466654072642641	5.893876443999641	12.469699609526517	0.47632009958235105	0.8659217877094972
ID26991	26991	4	0.9586459994316101	25.01815881951998	11.198636692933867	0.0	166.0	166	1.3468658029234528	1		25756.554999999975	25520.0	20409.0	34500.0	1.5453933E7	2658.085085956047	-0.9810402162792823	-1002.7722883399164	-0.04035218873622307	-0.011223255879029335	1.5488542083378045	1.2226543389413607	2.031729059943746	1.2667964763277944	5.698998271254492	11.292888482419235	0.5615627734575597	0.8613505747126433
ID10099	10099	4	0.9712970852851868	24.00281824646786	11.457710587243069	0.0	53.0	53	1.3613906986402495	1		25956.058631921846	25705.0	20253.0	35896.0	1.593702E7	2911.4983293558953	-0.9809908990233716	-920.1435741738815	-0.01123449031735145	-0.011913645884251693	1.4433948359198778	1.2753879953927885	2.076801231986283	1.1317299842353834	5.822579551531902	10.715640441106858	0.6372194591501259	0.9238310708898948
ID4468	4468	4	0.9529858231544495	26.29512114568088	11.369883468282511	0.0	16.0	16	1.4439074044952311	1		25517.68413391557	25548.0	19875.0	33030.0	1.7530649E7	2360.5674820688696	-0.9810815640018932	-1121.1783873647205	-0.00425447403419549	0.007123691559648259	1.5106519195577468	1.4109101040847973	2.898813352167614	1.0706932462842118	6.549807854702827	9.84304359969979	0.8495317333213444	0.9656622284512962
ID22388	22388	4	0.9490576386451721	26.214563396469323	13.30483959280588	0.0	135.0	135	1.0694873017590445	1		25864.61213720318	25085.0	20713.0	35992.0	9802688.0	3597.2362274597135	-0.9805325630947545	-724.3029474512422	0.03750635034831705	-0.01442152454898404	1.228407034824687	0.9721245451359221	-0.5508737286961366	1.2636313330129234	3.593363380373976	8.952179626038276	0.5634474609142823	0.8883666274970623
ID3702	3702	4	0.9795156717300415	25.84901311067728	11.077568523785159	0.0	11.0	11	1.4724407561666406	1		25464.323570432396	25427.0	20148.0	36625.0	1.825792E7	2674.9087602389127	-0.9810341240500364	-984.8370422335413	-0.0025620838671472344	0.004387168062543773	1.5380026064361565	1.4312427206343477	-1.1049925665834877	1.0745924393274757	6.811229793751198	10.592930619754712	0.7627867507471882	0.9572478289913157
ID28790	28790	4	0.9418012499809265	26.09913198502251	12.138183305109306	0.0	178.0	178	1.1393532057993045	1		26318.285046728957	25691.0	20702.0	37157.0	1.1264226E7	3557.980190781846	-0.9803758537083355	-739.0705372975303	-0.004504650419588892	0.016768490058503848	1.3153200967492182	0.988952938158151	2.6551791974812318	1.3300128307408652	4.078182249154588	12.579030443449312	0.3238785286283081	0.774368231046931
ID13431	13431	4	0.9789888858795166	25.53742288582352	12.256094582683978	0.0	76.0	76	1.0298494554833768	1		26415.39142857143	25444.0	20995.0	36064.0	9245387.0	3623.713736177312	-0.9801864525027477	-721.2396921019426	-6.647828006601095E-4	-8.94926754124293E-4	1.1041405316066526	0.9635746388823493	-0.9761511552991659	1.1458796102057498	3.331941441325601	7.529147595110545	0.7386107131781355	0.9384203480589018
ID21882	21882	4	0.9699799418449402	27.005289473878396	13.175510743213618	0.0	132.0	132	1.4678096187805112	1		25293.42275280898	25237.0	20285.0	33824.0	1.8008917E7	2577.7349354969188	-0.9811375912337451	-1020.7798872116894	0.015826285367222262	0.00487804068150624	1.4800264459627233	1.4597555430877363	0.0029101569480541644	1.0138865051555888	6.768451658270554	11.128757980753003	0.6867612774627674	0.9374588545095459
ID29818	29818	4	0.9398701786994934	24.564867395988735	11.194846104073065	0.0	185.0	185	1.387261361683899	1		25722.791862284797	25575.0	20957.0	35159.0	1.6436864E7	2771.888769983839	-0.980937474823231	-955.0655857872019	0.017908492331525815	-0.015813784667982226	1.4070790063440992	1.3482659988951304	-1.0489055152786344	1.0436212197720365	6.045976481264145	14.259032041005852	0.3736768795612901	0.8451827242524916
ID17276	17276	4	0.982707142829895	26.601383467002925	12.615418212055458	0.0	101.0	101	1.3741116681181356	1		25308.867199999982	25425.0	17925.0	32385.0	1.5818042E7	2668.023587854633	-0.9810197876548828	-980.5951442330191	-0.0018758679643216315	0.0032167979603953305	1.505677351028566	1.2754670018013226	2.442269228049293	1.1804910271313338	5.93190145331577	9.20271868650496	0.8801800050585382	0.9629629629629629
ID12157	12157	4	1.0	23.974622011383214	10.690752814508079	0.0	67.0	67	1.4180032466050236	1		25793.248875562236	25871.0	18696.0	34361.0	1.7204097E7	2712.7671506496163	-0.9811565750426742	-990.1523042968267	-0.004690176579322598	0.011325506131982426	1.4741148036390035	1.3732191468090214	-0.41501714168624587	1.0734738203035077	6.31690467264155	9.734957707933347	0.8376180912038304	0.9672489082969431
ID7040	7040	4	1.0	24.98079189509832	10.239018244570945	0.0	33.0	33	1.4233280991629547	1		25597.52835820895	25731.0	18061.0	35654.0	1.7150344E7	2877.778882385878	-0.9811649202370833	-926.712787585956	2.859078586801151E-4	0.002686739018803978	1.526328104147654	1.3432775350766744	-0.9868622059157294	1.1362715926463633	6.36443593428671	9.540491156045642	0.8786750941549257	0.9695872556118751
ID2945	2945	4	1.0	26.16069764912986	11.16743518605703	0.0	6.0	6	1.424390680945266	1		25421.730253353177	25552.0	17639.0	34324.0	1.7057981E7	2842.1613906342004	-0.9811070723638114	-928.9738981648358	-2.3863596152310862E-4	5.013544623291084E-5	1.464847365145884	1.3919460244226252	-0.9264405703649821	1.0523736836372646	6.37394218661574	9.27132792007193	0.9318244463725267	0.97954711468225
ID21123	21123	4	0.9456900954246521	25.680386959342492	14.12844657531393	0.0	127.0	127	1.4126583227723346	1		25591.676291793297	25384.0	21053.0	36565.0	1.6839323E7	2840.442962338543	-0.980918747834279	-926.3365939029394	0.03518868987113908	-0.05631524811191223	1.3874554259535916	1.3277145860568509	2.410259471489319	1.0449952425951452	6.269373410996393	20.08568321097922	0.19528135693511864	0.8269592476489029
ID19082	19082	4	0.986813485622406	25.50458252682701	10.196595195623768	0.0	113.0	113	1.3872613616838991	1		25573.207874015712	25776.0	18154.0	33673.0	1.6238987E7	2788.9421144232306	-0.9810930591080241	-951.6223663088136	-0.007582665276647452	0.01301621120085105	1.4795763771786543	1.3260474752944633	-0.6914719264898562	1.1157793402910392	6.045976481264148	9.286865448896329	0.8809231248683834	0.962178517397882
ID29069	29069	4	0.9435544013977051	26.42881462145804	11.356683868872198	0.0	180.0	180	1.164310300309172	1		25838.033632286988	25749.0	20198.0	32746.0	1.1523763E7	2769.9166184243945	-0.9808009160358448	-953.0663010511836	0.004270876207221191	-0.01900243308399999	1.3261843530094726	1.013761027853127	-0.9030024108728196	1.3081824183140813	4.2588010434061925	9.256940352894281	0.6245429137637789	0.8758553274682304
ID6287	6287	4	1.0	24.16973980289839	11.655427124384282	0.0	28.0	28	1.398124968159124	1		25495.063467492262	25683.0	16922.0	33106.0	1.6469811E7	2761.547662469302	-0.9810967066471636	-958.3141343508784	-0.00539339085624377	0.006623793765185901	1.447483342313883	1.3821999991500822	2.8072402410322335	1.04723147388507	6.141039004554466	9.31295440253644	0.8897679673926115	0.9677902621722845
ID7825	7825	4	0.9788194298744202	25.277387875720844	12.361569097560983	0.0	38.0	38	1.3975837933882556	1		25777.95975232198	25644.0	20960.0	35361.0	1.6652562E7	2933.3748341726564	-0.9809590492086165	-905.468241320707	-0.0260810898084896	-0.04893160986808463	1.4731214174544138	1.3095455748123654	3.0828822840616033	1.124910385547663	6.136285878389948	14.22906534632779	0.3808576652190561	0.8555334658714382
ID20115	20115	4	0.9876390695571899	23.92683158272245	11.360601578939686	0.0	120.0	120	1.4212005522349944	1		25522.635682158903	25603.0	19426.0	33945.0	1.7023598E7	2534.114743305518	-0.9811193053005248	-1046.7261952183208	0.009307038463939673	0.013787249864078975	1.4470316801949608	1.4165840027848506	1.4118552093688108	1.02149373235209	6.345423429628646	9.838048575431438	0.8238583480991225	0.9597411933860526
ID24724	24724	4	0.9891858696937561	26.399434432840742	11.704229976002459	0.0	151.0	151	1.490313935758549	1		25397.214673913048	25315.0	19803.0	34710.0	1.869235E7	2569.9229454769934	-0.9811765519714163	-1030.2531837314043	0.003990020841228018	-0.01150844222913117	1.5425522112737762	1.4638994123043674	-0.7386103340809428	1.0537282809927488	6.977589209509255	10.663622211002982	0.7710912244869012	0.9526281635301755
ID18325	18325	4	0.9745887517929077	24.384268127397785	10.48103525733891	0.0	108.0	108	1.431278234164655	1		25516.876106194726	25590.0	19923.0	32691.0	1.7300442E7	2348.332169587436	-0.9810989777633424	-1128.0426062389852	-0.005830592174874248	0.011628297334973144	1.4563762599360437	1.412658049002746	-0.48788663371308816	1.0309474829836989	6.435732826754446	10.520859469454193	0.7306433422064604	0.9541930937279773
ID23957	23957	4	0.9887707829475403	25.971652117697783	11.55841896909788	0.0	146.0	146	1.4110508976477825	1		25481.663622526623	25587.0	17635.0	33970.0	1.6741453E7	2735.6601737739347	-0.9811108034521259	-967.6096667786026	0.006085340759347903	0.0031162357109666317	1.5362270689134432	1.3283359092354865	-0.6832681435602673	1.156504961006141	6.2551140325028465	9.863152305473216	0.8080041966703342	0.9570909090909095
ID12438	12438	4	0.965652346611023	24.60817213718784	11.157625595733041	0.0	69.0	69	1.4857385112058372	1		25655.681318681356	25627.0	20037.0	33968.0	1.8677336E7	2504.1348628558167	-0.981167121951852	-1067.5350089856356	0.0061250283864028275	0.0010282319176418693	1.5186411293041593	1.4703659314714401	-1.5573042907059094	1.0328320976428016	6.934811074028609	10.376043343062976	0.8094330695389488	0.9511082138200785
ID5529	5529	4	1.0	26.01079161887657	12.374701026074185	0.0	23.0	23	1.4169358747965621	1		25559.822556390944	25680.0	17391.0	34955.0	1.6997282E7	2830.8346126201927	-0.9810966822440524	-937.2319938069418	-6.95332088559261E-4	0.0027007873084431934	1.533077018658367	1.3343515454463946	-0.8273996865685501	1.14893037287673	6.307398420312517	9.794283470354891	0.8262563120329272	0.956741167988464
ID10393	10393	4	0.9611197113990784	24.72443163383224	11.429479486821823	0.0	55.0	55	1.2669877814719968	1		26131.471698113215	25851.0	20715.0	35113.0	1.384968E7	3049.290835797216	-0.9807711461092296	-874.1969715732536	0.019263073868224137	-0.009473413384372865	1.378199714389562	1.1523096702228073	2.073757260498044	1.1960324121232768	5.0430668605513045	12.18226732894455	0.4270201208427878	0.8577202910266775
ID9372	9372	4	0.9854338765144348	25.44373172648259	12.916109870993415	0.0	48.0	48	1.1893797502460515	1		26203.750533049046	25544.0	20594.0	37748.0	1.2289559E7	3526.8794843366804	-0.9807114884210535	-755.5189794640778	-0.029144782778043946	0.0020801288006644953	1.348424458960775	1.0599004854453709	1.7791884821078905	1.2722179841196752	4.444172963822311	10.436166578290687	0.5127655174319495	0.8722014925373134
ID8607	8607	4	0.978506326675415	26.227011498111327	11.301571989629807	0.0	43.0	43	1.4491370753798956	1		25658.235632183892	25668.0	18645.0	34966.0	1.7858132E7	2622.845578483461	-0.98101929456495	-1011.2284104012336	-0.00473296574716797	0.0034561622177604577	1.5399576325945648	1.3699062676713136	-0.7603698715737776	1.1241335768266243	6.597339116347984	9.614830182848204	0.8967996622244578	0.9754040758959941
ID16033	16033	4	0.9320996999740601	25.54199892721402	11.405635150691628	0.0	93.0	93	1.039354834784148	1		25966.338888888895	25077.0	20333.0	37245.0	9347882.0	3947.058004791792	-0.980261025534895	-653.4078658474637	-0.0050286949372322694	0.0011663104538164354	1.2665691495042892	0.8630177659658482	2.4688826058098345	1.4676049549070471	3.39373208146431	7.543780291323442	0.749392522422077	0.933333333333334
ID11429	11429	4	0.9859085083007812	24.28225486851565	10.624595998482713	0.0	62.0	62	1.4131937248468058	1		25758.992447129895	25840.0	19082.0	34412.0	1.7052453E7	2608.738597394226	-0.9812237390654004	-1032.0179195247258	-0.008414721376286544	0.015032233519125148	1.4997351480016574	1.3513577601919902	-1.1283597747039507	1.1097987462539802	6.274126537160909	10.123131535588932	0.7693666865943195	0.9565217391304344
ID27304	27304	4	1.0	25.029027212751437	11.085369005016483	0.0	168.0	168	1.4433833952584156	1		25692.487734487728	25805.0	18123.0	34786.0	1.7804894E7	3000.4733169840315	-0.9810569029415774	-886.9305168248084	-0.0049172459695716484	0.016103552824559147	1.5393228113279764	1.3789238441088336	-0.47404025194629446	1.116321846129802	6.545054728538313	9.56013124477882	0.8999024568371999	0.9786780383795312
ID4011	4011	4	0.9947114586830139	25.904277960260853	11.736718130234435	0.0	13.0	13	1.397583793388256	1		25576.719135802454	25830.0	17181.0	32464.0	1.6573714E7	2777.044999961747	-0.9810415811977252	-953.1850348275985	-0.0022724898829899966	-2.0586485451195088E-4	1.4677276103409782	1.346055548103812	-0.9666549734951072	1.09039156103815	6.13628587838995	9.168344649303508	0.9173468779417405	0.9780303030303029
ID4788	4788	4	0.9737644791603088	26.20745083887134	12.220399718342907	0.0	18.0	18	1.3834389456285936	1		25745.447949526802	25551.0	20549.0	37265.0	1.6322614E7	3013.864140880895	-0.98090853015252	-877.8006989850093	0.021924065467401277	-0.07921060238954908	1.4030567747213674	1.299833567288624	-0.9549144732775899	1.0794126340713457	6.012704598112532	15.289841934773412	0.3232017772199695	0.8322368421052625
ID5812	5812	4	0.9879665374755859	26.516457565922305	11.1380169773601	0.0	25.0	25	1.4008277059767817	1		25454.069551777407	25525.0	18694.0	32945.0	1.6468783E7	2562.632469390342	-0.9811026172470654	-1031.368047201819	-0.002644429859452871	0.008242200717633893	1.4332021328343496	1.3801473979601584	-1.2114864268412515	1.038441354128266	6.164804635377045	9.600752306776586	0.8404631016137951	0.9650297619047621
ID12727	12727	4	0.9918652176856995	23.22649809841063	12.141965490555387	0.0	71.0	71	1.382892023707387	1		25636.63968253969	25829.0	16771.0	32746.0	1.6151083E7	2782.5502648619317	-0.9810984798245952	-956.4536866174814	-0.009733882667767278	-0.003269401195897907	1.460698002691417	1.3340943713145637	-0.3105011053011319	1.0948985574776866	6.0079514719480205	9.11764068853333	0.9081787448323647	0.9708141321044542
ID18616	18616	4	0.9874559640884399	24.5077487779288	10.437418713299584	0.0	110.0	110	1.4035252392010595	1		25522.439999999984	25713.0	18373.0	32960.0	1.6589586E7	2644.9890379796207	-0.9811263705427722	-1003.2238196580886	0.002250307442324694	-0.010326849257136476	1.4733529089864512	1.3566757745569515	-0.6147276331161617	1.0860022244206453	6.188570266199618	9.442924300725362	0.8721419449717063	0.9594694178334557
ID10681	10681	4	1.0	25.646772543508135	10.466906092220233	0.0	57.0	57	1.3680424843277044	1		25733.255663430416	25947.0	17437.0	32715.0	1.5903152E7	2605.8749761990707	-0.9810711970342604	-1023.6430214263677	0.006510930820657492	0.010614081631757146	1.4576408726202035	1.3028875312191621	-0.6709321733357444	1.1187772065453974	5.879617065506091	9.327085679129551	0.8493114387516981	0.9686765857478461
ID21434	21434	4	0.9500609636306763	26.711054068916923	13.274223073635529	0.0	129.0	129	1.0673631937997994	1		25912.78740157481	25093.0	21131.0	37726.0	9872772.0	3590.842759084898	-0.9803220208872587	-719.0117747488703	0.012919044708999933	-0.006948671421579962	1.2285071513600263	0.960353430938413	2.4688224568220583	1.279223993774444	3.5791040018804257	7.895017982109589	0.721569113843297	0.9127272727272725
ID6587	6587	4	0.9783585071563721	24.52864053435603	10.587908755582392	0.0	30.0	30	1.384532141331087	1		25519.0883280757	25582.0	19108.0	32841.0	1.6179102E7	2448.9173405170354	-0.9811012376321511	-1081.9357808937746	0.035329826582239494	0.004984351848019848	1.4240311467379398	1.3002647148807043	-0.8140825694928973	1.095185565247451	6.022210850441568	11.528477964983647	0.5694057827360313	0.9448173005219984
ID25787	25787	4	0.9968327879905701	26.461647789614958	10.343417694615297	0.0	158.0	158	1.4522658384508202	1		25491.9698275862	25612.0	18121.0	34001.0	1.7742411E7	2988.4546542771977	-0.9811309600153758	-887.0822647026888	-0.0029932727934723507	-0.0011277012302390883	1.5146984018977838	1.4259978421525132	-1.0498865855571164	1.062202450188409	6.625857873335083	9.376498366196094	0.9470449996137974	0.9872521246458924
ID9660	9660	4	0.9624702334403992	25.717637116655208	11.862570018565663	0.0	50.0	50	1.3389794443554457	1		25926.84576271187	25711.0	21037.0	36050.0	1.5296839E7	3088.8367047149927	-0.9809829763948917	-865.9716126641677	-0.016567250327257473	-0.05524961356678025	1.3844499199196147	1.2497891393232865	-0.6566046070096305	1.1077468001276134	5.632454504951271	14.485663996833358	0.33731118471038984	0.8649635036496344
ID7357	7357	4	0.9781261086463928	25.257445754587536	12.145311120828136	0.0	35.0	35	1.4641974961204791	1		25565.90196078434	25416.0	20466.0	36706.0	1.8254054E7	2774.519027379715	-0.9810728187394409	-955.2536582126756	0.03054878347141871	0.018748633611806193	1.5023756087318523	1.4611357209420468	0.4921337908629692	1.028224542866707	6.7351797751189455	10.502377880129604	0.7673328229915284	0.9639455782312927
ID20414	20414	4	0.9918873906135559	26.755316022624307	12.038039709953983	0.0	122.0	122	1.38889631966047	1		25444.04388714732	25620.0	16900.0	33422.0	1.62333E7	2937.9329753443362	-0.981041659404208	-896.3164693437927	-5.483306656719972E-4	-0.0036072147154190817	1.5164056396175125	1.3038407877924205	-0.7508170048753031	1.1630297608536952	6.060235859757694	9.343191038270126	0.8723864936767473	0.9673748103186646
ID22976	22976	4	0.9575327038764954	25.42093565374705	12.567751539549525	0.0	139.0	139	0.9763038668979387	1		26756.530158730162	25584.0	20804.0	37392.0	8428307.0	4094.0943238628834	-0.9798301464371999	-634.9653056148006	-0.010939037586375629	0.008303004717279563	1.0482019410085148	0.9466319752297548	2.16016025585691	1.1072961493341784	2.99446948364498	7.480332639504977	0.6724932570814821	0.926470588235294
ID25025	25025	4	1.0	27.053928275226045	11.46888748580964	0.0	153.0	153	1.3948747701135342	1		25453.97978227058	25502.0	17708.0	33968.0	1.6366909E7	2755.833183807355	-0.9810561858682749	-956.6635380059032	-0.0018084950738921353	0.002527641795249319	1.4533295355711	1.3643103753374233	-0.6320915515059735	1.065248466802622	6.1125202475673674	10.10212216283957	0.7526705830825607	0.9568452380952379
ID8134	8134	4	0.9814960956573486	25.315251768969237	11.231955194742238	0.0	40.0	40	1.305220631367819	1		25800.163410301942	25528.0	20563.0	36352.0	1.4525492E7	3112.2645835497733	-0.9809633126771556	-854.352963817843	0.0219727927305548	-0.011641779887325607	1.4328925638115344	1.2081256372792324	-1.1263465724033983	1.186045986937658	5.3520200612448345	12.18553185629787	0.45293785380161566	0.8873128447596536
ID22214	22214	4	0.9889623522758484	26.948209310582197	13.259018709854294	0.0	134.0	134	1.3878065616898887	1		25266.930599369094	25360.0	17973.0	33153.0	1.6019234E7	2591.519220834219	-0.9811540063629189	-1015.187333142211	-0.009814158212257859	0.011065397945148325	1.4510927941294076	1.3550480874276805	2.5616438717176173	1.0708791869401852	6.050729607428664	9.737377090159208	0.8019247771560248	0.9528443113772458
ID24263	24263	4	0.9955769181251526	26.97536776697308	12.138399592135793	0.0	148.0	148	1.3986659335375247	1		25440.403726708093	25620.0	17647.0	34192.0	1.638362E7	2847.708876091813	-0.9810163877303665	-923.3275902096154	-0.004829585893167587	-0.010948842654484267	1.5248438547392944	1.307118494296698	-0.8892205143418537	1.1665689540715622	6.145792130718981	9.488532324503133	0.8578071229480265	0.965646004480956
ID26567	26567	4	0.9819095730781555	26.58449583085817	13.470063531270897	0.0	163.0	163	1.4094416393051827	1		25534.729071537306	25400.0	19458.0	34391.0	1.6776317E7	2595.8847814256123	-0.9810695302183731	-1019.5633924495695	-0.0018986005907534987	8.906872782173579E-4	1.4518854231943426	1.361147877229658	-0.46738772926653605	1.0666625188068195	6.2408546540093	12.330434618702117	0.5158187952786575	0.9130737134909599
ID8910	8910	4	0.9706674218177795	26.308343356303368	12.889819828261137	0.0	45.0	45	1.4281034911037882	1		25702.926253687318	25543.0	20360.0	36439.0	1.7426584E7	2903.228645434275	-0.9811011823108474	-919.2010019430077	0.010161169777942741	-0.06342265964589197	1.4869702958970177	1.3743093457054496	0.3438638521661507	1.0819764127658884	6.407214069767351	13.761792980067177	0.4251371506623447	0.8663239074550123
ID11729	11729	4	0.963851809501648	24.336868701790287	11.699816935410935	0.0	64.0	64	1.3161866396786777	1		25951.661431064596	25672.0	20994.0	34925.0	1.4870302E7	2981.0007325876586	-0.9808362659102996	-891.147224477028	-0.019149514496036843	-0.028589866503485734	1.384761149282715	1.235103732354604	-0.6876480049523656	1.1211699171557064	5.442329458370638	14.048917271730799	0.34650458255973315	0.8648036253776433
ID17876	17876	4	0.9614603519439697	25.697409751706303	11.79753823765128	0.0	105.0	105	1.4158676983350567	1		25569.43504531721	25452.0	20635.0	37413.0	1.6926966E7	3033.7984037297947	-0.9809496559291998	-867.9771751605575	0.032913786141100375	-0.06444727652719011	1.4305788202596887	1.3086142885512888	1.0923500971075328	1.0932012838125293	6.297892167983489	15.748301964120898	0.3191079451322661	0.8531873792659368
ID3546	3546	4	0.9968452453613281	25.83964846125976	10.74571451817097	0.0	10.0	10	1.4121227177017945	1		25421.59878419453	25566.0	18339.0	33371.0	1.6727412E7	2491.8695304106686	-0.9811207315808135	-1060.3392741178009	0.008502751536371589	0.002639133956399345	1.457831077117833	1.380245395682899	-0.9937101435044229	1.0562115125887068	6.26462028483188	9.535956360293497	0.8657173204699485	0.9641550841258233
ID16346	16346	4	0.9936850666999817	26.768528279144686	11.670651429654754	0.0	95.0	95	1.4024468485391894	1		25190.150537634432	25353.0	17504.0	33042.0	1.6398788E7	2818.7080933940447	-0.9810269966010272	-924.177796468577	-4.03590064263463E-4	8.695094509235721E-4	1.5000249114862325	1.3315517407963289	-0.9311280683389425	1.126523938595994	6.17906401387059	9.464917369137508	0.86676008761714	0.9767092411720514
ID5083	5083	4	0.9842520356178284	25.963853653385318	10.536135057422033	0.0	20.0	20	1.3856244745513606	1		25575.53134796238	25654.0	18637.0	34493.0	1.6317189E7	2699.3660238520647	-0.9811047261651266	-983.9092901661643	-0.004802329278955615	0.005306430259358379	1.4748248338790007	1.308196116131733	-0.7196521588812999	1.1273728882791518	6.031717102770602	9.38080352135377	0.8613323296236289	0.9657534246575337
ID29662	29662	4	0.9676516056060791	24.47182779004276	11.642248656092402	0.0	184.0	184	1.0451613315544819	1		26248.47252747255	25332.0	20703.0	36990.0	9554444.0	3774.3321839108016	-0.9804296492134394	-696.8057681379435	0.003606158667225517	-0.0014253747412617211	1.0981132454883178	1.010753899260612	-1.1030039384856836	1.086429887919909	3.431757090780438	7.466481730015285	0.7735606866619117	0.9376623376623373
ID28639	28639	4	0.9675006866455078	26.70608773095529	12.075420398157942	0.0	177.0	177	1.0581094536241198	1		26408.04324324324	25642.0	21559.0	34602.0	9770976.0	3213.0738548998434	-0.9801808415708467	-812.9550069527829	-0.006429832241879449	-0.009283889601711557	1.1517768921498928	1.0296901995726604	0.9483567915245784	1.1185664315615518	3.5173133617417207	8.40632325193344	0.6254732687206286	0.9147095179233623
ID20960	20960	4	0.9611766934394836	25.680876107863785	11.116193617168483	0.0	126.0	126	1.055245823329785	1		26202.057220708448	25365.0	20967.0	36581.0	9616155.0	3730.021937628088	-0.9803672079179122	-701.553360462667	0.004654458926139693	-0.012301626173496323	1.1553005405191648	0.9747832203633412	-0.7654150093397901	1.1851871435461696	3.498300857083656	8.45703049323559	0.6146547291987393	0.9328263624841575
ID4323	4323	4	0.9490936994552612	25.98216144304876	12.144785844461449	0.0	15.0	15	1.4386587233502295	1		25540.18274853798	25425.0	20643.0	35756.0	1.7469485E7	2730.272654948734	-0.9809936750266501	-965.6417475451185	0.045980098431003306	1.0871930350301719E-4	1.4469256162296198	1.368709073956077	3.008789342294966	1.0571462144599275	6.502276593057668	13.214930241178418	0.4678919288796538	0.9205921938088831
ID6885	6885	4	1.0	25.82617445306173	10.525786521792693	0.0	32.0	32	1.420668167667809	1		25509.596096096087	25625.0	17935.0	35222.0	1.6989391E7	2918.8179578731483	-0.9812452585412405	-914.5196848231284	-0.014215613162854138	0.004328752039959785	1.5617437886869634	1.3218997402108725	-0.8133895997968101	1.181438910365343	6.340670303464133	9.500163919271866	0.8828416994179248	0.9723032069970846
ID23526	23526	4	0.9636589288711548	24.11432018089502	11.16059819681422	0.0	143.0	143	1.4072930989717471	1		25505.304878048784	25360.0	20024.0	34156.0	1.673148E7	2761.403178279902	-0.9810103224723293	-954.3038630383742	-0.004163543338496238	1.0096914733796058E-5	1.4860122036263013	1.341012698110401	-1.0294940087956261	1.1081268698799174	6.221842149351236	10.950968861345732	0.651964223619332	0.930348258706468
ID26854	26854	4	0.945715606212616	25.251637894874495	11.784240310945998	0.0	165.0	165	1.250157974434789	1		25974.85714285713	25618.0	20568.0	34947.0	1.3454976E7	2883.311795809482	-0.9807391648616046	-917.423709123693	-0.015082403377291546	0.01768846179757297	1.488972770817777	1.0485247463048966	-1.350116751017252	1.4200645011622874	4.909979327944864	10.502974963549512	0.5593258189672314	0.8754237288135595
ID9959	9959	4	0.9707005023956299	25.05498818828357	11.445321342528024	0.0	52.0	52	1.2349375631309414	1		26113.69246031747	25864.0	21013.0	33822.0	1.3161301E7	2750.8611105552573	-0.9807184039736153	-965.6749433959088	-0.00575660740668538	0.008098968551774957	1.4164122882929226	1.0566372963752555	1.814437555766829	1.340490528918351	4.791151173831964	9.988572105828258	0.6034522628282697	0.9155313351498635
ID2792	2792	4	0.9949861168861389	25.588179524528588	10.506141655052497	0.0	5.0	5	1.3899852232535739	1		25431.903276131052	25600.0	18081.0	33672.0	1.630185E7	2670.246358017342	-0.9811166975419593	-989.6924223195116	0.006944310560546338	0.010980967053940322	1.4511922308890088	1.3485760054667861	-0.8700407603787969	1.0760922817892669	6.069742112086728	9.242771270898121	0.8928442208381394	0.9792944785276071
ID18920	18920	4	1.0	24.716456152765776	10.324946577305912	0.0	112.0	112	1.3916169810722419	1		25598.190625000007	25827.0	17179.0	32942.0	1.6382842E7	2813.3507727981537	-0.9810651081083385	-942.8668804409701	-7.449164858536852E-4	0.007986391529531563	1.4690451514193965	1.35197102170681	-0.5196446395133012	1.0865951472575093	6.084001490580275	9.395993792383285	0.8659917076783002	0.9689629068887209
ID10986	10986	4	1.0	25.461245479583326	10.481524393230497	0.0	59.0	59	1.4072930989717467	1		25725.485451761106	25825.0	18410.0	35695.0	1.6798742E7	2875.3533405467815	-0.9811529640220015	-931.5282157245585	0.0045630176202288404	-0.011133384075193367	1.5484341401886774	1.3338539841723323	2.37138924536131	1.1608722982894517	6.221842149351233	9.619441993909305	0.8449462686478768	0.9471780028943555
ID14826	14826	4	0.9633185267448425	26.242420819198294	13.123679260383922	0.0	85.0	85	1.3719077987476518	1		25505.438202247165	25305.0	19908.0	36599.0	1.5889888E7	3213.558751770137	-0.9807901563279492	-810.4548183490552	0.026784078947237874	-0.0434760950521434	1.429163793763797	1.2683540882832944	3.1014929944752314	1.126786129335663	5.912888948657703	14.156416925160533	0.37076855733339437	0.8591160220994475
ID6125	6125	4	0.9915622472763062	24.576262451679767	11.271511954778353	0.0	27.0	27	1.415333307790135	1		25587.07819548872	25479.0	20020.0	34500.0	1.7015407E7	2707.9371399863057	-0.9810412537012253	-977.889467544019	9.16733499421847E-4	-0.039497876689800704	1.4496305271739633	1.4025009419008125	0.4362144117724101	1.0336039598014644	6.293139041818969	13.50193887088647	0.43379537404378404	0.8704799474030237
ID12014	12014	4	0.9750634431838989	23.832799311270396	11.161921470428132	0.0	66.0	66	1.381249958583956	1		25869.48171701116	25721.0	20144.0	34554.0	1.6271904E7	2702.291185519646	-0.9810782298387057	-992.721561923051	-0.04936192407083736	-0.05133149812703847	1.484974679066649	1.3408251385148402	2.5115069706921913	1.1075080832027624	5.9936920934544755	11.381759193686836	0.5814140292891509	0.8726643598615922
ID7667	7667	4	0.9924468994140625	25.059190518647135	11.406744038372805	0.0	37.0	37	1.3602789053158546	1		25588.824877250423	25804.0	18213.0	33138.0	1.5634772E7	2542.6103568299263	-0.981096393788857	-1044.6421467524733	0.005769367646579361	-0.015885915035085615	1.4157484082517933	1.3003455384385303	2.0315257850969966	1.0887478492461626	5.813073299202875	10.35537395643378	0.6812148228839662	0.9487975174553921
ID25336	25336	4	0.9950656294822693	27.091853169720842	10.919468550749691	0.0	155.0	155	1.4249216746937927	1		25495.997023809545	25701.0	17394.0	34094.0	1.713331E7	3041.1178233489054	-0.9810243008420912	-866.8635216833115	0.006788302210025709	4.691486316378291E-4	1.4477652097555256	1.4217712096538553	0.059396498548911714	1.0182828291395765	6.378695312780257	9.716417837910665	0.8490423567757293	0.9613180515759311
ID9209	9209	4	0.9651044011116028	25.572726544771367	12.379453141298459	0.0	47.0	47	1.0120665451425346	1		26814.27138643068	25733.0	20913.0	38288.0	9090038.0	4140.737995935456	-0.9799395198160579	-632.6684723470408	-0.03060034303557398	-0.014086987513235533	1.0851795381755853	0.9839935940403312	-1.1451663724918855	1.1028319134881552	3.217866413377221	7.407985915770238	0.7368474397760373	0.9087248322147647
ID19964	19964	4	0.9488251805305481	23.539772670532432	10.94963223935128	0.0	119.0	119	1.409978262830929	1		25598.255319148942	25690.0	20109.0	32652.0	1.6843652E7	2293.9788472119094	-0.9810988578131933	-1158.4456793056993	0.03869582351467107	0.010383272658325431	1.4218359769811157	1.3359891069503798	-1.4906841671732372	1.064257163164074	6.245607780173813	13.403061393302119	0.4368944799876703	0.9188811188811187
ID18175	18175	4	1.0	24.91828218257736	10.47627123545814	0.0	107.0	107	1.3768615441287573	1		25484.11483253589	25607.0	17893.0	32339.0	1.597854E7	2504.7500317629915	-0.9810968718264289	-1056.1202507082335	-0.011616842914118006	0.007060327850939723	1.4750590605681841	1.3053765666604975	-0.7238117194836882	1.129987390796956	5.955667084138347	9.747522763166844	0.787683523310042	0.9638461538461538
ID24575	24575	4	0.9623285531997681	26.707057454123902	11.882779972750757	0.0	150.0	150	1.4105146822008514	1		25457.48249619481	25353.0	20045.0	35209.0	1.6725566E7	2594.4135363575383	-0.9809799362123017	-1012.1721971627605	0.03989215469924379	-0.010442634205936177	1.431578912892341	1.2833342173449445	-0.9821846833431301	1.1155152676082276	6.250360906338331	13.594562016144714	0.4249956829018676	0.8855218855218855
ID10753	10753	5	0.9872640371322632	13.957643755265881	40.67400119468626	0.0	57.0	57	1.4131937248468065	1		24317.886363636368	24397.0	17032.0	33843.0	1.6049805E7	2823.108541993112	-0.9810434701423056	-891.5745364857951	-0.01034522933553723	0.0069829994778213	1.4581948608076978	1.39826188553662	-0.6783301639692956	1.0428624822653139	6.274126537160914	9.705031828702902	0.8370843245116668	0.9642074506939373
ID41985	41985	5	1.0	14.321271327309283	40.32617842750078	0.0	263.0	263	1.4579844659886292	1		23992.051282051256	23923.0	16922.0	34491.0	1.684242E7	2845.1285974997277	-0.9809786277678485	-869.7875300813514	-0.009368887517519272	0.0032341337563975845	1.5234925349404438	1.4125851080713336	-1.0125126446503587	1.078513801565229	6.678142261144751	9.783316877002774	0.876785360153973	0.9716459197786997
ID39940	39940	5	0.9895997643470764	13.521659307098906	40.618751111809736	0.0	250.0	250	1.3992066897663262	1		24046.335901386763	24208.0	16443.0	32139.0	1.5606072E7	2644.903976405107	-0.9811224626923121	-945.0327893553664	-0.009776519496640148	0.007561200204077568	1.478929511951965	1.3450447755075043	-1.1623478694532057	1.0995392412820935	6.150545256883499	9.394501208304112	0.8757416986988843	0.9649515287099181
ID8197	8197	5	1.0	13.688994171128195	40.98501945484538	0.0	40.0	40	1.4019073421339447	1		24212.53013910355	24428.0	16016.0	31520.0	1.5665507E7	2770.9702604794848	-0.9810624793952942	-905.3403011443446	-0.0017690464543944763	3.210827964198753E-4	1.4624933937072604	1.3547716134833394	1.4675847062216525	1.0795128707686388	6.174310887706078	9.09037670924935	0.9389329830624731	0.9803773584905661
ID17925	17925	5	0.9669119715690613	14.139375198958337	40.761316317873415	0.0	105.0	105	1.3602789053158548	1		24004.36807817588	24171.0	17479.0	31960.0	1.4738682E7	2543.6324730462316	-0.9809943418023928	-974.2030847013622	0.0020377870910946575	0.014461776124276475	1.4683754631945838	1.2673178789270123	2.4730896205202053	1.1586481084270657	5.813073299202878	9.601964001780914	0.7923106913796176	0.9622344610542884
ID33285	33285	5	0.933725893497467	14.524411446435504	40.44628070744331	0.0	208.0	208	1.381797530442367	1		24237.58954041205	24357.0	18639.0	31125.0	1.5293919E7	2229.3057951032424	-0.9812133646814415	-1135.7015723457569	0.0011422129171288148	-0.019948451953328568	1.5060346003014888	1.3003139807187931	-1.1935173538861519	1.1582084193765083	5.998445219618992	9.581551853167039	0.8210637011181071	0.9596958174904946
ID25094	25094	5	1.0	13.90953605366089	41.227305748360855	0.0	153.0	153	1.4349732237685144	1		24148.562225475845	24116.0	16160.0	33950.0	1.6493468E7	2923.0330098536624	-0.9810071429092826	-853.432983396665	-0.0035394443421833998	0.003915137878624958	1.5451667148762953	1.3441720425333399	-1.128219933503789	1.1495304663264265	6.4690047099060575	9.872520332821608	0.8340484078421975	0.9571026722925455
ID28682	28682	5	0.9805208444595337	14.331334899957353	40.39304633136811	0.0	177.0	177	1.4147987153979615	1		24190.04819277108	24343.0	17543.0	32891.0	1.6062192E7	2713.634724031928	-0.9810896163859796	-924.9615539103258	-7.252444634084873E-4	0.0017505553588958104	1.501129663683609	1.3599825188684893	-1.131227104744579	1.1037859993469288	6.288385915654455	9.299224062758558	0.9138094106238434	0.9742268041237113
ID5138	5138	5	0.9968791007995605	13.84176151434676	40.63538828599173	0.0	20.0	20	1.4153333077901356	1		24179.09365558914	24275.0	17159.0	33467.0	1.600656E7	2789.9844023751725	-0.9810432209043289	-896.9987330903654	0.006835861565527032	-0.00347747732793811	1.4477467316673245	1.4057662638757276	-0.2941167921542922	1.029863049690676	6.293139041818973	9.669906593002588	0.8457317466773677	0.9664233576642334
ID36371	36371	5	0.9639015793800354	14.354972084893516	40.50787959129515	0.0	227.0	227	1.4281034911037884	1		24220.80860534125	24203.0	17776.0	31352.0	1.6324825E7	2381.923651128845	-0.9810818109966489	-1054.6696798112962	-0.005362037733424221	-0.0011334582582701576	1.5196393548877236	1.3646618096880347	-0.9952000205300895	1.1135647997910318	6.407214069767353	10.005222547539681	0.804313933135158	0.9601139601139602
ID30741	30741	5	0.9833476543426514	13.601352754812627	41.1603452443195	0.0	191.0	191	1.3948747701135344	1		24239.461897356156	24431.0	16385.0	31229.0	1.5585974E7	2573.14962758575	-0.981013433948692	-973.4562982522415	0.006001930126142489	0.009753641158180027	1.4643284609600205	1.3463783286739575	-0.7647349654849608	1.0876054893146057	6.11252024756737	9.449325648611715	0.8602576480922297	0.9705660377358488
ID29718	29718	5	0.9736957550048828	13.788552187850733	40.98227538608091	0.0	184.0	184	1.349110580819236	1		24108.40961857378	24404.0	16624.0	31095.0	1.4537371E7	2542.3886373048276	-0.9810890453488353	-983.9014303263749	0.006705375923456539	-0.003978951361782259	1.4076761745045825	1.3292917125025954	-0.7203380787774468	1.05896708846128	5.718010775912562	8.765000749212923	0.9352999656436366	0.9772542648253456
ID13335	13335	5	0.9909669160842896	14.146073027100188	40.78656349898782	0.0	75.0	75	1.418003246605024	1		24126.200906344417	24078.0	17065.0	32997.0	1.5971545E7	2654.1315437553994	-0.9811277993935041	-945.1473675387754	0.019550612749911055	0.021432820141919804	1.5216479791105604	1.312813795368952	-0.9829327511573729	1.159073727346777	6.316904672641554	10.948935955397841	0.6621713041842223	0.9520057306590265
ID11800	11800	5	1.0	14.095564361308323	41.22147220684538	0.0	64.0	64	1.4517448462050135	1		24302.649425287364	24187.0	16831.0	33067.0	1.6914644E7	2735.73015531063	-0.9810605798337991	-920.3213707847964	0.0029692600709080846	0.0045832893561925745	1.5548267055029295	1.362937886616827	-1.024565457946141	1.1407905824398363	6.621104747170565	10.719317774783791	0.7241124773705688	0.9534565366187542
ID16409	16409	5	0.9817211627960205	13.977776102521464	40.743715652002095	0.0	95.0	95	1.3867159473275787	1		23821.326498422728	23982.0	17201.0	31397.0	1.5102721E7	2593.0989022648278	-0.9811458181100233	-956.0986844469508	0.003478620788641553	0.0027872745388114336	1.4652467708386063	1.3459571456970643	-1.1822439445364168	1.0886281004732603	6.041223355099638	9.685939993301977	0.8091913066533859	0.9577995478522986
ID14874	14874	5	0.9716702103614807	14.184753327457544	40.73694656420325	0.0	85.0	85	1.379605939006805	1		23895.211783439478	24020.0	17782.0	31286.0	1.5006193E7	2444.6366027184004	-0.9811643289633154	-1018.326917001135	-0.002568914976859249	6.9915795768472935E-6	1.4418694677949102	1.340233816574906	1.4483700057304938	1.0758342685903448	5.97943271496093	9.3259797415598	0.8639346880702765	0.9729311678267597
ID21018	21018	5	0.9920821189880371	14.096220522675486	40.84448738230464	0.0	126.0	126	1.43550030302367	1		24063.812041115994	24009.0	16793.0	33473.0	1.6387456E7	2749.8211380179073	-0.9810976396865274	-908.4189178416946	0.003265724404719954	0.003358661152887488	1.5369696814398572	1.367782510700967	2.098967348250365	1.1236944977839969	6.473757836070577	10.113248614037477	0.7953988275152768	0.951781970649895
ID23579	23579	5	0.9772116541862488	14.330970600528682	40.366955932794035	0.0	143.0	143	1.4110508976477822	1		23978.922492401216	24058.0	17209.0	32714.0	1.5778131E7	2719.1925246979235	-0.9811670532637904	-918.8494936442673	-0.005268670835402132	0.0046488428976677	1.4879448289561532	1.3541513941743335	-1.1791169233528442	1.0988024199933697	6.255114032502843	9.433570484876684	0.883268816314985	0.9748148148148146
ID3612	3612	5	0.9957417249679565	13.845014421151221	40.74748443557602	0.0	10.0	10	1.389985223253574	1		24111.81846635367	24222.0	15390.0	31940.0	1.5407452E7	2780.1647695194724	-0.98111435620618	-901.108864049985	-0.004444403344860186	-0.002774367916631374	1.492506255204171	1.3099703054633323	-1.0043560145947004	1.1393435782319328	6.06974211208673	9.58943413943574	0.8294575066936203	0.9551234106207932
ID46111	46111	5	0.9810332655906677	14.319783829645068	40.0580945297577	0.0	291.0	291	1.4158676983350555	1		24016.904833836856	24138.0	17020.0	33318.0	1.5899191E7	2767.8132225283225	-0.9810787131201193	-899.8361477815251	0.0015582682741365744	0.006805717062749612	1.4623876110979461	1.3810770847304372	-1.0266078181023974	1.0588747197868245	6.297892167983479	9.425015126051445	0.890924645032094	0.9735488611315213
ID18981	18981	5	0.9765754342079163	13.774195451684728	41.0737014737624	0.0	112.0	112	1.40621759778372	1		24115.99082568806	24288.0	16319.0	31155.0	1.5771858E7	2564.3361343675097	-0.9810606642332776	-974.2967929031839	-0.0026317113534101676	-0.0068170454123649875	1.476972718946048	1.3626974212987584	-0.9943843390153286	1.0838596271345229	6.212335897022206	9.54755775449446	0.8564069940725276	0.9533187454412839
ID27685	27685	5	0.9875022768974304	14.13188898605846	40.895397166549124	0.0	170.0	170	1.416401887261188	1		24236.498489425965	24219.0	17225.0	32917.0	1.6044562E7	2611.101253721081	-0.9810208924325698	-959.5743444176596	0.0051276401718048596	-0.01718381231288945	1.5183705259850702	1.3517839057256364	-1.0504634957599583	1.1232346527827686	6.302645294148006	9.394833184751484	0.8973349513736852	0.9721407624633429
ID39465	39465	5	0.9779943823814392	13.599869222055101	40.372005138919306	0.0	247.0	247	1.3986659335375244	1		24084.16975308642	24274.0	17617.0	31513.0	1.5606542E7	2616.6679389091246	-0.9810837923718486	-954.7399400508418	-0.010297102641438686	0.012427681541388	1.4310170501340842	1.3917930940812435	-0.8557332346767886	1.0281823183486432	6.14579213071898	9.714923388773716	0.8182932538125082	0.9656460044809558
ID26156	26156	5	0.9680993556976318	13.787432464276945	41.44442161175186	0.0	160.0	160	1.3828920237073858	1		24129.390822784837	24216.0	16841.0	32289.0	1.5249775E7	2599.687811461797	-0.9810245114161	-959.7144790535019	0.007044722523508034	-0.012905031434434286	1.524182437815949	1.2805974996165532	-0.842040190215178	1.1902119426848263	6.00795147194801	9.656455438698623	0.8096564848922764	0.9554043839758124
ID2093	2093	5	0.9809305667877197	13.78721838112418	40.71382007166972	0.0	0.0	0	1.40567953861048	1		24018.25153374233	24141.0	17228.0	32059.0	1.56599E7	2697.4874925142967	-0.9810966154683486	-924.2387083685383	-0.008793469655142265	-0.012439076758420315	1.4448905906254774	1.4112638829879132	-1.106099403676441	1.0238273706589658	6.207582770857691	9.24711416668154	0.9122627544568618	0.9797449362340584
ID7727	7727	5	1.0	13.708706634271485	41.05216531417543	0.0	37.0	37	1.4196027995632166	1		24176.401503759404	24353.0	16190.0	31752.0	1.6077307E7	2750.9681756267187	-0.9811341100640188	-914.0862307872314	8.990826661570835E-5	-0.004499539818752467	1.4725427986244501	1.374378667894976	1.2628267220700529	1.071424370169994	6.3311640511351035	9.84879946999511	0.8202133640400238	0.9680232558139542
ID6194	6194	5	0.9823356866836548	13.932287060240343	40.74259337480554	0.0	27.0	27	1.3954169955062647	1		24055.546583850948	24129.0	17841.0	32184.0	1.5491772E7	2495.263629565081	-0.981120032296582	-1001.9583861603209	0.0156965158329747	0.02497090929202556	1.4494150157001289	1.333283382379552	-1.0747928313085642	1.0871019881109694	6.11727337373189	10.567354921288079	0.6883909699668029	0.9611650485436892
ID20019	20019	5	0.9835550785064697	14.315995848197623	40.50818409611063	0.0	119.0	119	1.3861703183679048	1		24094.446372239734	24236.0	17218.0	31264.0	1.5275879E7	2400.2821643889083	-0.9810906765250038	-1041.6403785912696	-0.007147098159952892	-0.01080716715502635	1.4681351142042105	1.3353892972473635	2.0565301069813136	1.0994060812307511	6.036470228935119	9.400340685114651	0.8584316868224706	0.9635811836115327
ID24630	24630	5	0.9833272099494934	14.654464751240422	40.208542714079584	0.0	150.0	150	1.4254524706424292	1		24047.236959761554	24142.0	17169.0	33049.0	1.6135696E7	2802.9211109508647	-0.9811299003941902	-892.1474174386689	0.0016085967846983164	0.00392015801886489	1.4641644715609483	1.389479483243402	-1.4469986653552969	1.0537503354444733	6.383448438944768	9.565730601485198	0.8766554304172317	0.9731884057971012
ID9272	9272	5	0.9904756546020508	13.770539342170789	41.22996428980172	0.0	47.0	47	1.3959590102851065	1		24297.36996904026	24329.0	16303.0	32210.0	1.5696101E7	2820.308475232601	-0.9811068645121914	-894.756629974616	0.0037200883589476796	-0.0023152998132097277	1.476863326659598	1.3493770494255328	-0.649222986675949	1.0944778757637383	6.122026499896401	9.421186559009099	0.8667500224193252	0.9698795180722891
ID41528	41528	5	0.9925732612609863	13.704484078496614	40.418946094394734	0.0	260.0	260	1.4137289241558417	1		23987.561933534762	24016.0	15783.0	32236.0	1.5879766E7	2794.346149074646	-0.981076454205358	-890.0947485088828	-0.004272560806040095	0.0018857816943707488	1.5103825858931774	1.3336755639436035	-1.1816755176216405	1.1324962582556894	6.278879663325424	9.247686350150504	0.9226263221290109	0.9777942264988898
ID22585	22585	5	0.9635868668556213	14.22785581177002	40.74251868422954	0.0	136.0	136	1.3905293552858686	1		23886.23906250003	23994.0	17823.0	31712.0	1.5287193E7	2479.6652546887344	-0.9810962592311508	-999.8816087138912	-0.005688619084435902	0.011550236242322228	1.4640588556150025	1.3306555062052687	-1.3162203966781845	1.1002538589346615	6.074495238251248	9.55389492921977	0.8362943034026296	0.9609022556390977
ID35385	35385	5	1.0	13.782477649892066	41.038923296499014	0.0	221.0	221	1.4302207694956066	1		24238.384047267355	24164.0	15843.0	33160.0	1.6409386E7	2869.534163209767	-0.9809495545426535	-869.8889167210571	0.009597292721050237	4.214189176598317E-4	1.5088391059845674	1.3653681551483625	-1.1878930087403412	1.1050785828680874	6.4262265744254154	10.309809805838988	0.7597392971793102	0.9467787114845934
ID35898	35898	5	0.9830819964408875	14.298001751505216	40.97498229216263	0.0	224.0	224	1.4708986638362465	1		24229.203910614488	24115.0	18556.0	34178.0	1.734811E7	2752.4582310376777	-0.9809308401002025	-905.6392403537297	0.008266385236758928	0.008015628078380238	1.5419851340847675	1.3987645932719792	-0.6694065498083401	1.1023907393007195	6.796970415257651	10.232790259223572	0.8157124644896966	0.961021505376344
ID10303	10303	5	0.9968200325965881	13.551535443846921	41.06157163235936	0.0	54.0	54	1.3997472370879271	1		24303.26964560864	24417.0	16601.0	32569.0	1.5772822E7	2754.6535463109935	-0.981098317261771	-915.8825346160504	0.008298155702084288	-0.0066293261769375805	1.4295819417080273	1.3876353788463536	1.3692064939978765	1.0302288075823975	6.155298383048018	9.442898042149817	0.8674578341738186	0.9621099554234769
ID12352	12352	5	0.987549901008606	13.99616392827041	40.81013095343911	0.0	68.0	68	1.4078305414580081	1		24218.090076335895	24308.0	17473.0	32218.0	1.5862849E7	2610.596635757072	-0.981064851995229	-961.3004033264679	-0.016234449010200647	0.009784074763376447	1.4506848889151533	1.394263873022939	-0.9624108547747006	1.0404665264473119	6.226595275515755	9.433769432232843	0.8792046708370663	0.971089696071164
ID37953	37953	5	0.9883617758750916	14.37593714160995	40.09122853589291	0.0	237.0	237	1.416935874796561	1		24202.095166163133	24401.0	17501.0	32729.0	1.6021787E7	2759.267537212196	-0.9810243393428686	-906.9263615033706	-0.004096171415104418	0.006375361677012	1.5049324191644218	1.3470114017077517	-1.1939117160177513	1.1172380703358982	6.307398420312509	9.35304044130824	0.9060548817654329	0.9778924097273398
ID17475	17475	5	0.9885212182998657	14.444064269397828	40.2704857023652	0.0	102.0	102	1.430220769495606	1		23923.389955686835	24005.0	16801.0	33851.0	1.6196135E7	2856.033675156295	-0.981179277739041	-873.3764410544771	0.005851476882235352	0.002732426323100178	1.4849903483384406	1.3992001607494544	-1.1837489437850075	1.0613137348004837	6.426226574425411	9.550148623361894	0.8854124759805905	0.9761732851985557
ID22085	22085	5	0.9936255216598511	14.491274046896102	40.26966436139348	0.0	133.0	133	1.4275736808495676	1		23967.02377414566	24086.0	16785.0	32662.0	1.6129807E7	2791.3688541271454	-0.9811065511560806	-891.7267762340341	0.01998971878802784	0.005539276671925183	1.4721221235664828	1.4083572918003948	-0.5374177960672051	1.045276033388213	6.402460943602833	9.348651216915913	0.920574386891867	0.9782135076252724
ID43589	43589	5	0.9894879460334778	14.224769376626883	40.01527767924129	0.0	274.0	274	1.4349732237685138	1		24147.24300441827	24215.0	17089.0	33928.0	1.6395978E7	2871.4151817312154	-0.9809957187470644	-868.1948772412555	0.0021675304677938236	-0.001975283797303405	1.4694346206864202	1.4078925932120365	-1.250701108778463	1.043712160836061	6.46900470990605	9.689678074600227	0.8658220351049177	0.973533619456366
ID31814	31814	5	0.9968324899673462	13.673565462650147	41.04065478976139	0.0	198.0	198	1.3817975304423673	1		24194.00788643533	24363.0	15275.0	31967.0	1.5339001E7	2759.582658695817	-0.9810073638542539	-905.6938641341061	-0.010756945332822045	0.0035364093947416893	1.4748219367297686	1.323210128955118	2.4357043723406724	1.1145787841681443	5.9984452196189935	9.444722503298689	0.845026164719676	0.9648318042813454
ID32844	32844	5	0.9854139089584351	14.205416733470127	41.21085344190389	0.0	205.0	205	1.503453614307966	1		24163.942281879197	24081.0	18525.0	34229.0	1.8002137E7	2796.379995396439	-0.9810406299862587	-894.2618226241566	-0.0065253861498816785	-0.004044378227320072	1.5375567930900422	1.4941668317389496	-0.7168759610701014	1.0290395693636127	7.101170489786664	10.229743077084894	0.8527276606656498	0.9657401422107303
ID14416	14416	5	0.9968183636665344	13.779653828680315	40.97654171687388	0.0	82.0	82	1.4067554511588216	1		23992.661068702284	24202.0	16313.0	31292.0	1.5715193E7	2715.4869260974547	-0.9810337680831388	-914.0366252709235	-0.002031308668317809	0.004144189241470902	1.4482678198627323	1.3802130574926257	1.5711729014638687	1.0493074326464777	6.217089023186722	9.42914757102634	0.8787231836681666	0.9724907063197028
ID4689	4689	5	1.0	13.654885415997741	40.888040174042	0.0	17.0	17	1.402986147481845	1		24203.75654853622	24284.0	15892.0	32316.0	1.5708238E7	2819.6475366193167	-0.981135978052644	-892.9206286344613	-0.008063683262316771	-0.002576569090356604	1.500214845313142	1.3456083164453438	-1.2362823137766898	1.1148971264358845	6.183817140035108	9.26602406201703	0.9050647601806614	0.9745318352059922
ID7251	7251	5	1.0	13.74385221472937	40.9939219413298	0.0	34.0	34	1.4121227177017943	1		24157.546282245836	24272.0	16004.0	32591.0	1.5919823E7	2903.9352534864356	-0.98107818775778	-862.6542738985734	0.005016806586148749	8.800457509042437E-4	1.435326631452961	1.403434323622087	1.1557912630122829	1.022724474736063	6.264620284831879	9.086913977803516	0.95339261348029	0.9880059970014992
ID15955	15955	5	0.9968213438987732	14.198729879248853	41.9639896397933	0.0	92.0	92	1.379605939006805	1		23773.891373801915	23882.0	16309.0	31903.0	1.4882456E7	2743.6673957645585	-0.981042943350862	-896.8419569665797	-0.0032707091644058875	0.010016789353951613	1.4288904408128391	1.3545376680801071	-1.1116514086064562	1.0548916242677238	5.979432714960929	9.799662343518726	0.7824338366326097	0.9552012148823082
ID45651	45651	5	0.9968124032020569	14.331374304613025	40.285102974141026	0.0	288.0	288	1.4164018872611874	1		24097.99096385545	24060.0	16776.0	32881.0	1.6001066E7	2670.2406362957563	-0.9809792868827784	-930.8795169618825	0.003763161735014282	0.004816252579263914	1.526190436525549	1.330708320499442	2.1727289826023797	1.146900799382346	6.302645294148	9.89084221873049	0.8095919521254468	0.9594790159189582
ID3159	3159	5	0.9588819742202759	14.342886148947702	40.35064301421615	0.0	7.0	7	1.3975837933882553	1		24012.63003095973	24121.0	18483.0	31948.0	1.5512159E7	2427.157655173173	-0.9810228810079372	-1022.8703612759562	-0.014844630985820463	0.0033490999032019632	1.483177838074871	1.3339146951727205	-1.112204332736342	1.1118985670090569	6.136285878389946	9.597024442142772	0.8372251128103898	0.9648729446935721
ID27224	27224	5	1.0	13.896375776380061	41.31747172805691	0.0	167.0	167	1.4291625223884497	1		24226.70876671619	24211.0	16307.0	34453.0	1.6304575E7	3045.341312024586	-0.9810524291714459	-823.810112099477	0.0031092146028298163	0.005950124999624011	1.53076294354212	1.3616083151266671	-0.9335526187612072	1.1242314889944813	6.41672032209638	9.81882886821926	0.836379911180451	0.9588068181818181
ID11354	11354	5	0.9920209646224976	13.844126980211847	40.81826788878983	0.0	61.0	61	1.4126583227723353	1		24335.262996941907	24392.0	16502.0	32880.0	1.5915262E7	2816.008396756687	-0.9811292139091639	-898.6039224693923	0.008668425027926857	0.005544274822831233	1.5071272152975648	1.34788587935271	-0.41516762062530654	1.1181415566289088	6.2693734109963986	9.652233619760626	0.8456260474906973	0.9585755813953488
ID29274	29274	5	0.9918485879898071	13.95316687171782	41.06382542743051	0.0	181.0	181	1.4475701579181803	1		24196.552023121374	24066.0	16765.0	33585.0	1.6744014E7	2754.150588344979	-0.9810055418704996	-907.4868684819387	-0.0044020278713853556	-0.001062820626870841	1.5795618418148802	1.3436133478853398	-1.0317948295144375	1.1756074352051433	6.583079737854441	10.217455042324357	0.7924164975204692	0.9604715672676837
ID42588	42588	5	0.9729369282722473	13.766035058704555	40.387724502531206	0.0	267.0	267	1.392160475324976	1		24040.348437499986	24174.0	17404.0	31919.0	1.5385823E7	2550.468529572919	-0.9810632512355875	-976.657693061535	-0.0011868452537402716	0.004769391582654115	1.4418224396910713	1.3555932114267513	-1.0949725883150756	1.063609958752718	6.0887546167447875	9.269979153740156	0.8903911216830594	0.9682539682539685
ID5726	5726	5	0.9837021231651306	13.915832229033986	40.51174185407409	0.0	24.0	24	1.4212005522349944	1		24128.68768768766	24204.0	17453.0	33144.0	1.6069706E7	2744.9716798843256	-0.9810704290420502	-911.1402758608816	0.009310381094860258	0.0073425733819541565	1.4510060117487598	1.416110709131502	0.023803721158004797	1.0246416487017875	6.345423429628647	9.274211288041258	0.9270784799970105	0.9801762114537443
ID41054	41054	5	0.9757975935935974	13.774283396553116	40.42994211430747	0.0	257.0	257	1.3986659335375244	1		23983.3069767442	24055.0	16934.0	31387.0	1.5469233E7	2598.0142820944575	-0.9810839054872987	-957.5736871565023	0.005481253003052478	0.007163231191801278	1.4904195724697005	1.3328538328939246	-1.0527796890212988	1.1182168184441241	6.145792130718979	9.64758635612921	0.8297559622283741	0.9751131221719457
ID34912	34912	5	0.9949593544006348	14.01600521074937	40.61667811218884	0.0	218.0	218	1.3959590102851067	1		24223.472868217097	24308.0	15965.0	33033.0	1.562414E7	2829.654086022766	-0.9809873672282249	-883.3935208846227	0.012750221263940731	-0.0016153613866026666	1.490392496720926	1.327185226385931	-1.0658693628760416	1.1229724887606127	6.122026499896403	9.441535110800375	0.8630179806226937	0.9669669669669672
ID30306	30306	5	0.9679300785064697	13.618230755685483	40.92896033699082	0.0	188.0	188	1.4105146822008519	1		24173.64339908951	24335.0	16561.0	31241.0	1.5930431E7	2537.710775589935	-0.981024013985783	-984.929782509619	-0.007026032753937355	-0.0017895091575425015	1.5040311228670051	1.3554872391253074	2.5669989534105726	1.1095870764800064	6.250360906338335	9.669241894103914	0.8400983057891434	0.9669117647058825
ID18531	18531	5	0.9664457440376282	14.302174857514222	41.207397321309045	0.0	109.0	109	1.4270436738957708	1		24104.641369047586	24054.0	17788.0	31718.0	1.6198319E7	2518.8552460347555	-0.981017507239531	-989.1245357498128	-9.576806360152219E-4	-0.0024072308575995155	1.4910775104597551	1.3728522419726965	-0.9970197880191755	1.086116527964566	6.397707817438319	10.092107957103297	0.7893515949844376	0.9519094766619517
ID24164	24164	5	0.9794413447380066	14.841844841381855	40.145970034160506	0.0	147.0	147	1.3970424089815812	1		24033.5652173913	24205.0	17624.0	32320.0	1.5477616E7	2675.2894345707873	-0.9811225493642521	-933.8074523596651	0.002735065068014547	-0.006180261794643971	1.4659358283541988	1.3555244884688509	-1.1940523614181804	1.0814528552044562	6.131532752225424	9.295570652169202	0.8917165029880196	0.9706546275395034
ID39012	39012	5	0.9406044483184814	13.907708912638183	40.230106123253925	0.0	244.0	244	1.4008277059767813	1		24069.472222222215	24175.0	18363.0	32057.0	1.5597018E7	2484.9547756948878	-0.9810999209377272	-1005.6056242576349	-0.004946291473122278	0.009534869302541174	1.5115092081685002	1.329748709394408	1.8443772722567575	1.13668785499846	6.164804635377042	9.220707150413997	0.9111727523197594	0.9744552967693461
ID19558	19558	5	0.9833065867424011	14.103711651368737	40.379840824392964	0.0	116.0	116	1.407830541458008	1		24179.72078907437	24300.0	17316.0	32745.0	1.5934436E7	2688.195269964735	-0.9809907066852769	-928.3663403508223	-0.008849392793038742	-1.6546614451625085E-4	1.4595410723834361	1.363648091245187	-1.294344869164183	1.0703209147241841	6.226595275515751	9.744534040055767	0.8240211289956134	0.9682187730968217
ID28263	28263	5	0.9947071671485901	13.88395823107585	41.49489788406868	0.0	174.0	174	1.386715947327577	1		24169.330708661437	24312.0	16045.0	31787.0	1.5347525E7	2607.5911955559022	-0.981053267412834	-959.8721184643283	-2.2477643032369426E-4	-0.005564813457825949	1.451231871806881	1.355468052739397	-1.129053322102619	1.0706500008421045	6.041223355099623	9.865061506348137	0.7800728487100518	0.9585218702865763
ID46695	46695	5	1.0	13.654847340588923	41.26696805159372	0.0	295.0	295	1.4475701579181801	1		24083.395382395403	24028.0	16178.0	34753.0	1.6689793E7	3067.057209649322	-0.9811769080514327	-818.6196953276011	-0.005538908956307544	0.0036296727734406527	1.563326621667084	1.3417179125472936	-0.8063366122584487	1.165167884431877	6.583079737854438	10.389656794218478	0.7663666132040788	0.965156794425087
ID37480	37480	5	0.9331599473953247	14.222935650355712	40.431959933758286	0.0	234.0	234	1.4051412734026876	1		24242.849923430313	24358.0	18386.0	32170.0	1.5830581E7	2466.2068926927395	-0.9811952757147147	-1025.823490279356	-0.003673253110212929	-1.1751129624920765E-4	1.4632181089074996	1.3659989918467441	-1.4305286265132968	1.0711707092326044	6.202829644693172	9.237823850277621	0.9133986478836057	0.9789947486871717
ID34411	34411	5	0.9968372583389282	13.633123286453513	41.340319255990934	0.0	215.0	215	1.3986659335375244	1		24176.240310077515	24263.0	15439.0	33233.0	1.5593675E7	2867.425891798501	-0.981068612095967	-873.8632670791196	-0.003122484189792574	0.00206926379935091	1.4330134259254976	1.3800124384224894	-0.9228332569967673	1.0384061665151325	6.14579213071898	9.425707063551458	0.8692803332403968	0.9714500375657399
ID23152	23152	5	0.9936748743057251	13.948565884944422	40.73536801690226	0.0	140.0	140	1.405141273402688	1		23920.824884792626	24066.0	16934.0	32178.0	1.5572457E7	2770.349373700799	-0.9811180974561757	-897.3195712907876	0.012330533558756629	0.004106727352264662	1.4406063327382854	1.3925345277905072	-1.2922758937979595	1.034521086542861	6.2028296446931765	9.41721154899688	0.8789315714458973	0.9681008902077152
ID25712	25712	5	0.9915771484375	13.85608529173239	40.94899973042671	0.0	157.0	157	1.3899852232535743	1		24124.7251552795	24307.0	16710.0	31932.0	1.5536323E7	2612.1368591632418	-0.9810459881093513	-956.0589245626031	-0.0030146733869052434	0.01485049738258207	1.4541575078147073	1.3555615323266537	1.9460782768401885	1.0727344153229443	6.069742112086732	9.801700271643833	0.7939209594494189	0.9637735849056606
ID15474	15474	5	0.9824721217155457	14.053825959153952	40.689222480417186	0.0	89.0	89	1.3730101756219857	1		23863.65594855306	24054.0	16873.0	31165.0	1.4843194E7	2540.3708791235936	-0.9811499786904541	-977.8976495075749	-0.006413130948293644	-9.90134838147333E-4	1.4742018865739936	1.3004182621966478	-1.235401933059914	1.1336367147626742	5.9223952009867356	9.324800645774616	0.8559100716317294	0.9636504253673628
ID13940	13940	5	0.9949887990951538	14.080513352769989	40.75049530201355	0.0	79.0	79	1.3970424089815825	1		24083.95950155763	24160.0	17030.0	31404.0	1.5461902E7	2557.8531910325214	-0.9810853386890895	-976.765892329051	0.00946562385426553	0.013977458689909879	1.470616651034802	1.3222507359920204	-1.0933094269190735	1.1122070958285153	6.131532752225436	10.302300889622826	0.7259562639592658	0.956973293768546
ID21620	21620	5	0.9681171774864197	14.026407847764736	40.60098704763812	0.0	130.0	130	1.4008277059767817	1		23949.769349845217	24147.0	17873.0	30995.0	1.5471551E7	2532.8502266713353	-0.9811811304328986	-986.0012749826004	2.1376619559666115E-4	-0.0023520545745699738	1.4552408585733452	1.3659514471736685	-1.0172685147640403	1.065367924741709	6.164804635377045	9.241289966468104	0.9071184231977625	0.9781297134238307
ID20598	20598	5	0.9936347603797913	13.9557948468397	40.74714126603444	0.0	123.0	123	1.3888963196604707	1		24034.734693877544	24184.0	17072.0	32055.0	1.5310126E7	2641.20952321843	-0.9810348974971773	-941.4466964220153	-0.003794918434237317	0.007135431310725137	1.4377992654305631	1.361578478314312	-1.2912594629389003	1.0559797237766386	6.0602358597577	9.282055599366698	0.8839161316034032	0.9659090909090912
ID8823	8823	5	0.9918681979179382	14.063122445165945	40.80195081572942	0.0	44.0	44	1.4105146822008516	1		24186.03039513676	24262.0	17710.0	33060.0	1.5914408E7	2643.2127358210955	-0.9811368269453382	-951.8692559893628	0.0015068985312724356	0.0020267865637044347	1.434370650659257	1.398967129212004	-1.166894963549911	1.0253069001465351	6.250360906338333	9.569639565024294	0.857677066740489	0.9612573099415206
ID12921	12921	5	0.9957804679870605	13.810777822865601	41.101426641789324	0.0	72.0	72	1.3927037574823693	1		24129.81619937696	24326.0	17280.0	30692.0	1.5491342E7	2510.539189872755	-0.981091526628713	-997.4016054244631	-0.003020086726006894	0.006562210553559563	1.421065581337726	1.3715153220090388	-1.2035218108405457	1.0361281121206174	6.093507742909311	9.557660418854226	0.8382509207893366	0.9690098261526835
ID33919	33919	5	0.9573311805725098	14.503858758704736	40.67246181420856	0.0	212.0	212	1.4196027995632161	1		24178.637181409315	24201.0	18084.0	31020.0	1.6127151E7	2335.9867474755147	-0.9810525197460964	-1071.8456108242044	-0.003105266767708461	1.1773422320416191E-4	1.4698687991645532	1.380044977894085	-1.5441995266956638	1.0650876041790587	6.3311640511351	9.755939595931435	0.8359017329219038	0.9589632829373649
ID36992	36992	5	1.0	13.802856368764067	41.42419602538429	0.0	231.0	231	1.4046028019234762	1		24288.82082695253	24374.0	16495.0	33110.0	1.58606E7	2925.8759723504754	-0.9810222278702556	-858.2506369482082	-0.020961755126780904	-0.009476354031682996	1.4846593428581438	1.3779658744973287	-0.9021837252512871	1.0774282370379717	6.198076518528649	9.928027680179367	0.7902069387473429	0.9702380952380949
ID31363	31363	5	1.0	13.68746084006055	40.98438251062671	0.0	195.0	195	1.3779599579804618	1		24203.523885350303	24402.0	14945.0	32161.0	1.5199813E7	2786.042596069913	-0.9810537166687325	-899.68318685952	5.764811432648992E-4	0.003883632645359454	1.4470588025196303	1.3327941530322105	-0.6931019348585277	1.0857331563373525	5.965173336467384	9.23988953030562	0.8780098217058873	0.9721146398140976
ID17034	17034	5	0.9867763519287109	13.934928289789916	40.63337168239338	0.0	99.0	99	1.408367778852666	1		23865.82952815831	24010.0	16474.0	32200.0	1.567985E7	2848.113596630177	-0.9810341686761871	-866.884969056907	0.007135308750557357	-3.6938213123787665E-4	1.4555114665915185	1.4002570223539637	1.5519726477019185	1.0394602157714352	6.231348401680268	9.330352725951313	0.8994888277237242	0.9739970282317979
ID45194	45194	5	0.9822123050689697	13.683226198488219	41.56952340436863	0.0	285.0	285	1.3785088366949105	1		24074.320574162695	24274.0	16740.0	30682.0	1.5094599E7	2590.6118359584434	-0.9811054254996145	-965.0731894973659	0.010907454971898982	0.003269613546971441	1.4150301999567545	1.3716680983692344	-1.489562653129389	1.031612677760074	5.969926462631885	9.128326146302484	0.9003192755198894	0.9743987587276961
ID44171	44171	5	0.9585996866226196	14.408804396657379	39.91833383736406	0.0	278.0	278	1.366936101223692	1		24144.551053484596	24385.0	17970.0	30223.0	1.4897188E7	2319.3446358837973	-0.9810057540554797	-1075.3091509315082	0.0031453335315045207	-5.722879151104661E-4	1.4464827625822672	1.3089644444814148	-0.6393859041184883	1.1050588644180739	5.870110813177057	9.344898634285597	0.8447087132715224	0.950731331793687
ID43148	43148	5	0.9870750904083252	14.263619231470537	39.9154558390104	0.0	271.0	271	1.382892023707387	1		24025.36492890995	24180.0	17258.0	32808.0	1.5208056E7	2808.1819935155168	-0.9811098571130262	-888.7039991699635	-0.004568404676826906	0.021420510183184617	1.4930903044047565	1.3312105856459617	-0.7983241953925736	1.121603389053764	6.0079514719480205	9.465173022564311	0.8427119755897257	0.962680883472963
ID9869	9869	5	1.0	13.554700908571212	40.89113846781116	0.0	51.0	51	1.4185366313320333	1		24327.360360360355	24513.0	16367.0	32200.0	1.6202022E7	2805.3307079956435	-0.9810881937550989	-899.7377825128394	-0.0035696519254457206	-0.01489795182865146	1.4835440781625657	1.3934947185693447	1.4546817900379176	1.0646212421139793	6.32165779880607	9.321258983169988	0.914306269622606	0.976505139500734
ID40590	40590	5	1.0	13.890761330719593	40.87659024276051	0.0	254.0	254	1.4564270671471395	1		23927.849645390055	23768.0	16570.0	33599.0	1.6869134E7	2772.2453327127723	-0.981007190598826	-891.6306447233801	6.351212739269644E-4	0.00783672620124125	1.556523343896399	1.3716539277625435	-0.6620957050229745	1.13477846881933	6.663882882651213	10.417025488375018	0.7717022494746394	0.9511533242876525
ID2703	2703	5	0.9906623363494873	14.015487286319866	40.514297084685985	0.0	4.0	4	1.3927037574823689	1		24113.469483568093	24219.0	17249.0	31611.0	1.5408507E7	2567.0036663641226	-0.9810548595972427	-972.878652016179	-0.0034200176784350915	0.010100739197686953	1.499306153041225	1.3156949903045034	-1.0728508814920168	1.1395545047216655	6.093507742909307	9.651720921192608	0.8219922439338964	0.9602996254681648
ID6803	6803	5	0.9907234311103821	13.908683470303446	40.78261397994887	0.0	31.0	31	1.412658322772335	1		24095.836363636365	24136.0	16984.0	31607.0	1.5903252E7	2556.986627565092	-0.9810188117868978	-974.0864091232896	0.009403916712852085	0.014639166273457124	1.4874379053186766	1.3468901935509199	-1.1178332502829722	1.1043497921662189	6.269373410996398	10.114377229407538	0.7701152213229009	0.9537237888647873
ID32403	32403	5	1.0	13.684480923827614	41.26006614822939	0.0	202.0	202	1.396500814695293	1		24128.246894409964	24227.0	15838.0	32087.0	1.5538591E7	2675.4312987118924	-0.9810615607959012	-934.3595658015151	5.443789753581198E-4	0.002775702560850679	1.455263907317732	1.340479798304689	-0.6296762966880327	1.085629122615806	6.126779626060914	9.494183208918225	0.8541357652142441	0.9562314540059347
ID10900	10900	5	0.9968161582946777	13.7417387457679	40.830071592247045	0.0	58.0	58	1.4099782628309294	1		24307.007621951205	24423.0	16819.0	32827.0	1.5945397E7	2760.8145470676945	-0.9810939034320166	-913.7617264003663	0.001598785401315739	0.0023427957131879336	1.4304806392322644	1.4131883792980686	-0.09962650341564776	1.0122363445578182	6.245607780173818	9.378985777988762	0.8922217721484988	0.9675994108983804
ID26773	26773	5	0.9847044348716736	14.19957425853186	41.06097640401552	0.0	164.0	164	1.4078305414580083	1		24179.609160305354	24172.0	17566.0	31521.0	1.5837644E7	2519.8616831200543	-0.9809314731799056	-987.2430763896999	-0.0019826304077044535	0.010943527868315428	1.4812023268978447	1.3569639452488185	-1.0498080012092574	1.0915561405179748	6.226595275515756	9.91315385161194	0.7962268322563842	0.9527272727272734
ID38549	38549	5	0.9968263506889343	13.730623298397388	40.7459436998083	0.0	241.0	241	1.398665933537525	1		24132.558641975298	24227.0	16142.0	32286.0	1.5637898E7	2684.8190132881887	-0.981183853245839	-937.4282824557035	-0.002357013024816378	0.004284405762969421	1.4742242438176134	1.3473300776961432	-1.1541180997274973	1.0941819441442677	6.145792130718986	9.273550465283776	0.8980399389690291	0.9736445783132532
ID42138	42138	5	0.9627729058265686	14.793661189686267	39.842661500111944	0.0	264.0	264	1.3856244745513604	1		23992.977987421385	24209.0	18465.0	31173.0	1.5259534E7	2414.3969057328422	-0.9810561923291402	-1029.276584422971	0.015888490304347764	0.0015298692834340337	1.4534317602732236	1.3417792952302465	-0.9405228287676692	1.0832122432056293	6.031717102770601	9.500598167361115	0.8397479043539918	0.9657534246575342
ID25244	25244	5	0.9790513515472412	14.148641670315417	40.52334026285114	0.0	154.0	154	1.3872613616838994	1		24090.34330708664	24212.0	16646.0	31843.0	1.5297368E7	2603.945297474251	-0.9810703868490707	-958.9579334843899	-0.0022042335726247192	-0.0076523730380694925	1.4918731022129104	1.316010336542617	-1.086003539919053	1.133633270793537	6.04597648126415	9.36236799858138	0.8667720574921546	0.9665653495440729
ID18081	18081	5	0.9968233704566956	14.118793547733924	41.679576923929616	0.0	106.0	106	1.442334805657418	1		24036.520467836235	24044.0	16543.0	34592.0	1.644098E7	2952.005937530843	-0.9809980106921936	-840.7239618639095	0.002864710759686919	-0.008170631414098406	1.5501746654624597	1.3606391028049194	-0.7444587570922329	1.1392989237681161	6.535548476209276	10.293048124186125	0.7751823892334525	0.9456671251719398
ID40097	40097	5	0.9757485389709473	13.999407608463617	40.13432906094221	0.0	251.0	251	1.4105146822008499	1		24067.293313069906	24135.0	17458.0	31165.0	1.5836279E7	2481.195982052914	-0.9810904228175423	-1006.522286213131	-0.003599390370233578	0.009918566100606367	1.4899486859011504	1.3519965695053342	-1.1635596385863727	1.1020358479506274	6.250360906338318	9.285327869917227	0.9110043945431288	0.9798807749627421
ID11938	11938	5	0.9853402972221375	13.990710457238242	40.705984358171186	0.0	65.0	65	1.4137289241558422	1		24278.969696969725	24402.0	17400.0	33529.0	1.602412E7	2764.3521478385114	-0.9811098578555117	-912.3244115305947	0.005394544083517777	-0.008631980315045399	1.4538756335974177	1.411051368208296	-1.3086924807594633	1.0303491895149774	6.278879663325427	9.358616942347936	0.9008835995314629	0.9749077490774907
ID8357	8357	5	1.0	13.739913357486543	40.86630876956371	0.0	41.0	41	1.4035252392010609	1		24213.696784073512	24385.0	16434.0	32204.0	1.5811544E7	2749.1897066023685	-0.9810842898585409	-913.6293804440895	0.008423114113525452	0.004541879756745131	1.425346095721759	1.4102372797606542	-1.514129909117889	1.0107136693788645	6.188570266199629	9.635863955740584	0.8375656750241397	0.953846153846154
ID33445	33445	5	0.9744522571563721	14.056428902597975	40.58577210571365	0.0	209.0	209	1.3937896865030959	1		24178.014062500028	24270.0	18180.0	32723.0	1.5473929E7	2637.1758121668113	-0.9811891322930295	-956.4349503643668	0.015749525652460634	-0.009477360443864472	1.4715907250882108	1.372148982193567	-1.1352044734809321	1.0724715349317773	6.103013995238341	9.032221327217796	0.9400805941259276	0.9824024483550112
ID28840	28840	5	0.9902833104133606	14.286906377685522	40.45853110364935	0.0	178.0	178	1.4180032466050239	1		24187.11161387631	24310.0	17184.0	33093.0	1.6036055E7	2888.531493149985	-0.9810516443537775	-867.0761487585286	-0.0037998957823066706	-0.0012063091100079863	1.4580407007462701	1.4127828727706075	-0.8560602186003051	1.032034524800621	6.316904672641551	9.60168296449283	0.8610323388199185	0.9651416122004356
ID23722	23722	5	0.9577176570892334	14.873078287879261	40.25488607226959	0.0	144.0	144	1.3817975304423666	1		23998.047619047626	24186.0	17864.0	31422.0	1.511877E7	2355.2794522531226	-0.9810239566783413	-1053.506969449375	0.0052109119521520295	-0.0065146219069565775	1.4681668060792241	1.3283854001998256	-1.0468676094512206	1.105226544840354	5.998445219618987	9.214454247030806	0.8877881117512241	0.9677914110429447
ID13484	13484	5	0.9721451997756958	13.978607017845544	40.730838992742996	0.0	76.0	76	1.3719077987476525	1		24054.723027375196	24324.0	17525.0	31120.0	1.4937983E7	2485.5354263056674	-0.9810937901899378	-1004.4225458322319	-6.207726504316943E-4	-0.0037817533906479993	1.4310293008155368	1.3433036477375513	1.895372645788696	1.0653058995453015	5.912888948657709	9.215824337921775	0.8748653381886259	0.9635941130906276
ID27821	27821	5	0.9949885606765747	14.046251720665728	41.62478451080049	0.0	171.0	171	1.416401887261187	1		24161.573373676278	24183.0	17183.0	32859.0	1.59708E7	2790.2415828098974	-0.9811569334409148	-901.7793697232376	-3.693144190539036E-4	-0.00963913549260987	1.4443703466333957	1.4146925002720303	-0.653655825137109	1.0209783018964607	6.302645294147994	9.504746713064767	0.8767012667714535	0.9671772428884026
ID36525	36525	5	0.9951765537261963	14.033744666947527	41.09506321468112	0.0	228.0	228	1.4647140590210517	1		24231.64033850494	24123.0	16893.0	33188.0	1.7180233E7	2745.02366781146	-0.9811273167725175	-917.8219373503324	5.264123048546488E-4	0.01348277964181416	1.5567582241843336	1.3693646672112156	-0.8451420813903086	1.136847080591582	6.739932901283462	10.742490083045107	0.7339314768722424	0.956169925826028
ID5294	5294	5	0.9810393452644348	13.947510355764521	40.78059780884394	0.0	21.0	21	1.4029861474818455	1		24177.996923076906	24296.0	17638.0	33033.0	1.5715698E7	2668.3245073296066	-0.9810037480746254	-935.8676057190188	-0.024497827943586466	-0.0062155671646633255	1.4509119232450538	1.3731263103079239	-0.39014911893924953	1.0566485489012927	6.183817140035112	9.539800204606625	0.8538625072514027	0.9680059523809522
ID21167	21167	5	0.9838948249816895	14.01224751160752	40.51542927506709	0.0	127.0	127	1.4067554511588214	1		23999.2159264931	24172.0	16874.0	32136.0	1.5671488E7	2716.979010328943	-0.9811050425815051	-917.2978082899634	-5.331549873882907E-5	-0.009990669662655868	1.4763840082530257	1.3656062717347428	-1.4023282342324488	1.0811198211454909	6.217089023186721	9.296834788820622	0.9039131895940592	0.9827197595792637
ID30898	30898	5	0.98197340965271	13.703839538145258	40.91773863862106	0.0	192.0	192	1.3763120084676232	1		24256.1050955414	24549.0	16900.0	31348.0	1.5232834E7	2576.371948374211	-0.9810607816510774	-975.385653189914	0.010918242718653909	0.014616423133119553	1.435314715627587	1.3355327828685686	2.370247405499546	1.0747132036285163	5.950913957973836	9.087285097957013	0.9055766753692404	0.9697908597986055
ID46258	46258	5	0.9791657328605652	14.452552294389628	40.16506667171735	0.0	292.0	292	1.4217327374445219	1		24034.855007473838	24116.0	17544.0	33501.0	1.6079318E7	2709.6396569033045	-0.9811014860302388	-920.9716039317949	0.00370637807883185	0.008114976928060713	1.442634675938627	1.423746232368319	-1.3132782152166045	1.01326672067036	6.350176555793151	9.201670552077868	0.9424586483162897	0.9874353288987436
ID29876	29876	5	1.0	13.608932535261335	41.1326738490416	0.0	185.0	185	1.3719077987476522	1		24107.10551948052	24316.0	16274.0	30924.0	1.4849977E7	2615.146797832464	-0.9811251295191175	-958.3395494654872	0.005158756486606723	0.005303058787211236	1.4392470946241784	1.3391670146487586	-0.9303456949472614	1.0747330832380673	5.912888948657708	9.162483265205095	0.885081366385258	0.972634870992963
ID3766	3766	5	0.9768024682998657	14.080865326142378	40.34408338109894	0.0	11.0	11	1.3992066897663258	1		24071.55813953489	24224.0	17859.0	31733.0	1.5526155E7	2459.487923609633	-0.9810811505091739	-1015.0786970870901	0.006546598177754449	0.005290707086438149	1.5049481085639553	1.324560975592791	-1.129832580483106	1.1361863563060466	6.150545256883494	9.099935596692605	0.9333549715903103	0.9877862595419846
ID15031	15031	5	0.9909822940826416	14.258991008218471	40.40126436889857	0.0	86.0	86	1.4169358747965621	1		23898.977341389716	24010.0	17192.0	32541.0	1.5821123E7	2768.6590217302587	-0.9811138253103694	-896.8405440636096	-0.007232002082527867	-0.017890839085478425	1.4670047418674597	1.4040709546983023	-1.3406474187476567	1.0448223695238252	6.307398420312518	9.344599075968103	0.9076925753133472	0.9836916234247591
ID16568	16568	5	0.9755319356918335	14.14998509280938	40.49000398116885	0.0	96.0	96	1.3899852232535743	1		23825.567187500015	24004.0	17164.0	31506.0	1.5248363E7	2585.0275483713326	-0.9810914179210691	-956.4418742054323	0.007834987372517343	0.009163654584096109	1.4657790393520729	1.3438810695574825	-1.3438594533180814	1.090705920751402	6.069742112086731	9.124738597366509	0.9160923149221389	0.9777947932618681
ID2241	2241	5	1.0	13.628817509963964	40.83137119084388	0.0	1.0	1	1.397583793388256	1		24159.561919504657	24372.0	16205.0	31879.0	1.5607077E7	2775.6725023579565	-0.9811396517491362	-905.5906872044199	0.006773551292246807	-6.0274434851562E-4	1.4273791168797543	1.3765304646053125	1.4814535803037718	1.036939721700254	6.136285878389952	9.587574160266444	0.8388763986382859	0.9598513011152413
ID19138	19138	5	0.9968323707580566	14.377215660125998	41.36707275699741	0.0	113.0	113	1.4475701579181801	1		24138.321325648423	24041.0	16873.0	34130.0	1.6751995E7	2779.1564468472257	-0.9810684067443304	-900.1941577363048	-0.0031443801320950415	3.598132382242224E-4	1.5336809791864918	1.4049823828185635	-0.8551190651903253	1.0916015730458795	6.583079737854438	9.912394765106319	0.8419412740385044	0.9551724137931036
ID20162	20162	5	0.968978762626648	14.072593531802331	40.551178292781664	0.0	120.0	120	1.3691479733843261	1		24022.18138041733	24232.0	17609.0	30571.0	1.4965819E7	2445.6473095825145	-0.9810652901947433	-1017.8595782691644	9.505698428412371E-4	-0.0069221486655261216	1.4425734523133062	1.3173926755532352	-1.1685530608303822	1.0950216128289174	5.889123317835128	9.388098941579733	0.8396633484823234	0.961210240496509
ID26307	26307	5	0.9896633625030518	14.571566202194786	41.04772933816266	0.0	161.0	161	1.4046028019234773	1		24153.231595092027	24163.0	17906.0	31842.0	1.5747907E7	2513.69692433024	-0.9811250006016159	-998.9177343150224	0.017676119492980834	0.011881148845530758	1.4578802282781274	1.3251444015167544	-0.5138010163768053	1.100167066026498	6.1980765185286595	11.249409119403813	0.6154706882454513	0.9428778018799712
ID22725	22725	5	0.9513590931892395	14.099349553257113	40.84232585664656	0.0	137.0	137	1.3708045353615301	1		23895.75806451612	23980.0	18087.0	31511.0	1.481537E7	2484.0904465951694	-0.9810818596071424	-997.7235082459597	0.010626248267896056	0.017120721588992863	1.455666130666318	1.2929656752528613	-1.0908379514444968	1.1258350925531242	5.903382696328677	9.806431835002188	0.7714162342582986	0.9531849577897159
ID7880	7880	5	0.9917901754379272	13.747614444298547	40.883363720625105	0.0	38.0	38	1.400827705976782	1		24181.53917050695	24335.0	16762.0	32566.0	1.5742182E7	2729.2409707719526	-0.9810085039589194	-915.3467603679661	-0.0014062429851498344	0.01080255585080615	1.4368948299096431	1.3904625247183366	2.8599708730090416	1.0333934243935932	6.164804635377049	9.702433942817112	0.8229392814044535	0.9494875549048318
ID39624	39624	5	0.9484848380088806	13.881783446550187	40.38643947114828	0.0	248.0	248	1.3807021695643615	1		24096.895238095236	24126.0	18350.0	30674.0	1.5181044E7	2297.425873799908	-0.981012531105596	-1083.819740557507	-2.77948138119628E-4	3.16663396667959E-4	1.4557588928008782	1.3336540001076298	2.195766843545857	1.0915566501381875	5.988938967289958	9.535875287365695	0.8276345763666377	0.9610983981693366
ID6347	6347	5	0.9713667631149292	14.06071346287268	40.82738028267487	0.0	28.0	28	1.4201355835187586	1		24063.536842105263	24040.0	17762.0	31803.0	1.6002252E7	2530.185661953857	-0.9811082355847415	-987.8283032363004	0.009992268943229049	0.022246304148181437	1.4874074209643342	1.3536834140858691	-1.1374966362682248	1.098785288707085	6.335917177299616	10.900270924045257	0.6701079507488249	0.9387323943661976
ID17611	17611	5	0.9719706773757935	14.073595350302249	40.63142520696223	0.0	103.0	103	1.3823448853976597	1		23938.33704292525	24089.0	17175.0	31869.0	1.5057214E7	2571.4518262066345	-0.9810865737732273	-965.7899972113573	0.013374250155294469	9.877467461710432E-4	1.45387268388251	1.3442425245671454	1.909569783051873	1.081555342367008	6.003198345783507	9.11068523888893	0.9088463584283557	0.9767981438515083
ID24782	24782	5	0.9926360249519348	13.71825680666937	41.41661587795165	0.0	151.0	151	1.3850784156239273	1		24044.195275590566	24201.0	15639.0	31514.0	1.5268064E7	2677.623357585614	-0.9810927592719252	-931.9072084826195	-0.004010978119643751	-0.009322463216275799	1.4685232544506661	1.326487063800534	2.081067192275618	1.1070769512393002	6.0269639766060825	9.130707916567973	0.9084469247732447	0.969418960244648
ID10448	10448	5	0.9936789870262146	13.580327006055562	40.89618461404364	0.0	55.0	55	1.4099782628309292	1		24366.307458143085	24566.0	16474.0	32330.0	1.6008664E7	2844.950366035134	-0.9810451552418938	-886.5715427584572	-0.0036655407815865053	0.005702080703511976	1.4519493413252453	1.38508113678652	1.6569098402177125	1.0482774638703578	6.245607780173816	9.472838950068256	0.8746297866619255	0.9690265486725661
ID12496	12496	5	0.9895035624504089	13.91699738477215	40.950261402583116	0.0	69.0	69	1.419069815576132	1		24215.671191553556	24379.0	16913.0	32340.0	1.605499E7	2688.901851434179	-0.9811158080609219	-935.7792777760235	-0.007355760624920475	-0.002860017518076323	1.4417695622625064	1.4225175002078063	1.1810991219353695	1.0135337962815134	6.326410924970586	9.513820002433432	0.8783293609243019	0.9694100509832485
ID41681	41681	5	0.9665980339050293	13.915222177055416	40.469670311864604	0.0	261.0	261	1.3861703183679048	1		23945.992125984256	23997.0	17300.0	31650.0	1.5205705E7	2521.8683384232586	-0.981105617884039	-986.1057476574326	0.004778810701323948	0.010849487946688576	1.4495295195452924	1.3270952354533654	1.9434220243687739	1.0922573458340394	6.036470228935119	10.003241018998729	0.7580737550753005	0.9599395313681028
ID43730	43730	5	0.9710171222686768	14.09669336108608	40.228416406579974	0.0	275.0	275	1.3943323338612066	1		24131.315217391304	24261.0	19017.0	31609.0	1.5540567E7	2432.97014336878	-0.9810574917128735	-1027.3801762170153	-0.002858760005948508	-0.013722386270501407	1.4502013819641393	1.3479869460893232	-1.1913714704430773	1.0758274671511863	6.107767121402847	9.617297387124166	0.829824480481114	0.9647147147147146
ID9427	9427	5	0.9828378558158875	13.699541254996147	41.445681017534305	0.0	48.0	48	1.3894408781286234	1		24302.51567398122	24373.0	16709.0	32309.0	1.5505005E7	2699.6420418983375	-0.9811118268970892	-935.1980691000609	-0.004455678917598078	0.005008814769490305	1.484579636712399	1.3283561410624065	-0.6608733334110287	1.1176066348630318	6.064988985922201	9.450069371645284	0.853433894988984	0.9579579579579577
ID31955	31955	5	0.9946222305297852	13.989052093886968	40.444129479120505	0.0	199.0	199	1.4105146822008514	1		24245.149162861497	24273.0	15867.0	33371.0	1.5929063E7	2918.389036639896	-0.9809910989237433	-857.4715649180906	-0.0010555617469060244	-7.155086610093987E-4	1.5695965464593553	1.2731725642654472	-0.9308778662447951	1.232823099172679	6.25036090633833	9.53945691409146	0.8631129989273687	0.9647835656639768
ID38101	38101	5	0.954574704170227	14.091378509078151	40.37126286940984	0.0	238.0	238	1.3817975304423669	1		24155.468354430384	24269.0	18376.0	31805.0	1.5266256E7	2414.676169541442	-0.9811214297382558	-1039.7770398595642	0.006962202048364192	0.003486232222965907	1.4569367457303686	1.3496618161897016	-1.021303588923409	1.079482821736426	5.998445219618989	9.38045482264761	0.8566447718479678	0.9618902439024393
ID16091	16091	5	0.963384211063385	14.02120981815686	41.53130895829568	0.0	93.0	93	1.3768615441287566	1		23793.846889952158	23808.0	17430.0	31861.0	1.4918742E7	2595.2327292579903	-0.9810674924684004	-950.1870258170887	9.425954411305177E-4	-0.001906983534994784	1.4132638690057286	1.3569668205238472	-1.1954893984303518	1.041487417105857	5.955667084138341	9.159957264448428	0.8919764375130816	0.9705654531371037
ID14559	14559	5	0.9968136548995972	14.231437616957026	40.4612605327125	0.0	83.0	83	1.4265134700231525	1		24001.491827637463	24065.0	16352.0	33529.0	1.6153004E7	2974.605690706936	-0.9809490758431805	-830.9391892533313	-0.001918343969063513	0.020180270191055772	1.478512532466769	1.3971425727019784	-1.1371593212603268	1.0582402693573545	6.392954691273804	9.496973670653276	0.8907196279400692	0.9767610748002904
ID32991	32991	5	1.0	13.676709975947498	41.073420649117274	0.0	206.0	206	1.386715947327578	1		24207.55118110236	24396.0	15537.0	31650.0	1.5371795E7	2741.563143855244	-0.9810027762639066	-911.9325138785986	-0.01175150757968829	0.017715614063920984	1.4728291686786374	1.3330299230231528	-0.7935468277644396	1.1048732989717416	6.041223355099634	9.176327650450773	0.9015647696419442	0.9776923076923073
ID36069	36069	5	0.9842804074287415	14.498830186026451	41.395677025747915	0.0	225.0	225	1.4402353361229006	1		24172.071428571435	24057.0	18764.0	33155.0	1.6582041E7	2644.4459647691688	-0.9810913307407534	-948.5443466746297	-0.020491324095850038	0.0031832864569027266	1.474523954727211	1.432125404035051	0.8990060963063052	1.0296053338434616	6.516535971551212	9.980301276842157	0.8221278449845231	0.9661733615221986
ID42725	42725	5	0.993613064289093	13.581176663694238	41.245730052602255	0.0	268.0	268	1.4024468485391894	1		24055.12480739599	24136.0	16274.0	32250.0	1.5611776E7	2742.7585850189885	-0.9809776320937389	-904.5749460899953	-0.0032555443517584748	-0.011481318478540581	1.4686431787740317	1.3660158714060606	-0.812857491726697	1.0751289275009193	6.17906401387059	9.664551364724336	0.8313217847342722	0.9665427509293676
ID35559	35559	5	0.989736020565033	14.321713186916778	40.834576283227356	0.0	222.0	222	1.482170082797865	1		24216.566712517197	24148.0	18092.0	34202.0	1.7605444E7	2754.0615002692066	-0.9809595169021529	-906.0289079904636	-0.003788011116249879	-0.002420193739728826	1.5216005952665923	1.4545340919776426	-1.1634910342415665	1.0461085812005708	6.9015391908770045	10.389013795120954	0.8035394003877464	0.9680000000000001
ID11497	11497	5	0.9838423132896423	14.043227191993386	40.507673830114484	0.0	62.0	62	1.415867698335057	1		24279.08157099699	24443.0	17360.0	32720.0	1.6072752E7	2777.2059173575317	-0.9811697202532367	-911.0485745581896	-0.008544103489990289	-0.015493986967108943	1.4589424361515553	1.400022308234595	-1.2217408516730999	1.0420851350513531	6.297892167983492	9.368607187469097	0.9016853725988103	0.9771386430678465
ID3306	3306	5	0.9653849005699158	14.0620125069101	40.510949080237886	0.0	8.0	8	1.3888963196604707	1		24105.265625	24222.0	17654.0	31154.0	1.542737E7	2464.6108959225344	-0.9810063188499871	-1010.3136360269327	0.009437236666016237	0.02621629803300498	1.4561155164581698	1.3337746900761998	2.0806425301039613	1.0917252571159382	6.0602358597577	10.209028292871619	0.7306856463672651	0.9543413173652701
ID28396	28396	5	0.9854946136474609	13.858362240529058	41.20533844655273	0.0	175.0	175	1.3867159473275776	1		24198.364353312325	24375.0	16556.0	32056.0	1.5341763E7	2581.1909955492547	-0.9810311261834818	-969.6993515491449	0.017357421724235343	0.005622851068342018	1.4701771131810355	1.3498330575964055	-0.6779107821347224	1.0891547698490374	6.041223355099629	9.163400362918871	0.9041103329813764	0.9724560061208877
ID45804	45804	5	0.9952399134635925	13.802913945017316	40.728036381015	0.0	289.0	289	1.4142639209296402	1		24047.571644042207	24115.0	15908.0	33232.0	1.594354E7	2901.486292828672	-0.9809410211754452	-853.147197539875	0.00922959821731446	0.011904728314960592	1.48611150071689	1.36309344998902	-0.5255331919550048	1.090249168704362	6.283632789489944	9.554573951490276	0.8649639533007719	0.9586656997824516
ID29422	29422	5	0.9960414171218872	13.789839596972227	41.69420856816144	0.0	182.0	182	1.3790574969501457	1		24123.75435816167	24335.0	15519.0	30518.0	1.5222089E7	2622.402806746923	-0.9810590723457081	-952.9484438512179	-0.0021084361182607935	-0.0031371222275261455	1.432195848596682	1.3453963317070594	-1.2749294420376107	1.0645159458547728	5.9746795887964055	9.316242068330425	0.8650534745917848	0.9669230769230766
ID27375	27375	5	1.0	13.86277157348184	41.550165845935936	0.0	168.0	168	1.3932468277925307	1		24357.366197183102	24427.0	16158.0	32928.0	1.5564357E7	2885.544428050572	-0.9809210566976039	-867.9851511624917	0.0035461686054245817	0.011066206825153444	1.4091215110284305	1.3939466035498769	-1.310929798481812	1.0108862903642857	6.098260869073814	9.351223682233462	0.8763527857865738	0.9639368895567247
ID46831	46831	5	1.0	14.105080775822291	41.37258411609136	0.0	296.0	296	1.4755201058309073	1		24066.23783031992	23941.0	17570.0	35097.0	1.7303625E7	2842.8515957480254	-0.9810740949404126	-877.6657729757828	-0.012200525881007762	0.008088972375633278	1.555600731868605	1.409585581753807	-0.7146981207979644	1.103587289771456	6.839748550738288	10.595062646154938	0.7656723114028755	0.9529801324503306
ID30449	30449	5	0.9885323643684387	14.05478839564031	41.196941321134865	0.0	189.0	189	1.4433833952584156	1		24203.1044992743	24108.0	17209.0	33957.0	1.6675939E7	2691.5862916181645	-0.9811158926544128	-934.3651119572353	0.013208591858204194	5.035466802844209E-4	1.5332384293057422	1.3786774118495462	2.3625342409917676	1.1121081814554767	6.545054728538313	9.845987699091749	0.8484076360276205	0.9669943820224718
ID7413	7413	5	0.9968231916427612	13.766364879197804	40.8552069953952	0.0	35.0	35	1.3921604753249772	1		24135.331250000007	24301.0	16691.0	32304.0	1.5446612E7	2675.72846523693	-0.9811014401354928	-936.5401986049043	0.016844607332652375	0.018657724208713637	1.4339067101476435	1.3910403924154064	0.388888548747369	1.030816012220755	6.088754616744797	9.42732979451489	0.8609163098962874	0.9711902956785448
ID18679	18679	5	0.9918039441108704	14.03677137180973	40.68763442490008	0.0	110.0	110	1.4147987153979622	1		24091.138972809673	24175.0	16761.0	33445.0	1.5948334E7	2925.192137738064	-0.9810915495964553	-854.6465176716589	-2.4711753033381583E-5	0.0047134482350104845	1.4574292768193675	1.3922369231338256	-1.0359626239853408	1.0468256175384276	6.2883859156544615	9.671016683281522	0.8448989791565418	0.9593908629441628
ID22263	22263	5	0.959265947341919	14.741118681276472	40.29243347928439	0.0	134.0	134	1.3899852232535737	1		23925.070643642044	24074.0	17855.0	32446.0	1.524027E7	2508.2350562104207	-0.9810552857026683	-987.9168955450065	-0.012231864052567465	-0.006108771000096976	1.4605678418894876	1.3405686451216738	-1.1543051910672477	1.0895136531832894	6.069742112086725	9.303164285260006	0.8812897578821562	0.9572713643178414
ID35063	35063	5	0.9765766263008118	13.863108841087975	40.69232641338135	0.0	219.0	219	1.399747237087927	1		24186.39291217257	24410.0	17528.0	32168.0	1.5696969E7	2587.8032501988646	-0.9810340523779606	-966.8951480665869	-0.0021771065888854108	-0.0032642824047931043	1.447282322012965	1.3650105575436058	-1.528267477104572	1.0602718887518428	6.155298383048017	9.494804771143462	0.8579992255953536	0.9592592592592595
ID13048	13048	5	0.9873601794242859	14.199266785706408	40.61158869405524	0.0	73.0	73	1.400287575744257	1		24116.463790446815	24220.0	17603.0	32700.0	1.5651585E7	2667.6682955111028	-0.981069781992135	-937.0355748086325	-0.007271466234264911	-0.01719279638544946	1.4595199438110966	1.3670484291164726	-1.409299914517665	1.06764318858432	6.160051509212528	9.25235855425886	0.9042516265588928	0.9803328290468988
ID19707	19707	5	0.9935807585716248	14.27355914150702	40.603165479724034	0.0	117.0	117	1.3943323338612075	1		24182.291277258562	24300.0	17134.0	32454.0	1.5525031E7	2754.9959606900234	-0.981066336030222	-909.6413327894282	0.007757866950161608	0.003264103871394508	1.4490333782691316	1.3677005439644239	2.680776317108001	1.0594668435745123	6.107767121402855	9.552119816773546	0.84118750114647	0.961826347305389
ID5884	5884	5	0.9929420948028564	13.800368680113063	40.68518568438253	0.0	25.0	25	1.424921674693793	1		24087.10730253353	24219.0	16396.0	32672.0	1.6162449E7	2836.369713674169	-0.9810866443333681	-881.0297582235901	-0.00566651180750695	7.430928483712949E-4	1.4743786160019603	1.4059511663708266	-0.9775748090346144	1.048669862273926	6.378695312780259	9.615465214437299	0.8669641112532664	0.9682539682539681
ID25852	25852	5	0.9806318283081055	14.063471207233082	40.78682739972202	0.0	158.0	158	1.4126583227723346	1		24087.792424242434	24194.0	17580.0	32351.0	1.5897943E7	2657.424380434378	-0.9810728688441761	-939.6855631447087	-0.007241456146830783	0.009938641827117135	1.4818317230721187	1.376504386157743	-1.1800952314481554	1.076517981325419	6.269373410996394	9.45162044477804	0.8819042907815297	0.9691403379867743
ID23295	23295	5	0.927571713924408	14.425438584588951	40.4350751561048	0.0	141.0	141	1.3927037574823686	1		23950.917573872484	24048.0	18302.0	31900.0	1.540044E7	2414.0685298945273	-0.9811596204135355	-1033.3622097891569	0.002472854227160651	0.006844098334472113	1.4962398049034236	1.3178479471684919	-1.2393089785901696	1.135366039851731	6.093507742909306	9.418167429826648	0.8632655654320426	0.9660889223813107
ID37632	37632	5	1.0	14.246692921690583	40.36025004217013	0.0	235.0	235	1.4164018872611879	1		24322.86404833838	24378.0	16478.0	33300.0	1.6101736E7	2994.1359333772125	-0.9810536376206368	-841.2791147608092	0.005078786603699189	-0.004270691129419116	1.4632286209318541	1.4091139746366244	-0.5048933590112933	1.0384033139045297	6.302645294148003	9.447215869039653	0.8874114990981691	0.9678832116788323
ID39168	39168	5	0.934994101524353	14.397514254087252	39.973343674597054	0.0	245.0	245	1.4029861474818441	1		24065.986175115206	24066.0	18501.0	32171.0	1.5666957E7	2498.609084724963	-0.9810475784026713	-997.1504859442297	-0.003403264803877085	0.005478698294219536	1.4516209388353645	1.3792762063630752	-0.9110593294033855	1.0524512292306198	6.183817140035101	9.456653874944264	0.8689434531532698	0.9651335311572695
ID20737	20737	5	0.9812500476837158	13.944819576338613	40.73459279673623	0.0	124.0	124	1.4046028019234773	1		23999.430107526867	24174.0	17150.0	32739.0	1.5623629E7	2735.369992571639	-0.9811078093954821	-911.274589717444	0.01669807972640539	0.009869040687484034	1.4463096326812626	1.3940900647461336	0.9925381961626265	1.037457815140974	6.1980765185286595	9.386820033683891	0.8839543033985106	0.973134328358209
ID24322	24322	5	0.9919561147689819	14.089098260568	40.56788863293277	0.0	148.0	148	1.4094416393051823	1		24029.941984732817	24120.0	16822.0	32964.0	1.5739612E7	2905.492098780967	-0.981074214971276	-857.4542908229816	-0.0026055597748090853	0.013731476442640951	1.4571013083871056	1.3948756332861019	1.270016293071385	1.0446101957881435	6.240854654009296	9.327722905932667	0.9013690873746306	0.9762081784386615
ID41223	41223	5	0.9858826398849487	13.82381370892112	40.44182084559617	0.0	258.0	258	1.3970424089815823	1		23973.392857142833	23982.0	16584.0	31920.0	1.5438865E7	2708.1444295556016	-0.9811490504893179	-921.4874682463909	0.0030645998131876464	0.012734418609450843	1.4865137619655666	1.3255721387801804	-1.0411113965101337	1.1214129495309761	6.131532752225434	9.928352838953918	0.7816719190724271	0.9555555555555552
ID8968	8968	5	0.9918459057807922	13.778877163197668	40.931901401990665	0.0	45.0	45	1.4105146822008519	1		24223.0503816794	24326.0	16712.0	32887.0	1.5866098E7	2739.613396389716	-0.9810473954287808	-915.3572686125513	-0.009319564159633078	0.0029207558213631617	1.4536512253275362	1.4080032557390305	-0.44837923185273554	1.032420357980313	6.250360906338334	9.310739785222939	0.9060383500048569	0.9683357879234169
ID21780	21780	5	0.9926629066467285	14.10465807223149	40.867822226851935	0.0	131.0	131	1.415333307790136	1		23989.3716012085	23983.0	17268.0	32400.0	1.5880964E7	2623.345128844454	-0.9809303564688311	-940.782081189414	0.015869589369122684	0.01744722670622863	1.5217568086808297	1.3584066937266095	-1.1888541174218565	1.1202512588524507	6.293139041818975	9.830010427819671	0.8184068093992214	0.9742457689477557
ID4375	4375	5	1.0	13.697943597190042	40.667770133317056	0.0	15.0	15	1.3954169955062645	1		24122.88491446346	24314.0	17056.0	31366.0	1.5511015E7	2615.2239914920297	-0.9810760741568705	-956.4049074856158	-0.011911757065109918	-0.0020751713780360367	1.4592258684103272	1.3633402393129277	-1.3177772869088082	1.0703314010196914	6.117273373731888	9.283874153460145	0.8918858288309808	0.9691265060240961
ID15639	15639	5	0.9912441968917847	14.130115367302645	40.54378021913792	0.0	90.0	90	1.3954169955062645	1		23835.17472698909	23978.0	16856.0	32197.0	1.5278347E7	2668.481759479121	-0.9811545299823771	-930.0676459094047	-0.016540842412227388	-0.011715412946767746	1.472761958936214	1.3539335261640248	1.8528143607164063	1.0877653374230674	6.117273373731887	9.559795001486332	0.8411444702285378	0.9787072243346006
ID17175	17175	5	0.9698107838630676	14.219830892508389	40.521695118347616	0.0	100.0	100	1.3997472370879267	1		23862.43343653254	24035.0	17668.0	31568.0	1.5415132E7	2486.4106200568376	-0.9811524082908517	-999.2001314793418	-0.01445820269475431	0.0030249088820953353	1.4590198369994591	1.361723973384731	-1.280805366244444	1.0714505035648945	6.155298383048015	9.664975606899688	0.8280516941401833	0.9671396564600447
ID10012	10012	5	1.0	13.543851659121792	40.99518002190943	0.0	52.0	52	1.40244684853919	1		24292.52615384618	24471.0	15982.0	32644.0	1.5790142E7	2868.2105006785046	-0.9810348194765802	-876.2319688194918	-0.009131598907039086	0.0016134178212531746	1.4353809181956974	1.3831032259865286	-1.0812076729337825	1.0377973901202353	6.179064013870596	9.375375993920143	0.8833954757502462	0.9774436090225561
ID34588	34588	5	0.9509351253509521	14.0536656465932	40.925027010255405	0.0	216.0	216	1.4062175977837201	1		24220.97108066972	24183.0	18566.0	32794.0	1.5913178E7	2591.0468963296425	-0.9809006570197542	-960.1804761566168	0.01730802831556193	0.007091840115526495	1.4911341948665973	1.3362844710124666	-0.7777269842254991	1.1158808077271192	6.212335897022208	10.270802818516973	0.740041390566129	0.9505454545454546
ID43292	43292	5	0.9918572306632996	13.980645346795173	40.28058611890072	0.0	272.0	272	1.3702525705574478	1		24099.416129032255	24139.0	16831.0	31655.0	1.4941638E7	2630.459738142408	-0.9812326351861924	-958.0177275453859	0.022265519941679857	0.0075351978867465	1.4603977850732726	1.3044538951556164	-0.5722399724863776	1.1195472607324712	5.898629570164153	9.80157572962753	0.7715590828514802	0.9487767584097858
ID31518	31518	5	0.9968216419219971	13.768897728196473	40.56296519186857	0.0	196.0	196	1.4029861474818455	1		24267.990797546026	24362.0	15727.0	32556.0	1.582273E7	2886.817006674083	-0.9810323695733697	-869.5905677153008	0.019151413979758652	0.002487717268499612	1.4757119972373194	1.3687280564374305	-0.9305943953912414	1.0781630363290355	6.183817140035112	9.39673974081376	0.8800596426249848	0.9665676077265978
ID34080	34080	5	0.975126326084137	14.304137421794662	40.3569244817024	0.0	213.0	213	1.3899852232535739	1		24169.340093603754	24291.0	17880.0	32003.0	1.5492547E7	2469.116161408898	-0.9810509868934449	-1013.5805058566932	-0.00414508490139481	0.0074182759542119284	1.4974028538289044	1.319390548721184	-0.9183327633034551	1.1349201002540592	6.069742112086727	9.62507166821591	0.8233266241197489	0.9601503759398499
ID38689	38689	5	0.9968324303627014	13.834704075703465	40.56430258817429	0.0	242.0	242	1.4370803808856278	1		24131.258443465485	24082.0	16732.0	33174.0	1.6433387E7	2748.538776094852	-0.9810854139680131	-910.7896286704472	-0.00405482991901801	0.0011518837472540944	1.571961795171621	1.3374703744773724	-1.0728820565749604	1.1753245717953775	6.488017214564124	10.002088364267538	0.814967863209696	0.956552207428171
ID32547	32547	5	0.9955644011497498	13.865747375787475	41.185489555308884	0.0	203.0	203	1.4491370753798958	1		24158.695402298814	24172.0	17133.0	33888.0	1.6814452E7	2844.726462536441	-0.9810758425425293	-880.5397991020643	-0.0036264678756364	0.0037645145043295413	1.540678809006913	1.3949589875996031	-0.8958770297072197	1.1044617244683728	6.597339116347986	9.953609273553138	0.8367919527656803	0.9612188365650968
ID2852	2852	5	0.988602876663208	13.992011651667834	40.43956750256185	0.0	5.0	5	1.3932468277925318	1		24059.045171339574	24242.0	17260.0	31334.0	1.5445907E7	2573.7445958070966	-0.9811309846894285	-972.1218166843594	0.0012265769585334807	-0.004987972569674103	1.477123466837939	1.3457393615210482	-1.1733816364545955	1.097629681551702	6.098260869073822	9.686312257722069	0.8167684093871531	0.9632132132132128
ID6948	6948	5	1.0	13.773872192272563	40.65754227970744	0.0	32.0	32	1.40621759778372	1		24087.774885145504	24290.0	16294.0	32185.0	1.5729317E7	2745.1317226511565	-0.9810906757420597	-910.5349699329411	-0.006504144937194397	0.0010540842833953064	1.4337587370918583	1.3905653819027455	-1.4187975312780092	1.0310617219091203	6.212335897022206	9.439390770329881	0.8761467677463811	0.9695845697329383
ID14116	14116	5	0.9874501824378967	14.234100319389452	40.61847574038088	0.0	80.0	80	1.420668167667809	1		24058.39162929744	24042.0	16935.0	31806.0	1.6095064E7	2586.4719015089063	-0.9810351958116128	-962.3322640663687	-0.0029459200752988348	0.017771940854412516	1.5053643687977745	1.3620394854091158	1.9041530251048389	1.1052281412719898	6.340670303464134	9.761723626707736	0.8361650677454989	0.9617880317231435
ID26916	26916	5	0.9747053980827332	13.843026914198248	41.38106245599548	0.0	165.0	165	1.3801541631250074	1		24268.40412044373	24423.0	17044.0	31447.0	1.5313363E7	2593.7059060162605	-0.9810570710307652	-969.1647828420357	-8.502563020718912E-4	0.00926732470901074	1.453195489720656	1.3378098573310289	-0.894112084891735	1.0862496503201322	5.984185841125438	9.426828373430897	0.8462208771971651	0.9530658591975774
ID45352	45352	5	1.0	13.838864988312293	41.6734492137588	0.0	286.0	286	1.4153333077901347	1		24073.82852807282	24123.0	15621.0	32733.0	1.5864653E7	2886.380780241341	-0.9810345783978087	-862.8659832233652	-0.00408203005465233	-0.0027899355577859115	1.4935033779953897	1.363094569722931	-1.1766875875945844	1.0956711376958725	6.293139041818964	9.57131034022072	0.8632456433362599	0.9636098981077145
ID40746	40746	5	0.9802071452140808	13.872956777562274	40.2705518081429	0.0	255.0	255	1.3916169810722416	1		23945.73040752351	24014.0	16696.0	31643.0	1.5277376E7	2618.4761994248915	-0.981080245252356	-948.4151485970905	0.004841712727542176	0.010107103890960733	1.4961464034853826	1.3195781710986156	-1.215418342874706	1.1338065726259816	6.084001490580273	9.40078793363653	0.8651086693675718	0.9631301730624531
ID12075	12075	5	1.0	14.032610942295843	41.34292982179051	0.0	66.0	66	1.4233280991629544	1		24322.476119402996	24273.0	16083.0	33426.0	1.6296059E7	2900.102264347587	-0.9810495444840197	-868.3518936932963	4.7086334350822406E-4	-0.0036001723464457558	1.521700063018047	1.3426603209456194	-0.9632167127997896	1.1333470121067792	6.364435934286707	10.36226182602002	0.7448360016782815	0.9456214689265535
ID11055	11055	5	0.9947668313980103	13.91844472112611	40.88935746481734	0.0	59.0	59	1.4040641239355274	1		24300.770290964778	24421.0	16215.0	32834.0	1.5868403E7	2812.9865969094294	-0.9810164679601258	-892.8564722235707	0.029865006132263273	0.015563508399782197	1.4983340920936736	1.3556587797355488	2.992536015230974	1.1052442653644428	6.193323392364147	9.369330580776841	0.886577074143512	0.970215934475056
ID42287	42287	5	0.9493530988693237	14.55701435536942	40.30224215878884	0.0	265.0	265	1.3547062522048297	1		24066.324546952226	24040.0	18132.0	30943.0	1.4608259E7	2335.4525187001177	-0.9810514690999473	-1067.0504927725158	0.015135000828053611	0.006298145826264207	1.4086140079190328	1.290078476035504	-0.8403392923029207	1.091882419624422	5.76554203755771	11.989028830659873	0.5040597246875995	0.921732522796353
ID28977	28977	5	0.9859946966171265	14.12662803453588	40.78474419136249	0.0	179.0	179	1.4249216746937932	1		24201.22950819672	24169.0	17287.0	32441.0	1.6239025E7	2580.3970308461467	-0.9810362120061481	-970.3777708885826	0.012503854770528339	0.0015914690192558604	1.4939006509505894	1.374570919186341	-0.9520643566800707	1.0868123500203861	6.378695312780261	10.638082093292999	0.7082964207247392	0.9457364341085274
ID37169	37169	5	0.9917387962341309	13.739312907555728	41.635872447333604	0.0	232.0	232	1.3883515475980686	1		24257.06907378338	24466.0	15264.0	31172.0	1.5451753E7	2706.046868699555	-0.9810689133796238	-929.0882727107675	-0.007940078186365562	0.004448100791689382	1.4479225167139294	1.3436978921065486	1.8580030973160624	1.0775655191688849	6.055482733593171	9.070203798093342	0.9249633895623195	0.98
ID30011	30011	5	1.0	13.642960854936282	41.12969891593952	0.0	186.0	186	1.38835154759807	1		24158.001569858705	24296.0	15520.0	31399.0	1.5388647E7	2690.5534013179226	-0.9811300238409147	-933.6940666894534	0.004025355568679986	-0.033377326124491576	1.4638419706251218	1.3652816430236072	1.9855661469779855	1.0721904730098317	6.055482733593182	9.257346015042918	0.8879441299624029	0.9680851063829786
ID13629	13629	5	1.0	13.852288692421011	41.385743111606956	0.0	77.0	77	1.422796510685342	1		24113.553064275042	24085.0	15989.0	34382.0	1.6131967E7	3073.3671720932293	-0.980985681617808	-809.5779324880284	0.010378135299686056	-0.014002739551197456	1.5277427646180601	1.3509810977924062	-0.9561163298894154	1.1308394818510004	6.359682808122188	9.77651389835315	0.8361366798293807	0.9591397849462362
ID25405	25405	5	0.9954256415367126	13.916600331951196	41.17529767403174	0.0	155.0	155	1.4470474750493916	1		24143.872832369925	24071.0	16622.0	34113.0	1.670756E7	2915.317309846407	-0.9810638038462697	-858.1349861360729	0.0017170075363720607	0.004521622330776091	1.5456876250259048	1.3790819237756686	-0.9234004088202802	1.1208091400357862	6.57832661168992	9.959449774927988	0.8334021272106115	0.9597780859916774
ID23871	23871	5	0.9880309700965881	13.935779312109574	40.92789187214242	0.0	145.0	145	1.394874770113535	1		24020.182242990653	24109.0	16078.0	33069.0	1.5420957E7	2775.0583149914305	-0.981016336951908	-894.6031087448364	-0.001648006019903051	0.009074985952790562	1.5075532450203342	1.3047507204150095	-0.49596901542976507	1.1554339242217992	6.112520247567374	9.52630925478053	0.8464100720968502	0.9640179910044976
ID18240	18240	5	0.9896222352981567	14.339746302073571	41.32094233454303	0.0	107.0	107	1.442334805657418	1		24056.030523255813	23971.0	17179.0	33372.0	1.6550549E7	2667.664860581786	-0.9809797041078617	-930.1766793281203	0.008936386877776665	-0.0033916061642986365	1.548678310029424	1.364477507639987	-0.5469747731581757	1.134997316817653	6.535548476209277	9.864420688425708	0.8440122180856361	0.9601955307262563
ID5441	5441	5	0.9751642346382141	13.899290613168901	40.6166966097865	0.0	22.0	22	1.3943323338612077	1		24124.527301092057	24286.0	17422.0	32180.0	1.5463822E7	2576.159440357702	-0.98110408413776	-972.4408783621399	2.1580027500810091E-4	-0.005610605981757745	1.4467576128663184	1.358952513293106	-1.2582117294960833	1.0646123383372956	6.107767121402857	9.628542485685971	0.8278873214525584	0.9518518518518515
ID46402	46402	5	0.9918868541717529	14.19009264737732	40.28754660189125	0.0	293.0	293	1.4131937248468056	1		24013.491628614927	24052.0	17132.0	32654.0	1.5776864E7	2770.006489988645	-0.9811574964441114	-902.8272145194593	-0.0038104450051407676	0.007413713109944022	1.47565811831886	1.3964038453791936	-1.2852794881927787	1.05675598302162	6.274126537160906	9.447105592351816	0.8834166864522599	0.9670329670329669
ID36676	36676	5	0.9611164927482605	14.173167641844715	40.51541021427938	0.0	229.0	229	1.409978262830929	1		24252.059541984727	24336.0	17968.0	31503.0	1.5885099E7	2427.4024817437953	-0.9811279555367782	-1038.827718391184	-0.0010119695580492049	0.0029571121061074393	1.4823155385564084	1.3512642212417765	-1.088158152246919	1.0969842279951727	6.245607780173814	9.778524226828502	0.8208011178041529	0.9605263157894733
ID8520	8520	5	0.9949629902839661	13.787392577163887	40.78628562419143	0.0	42.0	42	1.40567953861048	1		24207.81345565749	24372.0	16617.0	32123.0	1.583191E7	2727.789203289511	-0.9811201162277629	-922.3539617589536	-0.006876829622825534	-0.002426971353956762	1.442952130365453	1.395321538978442	-1.4765776657845575	1.0341359249867832	6.207582770857691	9.774035051389042	0.8165534137511375	0.9518950437317786
ID15176	15176	5	0.9871846437454224	14.13463408443346	40.93276089661503	0.0	87.0	87	1.3888963196604704	1		23877.75510204082	23973.0	17472.0	31170.0	1.521013E7	2548.7062712113025	-0.9811745982980661	-976.5753228211842	-0.0013207696974184124	0.0040126887936767705	1.4641436979156939	1.3242063789328364	-1.2660467971435114	1.1056763667727016	6.060235859757698	10.221430321117245	0.7289135878343238	0.9423503325942348
ID21321	21321	5	0.9780254364013672	14.963633349632744	40.092708307881175	0.0	128.0	128	1.3839856514178168	1		24047.900473933667	24229.0	16663.0	30489.0	1.5222321E7	2514.373568312444	-0.9809805941217362	-986.5993582099524	3.7145628418275035E-4	0.0016506728685775423	1.4631021469709913	1.3146182905801727	-0.9035105614231688	1.1129482660136192	6.017457724277046	9.356973081135495	0.8636785856977822	0.9656750572082382
ID33609	33609	5	0.9818025827407837	13.84221455937741	40.67288400233694	0.0	210.0	210	1.40567953861048	1		24150.090214067266	24335.0	17465.0	32093.0	1.5794159E7	2654.864400628285	-0.9811246292901513	-945.6601693057236	0.0071531422675670435	0.004794020611471626	1.463748878668395	1.3861010985865185	1.6381849252593228	1.0560188431861557	6.207582770857691	9.318998380554161	0.8982431429908566	0.9746268656716417
ID27978	27978	5	0.9822677373886108	13.870150508617266	41.24198917912782	0.0	172.0	172	1.3807021695643615	1		24153.00476190476	24275.0	16958.0	31251.0	1.5216393E7	2466.4589477296795	-0.9810377885233029	-1013.2672869222594	-0.009961290706775015	-0.006529160412128724	1.4855886644173246	1.3162946611916342	-1.0556842799620598	1.128614062046282	5.988938967289958	9.554264533052487	0.8244517193647426	0.9618320610687018
ID3916	3916	5	0.9349753260612488	14.176426155216946	40.41739905412168	0.0	12.0	12	1.3496711919304119	1		24104.82918739636	24267.0	18568.0	30513.0	1.4535212E7	2280.0907473803622	-0.9810712936866909	-1095.876356400666	-0.003155585236642247	-0.011004525234760235	1.4322773032987632	1.2967135755480033	-1.3236409537247404	1.1045440799780857	5.722763902077071	9.019639269071776	0.8839696526250603	0.9694041867954912
ID16720	16720	5	0.9425798654556274	14.433522392624528	40.435730666561106	0.0	97.0	97	1.4008277059767813	1		23809.13117283949	23956.0	17898.0	32074.0	1.5428317E7	2441.0367434916275	-0.9810278577618357	-1008.7050491640206	0.008423442869275289	-0.0010444303709844602	1.4947228773988086	1.3532955417457733	-1.1248774522331315	1.10450587568669	6.164804635377044	9.558657549609363	0.8478819241495386	0.9700822737471954
ID19280	19280	5	0.9894996881484985	13.862392049020237	41.63444888012449	0.0	114.0	114	1.377410860545635	1		24106.85416666667	24288.0	16665.0	30896.0	1.5042677E7	2507.5354823794537	-0.9810769037020385	-996.8603021518211	-0.005717462221778017	-0.004823005433677059	1.477917957612337	1.3200895277505171	-1.2920146596117617	1.119558883351469	5.9604202103028525	9.159995447038094	0.8926808680077251	0.9653579676674363
ID40273	40273	5	0.9957743883132935	13.495954623551524	40.46798763059602	0.0	252.0	252	1.4094416393051825	1		23969.591185410303	24157.0	16824.0	31660.0	1.5771991E7	2718.3388710203076	-0.9809877234357436	-909.9477940719593	0.00151065145695259	-0.010029963538476894	1.4696903887372066	1.3665729685073884	1.6509735732833077	1.075456944199947	6.240854654009299	9.644744508567511	0.8430871637634849	0.9604974396488662
ID31062	31062	5	1.0	13.73117673971727	41.589625578972544	0.0	193.0	193	1.402986147481844	1		24227.780337941636	24308.0	16141.0	32726.0	1.5772285E7	2840.569041471562	-0.9810786876976914	-884.4857924162226	-0.012898769980492223	-0.024514129727382233	1.4797809973415252	1.3777845570883254	-1.3933469207922513	1.0740293101185203	6.1838171400350985	9.379336202378576	0.8833286077610647	0.9694485842026833
ID20312	20312	5	0.9712995290756226	14.0359264842912	40.581043372431445	0.0	121.0	121	1.389440878128625	1		24081.70892018778	24263.0	16720.0	31560.0	1.5388212E7	2612.3838372756154	-0.9811722974966942	-960.7895274361399	-0.010124074333482367	0.008395040940913598	1.472232027284529	1.3146249323489283	-1.0638787109150836	1.119887498751445	6.064988985922215	9.595213992150152	0.8278097761052954	0.973302822273074
ID2395	2395	5	0.9480808973312378	14.083142065644086	40.41977632909475	0.0	2.0	2	1.3823448853976594	1		24106.079239302715	24283.0	18027.0	31490.0	1.5210936E7	2445.445094046661	-0.981031793815416	-1019.6602277464776	0.0047384828058913	0.001136083465281979	1.4675540787782173	1.3253343158573805	-1.2561889215746627	1.1073085946837742	6.003198345783506	9.401708608337632	0.8534517695189354	0.9685582822085894
ID22875	22875	5	0.9613949060440063	14.109884357569033	40.76532971988806	0.0	138.0	138	1.3905293552858682	1		23873.07210031346	24040.0	17730.0	31205.0	1.523102E7	2491.3240289222476	-0.9810796154484901	-993.7619901213968	-0.002285486987718151	0.007460149089289355	1.4696854444739307	1.323163347220451	-1.1943254624874975	1.1107362122456585	6.074495238251246	9.352953658453153	0.8726146399540892	0.9681818181818179
ID39773	39773	5	0.9901979565620422	13.516488477771302	40.310544472036824	0.0	249.0	249	1.4072930989717465	1		24050.5191424196	24173.0	16969.0	31990.0	1.5704989E7	2659.9508122587677	-0.981136686495184	-940.5727180287665	-0.004808068688935792	0.003773691094301585	1.4382099368884846	1.3951062844147888	1.8024129756299423	1.0308963216317075	6.221842149351231	9.377906188497192	0.8890313683090356	0.9775952203136667
ID12638	12638	5	1.0	13.929452834177487	41.29125505817868	0.0	70.0	70	1.4185366313320327	1		24238.784962405996	24223.0	16247.0	32520.0	1.6118792E7	2775.6904476578993	-0.9810434151514285	-903.8532805956561	-0.010814136017765973	0.006535910801813432	1.5074609436978001	1.3438366317883716	-0.9843637285084068	1.1217590799647112	6.321657798806065	9.972326513622505	0.7988180465120315	0.9602888086642595
ID26462	26462	5	0.9920819997787476	14.281037246769381	41.131321477462805	0.0	162.0	162	1.4115869094041138	1		24151.500758725335	24097.0	17818.0	32419.0	1.5915839E7	2603.2270418721396	-0.9809653528770432	-956.2488150913924	0.005070064885277461	-8.988434563090562E-4	1.478777257674232	1.3583472914070294	-0.9045070793687717	1.0886591868140412	6.2598671586673635	9.904137708783196	0.8019395650810291	0.9522776572668111
ID10594	10594	5	0.9897379875183105	13.81497669233449	40.726304988971876	0.0	56.0	56	1.40244684853919	1		24321.708782742673	24420.0	16968.0	33048.0	1.5784789E7	2733.901619435672	-0.9810297266977146	-920.1312424674933	0.005040617508382732	0.008565655771325323	1.4312200404800777	1.3964790522044805	-1.3327671353692079	1.0248775577555245	6.179064013870595	9.171623241320217	0.9230817105049683	0.983358547655068
ID43874	43874	5	1.0	14.25459908000864	40.3992973156048	0.0	276.0	276	1.439184452848264	1		24177.26754385968	24111.0	16152.0	33293.0	1.6537251E7	2697.2042387939227	-0.9810991048015907	-930.5803631541717	0.009124000551059493	0.005436651904003736	1.522223445450588	1.3755729186610317	-0.7811310241424181	1.1066105073748504	6.507029719222183	9.885511176041035	0.8367474382684801	0.9709219858156027
ID8037	8037	5	0.9968586564064026	13.88245490915675	40.81338830750833	0.0	39.0	39	1.4072930989717474	1		24185.319634703203	24326.0	16281.0	31851.0	1.5889755E7	2737.9288534993475	-0.9810328410704194	-913.7784912982764	-0.002378420043784424	0.006084500766621355	1.4352630691284674	1.4078365616832205	-1.2475544528552693	1.019481314942166	6.2218421493512395	9.21467896635318	0.9208066226271114	0.9768656716417913
ID24934	24934	5	0.9786306023597717	14.322172395591869	40.62316271675922	0.0	152.0	152	1.3910732744755674	1		24074.39436619718	24180.0	17779.0	31386.0	1.5383538E7	2462.3226778030908	-0.981133955113843	-1016.9224705953029	0.002991894776327527	0.017894196776567936	1.5064668107590475	1.3344316529987788	-1.4127274380615986	1.1289201716503545	6.079248364415763	9.879658173163321	0.7826650004706668	0.9502228826151559
ID6503	6503	5	0.9864477515220642	13.662092447415832	40.769562285937944	0.0	29.0	29	1.4259830690120596	1		24030.65573770495	24180.0	16616.0	32798.0	1.612457E7	2783.524020973492	-0.9811204496998055	-897.2868982212473	-0.015015230911895584	0.0018931779596470196	1.4694653628504133	1.4148699471780766	1.5681575621840764	1.038586879155378	6.388201565109292	9.39292058116198	0.9098864011182304	0.9781659388646287
ID9578	9578	5	0.9936572313308716	13.64586347286066	41.129840053933854	0.0	49.0	49	1.3959590102851067	1		24344.94556765163	24419.0	16207.0	32867.0	1.56538E7	2875.5191916666263	-0.9810001554736172	-874.261919398555	-0.0022561541854810106	-0.008445495499439841	1.4571279937148625	1.373890180172116	-0.6685161477751566	1.0605854927446376	6.122026499896403	9.375535871598647	0.8752112058797644	0.9676934635612319
ID38250	38250	5	0.9576712846755981	14.00303519227069	40.66711246018615	0.0	239.0	239	1.3899852232535743	1		24157.333333333314	24251.0	17557.0	31055.0	1.5364064E7	2438.8838254231705	-0.9811430339462112	-1030.738218839231	0.011610614063186347	0.010776285154577405	1.4755634695770385	1.3200677946298924	-1.0053839828204045	1.11779370391408	6.069742112086731	10.046195877540262	0.755747675623703	0.9608728367193379
ID17771	17771	5	0.9260650277137756	14.193979011489711	40.63193679559406	0.0	104.0	104	1.3954169955062645	1		23945.99377916019	24106.0	18379.0	31134.0	1.5397274E7	2354.0153532741333	-0.9810802246077035	-1054.974871933324	0.0021622725125932697	-0.004309269441240629	1.4839762059338863	1.3474645350353474	-1.3150420446171205	1.1013100288349764	6.117273373731888	9.943578507584542	0.7774676711107127	0.9547477744807117
ID32108	32108	5	1.0	13.900465206456492	40.79635353769884	0.0	200.0	200	1.4397099903691026	1		24219.54160583941	24260.0	16166.0	34211.0	1.6590386E7	3020.5014557112127	-0.9810743089639722	-831.3176910239866	0.025026148373492915	-0.002619839678049734	1.5414467957771327	1.3678925304107084	-0.9146746550839787	1.1268771204667043	6.511782845386701	9.69613691794746	0.8703867966108001	0.9587123862841145
ID41836	41836	5	0.9692631363868713	14.557609901668444	40.11067638548525	0.0	262.0	262	1.412122717701793	1		23992.24924012155	24027.0	17754.0	30814.0	1.57869E7	2392.318381326491	-0.9810419941333286	-1037.9511814544956	0.010524320616938001	0.012927918160404901	1.4880374908844096	1.3556973270273445	-0.9131946174898259	1.0976177803250886	6.264620284831867	9.957941033171021	0.7938994771917264	0.9620437956204374
ID33140	33140	5	0.9929748177528381	14.047317012892519	41.175885628238326	0.0	207.0	207	1.4837004601624824	1		24228.932506887035	24141.0	18252.0	34311.0	1.7590205E7	2812.0838736922083	-0.9810555746597441	-892.3766128776415	0.0025703797777404482	-0.006353605992688795	1.55786157592764	1.431153858027808	-0.7553796529702259	1.08853535710999	6.915798569370548	9.771265692657815	0.9102287621822965	0.971943887775551
ID11637	11637	5	0.9784197807312012	13.78110849933145	41.55912854300604	0.0	63.0	63	1.3981249681591226	1		24261.94401244169	24427.0	16783.0	31268.0	1.560043E7	2545.544281376637	-0.981082875913969	-988.6111822631675	0.019658889618717958	-3.426633282291304E-4	1.480604606105447	1.3438504572706313	-1.015563732387682	1.1017629216814526	6.141039004554455	9.330616879083902	0.8864025668719459	0.9692423105776445
ID14710	14710	5	0.9655376076698303	14.18114312739557	40.51677431559602	0.0	84.0	84	1.3839856514178177	1		23726.01269841273	23895.0	18096.0	31181.0	1.4947388E7	2424.9157151525214	-0.9810759799755516	-1014.4890178924041	-0.006697732233930475	0.0018052757392032445	1.4704499181483734	1.3201320036548805	-1.320535571741161	1.1138658210522334	6.017457724277054	9.20304558789177	0.8928114784840754	0.9708588957055218
ID30589	30589	5	0.96279376745224	13.692127473463977	41.278834674491726	0.0	190.0	190	1.3785088366949114	1		24202.78468899522	24397.0	17456.0	30801.0	1.5175146E7	2428.079218227617	-0.9810856340713012	-1034.064456626666	0.009559725660195025	-0.006983215576228106	1.4618397351252586	1.361018112423662	-0.7534291084543651	1.074078090351095	5.969926462631892	9.723405160928747	0.7934911373321738	0.9551330798479083
ID16254	16254	5	0.9894803166389465	14.078922697312361	40.6615304369644	0.0	94.0	94	1.4110508976477831	1		23818.42617960423	23942.0	16172.0	33197.0	1.5648706E7	2933.877679075423	-0.9810464067455646	-840.4251676108123	0.003959883832034443	-0.004793129967462953	1.4417958383321237	1.4048711760133819	1.7035064731199547	1.0262833083553777	6.25511403250285	9.497779449487952	0.8713666507537257	0.9748148148148149
ID42878	42878	5	0.9404732584953308	13.982909193221422	40.26054430199553	0.0	269.0	269	1.3861703183679042	1		24084.47641509435	24221.0	18029.0	30579.0	1.5317727E7	2319.711546908408	-0.981020449968712	-1073.3104788550233	0.0037206304824636176	-0.00149718137525545	1.5078743720606336	1.3015842475470016	-1.1897550599060709	1.1584915651079917	6.036470228935112	9.29940036899998	0.8771685161779892	0.9672505712109672
ID46974	46974	5	0.9516972303390503	13.865898243449466	40.84580623474726	0.0	297.0	297	1.3801541631250085	1		23995.97781299523	24075.0	18533.0	30554.0	1.5141462E7	2267.854636060389	-0.9810297201526772	-1094.363652785871	-0.0035390465270120695	-0.0032625148831623768	1.4369188692758297	1.3339985385325723	1.5613459405569496	1.077151756745155	5.984185841125446	9.886213434477801	0.7694049424259015	0.9395522388059704
ID3457	3457	5	0.9672703742980957	14.161680417580685	40.460693771711874	0.0	9.0	9	1.3932468277925318	1		24043.797191887676	24128.0	18036.0	31572.0	1.5412074E7	2416.1954700374718	-0.9811847474085342	-1037.8670431013948	-0.005783863847352751	-0.0025078870142137273	1.5009308956961234	1.3157481383229996	1.912559499258249	1.1407433170372183	6.098260869073823	9.592521580886938	0.8328183633953621	0.9697656840513981
ID13186	13186	5	0.9709654450416565	13.945957818201833	40.65379751682613	0.0	74.0	74	1.398665933537525	1		24085.454404945896	24260.0	17514.0	31691.0	1.5583289E7	2633.6339114566063	-0.9810438579679035	-946.6030584714626	0.009403529851285976	0.009312098656207619	1.4704600288246337	1.3640309947727693	1.9355123999513064	1.078025378059385	6.145792130718985	9.326526144797342	0.8878669845938846	0.9802880970432145
ID36226	36226	5	0.9420282244682312	14.121872596938934	41.397518847830845	0.0	226.0	226	1.4349732237685142	1		24201.991189427303	24171.0	19055.0	32537.0	1.6481556E7	2462.839503006503	-0.9809910404019797	-1014.2655542428871	0.0043123861910572565	0.003979499058046013	1.4770005557074068	1.3996980008406223	-0.9344561970738263	1.0552280240597318	6.469004709906055	9.770839718319566	0.8514978448213651	0.9714489650249821
ID4995	4995	5	1.0	13.675276713157716	40.92100653027416	0.0	19.0	19	1.412122717701795	1		24192.864946889233	24261.0	16309.0	32439.0	1.5943098E7	2825.1085545434944	-0.9811003544600385	-889.0822297690232	0.006116526687571076	-0.0016965299208158476	1.4507448324504908	1.3920281459071222	-0.36821554083719066	1.042180674806044	6.264620284831883	9.451362612775718	0.8812837555992818	0.9691176470588241
ID28548	28548	5	0.9594218730926514	13.811651933279116	41.02790828416548	0.0	176.0	176	1.3713562780022501	1		24159.818619582675	24389.0	17572.0	30851.0	1.5051567E7	2442.6863422729307	-0.9811085700784206	-1027.325808817853	-0.0033672172585102055	0.0014368553069313505	1.4712137614753764	1.323259992891313	-0.8335350567704631	1.1118100519768497	5.908135822493192	9.542119927523583	0.8153997869863943	0.9524904214559387
ID29572	29572	5	0.9815884828567505	14.524739028121186	40.37969775949559	0.0	183.0	183	1.3992066897663262	1		24185.493044822262	24194.0	17204.0	32607.0	1.5648014E7	2546.048801185194	-0.9809997800305841	-980.9085011108037	0.011500333601402905	0.01092317171365883	1.5114312071231677	1.3124054131977	-0.7491724907437639	1.1516496289363343	6.1505452568834995	11.27625263113239	0.607846454937063	0.9383611312545325
ID45957	45957	5	0.9642318487167358	14.323117598837934	40.50681972692751	0.0	290.0	290	1.4008277059767817	1		24002.28264208909	24077.0	17710.0	32462.0	1.5625486E7	2563.5309783409343	-0.9810827548885409	-971.162092368453	0.004866354009600412	0.002215475477803382	1.45461399920685	1.3807129628324013	-0.5752606354789223	1.0535238230999497	6.164804635377046	9.257517939609075	0.903940942759074	0.9744552967693465
ID35207	35207	5	0.9760954976081848	14.406611107725682	41.18703704404311	0.0	220.0	220	1.4867564890650475	1		24244.66757865936	24129.0	18431.0	35190.0	1.7722852E7	2735.737038307837	-0.9810002739449313	-915.1529178047554	0.004847390726517284	0.011168839977878138	1.5559526308016238	1.4276842954682036	-0.5125893230132983	1.0898436270123397	6.944317326357644	10.721772515087025	0.75911267867053	0.9574049803407605
ID35722	35722	5	0.9844483733177185	14.111558746209754	40.79524988045898	0.0	223.0	223	1.43865872335023	1		24258.385630498567	24220.0	17373.0	32108.0	1.6544219E7	2609.2007754495867	-0.9809938418578142	-959.7460535913276	-0.0055249572027438985	-0.011420454908622178	1.5230627264963676	1.386489794709914	-1.2923919019465258	1.09850265923885	6.502276593057671	9.77716069962661	0.8547710342271071	0.9640591966173363
ID20875	20875	5	0.9423825740814209	14.753140920163036	40.639184413784136	0.0	125.0	125	1.3697003833214227	1		24096.953074433663	24129.0	18690.0	30680.0	1.4891917E7	2325.7863847216963	-0.9810479291122777	-1072.6446154794226	0.06603894148662928	-0.008215781482608257	1.3831673118739973	1.2449894668029606	1.4974969606624882	1.110987159936274	5.8938764439996465	13.452320019269406	0.40927621909695816	0.9233060312732692
ID39307	39307	5	0.9855716228485107	13.815561911384505	39.99580964401239	0.0	246.0	246	1.4397099903691024	1		24109.374269005828	24187.0	17278.0	33499.0	1.6490812E7	2898.7373002485615	-0.9810624336902855	-861.746553921015	-0.0010342533680328084	-0.003127360370216761	1.4977018601309013	1.404797993317598	-1.3672913484510612	1.0661332570627466	6.5117828453866995	9.45346154629636	0.9156469421111535	0.9778729478943615
ID23437	23437	5	1.0	13.906989689876324	40.91360054967368	0.0	142.0	142	1.408367778852666	1		24008.60152671754	24085.0	16281.0	33712.0	1.5725634E7	2969.8222032569415	-0.9810697300694602	-837.9333560739763	0.002937220886946175	0.003788919866224979	1.4917179451382514	1.356673797204197	-0.8960567081134325	1.0995406178053637	6.231348401680267	9.49507021329945	0.8685514241153204	0.9611436950146625
ID27538	27538	5	0.994939386844635	13.879659700258271	41.34026506418236	0.0	169.0	169	1.3752122783611596	1		24195.926400000008	24379.0	16040.0	31749.0	1.5122454E7	2579.1279026376524	-0.9811203454221525	-975.0516196670494	-0.006548483237773239	-0.015277821923393296	1.4481821368319003	1.3413102576665838	-1.1287321204810266	1.079677224977938	5.941407705644794	9.300713042560368	0.8631111535501895	0.9659969088098914
ID18836	18836	5	1.0	14.428298043677852	40.72907313826364	0.0	111.0	111	1.4465246033159536	1		24141.148414985597	24094.0	17351.0	34142.0	1.6753957E7	2813.935728708194	-0.9809044430091567	-881.3900002013039	0.006859245284054164	0.0037839339891483485	1.5129254547411712	1.4049579052867307	-1.196953771822081	1.076847533330478	6.573573485525407	10.25898544232005	0.7848787285474667	0.9479095270733378
ID6037	6037	5	1.0	13.688059901229918	40.94901827528577	0.0	26.0	26	1.4029861474818452	1		24048.56568778978	24174.0	16101.0	32421.0	1.5559422E7	2803.4589551014456	-0.9811761343346257	-894.2586176165842	-0.010707882214920274	-0.042758321691731445	1.4602448574598133	1.411685410227666	1.3719889445978373	1.034398207192859	6.183817140035111	9.21858284805323	0.9144041250400743	0.9789315274642586
ID7573	7573	5	0.9869418144226074	13.902366782404876	40.66663593404337	0.0	36.0	36	1.3807021695643622	1		24166.349206349205	24336.0	17316.0	31963.0	1.52248E7	2547.04915245373	-0.9810964410239102	-984.8539706802328	-0.009388501445987867	0.010782211643145289	1.4216412854488043	1.3542228616791239	-1.1874421488140816	1.0497838470147278	5.988938967289962	9.54329778985192	0.8263476562966379	0.9589041095890412
ID19863	19863	5	0.9804068803787231	14.553595307995112	40.63255713576117	0.0	118.0	118	1.4501807464373142	1		24152.544011543996	24141.0	18124.0	32389.0	1.6737713E7	2492.2065176176984	-0.9810585144043099	-1003.8983110893473	-5.3853460624629864E-5	0.00329844385983489	1.5130207466902126	1.3999961002808472	-1.4818411895874786	1.080732115172815	6.606845368677018	9.725950257625957	0.8776875102131955	0.9693165969316597
ID41374	41374	5	0.9826682806015015	13.86892250639636	40.19402666289848	0.0	259.0	259	1.3959590102851058	1		23991.328149300138	24071.0	15971.0	31384.0	1.5426424E7	2684.425753451781	-0.9810856476456402	-927.1464446095193	-1.5002259330032526E-6	0.004352200394917511	1.4917171055171323	1.3393603461606718	-0.8471438330542638	1.1137533747308535	6.122026499896395	9.380225577338843	0.8743362893970907	0.968421052631579
ID9120	9120	5	0.9741130471229553	13.665924408390186	41.45795918394449	0.0	46.0	46	1.3975837933882544	1		24252.374613003085	24339.0	17008.0	32050.0	1.5667034E7	2660.8684341373582	-0.980998338904468	-941.1038847098212	0.011697475505159396	0.008768995560638855	1.5066351110084653	1.3175075733117805	-0.6670616059432617	1.143549488084748	6.1362858783899386	9.79523566440891	0.8036846434655499	0.9485672299779566
ID24483	24483	5	0.9911295771598816	14.534036042467582	40.299833626488436	0.0	149.0	149	1.4174696611687825	1		24050.59699248122	24130.0	17429.0	33568.0	1.5993647E7	2791.4186438389474	-0.981079165107044	-893.5001684953211	0.006800001241766314	-0.012311539338643348	1.459651400473677	1.3983985905093514	-1.319108359184336	1.0438021107715896	6.312151546477034	9.513455135052746	0.8764168775445318	0.9672250546249088
ID22439	22439	5	0.9826135635375977	14.068094733273016	40.576974985958636	0.0	135.0	135	1.4072930989717471	1		23955.464831804296	24114.0	16790.0	32441.0	1.5666874E7	2843.3062050432172	-0.9810090467127075	-870.4367365803517	-0.004173949624981641	-0.006313371044816028	1.4553145435092198	1.3872981961855009	-1.3920098938111558	1.0490279216903302	6.221842149351236	9.538051217941659	0.8594281058604586	0.9589743589743587
ID37799	37799	5	0.9949595928192139	13.834102903136795	40.80186489248815	0.0	236.0	236	1.415333307790136	1		24256.061933534784	24343.0	16401.0	33887.0	1.6057513E7	2928.3540813070917	-0.9810318047546351	-856.8085197926566	-0.0071833629760783115	0.007626369210593025	1.469705998099091	1.3761864546558236	2.604729157173468	1.0679555761698412	6.293139041818975	9.262372565788285	0.9217915008121087	0.9785661492978569
ID21928	21928	5	0.99249267578125	14.186755613846548	40.681363510598814	0.0	132.0	132	1.3970424089815823	1		23961.182945736462	24057.0	16346.0	32241.0	1.5454963E7	2823.226002776288	-0.9810860546455393	-880.4761125833622	-0.014940982320535957	-0.03137831595907921	1.4821244480537812	1.3912284431658775	-0.4258335835218936	1.0653350679641518	6.131532752225434	9.678124248962948	0.8226148207847567	0.9562638991845808
ID26030	26030	5	0.9968323707580566	14.012054735052535	42.124809726852604	0.0	159.0	159	1.3981249681591243	1		24065.624420401844	24175.0	16295.0	32045.0	1.5570459E7	2823.6839208802053	-0.9810489628307641	-882.4066025782721	-0.004885321095306792	0.007250871737437799	1.4217368740063718	1.3900714668729413	-1.3217776577147309	1.0227796972228083	6.141039004554469	9.619971362527801	0.8338811591383625	0.9634601043997021
ID43438	43438	5	0.9846364855766296	14.081605260350182	40.13001754218985	0.0	273.0	273	1.3954169955062632	1		24112.515527950338	24261.0	18101.0	32542.0	1.552846E7	2498.6051489324464	-0.9810466216502134	-999.0285505925444	-0.010793235158188945	0.001499879739186522	1.504427270496765	1.3252169222886692	-1.0284065384088417	1.1352309536604746	6.117273373731876	9.500392017771894	0.8516961829586661	0.9633233532934135
ID4528	4528	5	0.9600735306739807	14.390489422070786	40.31700533692282	0.0	16.0	16	1.3785088366949114	1		24177.014354066996	24299.0	17515.0	30815.0	1.5158988E7	2366.1476849946985	-0.9810555791221932	-1058.2861056867227	-0.01835128567247485	0.010988747539331278	1.5112573393260254	1.283123530469883	2.235329595293054	1.1777956708288244	5.969926462631894	9.129335211051924	0.9001202620723553	0.974398758727696
ID10161	10161	5	0.9913175106048584	13.670436331528878	41.03258309125589	0.0	53.0	53	1.400827705976782	1		24283.80061823802	24341.0	16918.0	33641.0	1.5711619E7	2806.0853204260275	-0.9811220769048137	-899.5278582546264	0.0011034894639111302	0.0052214893017538825	1.437337146716501	1.3791281279092784	-0.32702814557730336	1.0422071145017293	6.164804635377048	9.725418104206899	0.8190541592274844	0.9398550724637681
ID17329	17329	5	0.9820194840431213	14.059611158480871	40.80217708127365	0.0	101.0	101	1.3899852232535743	1		23873.890453834127	24004.0	17666.0	32354.0	1.5255416E7	2615.78279320162	-0.9811759892353429	-951.4506412021858	-0.006948910506718576	0.008115614358249031	1.4417238751852997	1.3556107056469802	-1.0797116547352767	1.063523524253389	6.069742112086731	9.603924179109134	0.8269564862473524	0.9536967886482447
ID31667	31667	5	1.0	13.922446325752762	41.05244173778467	0.0	197.0	197	1.3828920237073874	1		24173.33649289097	24310.0	16038.0	31757.0	1.5301722E7	2605.270747891901	-0.9810078177129089	-958.5424001860155	0.02257610722004462	0.009583265106742882	1.4493073233898828	1.3629932668741143	-0.7420330766141463	1.0633268399877873	6.007951471948024	9.288378574021607	0.8750975422992069	0.966360856269113
ID12213	12213	5	1.0	13.727752818874784	41.18919666811754	0.0	67.0	67	1.4126583227723344	1		24259.534848484847	24401.0	16351.0	31963.0	1.6011293E7	2769.7150454107446	-0.9810679703597288	-907.7772538760167	-0.008181350505917418	-0.009004620982672025	1.4429519795764816	1.4108780790515936	-1.5267295035650637	1.0227332899994084	6.2693734109963914	9.278283101986565	0.9151636510710109	0.9741506646971934
ID27062	27062	5	0.9910064935684204	13.947762322702479	41.4967023919132	0.0	166.0	166	1.4126583227723337	1		24207.98632218846	24243.0	17312.0	32836.0	1.5928855E7	2790.2979369015716	-0.9810443102784858	-898.022286971228	-0.0027167306983162565	-0.0065311624264026156	1.4727456386393132	1.3687491814401642	-0.941398936496191	1.075979192250348	6.269373410996386	9.580276823908454	0.8583766300840263	0.9599708879184862
ID7099	7099	5	0.9918044805526733	13.85925630251702	40.823459528885664	0.0	33.0	33	1.404064123935527	1		24111.268104776547	24193.0	16739.0	33433.0	1.5648213E7	2838.352577453131	-0.9811563650558921	-884.6210089146351	-0.002088463189589804	0.007431734004519389	1.4112928624603855	1.3967318441506018	-0.20937508413743103	1.0104250636016956	6.193323392364143	9.6757742276562	0.8313084016038782	0.9659006671608601
ID3004	3004	5	0.9798673391342163	13.924571987670772	40.516904924166454	0.0	6.0	6	1.389985223253574	1		24086.87187499999	24214.0	16749.0	31832.0	1.5415598E7	2632.9843161749727	-0.98105181880992	-947.2978340160125	-0.002336923612671417	0.004581053500058731	1.4770525378589254	1.313338270197425	-1.0386381315097228	1.1246550651698366	6.06974211208673	9.164280919795074	0.9082038036708892	0.9770466717674062
ID38847	38847	5	0.9880568981170654	13.576624333943903	40.383727773093476	0.0	243.0	243	1.3959590102851063	1		24119.620528771396	24365.0	17168.0	31484.0	1.5508916E7	2609.3602722184846	-0.9810717487989015	-958.2011758238727	-0.00533757866430708	-8.755436326609255E-5	1.4371821718208764	1.3650077753502503	-1.2138786243264996	1.0528747145430044	6.1220264998964	9.45217516146729	0.8610761235135914	0.9655172413793103
ID15809	15809	5	0.988574206829071	14.274723970875922	40.460353129909336	0.0	91.0	91	1.4099782628309292	1		23848.77051671732	23942.0	16563.0	32871.0	1.5692491E7	2891.8319064674833	-0.9810314224455952	-853.0433440258915	-0.002791790087612696	-0.0020759288599772195	1.4532875673941807	1.3968534870643181	-0.9062351097113421	1.040400858681655	6.245607780173815	9.350678456484006	0.8976319973113707	0.9683124539425205
ID32705	32705	5	0.9898046851158142	14.10332229073614	40.923933202775785	0.0	204.0	204	1.456946385069561	1		24180.4480796586	24072.0	17830.0	34256.0	1.6998855E7	2817.1860563595355	-0.9810459904810771	-888.5197435826659	-6.071550713300298E-4	0.010225986995617678	1.563995353678304	1.3547452784707643	-0.8353949788454533	1.154457135620167	6.668636008815725	10.81410686360696	0.7165814531325562	0.9454177897574124
ID29123	29123	5	0.9500135183334351	14.526717122201717	40.259177439536685	0.0	180.0	180	1.3937896865030948	1		24194.056162246496	24337.0	18178.0	32368.0	1.550839E7	2526.3321071448368	-0.9810391477733713	-991.0070020079652	0.0014389383536007121	0.009794003393817821	1.4773612964343823	1.3478067896196855	-0.8168978364591266	1.096122461922939	6.1030139952383315	9.30070545139405	0.8865892241799876	0.980152671755725
ID34756	34756	5	0.9968138933181763	13.892535874497383	41.00869207392421	0.0	217.0	217	1.4501807464373144	1		24200.994244604313	24142.0	16423.0	32759.0	1.6819691E7	2736.511996112197	-0.9810266533789848	-914.5400176673695	-0.01820638129571159	0.020347988755559262	1.5463173410064115	1.387316117729906	-0.9993116816850718	1.1146106653303232	6.6068453686770185	10.224068786836028	0.7942486420171379	0.9573002754820941
ID40900	40900	5	0.991980791091919	13.787521098909174	40.34734189907106	0.0	256.0	256	1.3959590102851063	1		23946.98602484473	24039.0	16824.0	31590.0	1.5421859E7	2615.6942510632703	-0.9810406759613148	-947.4538039285031	-0.01292622796858095	0.033784162114542	1.5153598989832755	1.3113369721478167	-1.1074142103923714	1.1555839049525867	6.1220264998964	9.67476364769422	0.8219101448298352	0.964794007490637
ID42436	42436	5	1.0	14.10993781869283	40.17787334284181	0.0	266.0	266	1.418536631332032	1		24065.930618401195	24146.0	16810.0	32935.0	1.5955712E7	2940.7764914767713	-0.9811674291676036	-852.7154883050326	0.004108238523254438	0.00944690175921407	1.4708664805369625	1.4015257859737438	-0.794509351062705	1.0494751471982675	6.321657798806058	9.453919791477393	0.8888265531379846	0.9743589743589745
ID11209	11209	5	0.9918214082717896	13.911487909750404	40.736888021258316	0.0	60.0	60	1.414798715397962	1		24269.819423368765	24343.0	17343.0	33598.0	1.5993811E7	2776.0077721852845	-0.9811066507549815	-907.99431649214	0.005891587491685168	-0.003862649501039295	1.453452211363948	1.3974728319796428	-0.3960059119437689	1.04005757972769	6.28838591565446	9.502712580359546	0.8750923006942388	0.9642857142857139
ID34251	34251	5	1.0	13.966882637274313	41.33529955664507	0.0	214.0	214	1.4402353361229012	1		24221.60349854227	24156.0	16900.0	34039.0	1.661602E7	2804.342482013511	-0.9808938424600961	-886.8506508506975	-7.510864007697367E-4	-0.01847941897051407	1.5030626791708477	1.4075630227338913	-0.8841544166508286	1.0678475172297923	6.516535971551217	10.319300704829514	0.7689996195729547	0.9422680412371133
ID5580	5580	5	0.980465292930603	14.05824101058124	40.59127410020417	0.0	23.0	23	1.40621759778372	1		24104.868501529047	24162.0	17622.0	32808.0	1.5764584E7	2593.423678803989	-0.9811149467363784	-965.7461121538354	-0.0117014716443041	-0.005778622455315634	1.4273952110915156	1.4050760491998757	-1.2090567696644419	1.0158846646801427	6.212335897022207	9.640538436558991	0.839966977953138	0.9652880354505167
ID24012	24012	5	0.9662527441978455	14.527333184226991	40.275247351913585	0.0	146.0	146	1.3768615441287568	1		23976.40510366822	24221.0	18287.0	29968.0	1.5033206E7	2398.8020476362535	-0.9811837377513521	-1042.4053622996337	-0.0026387475091781388	0.0014286837527533627	1.3845885559505016	1.378060880979425	-0.017246493696411357	1.0047368552878717	5.9556670841383434	10.156642317215569	0.7255042493569991	0.9514047076689448
ID30157	30157	5	0.9960419535636902	13.689335327133662	40.88541280313987	0.0	187.0	187	1.4105146822008519	1		24230.102874432654	24337.0	15909.0	32044.0	1.6016098E7	2762.411371677022	-0.9809548852689002	-903.5711202534092	-0.01112642320761956	0.005687798978758136	1.504110688212809	1.34743450905127	-0.8479851068503769	1.1162773983515197	6.250360906338334	9.395460373003042	0.8897721919711865	0.9683357879234166
ID37325	37325	5	0.9874656200408936	14.078523557821496	40.728629104127606	0.0	233.0	233	1.3867159473275783	1		24305.5411392405	24363.0	17666.0	31618.0	1.5361102E7	2526.8669296343724	-0.9811145577803148	-999.4141173922856	-0.006064370525420638	0.016680228141750447	1.4710117931133193	1.3124524840572172	-0.9738076123047055	1.1208114663061506	6.0412233550996355	10.219097283166164	0.7269586183433859	0.9606953892668179
ID28112	28112	5	1.0	13.980790033814523	40.99064188266713	0.0	173.0	173	1.4397099903691026	1		24192.81313868613	24188.0	16802.0	33585.0	1.6572077E7	2916.56279716846	-0.9810676262668557	-859.6841323219508	0.0014647017967117089	-0.006207667581691478	1.5440418164533274	1.3558064593145056	-0.8772872082431097	1.1388364510624867	6.511782845386702	9.973018296936024	0.8227284996046019	0.9600560616678344
ID25554	25554	5	0.9904544353485107	14.010239625770591	41.11445706460174	0.0	156.0	156	1.392703757482369	1		24115.965624999993	24199.0	17066.0	32000.0	1.5434218E7	2649.7690043840194	-0.9810514760052532	-942.4168568500843	0.001778527555589072	0.006165790855099487	1.4608621009132625	1.3435316420685457	-0.951525522644514	1.0873298813149432	6.09350774290931	9.723491280935095	0.8099025626379688	0.9545793000744603
ID18388	18388	5	1.0	14.551941127465204	40.61584460827045	0.0	108.0	108	1.449659004831496	1		24089.987012987014	24029.0	16991.0	34037.0	1.6694361E7	2713.215847014397	-0.9810406603806303	-918.852958460299	0.0017001698108044573	-0.001547105440641371	1.524642856693936	1.3987854209491486	-0.5337924768484611	1.0899762278472895	6.602092242512507	10.18315063812273	0.800068395854685	0.9546391752577322
ID13781	13781	5	1.0	13.905787825132014	41.28566950616359	0.0	78.0	78	1.410514682200851	1		24081.783206106884	24058.0	16651.0	33706.0	1.5773568E7	2950.6689463943603	-0.9810075816203063	-843.1216609653426	9.560871503598193E-5	0.0033857938040042883	1.505073856433894	1.3469282600280783	-0.9211871373430158	1.117412041234118	6.250360906338327	10.193374875202379	0.7559254487903881	0.9460431654676262
ID19413	19413	5	0.9639797210693359	13.845900195332664	40.85211993329405	0.0	115.0	115	1.3839856514178182	1		24169.691943127975	24341.0	16927.0	31562.0	1.5299415E7	2451.181439157926	-0.9810539129143783	-1021.1722310980686	-0.005331968380535431	0.010524162982389312	1.5094161810640014	1.2950860302921965	-0.6545500946359059	1.1654949136648844	6.017457724277058	9.352093423455539	0.8645801069176289	0.9554716981132081
ID8664	8664	5	0.9949938058853149	13.774027784141309	40.827036014927394	0.0	43.0	43	1.41426392092964	1		24215.8305597579	24364.0	16500.0	32578.0	1.6006664E7	2797.2707989684623	-0.981014935983551	-894.6607956121362	-0.0032672519607843	0.0095341831844453	1.430007398215348	1.4122522124993906	-1.4553062599321551	1.0125722484686601	6.283632789489943	9.628570508764188	0.8517203644172167	0.9734904270986747
ID4062	4062	5	0.9641786217689514	14.508318470559784	40.35763273933725	0.0	13.0	13	1.3763120084676221	1		24089.820063694293	24226.0	17906.0	30623.0	1.5128407E7	2321.7936195772013	-0.9810921536502926	-1076.7321389792976	-0.005764127601659421	-0.00617695498325436	1.4754120258954972	1.310847092162252	-1.047491349859487	1.1255409076445326	5.950913957973826	9.232082034546936	0.8773931213232377	0.9743190661478591
ID46559	46559	5	0.9857670068740845	13.902190652013694	40.47438478809652	0.0	294.0	294	1.3992066897663258	1		24021.978395061735	24179.0	16877.0	31631.0	1.5566242E7	2678.700875954627	-0.9810954341294851	-930.8058283679331	0.002007233979218299	0.005687729650182489	1.4484078310177173	1.37849070342352	-1.558619260347798	1.0507200573936089	6.150545256883495	9.129017795825058	0.9274176890535818	0.9817905918057661
ID15331	15331	5	0.9792624711990356	14.037310313320654	40.94038196832226	0.0	88.0	88	1.3916169810722423	1		23870.709828393145	23949.0	16106.0	32074.0	1.5301125E7	2752.739024030225	-0.981009240616471	-895.9031355479057	0.007618553245230984	0.001691164470338322	1.5104627236745882	1.3224122136297558	-0.5202127226934576	1.1422026415868254	6.08400149058028	9.660825897661908	0.819163635387756	0.962406015037594
ID21477	21477	5	0.9873541593551636	14.3870719279542	40.341956597269295	0.0	129.0	129	1.4180032466050234	1		23963.914285714276	24063.0	17162.0	32446.0	1.5936003E7	2732.569409637268	-0.9810694815755389	-908.9789156748996	-0.0016720506838840184	0.008567058719212978	1.435752789657912	1.4094860329127181	-0.9007494300565936	1.0186356984970708	6.316904672641549	9.59059871706616	0.863023749555131	0.9679533867443554
ID31205	31205	5	0.9945312142372131	13.865283468542573	40.772705448514074	0.0	194.0	194	1.4142639209296402	1		24248.626506024088	24203.0	16228.0	33017.0	1.6101088E7	2852.976883907554	-0.9810001525613362	-877.6833269198252	0.0057034001056568235	0.00166366107627098	1.526076016627803	1.3229696972523806	-1.0396324794229925	1.1535230321580647	6.283632789489945	9.981216947603551	0.7925992747998186	0.960058097313
ID36837	36837	5	0.9595869183540344	13.96493334335729	40.77884275050998	0.0	230.0	230	1.3613906986402504	1		24286.284313725486	24411.0	18227.0	31089.0	1.4863206E7	2422.8280355610955	-0.9809914937606664	-1034.6315843292161	-0.004169763981606864	0.012063980924720254	1.4384481772689401	1.2934133273838468	-1.107814208701533	1.1121334122777686	5.82257955153191	9.30869264099305	0.844399394622395	0.9683794466403164
ID40422	40422	5	1.0	13.591820861426802	40.857776582459074	0.0	253.0	253	1.4259830690120594	1		23976.043090638963	23981.0	15404.0	32751.0	1.6135877E7	2873.5422095361114	-0.9809889940636264	-861.0908268757667	0.004108307492465643	0.010488540494319663	1.4855414434724779	1.392155468013856	-1.119277644017741	1.0670801340829073	6.388201565109291	9.667430779746802	0.8589469315743592	0.9676025917926565
ID20458	20458	5	0.9936729669570923	13.876037846673142	40.98209907783943	0.0	122.0	122	1.413728924155842	1		24043.82753403933	24223.0	17121.0	31520.0	1.589297E7	2600.2245766468554	-0.9810523365638023	-957.5451383304213	0.0020092873992063084	0.005469113629169099	1.4598021730448454	1.378717840830598	-1.3835184801386111	1.0588114041995704	6.2788796633254265	9.195376722171364	0.9331532457223065	0.9792438843587845
ID33771	33771	5	0.9755152463912964	13.889372268824046	40.79317777100215	0.0	211.0	211	1.3856244745513606	1		24203.703645007932	24333.0	17723.0	31181.0	1.5272537E7	2469.7998105307656	-0.9811329742793311	-1019.2354015100285	-0.0030834806832709455	0.011334600828911232	1.49516902041688	1.310382405452781	-1.2257151452351693	1.1410173199786278	6.031717102770602	9.318179713168902	0.8729485823006252	0.9606358819076455
ID2541	2541	5	0.9660597443580627	13.936831332554444	40.45333340986555	0.0	3.0	3	1.3921604753249768	1		24117.065727699544	24320.0	17765.0	31334.0	1.5410805E7	2507.879212829701	-0.9811739643253206	-1002.3859834543815	0.0028780666938118655	0.0028914446737408383	1.4355208913432898	1.364297464251763	-1.4904233278171923	1.0522052037460825	6.088754616744793	9.495156183706307	0.8486607375026006	0.9675226586102723
ID12783	12783	5	0.983758270740509	13.88970209831389	41.05882844240483	0.0	71.0	71	1.380702169564362	1		24291.44126984129	24353.0	17297.0	31242.0	1.5303608E7	2545.1623076379556	-0.9810975127100007	-990.7430078200786	0.003829085459185551	0.007601686349661609	1.443265323215695	1.3421944255553204	-0.9652377297449684	1.0753027249525025	5.988938967289961	9.575972353546938	0.8207180485032404	0.949510173323286
ID23023	23023	5	0.9853202104568481	14.000479484169388	40.7230880619009	0.0	139.0	139	1.3927037574823695	1		23948.29860031101	24095.0	16636.0	32268.0	1.5398756E7	2764.431088111447	-0.981020147194689	-895.5379167634427	-0.008617950564126753	-0.006760247185055809	1.4930358153536785	1.327029184163935	2.770344753139641	1.1250964433719912	6.0935077429093125	9.424737468226215	0.8620624102141962	0.9631855747558227
ID32241	32241	5	1.0	13.974753719939402	40.60468268491684	0.0	201.0	201	1.3724590978652418	1		24150.953451043355	24338.0	16015.0	31711.0	1.5046044E7	2791.239637376878	-0.9810301011648623	-894.9205298237976	-0.003723704285882943	-0.007168232506502691	1.4250566519491272	1.3599399801005487	-0.6750526689975246	1.0478820189136318	5.917642074822225	9.061207195729114	0.9057043115698146	0.9772370486656201
ID45041	45041	5	0.9561294317245483	13.846160529217942	40.94507997525384	0.0	284.0	284	1.3663825737253044	1		24057.57487922704	24220.0	17598.0	31022.0	1.4939754E7	2361.846353941337	-0.9809617616616101	-1049.6766085127692	0.013395028818447492	0.014717763819964898	1.4431531123922363	1.3393069305062557	-0.9011610133875134	1.0775372541727437	5.86535768701255	9.306405239107676	0.8510213326003212	0.9633099141295859
ID44019	44019	5	0.9680927991867065	14.930960747291952	39.96651088268499	0.0	277.0	277	1.3535889685077835	1		24141.016556291386	24324.0	17402.0	30531.0	1.4581174E7	2354.273109409559	-0.9809595109296982	-1056.5783082581704	-0.0025911298332801083	0.0028147160932025417	1.4236708500185558	1.3055951182761412	-0.7851347695006518	1.0904382454327168	5.756035785228674	8.94762622649772	0.903478207769367	0.971130713712911
ID16886	16886	5	0.969933271408081	14.228074869449953	40.6887610278862	0.0	98.0	98	1.3702525705574489	1		23821.826366559497	23964.0	17779.0	31184.0	1.4817176E7	2448.1603929435355	-0.9810257318222874	-1006.1912755207162	-0.008790588670548324	0.0039405398450515095	1.4237162943703736	1.3278023274598774	-1.3720831269313356	1.0722351248577657	5.898629570164162	9.503655890171974	0.8206908318133163	0.9650077760497673
ID38390	38390	5	0.9822239279747009	13.844562506769716	40.73145190079973	0.0	240.0	240	1.399747237087927	1		24146.02627511591	24252.0	16877.0	31944.0	1.5622479E7	2576.137030683062	-0.9811031779668914	-973.2683790344239	0.0022640315111429783	-0.0076049890813653575	1.4806407876579435	1.3592343945501415	2.059212825039105	1.0893196887855263	6.1552983830480175	9.629429490067182	0.8341763246244603	0.9564254062038408
ID9720	9720	5	0.9957517385482788	13.563249404161759	41.10747964063256	0.0	50.0	50	1.418003246605024	1		24334.978947368432	24418.0	16653.0	32994.0	1.6182761E7	2826.407731594784	-0.9811244668001794	-895.0577053363069	0.01520792811607625	0.006435888425138507	1.449388105134103	1.4103274664368806	-0.49653445395915285	1.0276961483249754	6.316904672641555	9.26797632954366	0.9241540162558242	0.9793662490788505
ID43001	43001	5	0.9809582829475403	14.026994348692277	40.16878893428209	0.0	270.0	270	1.4147987153979609	1		24075.02575757575	24197.0	17725.0	32410.0	1.5889517E7	2634.3963982761875	-0.9811185315221883	-949.7325945123434	-0.00448930303433525	-0.014332598782726167	1.4933202380166113	1.3722894354297699	-1.305463183888223	1.0881962649147243	6.28838591565445	9.449787415519172	0.8849219610090256	0.9649890590809628
ID26619	26619	5	0.9649744629859924	14.416608060571162	40.95004361495468	0.0	163.0	163	1.3823448853976597	1		24181.49601275917	24275.0	18526.0	31322.0	1.5161798E7	2421.81846192567	-0.9810443982370669	-1033.5289873050033	-0.00922330679658541	-0.01936158617673897	1.4337424261237175	1.3190766708051131	1.5692636636827837	1.086928802439222	6.003198345783509	12.249579350973079	0.5027478315043674	0.9279941219691406
ID6652	6652	5	0.9957714080810547	13.930665286753788	40.830487254822195	0.0	30.0	30	1.4002875757442574	1		24059.86656441719	24156.0	17049.0	32279.0	1.5687033E7	2602.2528882302668	-0.9810748534711247	-958.5981892914256	-0.0027914348288062643	-0.006409527924412632	1.4766431963990543	1.3602638538469742	-1.4027136155513023	1.0855564471723236	6.160051509212534	9.574244208883215	0.8444719063108561	0.9578713968957876
ID46593	46593	6	0.9881727695465088	76.57011605379863	66.48974556293601	0.0	294.0	294	1.663040518013937	1		24508.509825327506	24599.0	16471.0	32846.0	2.2449795E7	3149.2726871179107	-0.9810660620885859	-806.4806258714971	-0.00993592940723727	-0.014119841388281802	1.7663131471519602	1.6070063810535482	-0.4694539338309692	1.0991326282064735	8.688714628734965	11.112814946249436	0.8841322507180457	0.976495726495726
ID4100	4100	6	1.0	79.59892917236027	64.83185849286988	0.0	13.0	13	1.657116529676256	1		24672.69239250277	24710.0	14530.0	34158.0	2.2378132E7	3364.779483502909	-0.9810554026419643	-759.4480773895892	0.005994741638636289	0.0022189198240867487	1.7473098041820376	1.593287151026503	-0.688563370582994	1.0966697390713926	8.626923988596225	11.39223678922422	0.8353102853818714	0.9695512820512814
ID21508	21508	6	1.0	76.89099991829474	65.13543693541415	0.0	129.0	129	1.6332057146627863	1		24586.947963800863	24642.0	14431.0	33181.0	2.1734862E7	3361.2871522755204	-0.9809348297567804	-752.7113586551988	0.004069797939591373	0.004978778002198319	1.7475704357019322	1.55323545606886	-0.5808770466242101	1.125116239700658	8.379761428041416	11.554924812117099	0.78869170049954	0.967087218869994
ID33797	33797	6	1.0	80.579715588508	63.502603070551764	0.0	211.0	211	1.6429038968924863	1		24817.467488789192	24880.0	16150.0	35465.0	2.2137181E7	3392.736642592539	-0.9810410003541059	-757.0229530897651	-0.001280834755523238	-0.0017766731232322038	1.7661748916784188	1.53891124202872	2.7763966334406573	1.147678204852218	8.479577077496266	11.11644215526304	0.8622881766494884	0.973799126637555
ID36870	36870	6	1.0	80.71067133414726	63.169601420786016	0.0	230.0	230	1.6739220333452587	1		24961.970967741952	24971.0	15769.0	35783.0	2.3214633E7	3372.7617032973735	-0.9809296792656932	-761.3828479767408	-0.0015472705031098948	0.0027435888079799086	1.816486397366391	1.5625827450171172	-0.6553616031961077	1.1624897325654855	8.802789656683343	11.307359131185057	0.8651826797120569	0.9706498951781972
ID31239	31239	6	1.0	81.62943375846746	63.50278260178331	0.0	194.0	194	1.6653133638442597	1		24916.887431693984	24966.0	15628.0	35990.0	2.2798952E7	3351.8645399712536	-0.980906479944062	-763.7987241752157	-0.008503030861310866	-0.03199045100658064	1.8383871907769613	1.5645904435820912	-0.8806363270656229	1.174995794150461	8.71248025955754	11.41449769059179	0.8403071560000578	0.957180156657964
ID15369	15369	6	1.0	76.67868847115695	65.43819064029506	0.0	88.0	88	1.6653133638442583	1		24439.720524017455	24399.0	14933.0	34120.0	2.2386784E7	3377.1882022626173	-0.9810050052000165	-747.4859117744061	-0.0029370733986919723	-0.005511500681556122	1.7696781079157553	1.5885706109795634	-0.7664472388755263	1.1140065765314109	8.712480259557527	11.218138968199439	0.8699815446035515	0.9755188930282067
ID23049	23049	6	1.0	77.35033556237461	64.86957316391522	0.0	139.0	139	1.647502013628193	1		24515.30357142857	24525.0	14360.0	33121.0	2.1965712E7	3330.7028619600364	-0.9810056096581486	-760.2869096557199	-3.583909345554094E-4	0.002040857325269567	1.7607470985575926	1.546768167607966	-0.5284279909609415	1.1383393681294456	8.527108339141398	11.359380984284812	0.8304286299163829	0.9629629629629635
ID20490	20490	6	1.0	76.56064000930905	65.34131290295936	0.0	122.0	122	1.6392161169403372	1		24644.724409448816	24703.0	14289.0	33247.0	2.190916E7	3401.6677652293365	-0.9809389162560818	-745.6867771839738	-0.009339054624053825	0.005659273241761248	1.7467391991448673	1.5671951933380397	-0.7167429275193793	1.114563907910162	8.44155206818012	11.255264484767881	0.8373764791131368	0.9710224166211034
ID2573	2573	6	1.0	79.44719670231963	64.97203664759765	0.0	3.0	3	1.6359824903396258	1		24671.18940248025	24717.0	14399.0	34361.0	2.1883345E7	3408.3031035033146	-0.9810582425053993	-749.8189150368646	-0.0019949368361803213	0.007448841035369284	1.7465182811675708	1.5552583952969943	-0.7295741384693671	1.1229762761280921	8.408280185028499	11.518724077882144	0.7963578925731362	0.9546681057744186
ID32273	32273	6	1.0	80.97338430009061	63.59362708026036	0.0	201.0	201	1.6580292901584026	1		24824.622662266203	24887.0	15990.0	36090.0	2.2565582E7	3354.224852773891	-0.9809271171645392	-761.2737917629906	-0.004845898015873886	0.007489379839246487	1.799905514893258	1.5442040106589634	2.6006775391411336	1.165587903197569	8.636430240925288	11.444506908452004	0.8286096030246134	0.9701014415376399
ID12818	12818	6	1.0	76.85536433635909	65.37639456890919	0.0	71.0	71	1.672565715472307	1		24810.278918918913	24758.0	15445.0	34856.0	2.2949508E7	3387.312613631399	-0.9809754894980207	-755.3548603578079	0.0036759333503606916	0.008451468499931893	1.805177557096401	1.5710295779260117	-0.7046718385408616	1.149041101746473	8.78853027818979	11.20706618206403	0.8793104694373528	0.9675562532705391
ID9752	9752	6	1.0	77.27317778944416	65.43978837639364	0.0	50.0	50	1.6779844090916705	1		24825.280343716455	24819.0	15016.0	34514.0	2.3112336E7	3288.7622075610793	-0.9810281245887227	-780.6617093713628	-0.00393274166884833	-0.016154217789457546	1.7822286016054825	1.607234883695368	2.431474046256212	1.1088787455308133	8.845567792163983	11.280164126878566	0.8735841422491646	0.9774159663865546
ID16920	16920	6	1.0	76.62637037452366	65.48684070804339	0.0	98.0	98	1.6511712876914089	1		24412.727272727276	24373.0	15024.0	33967.0	2.202028E7	3402.2803939302867	-0.9809996739527492	-740.9416396671439	0.002670782718479531	0.006495571285114	1.7573719965655223	1.5982332277211562	-0.7381656517446465	1.0995716808311353	8.565133348457525	10.986952088123859	0.8916399759876067	0.9761646803900316
ID44056	44056	6	1.0	78.73649526165075	63.5022920255995	0.0	277.0	277	1.6616753182889639	1		24772.224288840283	24831.0	14745.0	33334.0	2.2641813E7	3348.668615953974	-0.9810016897779209	-763.9722919991091	-0.014383787058873838	-0.004686698464278474	1.7410510987752656	1.609908562424261	2.4974918670268846	1.0814596179012337	8.674455250241412	11.702440170903644	0.7959746121919291	0.9549973835688125
ID38425	38425	6	1.0	81.68126137282351	63.40078209683218	0.0	240.0	240	1.6634953356124889	1		24821.0535519126	24873.0	15567.0	35169.0	2.2711264E7	3375.383042105964	-0.9810201742508936	-760.1737360773474	-0.0028195127642094767	-0.008850654745778211	1.8360939078196017	1.5228281938810142	-0.8704079125920761	1.2057131035512365	8.693467754899478	11.085111212690649	0.8890430729492322	0.9822771213748659
ID45082	45082	6	1.0	78.22149276472308	63.833691397920816	0.0	284.0	284	1.6359824903396285	1		24695.48248587574	24842.0	14225.0	33307.0	2.1855502E7	3284.6905694225647	-0.9810337654125464	-777.7784125103119	-0.002031873053684328	-0.010347755146669349	1.7212140611504645	1.5858046416131593	-0.5482872407075329	1.0853884620993164	8.408280185028527	10.997873443165684	0.873573806442903	0.9751929437706729
ID42012	42012	6	1.0	81.6465009989309	62.92028679361094	0.0	263.0	263	1.6525451650232876	1		24687.831298557183	24843.0	15254.0	33597.0	2.2243736E7	3185.846816146792	-0.9809909638766626	-799.8212855350881	-0.012780725226803463	-0.007132614649908423	1.7707262383225428	1.5682256659596017	-0.7836444588990127	1.1291271892550174	8.579392726951097	11.721190271992368	0.7847349230633551	0.9631803628601922
ID43039	43039	6	1.0	79.5346553287263	64.22233455087463	0.0	270.0	270	1.635057422417011	1		24673.787741203196	24757.0	16047.0	34073.0	2.1737607E7	3030.6451280865926	-0.98112099539939	-846.2023192968777	0.005303018403123668	-0.017391419666753456	1.7785110289863353	1.5290050914480882	-0.6762287378988365	1.1631818879700038	8.39877393269948	11.810292404458524	0.7566664101782213	0.9556517036235792
ID26658	26658	6	1.0	81.85905642662532	63.39556109005507	0.0	163.0	163	1.6525451650232874	1		24868.48447893572	24873.0	15464.0	35240.0	2.2431373E7	3318.273186854892	-0.9809503136624661	-771.838359355728	0.0080730923371215	0.00570287043495724	1.8233827072969457	1.516875216578678	-0.7554244081003556	1.2020650659779368	8.579392726951093	11.601851645757835	0.800961786897683	0.9510010537407795
ID6691	6691	6	1.0	79.39432014133051	64.41160507467468	0.0	30.0	30	1.6634953356124864	1		24640.98469945351	24668.0	14821.0	34002.0	2.2546501E7	3325.5059301152523	-0.9810427763681526	-766.9084784576677	0.009650646942097068	0.002759109616879656	1.76065337225949	1.5874098729448318	-0.5450565708458368	1.1091359593179744	8.693467754899453	11.630945808115856	0.8075563699588646	0.9590980597797581
ID10787	10787	6	1.0	77.19034961068674	65.28492226731635	0.0	57.0	57	1.653917901102463	1		24894.280177187127	24871.0	15296.0	34582.0	2.2479535E7	3409.5207136490253	-0.980986735667709	-753.4296109229845	-8.850691814218746E-4	-9.333804205864494E-4	1.7641348201326372	1.5577927224574353	-0.6067105694568501	1.132457993095317	8.59365210544464	11.697248053661419	0.7892602538849738	0.9591511936339525
ID25124	25124	6	1.0	81.36328256586941	63.497626422524576	0.0	153.0	153	1.6364448282011521	1		24775.233898305098	24861.0	15389.0	35596.0	2.1926082E7	3315.899612204224	-0.9810284204790931	-772.7241465432761	-0.019293377323712835	0.008096694171175065	1.819579866410152	1.510252468027117	-0.7369532985684117	1.2048183366236227	8.413033311193047	11.351769667209089	0.8204182857924989	0.9666848716548337
ID33317	33317	6	1.0	80.82725907443893	63.57246230802473	0.0	208.0	208	1.6566599608482855	1		24918.37927232637	24995.0	16140.0	35530.0	2.260097E7	3344.7901512971584	-0.9809930964111031	-769.0162040353669	8.474443011282827E-4	0.003072511843488821	1.8119423787080426	1.528889907584863	-0.6254564141210253	1.1851359406056308	8.622170862431739	11.498000821944887	0.8195620086267555	0.9592808038075094
ID8232	8232	6	1.0	77.94260234272767	65.11624160119302	0.0	40.0	40	1.6648590429071881	1		24768.453056768554	24703.0	15141.0	34438.0	2.2687903E7	3355.7174280338786	-0.9810769223880484	-765.3406567377499	0.0019545743093927837	5.203522098773688E-4	1.7832971785982994	1.5659740577367667	-0.6285138548479698	1.1387782382395404	8.707727133393021	11.159628606658043	0.8786485415966943	0.9713679745493111
ID17963	17963	6	1.0	76.54366156301957	65.41366307646503	0.0	105.0	105	1.62158463553281	1		24479.774566473992	24668.0	14979.0	32082.0	2.1175005E7	3244.219699997581	-0.9812760330737786	-790.8980029595651	0.12893616888571918	-0.08071871342339829	2.0028182508332892	1.4639290458310885	2.4818349975933485	1.3681115601448206	8.26093327392852	13.254187003395089	0.5909255808314019	0.874245472837021
ID29746	29746	6	1.0	81.80080132961447	63.356892149633715	0.0	184.0	184	1.6793363505563899	1		24847.053705692808	24875.0	15783.0	35334.0	2.3132607E7	3250.477173458864	-0.9808813029828721	-784.3609057538391	0.01650728535496672	-3.1331118870330475E-4	1.8838275612821151	1.5192931292767673	-0.7757553598432639	1.239936866020633	8.859827170657528	11.804236056585038	0.7990231139021279	0.9471544715447155
ID5171	5171	6	1.0	79.65958265123639	64.76580804770614	0.0	20.0	20	1.6299601642580315	1		24744.618451025057	24812.0	14238.0	33780.0	2.1725775E7	3401.3204527546914	-0.9810814586064454	-754.5371463407471	0.0017061855185447742	0.005574730707252695	1.7637984337859802	1.540067973658815	2.509183815590826	1.1452731073912523	8.346489544889794	11.071672187822294	0.8556325161344647	0.9606126914660825
ID11827	11827	6	1.0	77.15917589184959	65.26613823462519	0.0	64.0	64	1.6671294094916749	1		24873.533695652175	24850.0	15334.0	34592.0	2.2883651E7	3385.464143315524	-0.980976169461928	-757.7217511945552	-0.006639860564783089	0.011769015621312209	1.7886587048683917	1.5750262121228973	-0.6073331980415263	1.135637420571909	8.731492764215604	11.239937304257476	0.868501524127548	0.9813034188034186
ID28724	28724	6	1.0	82.56815130631352	63.20143908933041	0.0	177.0	177	1.9483414291511105	1		24950.809904153375	25025.0	15706.0	35296.0	3.1238414E7	3487.2440386955163	-0.9809788409491783	-737.9976272385504	-0.034615038531270854	0.014256366150776245	2.5636993365513217	1.4306016547722007	2.766748756296851	1.7920427590722645	11.925593546770266	14.43298643973483	0.7194116398665518	0.9323671497584547
ID36408	36408	6	1.0	80.73410123345978	63.179235620399105	0.0	227.0	227	1.6644045979572983	1		24893.898249452992	24905.0	15668.0	35266.0	2.2753023E7	3351.288778847659	-0.9809801243345068	-766.2378268792835	0.00689796132139142	-3.19712683084656E-4	1.817194043538589	1.54958681860022	-0.6391617300420765	1.1726958578417086	8.70297400722851	11.337610482810405	0.8508137228293787	0.9718683651804675
ID47160	47160	6	1.0	77.81789365832475	67.23534425783131	0.0	298.0	298	1.635057422417013	1		24572.38958097397	24599.0	14585.0	33052.0	2.169742E7	3280.5566417607574	-0.9810106369189172	-773.9148235460315	0.004665414910677699	0.008397544976440548	1.803489062301385	1.5144538149937017	-0.4782979395139244	1.1908511467607121	8.3987739326995	11.35891535977439	0.8179975987389743	0.9639934533551556
ID3641	3641	6	1.0	79.6985977518988	64.88077470766679	0.0	10.0	10	1.6456643086350176	1		24609.316909294514	24632.0	14330.0	34115.0	2.197612E7	3373.8267865037674	-0.9810976002715618	-757.185071932914	4.965473925270231E-4	0.019283045506856954	1.7540727850897333	1.5590862993386803	-0.661784624334843	1.1250645880434975	8.508095834483324	11.760192124762561	0.7730603579866933	0.9597855227882034
ID30779	30779	6	1.0	81.82102952662062	63.36861591868226	0.0	191.0	191	1.6653133638442597	1		24975.90491803278	24994.0	15568.0	35865.0	2.2852953E7	3315.9080693902765	-0.9809153830004631	-774.2778635318483	0.003892711737624751	-0.05127260241031427	1.8693095551909362	1.540881078948899	2.2626224951860006	1.213143298810621	8.71248025955754	11.747238233873128	0.7933779359477343	0.9400000000000002
ID13372	13372	6	1.0	76.79688507464185	65.29448505300425	0.0	75.0	75	1.6838349826466055	1		24667.21808510639	24628.0	15096.0	33991.0	2.3187185E7	3338.520307685275	-0.980957937723229	-761.259195044568	-0.0014350187776888952	0.003998311258873548	1.7895440358368986	1.596405597734465	-0.6931656639457475	1.1209833129979783	8.907358432302681	12.013040705597737	0.7756269583646216	0.9674754775425917
ID14908	14908	6	1.0	76.70432386853817	65.40231486706615	0.0	85.0	85	1.6675831118839324	1		24512.248095756237	24456.0	14788.0	33940.0	2.2526756E7	3369.776124626471	-0.980989466173455	-750.7271494015394	0.0016941970190265353	0.0060214751020961355	1.7680100130400946	1.5906283536970605	-0.6540899984056108	1.1115167216344095	8.736245890380104	11.362903846917947	0.850268421336156	0.9678778304370714
ID23612	23612	6	1.0	78.28876951100517	64.45030834867396	0.0	143.0	143	1.6336688383682987	1		24609.078054298636	24723.0	13998.0	32531.0	2.1754425E7	3310.859421059495	-0.980906025852564	-763.6874798081966	0.0035006357716721535	-0.011775946147271649	1.7194586763977417	1.570640943955209	-0.5793563512437743	1.0947496835704398	8.384514554205932	11.0541746483879	0.8622538520956025	0.9649890590809623
ID16446	16446	6	1.0	76.60793198720897	65.4884785702816	0.0	95.0	95	1.6616753182889632	1		24377.776923076937	24360.0	14955.0	33750.0	2.2183777E7	3387.9965830519373	-0.9810574762557704	-745.3113620835035	0.0023045097995180335	0.003645602014349255	1.7775462993003521	1.571836275921027	-0.800484800683707	1.1308724238844712	8.674455250241405	11.317323330220232	0.8510687177077897	0.9712613092070248
ID46143	46143	6	1.0	76.91565616429668	65.20960696663974	0.0	291.0	291	1.6552894987682683	1		24577.551267916184	24536.0	15452.0	34559.0	2.2291839E7	3277.5795874149107	-0.9810417150353068	-776.0751682607896	-4.856482686504743E-4	0.0037267755870627564	1.8329968186396612	1.5165711525630254	-0.6969131878170335	1.2086454470282335	8.607911483938175	11.088383256746527	0.8797741551095132	0.9710455764075052
ID21056	21056	6	1.0	76.80734232626018	65.18643685389169	0.0	126.0	126	1.6516293737836438	1		24630.73362930081	24662.0	14555.0	33782.0	2.2192291E7	3367.536562875177	-0.9809715735305137	-754.1340840463414	0.018318095705180597	0.0031476098281784395	1.8100052879310007	1.5459096306689668	-0.4771494072696148	1.1708351199984122	8.569886474622049	11.281612307878119	0.8461407100699309	0.9585326953748005
ID27715	27715	6	1.0	81.9398624966449	63.31432332977133	0.0	170.0	170	1.66395002889298	1		24941.769146608323	24978.0	15614.0	35405.0	2.2796777E7	3291.7993122692387	-0.9810291482005047	-783.6443029465137	0.004075772233692563	0.0026431538160363597	1.8400244088372235	1.5224734824560906	2.3280316068481897	1.2085756698164964	8.698220881063987	11.469475301732114	0.8309084868170158	0.9723698193411263
ID39493	39493	6	1.0	81.44599561858122	63.176527465379266	0.0	247.0	247	1.678885824364364	1		24768.479099678494	24818.0	15557.0	34680.0	2.3108991E7	3354.106978499865	-0.9810945945766161	-766.4385011613612	-0.005094029164223072	-0.006257832939119496	1.837284774214973	1.545919729805098	2.354795427708238	1.188473591993427	8.855074044493016	11.682958076353962	0.8152605443266127	0.9588265568708185
ID26183	26183	6	1.0	81.8566127536845	63.41473303530743	0.0	160.0	160	1.6406000058461216	1		24832.57222844346	24908.0	15707.0	34915.0	2.2175487E7	3305.9836145776176	-0.9809065874783758	-771.7828106282097	-0.007370813258364214	0.004846106784212672	1.8190500422140399	1.5095810523827966	-0.8389249404712286	1.2050032287718253	8.455811446673684	11.087657124814585	0.8643419261153551	0.9742606790799564
ID2123	2123	6	1.0	79.44004311015124	64.92320345717901	0.0	0.0	0	1.6662216340856824	1		24578.589967284628	24598.0	14281.0	34444.0	2.2538567E7	3331.514451611549	-0.9810723023379557	-764.8010637435148	-0.0029251875141253856	0.00903728134141232	1.7769619260440157	1.5781816379086355	-0.6662142162735466	1.125955266086354	8.72198651188654	11.526147467276548	0.8250056661963767	0.9517634854771767
ID19022	19022	6	1.0	76.55578622190365	65.48241447495968	0.0	112.0	112	1.670302738227765	1		24685.715059588303	24663.0	14957.0	33770.0	2.2784915E7	3386.7611784553496	-0.9810310874510408	-753.9307725485295	0.007159715637781492	-0.009581543333237193	1.7938412982671657	1.5838601942065458	-0.7297755760286008	1.1325755296008386	8.764764647367214	11.024301579616525	0.9062498598077888	0.982942430703625
ID7760	7760	6	1.0	78.33238946941263	64.91617008841916	0.0	37.0	37	1.6598533053306084	1		24775.79473106477	24748.0	14915.0	34257.0	2.2570749E7	3400.1232855176686	-0.9809922260348283	-752.1374829041627	0.006805612475957585	-5.12854390865211E-5	1.7501755223053117	1.6161641322274434	-0.5936966416434593	1.0829194185204258	8.65544274558333	11.711586165935373	0.7929900096297147	0.9599367422245644
ID9297	9297	6	1.0	77.42391104095408	65.3682555499369	0.0	47.0	47	1.6644045979572977	1		24864.855119825723	24841.0	14844.0	34561.0	2.2825937E7	3377.365839024803	-0.9809835141753592	-759.5725602347632	-0.0034046638454043898	-1.290017084791443E-4	1.7623934384821072	1.5993096513863518	2.507009458724911	1.1019713643035838	8.702974007228503	11.325186423442485	0.8526814816307332	0.96929592376919
ID6226	6226	6	1.0	79.7070912435341	64.70920703699532	0.0	27.0	27	1.6493376710372951	1		24602.12235817572	24638.0	14400.0	34054.0	2.2117308E7	3348.249857389116	-0.9810424877138355	-760.48592606474	-0.0037439440498101984	-0.001000183941451436	1.7692271825857697	1.573739578128816	2.6820671871571706	1.1242185220310654	8.546120843799464	11.267423892030733	0.8459206506402422	0.9703184025903936
ID20055	20055	6	1.0	76.51488787390085	65.48235906497464	0.0	119.0	119	1.6598533053306093	1		24652.579582875995	24623.0	14844.0	34221.0	2.24585E7	3413.8364178575366	-0.9810552183308313	-747.9171738316093	-0.010222089786385294	0.012197590669022507	1.7543350729806888	1.5931588598934765	2.4169946246766982	1.1011676971736448	8.655442745583338	11.417104118901278	0.8344248487149399	0.9599367422245662
ID35415	35415	6	1.0	80.65642801712602	63.24027786821191	0.0	221.0	221	1.6566599608482855	1		24909.91309130912	24917.0	15771.0	35394.0	2.2643111E7	3351.258950455971	-0.9809755807955526	-766.5509226622095	-0.003112251317949974	0.002560163614842371	1.7952089427796423	1.5472606494683538	2.4941960947127644	1.1602498540866302	8.622170862431737	11.42936639901827	0.8294346572616712	0.9608050847457625
ID24664	24664	6	0.9968798756599426	80.3134714294311	63.71002078971383	0.0	150.0	150	1.6634953356124886	1		24670.73362445414	24660.0	16298.0	35397.0	2.2598392E7	3189.458233969254	-0.9810354820347492	-800.2727834219755	0.006022050548037531	-0.0013732526130471765	1.8878906098786545	1.4878128545014606	2.4251125666858924	1.2689032791770392	8.693467754899475	13.31727932496654	0.6159874919748478	0.948159668221877
ID10329	10329	6	1.0	77.13125532543961	65.28946168130632	0.0	54.0	54	1.658941548433839	1		24931.490088105755	24880.0	15131.0	34636.0	2.2637793E7	3408.432374138401	-0.9810092395549703	-755.7084740186151	-0.007079053849384831	0.00121650030777149	1.7524856346750723	1.5799356807495912	-0.5807851313263057	1.109213277494699	8.645936493254315	10.948851951549226	0.9063266252874104	0.9779569892473122
ID22617	22617	6	1.0	77.11085884035192	65.0092067521727	0.0	136.0	136	1.6575729727450093	1		24531.933774834477	24573.0	14538.0	33004.0	2.2225932E7	3318.6717938306883	-0.9810126985468371	-763.8513642394169	6.131771172922333E-4	-0.006415197719446758	1.7981907865867124	1.5534973460621835	-0.6620603786561003	1.157511334760101	8.631677114760755	11.034058572428686	0.890911326511319	0.974771873322597
ID41561	41561	6	1.0	81.57513852402543	62.899883411448215	0.0	260.0	260	1.636444828201152	1		24656.52601809954	24824.0	15906.0	33184.0	2.1796369E7	3200.3703081323365	-0.980973382692437	-794.4330260364701	0.0013718198718235782	0.0032077852414501237	1.731648919672749	1.5644569278810958	-0.7827431919914234	1.1068690283586768	8.413033311193045	11.16634832875752	0.8478912038670595	0.9693318729463303
ID35932	35932	6	1.0	80.69272511200495	63.24696722616094	0.0	224.0	224	1.6424433772206801	1		24908.965363128464	24922.0	15984.0	35490.0	2.2293524E7	3405.31879672081	-0.9809662008398516	-753.9741743737528	0.03021098764299585	-0.007206222229589143	1.80254273581026	1.5471882151262077	-0.398462877753491	1.165044251363576	8.474823951331752	11.79094686136991	0.7660254261150001	0.9473963868225299
ID12384	12384	6	1.0	76.90083652814357	65.41218917628	0.0	68.0	68	1.6838349826466061	1		24839.864171122987	24757.0	15141.0	35237.0	2.3225273E7	3397.412883286033	-0.981032233971318	-756.3067499859886	-0.008334554232695988	-0.027077850322670117	1.7851430047910732	1.6320352565171898	2.387341449910767	1.093813995538687	8.907358432302686	11.345187947783291	0.8696317810595628	0.9709844559585491
ID37984	37984	6	1.0	81.59539031314786	63.33495592761866	0.0	237.0	237	1.6761801242590084	1		24903.829032258065	24927.0	15710.0	35875.0	2.3160561E7	3324.9467468749785	-0.9809313129948187	-770.6004101713587	-0.0022302629310162595	0.007360769799605348	1.8440298130084456	1.5341672964481405	-0.8645692376190375	1.201974398279568	8.82655528750592	11.599882927204089	0.8243163190844863	0.9626749611197515
ID17510	17510	6	1.0	76.62660177806731	65.44128383177843	0.0	102.0	102	1.6684901465508837	1		24486.038002171546	24443.0	15012.0	33940.0	2.2551641E7	3372.1610600412655	-0.9809571081247173	-748.095982973545	-6.88310991464579E-4	-0.003901329530011234	1.7643635058765001	1.6152337054309263	-0.7226792624275882	1.0923270731313695	8.745752142709138	11.271122703391661	0.8651126722137339	0.9679116254602838
ID44647	44647	6	1.0	78.79872504596888	63.467073112472164	0.0	281.0	281	1.653002870381745	1		24786.688124306336	24851.0	14872.0	33778.0	2.2332806E7	3370.012817542875	-0.9810408042963654	-761.1742835166552	0.0130722119705243	-0.0061076311178204935	1.765110515424399	1.5749676900006437	-0.4824776163118683	1.1207280800939334	8.584145853115608	11.661966931867122	0.7931646330042409	0.9545454545454541
ID22122	22122	6	1.0	76.97849516812198	65.0843661943131	0.0	133.0	133	1.644744686149887	1		24557.64205816553	24615.0	14488.0	33214.0	2.1954532E7	3338.9239513365983	-0.9809203488227266	-756.2640333531843	0.006177743274158387	0.016362231164633447	1.754524157580952	1.5640154548479912	-0.6649044766376032	1.121807429806681	8.498589582154317	11.207827752563867	0.850185756656181	0.9727965179542977
ID31850	31850	6	1.0	81.11261387502765	63.62341589014957	0.0	198.0	198	1.663040518013937	1		24853.71475409837	24868.0	16108.0	36047.0	2.2741149E7	3366.7880203402783	-0.981048809119425	-764.2925760223305	-0.0024472595010451422	0.008337033811808277	1.8230665706781508	1.5219768004075245	-0.5953734614174351	1.1978280944821278	8.688714628734965	11.183353568767451	0.8730141569078911	0.9728579031399686
ID43626	43626	6	1.0	78.66906384050016	63.62959711984703	0.0	274.0	274	1.6539179011024636	1		24779.630121816153	24817.0	14899.0	33048.0	2.2376006E7	3342.063136653755	-0.9809806587147671	-764.8480051491516	0.009314360596792378	0.0043551222596959396	1.7504056312981782	1.6007843402647046	-0.4667091288481028	1.0934674879495212	8.593652105444646	11.226698867166995	0.8568079446449434	0.9704777241009125
ID15981	15981	6	1.0	76.67596438732117	65.4655321688173	0.0	92.0	92	1.6603089960201367	1		24387.796276013163	24320.0	14816.0	34045.0	2.2266058E7	3393.3534340864744	-0.980954671150347	-740.3446152193027	-0.011415090065215227	-0.007004975988801014	1.7627492382901102	1.587735824376588	-0.67649676255096	1.1102282956815186	8.660195871747856	10.898101073832166	0.9162962642405942	0.9806243272335845
ID27249	27249	6	1.0	81.89710792971678	63.360408498950044	0.0	167.0	167	1.6644045979572977	1		24949.544857768087	24961.0	15624.0	35307.0	2.2803884E7	3303.9210089804687	-0.9809220143719235	-776.5419671567877	-0.008485003008041598	0.012080085911682794	1.853174014111873	1.512246963569807	-0.8032741711206133	1.2254440304758651	8.702974007228503	11.51640491864927	0.8246006974294336	0.9708377518557794
ID14450	14450	6	1.0	76.8446048046768	65.28188366691384	0.0	82.0	82	1.680237040538311	1		24574.573875802987	24500.0	15052.0	33992.0	2.2952652E7	3348.0770546673343	-0.9809545882327165	-756.099730358827	0.0029090264725341406	0.00618483635433254	1.7975531477076025	1.585434568360719	-0.5891521039425067	1.133792074160592	8.869333422986557	11.140815913559253	0.8979803827957821	0.9774751178627559
ID32883	32883	6	1.0	80.98413959671332	63.59197387041643	0.0	205.0	205	1.6461239272192199	1		24852.585474860316	24907.0	16064.0	35620.0	2.2243064E7	3383.170867350018	-0.9810541068688152	-760.7737449955666	0.003997610425317632	-0.0013451091596161644	1.7821872996904327	1.5371876376896079	-0.5514666998528147	1.1593817540512226	8.51284896064788	11.120111248994395	0.8651004299137008	0.9717851329354317
ID7284	7284	6	1.0	78.6946443803549	64.70752551325275	0.0	34.0	34	1.6721133650338842	1		24721.28416485898	24729.0	14601.0	33692.0	2.2793024E7	3367.625384647668	-0.9811127665903803	-762.6544830010791	0.0029560616589676633	0.004083461973017641	1.7881669097845732	1.584531276081812	-0.569707202874527	1.128514745512822	8.783777152025253	10.931650693636216	0.9236760462073803	0.9808917197452227
ID3190	3190	6	1.0	79.7200287797898	64.88092977890194	0.0	7.0	7	1.6387545609359895	1		24648.093679458227	24713.0	14082.0	34197.0	2.1838211E7	3415.418364530699	-0.9810191952938949	-745.9887992506831	-0.0034735194337485826	0.002497253026290299	1.748062190411556	1.5622481763685307	-0.7305879211583032	1.1189401382275592	8.436798942015589	11.148418605435342	0.8530235647709457	0.9620596205962052
ID4727	4727	6	1.0	79.45366755430338	64.81325095638286	0.0	17.0	17	1.6456643086350182	1		24753.604910714283	24770.0	14530.0	34216.0	2.217923E7	3389.065355597639	-0.9810094573294674	-754.6130745285626	-8.844816598571494E-4	0.0050656213111810715	1.7430393894672196	1.5803183482634218	-0.7038606269929055	1.1029672542767148	8.50809583448333	11.463265220152598	0.813627381907551	0.9670448406266887
ID45688	45688	6	1.0	77.6698415414324	64.73980776265401	0.0	288.0	288	1.643824549190515	1		24618.552071668517	24679.0	15294.0	33839.0	2.1984367E7	3109.659130676666	-0.9810183689938972	-818.3203079004358	-0.014233818347181517	-0.012163109904833689	1.7742406076088504	1.5639458482314494	2.389686271363532	1.134464220494084	8.489083329825279	11.055308672188348	0.8728284925952455	0.9791666666666669
ID5753	5753	6	1.0	79.73165324660914	64.67607664119951	0.0	24.0	24	1.6406000058461179	1		24690.318335208067	24766.0	14499.0	33886.0	2.1949693E7	3387.450036683354	-0.9810132465611274	-753.1959007665527	-0.009432908457735865	6.12618210169426E-4	1.7414621110991848	1.5713718407851267	-0.7206753993968624	1.108243170648313	8.455811446673644	11.200017627070956	0.8470864637655187	0.9637053087757312
ID29305	29305	6	1.0	81.80032424325215	63.390971106077785	0.0	181.0	181	1.6566599608482855	1		24882.650165016497	24911.0	15844.0	35318.0	2.2618329E7	3296.876981512229	-0.981000419662873	-779.3796677065804	-0.0013084040399349366	0.005844168400719302	1.8105302847308793	1.528307918518228	-0.8671152004789203	1.1846632885906134	8.622170862431737	11.282794793295826	0.85112453513121	0.9726541554959787
ID11386	11386	6	1.0	77.16367969457673	65.26077669631731	0.0	61.0	61	1.6584854820201536	1		24896.07260726072	24866.0	15430.0	34554.0	2.263053E7	3427.3759910680496	-0.9809990860997084	-750.0551548992299	-0.003801046252186493	-0.013253534930934589	1.7514021440986676	1.600330987730616	2.4922316182908846	1.0943999444654142	8.641183367089806	11.028380520912467	0.8928111390475612	0.9742765273311897
ID28284	28284	6	1.0	82.89904854799293	63.40741491026731	0.0	174.0	174	2.0582292718849047	1		24903.321658327368	25081.0	15590.0	35072.0	3.4839747E7	3287.6750064390594	-0.9810269049796955	-783.323453855356	-0.02295240755108564	0.029505926611674185	2.720876445451417	1.551108213476859	0.013496900628365838	1.7541499824518916	13.308753260644378	16.203130304524507	0.6370146030949627	0.8991650610147724
ID42621	42621	6	0.996814489364624	81.15922069285784	63.53146256076137	0.0	267.0	267	1.6308881234361134	1		24693.06931818179	24757.0	16585.0	33691.0	2.1729901E7	2915.7281706947447	-0.9810056006708524	-874.7903045299313	-0.007522962078444608	-0.006274346753104516	1.7798261201989254	1.5113900124068769	2.4512294481427115	1.1776087611989483	8.355995797218856	11.24610758175913	0.8302399161152917	0.960655737704918
ID34942	34942	6	1.0	81.6221049585972	62.95925823570439	0.0	218.0	218	2.0827089397920253	1		24877.65341701533	24880.0	15972.0	35592.0	3.5674555E7	3113.8158457506606	-0.9810960801851618	-829.2894845532927	-0.045958834628745705	-0.00974312435430564	2.9633280898530345	1.347913794712405	2.7810178558689413	2.19845519904728	13.62721271366692	20.919324090775035	0.3913105911571908	0.863034316676701
ID30337	30337	6	1.0	81.78267084112747	63.36983037462135	0.0	188.0	188	1.6552894987682698	1		24921.1790055249	24949.0	15582.0	35290.0	2.2553667E7	3318.930963101385	-0.9809068388090367	-771.5255004851765	0.004675309220987277	0.010008727652816268	1.87723416860919	1.4947158863793806	2.3276209433258317	1.2559137062203678	8.607911483938189	11.731150388523238	0.786007068922847	0.9592161016949156
ID39041	39041	6	1.0	81.49641765300889	63.250019105692026	0.0	244.0	244	1.6824866560062715	1		24786.952941176492	24816.0	15677.0	35327.0	2.3175801E7	3357.6263854470008	-0.9809614778486345	-760.7456685320707	-3.8880893618667666E-4	-0.013725765640893551	1.8324925217375976	1.5590647227323229	-0.8615102831654126	1.1753793765059872	8.893099053809145	11.697754209733228	0.816691451938271	0.9585040983606564
ID18564	18564	6	1.0	76.54196241506699	65.48217514864045	0.0	109.0	109	1.6548324258619251	1		24657.428729281793	24666.0	14855.0	33798.0	2.2314973E7	3413.7463385224555	-0.9809944449736804	-745.6457141802059	-0.015076482402834523	0.0014742675432036435	1.7600012343390021	1.5890660052770154	-0.7015794448561594	1.1075696217113324	8.603158357773669	11.12077905250498	0.8741729353369643	0.9725953788285865
ID24198	24198	6	1.0	78.97638165925682	63.99942121712265	0.0	147.0	147	1.6612200023965165	1		24664.193194291987	24636.0	16531.0	34441.0	2.246908E7	3377.1263035793113	-0.9810032900927574	-754.2957815572723	-0.005756425655062778	-0.0030857493887608096	1.774005624779228	1.5774575528632204	-0.49027503448080545	1.1245980099808428	8.669702124076888	12.04457782287545	0.7509843315840788	0.9554740701938187
ID46727	46727	6	1.0	77.7006967721334	66.38391007350297	0.0	295.0	295	1.6396775430203983	1		24588.27477477475	24626.0	15102.0	33526.0	2.1834388E7	3205.4473267820917	-0.9809787302421779	-791.2058595410966	-0.012840338750005561	0.008131887295258584	1.7691206877406207	1.5256093509795876	-0.5081821605141734	1.1596157867049488	8.446305194344664	11.457136911431938	0.8085826683730996	0.9569197630586973
ID25738	25738	6	1.0	81.69805082714849	63.42213187586769	0.0	157.0	157	1.6589415484338395	1		24832.09723756906	24835.0	15278.0	35357.0	2.2473048E7	3338.465815881411	-0.9809900967652362	-767.6816843183359	0.004455115527655099	0.012526165097053484	1.8372425723189714	1.5210530389885872	-0.800467678946613	1.2078754160608574	8.64593649325432	11.232598092041833	0.8611156167485942	0.9624338624338628
ID19596	19596	6	1.0	76.57111047285818	65.43296839805282	0.0	116.0	116	1.6639500288929803	1		24756.80525164109	24698.0	14991.0	34118.0	2.262772E7	3435.593866428856	-0.9810006416464067	-744.1374033762162	-0.0062439528637296075	0.005795588966676623	1.7577558564414906	1.5972721380046768	-0.7364836977359831	1.100473622883882	8.698220881063989	10.959698319752574	0.910003570498812	0.9812332439678281
ID23180	23180	6	1.0	77.44196201134093	64.83831063204767	0.0	140.0	140	1.6603089960201358	1		24520.8227571116	24490.0	14633.0	33065.0	2.2412032E7	3301.8317544351876	-0.9810509410893201	-768.9781621392791	0.004817580558794926	0.002213593770320306	1.7872469862756934	1.563215506270876	-0.624623765914427	1.1433145200428922	8.660195871747847	11.64275678670029	0.8028343173172031	0.9614775725593669
ID37516	37516	6	1.0	80.70909147739648	63.165260214353225	0.0	234.0	234	1.6580292901584026	1		24968.07127192984	24986.0	15782.0	35366.0	2.2770881E7	3383.1681704842194	-0.980886332019081	-757.4710691826081	-0.00362222999092829	-0.0065947613973689955	1.8006164491435284	1.5498737006706322	-0.6002108300821865	1.1617826977542747	8.63643024092529	11.082179339422256	0.8836774763505297	0.9690666666666671
ID21652	21652	6	1.0	76.9329260909559	65.11206296489448	0.0	130.0	130	1.6336688383682991	1		24553.746031746043	24647.0	14179.0	32816.0	2.1656404E7	3373.552578196456	-0.9809417428616873	-749.2388791863114	-0.010477358591328185	-8.47802366597841E-4	1.7380416930736593	1.5527825231829575	2.5253293137858286	1.1193078664428486	8.384514554205936	11.153625386054813	0.8469459180425493	0.967635765222161
ID34452	34452	6	0.9968479871749878	80.56599465437273	63.37879126474106	0.0	215.0	215	1.6461239272192194	1		24848.143652561244	24901.0	16141.0	35554.0	2.2313633E7	3353.3297787063816	-0.98092248948131	-762.0099972728589	0.012103570214029635	-0.012068396681333877	1.8046831931392802	1.524593092495552	-0.6183906473324705	1.1837146593556047	8.512848960647876	11.284621851907847	0.8400608997459975	0.9681081081081083
ID12950	12950	6	1.0	76.87437520083425	65.37081153058844	0.0	72.0	72	1.6644045979572972	1		24743.798255179925	24687.0	15240.0	34580.0	2.2690063E7	3403.8733889030796	-0.9810024247361262	-750.7491880436824	-0.005017933815670584	0.009329973418910228	1.788482449089846	1.5784915855160144	-0.611399779540607	1.1330326151248915	8.702974007228498	11.135813740177726	0.8819290212902028	0.9718683651804675
ID8855	8855	6	1.0	77.6625258357492	65.24319215986496	0.0	44.0	44	1.6675831118839337	1		24774.820457018526	24720.0	14915.0	34256.0	2.276806E7	3364.7598918850913	-0.9809912889952732	-759.974317234927	-6.635306462972278E-4	-0.006647235824646485	1.7658586905813438	1.586651857517256	-0.6408250814889261	1.1129465372098106	8.736245890380118	11.4710116398835	0.8343173447766317	0.964829396325459
ID15512	15512	6	1.0	76.69024143875602	65.42613508652704	0.0	89.0	89	1.6548324258619251	1		24438.933701657417	24405.0	14916.0	34122.0	2.2117235E7	3395.5588631898686	-0.9809358070057529	-740.6672591904479	-0.00806947697339757	0.009800567594893606	1.755879682525447	1.5862794198406263	-0.6672653730225323	1.1069170163613802	8.603158357773667	11.103234382571168	0.8769377500663633	0.9720730397422122
ID20632	20632	6	1.0	76.59165200178789	65.29955988598762	0.0	123.0	123	1.6511712876914102	1		24648.013348164615	24697.0	14458.0	33084.0	2.2158564E7	3375.3734142744042	-0.9810013504599878	-754.1139322074214	-3.31703776175623E-4	-6.033920222537779E-4	1.7622234933582068	1.5552319935113188	-0.6491716833368106	1.133093648221288	8.565133348457541	11.180267078048464	0.8610723351885542	0.971952535059331
ID13978	13978	6	1.0	76.84876615615914	65.28751204303299	0.0	79.0	79	1.6748256350484996	1		24657.786637931047	24606.0	15297.0	34245.0	2.2882426E7	3383.3023407565947	-0.9810216219791238	-753.4644450285806	-0.012705648485042314	0.004618711381955679	1.7843512668670927	1.5883944481250873	-0.7714684402240085	1.1233678567520236	8.812295909012365	11.279806585760364	0.8703533999601529	0.9732283464566933
ID33949	33949	6	1.0	80.53123352009587	63.43423059376641	0.0	212.0	212	1.6516293737836458	1		24845.868217054256	24889.0	16150.0	35459.0	2.2435819E7	3360.308287072201	-0.980983807381557	-762.8573255460327	0.0025817593756480165	-0.01252858120948094	1.7992333522395068	1.5444971996081431	2.632358165126961	1.1649314435118387	8.569886474622068	11.470658674626511	0.8184802777597131	0.9549788135593222
ID4256	4256	6	1.0	79.54937125558754	64.78534067001581	0.0	14.0	14	1.6534604490397473	1		24686.82926829267	24735.0	14398.0	34114.0	2.226752E7	3378.9609639833866	-0.9810408998862341	-756.1039874273432	-9.810042203588333E-4	0.0014806016598920785	1.741271555130439	1.5849283142776074	-0.6352111140675805	1.0986437300945633	8.588898979280094	11.287507020838607	0.8471323988919854	0.9699409554482016
ID37027	37027	6	1.0	80.70858289565383	63.185112828674264	0.0	231.0	231	1.6539179011024636	1		24947.930540242538	24948.0	15959.0	35668.0	2.2627773E7	3385.1240195331634	-0.9809512764653189	-759.0519415319507	-0.0033001535024342757	0.004119095092046795	1.802557714723618	1.5325112569872499	-0.625640292703532	1.176211728628506	8.593652105444647	11.559024627718353	0.8082491456334381	0.9576271186440682
ID31397	31397	6	1.0	81.49113053281961	63.583628339151986	0.0	195.0	195	1.6748256350485005	1		24881.649406688226	24918.0	15834.0	36135.0	2.3065289E7	3372.1736263995085	-0.9809251586128537	-758.8818615114099	-3.052190208907505E-4	0.0012801555422840452	1.8567918048538825	1.537405453729528	-0.7078004306540236	1.2077437349721691	8.812295909012374	11.505751859957956	0.8365057467770574	0.9646201873048912
ID45221	45221	6	1.0	77.75458871233265	64.01202760377267	0.0	285.0	285	1.6543752266748988	1		24670.80794701982	24673.0	15433.0	34444.0	2.2351752E7	3213.550246937838	-0.9810461072524066	-794.7293886619157	-0.00714512569632777	0.004743700978167624	1.7847817657448777	1.5381549837040096	-0.6948681762984473	1.160339357641952	8.598405231609162	11.58040733688775	0.8057124998883086	0.9642857142857152
ID43175	43175	6	1.0	79.58695957333795	63.85712930136526	0.0	271.0	271	1.605644995180746	1		24730.666666666653	24775.0	16656.0	34799.0	2.1070528E7	3040.6119307526246	-0.9810782254670483	-843.425248714088	0.00865663788698547	-0.0032566866802550298	1.7639431520084041	1.4775740041805534	-0.6642994871803796	1.1938103587486084	8.099326984334999	11.27093958352651	0.80119559520336	0.9429994465965686
ID2729	2729	6	1.0	79.44922084364377	64.93914267726987	0.0	4.0	4	1.6502547340333893	1		24645.020000000022	24671.0	14497.0	34489.0	2.2180518E7	3385.6437058955707	-0.9809589022566939	-750.0267423858473	0.0077721703430035155	-5.430424032875325E-4	1.7552880290918171	1.5748737076633634	-0.6905445478884116	1.11455796141021	8.55562709612848	12.339868466060903	0.7060584424791976	0.941915227629511
ID6829	6829	6	1.0	79.12541812229625	64.68001410122427	0.0	31.0	31	1.6598533053306082	1		24672.36582694413	24733.0	14454.0	33972.0	2.252587E7	3370.308097968851	-0.9810272157535753	-757.044093458304	0.0013290920529394092	-0.009737098925986332	1.7523260026904326	1.6012094987664247	-0.660972688470548	1.0943764723107303	8.655442745583326	12.329525099114367	0.7154947540238589	0.9574132492113568
ID17069	17069	6	1.0	76.62078619129798	65.48119647877684	0.0	99.0	99	1.6630405180139363	1		24443.713347921228	24374.0	15110.0	33977.0	2.2341554E7	3376.3090774903703	-0.9809649454973024	-746.1984540879704	0.006242959602333816	-0.0027961882644019567	1.7675191865745712	1.5908360309214744	-0.6608355619090194	1.1110630839501132	8.688714628734958	11.017533525600514	0.8994906144122518	0.975453575240128
ID44206	44206	6	1.0	78.74032179574645	63.501313769952866	0.0	278.0	278	1.6438245491905163	1		24768.503363228687	24889.0	14859.0	33295.0	2.2093505E7	3369.9411733401503	-0.9810511867595811	-761.0568392443082	-0.001526681025112255	3.3699909491417633E-4	1.738546030678926	1.5814564403861644	-0.4659772346416162	1.0993322271047838	8.489083329825295	11.625350606881575	0.7893298768776553	0.9545697487974352
ID9904	9904	6	1.0	77.203952909866	65.31839544739212	0.0	51.0	51	1.672113365033886	1		24917.628509719227	24866.0	15072.0	34824.0	2.3073724E7	3389.830394897375	-0.9809121121517878	-755.4938885068709	-0.00823964920306601	0.01054585291957769	1.7988162895044892	1.5828859624856866	-0.7391681525339187	1.1364155928704531	8.783777152025273	11.04810812252161	0.9043058522343506	0.9762282091917585
ID26800	26800	6	1.0	81.89592707197839	63.38198244252066	0.0	164.0	164	1.6442846820334511	1		24900.81187010078	24950.0	15533.0	35214.0	2.2236425E7	3324.064219171663	-0.9809889479603086	-773.0935699980522	-0.016057003547385054	0.004944776924567621	1.8186897790097725	1.50926199172926	-0.9026645964171301	1.20501926701671	8.493836455989808	11.70058301327375	0.7796483323695953	0.9607526881720425
ID38577	38577	6	1.0	81.66035767655411	63.38308000468666	0.0	241.0	241	1.6721133650338864	1		24797.432900432883	24860.0	15883.0	34857.0	2.2912828E7	3360.1056226046526	-0.9809535793785409	-760.1842637772716	-0.004647421638647603	-0.014209965932664827	1.8090153869108618	1.573689485779817	2.3186552319556517	1.1495376967676905	8.783777152025278	11.219241036731349	0.8769285626836929	0.9726315789473688
ID32434	32434	6	1.0	80.94182915456173	63.5954901385577	0.0	202.0	202	1.6625855759952988	1		24809.6131147541	24851.0	16050.0	35719.0	2.2700796E7	3333.3681852551404	-0.9810193459862305	-769.3661959728711	-0.003360124546230859	-0.0073829288029487175	1.8056189950156802	1.5477009742109624	2.481267995569234	1.1666458993709736	8.683961502570448	11.306982686569736	0.8535604803857523	0.9743999999999998
ID10934	10934	6	1.0	77.1970168660728	65.29090261942967	0.0	58.0	58	1.6603089960201374	1		24904.18421052632	24871.0	15221.0	34684.0	2.2712616E7	3384.628814171132	-0.9810095704600371	-760.2032545509862	-0.003528388370075319	0.00617384268529181	1.7523592419504388	1.5853389973030576	2.5375223796863584	1.105353015936347	8.660195871747865	11.312251843753165	0.8504317159054214	0.9650423728813562
ID25276	25276	6	1.0	81.5627418405609	63.44606350101721	0.0	154.0	154	1.6332057146627883	1		24785.572892938515	24842.0	15616.0	35753.0	2.1761733E7	3372.973951579364	-0.9809664196098826	-757.4424136605828	0.005151324001479337	0.0018283060693522072	1.8111772402575144	1.5036892884094997	-0.784297194095575	1.2044890219130673	8.379761428041437	11.027596106811869	0.8659240776117691	0.9649698960043794
ID11965	11965	6	1.0	77.06065518109021	65.35565651271332	0.0	65.0	65	1.6539179011024632	1		24885.51986754964	24836.0	15142.0	34609.0	2.2546281E7	3425.5004980346707	-0.9810293560276611	-751.3678497255745	-0.0101183278530884	-0.015005328292280915	1.748118725467924	1.5932395160587882	-0.6279847975286738	1.0972102485835036	8.593652105444642	11.105297414708465	0.8756433307115827	0.972565895642818
ID42174	42174	6	1.0	81.66289669435258	62.8832900773033	0.0	264.0	264	1.6534604490397513	1		24722.78982300886	24862.0	15161.0	33496.0	2.2349402E7	3194.6495358291468	-0.980888765928959	-794.3927645425761	-0.003952721217367024	-0.007817118155248513	1.7825562174712462	1.5534681938758823	2.2734339071704217	1.1474687570035098	8.588898979280135	11.717356701747342	0.7861185722968846	0.9495533368365735
ID8386	8386	6	1.0	77.83153118355989	65.16196123661226	0.0	41.0	41	1.6562032661570858	1		24778.229327453115	24727.0	15155.0	34711.0	2.2473854E7	3384.1874198402074	-0.9810597296881559	-758.4992111320723	6.44852348362927E-4	0.008151816070542632	1.7781381942531465	1.5605009058829107	-0.6302208326407944	1.1394663005639842	8.617417736267223	11.093081297719124	0.8799998915637268	0.9736842105263154
ID18115	18115	6	1.0	76.56195676191447	65.38825272052992	0.0	106.0	106	1.6484200978530459	1		24580.898888888914	24598.0	14823.0	33677.0	2.2122809E7	3403.8583165509967	-0.9808900009221934	-741.3374209019652	-0.003167830410187211	0.012330921777574931	1.8163724951576123	1.5192363445494919	-0.7048640610555743	1.1955825712530805	8.536614591470448	11.157903300302781	0.8616489277624575	0.9588894821142551
ID28870	28870	6	1.0	82.49828270376268	63.15602972358713	0.0	178.0	178	1.9276532548617358	1		24903.591205211742	24968.0	15633.0	35053.0	3.058161E7	3405.386288045886	-0.9810193251937546	-755.9472745123934	-0.02663932045783959	-0.006392848265798727	2.5823754928374525	1.4527899545618512	2.718468312593071	1.777528461515467	11.673677860050915	14.524350684723352	0.6953830750247069	0.9377625047728138
ID33479	33479	6	1.0	80.7128546442882	63.5843408038278	0.0	209.0	209	1.6644045979572981	1		24892.236323851233	24938.0	16044.0	35439.0	2.2751504E7	3340.0659894304977	-0.9810101350090096	-769.9995670523634	0.0015160600141320279	0.0014342067847390204	1.8245188473452845	1.5485791354305307	-0.6335553059599165	1.1781889640648153	8.702974007228509	11.16398404972875	0.8774838575449159	0.9791443850267383
ID5321	5321	6	1.0	79.64062499035369	64.72673225938384	0.0	21.0	21	1.6465834175079201	1		24726.50729517399	24763.0	14343.0	33855.0	2.2031318E7	3386.8897701868227	-0.9811243968180093	-758.9531098566542	-5.028463362684874E-4	0.00465903076299872	1.7519523849599852	1.552644856359523	-0.7255567700542251	1.1283664630608299	8.517602086812365	11.38831416695237	0.8252933251758118	0.9577765900587912
ID13515	13515	6	1.0	76.79647668078883	65.30708092244157	0.0	76.0	76	1.6689434790267266	1		24675.56847826087	24635.0	15167.0	34442.0	2.2701523E7	3389.2812719606795	-0.980973524225109	-750.7381474386546	-0.005128736378216352	0.010306064452051691	1.8078570637677756	1.5553568016315662	-0.632918473194247	1.1623423396299402	8.750505268873656	11.486370508061018	0.8334457816792941	0.9658971668415527
ID23756	23756	6	1.0	78.61359950321732	64.3222244114972	0.0	144.0	144	1.6192504114416202	1		24632.067972350218	24746.0	14386.0	32297.0	2.1380635E7	3292.5863063499382	-0.9810418878275194	-774.2588260278428	0.0032942139722499726	0.0034567730776687284	1.722729251193499	1.5509876261196416	-0.46003821206149925	1.110730493384742	8.237167643105943	11.03701592419144	0.8497368072181822	0.967615857063093
ID27852	27852	6	1.0	81.91072392601137	63.35933108014778	0.0	171.0	171	1.656659960848285	1		24889.065934065904	24912.0	15481.0	35551.0	2.264905E7	3314.428201617694	-0.9809659708936663	-774.0217979138654	-0.007149619741921701	-0.003303565880981884	1.820443502523778	1.5419147701387974	-0.8427943957561401	1.1806382154053225	8.622170862431734	11.243320124904848	0.8571115280321969	0.9736983360171764
ID36561	36561	6	1.0	80.71480536731875	63.192688689522875	0.0	228.0	228	1.6516293737836456	1		24916.278761061974	24944.0	15915.0	35617.0	2.2524316E7	3385.6067535120787	-0.980970041527331	-758.7427743239665	-0.004018594066973754	0.0015016183337039817	1.8040005314516305	1.5242034002268499	-0.5665097882603455	1.1835694180862857	8.569886474622066	11.00611741568441	0.8890304774825332	0.9745945945945952
ID30932	30932	6	1.0	81.80171800390134	63.38615972558723	0.0	192.0	192	1.6433642875129544	1		25015.005599104155	25082.0	15816.0	35349.0	2.23384E7	3365.7566761921225	-0.9809417834043123	-765.0835416354998	0.029583568233024476	-0.036286856778239826	1.8111798955090601	1.5511859976246944	-0.7820106589929263	1.167609750399043	8.48433020366078	12.106004686628278	0.7274878613263318	0.9384858044164041
ID29909	29909	6	1.0	81.78421633465234	63.406395496835124	0.0	185.0	185	1.6488789482719133	1		24872.295302013415	24928.0	15565.0	35253.0	2.2235832E7	3338.244396820074	-0.9807952348539004	-761.0217671639275	0.06352372081123936	-0.05335321320687189	1.8551989287476158	1.5520041478880071	-0.7848068448859634	1.1953569397815085	8.54136771763497	12.31202920581896	0.7080729590327526	0.9267663744198046
ID3798	3798	6	1.0	79.69436820627091	64.88482306980538	0.0	11.0	11	1.6557464454985082	1		24620.219162995578	24637.0	14420.0	34113.0	2.2355159E7	3359.1716384172487	-0.9809968071011319	-756.7121939201695	-0.0027057001080349145	0.0015372150823908365	1.7525969975397904	1.572963294765287	-0.629723846836297	1.1142008229768057	8.612664610102676	11.423894523676832	0.829314063566308	0.9617834394904459
ID21208	21208	6	1.0	76.89502757606127	65.14495071768302	0.0	127.0	127	1.6456643086350202	1		24615.072706935163	24664.0	14577.0	33363.0	2.2005875E7	3354.7944432089935	-0.9810104707460144	-758.0967723204254	-0.009175090654909401	-0.003035034955897048	1.7507923426394438	1.5682761682607882	2.5174521294574737	1.1163801236494368	8.50809583448335	11.114841258720068	0.8654374971090321	0.9649595687331538
ID15065	15065	6	1.0	76.67778928433782	65.44734225643356	0.0	86.0	86	1.6684901465508841	1		24476.599781897476	24435.0	14800.0	33842.0	2.2445042E7	3374.9938489544384	-0.981040077734477	-750.5131291261912	-1.8934214054577028E-4	0.0028626147504323355	1.7913313711004821	1.5793585241123471	-0.7083518105347384	1.134214520485316	8.745752142709142	11.427834511848767	0.841548487578545	0.9628466771323917
ID46297	46297	6	1.0	76.89011167953154	65.6439383427801	0.0	292.0	292	1.676631377497567	1		24565.712594187273	24502.0	15729.0	35832.0	2.2821547E7	3277.7595297345692	-0.981008366734274	-774.2704228097653	-0.016952573155130567	0.0017451330083259342	1.8182964807932034	1.586118743829942	2.4983292584998607	1.1463810561891667	8.831308413670435	11.61818958246445	0.8221631321294243	0.9727748691099471
ID16609	16609	6	1.0	76.61416777375278	65.5042243598052	0.0	96.0	96	1.6557464454985105	1		24406.163355408386	24356.0	14864.0	33811.0	2.2111984E7	3387.672736877125	-0.9809708093028189	-742.7861996970884	-0.0018666168378028822	0.0012729643583179286	1.7673157073275771	1.559120822772031	-0.69529005513321	1.1335335155009905	8.612664610102698	11.448455928232992	0.8257594762063826	0.9684660609299838
ID39649	39649	6	1.0	81.44616699097527	63.18449764446207	0.0	248.0	248	1.6874252532103613	1		24761.374734607194	24813.0	15678.0	34887.0	2.3325215E7	3329.3196968294865	-0.98106661128634	-770.7603984084084	-0.00870656339914724	0.005223868264328289	1.8650767791858707	1.5439134170619473	-0.7934197814409574	1.2080190239781026	8.945383441618818	11.76217361201343	0.812519241598137	0.9597144314125452
ID47332	47332	6	1.0	77.7825230418707	67.8577947990646	0.0	299.0	299	1.6730179436042616	1		24516.961081081085	24482.0	15803.0	34202.0	2.2678189E7	3024.8597378306013	-0.9810224035636345	-837.971234175073	-0.0014034861866907737	-0.004729710075936498	1.730278859740896	1.6582780664765493	0.27738573964318686	1.0434190107919183	8.793283404354298	11.38649842873417	0.8522765779935423	0.9630400832899534
ID20197	20197	6	1.0	76.64493034591536	65.31161334482489	0.0	120.0	120	1.6442846820334502	1		24665.36241610735	24728.0	14600.0	33137.0	2.2050834E7	3390.1997203680194	-0.9809264517135053	-748.3369090401432	-0.005903654327548658	0.0017480686804157886	1.7436974134626229	1.5599021291493784	2.4590325302335128	1.1178248820094046	8.493836455989799	11.208967917355686	0.8495374067348738	0.9628232758620693
ID26341	26341	6	1.0	81.84041462154788	63.404420719684865	0.0	161.0	161	1.6479611196740667	1		24820.939933259197	24851.0	15624.0	35387.0	2.2314025E7	3319.0734466522667	-0.9809867125931518	-771.6800419938455	-0.008578871549815533	-0.008839255354560673	1.8267434003775764	1.5296835904702089	2.2493497070850976	1.1941968991221605	8.531861465305939	10.919738614182922	0.8991438404351277	0.9841008771929828
ID19175	19175	6	1.0	76.55026705284871	65.47362781218803	0.0	113.0	113	1.6612200023965171	1		24717.610503282245	24683.0	14995.0	34345.0	2.2591896E7	3423.175958086438	-0.9809459101813629	-743.4711309486046	0.002971220451024169	0.007937773694313692	1.7782817633656118	1.5901677559246172	-0.6639811300926723	1.1182982152292567	8.669702124076894	10.8934213805125	0.9180903728581179	0.9832884097035035
ID2281	2281	6	1.0	79.41254477476299	64.93900122055568	0.0	1.0	1	1.6589415484338352	1		24712.787678767905	24678.0	14441.0	34579.0	2.2463924E7	3381.15195616598	-0.9810069220755974	-755.0292315711591	-0.005459426917217381	0.011413627115577389	1.756512789522201	1.5770099159473294	2.4196873357441677	1.1138248223804237	8.645936493254277	10.892726819804462	0.9156904422342853	0.9811218985976263
ID6379	6379	6	1.0	79.56437783291685	64.61101455201538	0.0	28.0	28	1.653917901102461	1		24569.583425414377	24571.0	14678.0	33760.0	2.2235473E7	3345.930824750715	-0.9810695687923641	-761.1147334887662	-0.0030140719301104926	-0.0034159481918010215	1.7554288225251575	1.582032536627482	-0.5091211200964652	1.109603489108584	8.593652105444619	11.676528833714372	0.7920637180915806	0.956613756613757
ID7915	7915	6	1.0	78.31191683799581	64.92237897384733	0.0	38.0	38	1.6603089960201352	1		24788.23026315787	24763.0	14694.0	34186.0	2.2606866E7	3401.5806162668537	-0.9810436572185408	-754.2729450434094	-0.004250067189912791	0.0010222098394116125	1.7554913555568894	1.5893774038305761	2.593156779418027	1.1045151084481006	8.660195871747842	11.105251790330886	0.8824310053772328	0.9712153518123668
ID22764	22764	6	1.0	77.17956962681546	64.97447224508727	0.0	137.0	137	1.649796266255677	1		24524.074776785703	24562.0	14745.0	33034.0	2.1973571E7	3325.619111007323	-0.9810599696799345	-763.9501239691631	-3.773176962457437E-4	0.005090782002475098	1.7653420424833826	1.5669837844183103	2.650560654082494	1.1265860310984048	8.55087396996398	11.075532097545038	0.875973906139791	0.9719070772555367
ID44780	44780	6	1.0	78.76311430926361	63.47473957377872	0.0	282.0	282	1.6562032661570856	1		24775.032044198873	24870.0	14473.0	33192.0	2.2421404E7	3358.2224827192504	-0.9809524008427508	-759.8755085946102	0.00534028528002705	-0.012503739566946222	1.7383402209437417	1.5931720756063932	-0.5570025436606654	1.0911189365920155	8.617417736267221	11.580037667617102	0.807545620339301	0.9557195571955722
ID24813	24813	6	0.9968148469924927	81.00191185017808	63.59130597588059	0.0	151.0	151	1.6336688383683005	1		24716.84162895927	24808.0	15951.0	34937.0	2.1849688E7	3277.052200262927	-0.9809555891055937	-777.0007072783394	0.010262683141511842	0.006468050774589327	1.7879433004183134	1.522288018512093	-0.7582003997966126	1.1745105253905077	8.38451455420595	11.932676540870618	0.7399664856443999	0.9514563106796117
ID9455	9455	6	1.0	77.30099205302388	65.4129434217517	0.0	48.0	48	1.6607645616744846	1		24864.247264770245	24811.0	15105.0	34296.0	2.2725922E7	3367.156931416563	-0.9810229632694281	-763.4713228441977	-0.002871563396141417	-0.013746093953519048	1.7427098127979044	1.6239284732576398	2.5191097319439413	1.0731444404703283	8.664948997912386	11.134161703014932	0.8783362887437295	0.9733048585157499
ID31983	31983	6	0.9968558549880981	81.02496880713687	63.600619084935296	0.0	199.0	199	1.6612200023965178	1		24814.14521452146	24846.0	15822.0	35481.0	2.2556058E7	3345.689455169347	-0.9810794485917058	-769.155370554787	0.010212256431316355	-3.800573641063675E-4	1.8179517997175985	1.5323283846333717	-0.5372710359196072	1.1863983059692298	8.6697021240769	11.120635420511157	0.8809572500616561	0.9733191035218782
ID10481	10481	6	1.0	77.14552286762843	65.29364710033063	0.0	55.0	55	1.662130509454409	1		24933.208515283863	24890.0	14904.0	34604.0	2.2838819E7	3403.024557826951	-0.9809171999945985	-753.2399268775252	-0.003908978276753878	0.002455450747642514	1.753919593407268	1.5753959873733954	-0.6314957308629414	1.1133198303567593	8.679208376405928	11.176901800388826	0.873066066556535	0.9723109691160817
ID17649	17649	6	1.0	76.5940229741994	65.3575347773014	0.0	103.0	103	1.6598533053306106	1		24532.73216245886	24494.0	14878.0	33724.0	2.2349319E7	3418.921694067042	-0.9809591798425711	-739.3533478138802	-0.01858824020000545	-0.0063453987085314726	1.7771431057276392	1.589668017005343	2.414044386346529	1.1179334846752886	8.65544274558335	11.025695924570778	0.894719968233374	0.975361542581681
ID38130	38130	6	1.0	81.72495119573233	63.35547084920222	0.0	238.0	238	1.6725657154723077	1		24867.178879310366	24949.0	15762.0	35190.0	2.3076742E7	3370.0268678255784	-0.9810638133046629	-764.5887101955418	-0.001622533887459376	-0.012854737422746856	1.8309003125516121	1.5613762567120866	2.360634993487098	1.1726195429710733	8.788530278189796	11.805907813223605	0.7923687549829627	0.9521112255406801
ID43762	43762	6	1.0	78.7038519747349	63.63803591540775	0.0	275.0	275	1.6442846820334514	1		24785.883146067397	24870.0	14736.0	32912.0	2.2059436E7	3382.1554495088626	-0.9810502007258074	-758.800215956989	-0.0017948299269338992	-9.585977827254837E-4	1.7357795180081526	1.5727474805971877	-0.4695429587061466	1.1036606571762302	8.49383645598981	11.087284443473473	0.8682871617887853	0.9669913419913417
ID12531	12531	6	1.0	76.90692138528327	65.41147776330968	0.0	69.0	69	1.6698497747650005	1		24816.160346695557	24775.0	15224.0	35090.0	2.2905316E7	3421.4656685889213	-0.9809726194850203	-747.8771734492681	-0.0044618666364449906	0.004910312225395888	1.775477402148056	1.5963759147879766	-0.6671081846059801	1.1121925517047573	8.76001152120269	11.542181594210108	0.8263018702392299	0.9674540682414691
ID41715	41715	6	1.0	81.56568047697324	62.9022684872002	0.0	261.0	261	1.6752772531327633	1		24645.710270270247	24774.0	15581.0	33649.0	2.2797282E7	3197.6305040151624	-0.9809617923765384	-794.2717014690659	-0.003155141261378558	-0.02418469363955139	1.8135735673941702	1.6091104164727958	2.493664991151447	1.1270659544728832	8.817049035176888	11.510132120016833	0.8363200382571919	0.9596482152095186
ID33016	33016	6	1.0	81.00900412889766	63.58116396970481	0.0	206.0	206	1.6557464454985118	1		24883.422737306835	24931.0	16042.0	35644.0	2.2544381E7	3364.383889167879	-0.98106352379708	-766.3594748687979	-0.0014339835993748004	1.0969436069721172E-4	1.821691226575727	1.5265947105758353	2.5989549543193866	1.1933037720853759	8.612664610102712	11.53711074959726	0.8131174403665562	0.9556962025316459
ID16126	16126	6	1.0	76.65343915915277	65.46337868996424	0.0	93.0	93	1.658941548433838	1		24380.311062431556	24327.0	14670.0	33847.0	2.2259224E7	3388.9127247194847	-0.9809523689633747	-740.9958981340383	-0.0037170499476760614	-0.00445857955935737	1.7638137044091635	1.5787834342623022	-0.7367025010226154	1.117198005838792	8.645936493254304	11.31623459697603	0.8484339154113674	0.9665249734325182
ID14593	14593	6	1.0	76.86598903565132	65.2841533777461	0.0	83.0	83	1.6684901465508841	1		24574.45819761131	24540.0	15061.0	34164.0	2.2633076E7	3370.7374887534065	-0.9809880970851135	-752.3625434775934	-0.01598373188487641	0.011816766849663358	1.7857633025585433	1.5858165919949572	2.409679695025771	1.1260843855291318	8.745752142709142	10.994564872794165	0.9091822258837571	0.9829059829059829
ID42753	42753	6	1.0	81.0457190088139	63.62990689779909	0.0	268.0	268	1.6429038968924863	1		24742.573991031375	24828.0	15377.0	34966.0	2.2070376E7	3187.206822786925	-0.9809989545161752	-801.5962445784423	-7.860265291190063E-4	-0.006173226038959617	1.7669877758238204	1.5510485698634973	-0.7541164715498392	1.1392214339099176	8.479577077496266	11.25224197938745	0.8416003937739673	0.9617250673854445
ID3332	3332	6	1.0	79.92784734090026	64.84453821633369	0.0	8.0	8	1.6313519050816108	1		24713.562002275317	24859.0	13931.0	32917.0	2.1723221E7	3407.6602010735323	-0.9809984318641717	-748.8380934419863	-8.998202096466569E-5	0.006549756533729221	1.7152914388079425	1.578480763977538	-0.5187067237880966	1.0866723738119315	8.360748923383339	11.020177043128083	0.8651230877122535	0.9612021857923505
ID35589	35589	6	1.0	80.65749202339731	63.259364892127444	0.0	222.0	222	1.6593974895028947	1		24900.3043956044	24927.0	15910.0	36043.0	2.2659277E7	3348.621012778154	-0.9810526771082798	-770.0397152025683	-0.017011514444538207	-2.3126025927768974E-4	1.8030824441208135	1.5543087082213018	-0.5293961068181645	1.1600542637274418	8.650689619418836	11.317326771945861	0.8487365063700222	0.9644939056703765
ID36101	36101	6	1.0	80.7715082658519	63.190858718084165	0.0	225.0	225	1.6693966883980216	1		24904.608932461862	24897.0	15831.0	35337.0	2.2862431E7	3345.8844731951094	-0.980931386229921	-765.8051611612088	0.0036256841552757962	0.011874041171303033	1.827433105510355	1.5424482099205954	-0.6783108845369434	1.184761403175041	8.755258395038181	11.49790065430198	0.8322268595983168	0.9643979057591624
ID11526	11526	6	1.0	77.14245950468445	65.25252783470344	0.0	62.0	62	1.6625855759952979	1		24885.70568927792	24852.0	15258.0	34277.0	2.2745535E7	3412.231971159924	-0.9810090603365834	-753.4734832724707	3.5452114535472755E-4	0.004394819901141768	1.7690232763061413	1.5881127883733241	-0.6798665906339947	1.1139153901771175	8.683961502570439	11.616112162250117	0.8087348532603398	0.9560439560439566
ID29447	29447	6	1.0	81.79913467603947	63.38225087727199	0.0	182.0	182	1.6571165296762587	1		24867.316483516483	24924.0	15696.0	35103.0	2.2629258E7	3314.923678342733	-0.9809360990205462	-771.9947146677454	-0.002445150389044454	-8.90319307192216E-4	1.8088540548594116	1.535667970563516	-0.8376946124421529	1.1778939780815052	8.626923988596252	11.168340143810576	0.8691376646306287	0.9690336358782704
ID27402	27402	6	1.0	81.92372577030812	63.35742141260154	0.0	168.0	168	1.661220002396517	1		24949.254665203083	24972.0	15595.0	35058.0	2.2728771E7	3297.653851465515	-0.9809703407985808	-780.0229329431669	0.01690723292828278	-0.009393759357487468	1.8694510657692602	1.5069659799377344	-0.7976802964721961	1.2405396609195538	8.669702124076892	11.45324993219222	0.830532370878218	0.9615181866104378
ID7437	7437	6	1.0	78.62186677403776	64.73004364371758	0.0	35.0	35	1.6593974895028922	1		24719.772277227705	24666.0	15097.0	34035.0	2.2470273E7	3390.0473259372093	-0.9810613721271461	-755.4685090074543	0.011726257428596449	0.007916630036077614	1.7561358902143567	1.5832022553061078	-0.5653982960261473	1.1092302858517673	8.650689619418811	11.407140318434125	0.8354241520470148	0.976394849785408
ID28431	28431	6	1.0	82.4849770893779	63.04632984832941	0.0	175.0	175	1.9296144449659542	1		24968.294642857105	25089.0	15482.0	35494.0	3.0760939E7	3516.6865460596455	-0.9809500911912326	-731.2051258771813	-0.06264787099509529	0.029881263801097256	2.595070802562554	1.438093233815109	2.592427717014585	1.80452194721625	11.697443490873502	14.210336187157981	0.7279341844870616	0.9382386580251615
ID46864	46864	6	1.0	78.04609205646209	66.54706077624977	0.0	296.0	296	1.6461239272192203	1		24581.90929451291	24609.0	14467.0	33255.0	2.1951645E7	3348.6341746947646	-0.9810818373365664	-761.3847654363473	0.005982389502111923	-0.015150965724637727	1.7904227346574066	1.5429079262589007	2.4752485933061363	1.1604209844191136	8.512848960647883	11.278723201011326	0.8409398151437825	0.9613526570048313
ID35089	35089	6	1.0	81.54842938953644	62.812267813130276	0.0	219.0	219	2.0823456871617583	1		24899.440807799438	24998.0	15933.0	35581.0	3.5755597E7	3175.647578939256	-0.981025213842784	-810.756741874878	-0.06177873824254681	0.03749565162645765	2.9684714392181926	1.367891420254361	-0.45378204364281105	2.170107506534548	13.622459587502398	18.26485788045777	0.5131363700195091	0.8783328225559296
ID4882	4882	6	1.0	79.46463941503197	64.81136118828748	0.0	18.0	18	1.6575729727450068	1		24742.009933774847	24775.0	14639.0	33981.0	2.2416261E7	3348.121401673361	-0.981025180222075	-764.1282758137518	-0.0037582004991002513	0.007100265305854169	1.7675596553134716	1.5724255520058141	-0.6410276218824058	1.1240975148608727	8.631677114760732	11.555542539052821	0.8123148057534888	0.9639065817409762
ID45843	45843	6	1.0	77.4359746054191	64.74368427907382	0.0	289.0	289	1.6497962662556773	1		24609.697777777794	24591.0	15347.0	34845.0	2.2148728E7	3199.0406959952156	-0.9810300711231552	-795.6702649437336	0.00859035754490702	0.0018345769017301624	1.8264391922965677	1.535357821906331	-0.7651836625812847	1.1895853632535145	8.550873969963984	11.81646496874177	0.769564855153593	0.9498416050686379
ID30484	30484	6	1.0	81.79659930580239	63.360989904582205	0.0	189.0	189	1.6593974895028947	1		24947.268131868103	25023.0	15519.0	35202.0	2.2702014E7	3313.673077018847	-0.9808790440001701	-772.4123077827328	0.0288830876569371	-0.04472122149829803	1.9244943732405613	1.4918396905473859	2.3588862606316137	1.2900141921645922	8.650689619418836	12.827081404315582	0.6607008907721492	0.9014363546310062
ID22296	22296	6	1.0	77.07169338268578	65.01611423865803	0.0	134.0	134	1.654375226674897	1		24534.37237569061	24568.0	14691.0	32927.0	2.2203607E7	3320.8938498311995	-0.9809898091470869	-762.4791513812897	-0.010591459090585904	0.016029050471811128	1.7798578801731597	1.5533747174799082	-0.6858523439552936	1.1458007267304329	8.598405231609142	11.18241201092317	0.8640856520143044	0.9746767241379306
ID25881	25881	6	1.0	81.85650019596713	63.44683642392792	0.0	158.0	158	1.6410610428106376	1		24830.760404949364	24850.0	15624.0	35816.0	2.2074546E7	3337.2295412846956	-0.9810318410223816	-769.6474913655533	-0.001706197507836128	0.0016944549027366547	1.80023403232275	1.5134108001496482	-0.739097049933853	1.1895210686647275	8.460564572838194	10.771758954875846	0.9162963479714893	0.9785596481583283
ID5914	5914	6	1.0	79.71911245680852	64.69792364787446	0.0	25.0	25	1.6341318308215114	1		24665.09410430841	24765.0	14434.0	33883.0	2.1754613E7	3380.510590021885	-0.9810529236009162	-755.58043136653	-0.0028768283332275654	0.01133724984127724	1.737714589136047	1.5504969255410923	-0.6739713231727386	1.1207468783142667	8.389267680370429	10.689647905784877	0.9225865405232926	0.9838350055741363
ID13082	13082	6	1.0	76.8137067069799	65.25733772375649	0.0	73.0	73	1.6730179436042614	1		24717.616883116876	24644.0	15196.0	34376.0	2.2839078E7	3400.7045453148467	-0.9809996070318534	-750.5401687041314	-0.006189743032497472	-0.0060975876277783005	1.774981324648809	1.5863989711027484	2.430549043879697	1.1188744804940034	8.793283404354296	11.241557010725142	0.8743956732427125	0.9670674333507571
ID23323	23323	6	1.0	77.75530044929934	64.7657220206597	0.0	141.0	141	1.6484200978530443	1		24586.870931537593	24617.0	14557.0	33768.0	2.1906902E7	3292.1321594420733	-0.9810466646861363	-773.1433334356016	-0.0010903962714813415	0.01062769065155421	1.7394698085728093	1.601484959515539	-0.7196228541582989	1.0861605650664443	8.536614591470434	11.022390358567323	0.8829659648959943	0.9681940700808624
ID18716	18716	6	1.0	76.54182648674615	65.49079767875202	0.0	110.0	110	1.651629373783644	1		24651.896551724138	24682.0	15058.0	33851.0	2.2162055E7	3424.142832179504	-0.9810117020173607	-743.9035127609707	0.005642392646067522	0.009708780187033621	1.7378882155840916	1.5871364703136848	-0.6499737452296281	1.0949834800536162	8.56988647462205	11.62034331912043	0.7975299737505412	0.9646869983948628
ID20769	20769	6	1.0	76.75254546642205	65.21231950184666	0.0	124.0	124	1.6671294094916735	1		24631.157608695656	24661.0	14327.0	33245.0	2.2660665E7	3336.72212017012	-0.9808810704730406	-757.4388195667452	-0.0037224967494383057	0.008646779936898944	1.809183684773974	1.5679827381589146	-0.6834240213819779	1.1538288277958157	8.73149276421559	11.373072599771588	0.8482868594534841	0.9693931398416883
ID39201	39201	6	1.0	81.47724816571116	63.21090194312137	0.0	245.0	245	1.6784351772419352	1		24773.47532188842	24830.0	15707.0	35049.0	2.3088879E7	3347.014858397467	-0.9809650203052986	-762.8873160574159	0.005154926943962756	-0.008159326848821005	1.8332904460685935	1.5527510165240155	-0.852814798547467	1.1806725138538907	8.8503209183285	11.654948821225455	0.8187440204062447	0.9578189300411529
ID8996	8996	6	1.0	77.60840217007289	65.25410853710677	0.0	45.0	45	1.6684901465508846	1		24786.308695652202	24714.0	14809.0	34432.0	2.2803404E7	3363.853422816804	-0.9811089611522944	-765.3607520753161	-0.010391089812817254	0.003313401687828877	1.78114444459158	1.5825580118136346	-0.5968473837914418	1.125484456996532	8.745752142709147	11.135443684983631	0.8863229142560588	0.9684210526315785
ID19749	19749	6	1.0	76.577247371981	65.4313426223279	0.0	117.0	117	1.6648590429071883	1		24736.295851528397	24755.0	14912.0	34420.0	2.2658447E7	3415.828984474198	-0.9809766709873334	-746.8625842279137	0.002611087534459596	0.010162765400912741	1.763793778293993	1.5936963496226635	2.429351136967623	1.106731391278899	8.707727133393023	11.403543144882502	0.841463060180796	0.9677760169043843
ID24361	24361	6	1.0	79.07028101440213	63.92557748531052	0.0	148.0	148	1.6739220333452567	1		24657.905945945928	24607.0	16685.0	35191.0	2.2808563E7	3371.8085396007223	-0.9809899628736707	-754.7530556265056	0.022835847536566537	0.010675909120217377	1.8041062989420869	1.576725741260491	-0.4541107279466545	1.1442105952426576	8.802789656683323	11.297909035973555	0.8666306428864732	0.970141435306443
ID21812	21812	6	1.0	76.943796086643	65.0992768691917	0.0	131.0	131	1.6378310587150389	1		24591.54340473505	24645.0	14455.0	32968.0	2.1812699E7	3375.070656242076	-0.9809374038221939	-749.8806723329279	-0.012757523468137114	0.0026826943361362614	1.759986184771879	1.5384601727328908	2.5085233771633213	1.1439920356504736	8.427292689686576	10.914521713084918	0.8889729031374243	0.9768595041322312
ID4407	4407	6	1.0	79.50067045311818	64.83440079935697	0.0	15.0	15	1.6593974895028918	1		24688.578947368405	24700.0	14243.0	33963.0	2.2515984E7	3348.0796560778144	-0.980971399523867	-760.2909212389848	0.003961815083783214	0.008732628729642275	1.7611265840012402	1.5888902544781722	-0.5499532023617613	1.1084003939464242	8.650689619418806	11.460800603675562	0.8276194351993134	0.962962962962962
ID44345	44345	6	1.0	78.75211006264499	63.4839142864738	0.0	279.0	279	1.6525451650232874	1		24774.664088397774	24835.0	14719.0	33155.0	2.2421071E7	3340.2699588656806	-0.9810016160096661	-765.9655975574718	8.596665169580007E-4	-0.005115398827419161	1.7532277322091552	1.587076208414127	-0.4501830272524525	1.1046903248338993	8.579392726951093	11.784753256160332	0.7762925612744664	0.9585767392458847
ID10043	10043	6	1.0	77.12664742615759	65.26515826820675	0.0	52.0	52	1.66395002889298	1		24920.02069716777	24878.0	15055.0	34568.0	2.2876579E7	3396.176626745284	-0.9809776622784606	-756.8038905240448	-0.006952105419474419	0.0018315442924907764	1.76213605601475	1.5866213063864718	-0.6460400237126438	1.1106217021804736	8.698220881063987	11.339281775838424	0.8500984043529892	0.9728867623604467
ID15676	15676	6	1.0	76.67578404066818	65.44241998852547	0.0	90.0	90	1.6712082968403594	1		24409.898913043493	24343.0	15007.0	33871.0	2.2457107E7	3367.8704794697983	-0.981104223343043	-752.6464084254363	-2.0597250146280968E-4	0.013544941987248666	1.7906647525345658	1.5662592163579858	-0.6509726041423762	1.1432748384385498	8.774270899696234	11.295916363232045	0.8641277790260325	0.975171685155837
ID17213	17213	6	1.0	76.61686131394	65.4686616011778	0.0	100.0	100	1.6571165296762587	1		24481.74310915104	24445.0	14961.0	33964.0	2.2204941E7	3398.6194777385804	-0.981019665990388	-744.6353557153254	-0.006390542743577087	-0.00617190839942351	1.7596976598659286	1.57515533473137	2.4130523298924667	1.1171581754925972	8.626923988596252	11.142091262518404	0.8732375707758576	0.9794927145169993
ID26942	26942	6	1.0	81.90007326232966	63.38065326162753	0.0	165.0	165	1.6497962662556787	1		24988.329999999976	24997.0	15618.0	35444.0	2.2489497E7	3308.154269488375	-0.9810627418531589	-782.6384092374564	0.0034081652199997054	-1.2312252811580367E-5	1.8258217235218805	1.503824285890258	-0.8391762512393327	1.2141190567626732	8.550873969963998	11.662316087082683	0.7900430435473798	0.9569148936170211
ID43327	43327	6	1.0	79.92217490608309	63.299935137203185	0.0	272.0	272	1.6378310587150393	1		24767.09234234236	24802.0	15664.0	34555.0	2.1993178E7	3186.211660352091	-0.9809481512825445	-800.4594297091389	-0.002865508220553048	-0.007639092372476578	1.774623723549385	1.541312404715496	-0.6358095546402656	1.1513718556472363	8.42729268968658	11.109117043954553	0.8581018866999455	0.9709748083242057
ID14144	14144	6	1.0	76.83045762698525	65.32691511450197	0.0	80.0	80	1.6725657154723061	1		24598.246486486478	24586.0	15021.0	34191.0	2.2753378E7	3383.1367469705488	-0.9810557795112865	-753.0634214772856	-0.004653858318199367	-0.006545422676245062	1.7839996713177728	1.5860443717198494	-0.7316700884282122	1.1248106945351521	8.78853027818978	11.53661955541051	0.8297914872939943	0.959522573949144
ID38720	38720	6	1.0	81.57631318459046	63.32545988503019	0.0	242.0	242	1.66531336384426	1		24781.533842794808	24869.0	15667.0	35006.0	2.2699885E7	3375.818767302696	-0.9810073837649013	-758.3444959350638	0.002551032872094131	-0.0058482036502846705	1.8275014374162164	1.5521168918267918	-0.7918563956834721	1.1774251327587226	8.712480259557543	11.32871308453672	0.8530814834316339	0.9647368421052638
ID34625	34625	6	1.0	80.53760440367161	63.394917429743494	0.0	216.0	216	1.643364287512955	1		24850.92385218363	24940.0	15993.0	35619.0	2.2191875E7	3379.995999085837	-0.9810101572073	-759.641150098305	0.008951152862662447	-0.004846440593106799	1.7861471539341052	1.5361597558851803	-0.4635348011419875	1.1627352865424305	8.484330203660786	11.391507153220694	0.8216087432124168	0.9509856153436343
ID6978	6978	6	1.0	79.03355876467418	64.55296637591505	0.0	32.0	32	1.674825635048498	1		24676.158918918907	24696.0	14289.0	33657.0	2.2825447E7	3347.224926970165	-0.9811054024889767	-765.5978042080701	0.0018819595867010557	0.008632594576056266	1.764858588532512	1.5924917823010976	-0.5913772783261042	1.108237171549074	8.812295909012347	12.44068029707549	0.7155017110575861	0.9522342064714948
ID2884	2884	6	1.0	79.62847845277854	64.84705358634531	0.0	5.0	5	1.656203266157083	1		24604.305309734547	24636.0	14440.0	34343.0	2.2242292E7	3350.5780354076305	-0.9810847150450075	-761.754427851219	-7.561459345250268E-4	0.0073807497424226405	1.7686160588028996	1.5708123167735648	-0.7447268221308718	1.1259244913712048	8.617417736267193	11.088467829257329	0.8807323094919165	0.9794705564559688
ID34116	34116	6	1.0	80.54150252998761	63.40305093842877	0.0	213.0	213	1.6373691122783485	1		24861.404063205406	24930.0	16147.0	35393.0	2.2027204E7	3392.4676330170355	-0.9810080756932988	-757.08309121169	0.010456083084584143	9.258623463920837E-4	1.7645500210190117	1.5474252955863632	2.6667609999025705	1.1403135427939182	8.422539563522077	10.830035195041523	0.9023877430500999	0.9773855488141203
ID31557	31557	6	1.0	81.35755849008771	63.60715445672333	0.0	196.0	196	1.6634953356124889	1		24849.625820568952	24880.0	16110.0	35976.0	2.2712558E7	3392.1064426584426	-0.9809466538868549	-754.3180689475623	-0.0018006524501969596	0.0037601526327915805	1.8141446040920188	1.5258092034721507	2.530805573681633	1.1889721204746495	8.693467754899476	11.528025873501482	0.8220401438187527	0.9555903866248694
ID32582	32582	6	1.0	80.93969516690662	63.582336925523116	0.0	203.0	203	1.6534604490397509	1		24828.21128318582	24907.0	16117.0	35629.0	2.2444703E7	3347.2709937976424	-0.9809937045366153	-765.6905692292144	0.009592929218575949	-0.01990094444544774	1.8153385715837649	1.5414796738527636	-0.6468734205036404	1.177659752753353	8.588898979280133	11.549379699694926	0.8091518653527953	0.9495533368365743
ID12104	12104	6	1.0	76.99264111716954	65.37679555592602	0.0	66.0	66	1.6734700495289059	1		24880.484881209497	24844.0	15362.0	34831.0	2.3039329E7	3392.976559017384	-0.9809908384158191	-756.8502615547317	-0.0023186921422223114	0.0024731657376452403	1.7842062457646626	1.5786589078713669	-0.5749982086710596	1.1302037678110288	8.79803653051882	11.473444727854694	0.8398620724447098	0.9701257861635224
ID45384	45384	6	1.0	77.59375950523619	64.25269526799082	0.0	286.0	286	1.65985330533061	1		24638.794731064765	24643.0	15622.0	34478.0	2.2445942E7	3191.802508524417	-0.9810227615958549	-798.1040484143668	-1.116824072671454E-4	3.435623853829283E-4	1.8145932124785678	1.530375946428568	-0.8105289418026852	1.185717285163346	8.655442745583343	11.398169457989574	0.8371994476972849	0.9737967914438502
ID11087	11087	6	1.0	77.16077268992191	65.2485980370791	0.0	59.0	59	1.6562032661570854	1		24892.530905077263	24863.0	15092.0	34243.0	2.2552633E7	3390.965019775664	-0.9810284991468364	-759.1990835343744	7.417277619943878E-4	0.004980692135298442	1.7643790374106185	1.579711306423485	-0.5980405428758139	1.1168996703614327	8.617417736267218	11.253794863822552	0.8550450975271151	0.9618037135278512
ID29009	29009	6	1.0	82.42280468278479	63.21589747324963	0.0	179.0	179	1.9495058927051037	1		24932.058167330702	25023.0	15615.0	35455.0	3.1289733E7	3569.2569130404318	-0.981010523327551	-721.723734370036	-0.04031266756350865	0.026829743911200854	2.5860328364044225	1.4842949790125044	2.751378023957444	1.7422634132501749	11.939852925263809	14.445406388272163	0.7190338112491899	0.935219657483247
ID42321	42321	6	1.0	81.20921549148322	63.120947633520046	0.0	265.0	265	1.6603089960201378	1		24711.969298245593	24796.0	15682.0	34772.0	2.2537316E7	3223.4524297039966	-0.980977398275082	-790.6880443586099	0.004035639564049995	-7.452352788889033E-4	1.8193177958506979	1.5299567664524691	2.534607542004496	1.189130200109624	8.660195871747868	11.401192934614446	0.8372149768524787	0.9681190223166848
ID37203	37203	6	1.0	80.74163704602935	63.164195507015755	0.0	232.0	232	1.6757287495034814	1		24975.100431965446	24949.0	15867.0	35348.0	2.3126943E7	3350.7467268864666	-0.9809521734014599	-767.7114923487571	0.018539708858928777	0.004980783501454749	1.83392840423413	1.5708085001312373	-0.5131680159399903	1.1675060353193336	8.821802161341406	11.554682969800465	0.8303307275327054	0.9722367731796753
ID25433	25433	6	1.0	81.57073559533546	63.43385591983704	0.0	155.0	155	1.64244337722068	1		24803.804932735417	24834.0	15550.0	35884.0	2.2124994E7	3346.8563392899673	-0.9810042030827006	-765.4636677244703	-9.35439464521166E-4	0.007858989077513482	1.8102378842245535	1.510668702828333	-0.8702713925638622	1.1983023682395455	8.47482395133175	11.221088908313238	0.8458055731511116	0.9658721560130011
ID23900	23900	6	1.0	78.86929137280357	64.10233084323883	0.0	145.0	145	1.6634953356124875	1		24624.023076923066	24647.0	15968.0	33817.0	2.2407861E7	3356.851238287232	-0.9810373370664315	-759.0023500996899	0.005383299986762137	0.012957504402627973	1.7732577474696418	1.5781414675259173	-0.6280850464345147	1.1236367486430807	8.693467754899464	11.402613681012955	0.840222080172892	0.965681098204857
ID5471	5471	6	1.0	79.75344709608807	64.69862868711493	0.0	22.0	22	1.6497962662556753	1		24709.043381535026	24732.0	14261.0	34158.0	2.221343E7	3376.2785029224615	-0.9811165381651549	-760.47798384357	-0.004783825410648791	-0.008149646594640205	1.753685230592961	1.5777336295192201	-0.644206968987853	1.1115217409210947	8.55087396996396	11.957436673044901	0.7515263120399506	0.9513484928609199
ID30047	30047	6	1.0	81.77129828926688	63.382017742429575	0.0	186.0	186	1.6634953356124889	1		24878.605927552166	24904.0	15601.0	35318.0	2.266441E7	3319.545983706636	-0.9809618178474964	-772.3319007233936	0.008944527254422727	0.0018582875703844434	1.8047273756599014	1.545430948114669	-0.9365624365273129	1.167782603203047	8.693467754899476	11.23075319240931	0.8661341156090048	0.9656810982048574
ID8545	8545	6	1.0	77.78856363869052	65.20498949446268	0.0	42.0	42	1.661675318288964	1		24810.438461538462	24780.0	14860.0	34458.0	2.2577499E7	3399.330419095656	-0.9810480715815654	-755.6278139414569	-0.007641778576208595	0.009634898417721747	1.7991757718382353	1.5609764347418726	-0.6839591446385132	1.152596369679182	8.674455250241413	11.534009828234137	0.8193914739688928	0.9717784877529289
ID13666	13666	6	1.0	76.80913671639352	65.30713476451034	0.0	77.0	77	1.6693966883980211	1		24655.246203904582	24618.0	15104.0	33998.0	2.2732137E7	3383.3380183926506	-0.9810033306927921	-752.6394350199724	-0.007060992655097732	-0.00575236747916545	1.7900224023071638	1.5733557898240726	-0.6871440757138527	1.137709864408557	8.755258395038174	11.561644890838135	0.8230753204062632	0.959375000000001
ID36709	36709	6	1.0	80.7098258629652	63.19744503721853	0.0	229.0	229	1.665767560869982	1		24965.22489082972	24977.0	15670.0	35674.0	2.2868146E7	3380.595199586486	-0.9809745539797479	-761.5443547310404	-0.002429093359999793	0.013907062023856238	1.80887361436554	1.5563866414073797	-0.6829922713153808	1.162226381440698	8.71723338572206	12.024351799603826	0.7576440020033465	0.9607124148768995
ID28007	28007	6	1.0	81.9798485526944	63.322398493656415	0.0	172.0	172	1.6589415484338388	1		24891.6032967033	24947.0	15622.0	35135.0	2.2651359E7	3305.8907941072985	-0.9809560269938508	-775.686701859611	7.209355798671041E-4	-0.003326626052928132	1.823523044477928	1.5313037544560886	-0.8489601874810587	1.190830388269788	8.645936493254313	11.37316372808513	0.8399613881876132	0.9690996270644644
ID21353	21353	6	1.0	76.87387083766144	65.13463402356062	0.0	128.0	128	1.6479611196740651	1		24598.125835189312	24686.0	14421.0	33251.0	2.2089117E7	3361.1809430576536	-0.9809280607543904	-752.8048799318509	-0.004657008484398068	0.011816978466432983	1.768651912886125	1.5764012918916759	-0.5007542887495159	1.1219553815283603	8.531861465305925	10.856289157968389	0.909684624948572	0.9718462371413108
ID33643	33643	6	1.0	80.64520688236902	63.49799196274502	0.0	210.0	210	1.651171287691411	1		24846.45343680711	24955.0	16142.0	36138.0	2.2411501E7	3350.0032944381155	-0.9810326002499526	-767.2286470607983	-0.0011365027381220819	-0.002135380890853336	1.79352757867264	1.532766981362491	2.598294808465261	1.1701240961482329	8.56513334845755	11.475145273115068	0.8173867776868509	0.9682966147232669
ID46444	46444	6	0.9957419633865356	76.68393235811877	66.04835362045523	0.0	293.0	293	1.6860797976450328	1		24527.909478168283	24479.0	16080.0	33788.0	2.3031707E7	3215.727565478636	-0.9810023367817198	-787.7368088464058	-9.961428409226828E-4	-0.001133748347088785	1.804956573202078	1.5816273460709767	-0.5203393391168578	1.1412021786838018	8.931124063125257	11.682580554321714	0.8223153887793531	0.9572083545593476
ID15213	15213	6	1.0	76.69712504258808	65.44855594208141	0.0	87.0	87	1.6644045979572974	1		24445.975929978125	24415.0	14887.0	34073.0	2.2343622E7	3379.5566410890488	-0.9810163307443316	-747.6076284358556	-0.004604190642841133	2.3954188430992432E-4	1.7783170548064093	1.5701538359536882	-0.7067347387047814	1.1325750471617235	8.702974007228502	11.422264315638724	0.8382491835149815	0.9531494013534617
ID19309	19309	6	1.0	76.5471148542444	65.46870243423203	0.0	114.0	114	1.6703027382277644	1		24813.87323943665	24843.0	15199.0	34496.0	2.2903205E7	3508.023165159869	-0.9809723780464883	-729.3472790629463	-0.009996411000097167	0.008406809410571944	1.7950109772733056	1.5793648826660676	-0.8229362684879973	1.1365397552991134	8.764764647367207	11.469895963735967	0.8372037509706609	0.9674711437565581
ID31086	31086	6	1.0	81.79987512839365	63.388326110389855	0.0	193.0	193	1.6534604490397502	1		24977.420177383585	25004.0	15671.0	35774.0	2.2529633E7	3348.7834850754807	-0.9809002810455598	-766.1051614971918	0.021652341972866578	-0.030219744784232283	1.8410547193288933	1.5200500875985015	-0.8470262225956149	1.211180298826561	8.588898979280126	11.538041476929845	0.8107429242597592	0.9500525762355416
ID3952	3952	6	1.0	79.67557429867882	64.90943373913525	0.0	12.0	12	1.6543752266748952	1		24655.271317829494	24666.0	14422.0	34169.0	2.226371E7	3371.681310695723	-0.9810558618253123	-757.3770611681637	-0.0022534538643113303	0.019035896375662446	1.761609054236452	1.567794945085643	-0.6404422277957524	1.1236221036165044	8.598405231609126	11.23419685469912	0.8561378814941786	0.9736275565123778
ID2420	2420	6	1.0	79.41297010908843	64.95884906733885	0.0	2.0	2	1.655289498768267	1		24654.160932297462	24736.0	14430.0	34368.0	2.2213399E7	3378.5773560388834	-0.9810517583903308	-755.6302957902495	-0.002781833787253242	0.0063586559061659265	1.7589041359106734	1.584828226302075	-0.7111963123638638	1.109838976060374	8.607911483938159	11.352141031951064	0.8393674057158582	0.966382070437567
ID16756	16756	6	1.0	76.62307133808291	65.49536575344713	0.0	97.0	97	1.6612200023965171	1		24424.142543859674	24403.0	15073.0	33874.0	2.2274818E7	3382.297414102077	-0.9809875258194658	-745.1820339679919	-0.004598311753182998	0.0024536169818129764	1.763650545718575	1.5854699818362215	-0.728669846525977	1.1123834357784514	8.669702124076894	11.210502610098384	0.8668897578947651	0.9696969696969688
ID22904	22904	6	1.0	77.28697637941424	64.91078001038977	0.0	138.0	138	1.6355200217818802	1		24493.52542372881	24537.0	14551.0	32899.0	2.167677E7	3335.53022993258	-0.9810135508349487	-758.8355508936219	-2.3313225775539032E-4	-0.013598523875476798	1.7659487214302951	1.5562968053020958	-0.7140626904842303	1.1347120391264334	8.403527058863988	10.847851484600406	0.8973957436774548	0.9800443458980046
ID26493	26493	6	1.0	81.84042669211946	63.410004301281255	0.0	162.0	162	1.6516293737836452	1		24825.12235817575	24881.0	15460.0	35090.0	2.2317785E7	3312.4109553171215	-0.9810438303395443	-775.7378906096621	0.012644699905507437	0.006989092748215024	1.8233190117918905	1.509165690018723	-0.8050569746536408	1.208163572661972	8.569886474622063	11.188837756980375	0.8602307839243354	0.9677938808373591
ID12671	12671	6	1.0	76.88517617403048	65.39671959060145	0.0	70.0	70	1.683834982646606	1		24836.12059765207	24772.0	15211.0	34441.0	2.3271445E7	3379.8029448343223	-0.9809551600477041	-756.9970801021991	-0.006950026048810186	0.015128328682602495	1.8088666804354385	1.5915231658922313	-0.6659938033186004	1.1365632113946398	8.907358432302683	11.181541277616994	0.8952729235282918	0.9796131730266602
ID6528	6528	6	1.0	79.40066377251001	64.42749080652999	0.0	29.0	29	1.663495335612487	1		24617.914754098358	24603.0	14583.0	33788.0	2.2525392E7	3340.284584331485	-0.9810641242541305	-763.6771379115308	-4.5275357486041835E-4	0.008273499309187545	1.7743964069071763	1.577730295486128	-0.669343989260663	1.124651286714661	8.693467754899459	11.577435857735804	0.8150385384904727	0.9491437467566156
ID44928	44928	6	1.0	78.41270859659107	63.70277686188875	0.0	283.0	283	1.642903896892486	1		24715.187010078407	24787.0	14222.0	33212.0	2.2070662E7	3299.7355217038676	-0.9810215384765227	-774.3410862782582	-0.0030549740872508713	-0.0034736364018500185	1.7063109733060495	1.6098075747694005	-0.6559217063184927	1.0599471639027869	8.479577077496264	10.98915365310219	0.8823798144563001	0.9732678668848883
ID39809	39809	6	1.0	81.4499138237721	63.17190459170803	0.0	249.0	249	1.677082509317247	1		24731.036519871075	24808.0	15729.0	34722.0	2.3024595E7	3350.102569567366	-0.9809226220297805	-759.154685027782	0.0025501366925538686	-0.01709604722378338	1.8456706191663141	1.5585873640185985	2.2890752811784054	1.1841945224087482	8.836061539834953	11.21800870552303	0.8823421993828764	0.9717720857292211
ID20355	20355	6	1.0	76.56511149190375	65.36520730301348	0.0	121.0	121	1.6387545609359908	1		24666.016930022586	24726.0	14416.0	32899.0	2.1854091E7	3411.4336341765506	-0.980952646424303	-744.7413941858703	0.016481057617851725	-0.011943097579807388	1.7705957140049717	1.54827300893477	-0.5322294399444298	1.14359399394501	8.436798942015603	11.703828403568712	0.7739834460448795	0.9599783666846934
ID38275	38275	6	1.0	81.72155865954075	63.36722533005333	0.0	239.0	239	1.673017943604263	1		24836.470779220803	24902.0	15541.0	35046.0	2.2948899E7	3362.185504302583	-0.9809479082005046	-760.6791063774127	-6.549690100851699E-4	-0.01104091911727565	1.8195667679136787	1.5591655153718402	-0.8455854152714888	1.167013219555293	8.793283404354312	11.484166260132687	0.8378417390587383	0.9665621734587257
ID32132	32132	6	1.0	80.97955712087243	63.59997486015054	0.0	200.0	200	1.6603089960201376	1		24839.878021978053	24889.0	16032.0	36033.0	2.2604289E7	3366.3227163879524	-0.9810188929604549	-762.7452992622016	0.008515293937831287	-0.0054572430204842485	1.8167416991129393	1.5427640433045642	-0.6150368974453827	1.1775888263648675	8.660195871747867	11.213416138811636	0.865489293579744	0.9706979222163028
ID10630	10630	6	1.0	77.15117338544344	65.28803258794632	0.0	56.0	56	1.6639500288929805	1		24896.54624591946	24864.0	15100.0	34869.0	2.2879926E7	3370.5159250584275	-0.9809526885383614	-760.8290643952473	0.0027078833947169713	8.925490877498666E-4	1.7636656024214816	1.5699914777633766	-0.6982831970612778	1.1233599846885889	8.69822088106399	10.974794045225552	0.9075018895828082	0.9812332439678285
ID8072	8072	6	1.0	78.12659752064984	64.95593939754812	0.0	39.0	39	1.6525451650232863	1		24798.386489479555	24780.0	15224.0	34585.0	2.2392943E7	3395.68823672236	-0.9810287055839189	-755.2841331319405	0.0032853499998851533	0.005441378076494502	1.7532267856368062	1.5910219539638462	-0.5955618731718364	1.101950090172449	8.579392726951081	10.98681501808068	0.8931466784030709	0.9809782608695649
ID43912	43912	6	1.0	78.71189911143064	63.57970640511197	0.0	276.0	276	1.6369070354771955	1		24794.55102040817	24894.0	14753.0	33060.0	2.1868794E7	3381.361769583925	-0.9809809970048509	-756.4277516690803	-0.0030065529336590073	-0.0066681202261970555	1.7100666557182829	1.5925897024992322	-0.5239544107438769	1.073764732394474	8.417786437357556	11.982217047475197	0.7367724923497457	0.9420212765957446
ID24969	24969	6	1.0	81.22792140579345	63.50614407853676	0.0	152.0	152	1.6313519050816139	1		24729.654152445986	24766.0	15481.0	35841.0	2.1737366E7	3329.11534160383	-0.9810291995813719	-768.2728310358757	-0.0172446330642258	0.013043807170507234	1.8324480112465171	1.4786077450065003	-0.7940662032434646	1.2393063795553576	8.360748923383369	11.013931118759613	0.8661045766028078	0.9707505518763795
ID9613	9613	6	1.0	77.27791339667608	65.43199900887011	0.0	49.0	49	1.664859042907189	1		24877.83078602618	24841.0	14928.0	34312.0	2.2788093E7	3398.0152649354345	-0.9809702655711635	-754.8146066344525	0.004268926511072209	0.005520131692112154	1.76490126203436	1.5890969476135954	-0.7809176460890594	1.1106315852439188	8.70772713339303	11.55773529692007	0.819160850075021	0.9566579634464749
ID41873	41873	6	1.0	81.6729696555221	62.87740440242676	0.0	262.0	262	1.6516293737836458	1		24668.591111111084	24816.0	15169.0	33769.0	2.2201732E7	3171.7241412829353	-0.9810379756270934	-804.7853331750057	-4.92343408054722E-4	0.010781813446624513	1.7817792626994031	1.5433403577542717	-0.8269945888120291	1.1544953475408923	8.56988647462207	11.05605129738712	0.8810181242211368	0.9745945945945944
ID17812	17812	6	1.0	76.6139275892213	65.35122138045699	0.0	104.0	104	1.669849774765001	1		24585.795010846	24563.0	14978.0	33562.0	2.2668103E7	3392.0024206300773	-0.9808733788637446	-743.4175184258062	-0.005601090313911507	-0.0057335003102246315	1.8047158338689413	1.5613816646281837	2.3863321436362956	1.1558454122738167	8.760011521202692	11.730993063556667	0.7999171082733946	0.955912863070539
ID33172	33172	6	1.0	80.89967850206767	63.580876875564385	0.0	207.0	207	1.6584854820201538	1		24911.089108910925	24981.0	15940.0	35690.0	2.264418E7	3361.191611351289	-0.9809777720137303	-764.4115213922623	-1.0716908007678265E-4	-0.0022642424027383553	1.8306743159960448	1.5094924881977452	-0.6294744607363034	1.2127747109108002	8.641183367089807	11.7437430241329	0.7873539418465149	0.9649681528662424
ID11669	11669	6	1.0	77.16420656275707	65.25353989105068	0.0	63.0	63	1.6657675608699811	1		24876.0863387978	24833.0	15274.0	34674.0	2.2761619E7	3400.717928479237	-0.9810372603095848	-756.8779605008019	-0.009720984644042386	0.002655203417392645	1.7692251311224105	1.5873107839661182	2.5048878194364224	1.1146053746965379	8.71723338572205	11.42606816833215	0.8390636674741756	0.9744952178533477
ID42908	42908	6	1.0	79.86784480633375	63.872682373953005	0.0	269.0	269	1.639216116940338	1		24669.12387387387	24640.0	17464.0	34613.0	2.1906182E7	2872.0879693510324	-0.9810319439992162	-888.4772448461374	-6.075477047185645E-4	-0.01453574344746559	1.72289764749708	1.592938773163611	-0.5794526929554012	1.0815843499592692	8.44155206818013	11.288364632353774	0.8324729081998294	0.958963282937365
ID3486	3486	6	1.0	79.72480003474186	64.88273166177909	0.0	9.0	9	1.6447446861498842	1		24629.05022321428	24679.0	14248.0	34092.0	2.2067629E7	3370.773844931739	-0.9810505200401243	-756.5578137154556	0.0048386309014060965	-3.634439565568421E-4	1.7411705751631477	1.5735745855698486	-0.7608500453848925	1.1065065432107284	8.49858958215429	11.538122493545698	0.8022069681093165	0.9535999999999996
ID30624	30624	6	1.0	81.80474954699761	63.36076437691332	0.0	190.0	190	1.6566599608482853	1		24952.68502202642	24996.0	15606.0	35686.0	2.2657038E7	3309.9304492298647	-0.9808938755149853	-774.0657147163931	0.02688266761744396	-0.016624569158625094	1.8836741219670967	1.5028989362531446	2.312220336281844	1.2533604732353176	8.622170862431735	11.05997688468709	0.8857640509094628	0.9736983360171766
ID47008	47008	6	1.0	77.66654197620498	66.84013115025148	0.0	297.0	297	1.6406000058461225	1		24598.659550561777	24691.0	14445.0	32954.0	2.1892807E7	3303.8066243801086	-0.9809853076805984	-768.2454882635346	-0.002218017298054159	-0.006276948227545343	1.7866051984529587	1.5242977776932372	-0.5165514727064352	1.172084106267398	8.455811446673692	11.63211648743532	0.7853218280695006	0.9621416982152519
ID14753	14753	6	1.0	76.7986020651738	65.3422020603655	0.0	84.0	84	1.6770825093172463	1		24334.255411255403	24273.0	14833.0	34011.0	2.2484852E7	3334.1286847351453	-0.9810884521553633	-757.2630876546436	-0.010781390357136322	0.0028311907048415054	1.7838159782118017	1.6062412998588829	2.4484694435805565	1.1105529277378934	8.836061539834944	11.611731307552427	0.8235209280024299	0.9667186687467496
ID5026	5026	6	1.0	79.63948670619581	64.74712672585231	0.0	19.0	19	1.6653133638442572	1		24738.96397379908	24755.0	14360.0	34098.0	2.2660891E7	3343.059376265432	-0.9810627691997199	-766.7393214447928	0.004871734005705108	6.267510688276052E-4	1.7702860269586542	1.5986050196150265	-0.7124262242792145	1.1073942626459234	8.712480259557514	11.225728495324772	0.8688055823432518	0.9693283976731878
ID13218	13218	6	1.0	76.80424850933835	65.29074573653675	0.0	74.0	74	1.6662216340856848	1		24682.958560523428	24608.0	15095.0	34342.0	2.2634273E7	3401.6125155144377	-0.9810049420540731	-749.5022510175718	-9.513762200318448E-5	0.014633905730689772	1.7865512813659388	1.5653103694034245	2.5279221302510613	1.141339964448606	8.721986511886563	11.735049982870084	0.7958942869917964	0.9745087626128524
ID28579	28579	6	1.0	82.55714977527293	63.245931703884786	0.0	176.0	176	1.9506696611259573	1		24951.29888712242	25061.0	15621.0	35587.0	3.1388734E7	3506.6999268236173	-0.98099812745199	-734.6768031156298	-0.02139303326969829	-9.732724637084788E-4	2.5889068085151195	1.4837485598754214	2.849930005677459	1.74484200256443	11.954112303757361	14.484354977470318	0.7160261375594505	0.9202341748993789
ID29603	29603	6	1.0	81.8208185308348	63.344644769918595	0.0	183.0	183	1.6788858243643638	1		24839.69387755105	24869.0	15614.0	35716.0	2.3125755E7	3271.2242034113156	-0.9809175837638815	-780.6656656626617	0.014795760125209077	0.007311717476284525	1.8881407850862784	1.506367059855154	-0.7939257082382428	1.2534400382253674	8.85507404449301	12.103391326043576	0.75960516808756	0.954894925679139
ID35236	35236	6	1.0	81.60807685745462	62.912160579516645	0.0	220.0	220	2.1033106403123014	1		24948.10102389077	25087.0	15787.0	35071.0	3.6548968E7	3257.559768107511	-0.9810500005104347	-792.9705103522475	-0.058157572048659845	0.03448397095839315	3.017159254327209	1.4729014203049338	2.8120299828543374	2.0484461571790518	13.898140905044322	16.37008082396487	0.6517258199400545	0.9111872857588038
ID36260	36260	6	1.0	80.73878719798113	63.101207211053584	0.0	226.0	226	1.6644045979572983	1		24917.28680479829	24902.0	15856.0	35288.0	2.2849152E7	3359.096262124813	-0.980934041344641	-763.2897954644488	0.007393433105926425	-0.0019544395584744204	1.7972135590802014	1.5655277469769742	-0.5535965562154855	1.147992146770066	8.70297400722851	11.180148717501783	0.8749482953893921	0.9631772751183592
ID39334	39334	6	1.0	81.44257597887007	63.1832822550378	0.0	246.0	246	1.6757287495034814	1		24781.74676724139	24847.0	15620.0	35058.0	2.2997461E7	3370.623976799797	-0.9808905056132335	-754.7844412057734	-0.006164540479525293	-0.019311679439980835	1.8216729192897483	1.5708183274137655	2.252469084783853	1.1596967564600522	8.821802161341404	11.558919015797	0.8297222494136116	0.9616580310880829
ID16295	16295	6	1.0	76.64421593457206	65.48831247776451	0.0	94.0	94	1.6584854820201522	1		24373.380219780203	24328.0	14916.0	33797.0	2.2179776E7	3386.7028759732343	-0.980985922431254	-742.6021056993784	0.006661157334666615	-0.007399623125576695	1.7631865358547212	1.5763173271655513	2.508247160666447	1.1185479633248643	8.641183367089791	11.01332957936021	0.8952530582139022	0.972712680577849
ID35754	35754	6	1.0	80.66462658465083	63.23446262828251	0.0	223.0	223	1.6607645616744844	1		24906.420591456757	24930.0	15962.0	35712.0	2.2739562E7	3366.5222529322177	-0.9809355393652616	-761.3349556771585	0.004529758226505879	0.003765803714710401	1.7966273679448372	1.5464883533625668	2.5081264666291863	1.1617464587032855	8.664948997912385	12.084995945376434	0.7455604413393387	0.9519582245430814
ID23467	23467	6	1.0	78.12948712075264	64.6064048100726	0.0	142.0	142	1.6520873328590702	1		24583.037527593813	24619.0	14350.0	33216.0	2.2272232E7	3259.426141527186	-0.9809262825197593	-775.7564957589555	-0.0015550525801395392	0.0013176244529204705	1.7522854513166783	1.5655420546220438	-0.5839713924963148	1.1192835389782734	8.574639600786565	11.073923594692754	0.878663718211834	0.9751351351351354
ID20909	20909	6	1.0	76.79731929625629	65.18878862629943	0.0	125.0	125	1.6479611196740651	1		24628.051224944316	24686.0	14406.0	32970.0	2.211599E7	3365.228891690902	-0.9809830288005597	-755.0323858382266	9.089483070208308E-4	0.005262501376051211	1.7675906137470923	1.555679748418207	-0.5958554739926419	1.136217538053287	8.531861465305925	11.64887456132616	0.7901066584331171	0.9558040468583602
ID27566	27566	6	1.0	81.953704543929	63.341232041919895	0.0	169.0	169	1.6716608921897114	1		24953.331168831162	24953.0	15476.0	35436.0	2.3056878E7	3276.1525661493943	-0.9810048157067948	-786.7233419424758	0.006895553300098995	-0.011635540280554902	1.8801139497221475	1.5226828036053823	2.3544249965725257	1.2347377571155633	8.779024025860759	11.075911631806916	0.8992845608221981	0.9705727798213352
ID7600	7600	6	1.0	78.58581599138188	64.75539897892466	0.0	36.0	36	1.6748256350484982	1		24818.376077586236	24784.0	14626.0	34512.0	2.3031453E7	3457.094284334107	-0.981100844363213	-745.3553631938505	0.006172034096285024	0.011918249127310774	1.777001789892471	1.5913012791723016	2.601424780643959	1.1166972672935698	8.81229590901235	11.522557511887516	0.8340674386865959	0.9616182572614113
ID46002	46002	6	1.0	77.06351040340745	64.90423401020867	0.0	290.0	290	1.6580292901583995	1		24586.87802197806	24558.0	15493.0	34198.0	2.2374059E7	3251.750793792317	-0.9809558993772419	-778.9420393149529	4.488972442902961E-4	0.013337259353824646	1.8365270377061245	1.5137698280420049	-0.7020394179291817	1.2132141912760885	8.636430240925257	11.220631634537419	0.8620044809640225	0.9675186368477101
ID18869	18869	6	1.0	76.54112248469744	65.49347594330732	0.0	111.0	111	1.653917901102463	1		24688.53200883	24720.0	14984.0	34097.0	2.236781E7	3415.3407666019184	-0.9808988330466978	-742.4300441653634	-0.003528588743102798	0.0014825600781600166	1.7687460758504134	1.5583140456385658	-0.6372138950215419	1.1350382683136355	8.59365210544464	11.605264990000393	0.8018211533671278	0.9601699415825801
ID6072	6072	6	1.0	79.72497298118229	64.71150501210585	0.0	26.0	26	1.6507130744766207	1		24622.817777777753	24666.0	14632.0	33926.0	2.2160536E7	3349.2967883974156	-0.9810469709826493	-761.0711991068281	-0.00415908599991217	0.011981746356373148	1.762857332606522	1.5529371786863018	-0.5777516829278685	1.1351762046793168	8.560380222293	11.487015544831808	0.8152456711221269	0.9544250132485419
ID9147	9147	6	1.0	77.5387512928064	65.30104191622567	0.0	46.0	46	1.6630405180139372	1		24828.038167938936	24785.0	14868.0	34407.0	2.2767311E7	3363.83822669192	-0.9810239594089675	-763.1524661184719	0.009219632833052483	0.003362834157785911	1.759559956293773	1.5847972341457164	-0.613117885223136	1.1102744997168437	8.688714628734967	11.556774871876526	0.8175081502567512	0.9580712788259961
ID19904	19904	6	1.0	76.50960272945912	65.52627169564576	0.0	118.0	118	1.6634953356124886	1		24683.91730141461	24640.0	14669.0	34608.0	2.268452E7	3396.575250316414	-0.9809419443326536	-748.1136028608549	-0.010231496179812114	-0.00303141762968234	1.7544793219730175	1.5912669006223799	2.3202053425973763	1.1025675964772481	8.693467754899475	10.87001324957497	0.9245763168430935	0.9849219170705439
ID41408	41408	6	1.0	81.64584083176183	62.869518214895486	0.0	259.0	259	1.6644045979572983	1		24629.915938864648	24759.0	15413.0	33605.0	2.2561003E7	3189.10564068698	-0.9808365166727695	-790.5806722331041	0.0049466844204304385	-0.004804851868427948	1.784485750881525	1.5859514539953061	2.3958203474412185	1.1251830857660077	8.70297400722851	11.603125434081301	0.8123208044589219	0.9591409114719742
ID24514	24514	6	0.9968203902244568	79.78179630295307	63.88693847683695	0.0	149.0	149	1.6281026591939136	1		24666.584474885796	24556.0	16743.0	36102.0	2.1607928E7	3200.2298304517094	-0.9810048692891083	-796.1350075611717	0.018185077956818157	0.009068834049071576	1.79535919551028	1.5073375133668283	-0.5997997000619517	1.1910797545933285	8.32747704023173	11.177575338403829	0.8375834674474892	0.9521739130434782
ID22470	22470	6	1.0	77.06194784588897	65.04710941754902	0.0	135.0	135	1.647502013628194	1		24539.781979977768	24587.0	14664.0	33069.0	2.2061264E7	3335.974904714737	-0.9809956396219117	-759.436979229175	-0.008428021406493104	0.0032990196201324496	1.7507086797077405	1.5720452142489039	-0.6510086222174338	1.1136503351426816	8.527108339141407	11.183450812195074	0.85676157586523	0.9522292993630577
ID26054	26054	6	1.0	81.86285056204808	63.40515567577343	0.0	159.0	159	1.658029290158402	1		24833.786343612333	24831.0	15665.0	35459.0	2.2549078E7	3290.505672970127	-0.9809791374831021	-778.4663723916685	0.006415107558386748	0.00585959004861006	1.8275444302659674	1.5222695605916414	-0.8350758963576093	1.2005392984115628	8.636430240925282	11.429554994625414	0.8307789618670519	0.9680340969632389
ID37837	37837	6	1.0	81.54195397344175	63.26407369908035	0.0	236.0	236	1.6557464454985114	1		24955.363134657862	24948.0	15735.0	36119.0	2.2609559E7	3153.3272879792526	-0.9809974491183756	-817.1105435130848	-3.4901747471875364E-4	0.005960307759011854	1.8128089174899953	1.5241565209518104	-0.7944628681579445	1.1893850090658185	8.612664610102708	11.429422910088276	0.8285119828637741	0.9617834394904463
ID4560	4560	6	1.0	79.48028062769875	64.78314512256445	0.0	16.0	16	1.6479611196740633	1		24722.384615384624	24754.0	14397.0	33904.0	2.2175979E7	3369.048618541058	-0.9810604685827695	-760.2205802809447	-0.0027510561508109987	-7.580637911786849E-6	1.756309528808042	1.5684667982888456	2.4174003756381843	1.1197620062625027	8.531861465305905	11.726226580963859	0.7797171663932642	0.9527600849256893
ID10192	10192	6	1.0	77.13310805001694	65.27230023392988	0.0	53.0	53	1.6607645616744835	1		24931.448957189885	24935.0	14988.0	34683.0	2.271255E7	3399.688455244309	-0.9810356215817274	-758.7252874989238	-0.008260114043738265	0.00696701413985784	1.7646920456376083	1.5844919143443652	-0.7021946970109046	1.113727390882778	8.664948997912376	11.02675075147455	0.8955312781419729	0.9764327798607395
ID21968	21968	6	1.0	76.94174873919853	65.09326725401381	0.0	132.0	132	1.640138839285823	1		24557.56692913383	24605.0	14553.0	33149.0	2.1831677E7	3355.905948739918	-0.9809494525236805	-753.6066449329237	-0.0029206673570228146	4.408931396976621E-4	1.7547125124344938	1.5510398018540354	-0.543075895855718	1.131313658319405	8.451058320509155	11.315107688889432	0.8294755318400924	0.9528403001071811
ID44496	44496	6	1.0	78.7769815304279	63.48986717874068	0.0	280.0	280	1.6442846820334518	1		24788.4882154882	24867.0	14806.0	33564.0	2.2086543E7	3373.0864355701406	-0.9810214494989488	-759.7453135972994	0.0012350016340034143	-0.00230877155022255	1.7257105157676407	1.5787724855583545	-0.35092933944991456	1.093071060937143	8.493836455989815	11.635210733131824	0.7884338318632824	0.9623047926763603
ID31697	31697	6	1.0	81.26901449590768	63.590854652841905	0.0	197.0	197	1.6580292901584026	1		24877.605960264893	24928.0	16144.0	35861.0	2.2539111E7	3392.8052140156433	-0.9810389068819698	-758.7566558900518	4.035872736375197E-4	-0.004207166554252394	1.8362805286909687	1.513554552305936	-0.6353910344186059	1.2132238814209584	8.63643024092529	11.723441214162568	0.7896486793120483	0.9558127301420307
ID12243	12243	6	1.0	76.94589407283118	65.41422736189921	0.0	67.0	67	1.662585575995298	1		24883.332968236573	24831.0	15156.0	35258.0	2.2718483E7	3412.957139032109	-0.9809833588447749	-752.2038312091232	-0.0015053162346504855	0.002282688391048343	1.7761313891518866	1.567395374334121	-0.6835885754033493	1.1331738106643598	8.683961502570442	11.182772832685652	0.8726272043417014	0.9687168610816541
ID17363	17363	6	1.0	76.61877723314474	65.45762265338129	0.0	101.0	101	1.6598533053306106	1		24477.126234906682	24446.0	14929.0	34120.0	2.2298662E7	3379.8301632476873	-0.9810462011035787	-749.7021180882595	-0.008223637056189377	-0.002423935572421162	1.7836888859190885	1.562238363489845	-0.740388876237482	1.1417520703655943	8.65544274558335	11.030178773377163	0.8939928577527878	0.9727564102564096
ID27091	27091	6	1.0	81.88746553733225	63.372422946658645	0.0	166.0	166	1.6493376710372973	1		24917.765555555572	24935.0	15692.0	35004.0	2.2425989E7	3316.610607139567	-0.9810336617745783	-777.221890473447	-0.009791383536248453	-0.03195001548599846	1.8115891585232515	1.5328675427867409	2.230876022170733	1.1818302025169096	8.546120843799487	11.261871156533452	0.8467550291453256	0.971891891891892
ID7124	7124	6	1.0	78.86314898437941	64.63971934933218	0.0	33.0	33	1.6452045616478	1		24721.494382022454	24750.0	14336.0	33528.0	2.200213E7	3409.722524901225	-0.9809973374766405	-748.5814308514608	0.006350736286118457	0.003357952098398925	1.7476332054170165	1.5676176909695942	-0.521923138104851	1.1148338115118361	8.503342708318819	10.95948484337179	0.8896501697846678	0.9712269272529862
ID3031	3031	6	1.0	79.64514895321261	64.87482442916513	0.0	6.0	6	1.6525451650232859	1		24604.923503325925	24647.0	14267.0	34656.0	2.2193641E7	3374.628930597407	-0.9810221134561876	-753.8014013820741	0.013890680731329855	0.0015402245445041737	1.7513921078391281	1.5638397268477324	-0.6785664444743921	1.1199306922388073	8.579392726951077	11.443706785987791	0.8232523310355117	0.9642094017094025
ID43479	43479	6	1.0	79.33908731481797	63.440666433335906	0.0	273.0	273	1.6507130744766234	1		24740.264150943356	24722.0	16369.0	36465.0	2.2290978E7	3356.033928634627	-0.9810402015987035	-762.8885108693098	0.003940556516243153	-0.017773537891298947	1.7780968983625898	1.5708233601033141	-0.542881765422241	1.1319521618558328	8.560380222293029	11.149753814024159	0.8653112745800816	0.9631016042780745
ID45531	45531	6	0.9968475103378296	77.56073993118376	64.49663414119388	0.0	287.0	287	1.6566599608482844	1		24624.052747252743	24574.0	15873.0	34737.0	2.2407888E7	3164.1641474313765	-0.9810031867532865	-803.7485232901718	0.0037587814507078574	0.007257643356259679	1.797886966081223	1.5339015606429456	-0.7585952635761183	1.1721006172831756	8.622170862431727	11.431882743539635	0.829069553158481	0.9613142554319025
ID38876	38876	6	1.0	81.51847261418457	63.28484787651755	0.0	243.0	243	1.6743738951522054	1		24784.60949298811	24852.0	15655.0	34848.0	2.2975333E7	3369.723100159069	-0.9810371490329011	-761.0263293816787	0.018383286282385992	-0.012128969708576649	1.8549027480405462	1.5427620626346452	2.359076230451598	1.2023258757561384	8.807542782847857	11.141797436067725	0.8915672528177636	0.9773206751054854
ID32734	32734	6	1.0	81.00788940004963	63.57162831093984	0.0	204.0	204	1.657116529676259	1		24825.927232635047	24909.0	15850.0	35709.0	2.2517116E7	3368.3518393873865	-0.9810758388551584	-764.1946050868804	-0.0035881747472555478	0.0021875745420705628	1.8063046336700754	1.54589164780644	2.610299896277944	1.168454876014856	8.626923988596257	11.193900552029781	0.8651729787379856	0.9690336358782704
ID14305	14305	6	1.0	76.83556208703085	65.27609833475161	0.0	81.0	81	1.6648590429071872	1		24621.52349726776	24612.0	15178.0	34180.0	2.2528694E7	3382.866651120213	-0.9810940963760446	-755.393531819669	0.008236367442114518	0.0017386219194651528	1.7726821173462037	1.5868846147998912	-0.6612764086469693	1.117083183498973	8.707727133393012	11.03044401197142	0.8993498909156493	0.9734325185972363
ID42466	42466	6	1.0	80.80921911274515	63.66302569778222	0.0	266.0	266	1.605644995180746	1		24671.415492957763	24828.0	16060.0	32986.0	2.1020046E7	2841.6657138512783	-0.9810080279449743	-896.9197237033961	0.023411270369889364	-0.00630177239896668	1.7296959276956356	1.5184998932545222	-0.6498843005235441	1.1390820212627528	8.099326984334999	11.038130345483118	0.8353486213682508	0.9610829103214893
ID15844	15844	6	1.0	76.66607375473728	65.45887454987758	0.0	91.0	91	1.670755578886275	1		24405.334777898148	24344.0	14823.0	33807.0	2.2526124E7	3373.451555377517	-0.981025410675534	-748.0801979613755	0.00603861033627071	-0.0036912919404638936	1.7737453541809383	1.5835328551831127	-0.684457582734868	1.1201190732325097	8.769517773531721	11.117024651244474	0.8916787959801697	0.9772245762711859
ID34788	34788	6	1.0	81.54418021179653	62.95593860264126	0.0	217.0	217	2.019268727920386	1		24925.639940608748	24889.0	16063.0	36010.0	3.3574837E7	3151.0069296035367	-0.9810107334958399	-817.3207485995522	-0.04849531270424995	0.015364385145070563	2.87844245026323	1.2842782996033204	2.731265174819206	2.2412918221481317	12.809675013370192	23.840535159426757	0.28321482028424017	0.7924139958835643
ID29157	29157	6	1.0	82.56666713528851	63.33031563272572	0.0	180.0	180	1.9966642613745975	1		24908.411052233194	25006.0	15648.0	35416.0	3.2904011E7	3346.4139213762555	-0.9809969149106781	-768.492954150804	-0.024677744673944187	0.0027188854092434402	2.6046829734908394	1.5235633101134456	-0.14724265703057987	1.709599434562974	12.524487443499266	15.286012644174647	0.6735679229176169	0.9136615811373097
ID11238	11238	6	1.0	77.17249653900552	65.26252634702718	0.0	60.0	60	1.6680366908701223	1		24879.80697928024	24835.0	15309.0	34670.0	2.2814783E7	3386.842909543493	-0.9810407241077518	-760.2339119295276	-0.0048652211329401635	-0.004453891895719927	1.7705084723851399	1.5998029541260896	-0.5575351872017495	1.1067040899123104	8.740999016544631	11.01628686531508	0.9051081228169635	0.975596816976127
ID5611	5611	6	1.0	79.74485698306475	64.68320221021304	0.0	23.0	23	1.6313519050816108	1		24710.505131128804	24794.0	14477.0	34165.0	2.1671113E7	3393.933897819821	-0.9810232966136919	-752.7777790615033	0.0020139364220465757	0.004140291902010169	1.7346812870246655	1.5574215560353437	2.515444244431578	1.1138161535663882	8.360748923383337	11.37502143067213	0.8119898462551728	0.959629023458811
ID30187	30187	6	1.0	81.7733674552566	63.37804288777929	0.0	187.0	187	1.657116529676259	1		24922.00989010984	24961.0	15727.0	35224.0	2.2679029E7	3320.628532911722	-0.9808487039590045	-768.7703362143959	0.007823282100214074	-0.014214692477791828	1.833450649132262	1.5246061490341742	2.263282894516237	1.2025733008447712	8.626923988596257	11.381439086721093	0.8368959742056081	0.956269757639621
ID34284	34284	6	1.0	80.56396555654987	63.38217714587292	0.0	214.0	214	1.65528949876827	1		24851.68839779004	24916.0	16168.0	35761.0	2.2490778E7	3362.6239441788316	-0.9809207009824429	-759.9396061957211	-0.00182773681566196	0.0012883387948599025	1.7957611446066184	1.5365056954104845	-0.5450624255611396	1.1687305487838577	8.607911483938192	11.669738050091796	0.7943016072343864	0.9561774023231261
ID28142	28142	6	1.0	81.99840935986809	63.317104331683026	0.0	173.0	173	1.661675318288964	1		24871.96292257359	24906.0	15507.0	35358.0	2.280759E7	3292.7952624700442	-0.9808943611908164	-775.5967914791559	-0.0011765277385522627	0.005395442019200985	1.8301237135445303	1.5318044479865949	-0.838593584674467	1.1947502280399085	8.674455250241413	11.581232948388156	0.8127228691180114	0.9600210415570756
ID37359	37359	6	1.0	80.72643506552748	63.13667734315491	0.0	233.0	233	1.668943479026728	1		24978.56756756756	24992.0	15779.0	35417.0	2.3105175E7	3357.8883285609004	-0.9809129166276538	-764.5786365991746	-0.0016676291514920603	-0.002758833703919327	1.8093982576025882	1.5528496901922735	-0.6255909234654483	1.165211461888851	8.750505268873669	11.473052348672176	0.8353818673799451	0.9618599791013585
ID25585	25585	6	1.0	81.67289128984842	63.4266809541281	0.0	156.0	156	1.6456643086350213	1		24830.260626398187	24848.0	15196.0	35431.0	2.2198253E7	3336.147885623862	-0.9810249108503323	-769.5949163425971	-0.005992337284763852	0.006931717823257966	1.8189815261935687	1.5189382247791459	-0.8364129251026656	1.1975348941251704	8.508095834483363	11.55127582558846	0.8012763576484788	0.9717698154180243
ID19445	19445	6	1.0	76.55347753498359	65.44619162149559	0.0	115.0	115	1.6707555788862756	1		24740.790672451196	24720.0	15131.0	34032.0	2.2811009E7	3400.275415267713	-0.9809736175940287	-750.2924587874124	-5.700103707061735E-5	0.004240354661029961	1.782184156977636	1.5739055964023758	-0.6857550912552363	1.1323323082727084	8.769517773531728	11.482739210240787	0.8357850022965281	0.9674882013633981
ID24054	24054	6	1.0	78.85929213137001	64.07858723873025	0.0	146.0	146	1.6580292901584013	1		24669.449339207058	24694.0	16038.0	33772.0	2.239986E7	3391.3336103584807	-0.9810665753425748	-753.8557312958268	-0.013124512439171045	0.005332583055492758	1.7554752600345858	1.5934285522983105	-0.45763517820651256	1.1016968771536975	8.636430240925273	11.389579186447055	0.836621029063805	0.9695837780149411
ID8695	8695	6	1.0	77.7062554139267	65.15008255669329	0.0	43.0	43	1.662585575995298	1		24787.4008762322	24742.0	14960.0	34266.0	2.2630897E7	3371.05231781901	-0.9810266410341101	-760.3824269208775	-0.005654757471777925	0.006469873105086029	1.786827882538231	1.5756604075488603	-0.5874348956964704	1.1340183925277838	8.68396150257044	11.252404141743682	0.8618607633643108	0.962085308056872
ID13816	13816	6	1.0	76.8259733482785	65.28799606719666	0.0	78.0	78	1.670302738227764	1		24646.654347826057	24629.0	15154.0	34378.0	2.2674922E7	3394.000290803546	-0.9809966221419891	-749.7436619200314	-0.004757080760714139	-0.00423495572725659	1.7529456102667282	1.6146435411804865	2.638876378620071	1.0856548616204957	8.764764647367201	11.709918488746416	0.8032345464487137	0.9679790026246724
ID15104	15104	7	0.9870179891586304	86.23571207420855	6.275910943679843	0.0	87.0	87	1.3796059390068038	1		25103.79458598729	25363.0	16865.0	31870.0	1.5765183E7	2755.277603771758	-0.9811065625053167	-946.2572188768229	-0.004257195859455344	0.004427423969684897	1.4358150991346026	1.3661245211779327	1.8033356541612011	1.0510133423976458	5.97943271496092	8.971811514075474	0.9334897747936709	0.9797507788161998
ID11268	11268	7	0.9906274080276489	85.70293875629706	5.077304794737071	0.0	61.0	61	1.437606687580026	1		25448.614369501454	25950.0	16890.0	31089.0	1.7355955E7	3086.472051753311	-0.9811628746075215	-858.9309774205946	0.0016733234021238375	-0.0021885696423628444	1.4770417545187562	1.4241115638828898	-1.303403898147152	1.0371671658163848	6.4927703407286055	9.771052246356192	0.8545888742846786	0.9585964912280697
ID6407	6407	7	0.9937502145767212	83.3712397516675	3.9487988468231103	0.0	29.0	29	1.4259830690120594	1		25184.438518518517	25568.0	16246.0	31550.0	1.6999496E7	3219.9897133381883	-0.9810146276127854	-808.2843075110197	-0.003449169077670429	-0.0032462425980985107	1.4697822435205743	1.397712472842837	2.993823407357116	1.051562658327827	6.3882015651092905	10.02615012783963	0.7985830137402313	0.9648241206030151
ID12551	12551	7	0.9968588352203369	86.3289695195822	5.1270662439014485	0.0	70.0	70	1.4365538813695555	1		25179.512481644626	25581.0	16742.0	31829.0	1.7147248E7	3130.4912854769163	-0.9811331995316982	-836.5550568872958	-5.525306554509524E-4	8.30308170643426E-4	1.455375167352886	1.4243171720859638	-1.0957607564889293	1.021805533118327	6.483264088399602	9.779112118314242	0.851931596564785	0.9673758865248222
ID5640	5640	7	0.9958909153938293	82.68443741203615	2.3625856693093006	0.0	24.0	24	1.4040641239355234	1		25421.151840490795	25582.0	16229.0	34080.0	1.6574591E7	3145.4107759177136	-0.9811013626679894	-839.1338451505678	0.004264840358350274	0.014492596573450513	1.4899529750173375	1.3513059454263991	-0.7645648750972152	1.1026022493723202	6.193323392364111	9.232926601981015	0.9129665286720491	0.9760299625468166
ID7944	7944	7	0.9968203902244568	83.80448601231814	4.4657673381013	0.0	39.0	39	1.4238594891755565	1		25347.72346786249	25782.0	17103.0	31306.0	1.6957627E7	3118.5375904990487	-0.9811259545432865	-845.0409222804697	0.008941312588996863	-0.004547107274422541	1.4579265125797851	1.4204182625658675	-0.45681705579169696	1.0264064825146377	6.369189060451233	9.182464023320101	0.9492389135675381	0.9860191317144955
ID2313	2313	7	0.9968355298042297	79.96345386459217	4.368054213765353	0.0	2.0	2	1.4196027995632157	1		25801.7237237237	25793.0	17180.0	34225.0	1.7183948E7	3349.6353663445825	-0.980749585472271	-784.8727127116576	0.009749054307911965	0.010557532822405683	1.5435498091261395	1.348242503346605	-0.5189378683048005	1.1448606651212545	6.331164051135096	9.465394104235049	0.8880062629392997	0.9743964886613028
ID16653	16653	7	0.963306725025177	86.95516184961176	8.834882818800063	0.0	97.0	97	1.1239784185877146	1		25889.46793349169	25065.0	20092.0	38153.0	1.0899466E7	4014.3702633749776	-0.9803223985678283	-642.5877760764408	0.026913558812304176	0.007145274390258285	1.2116595534229488	1.0661634857899787	1.7662485683075868	1.1364669392379014	3.9688603473707396	11.672256149599168	0.36607162099315693	0.8291956305858992
ID10511	10511	7	0.9913392663002014	85.90347630883834	4.931304912556958	0.0	56.0	56	1.4454782924352345	1		25468.297965116282	25963.0	16938.0	31529.0	1.7522189E7	3124.9044095812906	-0.9811957888477001	-850.5380309011897	8.794581648817604E-4	-0.001391094537182134	1.4986699062662485	1.413996905174179	-1.2237630478219215	1.05988202716868	6.564067233196355	9.721528584886597	0.8727980549412087	0.9664100769769068
ID9488	9488	7	0.9952219724655151	86.5043491576681	4.8703834379503395	0.0	49.0	49	1.4318066736266941	1		25477.646971934995	25882.0	16721.0	32313.0	1.7248367E7	3196.6753746088475	-0.9812221432501365	-832.9368851120269	0.0059357035431403735	0.004357521318707284	1.4778860456617664	1.412978878329542	-1.511578308326867	1.0459364031038874	6.440485952918965	9.782962882701767	0.8456442297389876	0.9582743988684586
ID17686	17686	7	1.0	86.52784693059732	8.039589114346052	0.0	104.0	104	1.450180746437315	1		25214.543103448257	25635.0	15515.0	31298.0	1.7549322E7	3122.9903034670933	-0.9810865344183799	-837.6192784168004	0.0015543433634113936	0.01064908107222527	1.4938713637026015	1.4207736298165359	-1.0480585662138757	1.051449247334007	6.606845368677024	9.67888936272625	0.8862432803118453	0.9733893557422972
ID18455	18455	7	0.9968472123146057	86.52902243624663	8.05909173329323	0.0	109.0	109	1.4522658384508202	1		25353.46991404013	25669.0	15404.0	31549.0	1.7696722E7	3195.9433913164953	-0.9810742101845437	-822.4626225012685	-0.011509252883574241	-0.0015313635814059572	1.4765290235494606	1.447497314261716	1.5739760996293766	1.0200564857714793	6.625857873335084	9.909781273377341	0.8478594050941073	0.9768745620182201
ID8731	8731	7	0.9905486702919006	86.1629272216246	5.014165306178378	0.0	44.0	44	1.3839856514178166	1		25356.302694136313	25693.0	16692.0	31034.0	1.5999827E7	2914.0680623010303	-0.9811432444091434	-905.4858707399711	0.0030843145108601835	0.00804148113306276	1.4335000209827657	1.3565775492956071	0.6477391022015413	1.0567033353361184	6.017457724277044	9.193336167569154	0.8946983364020719	0.9701149425287359
ID11553	11553	7	0.9905627369880676	85.69410532511414	5.032862868910168	0.0	63.0	63	1.4360271888197251	1		25411.748529411772	25887.0	17036.0	31264.0	1.7279989E7	3080.3571627923297	-0.9812522638981146	-863.5655514087887	-0.0017234870677680651	0.005033683116071192	1.4860286204661093	1.4064637425370623	-1.4125089095484586	1.0565708702774828	6.4785109622350605	9.520899981354262	0.8981090161351801	0.9763610315186246
ID13858	13858	7	0.9968302249908447	86.5496876933793	7.51665432567534	0.0	79.0	79	1.429691743855354	1		25265.58997050148	25616.0	16965.0	30691.0	1.713007E7	2929.299057624233	-0.9810857258640031	-894.7732775811614	-0.006850308752703728	0.0027242762145106235	1.490954844884502	1.3930023505071445	-1.2302365409259628	1.070317537039113	6.421473448260906	9.677599408612362	0.8616071077499913	0.9768618944323934
ID4132	4132	7	1.0	80.26048313288011	4.392731120633801	0.0	14.0	14	1.423328099162955	1		25364.86736214607	25716.0	16185.0	31645.0	1.7019826E7	3192.9050696620284	-0.9811373463249177	-826.4252940925024	-0.005792960194257004	0.011402471401711014	1.5311189673069527	1.3355041966447598	-0.7772365325757443	1.1464725990031657	6.364435934286712	9.650128153469215	0.85882291076349	0.9716981132075474
ID14631	14631	7	0.9863238334655762	86.23197178711169	6.840034937670498	0.0	84.0	84	1.3932468277925314	1		24941.94720496894	25213.0	16578.0	31247.0	1.6062614E7	2880.5845009637856	-0.9809975479141108	-894.0010056471076	0.001557862720170835	-0.005485893224801772	1.4554204809330502	1.3571665942325215	2.1369004712667854	1.0723963344795495	6.098260869073819	9.094585257886537	0.9265099021961833	0.9786422578184587
ID15402	15402	7	0.9513930082321167	86.24474535281185	6.856212809461717	0.0	89.0	89	1.3746620833888044	1		25141.701923076933	25131.0	19586.0	32603.0	1.5688422E7	2615.7689920625207	-0.9810503247287692	-995.2101468325494	0.03226459958910714	0.003294841316466297	1.3860698898283195	1.3601989453591654	0.7421782045869175	1.0190199709810264	5.9366545794802805	11.902541046236475	0.5265895893572137	0.9037626628075249
ID3371	3371	7	1.0	79.95043265638196	4.798800773726677	0.0	9.0	9	1.4265134700231519	1		25224.61904761905	25701.0	17241.0	31393.0	1.6950944E7	3057.975247077383	-0.9812197884894099	-861.9587149932412	0.003917877782963465	0.010622720682961917	1.4881629200542612	1.4101336744403905	-0.7556603642127311	1.0553346445292404	6.3929546912738	9.44365412370807	0.9008061559245949	0.9669302659956861
ID12845	12845	7	0.9968577027320862	86.34390484301645	4.9072275916393915	0.0	72.0	72	1.4391844528482634	1		25353.24454148469	25769.0	16796.0	31904.0	1.7417679E7	3177.305316494319	-0.981108118100437	-828.7933139739723	0.003717057226141848	0.004439428884786844	1.4707204939887912	1.4277676428588926	1.4581889337492744	1.0300839225098923	6.50702971922218	9.849222167224935	0.8429247126535974	0.9607017543859645
ID4913	4913	7	0.9916585087776184	81.85231816644382	4.58373505763157	0.0	19.0	19	1.3970424089815832	1		25347.939534883728	25698.0	16476.0	31069.0	1.6349421E7	2900.714366030344	-0.981104450095651	-907.4514574394685	0.005383521929653128	0.001859465482787198	1.443918171687747	1.373701487879266	2.0765422861842864	1.0511149506847242	6.131532752225442	9.391744023505868	0.8735472927996686	0.9721175584024118
ID5937	5937	7	0.9968137145042419	83.3514008949569	2.5231742634614616	0.0	26.0	26	1.4105146822008519	1		25326.2112462006	25477.0	17222.0	33636.0	1.6664647E7	3111.643663995701	-0.9809792117947137	-839.5405123915286	-0.0048224212147068065	0.0013461045299232306	1.4863778491877968	1.3506411829854628	-0.7763881028980433	1.1004979471322658	6.250360906338334	9.406197718339174	0.8877419692034842	0.9798807749627418
ID2614	2614	7	1.0	79.91445454607465	4.246849771175423	0.0	4.0	4	1.4212005522349935	1		25363.212574850317	25757.0	16481.0	31727.0	1.6942626E7	3202.1158151876098	-0.9811082836185908	-822.7023679200972	-0.0011212179590322257	-0.0014294683316508306	1.526009704188223	1.3391184707285948	-0.7208335058952321	1.1395628822578658	6.345423429628638	9.490884633902077	0.8852319559197074	0.9687953555878086
ID7478	7478	7	0.996823787689209	83.5351984353088	3.9057092799474984	0.0	36.0	36	1.421200552234995	1		25322.040298507454	25724.0	16121.0	31400.0	1.6965767E7	3275.029789549917	-0.9812036583016674	-807.2336620353354	-0.0028941955836644336	-0.00266295734130113	1.4475817393660162	1.40433180327469	-0.36641257099001856	1.0307975194967982	6.345423429628653	9.753322143493502	0.8382341192055253	0.960431654676259
ID13111	13111	7	0.987372875213623	85.98198387358362	5.430905773414217	0.0	74.0	74	1.4243906809452638	1		25230.235820895534	25702.0	17341.0	30300.0	1.6904258E7	2896.344361225825	-0.9811464228683172	-906.6531445033252	7.57701975642116E-4	0.004069096108526667	1.4777283486032569	1.3913274525642507	-1.3861149725181834	1.0620996127689188	6.3739421866157215	9.50412202887934	0.8867352565817378	0.9738562091503261
ID9786	9786	7	0.9968698024749756	86.86697798595794	4.773800549101769	0.0	51.0	51	1.4559075639855625	1		25574.2981455064	25976.0	16558.0	33075.0	1.7927583E7	3287.4603933926155	-0.9811072513726335	-807.9686865548144	-5.738987680669968E-4	0.008790417945768972	1.4963701627312072	1.4329506783414057	2.345815864242679	1.0442579673874104	6.659129756486699	9.855833149939945	0.8614709878124643	0.9708939708939707
ID10813	10813	7	1.0	85.66249576611636	4.969054364232037	0.0	58.0	58	1.4333908231139407	1		25450.300441826217	25949.0	16880.0	31433.0	1.7280754E7	3113.289413867322	-0.9811053820528256	-848.9477421365433	-0.005250852416884944	-0.0011661393302227839	1.5026023988754837	1.3876100521051018	-1.2662331883115467	1.08287079399283	6.45474533141248	9.791914666419817	0.8459676112795277	0.9741750358680056
ID16957	16957	7	0.9394122958183289	85.63527953372389	8.075329820051701	0.0	99.0	99	1.3069582233925978	1		25121.265486725675	25012.0	19485.0	33062.0	1.4193515E7	2528.094229441998	-0.9809158453498175	-1021.4969502615194	-0.010948710636571062	-0.06587498915237879	1.321514878762264	1.2769233682260541	-0.48463716269707574	1.0349210545016165	5.366279439738367	14.160337798727165	0.3363070106473003	0.8540090771558242
ID6724	6724	7	0.9937490820884705	83.40558640401512	3.954698034220812	0.0	31.0	31	1.4056795386104797	1		25257.358778625938	25657.0	16173.0	31857.0	1.654357E7	3278.9754480352667	-0.9811482366096304	-801.7932792761287	-0.0034723393620451027	0.0070507208626245784	1.4403375974524735	1.3781243849151332	-0.12829052816798722	1.0451433943251585	6.207582770857689	9.737334369240157	0.8227203054299664	0.97172619047619
ID8261	8261	7	0.9905747771263123	84.32902581703081	4.549593108947557	0.0	41.0	41	1.432334918128573	1		25354.873156342175	25776.0	16716.0	31068.0	1.7190604E7	3049.460113751944	-0.9811748331758731	-866.7144700443142	0.001526578830155819	0.005619177178027768	1.463642678144596	1.4266451800808895	-0.9325367749112775	1.0259332163177453	6.44523907908349	9.286498447151052	0.9391715210723659	0.9847494553376912
ID9029	9029	7	0.9968092441558838	86.5479357474697	4.909980616007432	0.0	46.0	46	1.442859195714976	1		25416.883889695186	25843.0	16612.0	32204.0	1.7512233E7	3181.495281746914	-0.9811289921263638	-830.714957968364	-0.005576662463895438	-0.0033904775799613695	1.4734504128359809	1.421864694399385	-1.296647441067892	1.0362803286696605	6.540301602373797	9.988893418430763	0.8237072368807115	0.9602233077459873
ID18757	18757	7	0.9742582440376282	86.9764350732174	7.253421431179775	0.0	111.0	111	1.3253508000690837	1		25530.187607573156	25294.0	20176.0	34998.0	1.4833039E7	2851.1612977482	-0.9809547497990114	-922.4110705804475	0.08914757475651208	-0.03185521737205556	1.3146061412207992	1.2450780520696927	0.33049900163644774	1.0558423538472388	5.518379477002903	15.654042774111604	0.28298824351529334	0.8486842105263169
ID5194	5194	7	1.0	81.62299731902885	2.9452851829018947	0.0	21.0	21	1.4137289241558424	1		25516.628787878777	25769.0	16154.0	33007.0	1.6840975E7	3239.9325682985186	-0.981041584630174	-815.0846273606844	7.35814500082567E-4	0.0041050961790076905	1.490348547207398	1.3613220236291679	-0.7697289330524589	1.0947803101240194	6.278879663325431	9.411741750822749	0.8907421828765245	0.9727540500736376
ID11854	11854	7	0.9958113431930542	86.27844528720985	5.144668656928121	0.0	65.0	65	1.4281034911037884	1		25464.127786032677	25888.0	16638.0	31961.0	1.7137358E7	3196.6694449370357	-0.9811910707029073	-831.094836556759	0.0011906092692462267	-0.006010774028636348	1.4692695384283236	1.405559447750161	1.7822735443999163	1.0453272117235182	6.407214069767353	9.80638713318002	0.8372613238022096	0.9670014347202298
ID4434	4434	7	0.9968955516815186	80.85844437117964	4.387682576326105	0.0	16.0	16	1.4233280991629558	1		25369.122388059703	25600.0	16723.0	31986.0	1.6997312E7	3065.120696620166	-0.9810694959428207	-857.8778472321231	0.006352895756956136	-0.01546019028624207	1.5176335680651378	1.3636753765889051	-0.7345775202943685	1.1128994437527673	6.364435934286719	9.324542857260841	0.9198450686034567	0.9838354151359291
ID18003	18003	7	0.9968699812889099	86.46758615673694	8.058876624503023	0.0	106.0	106	1.4412854531680859	1		25276.612481857766	25679.0	15569.0	31165.0	1.7415586E7	3127.391662822683	-0.9810691957875999	-837.7166891964747	-0.0021269855707972698	0.003648966951404174	1.481015663511797	1.4155445436331853	-0.9792609683852974	1.0462515433887876	6.526042223880249	9.726811311021468	0.8667997175054212	0.966901408450704
ID10070	10070	7	1.0	86.63769154625457	4.651452627113739	0.0	53.0	53	1.4349732237685147	1		25545.076470588243	25936.0	16753.0	32620.0	1.7370652E7	3299.6110151480734	-0.9811143173932398	-804.3802240580151	-6.497337984282931E-4	0.002586918932454502	1.4815779476447308	1.4130637783753763	-1.187169502126378	1.0484862539949376	6.469004709906058	9.394956999607816	0.9209959872207496	0.9756272401433691
ID3671	3671	7	0.9936739206314087	79.94458505401637	4.8062468629828405	0.0	11.0	11	1.424921674693792	1		25253.19523099849	25707.0	17434.0	31353.0	1.6944894E7	3065.8045238152235	-0.981087589556834	-854.5997644179096	0.005294307165916127	0.010451524115052048	1.4948871586209012	1.3913035477487434	-0.7947492794423531	1.074450763127691	6.378695312780252	9.482516779073194	0.8914448540050698	0.9731689630166783
ID13406	13406	7	1.0	86.4347129692054	6.2747507686569985	0.0	76.0	76	1.4370803808856276	1		25306.223357664243	25768.0	16441.0	30622.0	1.7334763E7	2967.4730361885786	-0.9810833435869484	-884.569738465617	-0.0015330316570759017	0.012290822711404357	1.5298458303112317	1.3831461563739857	-1.1737943828969983	1.1060623082103118	6.488017214564123	9.737936433578415	0.8597812839460746	0.9673990077958895
ID7011	7011	7	1.0	83.47834760473813	3.909988343051266	0.0	33.0	33	1.4233280991629553	1		25307.891207153465	25676.0	16401.0	31358.0	1.6981595E7	3251.085736221955	-0.9810637634261813	-806.6053459899573	-0.0011495812617997405	-8.636435112840456E-4	1.4634035811643058	1.4010112441455043	2.730394798712558	1.0445337874906604	6.364435934286715	9.664448920661007	0.8562795912753274	0.9688856729377722
ID12131	12131	7	0.9936813712120056	86.19494274363109	5.118893588941289	0.0	67.0	67	1.436553881369555	1		25460.982378854624	25898.0	16938.0	31743.0	1.7338929E7	3129.4973754931393	-0.9811724519583948	-847.9732299547139	0.0024865093809829197	0.006626586217264274	1.4627580396714304	1.4270319357792167	1.6995697228007682	1.025035251837378	6.483264088399598	9.720267951479793	0.8622775965693497	0.9722024233784743
ID14947	14947	7	0.9937065839767456	85.9863949221393	6.411954025523195	0.0	86.0	86	1.4333908231139425	1		25133.022156573094	25528.0	17196.0	30671.0	1.7015056E7	2960.9262635644527	-0.9810945975822255	-880.9922250535604	-0.002145570151572614	-0.010215765260050847	1.5021068949549408	1.3904618629756784	-0.942523179342554	1.0802934873311338	6.454745331412495	9.7598475106492	0.8515358009313136	0.96243798724309
ID2917	2917	7	1.0	79.93565866852244	4.181022047755718	0.0	6.0	6	1.4212005522349938	1		25290.720478325864	25634.0	16245.0	31703.0	1.6919492E7	3202.598967214682	-0.9810791908779728	-818.9417228804158	-0.010919813953813385	0.0021535058644431113	1.52167798826614	1.3515127741054758	-0.5430046656951348	1.12590721850431	6.34542342962864	9.325053633984663	0.9169967471486754	0.9837877671333826
ID2151	2151	7	0.9968509078025818	79.84506544139788	4.278067505195352	0.0	1.0	1	1.4158676983350553	1		25371.285067873272	25768.0	16558.0	31306.0	1.6821162E7	3213.8319226544463	-0.9810243429058344	-816.2670404280935	-0.004327390479648909	-3.1572230313178687E-4	1.5116792508973973	1.334715373305526	2.4375825310989216	1.1325854793697376	6.297892167983476	9.931273020006312	0.8024079853111977	0.9608411892675851
ID15720	15720	7	0.9257071614265442	86.9398562288065	6.258702002061628	0.0	91.0	91	1.0786434351784742	1		25775.160621761643	24935.0	20655.0	34619.0	9949212.0	3285.4516193310183	-0.9802719081039015	-779.6465736232202	-0.009997114524413316	0.0033972517914411114	1.1646780171623317	1.0180161603962596	-0.22396380818886996	1.1440663345746735	3.6551540205126902	7.327314212260088	0.8555116244129368	0.9660804020100507
ID14185	14185	7	0.978748619556427	86.2568615091195	7.247130699242404	0.0	81.0	81	1.387806561689888	1		25203.48749999999	25404.0	17194.0	31185.0	1.6130232E7	2749.470094883812	-0.9811678972731757	-955.1820462254558	-8.394004061729169E-4	-0.004039888965148376	1.4369360832016211	1.3599552763672496	-1.3911485265337813	1.0566053959068455	6.05072960742866	9.411013607276361	0.8585089105227424	0.959306706857573
ID7787	7787	7	0.996860682964325	83.63938663574261	4.289458457259955	0.0	38.0	38	1.4286331048772722	1		25343.69139465876	25782.0	16933.0	31479.0	1.7081648E7	3163.279562355155	-0.9812345115480512	-837.8672844945663	-5.03248360611964E-4	8.895388518236564E-4	1.4546978391916647	1.418679096165713	-0.33409051348203633	1.025388929126608	6.411967195931877	9.663282586275194	0.8628827677467491	0.9691091954022992
ID11117	11117	7	0.9968435764312744	85.69143580764636	5.0790099355461225	0.0	60.0	60	1.439184452848261	1		25420.023426061503	25878.0	17220.0	31186.0	1.7361876E7	3065.028326885694	-0.9811815368600525	-864.8417843821635	-0.0017711544990094976	6.367876906911399E-4	1.474979237061404	1.4137688612225066	-1.387073465768552	1.0432958862780215	6.507029719222158	9.543129460424444	0.8978649605781426	0.9757662152530296
ID9329	9329	7	1.0	86.33072564101616	4.925903077950072	0.0	48.0	48	1.4418102248778712	1		25461.633187772914	25886.0	16506.0	31643.0	1.7492142E7	3101.801810507347	-0.9811507258526521	-854.5614671921696	-0.0013010841850244613	0.00913539051001731	1.4683950326297577	1.428917187324771	-1.468403703767954	1.0276278049247187	6.5307953500447615	9.73246075887637	0.8664242842124809	0.9669247009148485
ID6260	6260	7	0.9968374967575073	83.40400509170567	3.940853747750796	0.0	28.0	28	1.4115869094041136	1		25170.062310030393	25563.0	16203.0	31514.0	1.6561901E7	3243.8515221547714	-0.9810567418676422	-803.6977791593104	0.0035189753508387215	0.00226736397439855	1.4486123764636132	1.3906537399687668	-0.5279533751316401	1.0416772592839307	6.259867158667363	9.742057950216573	0.8288454617174982	0.9641288433382138
ID5494	5494	7	0.995215117931366	82.21462281638938	2.7254758240668777	0.0	23.0	23	1.3888963196604698	1		25457.16927899686	25648.0	16880.0	33364.0	1.6241674E7	2922.7191484826526	-0.9810840804616628	-903.507562221109	-0.0035267844143098363	-0.006700052865291238	1.4330508524077654	1.359475803819245	-0.6456697702970964	1.0541201604190544	6.060235859757692	9.360237246725028	0.8692119286035633	0.9659090909090904
ID12413	12413	7	1.0	86.28542723663169	5.139393486718551	0.0	69.0	69	1.4370803808856274	1		25439.693997071765	25882.0	16780.0	31776.0	1.7375311E7	3174.7315020387523	-0.9810961865934156	-831.7581081033776	0.0019697536847744935	6.272951024400808E-4	1.470552430688928	1.4200458327642693	1.554251028278203	1.0355668787297816	6.48801721456412	9.535155726248837	0.8967394521940073	0.9708392603129443
ID10366	10366	7	0.993758499622345	86.07353044904744	5.084208986584771	0.0	55.0	55	1.4391844528482625	1		25460.981049562703	25909.0	16719.0	31002.0	1.7466233E7	3049.4844711502224	-0.9811207699152075	-867.7945003984679	0.0036058659324945796	0.0035590901173170666	1.4870413299104845	1.4180296705104083	-1.3460235904573032	1.0486672887283353	6.507029719222172	9.544034055907328	0.8976947671165668	0.9736842105263153
ID8581	8581	7	0.984193742275238	84.94252409872985	4.739583913932361	0.0	43.0	43	1.3905293552858689	1		25301.140157480302	25641.0	17247.0	30953.0	1.6066224E7	2898.784238394871	-0.9812640806019368	-914.2502528790322	0.019038932761110364	-0.0014355579125288741	1.4158684352600615	1.4017322862423767	0.08835058702920907	1.0100847709340988	6.0744952382512505	9.336129311025923	0.8757624969779371	0.9703872437357633
ID13701	13701	7	0.9869451522827148	86.36586574448857	7.034742628223018	0.0	78.0	78	1.4217327374445237	1		25261.358744394616	25581.0	16997.0	31155.0	1.6899849E7	2939.3345019278713	-0.9811697470145276	-895.6239193634261	0.006530993815363356	-0.006330969313243087	1.4966830306849281	1.3663685616856895	1.9312624890453718	1.0953728537477982	6.3501765557931655	9.547569881271885	0.8754069147591068	0.9709302325581398
ID17543	17543	7	1.0	86.6140937047819	8.249949076521268	0.0	103.0	103	1.4533072626351777	1		25207.290000000005	25529.0	15836.0	31799.0	1.7645103E7	3122.7348080102483	-0.9810555044976683	-836.0487150648596	-7.193800438481708E-4	-0.0027048894677513193	1.4804111074299273	1.4453870743989512	-1.122477916089802	1.0242315941876956	6.635364125664119	9.697398577970201	0.8866743232833252	0.9735006973500704
ID18313	18313	7	0.9936933517456055	86.57054917839879	8.116627631841345	0.0	108.0	108	1.441810224877872	1		25298.454413892927	25634.0	15468.0	31529.0	1.7481232E7	3182.4244798612826	-0.9811031444736962	-825.4504398002906	-0.013166069299494371	-0.0021766821663699782	1.4914868991745407	1.409622606010915	-0.9602904902275725	1.0580753265551643	6.530795350044769	10.102575308316915	0.804103117445383	0.9642105263157895
ID3978	3978	7	0.996841549873352	80.11606450171772	4.875580954401543	0.0	13.0	13	1.425983069012059	1		25318.703869047607	25776.0	17512.0	30922.0	1.7014169E7	3053.845906845497	-0.9811606215936132	-863.5706742748624	-0.011290587584504705	-0.0032000390047265425	1.4777415024712268	1.3950398726574593	-0.48038196180615017	1.0592826279984573	6.388201565109286	9.350132199426458	0.9182331598761113	0.9760348583877995
ID11408	11408	7	0.9913483262062073	85.73534654393889	5.091195232238649	0.0	62.0	62	1.4312782341646517	1		25421.102222222205	25921.0	16978.0	31209.0	1.7159244E7	3095.5422883992483	-0.9811565037052431	-855.1935795846925	9.890951447235672E-5	0.0037027497200217917	1.4711026518353327	1.4180321217065863	-1.3180385063930289	1.0374254781089702	6.435732826754415	9.407006517979017	0.9139132643290415	0.9699140401146128
ID4753	4753	7	0.9968525171279907	81.80952504898934	4.070987032653781	0.0	18.0	18	1.392160475324977	1		25405.58059467916	25807.0	16098.0	30918.0	1.6234166E7	3181.324676183937	-0.981097249532303	-828.9687951384636	0.007015195162431456	0.005987704256540705	1.455387754046542	1.3541794039955115	-0.9712268139768503	1.074737770898313	6.0887546167447955	9.205873133562042	0.9028349539088346	0.9711902956785446
ID15249	15249	7	0.9510664343833923	86.30831612832426	6.2869174368140355	0.0	88.0	88	1.330477901612707	1		25070.874999999985	25179.0	17950.0	31170.0	1.4641391E7	2424.78519211825	-0.9811971972275196	-1079.0956066349138	0.0034072132271682964	0.0054755083022626945	1.3770980714724463	1.3024722186871778	-1.0462100175941327	1.0572955428258481	5.561157612483527	9.327529437632737	0.8032334965991399	0.9512195121951216
ID2452	2452	7	0.9936869144439697	79.87871170821894	4.6815871119559604	0.0	3.0	3	1.4302207694956053	1		25310.12998522895	25683.0	17236.0	31796.0	1.7134958E7	3087.9351157265005	-0.9811948183213591	-855.3304187671525	-0.005913082801271353	0.008885585338248136	1.488289140706618	1.3808608122897181	-0.7361664253964677	1.0777980861364038	6.426226574425403	9.853329541880928	0.8317635450701528	0.9712643678160917
ID5780	5780	7	0.9968515634536743	83.11410682804853	2.233671147776925	0.0	25.0	25	1.4169358747965617	1		25394.115442278828	25561.0	16799.0	33800.0	1.6937875E7	3086.7608235086773	-0.9811011270086308	-854.1575299079763	-6.784773477807846E-4	4.85865487755558E-4	1.4567997719453727	1.3907114425672076	2.4940178324844497	1.0475212379472252	6.307398420312515	9.361603916516682	0.9043980225679317	0.9764532744665196
ID14485	14485	7	1.0	86.00700845252547	7.4815550831571525	0.0	83.0	83	1.3474273479980559	1		25237.64774624375	25393.0	16646.0	32297.0	1.5117351E7	2845.024314299255	-0.9811492405145615	-923.4196403600877	0.0038818632593571193	0.018648022817826928	1.4121044223078354	1.314200683807686	-1.0145885267472956	1.0744967946725525	5.703751397418984	9.109508228993471	0.8637351370622985	0.9654062751407881
ID12694	12694	7	0.9968101978302002	86.31174302932858	5.130938128539917	0.0	71.0	71	1.4386587233502293	1		25232.883040935678	25669.0	16542.0	32052.0	1.7259292E7	3134.9212717628493	-0.981084409227553	-834.9427463533589	0.006921253266650568	-0.001417617920577359	1.4750554139746508	1.4321484473359942	-1.342780377767268	1.0299598597606763	6.502276593057665	9.331996213694767	0.9382664680749294	0.9806451612903229
ID7319	7319	7	0.9968250393867493	83.51832617734333	3.9123756655551265	0.0	35.0	35	1.4249216746937934	1		25318.086309523816	25713.0	16084.0	31241.0	1.7013754E7	3235.1557226687896	-0.9810709443715792	-811.2171954136246	-0.005456539744095197	0.01280506302563377	1.4659940608441206	1.4016705591824294	-0.12909801208396382	1.0458905990714467	6.378695312780263	9.514400480559502	0.8854802242293177	0.9752906976744186
ID3227	3227	7	0.9968188405036926	79.95328404800892	4.771364390462293	0.0	8.0	8	1.4238594891755547	1		25283.149851632028	25736.0	17334.0	31288.0	1.7040843E7	3069.1285461004777	-0.9810145581967386	-851.3356895231987	0.00711338659440826	-0.0025713365077406755	1.4840227202146183	1.3765447980729442	-0.5873926716763774	1.078078041696961	6.369189060451218	9.352327142711758	0.9150706470433198	0.9773887673231215
ID6558	6558	7	0.9968499541282654	83.37473149080375	3.9513298491172484	0.0	30.0	30	1.4147987153979618	1		25236.497744360902	25678.0	16155.0	31317.0	1.6782271E7	3262.9619975352693	-0.9810380636069886	-800.2952459214758	0.006630091188285587	0.007046718822378579	1.4522880780604615	1.398481162495965	-0.23283102099552214	1.038475252300477	6.288385915654457	9.68325507518525	0.8427646409820954	0.9656934306569341
ID10658	10658	7	0.9936387538909912	85.67119079552845	4.970604974269647	0.0	57.0	57	1.436027188819725	1		25454.392070484562	25908.0	17050.0	31458.0	1.7334441E7	3103.6318891594747	-0.9811016643119602	-851.5555283947025	0.009158586805505612	-0.0032427887395162923	1.50971572754181	1.3956416444278585	1.8898898330550828	1.0817359410056269	6.47851096223506	9.403640332558375	0.9206467872712061	0.9749642346208869
ID8100	8100	7	0.993733286857605	84.08402729058504	4.521056379072159	0.0	40.0	40	1.423328099162956	1		25316.125560538127	25784.0	17195.0	30813.0	1.6936488E7	3091.03478048227	-0.9811536978531414	-852.774568527944	0.0017625323931624464	-1.8401830375732386E-4	1.4520086168849073	1.4070801581897692	-0.01333632290696079	1.0319302766325262	6.36443593428672	9.425375782334203	0.9002692879810615	0.9724037763253451
ID16804	16804	7	0.9757475256919861	87.4131572598345	8.247069975783287	0.0	98.0	98	1.0680716991508377	1		25742.691489361685	25072.0	20727.0	34529.0	9679252.0	3430.5450351074983	-0.9805199356115771	-755.4171889289901	-0.0016126170021013757	0.0011338971755881309	1.129620510717774	1.0348427600420989	-0.9721874944716438	1.0915866200501991	3.583857128044958	7.316256594191234	0.841361615724201	0.9544303797468358
ID9637	9637	7	1.0	86.70853334906853	4.826273855356032	0.0	50.0	50	1.453827694975095	1		25563.788873038542	25927.0	16670.0	32930.0	1.7920216E7	3266.2971041386577	-0.9810540956179242	-810.5450277407884	0.006616993986488325	0.009339351978559087	1.4871688266324954	1.4471811827040242	-1.0530244961706967	1.0276314012415193	6.640117251828636	9.94270960558136	0.8440654072880996	0.9561943874058862
ID12968	12968	7	0.9897071719169617	85.62334165043833	5.096027243771922	0.0	73.0	73	1.4254524706424272	1		25235.80149253731	25652.0	16981.0	30978.0	1.6907987E7	2992.549764593776	-0.9811986411965028	-880.183894311596	-1.9264030271520829E-4	0.004836756534138514	1.476637564333481	1.3936530368041902	-1.3320974167656794	1.0595446107013724	6.38344843894475	9.72584499821511	0.8480286621662986	0.9551920341394018
ID18603	18603	7	1.0	85.95367678892076	7.792686753627159	0.0	110.0	110	1.472440756166639	1		25316.560669456074	25591.0	16131.0	32298.0	1.8151974E7	3356.9584494865953	-0.9810660632109192	-781.5307404141506	0.002969201154211477	2.618414965936543E-4	1.5426536327960991	1.4260045373384995	-0.6781232081970056	1.0818013494370178	6.811229793751185	9.612211572884373	0.9263791113276975	0.9801641586867302
ID8880	8880	7	0.9955840706825256	86.56656687746752	4.9192173922720634	0.0	45.0	45	1.4318066736266941	1		25398.328908554533	25827.0	16505.0	32117.0	1.7220067E7	3197.6172142430264	-0.9811651838406178	-827.5407887095149	-0.012555364858937249	0.004196814375781791	1.46276350108194	1.4189699680504166	1.5298305447474458	1.0308629033859633	6.440485952918966	9.716503236693802	0.8572519901374962	0.9685489635453897
ID11701	11701	7	0.9914093613624573	85.72850580521035	5.03707792918078	0.0	64.0	64	1.4470474750493885	1		25437.48196248195	25920.0	16899.0	31334.0	1.7628175E7	3066.7472923665823	-0.981096497051485	-860.9849488724304	-0.004435982791811362	-4.34196638439462E-4	1.493406369138145	1.4165889985182445	-1.184458171873962	1.0542269992921387	6.578326611689891	9.536354329498462	0.9089929980880652	0.984352773826458
ID3513	3513	7	1.0	79.96183671840166	4.791707317753339	0.0	10.0	10	1.430220769495606	1		25245.047267356003	25731.0	17401.0	31109.0	1.7090897E7	3049.162856421648	-0.9810698288538995	-858.165285798534	-0.007341672394370427	0.0030404477829235254	1.5086368016310499	1.3703670138521649	-0.5754388402956682	1.1008998220047652	6.426226574425408	9.675529844074592	0.8626137650497091	0.9684813753581656
ID4285	4285	7	1.0	80.4900361853743	4.3846564920950035	0.0	15.0	15	1.443383395258416	1		25376.752532561488	25707.0	16642.0	31485.0	1.7535336E7	3132.726374920157	-0.9810534091534142	-838.8902588934155	-0.007259934658768902	0.010360798433739249	1.5543353580584032	1.367808046587233	2.3422308956458355	1.1363695088185564	6.545054728538318	9.559788595530424	0.8999669679764288	0.9752124645892352
ID5055	5055	7	0.9968323707580566	81.49934551524451	3.808644551291177	0.0	20.0	20	1.3757622532995082	1		25453.479233226855	25723.0	15835.0	30871.0	1.5933878E7	3000.1513557099165	-0.9811057262011192	-881.0886177804086	-0.012085308091308635	-0.0038048447172893385	1.4083553101324764	1.3685959126272667	-0.6435987279130571	1.029051232097343	5.9461608318093235	9.271039595284327	0.8693399624959149	0.969767441860465
ID17855	17855	7	1.0	86.5751214339397	8.07592032069545	0.0	105.0	105	1.4428591957149761	1		25256.271014492744	25635.0	15503.0	31580.0	1.7426827E7	3172.6469003974094	-0.9811107643310046	-826.9535966021996	-0.020734222844601087	1.2796826822697108E-4	1.484318646336898	1.4259286492884844	2.106853486268826	1.040948750891252	6.5403016023738	10.20351167677293	0.7894203332708242	0.9696969696969697
ID13248	13248	7	0.9926348924636841	86.40992402527549	5.736783092927216	0.0	75.0	75	1.4254524706424299	1		25262.63541666668	25692.0	17260.0	31005.0	1.6976491E7	2955.3346202840767	-0.9811647488916792	-890.5791244024916	0.0022224079380987437	0.004142744900229884	1.505485768194511	1.364523549734012	-1.2081858202394475	1.1033050829265474	6.3834484389447725	9.778577338944118	0.8389070978841908	0.9675792507204608
ID14021	14021	7	0.9936876893043518	86.19841483588615	8.02068143816913	0.0	80.0	80	1.3757622532995064	1		25256.21314102566	25474.0	16175.0	31050.0	1.5759877E7	2815.6682503574557	-0.9811140430308746	-931.9599342029009	-0.005161767982327248	0.01106397672499933	1.414890745274805	1.3593204546523519	-0.8969243226559633	1.0408809346113057	5.946160831809309	9.101360333206456	0.9020568276155997	0.9750584567420106
ID14796	14796	7	0.9853646755218506	86.07104100256345	7.066179663075369	0.0	85.0	85	1.3828920237073858	1		25154.60759493668	25378.0	16960.0	31676.0	1.5897712E7	2717.326002396837	-0.9810944357606737	-960.7866656423596	0.004630966391389789	0.0027294465635078684	1.4231402086876577	1.3640153940298947	-0.9665412419943724	1.043346149109859	6.007951471948011	9.233700592038394	0.8854921260170314	0.9708141321044548
ID2765	2765	7	1.0	79.98406082594765	4.1413404485770435	0.0	5.0	5	1.4355003030236697	1		25324.382137628116	25632.0	16242.0	31601.0	1.7296553E7	3201.6061436740247	-0.9810575846613255	-819.3323339113364	-0.0017398164779991812	-0.0037459995481837123	1.5161237816414863	1.3758559530650323	-0.7028413750857356	1.101949501518655	6.4737578360705745	9.346771374130768	0.931200229065818	0.9876722262509066
ID9933	9933	7	0.9968003630638123	86.66339721232141	4.785489081474404	0.0	52.0	52	1.4391844528482642	1		25549.9401459854	25986.0	16643.0	33098.0	1.7501709E7	3304.4168590805884	-0.9810284302801716	-799.6563324508842	0.0043420686535763295	-0.0070061239703051266	1.5148294424363518	1.4030723923682016	-0.9527580238572744	1.0796516635036335	6.507029719222186	9.54106691643819	0.898253195176484	0.975766215253029
ID6863	6863	7	0.9968342185020447	83.44585933124905	3.9440455833683044	0.0	32.0	32	1.427573680849568	1		25245.982222222192	25653.0	16295.0	31553.0	1.7041038E7	3225.5400081067246	-0.9811016925213406	-812.6638640789721	-0.0012961141061680016	-0.0013321261616426633	1.4835163805762048	1.3982925016268932	-0.27182242678701585	1.060948534623589	6.402460943602839	9.732393666120501	0.849410190634486	0.9600855310049891
ID17103	17103	7	0.9763543605804443	85.32272922951857	7.696912772247364	0.0	100.0	100	1.311580548072093	1		25045.54833040422	25201.0	18197.0	30930.0	1.4250917E7	2383.397558242311	-0.9811241348222112	-1092.398618611489	0.02732499515178632	0.020864388292851897	1.3563945353411713	1.3157353678471675	-0.6120942692699602	1.0309022380089479	5.404304449054502	9.072879538471122	0.8250103204015624	0.9776440240756664
ID2001	2001	7	0.9968611598014832	79.86701958763206	4.23475542071832	0.0	0.0	0	1.416401887261187	1		25309.326807228907	25660.0	16298.0	31338.0	1.6805393E7	3180.3811097322164	-0.9810993200933958	-826.1653410723126	0.003848240923390229	0.008071757919699841	1.5087327736106635	1.3498592424593634	-0.7434335573980173	1.1176963687427452	6.302645294147996	9.273390968916605	0.920991431901139	0.9785977859778596
ID7633	7633	7	0.9968083500862122	83.50707254415627	3.9150208801835262	0.0	37.0	37	1.4281034911037889	1		25358.93777777777	25750.0	16200.0	31154.0	1.7117283E7	3245.290788932172	-0.9811535573806004	-813.6076677500118	0.0024142836361963904	0.011081323503815134	1.4637800447385194	1.4071239164681715	-0.18075981035403754	1.040263780330415	6.407214069767356	9.870922247144636	0.8263492482745538	0.9768115942028983
ID6098	6098	7	1.0	83.20209964853969	2.808217647460015	0.0	27.0	27	1.4349732237685138	1		25302.28299120235	25532.0	16730.0	33108.0	1.7256157E7	3251.2456499973327	-0.9810687922293047	-806.605277872369	1.2281990783408135E-4	0.004526211352841556	1.5241064699266291	1.3577332068739536	-0.8184221707020044	1.1225375222542677	6.469004709906052	9.575927838263588	0.8865140072459243	0.9728377412437447
ID10962	10962	7	0.9912132620811462	85.61603005636186	4.983948123335415	0.0	59.0	59	1.438132801664458	1		25413.90935672516	25936.0	16995.0	31224.0	1.7383114E7	3091.8004705830676	-0.9811478399616651	-855.5853655068437	0.004964964794215756	-0.002052038267493523	1.4995214039004456	1.405693664621786	-1.1737416668951592	1.0667483546665233	6.497523466893134	9.526024365772125	0.8997758752145615	0.9771265189421015
ID11990	11990	7	0.9968202114105225	86.43665942822935	5.142671949774263	0.0	66.0	66	1.444431223632541	1		25483.296511627916	25862.0	16523.0	32434.0	1.7532508E7	3240.366891529413	-0.9811413781494001	-818.3009524159855	0.0023209704827654807	0.0010124231283087858	1.486220695114613	1.4370340241055697	-1.4111920997809775	1.0342279098364828	6.554560980867343	9.78517685617209	0.86023302894513	0.9670406732117806
ID9178	9178	7	1.0	86.49866686861735	4.9201186632769085	0.0	47.0	47	1.4486149578794756	1		25453.074927953905	25874.0	16715.0	32360.0	1.7664434E7	3159.9493703598687	-0.9810357974063124	-833.3748614793751	-0.00398489290229773	-0.0033872818805996754	1.480958118821789	1.438585997986966	-1.338358762892818	1.0294540061519541	6.5925859901834745	9.559319169347246	0.9065917086181767	0.9788285109386028
ID18907	18907	7	0.9564656615257263	86.64075900835844	7.4143568472637185	0.0	112.0	112	0.9708648058204401	1		26691.02555910543	25489.0	20782.0	38341.0	8354291.0	4134.432476554769	-0.979835874463886	-627.4126878088342	2.186821522478251E-4	0.00609711486944332	1.0814438594587554	0.9057306218483442	2.254301493693583	1.1940016527782062	2.9611976004933767	7.230985402391209	0.7116759392838129	0.9188790560471978
ID8419	8419	7	0.9877952337265015	84.44168761683383	4.520916008357686	0.0	42.0	42	1.4423348056574192	1		25299.232896652087	25770.0	17262.0	30757.0	1.7380573E7	3020.062192787423	-0.9812774107198212	-878.1068262256993	8.458244147878795E-4	-0.003970144985202289	1.4684032373402145	1.4401729599931008	-0.6453146381347706	1.0196020048503402	6.535548476209289	9.466073613788929	0.9165415321787177	0.9751773049645389
ID4586	4586	7	0.9968119263648987	81.33793872631192	4.068223378418492	0.0	17.0	17	1.4072930989717483	1		25416.10839694654	25734.0	15963.0	31393.0	1.6647551E7	3125.93390603004	-0.9810459245064621	-841.6780286791059	-2.4399294168323628E-4	-8.884095189327855E-4	1.474884862485964	1.3571339522023014	-0.578899387603035	1.0867643979377137	6.221842149351246	9.814547166853501	0.8116864941890135	0.9639175257731959
ID5355	5355	7	0.9951604604721069	81.97677109187859	2.804170627646665	0.0	22.0	22	1.3845321413310876	1		25489.834920634916	25676.0	16434.0	33465.0	1.6058596E7	2986.8056932674826	-0.9810300858189898	-882.6875645670499	-0.0012625751488883673	0.004826830041170185	1.4477931833585405	1.3473688192917648	-0.6796669798051412	1.0745336856760297	6.022210850441574	9.197745166685513	0.8945468183996385	0.9731182795698926
ID12271	12271	7	1.0	86.23610848677141	5.13345760214232	0.0	68.0	68	1.4281034911037875	1		25385.452522255207	25854.0	16826.0	31877.0	1.7109795E7	3176.5442943173857	-0.9811830981832498	-833.41618311317	8.052924899622084E-4	-0.005569452579754679	1.4410607261864556	1.4337131113966888	-0.6032408661639755	1.00512488497968	6.407214069767345	9.46008110075291	0.8996827199819617	0.9732851985559564
ID3824	3824	7	0.9937537908554077	79.91559299777443	4.842854650349643	0.0	12.0	12	1.4190698155761308	1		25246.5067669173	25731.0	17375.0	31011.0	1.6788927E7	3065.0780499259536	-0.9811425923999947	-857.1165758562597	-9.865173789607115E-4	0.0016825529664424117	1.4905299648306285	1.3760639106511727	2.615187607224392	1.0831836757678566	6.326410924970575	9.808391546709107	0.8263645398675504	0.9624005784526384
ID10224	10224	7	0.9899734258651733	86.25345496958276	4.8594924951405485	0.0	54.0	54	1.4333908231139438	1		25457.456808199135	26007.0	16979.0	31329.0	1.7387443E7	3117.6361099697715	-0.9810985217532224	-847.6887876419278	0.001008747270017325	0.004458129754087466	1.465122585333166	1.4250748702817557	-1.1571733170434162	1.028102183181079	6.454745331412507	9.367214174945431	0.9244173239215394	0.9797979797979799
ID13552	13552	7	0.9800741672515869	86.08019020261891	6.607201379724433	0.0	77.0	77	1.4105146822008494	1		25229.299392097233	25557.0	17562.0	30769.0	1.6600879E7	2805.776808255954	-0.9812134250433684	-939.2861897855607	-8.951710246803186E-4	-0.0026347526799448922	1.4605390711892563	1.3823877303069925	-1.2347873084225263	1.0565335897946002	6.250360906338313	9.528099698060553	0.8651718361103377	0.9654919236417033
ID18162	18162	7	1.0	86.51108163485969	8.071313077851856	0.0	107.0	107	1.4391844528482645	1		25268.52325581396	25670.0	15431.0	31362.0	1.7384744E7	3138.3540948233936	-0.9811239028625117	-836.9886474521459	-5.718618820096086E-4	-4.2329997766256866E-4	1.4809850821649748	1.410239546458119	-0.770518675067865	1.0501656161072326	6.507029719222188	9.534060055565549	0.8995739856748146	0.9792560801144492
ID7156	7156	7	0.9968295097351074	83.51578404020749	3.928202862157228	0.0	34.0	34	1.4370803808856278	1		25305.261695906436	25686.0	16283.0	31362.0	1.7308799E7	3217.966476406246	-0.9811726224224923	-819.6244446826428	-0.009160407619421792	0.0077530949772169604	1.4755773739442735	1.4221053728180044	-0.5424150861300352	1.03760059004651	6.488017214564126	9.705867966388599	0.8654721540697848	0.9715302491103198
ID3069	3069	7	0.9968267679214478	79.91676504900761	4.518635978025778	0.0	7.0	7	1.4190698155761308	1		25271.00898203594	25700.0	16870.0	31397.0	1.6881034E7	3104.853629382423	-0.98117278787489	-848.3419156786792	-0.00795487851907434	0.0055080569471050115	1.4861542051999832	1.3692020255204558	-0.5517622051510902	1.0854163063592255	6.326410924970576	9.69899688024299	0.8451107427867814	0.9687045123726344
ID14335	14335	7	0.9892630577087402	86.13957435962851	7.595930846819497	0.0	82.0	82	1.3446172774774452	1		25220.728187919474	25354.0	17143.0	31600.0	1.5031554E7	2552.591674899675	-0.9811429358033388	-1028.1689173144389	0.0033804489224009164	0.008867190241456819	1.3800811330941634	1.3277273325698293	-0.28362377314175846	1.0394311386382344	5.679985766596419	9.122835140012668	0.8576250506055095	0.9637096774193552
ID15871	15871	7	0.9809547662734985	86.82861540829253	5.828815029382719	0.0	92.0	92	1.3502315702779673	1		25210.932006633528	25070.0	20195.0	33251.0	1.5202192E7	2661.2502982346987	-0.980920259102892	-974.0795037485346	0.04517085520658305	-0.07259064308715024	1.3879489467382056	1.228985188502751	-0.05000295012556236	1.1293455443748002	5.727517028241595	16.001176490383415	0.28110749312285965	0.8540042523033314
ID17407	17407	7	1.0	86.21230484144972	8.941638549225205	0.0	102.0	102	1.431806673626693	1		25181.15361890694	25459.0	16200.0	32414.0	1.7047641E7	3239.658179706114	-0.9811367177524148	-808.5719929564418	0.003421614045792687	-0.004520137393737651	1.5045470834825658	1.394227842719568	-1.0802585208528475	1.0791256904953284	6.440485952918955	9.869766281312687	0.8308349631478553	0.9542253521126753
ID3201	3201	8	1.0	70.47987271944844	70.2079863599482	0.0	7.0	7	1.3552645486440276	1		24168.856198347115	24372.0	14973.0	33603.0	1.4622158E7	3091.86847173443	-0.9811645363685554	-814.386583635278	-8.455022240184017E-4	-0.012228536728708926	1.4396418575690204	1.3369479432736813	2.364897505364646	1.076812201112244	5.770295163722226	8.966851873750919	0.9018366936215753	0.9751004016064254
ID13826	13826	8	0.9852911233901978	61.17029519177087	68.97560963998541	0.0	78.0	78	1.380702169564363	1		24313.472929936317	24423.0	15851.0	33137.0	1.5268861E7	2927.0127650112445	-0.9810607095502533	-860.5667372598255	-0.003550960687913851	-0.008623183684056748	1.5056249504900487	1.299728320899377	2.201689403897784	1.1584151289772595	5.988938967289969	9.46279632969597	0.8404671930279131	0.9618320610687026
ID12676	12676	8	0.9853198528289795	61.89757337192892	68.54823208137189	0.0	70.0	70	1.3669361012236925	1		24484.541329011354	24631.0	17784.0	31598.0	1.5106962E7	2623.35521791166	-0.9811089190326934	-969.4497035513288	0.00337633980697128	-0.00672274933734872	1.5199797487241449	1.2670542542433954	-1.0558911631243273	1.199616941132312	5.870110813177059	9.302445144714891	0.8524362861575417	0.9521973785659206
ID6532	6532	8	0.9968493580818176	68.33771350940566	67.28241046602047	0.0	29.0	29	1.404602801923479	1		24272.94027565085	24240.0	17379.0	32741.0	1.585023E7	2607.934774166108	-0.9809561833221044	-958.8513291219086	0.014044867579963961	-5.923262077283916E-4	1.477365722599655	1.3506129975753305	2.468850194995319	1.0938482935169997	6.1980765185286755	10.157069468606032	0.7549704474948148	0.9581190301249087
ID11397	11397	8	0.9945738911628723	61.46297288501482	70.5430357950746	0.0	61.0	61	1.421200552234994	1		24506.201793721946	24612.0	16354.0	32904.0	1.6394649E7	3082.7079587464873	-0.9810167528061932	-821.6361486690722	-0.004835300204793658	0.0030947308697825706	1.524817213383086	1.3605170052175997	-0.8449635476766605	1.1207630684036973	6.345423429628642	9.146849219420014	0.9530757768538418	0.9903560830860538
ID8709	8709	8	1.0	67.94607501606315	69.1417050377229	0.0	43.0	43	1.3927037574823704	1		24373.48753894081	24553.0	15600.0	33126.0	1.5647779E7	2957.5751389698617	-0.9810777780126023	-854.5612385716115	0.0030551733000295117	0.013655368823693382	1.4771552935155443	1.3639590500526364	-0.7881398113445977	1.0829909398368958	6.093507742909321	9.439788445107258	0.8593156245666956	0.9668174962292615
ID14599	14599	8	0.9845647811889648	60.61399636676732	68.06786971272729	0.0	83.0	83	1.3839856514178146	1		24252.258320126763	24498.0	16423.0	31053.0	1.5303175E7	2918.15475314856	-0.9810684167524402	-861.3630167745214	0.0018071211465546092	0.005731653181168466	1.4747554691446094	1.322381902339906	-0.5774409820792044	1.115226597199405	6.017457724277027	9.181628449954912	0.8969814943220006	0.9753466872110939
ID15371	15371	8	0.9877932071685791	58.28778214025262	67.15835822689793	0.0	88.0	88	1.4024468485391899	1		24142.376543209873	24333.0	16668.0	30147.0	1.564426E7	2908.9687997260626	-0.9809748566496557	-855.856375179964	-0.004842747033144056	-0.0025734085870821348	1.5085190012054055	1.3130611980898437	-0.7637431665867936	1.1488565829223354	6.179064013870594	9.461807528308908	0.8673299425561147	0.9708737864077672
ID4109	4109	8	0.9877153635025024	68.91721939763625	68.88666594431022	0.0	13.0	13	1.412658322772336	1		24261.223744292234	24498.0	16948.0	32131.0	1.5939624E7	2997.827404389475	-0.9811414319593716	-842.0909034109453	-3.105137700855238E-4	-0.003301394443021215	1.549507427803508	1.316822183168942	-0.7484241287083915	1.1767020996522153	6.269373410996404	9.37826248551454	0.8957549852381195	0.9684287812041115
ID3341	3341	8	1.0	70.29963954493819	69.55083213221168	0.0	8.0	8	1.3713562780022484	1		24265.947030497595	24362.0	15183.0	33110.0	1.5117685E7	3110.4734907113448	-0.9809863612164299	-805.0047943090301	0.015906624499219122	0.00475811072847965	1.44376276522132	1.3353445079925597	2.403240579931772	1.0811912256199316	5.908135822493177	9.362852973631327	0.84692300057144	0.9430955993930185
ID11536	11536	8	1.0	61.152115334271166	70.56802335046503	0.0	62.0	62	1.4164018872611885	1		24471.021148036278	24598.0	16345.0	33004.0	1.6199816E7	3108.289474119604	-0.9810629575434932	-815.7279733073626	-0.0036671126060101944	-0.014548113426433914	1.5165783948274032	1.3493181156789933	-0.9157619673327679	1.123959114759415	6.302645294148008	9.59904160880317	0.8595615528984364	0.9664723032069972
ID10643	10643	8	1.0	63.458063329170336	70.5707578624477	0.0	56.0	56	1.390529355285867	1		24447.795312500017	24590.0	16467.0	32915.0	1.5646589E7	3136.385807172548	-0.981075935424876	-808.2178136867836	-0.0038205407061561005	-0.004273368141270481	1.516702372486106	1.2976754586438501	-1.0921037290052453	1.168784045643548	6.074495238251236	9.479168833229156	0.8495316096789217	0.9551569506726456
ID4887	4887	8	0.9905080199241638	67.47668651533453	68.35811787800543	0.0	18.0	18	1.4190698155761297	1		24334.97147147149	24550.0	16959.0	32137.0	1.6207091E7	2974.8469248437914	-0.9811262567773121	-850.4779728078744	7.186967112614871E-6	0.0016422103623975864	1.5323129866829703	1.3421965683868606	-0.8234932250788334	1.1416457341450397	6.326410924970566	9.522428768198159	0.8767419688839048	0.9644927536231879
ID12954	12954	8	0.9949553608894348	62.511977574725265	67.52463793981339	0.0	72.0	72	1.3502315702779673	1		24538.980066445205	24687.0	16034.0	32311.0	1.4772466E7	2944.3103149775493	-0.9809366290381306	-857.7173117387707	0.0023484067349459183	0.005831319640102689	1.4256923187237993	1.2984730864324152	-0.9445562224204354	1.0979760255493025	5.727517028241595	9.488255607714683	0.7994724481784371	0.9473270440251572
ID9627	9627	8	0.961453378200531	65.7247781440243	71.69561156478677	0.0	49.0	49	1.3992066897663273	1		24418.052469135797	24376.0	17133.0	32822.0	1.5822898E7	2583.304544817884	-0.9809474985924203	-973.3278989826339	-0.0017063981711309608	-0.0014978554871930376	1.5061584778324655	1.3113892704669876	-1.0989620118921566	1.1485212756820256	6.15054525688351	9.595102682005777	0.8395068209158664	0.9663928304705006
ID12828	12828	8	1.0	62.29153222088076	67.97594275328679	0.0	71.0	71	1.3586095094257065	1		24575.57540983606	24674.0	16730.0	33190.0	1.4991101E7	3002.0497138541527	-0.9810131270324874	-845.9353719981906	7.518200689287755E-4	-4.3756772147961366E-4	1.467549335280419	1.2810427447099964	-0.733293126092052	1.145589670087585	5.798813920709302	9.235235954965708	0.8543838786080101	0.9621451104100943
ID13085	13085	8	0.9878072738647461	62.6538527622523	67.12468928457238	0.0	73.0	73	1.3817975304423682	1		24486.217460317483	24475.0	16632.0	33878.0	1.5426317E7	2893.061052434389	-0.9810086011459909	-874.3996183465767	0.008318673532730204	0.0047424221718712295	1.5056989665902456	1.2824424503665701	2.015107018474534	1.174086966756177	5.998445219619001	10.022765510612588	0.750366473301513	0.9252199413489742
ID7453	7453	8	0.9478745460510254	67.93593133540101	69.08236359504409	0.0	35.0	35	0.9559456560183335	1		26024.638157894748	24784.0	19981.0	36868.0	7911490.0	4330.422633585534	-0.979138534839723	-564.1359126083561	1.6752079401556282E-4	-8.398501289290531E-4	1.0033207780550706	0.9408989419912868	2.7089048938668547	1.066342763582746	2.8708882033675804	6.21800136016247	0.9330921147454675	0.9773462783171517
ID2589	2589	8	0.9537366628646851	70.85272157996381	68.12688650743199	0.0	3.0	3	1.339544295443363	1		24334.038785834735	24454.0	18405.0	31822.0	1.4430085E7	2562.8158250028446	-0.9810836774750722	-984.9090651063577	-0.002335223870980479	0.011371865228138673	1.4724861328299284	1.2407457725723672	-0.7729636930888076	1.1867750552775265	5.637207631115765	8.901678854838336	0.8939846270614374	0.968954248366013
ID5918	5918	8	0.9936879277229309	65.99811588293045	67.38495664914883	0.0	25.0	25	1.4067554511588227	1		24302.961832061068	24497.0	16318.0	32227.0	1.591844E7	2940.111731542497	-0.9809743116683627	-852.3983929582486	-0.00219413669927525	-0.008361946171754786	1.4722309335677979	1.373055641527107	-0.8723004522571131	1.0722296235062905	6.217089023186732	9.130423526117362	0.9371629344269043	0.9856819894498867
ID8865	8865	8	1.0	68.03164254440642	69.98697962604113	0.0	44.0	44	1.468324910921639	1		24346.68767507001	24292.0	18551.0	34998.0	1.7383535E7	2823.027072208646	-0.9810656106453458	-893.7202255739458	0.009430355373166508	0.0014283017580230054	1.5068062839885188	1.4656752159150335	2.885467857282481	1.0280628802526397	6.773204784435086	9.894601500049511	0.8693756152507502	0.9713701431492845
ID11684	11684	8	0.9937184453010559	60.85610983942617	70.65019885146515	0.0	63.0	63	1.413728924155842	1		24429.107413010606	24569.0	17091.0	32679.0	1.614764E7	2939.954186762636	-0.9809997685038311	-858.0390322955112	0.0037762702262965704	0.001492465657095443	1.4911097428006717	1.356829774540155	-0.9938525335680558	1.0989659652081454	6.2788796633254265	9.552895695856128	0.8646133799675735	0.9635302698760028
ID13989	13989	8	0.984455406665802	61.3812735963755	68.87035610542807	0.0	79.0	79	1.3719077987476525	1		24321.224719101116	24505.0	15870.0	32689.0	1.5152123E7	2843.5139933626274	-0.9810324955988465	-884.7758620410698	0.0044447147129005595	-1.1065822050327833E-4	1.4707217222054159	1.2890566297331953	-0.8606772064317141	1.14092871351185	5.9128889486577085	9.67492387698146	0.7938061755020206	0.9517980107115532
ID3494	3494	8	1.0	70.08647065737182	69.15385838978246	0.0	9.0	9	1.3619462549574508	1		24221.599348534182	24351.0	15340.0	32496.0	1.4872062E7	3017.069439971727	-0.9810740298787962	-832.3215425802606	-0.004081418281130148	0.009859538286608448	1.4460647541312805	1.3063228546620291	-0.8233469562648608	1.1069734782412617	5.8273326776964005	9.359481962556005	0.8359418211830713	0.9533437013996893
ID14760	14760	8	0.9905570149421692	60.20666172990106	67.66452811782848	0.0	84.0	84	1.394874770113533	1		24048.493001555205	24218.0	16454.0	30860.0	1.5463181E7	2894.4720787781544	-0.9811166611357403	-863.3568951383007	-0.004054740059488024	0.012121871975861013	1.488232900815028	1.3150986371351048	-0.7557590877886841	1.1316511619669	6.112520247567357	9.339319147372988	0.880642704497072	0.975720789074355
ID5032	5032	8	0.9936999082565308	67.31261114213919	68.06724538092377	0.0	19.0	19	1.4089048113903302	1		24361.326219512157	24571.0	16657.0	31866.0	1.598103E7	3059.216178659086	-0.9809867779745606	-821.7281973250558	-0.009717782059988665	-0.014296250447414185	1.497169751410012	1.3645892730943583	2.387323478705304	1.0971577902081942	6.236101527844737	9.391310448877434	0.8885270352775464	0.9718518518518515
[truncated: 1,582 more rows]
