# Supplementary material for: Adhesion pilus retraction powers twitching motility in the thermoacidophilic crenarchaeon Sulfolobus acidocaldarius
Source: Nat Commun. 2024 Jun 14;15:5051. doi: 10.1038/s41467-024-49101-7 (PMC11178785; doi:10.1038/s41467-024-49101-7)
Supplement: Supplementary file 15 — Source Data [file 41467_2024_49101_MOESM15_ESM.zip › TWITCHING FULL TRACK DATASET/Figure 1/MSD data/aapF_100X_1sec_interval_5min_total__3_spots 2.csv]

LABEL	ID	TRACK_ID	QUALITY	POSITION_X	POSITION_Y	POSITION_Z	POSITION_T	FRAME	RADIUS	VISIBILITY	MANUAL_SPOT_COLOR	MEAN_INTENSITY_CH1	MEDIAN_INTENSITY_CH1	MIN_INTENSITY_CH1	MAX_INTENSITY_CH1	TOTAL_INTENSITY_CH1	STD_INTENSITY_CH1	CONTRAST_CH1	SNR_CH1	ELLIPSE_X0	ELLIPSE_Y0	ELLIPSE_MAJOR	ELLIPSE_MINOR	ELLIPSE_THETA	ELLIPSE_ASPECTRATIO	AREA	PERIMETER	CIRCULARITY	SOLIDITY
Label	Spot ID	Track ID	Quality	X	Y	Z	T	Frame	Radius	Visibility	Manual spot color	Mean intensity ch1	Median intensity ch1	Min intensity ch1	Max intensity ch1	Sum intensity ch1	Std intensity ch1	Contrast ch1	Signal/Noise ratio ch1	Ellipse center x0	Ellipse center y0	Ellipse long axis	Ellipse short axis	Ellipse angle	Ellipse aspect ratio	Area	Perimeter	Circularity	Solidity
Label	Spot ID	Track ID	Quality	X	Y	Z	T	Frame	R	Visibility	Spot color	Mean ch1	Median ch1	Min ch1	Max ch1	Sum ch1	Std ch1	Ctrst ch1	SNR ch1	El. x0	El. y0	El. long axis	El. sh. axis	El. angle	El. a.r.	Area	Perim.	Circ.	Solidity
			(quality)	(�m)	(�m)	(�m)	(sec)		(�m)			(counts)	(counts)	(counts)	(counts)	(counts)	(counts)			(�m)	(�m)	(�m)	(�m)	(radians)		(�m^2)	(�m)
ID32768	32768	0	1.0	46.9903152989006	6.985552906203446	0.0	43.0	43	1.3850784156239278	1		49791.79999999999	50023.0	30094.0	62833.0	3.1617793E7	5849.825298370128	-0.9810825529041549	-882.8520916335987	0.006040127281712759	0.006090537849583316	1.4551867829834675	1.34635574393714	-0.6279774651050536	1.080833791170284	6.026963976606086	9.43230690872192	0.8512803581351396	0.9686783804430861
ID37380	37380	0	0.9931063652038574	47.037724102732525	7.1334670310549635	0.0	91.0	91	1.177233118959418	1		49427.59737417943	50780.0	35247.0	57625.0	2.2588412E7	5739.990668339513	-0.9812741131960921	-902.4772395704646	0.017662323392034926	0.009986479328354643	1.2328065589864086	1.1541760068009974	1.2238475273318765	1.068127002919901	4.353863566696511	7.958549134011285	0.8638073123477277	0.9693121693121689
ID32263	32263	0	1.0	46.872843977217414	7.129962103366864	0.0	38.0	38	1.1893797502460515	1		49596.82478632474	50634.0	33399.0	59993.0	2.3211314E7	5847.580238150761	-0.9811280219117785	-881.8930817264337	0.047377990491691446	-0.03011672051335849	1.3089333016938443	1.1622846250876233	1.944147335988173	1.1261727751024542	4.444172963822313	8.512953157366931	0.7706200949845847	0.9202755905511814
ID50188	50188	0	0.9944116473197937	47.47404165949018	6.605404620414319	0.0	216.0	216	1.2912357210771177	1		50141.130434782644	50676.0	33405.0	62737.0	2.7677904E7	5155.380923434708	-0.9810598596313783	-1007.5710250169402	-0.003779721511058337	-0.00514734255368871	1.5232854270180731	1.1151256702942058	2.405583331277931	1.3660213082675978	5.237945033296449	9.189034979726518	0.7795266930591039	0.9443016281062556
ID44048	44048	0	0.9323379397392273	47.423351633771766	6.301416724814293	0.0	157.0	157	1.1887435481410251	1		50056.74572649572	50472.0	36019.0	61290.0	2.3426557E7	4791.082826726261	-0.9811161466399536	-1085.6472399413276	0.006879662918713325	0.018075978113174455	1.4556128266934054	0.9805859505606014	2.4216629251364137	1.484431656257395	4.43941983765779	10.112450157482343	0.5455358483018264	0.8869895536562205
ID43538	43538	0	0.9906071424484253	47.64974764037238	6.18095021071826	0.0	152.0	152	1.1765903489857774	1		49816.938596491236	50672.0	36405.0	60797.0	2.2716524E7	4814.786436736956	-0.9813015696040074	-1085.9937952985256	-0.0058387869294337	-0.008208918687788808	1.4033367079560328	1.03540227243311	-1.0339222636162222	1.3553540931084758	4.349110440531989	8.533871586289981	0.7504436605365943	0.9394250513347021
ID49170	49170	0	1.0	47.02580067322032	7.167930130853659	0.0	206.0	206	1.3796059390068052	1		50074.17507886433	50752.0	30713.0	64032.0	3.1747027E7	6501.976243694247	-0.9809793170107813	-794.3870653996244	-0.0068821699797069575	-0.006646604971836699	1.466876162814434	1.3298408295195316	-0.6088731264316514	1.103046417475701	5.979432714960932	9.970164794330389	0.7559014420186494	0.9472891566265066
ID49683	49683	0	1.0	47.31074010929128	7.240197945747806	0.0	211.0	211	1.3888963196604702	1		49862.78750000004	50675.0	33337.0	60264.0	3.1912184E7	5716.7272701177235	-0.9811497528467367	-907.9821804405062	0.004590764716579325	1.3800525563611025E-4	1.5006080583455597	1.309788626497863	-0.6057852218801674	1.145687195618665	6.060235859757697	9.87844794977816	0.7804084429166808	0.9368111682586332
ID50708	50708	0	1.0	48.099635639040976	6.562107343942569	0.0	221.0	221	1.338979444355446	1		50063.69411764708	50636.0	35616.0	62358.0	2.9787898E7	5370.556726831037	-0.9811589250667326	-970.8838159471894	-0.006790449801180928	0.009556169456337674	1.4743386474259723	1.2441421571100395	-0.5602710239798803	1.1850242667209716	5.632454504951273	9.79391757777414	0.7378951687022883	0.9480000000000006
ID51221	51221	0	1.0	47.3447663445492	6.951088285603172	0.0	226.0	226	1.3121571937574925	1		50241.368606701944	50898.0	32915.0	60487.0	2.8486856E7	5550.991971319706	-0.9811686206172932	-943.1534880745977	-0.006260889959790755	0.016981079056491353	1.418276931392394	1.2025578669010577	2.2861885291359227	1.1793835211000994	5.409057575219022	10.790921175296178	0.5837332447299458	0.9244516653127539
ID43031	43031	0	1.0	48.61984181451643	5.217086268110519	0.0	147.0	147	1.2835969444322357	1		50041.095940959465	50913.0	34819.0	60703.0	2.7122274E7	5380.221918031476	-0.9812124646062826	-971.5157900458045	0.0023678937232854066	0.006677528983614912	1.4487210779095618	1.1418224932432317	-0.6093319665094545	1.2687795926971237	5.176154393157751	11.125943904446586	0.5254644676572378	0.8962962962962965
ID34841	34841	0	1.0	47.729520355794506	6.973378830429342	0.0	65.0	65	1.4259830690120587	1		49756.358098068325	50252.0	29382.0	63839.0	3.3486029E7	6414.809494849078	-0.9810834648415835	-804.5613787537412	-0.007449105106423257	-0.005209079502581381	1.5250630012146569	1.3526682431335284	-0.8252831675835282	1.1274479229894292	6.388201565109285	9.709528812647653	0.8515147303463002	0.9627507163323783
ID31258	31258	0	1.0	46.862981617908375	6.9444526050814295	0.0	28.0	28	1.3133097255508421	1		50024.63922942203	50730.0	32209.0	62747.0	2.8564069E7	5992.2537630547895	-0.9810938819329346	-866.4269767990344	9.937295715864514E-4	-0.033602186669974304	1.4712192127885972	1.2232311000089315	2.7150951394896907	1.2027320207750236	5.41856382754806	10.137513154706546	0.662569127415355	0.9171359613837492
ID36891	36891	0	0.9881696701049805	47.79057425281993	6.383958122358965	0.0	86.0	86	1.2598025376296085	1		49878.47619047614	50581.0	36142.0	61246.0	2.61862E7	4935.192018305135	-0.9811363288206928	-1051.3377463706695	-0.0022031199611739056	0.01147512523783816	1.5015717307428613	1.0806824504385437	-0.5500309865381755	1.389466193453516	4.986029346577114	8.702699511234893	0.827287986266343	0.9527702089009986
ID31774	31774	0	0.9944656491279602	47.68754313454157	6.225330873100255	0.0	33.0	33	1.1701432300543515	1		49784.415384615444	50804.0	37548.0	60634.0	2.2651909E7	5005.32590147125	-0.9809822159454262	-1026.1061006737589	1.0142677672001812E-4	-0.008033474473740128	1.3231450196899537	1.0673570210342262	2.8646808517121434	1.239646148022598	4.301579178886831	8.643810430719343	0.7234813127620286	0.928205128205128
ID42526	42526	0	1.0	47.05651917438535	6.985508518560073	0.0	142.0	142	1.2567965621276114	1		50048.388145315424	50988.0	30767.0	61550.0	2.6175307E7	6035.410731166705	-0.9810539399529419	-858.790510634416	0.014399158957953889	0.007258557367711048	1.4002356146641008	1.1611778400470867	1.9381162392129574	1.2058752469882823	4.962263715754543	10.508246364862813	0.5647148552995241	0.9031141868512111
ID57378	57378	0	1.0	47.10157188963348	7.295058808702582	0.0	283.0	283	1.251971989378448	1		49094.05212355209	50598.0	32890.0	58952.0	2.5430719E7	6035.128920112994	-0.9812751094070851	-852.5970335593031	0.007549871817802835	0.012507828845449927	1.3938756136047372	1.1351484762777029	-1.336073901487364	1.227923608879284	4.924238706438415	9.125633625505905	0.7430583245181285	0.9401088929219599
ID58914	58914	0	0.9522289633750916	47.91556580656549	6.322327272907813	0.0	297.0	297	0.9793983401627983	1		48920.54746835444	50074.0	37822.0	58477.0	1.5458893E7	4764.7672953347865	-0.981527939028982	-1091.105944606238	-0.009160283819086984	0.005137595779519689	1.031227305005528	0.9447794298249385	-0.01742798911247787	1.0915005899277548	3.0134819883030413	6.649194081186681	0.8565257913666238	0.9562594268476622
ID33830	33830	0	1.0	48.67529198805968	5.210538049217272	0.0	54.0	54	1.3823448853976594	1		49838.51740506332	50406.0	33289.0	61993.0	3.1497943E7	6024.902676359304	-0.9810542674244276	-856.6959279739875	0.012577533826631801	0.03397831022992924	1.4960679299653221	1.3355217780972763	2.64007697524672	1.120212305408285	6.003198345783506	9.769971652131241	0.7903254176557621	0.936249073387695
ID44582	44582	0	1.0	47.282372492291856	6.791127592476518	0.0	162.0	162	1.226331621607128	1		50023.54016064255	50982.0	33161.0	60864.0	2.4911723E7	5592.065661773571	-0.9811850217999226	-932.9950665798689	0.026723695971255238	0.005247970684817735	1.44201847563417	1.0898704908781678	2.0617269226754256	1.3231099361835712	4.724607407528742	8.992552832307815	0.7341919095887106	0.9136029411764708
ID41001	41001	0	1.0	47.33784192328768	6.953741282455322	0.0	127.0	127	1.2573983321224118	1		49955.5823754789	50920.0	34317.0	58974.0	2.6076814E7	5613.250997587339	-0.9811035862344962	-924.1341793142394	0.0016041364244236155	-0.016813742143848964	1.3590748685625922	1.1806503316335302	2.3307435617812455	1.1511239459715363	4.967016841919047	10.285754484818469	0.5899744296799351	0.9063313096270601
ID45097	45097	0	1.0	47.60456081573592	6.907896415837584	0.0	167.0	167	1.382892023707386	1		50030.49286846285	50567.0	32181.0	60846.0	3.1569241E7	5655.461339962127	-0.9811377598000708	-920.3085528394297	-0.005792761533549768	0.02283313860749425	1.5297094177234705	1.279122084590516	2.454459525777088	1.1959057201433394	6.007951471948013	9.75925475457131	0.7926892530476835	0.9612167300380229
ID55339	55339	0	1.0	47.073048844504484	7.1000542570909575	0.0	264.0	264	1.4333908231139447	1		49733.402654867314	49990.0	31567.0	64084.0	3.3719247E7	6220.773513990935	-0.9811772331369737	-833.484981858563	0.004244770080471282	0.01783982195059392	1.4868549568397607	1.4087906555769618	2.43246371277269	1.0554122792863274	6.454745331412516	9.809017923870078	0.8430200811855193	0.9644886363636369
ID30252	30252	0	1.0	47.07090193787916	6.959361834733719	0.0	18.0	18	1.398665933537525	1		50239.60185185186	50682.0	31312.0	63966.0	3.2555262E7	6182.478252574075	-0.9810481193025823	-841.3013445398853	0.00542949192469452	0.005037683893458523	1.5127492625019547	1.3214634941680372	2.1667118064724686	1.1447529721237941	6.145792130718984	9.469576388347026	0.8612448294168411	0.9678143712574852
ID53804	53804	0	1.0	47.40049540794709	7.057175907831581	0.0	250.0	250	1.3213493004897097	1		49448.06379310344	50232.0	31652.0	61363.0	2.8679877E7	6135.718985228944	-0.9810153666809651	-832.8895682189415	0.015250234677162734	-0.04261041986630093	1.4568346177385232	1.2546115760491263	-0.9648643345337791	1.1611837843280657	5.485107593851274	9.826059322531446	0.7138981416733056	0.8904320987654326
ID36399	36399	0	1.0	47.78034763496672	6.886581104742907	0.0	81.0	81	1.40352523920106	1		49764.277607361924	50471.0	31160.0	60894.0	3.2446309E7	6424.119769926542	-0.9810653629940301	-802.7402323182829	0.002516726864792272	9.477442443858521E-4	1.5004507505739664	1.3273319992901138	-0.8082818447549762	1.1304261114600118	6.18857026619962	9.635965942303324	0.8375479456148122	0.9566495224099925
ID51759	51759	0	1.0	48.6442971960399	5.560739512805705	0.0	231.0	231	1.3270620348684117	1		50073.840206185625	50416.0	36376.0	62635.0	2.9142975E7	5496.450367016209	-0.9811581722081849	-948.7997890401592	-0.010864472908245559	0.005576776156939336	1.4477628211005695	1.236925736614537	-0.6834915490523368	1.1704525002956874	5.5326388554964385	9.109616671927855	0.837803135798737	0.9643744821872413
ID45616	45616	0	0.9915014505386353	47.64665533420268	6.73274328707265	0.0	172.0	172	1.2269483335503626	1		49475.57344064388	50735.0	37476.0	57284.0	2.458936E7	5234.956486010386	-0.9812799435636511	-990.817171978038	0.01169207543539968	0.005667226787560927	1.3163358201330728	1.1507908591813432	2.6527973861891514	1.1438532115813782	4.729360533693256	10.060481241592532	0.587184760575824	0.9247211895910782
ID30769	30769	0	0.9960353374481201	47.48539272172265	6.649643671724245	0.0	23.0	23	1.28536376831662	1		50146.04553734061	50801.0	35805.0	60460.0	2.7530179E7	5075.796865967443	-0.9809486304552831	-1017.3784098550609	-0.003300131857746839	-0.00982864256649314	1.497668911240621	1.1332092979780148	2.512189260528478	1.321617210441982	5.190413771651288	9.451745463876827	0.7301091806518603	0.9479166666666666
ID40498	40498	0	1.0	47.89422793627992	6.688084021493315	0.0	122.0	122	1.3867159473275783	1		50042.2405660377	50594.0	31312.0	64155.0	3.1826865E7	6328.75801528646	-0.9810782092428516	-819.9542960749847	-0.00674231711841412	0.0023349501564351428	1.4533530039645128	1.3313404457295135	-0.5891450555239071	1.091646399406233	6.041223355099635	9.351129062943773	0.8681737581384027	0.9614220877458399
ID46131	46131	0	1.0	47.26483841706154	6.866038976683004	0.0	177.0	177	1.3361516071031003	1		50067.29780033846	50670.0	32187.0	61508.0	2.9589773E7	5463.044908955657	-0.981097225437832	-951.340247006362	0.0020638336943422904	0.014334117987405243	1.473591653640914	1.2155418392320185	-0.7672572388459497	1.2122920051620203	5.608688874128694	10.165878852273021	0.6819952560560631	0.9546925566343045
ID47157	47157	0	0.9944239854812622	47.56372454647951	6.460228173476133	0.0	187.0	187	1.2537833797484943	1		50060.71621621621	50732.0	34781.0	62610.0	2.5931451E7	4890.063778994899	-0.9812285149614184	-1070.2471002609027	0.005003784774823427	0.005206389350507888	1.5181226966997963	1.0708065454499223	2.335584230332806	1.4177375952272728	4.9384980849319495	9.414438813831406	0.7001899602054281	0.9162257495590826
ID41526	41526	0	1.0	47.23623818080551	6.683185237704285	0.0	132.0	132	1.311003648748794	1		50215.8980667838	50642.0	31740.0	63791.0	2.8572846E7	5384.42535841064	-0.9811244435934369	-969.5187268034381	0.004687129583718975	-9.377125910210123E-4	1.5551057454881312	1.125282163456445	2.4031456597679726	1.3819696037049316	5.399551322889996	9.115565140354935	0.8165830101123779	0.9586497890295358
ID42039	42039	0	1.0	48.4749271093499	6.381956487495409	0.0	137.0	137	1.4196027995632161	1		50026.852852852826	50489.0	31546.0	63219.0	3.3317884E7	6205.064492716114	-0.9811520751105322	-839.3820213917834	0.005087167229068186	0.0017200767046604444	1.5874248110835822	1.2984497527968137	-0.4281153370434757	1.2225539014230828	6.331164051135099	9.847253485378122	0.8204709255588891	0.9596541786743515
ID55864	55864	0	0.9944853186607361	47.36408075877233	6.835759069616185	0.0	269.0	269	1.32134930048971	1		49812.95847750864	50370.0	31938.0	61669.0	2.879189E7	5476.401181544243	-0.9810404452714243	-941.3168980022392	-0.0031418616912202305	-0.012161314802982631	1.508481841811901	1.18652379237521	2.4362210054345566	1.2713456329368567	5.485107593851277	9.436537624345823	0.7740511555986301	0.9359286293592861
ID47677	47677	0	1.0	46.958264550041285	7.021239863034392	0.0	192.0	192	1.436553881369556	1		50102.63396778919	50487.0	31367.0	63691.0	3.4220099E7	6273.451777843878	-0.9809813477626934	-823.8819763819084	-0.0036927997825350668	0.006957209316315053	1.5179592659696846	1.361088386784634	-0.658726789684628	1.115253998717625	6.483264088399606	9.901615846280428	0.8309816440330902	0.9491997216423103
ID29759	29759	0	0.988061785697937	47.81004551595549	6.219473441086478	0.0	13.0	13	1.1346959761213766	1		49781.91549295776	51081.0	37569.0	59782.0	2.1207096E7	5114.033175479074	-0.9812681914934729	-1019.87294158652	0.01359943080127008	-0.012546334589004988	1.3127913356012535	1.0186306047298201	-0.30170981526971336	1.2887805741409626	4.04491036600298	8.830903953212886	0.6517911264147431	0.9005291005291004
ID46656	46656	0	0.9913131594657898	47.3782519465552	6.540821678781934	0.0	182.0	182	1.2525760772251202	1		50091.75048355902	50707.0	34417.0	62839.0	2.5897435E7	4996.83180571426	-0.9811475826540978	-1043.4430862194636	0.023532797291937982	0.012807125323016632	1.5088525078559811	1.0767522387354729	2.4064941455844506	1.401299624533832	4.9289918326029225	10.379207164071776	0.5749626080729384	0.9064685314685318
ID40007	40007	0	1.0	47.1996816374744	7.049967593659059	0.0	117.0	117	1.4105146822008516	1		50000.84908536588	50613.0	31774.0	63102.0	3.2800557E7	6076.794532935158	-0.9811723162463097	-857.5929730818773	0.007197145621722504	-0.001244251453536975	1.5297712938033077	1.3159206998578517	-0.6353442548833157	1.162510243944454	6.250360906338332	10.129608277789467	0.7654726123986328	0.947406340057637
ID34376	34376	0	0.991290271282196	47.46776354676037	6.546304925633796	0.0	60.0	60	1.2114363528435599	1		49593.75876288663	50448.0	36631.0	60722.0	2.4052973E7	4831.712938385014	-0.9811890296222682	-1070.7729243973029	0.02264517764740174	-0.02286170120525548	1.4288229773891612	1.068360924443965	2.367669647285749	1.337397264068602	4.61053237958036	10.11524671880666	0.5662496940727194	0.8614564831261108
ID35912	35912	0	0.9880648851394653	47.373064515321495	6.613135279806037	0.0	76.0	76	1.2639988936534359	1		49905.835538752406	50704.0	32959.0	61816.0	2.6400187E7	5182.507363187457	-0.9810222497669556	-995.5785469991455	-0.007784581373928774	0.008620519246746833	1.493967579055243	1.0903278893673145	2.3741837321928494	1.370200279772857	5.019301229728722	9.292210448721383	0.7304913037797401	0.9420160570918829
ID37960	37960	0	1.0	47.30658079505605	7.174700878900832	0.0	97.0	97	1.4024468485391897	1		49976.39384615386	50370.0	29647.0	62351.0	3.2484656E7	6291.090673574508	-0.9811143590498177	-825.3855654448693	2.0898025642156223E-4	-0.0059568365777856215	1.5041888358727622	1.3328026339078685	-0.8687520836438678	1.1285908337848776	6.179064013870592	9.925242998125315	0.7882251027567398	0.9475218658892129
ID56394	56394	0	1.0	48.97508424087827	5.433530844445082	0.0	274.0	274	1.4249216746937918	1		49734.55803571433	50501.0	28497.0	61195.0	3.3421623E7	6171.117211329815	-0.9811744235184943	-840.0833900631922	0.011804572502232658	-0.006906787042143636	1.5547548937440268	1.3308695091082234	2.603405441541935	1.1682248959072046	6.37869531278025	10.77689231847527	0.6901677075078785	0.9384615384615385
ID33357	33357	0	1.0	47.628483349732896	6.751925369793772	0.0	49.0	49	1.4089048113903342	1		49822.4962063733	50334.0	30358.0	63328.0	3.2833025E7	6332.957828315987	-0.9810990197866327	-816.7279095775859	-0.0040707378809364805	0.00895056749877392	1.4982572874499016	1.360894978182866	-0.8354502041653996	1.100935275292476	6.236101527844775	9.419263186905455	0.8832612496228971	0.9718518518518521
ID54349	54349	0	1.0	47.668898476294004	7.014024567776173	0.0	255.0	255	1.4008277059767804	1		49513.22958397533	50192.0	31525.0	60979.0	3.2134086E7	5827.236959705305	-0.9811748990042609	-885.7225185476823	-0.002516164714770384	-0.012836211737148938	1.4981187728237075	1.3436281487066406	-0.7998761239879183	1.1149801931924228	6.164804635377035	9.760843786186937	0.8131196521780132	0.9508797653958946
ID38479	38479	0	0.996828019618988	47.71448796761286	6.662297921693362	0.0	102.0	102	1.1545232651096162	1		49433.249433106525	50637.0	38279.0	58676.0	2.1800063E7	5104.118950897841	-0.9814221619705257	-1023.2672072172268	-5.214224466455799E-4	-0.01836453731244879	1.2275532605079977	1.1325058048266983	-1.0752950339851588	1.0839266830034873	4.187504150938451	8.32099577020545	0.7600016096130333	0.9493534482758619
ID57935	57935	0	1.0	46.971045543742804	7.1981652961896305	0.0	288.0	288	1.4196027995632168	1		49665.788922155676	50324.0	31127.0	63014.0	3.3176747E7	6297.930671457557	-0.9811230102475879	-819.7476490776045	-0.009859091031339088	-0.0024132118468526576	1.523982395902164	1.3470889979404401	-0.6211009272499205	1.1313153015369999	6.331164051135106	9.771379742923171	0.8332621366783013	0.9617328519855596
ID28752	28752	0	1.0	47.62196218897343	6.826419289528835	0.0	3.0	3	1.4056795386104788	1		50236.6100917432	50712.0	31996.0	60991.0	3.2854743E7	5678.026422758146	-0.9811589070830364	-921.48054807157	0.0097894447297078	0.006837434461167362	1.5376382044044947	1.3097812401602984	-0.7718130442655617	1.1739656648436267	6.207582770857681	9.872943246647193	0.8002747272059579	0.9710037174721196
ID38992	38992	0	0.9912092089653015	47.76866099241999	6.307845019957072	0.0	107.0	107	1.1117976787972432	1		49724.19559902201	50755.0	37597.0	60592.0	2.0337196E7	4908.104883249805	-0.9812995929370866	-1063.2477823447875	0.008328382452064138	-0.020089217031074403	1.2654563091645235	1.0427548760326995	2.397541913574371	1.2135702630124554	3.8833040764094364	8.297193103582089	0.7088410615290343	0.9273552780930764
ID39505	39505	0	0.9968264698982239	47.553419149075836	6.673908410676964	0.0	112.0	112	1.2586010089464859	1		50027.33396946562	50760.0	34921.0	61707.0	2.6214323E7	5083.412011615636	-0.9811459192831351	-1024.2601682386985	-0.001156267086603169	-0.008374112379936054	1.4565724610859525	1.1046275973298354	-0.8634139856235565	1.3186095156474968	4.976523094248081	9.499795770717844	0.6929586977399058	0.9112271540469982
ID52307	52307	0	0.9968312382698059	47.766246183925084	7.144383125766978	0.0	236.0	236	1.3986659335375247	1		49635.225308641966	50471.0	32884.0	60551.0	3.2163626E7	5813.541009948308	-0.981168245300004	-889.6761503891875	-0.005055867295827031	-0.002559485272337844	1.528950348557913	1.2973358234551216	-0.791181192599352	1.1785308945573902	6.145792130718982	10.619349554392107	0.6848443826192655	0.9308855291576672
ID52824	52824	0	0.9944847226142883	47.62243364529781	6.454181388408184	0.0	241.0	241	1.2220059233958145	1		49651.59393939393	50416.0	36629.0	61558.0	2.4577539E7	4790.4811561314655	-0.9810494795267957	-1073.1336765406982	0.0022910884085247203	0.006220129646784737	1.486124393437416	1.0108591550897459	2.318297864613146	1.4701597012350105	4.691335524377128	8.9982558701563	0.728097738353944	0.939105613701237
ID35419	35419	0	0.949592113494873	47.2816214994323	6.917785619610954	0.0	71.0	71	1.1233051759884711	1		49278.04306220095	50613.0	36608.0	57866.0	2.0598222E7	5067.073629660909	-0.9814267637952038	-1027.7714479074834	0.01441211625979482	0.007030474024936621	1.2183336278779506	1.0719474217199594	-0.1451862192629792	1.136560994683034	3.964107221206206	8.048981683216748	0.7689062280048138	0.9423728813559322
ID48219	48219	0	0.9818300008773804	47.6479398646503	6.592374319470626	0.0	197.0	197	1.2349375631309412	1		50041.065346534684	50849.0	34931.0	59523.0	2.5270738E7	5009.364541021981	-0.9811131357292642	-1037.846527193282	0.0012290127376478066	0.008556652391702795	1.4656988058302214	1.061680902088314	2.292062842363344	1.3805455132019506	4.791151173831963	9.432297365598735	0.6767289726709471	0.9230769230769232
ID32863	32863	0	1.0	47.47552508058787	6.734308840896135	0.0	44.0	44	1.306958223392599	1		49732.785840708	50298.0	33293.0	60942.0	2.8099024E7	5295.420908786911	-0.9810937982456827	-974.7169975400678	0.010019067624187904	0.013582594230868985	1.4499540377170654	1.189014223131207	-0.6977779435034779	1.2194589513813274	5.366279439738376	9.922488631854488	0.6849232804337143	0.9408333333333337
ID37479	37479	0	1.0	46.738040363963506	7.393391969947425	0.0	92.0	92	1.227564735665887	1		49538.178356713484	50901.0	33759.0	59341.0	2.4719551E7	6343.106908389415	-0.981269095436515	-818.2713904649869	0.014377609315018242	0.0018406862764055014	1.322851889425994	1.188759978557971	0.3834549773934604	1.11279981938043	4.7341136598577815	8.763679168331628	0.7745966325267596	0.9440758293838869
ID48745	48745	0	0.9463472962379456	47.9244783616797	5.90307357681451	0.0	202.0	202	1.1185811320880488	1		49683.50966183576	50496.0	36949.0	59363.0	2.0568973E7	4575.991439553849	-0.9813315105712207	-1141.4676962500535	0.03523012023871002	-0.02548720180582796	1.4153966813538694	0.9402782662086974	-1.0609824610158147	1.5052955409263051	3.9308353380545964	8.753156441146203	0.6447113779208419	0.893088552915767
ID58473	58473	0	1.0	47.2933814996539	6.991295583364039	0.0	293.0	293	1.2675847133220632	1		49798.2833020638	50572.0	32862.0	60485.0	2.6542485E7	5657.610044351763	-0.9811395384708146	-915.7771829483316	0.015341866825570517	-0.009636018041044029	1.4089997136758565	1.153796888945674	-0.7103507825080541	1.2211852252118516	5.047819986715823	10.424645690169218	0.5837019127421379	0.8864774624373963
ID56939	56939	0	1.0	47.37708202060115	6.934365708554583	0.0	279.0	279	1.3310463604729168	1		49553.430272108824	49999.0	31273.0	62354.0	2.9137417E7	5800.5904910218815	-0.9811764678199589	-890.5893873322198	-0.010361747709778543	-0.009924481376614417	1.4619283085403534	1.2300074184441456	-0.8405566981332655	1.1885524319760346	5.565910738648047	10.040765261657592	0.6937651389645918	0.9323248407643316
ID50286	50286	0	1.0	47.341226939271316	7.266752333178562	0.0	217.0	217	1.4480926521268274	1		50097.03030303028	50384.0	29302.0	64530.0	3.4717242E7	6724.409423362845	-0.9811057933541569	-773.7042972296048	0.009707101041531167	-0.01399505327766725	1.5227985933525114	1.399080810962702	-0.84100377244503	1.0884279031063828	6.587832864018954	10.208845023008285	0.7943267979566458	0.9506172839506172
ID32368	32368	0	1.0	47.06096910350168	6.74248327525209	0.0	39.0	39	1.392703757482369	1		49752.38473520245	50410.0	31150.0	61301.0	3.1941031E7	6181.053198753401	-0.9810972750857259	-835.5435128223405	4.0856249731584357E-4	0.013592759459267691	1.5067226888065746	1.2877650415255488	-0.9755138969559881	1.1700291902796476	6.09350774290931	10.481395735325826	0.6970099765120972	0.9496296296296297
ID49265	49265	0	1.0	48.561013342439495	5.530827849430304	0.0	207.0	207	1.279464867206858	1		49887.25138632161	51224.0	33171.0	60828.0	2.6989003E7	5911.6071581460355	-0.981186618034282	-880.2352355095485	0.015095851536294292	-0.009954183473143755	1.4777993977108375	1.1428518634314735	-0.427104716132089	1.2930804463788212	5.1428825100061415	9.4216022004603	0.7280596121321519	0.9408695652173913
ID44146	44146	0	1.0	46.909940959882306	7.003404059136495	0.0	158.0	158	1.4089048113903355	1		50177.70534351144	50663.0	31746.0	63907.0	3.2866397E7	6326.591282600887	-0.981154704756717	-825.8583398955234	0.009014363942667811	0.012302400057837535	1.4959221815068882	1.3616452343541494	2.4325845550410405	1.0986137532486049	6.236101527844785	9.718980149870974	0.8296246567370966	0.9611721611721616
ID53367	53367	0	1.0	47.35883149349807	7.328638441010768	0.0	246.0	246	1.322493821536242	1		49248.94280762566	50275.0	32988.0	59188.0	2.841664E7	5918.186999961647	-0.9812132215590282	-869.2592127199714	0.00214851565485948	-0.005079179692922686	1.4579815206680153	1.2310021898615147	-1.1812464810252918	1.1843858058709347	5.4946138461803065	9.683063237733897	0.736413097353226	0.9292604501607722
ID43129	43129	0	1.0	48.67724916537994	5.792340211072249	0.0	148.0	148	1.4153333077901358	1		49703.76726726726	50300.0	32047.0	63092.0	3.3102709E7	6299.296987739107	-0.9810919579301077	-818.8236435692194	-8.364643527279163E-4	-0.0035416132474942047	1.5060801063603777	1.345014371262438	-0.5327397660622836	1.1197501963839707	6.293139041818974	9.762596851155562	0.8297485086357235	0.9580318379160633
ID36989	36989	0	1.0	48.0528338251431	6.600822784750681	0.0	87.0	87	1.332750282263535	1		49776.56729131176	50401.0	35747.0	60743.0	2.9218845E7	5399.791633903733	-0.9811955242996545	-961.9937860832233	-0.015908638954496377	-0.011515895236287198	1.4430715405067558	1.2642551034059855	2.5092543690249243	1.141440154458564	5.5801701171415985	9.489869955490603	0.7786401263649413	0.9498381877022654
ID31360	31360	0	1.0	47.20149498624768	6.915717400943396	0.0	29.0	29	1.336717653138703	1		50025.060708262994	50589.0	31913.0	59800.0	2.9664861E7	5616.358770371112	-0.981026997070956	-921.1018672302913	7.379137189992334E-4	0.005897456173855008	1.4446716720071147	1.2484637005373567	2.466839747366503	1.1571595324600206	5.613442000293211	10.570798376498786	0.6312821727074807	0.9270015698587127
ID34944	34944	0	1.0	48.41743545635836	6.432348710811379	0.0	66.0	66	1.428103491103789	1		49659.835555555546	49967.0	30688.0	62796.0	3.3520389E7	6159.617878378171	-0.9810459776557342	-834.5828866042685	0.004853365938752459	0.004005931562684808	1.504870464559069	1.3801379055376128	2.4824526194208447	1.0903768808326935	6.407214069767357	9.801872010522628	0.838032851578598	0.9580668088130774
ID43649	43649	0	1.0	47.38908502326998	6.782804328835935	0.0	153.0	153	1.3558226151896657	1		50040.236842105216	50847.0	33709.0	59275.0	3.0424464E7	5497.791048683383	-0.9810255412233644	-941.1785912612929	-0.0027823504735353336	0.004814535414732905	1.508552426269542	1.2359488734052606	-0.6189401681300778	1.2205621597543996	5.775048289886743	9.945438486753837	0.7336984691130081	0.9447900466562985
ID42626	42626	0	0.9948399066925049	48.29984699832536	5.853608402076531	0.0	143.0	143	1.2628013577202963	1		50142.401140684386	50591.0	37356.0	60993.0	2.6374903E7	4750.460414850898	-0.9812302868748302	-1103.6026354292392	-0.01904530130489231	0.027189917779842535	1.4278622199027624	1.1410594948660577	2.5822646344929914	1.2513477398217265	5.009794977399697	9.601583153471504	0.682879573519886	0.9294532627865961
ID31875	31875	0	0.9912417531013489	47.53618772979758	6.41900370461586	0.0	34.0	34	1.247128752695836	1		49925.38326848248	50467.0	33454.0	63071.0	2.5661647E7	5211.222891635725	-0.9811531980583357	-997.4954224665347	0.005508159321984289	-0.0013583706590877946	1.50143376583329	1.0766084611675928	-0.7690327148091236	1.3945959185616745	4.886213697122278	8.825762519923003	0.7882751682812719	0.9311594202898553
ID49795	49795	0	1.0	47.06787578277811	7.115254264324299	0.0	212.0	212	1.335585321166624	1		50017.12414965983	50637.0	31355.0	60089.0	2.9410069E7	5830.376783511699	-0.9810193070124256	-886.7834544927354	-0.0064970159422333505	0.006968219694479287	1.4364601796969196	1.2409759014960424	-0.8359710869070395	1.1575246368323622	5.603935747964181	10.823732496676747	0.6011030209040255	0.9409417398244219
ID33925	33925	0	1.0	47.425314949385815	6.62514866104304	0.0	55.0	55	1.352470761816712	1		49823.86920529801	50547.0	30767.0	64564.0	3.0093617E7	6180.64687355357	-0.9810670334434192	-835.4366623671017	0.0029580564645695718	0.0063345709714639825	1.5296613032352755	1.2147971198976044	-0.6205283470303063	1.2591907555429593	5.746529532899644	9.38780604524397	0.8193836433857328	0.9572446555819476
ID50821	50821	0	1.0	48.574019969008816	6.502339581583316	0.0	222.0	222	1.2723500861929988	1		49881.49440298507	51038.0	36259.0	59493.0	2.6736481E7	5768.823307345309	-0.981237491313706	-904.4101790962426	0.017071111101483703	-0.013331761183441917	1.451237515998646	1.1359193977124749	3.131346204721762	1.2775884617527984	5.085844996031951	9.431349943398374	0.7184975063223243	0.9328683522231911
ID51336	51336	0	0.9852875471115112	47.50280765636388	7.075788268358854	0.0	227.0	227	1.0737229116091853	1		49770.485564304465	51175.0	38013.0	57590.0	1.8962555E7	5049.282412583782	-0.9812612145515861	-1032.3225304175442	-0.00947175067042808	-0.010751828561420828	1.131920284060196	1.0023699270591806	0.3087866314915668	1.1292440580106977	3.6218821373610686	8.72415687648195	0.597994575846675	0.9225181598062956
ID36490	36490	0	1.0	46.77125179556808	7.06509429584385	0.0	82.0	82	1.3867159473275785	1		49873.60596546317	50392.0	30917.0	62757.0	3.1769487E7	6221.883914089413	-0.9810577164803004	-830.311564721626	0.009288637695423478	0.026555122889948518	1.501721938198058	1.31764140262318	2.3346030560527558	1.13970457759479	6.041223355099637	10.197619788062333	0.7300239791323946	0.9442793462109959
ID55439	55439	0	1.0	46.96764316824421	7.241303957567693	0.0	265.0	265	1.412658322772335	1		49662.36762481087	50426.0	29696.0	62338.0	3.2826825E7	6500.661509656695	-0.9810608079156684	-791.4697870126954	0.001379768067283828	0.0030852797864625837	1.4990422780956596	1.3446675203404896	-0.9850547835898034	1.114805151028025	6.269373410996398	10.105121816699098	0.7715265844965573	0.958575581395349
ID45202	45202	0	1.0	47.00402267528606	7.127202000901779	0.0	168.0	168	1.4185366313320333	1		50132.248868778355	50464.0	30382.0	64998.0	3.3237681E7	6535.334946114877	-0.9811349543709678	-797.9032246757088	-0.0165735215825206	-0.006595130488435358	1.4715941276161635	1.4278965937914765	-0.43322327274756467	1.0306027299278426	6.32165779880607	9.881696393944187	0.8135379826855879	0.9561466570812367
ID30355	30355	0	1.0	47.09920497200364	6.761488023916218	0.0	19.0	19	1.3423649856492401	1		50279.477386934675	50635.0	31339.0	62856.0	3.0016848E7	5801.240702310916	-0.9811056550834374	-900.0855820344393	-0.02261670867419838	0.01857788745208046	1.427915421425617	1.2805074742766054	-0.9656867178721651	1.1151168190035645	5.660973261938369	10.082412465424806	0.699796953123582	0.9444885011895316
ID44691	44691	0	1.0	46.91386638524621	7.121663638361197	0.0	163.0	163	1.3333177722966034	1		49938.22827938668	50721.0	32524.0	61318.0	2.931374E7	6066.145677267707	-0.9810392708737682	-851.8863292604602	0.012063449392152356	-0.009649582926271544	1.4699635771932906	1.2289443148648334	-1.1364099998718382	1.1961189448644514	5.584923243306117	10.07386798212952	0.6915674792094358	0.9158222915042868
ID30868	30868	0	0.9968372583389282	47.382549922009964	6.340603717900491	0.0	24.0	24	1.292992106909736	1		50184.89330922237	50669.0	33561.0	62180.0	2.7752246E7	4955.352474832474	-0.981092557615946	-1051.0070884489778	0.01123429824882345	-0.0022338852633748936	1.56875094055243	1.0728514178931428	2.4350527354813667	1.4622257233281482	5.25220441179	9.802046327407096	0.6869386979935431	0.919301164725458
ID41108	41108	0	0.9968281388282776	47.25460455412107	6.697666164379439	0.0	128.0	128	1.3098490878478182	1		50173.96649029978	50683.0	32753.0	63226.0	2.8448639E7	5522.490893152549	-0.9811159334547884	-944.0570272347938	-0.007991390756154295	-0.010371057626852974	1.5077729964051454	1.1614752344499044	2.349170731363561	1.2981533757103774	5.3900450705609595	9.585171341261876	0.7372291511543986	0.9659284497444632
ID59028	59028	0	1.0	47.96414719608272	6.836139561462692	0.0	298.0	298	1.4281034911037889	1		49837.82840236689	50187.0	28984.0	65315.0	3.3690372E7	6844.098847922953	-0.9811409973440042	-757.6794953193972	-0.0031289035817111616	-0.012862496752440722	1.5185179007324903	1.3892433287460395	2.2914474012346653	1.0930539447708825	6.407214069767356	9.825520756570716	0.8340036349304644	0.9670014347202295
ID46229	46229	0	1.0	47.30407890991084	6.711331600928452	0.0	178.0	178	1.351351629840358	1		50124.78217821779	50625.0	31266.0	64047.0	3.0375618E7	5805.830589883384	-0.9810444726771228	-893.6572015112532	-0.01925167781612372	0.0043778284775103805	1.4769500968252305	1.2550721248499712	-0.8422128853502658	1.1767850369569655	5.737023280570621	9.912837105676145	0.7336696216111855	0.9459247648902824
ID40598	40598	0	1.0	47.05131850142898	7.122950492333284	0.0	123.0	123	1.4105146822008519	1		50022.42009132422	50454.0	30481.0	64968.0	3.286473E7	6405.995728571301	-0.9809580527333225	-804.5390504813702	0.007241301031161014	-0.004808926837151766	1.4815548286610523	1.3552057626518297	-0.778986854928697	1.0932323854364272	6.250360906338335	10.120788247762274	0.7668073766767427	0.9605551497443389
ID53910	53910	0	0.994486927986145	48.063264774560096	6.553432748539192	0.0	251.0	251	1.2717553910980237	1		49549.45112781957	50079.0	33973.0	59506.0	2.6360308E7	5255.795841537904	-0.9811900571544263	-983.5490414819965	-0.006957391738639153	0.026877432955277936	1.4773497362616426	1.129877058362823	-0.7841986996495767	1.3075314038168921	5.081091869867434	8.599801630200867	0.86335626373575	0.9735883424408012
ID41623	41623	0	0.992401123046875	47.45874840994543	6.645127911757678	0.0	133.0	133	1.2379966155341493	1		50038.79960707266	51027.0	35207.0	59511.0	2.5469749E7	5122.249240577649	-0.9810913047131982	-1013.7340521886234	-0.009801168774620112	-0.0016190632991685665	1.3122970177873534	1.1902418896320959	2.457117860894206	1.102546490102936	4.814916804654541	9.426738379465045	0.6808880984163082	0.9259597806215724
ID55959	55959	0	0.9968217611312866	47.70395837538064	6.893744515369802	0.0	270.0	270	1.3389794443554448	1		49572.05218855222	50529.0	33653.0	60320.0	2.9445799E7	5569.210033472832	-0.9810224274000839	-920.2621742811365	-0.005976421341062623	0.0027267880097455992	1.4502247409316407	1.2418391812749103	-0.7311748029961197	1.1678039820283295	5.632454504951264	10.69880315516932	0.6183539826238832	0.9397303727200635
ID57496	57496	0	1.0	48.21312081689746	6.515974672463471	0.0	284.0	284	1.3344520283692725	1		49357.23089983027	50071.0	33059.0	59334.0	2.9071409E7	5557.109506662939	-0.981231148380063	-928.6786304476235	-0.005626839727385704	0.006232609375511984	1.4783823781142664	1.2108374218083593	-0.5914279097864139	1.2209586121862128	5.594429495635149	9.479575723049997	0.7823261890091279	0.9484286865431107
ID51866	51866	0	0.9936466813087463	47.261234290730066	6.924137826093901	0.0	232.0	232	1.1097545572934617	1		49351.49756097562	50417.0	38318.0	58996.0	2.0234114E7	4847.404604502241	-0.9814651491126869	-1078.2186678065284	-0.001244605387236209	-0.016952743145953682	1.2773376647097434	1.0023782414462845	1.87634017887225	1.2743070548565907	3.8690446979158946	8.227718567067445	0.7182154693487666	0.9197740112994353
ID47260	47260	0	1.0	47.27474710237315	7.00239027327467	0.0	188.0	188	1.3839856514178177	1		50056.77056962023	50641.0	31367.0	62498.0	3.1635879E7	5958.432207685657	-0.9811717732247522	-875.5812359985673	-0.007876647313340503	-0.007126243262116323	1.509650890389875	1.2829228391120744	-0.8720252865490403	1.1767277379165857	6.017457724277055	10.81707986733317	0.6462533973917054	0.935007385524372
ID34461	34461	0	1.0	48.44490363520229	5.184966535392248	0.0	61.0	61	1.3932468277925318	1		49618.26989079569	50434.0	31724.0	60022.0	3.1805311E7	6108.210223020129	-0.9812501164349573	-850.2346173830776	0.00325175602228867	0.013574556726670683	1.5195503696747934	1.2917021360281384	-0.8190964803320093	1.1763937887005953	6.098260869073823	10.191575839668577	0.7377907081568219	0.9482631189948258
ID42142	42142	0	1.0	48.310517980479005	5.824311262200879	0.0	138.0	138	1.2645972363585005	1		50061.84659090908	50857.0	36767.0	58907.0	2.6432655E7	5148.00299458037	-0.9811299471143414	-1011.23358385041	-0.013985336461033674	0.0023351009634217843	1.414951553239169	1.1506522403788648	2.801017589645311	1.2296952142319566	5.024054355893247	9.831386489995955	0.6531826716129284	0.92153443766347
ID45726	45726	0	1.0	47.02915810196434	7.133893522036548	0.0	173.0	173	1.4381328016644603	1		50002.53587115667	50309.0	29859.0	63265.0	3.4151732E7	6456.192271375782	-0.9810506175923984	-801.9400910260682	0.008309804779312611	0.006371557551230267	1.530067454764093	1.3845867864851529	-0.8851998385167296	1.1050715417039696	6.497523466893157	9.792630630836737	0.8514496542907533	0.9653954802259891
ID29344	29344	0	1.0	47.64499241784931	6.559619919986158	0.0	9.0	9	1.3535889685077838	1		50349.117549668874	50823.0	29870.0	65461.0	3.0410867E7	6420.194348852544	-0.9810824572479133	-813.4192948336479	-0.007395648861269824	-0.012532217311610699	1.4793056951711554	1.2625514583615884	-0.5866750889599912	1.1716795267028948	5.756035785228676	9.280728491292807	0.8397871292145974	0.9603489294210947
ID29856	29856	0	0.9952516555786133	47.79242542927209	6.616905118095427	0.0	14.0	14	1.1778755381717385	1		49801.01952277652	50915.0	37154.0	58400.0	2.295827E7	5279.204085437973	-0.9813629556256905	-993.4646053876888	0.027252783670217114	7.959040100363333E-4	1.3539122276978373	1.0808421444279936	0.06585901908617861	1.2526456658611869	4.358616692861023	9.127290353477115	0.6574682865211893	0.9043392504930958
ID47784	47784	0	1.0	47.78625788799065	6.701730886055612	0.0	193.0	193	1.3636115658566272	1		49952.45676998362	51023.0	31497.0	63906.0	3.0620856E7	6593.403995302321	-0.9812200369912888	-791.678474933577	-0.005602370766842028	-0.005354396841125773	1.4968465238527584	1.2665872838503744	2.7563725565790995	1.1817950037382383	5.841592056189963	9.091889448853562	0.8880405483465866	0.9723101265822786
ID33450	33450	0	0.9968549609184265	47.76928487795466	6.592753616601116	0.0	50.0	50	1.2711604177830749	1		49761.19813084112	50695.0	36326.0	60800.0	2.6622241E7	5075.359950150531	-0.9810468131352179	-1014.9892973197843	0.005779925423049415	0.0016233394087311723	1.4565612675519577	1.1227047916882813	-0.5406408970974288	1.2973679976564771	5.076338743702914	10.160908899240003	0.6178674884504982	0.918314703353396
ID36013	36013	0	1.0	47.46701885818799	6.9058269329203	0.0	77.0	77	1.3190572791622313	1		49759.137391304335	50494.0	32345.0	60640.0	2.8611504E7	5598.490021684653	-0.9811192964306298	-923.7098478455481	-0.021477949574734322	0.026600403623749505	1.4353027025465626	1.1964775841865898	-0.8322534710378828	1.1996068472292651	5.466095089193212	11.065823426699962	0.5609440869807757	0.931174089068826
ID39598	39598	0	0.9698860049247742	48.03422650769427	6.64328918310754	0.0	113.0	113	1.1233051759884718	1		49663.86538461538	51081.0	37236.0	58093.0	2.0660168E7	5170.49339969532	-0.9812195791756011	-1003.6895711314068	0.010673451668283686	0.015240285699803801	1.2352085559094133	1.0484868274102555	-0.22861078346372105	1.1780868615778008	3.9641072212062096	9.162765162390913	0.5933379747999211	0.8891257995735604
ID38063	38063	0	1.0	47.523059424386794	6.799469198488591	0.0	98.0	98	1.3121571937574923	1		50011.62014134282	50496.0	32815.0	62551.0	2.8306577E7	5514.51905128239	-0.9811054218209092	-941.8283371410902	-0.00442810168259496	-0.008462184311083172	1.4651286406530735	1.2089930137989335	-0.8732443622697582	1.211858649248355	5.409057575219021	9.234450870663904	0.7970935924870808	0.957106812447435
ID40114	40114	0	1.0	46.88157826207702	6.935922605375672	0.0	118.0	118	1.4078305414580083	1		49986.71646341466	50364.0	30287.0	64634.0	3.2791286E7	6229.764031562504	-0.9811100500023608	-833.4890996266738	0.0017397167809567124	-8.099450369442792E-4	1.504877274525165	1.3401504768733006	-0.7863317624882663	1.122916642940118	6.226595275515756	9.826097707412956	0.8103979713897935	0.9583028529626921
ID54451	54451	0	1.0	47.10870518715847	7.01738315534927	0.0	256.0	256	1.394332333861208	1		49646.825273010865	50010.0	31295.0	63160.0	3.1823615E7	6157.435598327257	-0.9811483974252169	-839.2822205303947	0.011330501585728226	0.010917009562222831	1.4642004577912324	1.3437561140303884	-0.7231622440879775	1.0896325921819174	6.107767121402859	9.563076587190594	0.8392610461426341	0.9539717891610988
ID56501	56501	0	1.0	48.97719634767684	5.954649652394032	0.0	275.0	275	1.3513516298403572	1		49656.09999999997	50614.0	33097.0	61316.0	2.979366E7	6041.127318538984	-0.9813109061730664	-863.1832317700145	0.011666964492147236	-0.02175092204980477	1.5143280791392215	1.247287400126821	2.8167712716622484	1.2140971511339316	5.7370232805706145	10.475648631392872	0.6569534988984665	0.9178707224334598
ID35511	35511	0	0.9877006411552429	47.83922461030498	6.199453884433099	0.0	72.0	72	1.1219574788313513	1		49436.71634615382	50281.0	36833.0	59321.0	2.0565674E7	5035.974234249147	-0.9812841929567911	-1029.3957167474687	0.024748964267357038	-0.018768280168926704	1.2632783166896746	1.046844035129989	2.2732685626197355	1.206749309635996	3.954600968877176	8.407696516185318	0.7030051044300543	0.9369369369369369
ID38585	38585	0	0.9936507940292358	47.044456056775324	6.735601951457968	0.0	103.0	103	1.2428754388359136	1		50220.5776031434	50852.0	32898.0	64005.0	2.5562274E7	5355.00895956827	-0.9810993598937348	-973.6166157643454	-0.01617291222173722	0.0021132199730855743	1.4438128594127904	1.0886152010202779	2.225703933943266	1.3262839413409	4.852941813970676	10.011938569817595	0.608385137227419	0.9083629893238436
ID39099	39099	0	0.980637788772583	46.887994588924144	7.07779286178035	0.0	108.0	108	1.073722911609186	1		49658.74736842106	51039.0	36570.0	60557.0	1.8870324E7	5504.739260538161	-0.9813008792357097	-946.8256283196392	0.0016884115643776014	-0.0025469011756841077	1.1045491537499914	1.0667314263969512	-1.234769064076095	1.0354519670248916	3.6218821373610726	7.446648085926185	0.8207719702541287	0.9560853199498115
ID58044	58044	0	0.99128657579422	47.57160695111724	6.511564468078614	0.0	289.0	289	1.2711604177830744	1		49719.00934579439	50338.0	35005.0	61905.0	2.659967E7	4938.340606479607	-0.9810895664363083	-1044.6687239782887	-0.005417764210943718	0.017494414984334242	1.463949813208089	1.125407139135658	2.2937695643612654	1.300817954942458	5.07633874370291	9.702856640046909	0.6775810155152908	0.9476486246672583
ID32958	32958	0	0.9911934733390808	48.0716253155256	5.837601033577437	0.0	45.0	45	1.089806924656255	1		49324.22820512817	50649.0	37411.0	57736.0	1.9236449E7	4940.973064528406	-0.9813430333660136	-1050.1651852497482	0.007026632344598059	-0.011294132138417495	1.1739303822777927	1.0061770428185939	-0.17863710385822765	1.166723481375875	3.7312040391449335	8.947823476532978	0.5856309861485766	0.9127906976744179
ID52928	52928	0	1.0	47.29330074142315	7.175112320258789	0.0	242.0	242	1.427043673895771	1		49660.722551928775	50042.0	29469.0	64023.0	3.3471327E7	6682.329639005744	-0.9810278377577212	-768.563287707132	0.004839755791673731	-0.001390015099202394	1.4861356514620314	1.3943512982342636	-0.9198889572819278	1.0658258455699068	6.39770781743832	9.722196283049247	0.8505610602794417	0.9634931997136721
ID48323	48323	0	0.9921091794967651	47.45181136840241	7.216528661802555	0.0	198.0	198	1.1900156122269163	1		49356.84401709403	50886.0	37506.0	56740.0	2.3099003E7	5417.995881285026	-0.9814502292674867	-963.9809284186824	0.007713969966426846	0.00449189069275422	1.2434810350767926	1.166675973042611	0.08648212421247531	1.0658323851770763	4.4489260899868235	7.9598774027037615	0.8823731761876222	0.9719626168224299
ID52419	52419	0	1.0	47.85484532191775	7.115960791988702	0.0	237.0	237	1.3069582233925996	1		49537.077738515894	50738.0	33926.0	58901.0	2.8037986E7	6018.844141318654	-0.9812914611151974	-863.3868514969726	0.023188171323973834	-0.011792008015051043	1.3252985538520592	1.3188214096393092	-1.5080346963032925	1.004911312604882	5.366279439738382	9.834585978269565	0.6972218440143776	0.9223856209150322
ID37574	37574	0	1.0	47.20263897095789	7.023168776676001	0.0	93.0	93	1.3845321413310874	1		49907.50788643539	50323.0	32290.0	60654.0	3.164136E7	5758.4627140002995	-0.9810778755874382	-898.7169009663365	-0.011648420297199544	-0.00317108046215526	1.4555225926982058	1.323018257439163	2.504865093085851	1.1001530663042538	6.022210850441572	10.509104443143118	0.6852269013040859	0.9448173005219989
ID54986	54986	0	1.0	48.54996600376216	5.7464222264931575	0.0	261.0	261	1.268777734492794	1		49575.05451127816	50373.0	35358.0	60659.0	2.6373929E7	5319.5163489954675	-0.9810638265184025	-965.6641024165779	0.008971636875108767	0.026910044665824875	1.4494434281847015	1.1472434014921211	2.59484659739759	1.263414046487027	5.0573262390448575	10.602319233157806	0.5653652106194771	0.9276373147340895
ID57043	57043	0	0.9912264943122864	47.51349490958738	6.758983275793333	0.0	280.0	280	1.2628013577202954	1		49396.69639468687	50071.0	34752.0	60416.0	2.6032059E7	4995.654547716451	-0.9811274015402569	-1028.0854353540774	-0.00936402743624829	-0.024478605343421687	1.5031288366416686	1.0825634731031253	2.4072183352109855	1.3884902585277603	5.00979497739969	9.577481777787064	0.6863207798676014	0.9261862917398953
ID48855	48855	0	1.0	48.314241542618056	6.718657905784558	0.0	203.0	203	1.4688400222902014	1		49942.9245810056	50507.0	32085.0	61274.0	3.5759134E7	5985.695238016708	-0.9810568768714728	-864.2352364786814	0.0011641134628942167	0.00446435775237755	1.5753506831652553	1.3981673224701767	-0.42408850910462625	1.1267254339645447	6.77795791059959	10.187182740907188	0.8207304342565406	0.9767123287671233
ID49369	49369	0	0.9968361854553223	47.693285736352124	6.5984880310726926	0.0	208.0	208	1.2525760772251198	1		50053.5510597302	50873.0	36530.0	61314.0	2.5977793E7	4907.755082184947	-0.9810784466600255	-1057.6182996106318	-0.020205762465459503	0.020165004179175834	1.5227754490392604	1.0628520696198065	-0.5903931691860094	1.432725675158137	4.92899183260292	9.216079568780925	0.7292484777311629	0.9292114695340503
ID44251	44251	0	1.0	47.140640632772474	7.000470100459796	0.0	159.0	159	1.385078415623928	1		50122.60220125785	50577.0	32134.0	61757.0	3.1877975E7	5898.744796996191	-0.9811299266660232	-883.6024947071744	-0.010564318242787264	0.0018978766153823505	1.4679262493881813	1.3217683733636745	-0.7214168871481521	1.1105775255104342	6.026963976606088	10.21892909897243	0.7252666167794563	0.9448584202682567
ID58587	58587	0	1.0	47.56158217601162	6.968553432213438	0.0	294.0	294	1.3702525705574475	1		49695.99839228299	50690.0	32519.0	59464.0	3.0910911E7	5958.345075087027	-0.9811435799229442	-867.9587501870683	-0.003657190666179512	-0.003645959144813725	1.497815028702491	1.2545225331160854	-0.9561579004551473	1.1939323441103094	5.89862957016415	10.819006939258331	0.6332660255794316	0.9288922155688624
ID32477	32477	0	1.0	47.173650855446965	6.852084172713611	0.0	40.0	40	1.3691479733843261	1		49903.92556634308	50360.0	30598.0	62406.0	3.0840626E7	5769.748029600837	-0.9810518049059362	-895.6368446496847	0.012832149982523569	-0.005304244795670102	1.4937626399077522	1.2716305305711681	2.3445585159052786	1.1746829004151156	5.8891233178351285	9.20937131584855	0.8725705376592282	0.9694835680751173
ID35037	35037	0	0.988105297088623	47.860146223037205	5.954696174365506	0.0	67.0	67	1.1950903286912489	1		49614.68008474571	50542.0	36335.0	60305.0	2.3418129E7	5027.761236827923	-0.9812342633738311	-1031.983215191708	0.010039691841371426	0.009224120863104234	1.3674458670847416	1.0711668910166687	-0.3518546658198878	1.2765945984260845	4.486951099302952	9.275094266278401	0.6554273140178369	0.9085659287776702
ID50398	50398	0	1.0	47.10298639027108	7.115712111984852	0.0	218.0	218	1.3970424089815832	1		50091.62037037034	50569.0	31719.0	63483.0	3.245937E7	6038.244390366417	-0.9810468034800585	-858.7992391324876	5.714183452023415E-4	0.008467276653512207	1.4807586799635089	1.323433860207178	-0.5300924510477207	1.118876223804416	6.131532752225441	10.225891535744523	0.7368456985444211	0.952732644017726
ID53471	53471	0	1.0	47.22256565948784	7.188596127471102	0.0	247.0	247	1.4328629678859128	1		49607.398230088445	49897.0	30518.0	64130.0	3.3633816E7	6506.240278306011	-0.9811304443290391	-792.8872350690089	0.010389593947132562	-0.011982192532755278	1.5366788665102282	1.3711849027448408	2.4383557726677214	1.1206941262510266	6.449992205247996	10.24930982539799	0.7715779547912074	0.9596888260254602
ID37089	37089	0	1.0	47.10235327003844	6.86224584062512	0.0	88.0	88	1.2300272551631677	1		49870.02800000003	50911.0	33909.0	61511.0	2.4935014E7	5554.7351808231315	-0.9811456411451029	-934.3895199088038	0.04016777944907495	-0.022709158142571947	1.415393399018754	1.124689458783235	2.190894449756774	1.2584748509602126	4.753126164515846	10.030496837705428	0.5936689231809056	0.8944543828264766
ID43233	43233	0	0.9912434816360474	48.03564503812094	6.42940335017641	0.0	149.0	149	1.1266673660156814	1		49532.35391923996	50627.0	38213.0	59495.0	2.0853121E7	4798.511558475597	-0.9814091529609704	-1089.8415072200357	0.006137457189696156	0.0034409698461989133	1.3190329749013974	0.9877495352671636	2.940186533938597	1.335392149331287	3.9878728520287923	8.006591252241787	0.7817283306541504	0.9448198198198199
ID43745	43745	0	1.0	47.73075779254308	6.549737183665748	0.0	154.0	154	1.3943323338612068	1		49971.4492979719	50385.0	31908.0	64565.0	3.2031699E7	5986.340270070346	-0.9810325242864204	-863.5041142125591	-0.003133173266492212	0.0036319414344680415	1.5194407920799042	1.299801186833496	2.4272891550638676	1.1689793850561732	6.107767121402849	9.255017821148039	0.8960614942339792	0.9786747905559784
ID34018	34018	0	1.0	46.81682424818062	7.123091251587443	0.0	56.0	56	1.440760490319432	1		49786.58746355682	50178.0	29169.0	64049.0	3.4153599E7	6649.4587923398	-0.9810848623491096	-776.6996772741552	-0.008704937711712463	0.023603595926706255	1.5148459155438103	1.4072340548899513	2.172259704189728	1.0764704778710563	6.521289097715733	9.893514437381855	0.837224895258254	0.9621318373071526
ID31972	31972	0	1.0	47.231473745750925	6.665206788588962	0.0	35.0	35	1.317335646130301	1		49934.21291448519	50297.0	31247.0	64370.0	2.8612304E7	5613.9630549070125	-0.9810362929247259	-920.2810725837948	-0.0031813630916118804	-0.0016890549294757637	1.4989471940536463	1.1861397319955471	-0.8251791532187588	1.2637188972093834	5.45183571069967	9.108826772690307	0.8257103686252024	0.9487179487179483
ID49892	49892	0	1.0	47.34896449972136	6.748091775674694	0.0	213.0	213	1.3121571937574927	1		50213.68189806682	50627.0	32583.0	63068.0	2.8571585E7	5288.964234948331	-0.9811557048378681	-988.6429362716638	0.0018910070861406954	0.0020092132170669978	1.5433296534766718	1.1376871269930822	2.2334918716763155	1.3565501594060458	5.409057575219023	8.960021979504617	0.8466683360151944	0.9743150684931507
ID31461	31461	0	1.0	47.03674875060783	6.708231540426155	0.0	30.0	30	1.3138856123250884	1		49984.079225352136	50570.0	33300.0	61076.0	2.8390957E7	5319.902571251653	-0.9811601809532026	-978.6360294164888	-2.5541859952964494E-4	0.005233495536287857	1.4401534920754953	1.2046145508990846	-0.6902689747164106	1.1955305462652863	5.423316953712576	10.417166937813878	0.6280230775690672	0.9453189726594866
ID42725	42725	0	1.0	47.23833302246832	6.971356545048124	0.0	144.0	144	1.3641662177265674	1		50122.74755700328	50658.0	33739.0	61348.0	3.0775367E7	5477.516765076924	-0.9811424438555858	-952.1991814793138	0.005365714350245609	0.007221859994648373	1.4841423672068552	1.2654754480478405	-0.7917128925930648	1.1727942802022249	5.846345182354483	9.780562751994806	0.7680095667771456	0.9454265949269798
ID50923	50923	0	1.0	47.516423918043785	7.1309844214711955	0.0	223.0	223	1.4543479410804818	1		50168.361031518696	50524.0	28726.0	64156.0	3.5017516E7	6568.330887235975	-0.9810242813178331	-789.744135378937	0.02140019842048266	0.035346300072498664	1.5182184018600917	1.447904410978287	1.8045760406467721	1.048562591804176	6.644870377993134	10.15604541149119	0.8095563979315121	0.9555707450444296
ID41201	41201	0	1.0	47.56187971620625	6.686370712508505	0.0	129.0	129	1.305220631367818	1		50054.3315508021	50800.0	34026.0	62066.0	2.808048E7	5219.776153234713	-0.9810522711436128	-993.012622249796	-0.012344874819986555	0.007104318241586963	1.4892769124916239	1.1761013530307842	-0.7311175158032103	1.2662827983777027	5.352020061244827	9.200638382216185	0.7944959235260707	0.950210970464135
ID36595	36595	0	1.0	46.772747279992295	7.145189155961644	0.0	83.0	83	1.4349732237685149	1		49988.54105571845	50453.0	29492.0	64484.0	3.4092185E7	6659.932809271384	-0.9810517978540336	-777.2389179526683	0.005082063755986273	-0.007781592270092732	1.5771267824350568	1.340366166572648	-0.7893551891025767	1.1766387586966716	6.469004709906062	9.85165593180482	0.8375849397635283	0.9645641389085762
ID51443	51443	0	1.0	47.974200321284044	6.750945271435252	0.0	228.0	228	1.3304779016127082	1		49979.204778156956	50970.0	36124.0	60096.0	2.9287814E7	5428.185463047672	-0.981096520659717	-955.728745146338	-0.01266798274551136	-0.031200329015203886	1.4804192117664696	1.2608285165543223	-0.5562592753725363	1.174163807630446	5.561157612483536	9.153372690335111	0.8340897357649838	0.9605911330049263
ID30455	30455	0	0.994448721408844	47.53552121218388	6.43747320438613	0.0	20.0	20	1.141343343919999	1		49821.1744186047	50835.0	35872.0	62133.0	2.1423105E7	5289.9253077948115	-0.9812353783632586	-984.9808859972374	0.018121699231204946	-0.014517684160891164	1.3120255747668856	1.0349736041749482	2.829571248119526	1.2676898903260392	4.092441627648134	8.30472136817232	0.7456623677716796	0.9338394793926249
ID34554	34554	0	1.0	47.91571304473105	6.689323696977826	0.0	62.0	62	1.4190698155761317	1		49534.9895052474	50124.0	33701.0	61193.0	3.3039838E7	5836.867160355583	-0.9811451926290817	-883.2292475225972	0.0033218598817829842	-1.6232435199461405E-4	1.5967806904494741	1.275661457906175	-0.4662979323897516	1.2517276276970637	6.326410924970583	9.811337158381987	0.8258684232630898	0.9610108303249095
ID30971	30971	0	0.9926145672798157	47.15698873127686	6.991526424643884	0.0	25.0	25	1.1538678445259345	1		49724.759637188254	50803.0	37350.0	57971.0	2.1928619E7	5190.2929039176615	-0.9812923357060978	-1005.0546099803435	0.015011091846870354	-0.0018135238322718353	1.3181933793616987	1.0675210250679907	-0.2294209130221891	1.234817252688529	4.182751024773938	9.885034590049646	0.5379172748833749	0.8862034239677746
ID46333	46333	0	0.9968193173408508	47.42230594473436	6.627490649266056	0.0	179.0	179	1.2941617065219346	1		50099.48824593123	50621.0	33905.0	62667.0	2.7705017E7	5076.171700639419	-0.9810631004417464	-1022.6218019036064	0.006288557026260104	0.015065200212729422	1.5385955061584469	1.1119983736010304	2.437803299965235	1.3836310759843553	5.26171066411903	9.517476322706102	0.7299501748103723	0.930252100840336
ID51965	51965	0	1.0	47.54331510042245	6.896818589279058	0.0	233.0	233	1.4019073421339436	1		49901.68258859784	50418.0	33550.0	60300.0	3.2386192E7	5621.40191487859	-0.9811320856456005	-923.2177168668845	0.001386261835937051	-0.005562016219352077	1.501901536454029	1.323689857503384	-0.7544095146842318	1.1346325031807456	6.174310887706069	9.77117057682371	0.8126530458343731	0.9579646017699119
ID42238	42238	0	1.0	48.13980876859397	5.953855560705563	0.0	139.0	139	1.2883030901706811	1		50158.50091407683	50815.0	36221.0	62208.0	2.74367E7	4860.147333939567	-0.981037851890366	-1067.8821786007582	0.009894950621568425	-0.008007060819779106	1.5373706832598932	1.1034134943582392	2.5392092877722234	1.3932860991101523	5.214179402473879	9.51819592666274	0.7232468539901292	0.9344122657580923
ID45310	45310	0	1.0	48.11675261919287	6.672624543742886	0.0	169.0	169	1.4418102248778717	1		50035.20754716984	50429.0	29711.0	65311.0	3.4474258E7	6949.976369304897	-0.9810869515059266	-746.9101079823693	-0.008990267924795764	0.0048144286189663295	1.5141004335236825	1.4104981521901703	-0.8419540763411455	1.0734508451305962	6.530795350044766	9.781131048155089	0.8578231919858974	0.9730878186968837
ID45822	45822	0	1.0	47.471630492277214	6.687652628022965	0.0	174.0	174	1.325350800069081	1		49985.57266435986	50713.0	33155.0	61517.0	2.8891661E7	5308.972143050036	-0.9810765537687581	-976.2631291188318	-0.002009137903358378	-0.010846511729633662	1.5168421260879783	1.1744030253613098	-0.7302448622821964	1.2915856765792268	5.51837947700288	9.339051276012873	0.7950892948061391	0.957920792079208
ID55551	55551	0	1.0	47.755855850092566	6.860600840423632	0.0	266.0	266	1.4024468485391892	1		49637.63246554368	50525.0	31829.0	59225.0	3.2413374E7	5825.742647278425	-0.9810908151225008	-884.1504267679626	-0.00141829406892255	0.013770274062090816	1.542014953970306	1.2917169638332873	-0.8516205625369151	1.193771543724437	6.179064013870589	9.762489820824044	0.8147256142446778	0.9694258016405666
ID59135	59135	0	1.0	47.10046318004382	7.110809694603629	0.0	299.0	299	1.4072930989717474	1		49826.94809160304	50408.0	29801.0	64618.0	3.2636651E7	6447.446318103342	-0.9811896141454547	-806.2352577200514	0.0067826410200680426	0.006893073544751644	1.4910316278822726	1.3418702860103253	-0.690715660080873	1.1111592852357113	6.221842149351239	10.26234756964713	0.7423956419889073	0.9437635183850038
ID44800	44800	0	1.0	47.108043441968	6.802963162130092	0.0	164.0	164	1.2871281669074133	1		50155.384335154886	50723.0	32205.0	63297.0	2.7535306E7	5398.699181640125	-0.9809060969319071	-954.5334449187028	-7.727423340445238E-4	-0.01286649671285025	1.4603345723166696	1.144253328971558	-0.9453697642214701	1.2762336235711038	5.204673150144847	10.691489537301276	0.5721723867375724	0.9094684385382068
ID57600	57600	0	0.9968141913414001	47.64389965229354	6.894939722866011	0.0	285.0	285	1.2561945038597067	1		49440.62977099229	50601.0	36110.0	58349.0	2.590689E7	5526.539948074097	-0.9810941769346774	-928.4869094716801	-0.014363962833680707	-0.040340555784612146	1.319112255010254	1.2525350014841188	-1.4115645965178445	1.0531540064327531	4.957510589590013	9.918369041529235	0.633275939253302	0.9165202108963091
ID29953	29953	0	1.0	47.68907739216701	6.531005910780698	0.0	15.0	15	1.3327502822635338	1		50240.07966101693	50721.0	32875.0	64410.0	2.9641647E7	5698.517497504497	-0.9810637717389372	-913.5286820610975	0.0034578864503738834	0.023831740757245794	1.42372893065016	1.3003254552362422	-1.0658684305300086	1.0949019915875582	5.580170117141588	9.0733631170704	0.8517668222860583	0.9726594863297428
ID40705	40705	0	1.0	47.21389969817654	7.196639450667316	0.0	124.0	124	1.3563804521255054	1		49877.34703947368	50640.0	32065.0	63772.0	3.0325427E7	6159.037580973688	-0.981246537560457	-847.4560049071071	0.005003414566034693	-0.01505886312081006	1.5290010085283339	1.2502080623473397	2.5429606785166707	1.2229972390815844	5.7798014160512645	9.541703201578617	0.797757643623876	0.9411764705882357
ID56068	56068	0	0.9875770211219788	47.29844254823583	6.753795576743311	0.0	271.0	271	1.1259957311625424	1		49291.412887828155	50286.0	35140.0	59040.0	2.0653102E7	5198.282172451475	-0.9813928204103292	-1000.2388979377109	0.014976078749210612	-0.004510254878445369	1.3601715141283288	0.9946727820053073	-1.145459215711077	1.3674562516792295	3.983119725864274	9.234590815134696	0.5869456814481117	0.852492370295016
ID41733	41733	0	1.0	47.216875652704346	6.695000820137571	0.0	134.0	134	1.3574954382999145	1		50180.627257799664	50804.0	33266.0	62620.0	3.0560002E7	5618.655526456437	-0.9810656933768623	-925.5126476028275	0.010514076207951424	-0.007905771884058159	1.5155612654716621	1.2387198065616405	-0.6733425761277074	1.2234899752498998	5.789307668380291	9.079411637814077	0.8825129393670975	0.9743999999999999
ID47365	47365	0	1.0	47.3362557986909	6.863889935781961	0.0	189.0	189	1.4281034911037882	1		50051.74294205051	50519.0	30627.0	62875.0	3.3684823E7	6178.537093830123	-0.9811386275704376	-842.7924306488871	0.0036329450891584196	-0.009422517727573085	1.5312721511601017	1.3503932181900382	-0.6747346522914472	1.1339453801556405	6.407214069767351	9.945709819937527	0.8139683728716676	0.9513055751587864
ID54022	54022	0	1.0	47.524739864333725	6.900319994225346	0.0	252.0	252	1.3597226677520868	1		49483.36111111108	50024.0	32748.0	59908.0	3.0283817E7	5474.13830766519	-0.981054220232654	-936.168332873175	-0.0023820242718374683	0.007548332017983719	1.4957605590608118	1.2425978712605998	-0.6504255077063975	1.203736617980346	5.808320173038348	10.08093087480712	0.7182227186292954	0.9414483821263483
ID46859	46859	0	0.9912925362586975	47.395959083242076	6.413425276344403	0.0	184.0	184	1.3069582233925991	1		50148.31514084509	50917.0	34937.0	61131.0	2.8484243E7	5044.245824106986	-0.981061709209494	-1030.0199673547365	0.013039528594594018	-0.010111328373667959	1.5425135940224237	1.146280048028176	2.4680288960397063	1.3456690593854845	5.366279439738378	9.064737017881544	0.8206778839135042	0.9455611390284752
ID28432	28432	0	1.0	47.045382118355185	6.786903458584975	0.0	0.0	0	1.346865802923453	1		50221.74833333334	50672.0	32428.0	63329.0	3.0133049E7	5616.2489946238375	-0.9810988510093994	-928.3249670080454	0.001739559118058974	-4.50742409630785E-5	1.496237536338327	1.2459952755031174	-0.7468300469622884	1.2008372469423407	5.698998271254495	9.230522837968788	0.8405349703955892	0.9592000000000003
ID29457	29457	0	1.0	47.23132572988249	6.722681678844292	0.0	10.0	10	1.3757622532995077	1		50150.00961538457	50629.0	32132.0	64210.0	3.1293606E7	6148.643889418226	-0.9811147658186034	-847.4598129889058	-0.0013454815212241087	0.003994322695995767	1.5020281103562885	1.276735023635513	2.3869903943715	1.176460332449604	5.946160831809319	9.292717875197972	0.8652886583815047	0.9637904468412942
ID36114	36114	0	1.0	47.58204042517566	6.664401557740125	0.0	78.0	78	1.3552645486440271	1		49960.479406919236	50334.0	32064.0	64030.0	3.0326011E7	5923.805787031087	-0.981084321702501	-874.863297557604	0.003848898985259402	-0.00530632280776609	1.5030244354484434	1.2431137129787824	-0.7199528172489915	1.2090804081364819	5.770295163722222	9.358652190659628	0.8279064734717364	0.9566587864460209
ID56595	56595	0	1.0	48.89057782817643	5.205815771812045	0.0	276.0	276	1.4051412734026871	1		49668.06009244996	50784.0	29903.0	61296.0	3.2234571E7	6457.373837525299	-0.9811786964786938	-801.9544018388957	0.012431350477782965	-0.006239106775013095	1.5617270596254007	1.2934496949903376	-0.6285505479895359	1.2074122910803016	6.202829644693168	10.156023742895387	0.7557050124586779	0.9402017291066279
ID38677	38677	0	1.0	47.52885434445208	7.02893969519947	0.0	104.0	104	1.3574954382999138	1		50036.90115321257	50922.0	30425.0	61281.0	3.0372399E7	5951.311741041472	-0.9811441239153381	-874.9712695712668	-0.004587995257005067	0.008060462782438849	1.5143447454875425	1.225268960713342	-0.8402964427801316	1.2359284320773969	5.789307668380285	10.158555913827218	0.7049730968162192	0.9515625
ID40213	40213	0	1.0	47.15822286738333	7.1716229802440905	0.0	119.0	119	1.4222647235201828	1		50038.19277108434	50576.0	29783.0	63791.0	3.322536E7	6357.064982643523	-0.9810861829952486	-816.5878942258507	0.0016292086174893882	0.004772164846324541	1.4807355184704452	1.3980257790663686	-0.5291350815292721	1.0591618127809574	6.35492968195768	9.828778499599549	0.8266497095721912	0.9611790079079798
ID33558	33558	0	0.9811785221099854	47.581005019611744	6.479929326693223	0.0	51.0	51	1.1842805638478595	1		49668.333333333336	50745.0	34586.0	60250.0	2.3095775E7	5207.997642331335	-0.9811599963961971	-993.3393850603948	0.01304572738634528	0.0037894657053757315	1.433629514335382	0.9951856020512934	-0.6111690279444703	1.440564967359215	4.406147954506179	9.306246923043485	0.6393222177196745	0.9151036525172758
ID28952	28952	0	0.9968385100364685	46.904851161622325	6.8870903959073875	0.0	5.0	5	1.1912863179944164	1		49901.690170940165	50948.0	34161.0	61003.0	2.3353991E7	5606.039760347112	-0.9811770832011524	-928.0033649467583	-0.0015515617568001281	0.012854922874915627	1.4014889808983921	1.051030657121793	-1.2063843292283307	1.333442532243841	4.458432342315863	8.465996005678896	0.781692465724235	0.9427135678391967
ID47900	47900	0	0.9968248605728149	47.55921219287793	6.665930246674416	0.0	194.0	194	1.3034807230653136	1		50172.8057040998	50826.0	34275.0	61906.0	2.8146944E7	5420.952249608815	-0.9811320647634248	-962.5557530514781	-0.021499558786519286	0.01323223578149276	1.4224303385868953	1.1991406430725982	-0.8535722525868046	1.186208095609331	5.337760682751279	10.618130835294474	0.5949395185873312	0.9227608874281018
ID39711	39711	0	1.0	47.50891206984178	6.9318175158143225	0.0	114.0	114	1.3474273479980576	1		50098.494156928195	50662.0	30260.0	62200.0	3.0008998E7	5865.443838074655	-0.9810854444709639	-886.0627501089682	0.006779804271958342	0.009684680063525153	1.4973220387935529	1.2422891570978707	2.413877612923886	1.205292689096207	5.7037513974189995	9.400953003619982	0.8110108959342847	0.9486166007905137
ID35616	35616	0	1.0	48.2555498212782	5.397367166031828	0.0	73.0	73	1.3092714255979616	1		49607.61375661381	50441.0	34467.0	58972.0	2.8127517E7	5830.841159704522	-0.9811575101280082	-886.0282391201853	-0.002189054709954215	1.0021325833330776E-4	1.4510849913687365	1.1785061383845237	2.190309363353186	1.2312918398183816	5.3852919443964495	11.00424714456432	0.5588541041926184	0.9174089068825912
ID54560	54560	0	0.9957740902900696	47.889346144222685	6.921459181212099	0.0	257.0	257	1.190015612226916	1		48909.518201284816	50168.0	37044.0	57427.0	2.2840745E7	5436.200440054929	-0.9814308950360566	-951.0353787770135	-1.959306855588559E-4	-0.014652574172181437	1.2679828333166634	1.1500751355179561	0.6072740092038369	1.1025217345870237	4.448926089986822	8.286147273824614	0.8142537342674578	0.9760166840458809
ID33057	33057	0	1.0	48.38805545397694	5.969830052535397	0.0	46.0	46	1.3845321413310876	1		49805.66457680248	50252.0	35353.0	59935.0	3.1776014E7	5204.649686713987	-0.9811288878551779	-995.0520509671823	0.00543369107924479	-0.010074338971558596	1.5593289392721983	1.2656433975183026	-0.5830533625002483	1.2320444623894533	6.0222108504415734	9.588177130850047	0.8231779409945886	0.9540662650602414
ID39202	39202	0	1.0	47.44450948842294	7.095133222094997	0.0	109.0	109	1.434445950841006	1		50043.96318114868	50353.0	30220.0	62815.0	3.3979851E7	6240.5087718615305	-0.9811851600303549	-836.3963634592504	0.015183418792999838	0.003227560698660124	1.499906440958623	1.3917707536498634	-0.6670462228946709	1.077696479125731	6.464251583741538	10.11795159398334	0.7934926710927057	0.9444444444444445
ID38179	38179	0	0.9936882257461548	47.405850401811165	6.874730571884215	0.0	99.0	99	1.2064303960872969	1		49778.315352697115	50825.0	35014.0	60110.0	2.3993148E7	5318.31935063275	-0.9811261792430798	-973.1074919138274	-0.012383407230046856	-0.01919733540137038	1.3812482082501039	1.0871256195126926	-0.2508423847747056	1.2705506920803251	4.5725073702642325	8.874629154204015	0.7295647628104479	0.9339805825242722
ID37671	37671	0	1.0	47.544797490904095	7.036792528673715	0.0	94.0	94	1.413193724846805	1		49963.960426179605	50675.0	30372.0	61237.0	3.2826322E7	6142.839987931802	-0.981215091126351	-849.7140024740089	-0.00892479794593183	-0.0016746683228549798	1.505115892847787	1.3644632718664662	-0.7776978256836486	1.1030827460741544	6.2741265371609	9.63224607793844	0.8497829225371195	0.9523809523809529
ID52519	52519	0	1.0	48.04673268984875	6.884735747651157	0.0	238.0	238	1.4333908231139445	1		49832.62701908957	50127.0	29220.0	64818.0	3.3936019E7	6637.093432686488	-0.9810921710108853	-779.1731725728747	0.0012803745613279766	-0.003975783152753569	1.5231815133002873	1.3962562482657765	-0.8507671203660654	1.090903990719582	6.4547453314125125	9.613071694578105	0.8777374194940347	0.9713876967095851
ID58151	58151	0	1.0	48.19129146828664	6.131200541867023	0.0	290.0	290	1.3446172774774467	1		49785.77128547582	50248.0	33979.0	64116.0	2.9821677E7	5508.220119274903	-0.9810895926851627	-937.846438703501	-0.010558525306610089	0.0029859815917944333	1.444077851212013	1.2555782195241774	-0.7561984695322219	1.1501297400326607	5.679985766596431	9.802655537033818	0.7427961218874223	0.9560000000000003
ID53034	53034	0	1.0	46.969005753703385	7.182082319199022	0.0	243.0	243	1.4131937248468065	1		49698.395738203966	50279.0	30711.0	62188.0	3.2651846E7	6061.840424657034	-0.9810617673634258	-849.4244746213222	-0.0018668764232447018	0.0027526717837480165	1.526747936791746	1.340047557606343	-0.7291537356780428	1.139323696480516	6.274126537160914	9.915711476139853	0.8018910655215593	0.9496402877697842
ID48430	48430	0	0.9968246817588806	47.29183185588907	6.771779353032871	0.0	199.0	199	1.1630101208971249	1		49609.80044843053	50837.0	34581.0	58580.0	2.2125971E7	5309.717133590205	-0.9813193655237298	-981.6232519765399	0.07583777620160373	-0.022296689294685448	1.3423070954893408	1.0828202968598541	2.1909461633851053	1.2396397623705342	4.249294791077159	9.49109603819032	0.5927806096472424	0.8629343629343635
ID35127	35127	0	1.0	47.198093905821025	7.057171817604915	0.0	68.0	68	1.4142639209296395	1		49707.23680241326	50096.0	29477.0	65332.0	3.2955898E7	6651.679249376744	-0.9810949605492622	-775.6249579706132	0.005443173710455768	0.004285258557124436	1.4906185930456428	1.3636324775240103	2.020994533021737	1.093123416767108	6.283632789489939	10.225260122524073	0.7552173026558717	0.9456366237482113
ID32570	32570	0	1.0	46.843509867458984	7.138142766314357	0.0	41.0	41	1.4196027995632168	1		49822.18290854575	50379.0	28964.0	62558.0	3.3231396E7	6494.983750899779	-0.9811001921648572	-796.3988988135073	0.004585370727619866	-0.01330680463562154	1.5510352090849437	1.3123965570522926	-0.6735600151287459	1.1818342563840958	6.331164051135104	9.77753727140016	0.8322129522899202	0.9541547277936965
ID49468	49468	0	1.0	47.797732825992895	6.843668907437146	0.0	209.0	209	1.3069582233925994	1		49897.88162544168	51026.0	34585.0	59364.0	2.8242201E7	5701.783068893776	-0.9812594588435642	-916.4381134827044	0.020436316593882016	-0.0016984767500422874	1.3663949761483531	1.2674244710691995	-0.8126386569422559	1.07808789189281	5.3662794397383795	10.215126132387145	0.6462427457884802	0.9238952536824874
ID48959	48959	0	1.0	47.34825580016136	6.763945273027749	0.0	204.0	204	1.3304779016127075	1		50145.97255574615	50721.0	32203.0	63206.0	2.9235102E7	5473.091636775105	-0.9811722858183362	-954.950829955493	-0.002012774641372989	-0.007413704064273445	1.5282693941739045	1.1854676112344762	2.402528594002144	1.289170095994824	5.56115761248353	9.281015531822732	0.8113048439516763	0.9582309582309585
ID34112	34112	0	1.0	46.89418445839605	7.141365530849194	0.0	57.0	57	1.2318709143370377	1		49403.88270377732	50524.0	32507.0	61035.0	2.4850153E7	5698.822475365949	-0.9813350740670534	-911.5846416786575	0.009794831486333411	0.002879954559907374	1.4571235896689971	1.092538496936125	-1.172052368118262	1.3337045731160058	4.767385543009394	8.936033766792695	0.7502405552244864	0.9507109004739335
ID55104	55104	0	1.0	48.34279797806743	6.790012514019507	0.0	262.0	262	1.4507023004000275	1		49715.06723891279	50164.0	29364.0	64621.0	3.4750832E7	6660.467313453414	-0.9810990205083747	-774.8932123431313	0.005429156957526454	0.012586061090550896	1.5107411860815487	1.4137218858293639	-0.6761955886781831	1.0686268644665342	6.6115984948415365	9.916514355431588	0.8448862578306653	0.9586492074431426
ID57152	57152	0	1.0	47.53870663615224	6.810279918947098	0.0	281.0	281	1.3299091997694086	1		49602.24190800677	50200.0	31754.0	61375.0	2.9116516E7	5519.6554681842035	-0.9810127191853655	-928.6053813524412	0.003906858396334376	0.004517054631525288	1.505834958375547	1.1827268219304716	-0.9012397391643567	1.2731891510819815	5.556404486319011	9.62466279087861	0.7537592803575929	0.9412238325281803
ID58690	58690	0	1.0	47.20108984326889	6.802534676105249	0.0	295.0	295	1.3161866396786777	1		49817.56315789473	50206.0	32144.0	63248.0	2.8396011E7	5687.740718593309	-0.9811204442485304	-910.3391910255732	-0.0049525176267378275	0.0031093965928644177	1.4205812413162906	1.228450098181022	2.2296291141764657	1.156401259945161	5.442329458370638	9.17706875921521	0.8120573873065865	0.9638047138047137
ID31559	31559	0	1.0	47.27480560666199	6.7588855143103315	0.0	31.0	31	1.431806673626694	1		50053.29351032452	50559.0	29428.0	63754.0	3.3936133E7	6740.044496935222	-0.9811106618665278	-771.4382094393369	0.005375307284601136	0.003726211612597935	1.5109364955010716	1.3847100217080253	-0.7389188364441757	1.09115733389244	6.440485952918964	10.204202784406085	0.7772671980776851	0.9515449438202251
ID50503	50503	0	0.9931342005729675	47.82691635793675	6.792780522304965	0.0	219.0	219	1.3259214570600322	1		49959.201376936326	50730.0	35861.0	60576.0	2.9026296E7	5055.0928371431555	-0.9811840078302438	-1030.717582639501	-0.008632921848669945	-0.010995720154021968	1.4471826584952208	1.2462863042707617	-0.7173222072492601	1.1611959896662825	5.5231326031674	9.678249889040682	0.7409717861013836	0.9303442754203355
ID37195	37195	0	0.961990475654602	47.531996755312086	6.425553895938643	0.0	89.0	89	1.2083100602695835	1		49942.38669438669	50645.0	35990.0	61557.0	2.4022288E7	4851.553013828588	-0.9810891737632985	-1068.1112430610137	0.007062614410777643	0.011742706141427353	1.4305228026678256	1.0399797270053408	2.408876171757133	1.375529508432888	4.586766748757779	9.492583718388746	0.6396577225356648	0.9010270774976662
ID43851	43851	0	1.0	46.98848295795938	6.939916087863763	0.0	155.0	155	1.3932468277925323	1		50197.20684292378	50552.0	31009.0	64200.0	3.2276804E7	6197.997477515837	-0.9810628913821825	-839.1533473396448	0.009750346297627867	0.001445073425250484	1.5207087664240206	1.2966222382631638	-0.7433579987126607	1.1728232954426439	6.098260869073825	9.475061458573144	0.8535948599624574	0.9675716440422318
ID44363	44363	0	0.9930956959724426	47.591959664525874	6.382282567904311	0.0	160.0	160	1.2244796221286145	1		50145.60080645158	51093.0	37389.0	60639.0	2.4872218E7	5033.900289353264	-0.9811144253168261	-1035.0174746036746	-0.006226765181920978	-0.005769205672189498	1.421417536828332	1.0809193246219664	2.3384392478752254	1.3150079792730591	4.710348029035191	9.450363921137004	0.6627745061120991	0.9340245051837891
ID53579	53579	0	1.0	47.751763817718405	7.175599484588604	0.0	248.0	248	1.3779599579804604	1		49296.07496012759	50482.0	30554.0	59414.0	3.0908639E7	6263.15424767383	-0.9811591209390885	-819.7614909431097	-0.017296567846516526	0.01942115779438472	1.4570818912025512	1.2853921714024483	2.1661596302731523	1.1335699124515266	5.965173336467373	11.59799499034262	0.557271840565304	0.9127272727272717
ID43341	43341	0	1.0	47.106560150657536	7.062188133121004	0.0	150.0	150	1.4275736808495683	1		50088.87833827897	50614.0	30017.0	63832.0	3.3759904E7	6681.985716865299	-0.9810663533272416	-776.8369459467459	0.006825583720374643	0.017010846446241245	1.4960832138415772	1.3919692081403943	2.2856059208996378	1.0747961988615211	6.40246094360284	10.481946012884109	0.7322729046423498	0.9465917076598734
ID49999	49999	0	1.0	48.07706021681536	6.34467034448463	0.0	214.0	214	1.2681813641968653	1		49996.33584905656	50558.0	36614.0	63143.0	2.6498058E7	5035.45294670555	-0.9811414979562774	-1033.1278809787034	-0.00557345510048783	0.013190228966974322	1.499960809880763	1.0997469239327708	2.5786959528130753	1.3639145309148033	5.05257311288034	9.498786021221184	0.7036979110006897	0.9300087489063876
ID51028	51028	0	1.0	47.14890458526477	7.2997032751660464	0.0	224.0	224	1.2853637683166217	1		49973.72992700726	50957.0	33413.0	59437.0	2.7385604E7	6165.825087759988	-0.9811526338047826	-843.8523532171738	0.007511703624932342	-0.015573918085979414	1.3563895126579697	1.2375246870620957	1.6742992871659768	1.0960504681955565	5.190413771651302	9.391772355810721	0.7394634793595718	0.9246401354784085
ID36693	36693	0	1.0	47.77957871731974	5.9062905057651305	0.0	84.0	84	1.344054558357813	1		50006.43216080405	50836.0	34413.0	60999.0	2.985384E7	5573.4547060062805	-0.981111245881315	-932.0652785698425	-6.119066487254013E-4	0.010715338434413954	1.5457993584358938	1.1848415785427444	2.337462463735094	1.3046464493059884	5.675232640431911	10.550977522529225	0.6406312758964287	0.945368171021377
ID41304	41304	0	1.0	46.99734138408569	6.982150447566236	0.0	130.0	130	1.2182859576157787	1		49881.16734693879	50801.0	33214.0	60449.0	2.4441772E7	5693.041471738248	-0.9812597690623005	-917.5533215468193	0.046658145314181124	-0.03235970127486736	1.3762548913790416	1.1493418998291927	1.989591305062727	1.1974286255322033	4.662816767390042	9.585497125919112	0.6377183752048893	0.8885869565217396
ID42840	42840	0	1.0	47.29670989540976	6.8332845284836	0.0	145.0	145	1.2447000673282285	1		50011.114563106785	50958.0	34288.0	61189.0	2.5755724E7	5315.0518759508095	-0.9811656834232357	-980.3507957439953	-0.005395007380622254	0.020347267950282032	1.4767493824346942	1.0462034819661827	2.23648074357293	1.4115317028570435	4.867201192464221	9.583665050434485	0.6659259047120798	0.9208633093525179
ID31065	31065	0	1.0	46.86352154874378	6.942201279771687	0.0	26.0	26	1.3921604753249772	1		50128.27769110762	50612.0	30969.0	62735.0	3.2132226E7	5764.776064407634	-0.9809895125625936	-897.4317896554684	0.008456649687011215	0.007077744079999264	1.4984042064355891	1.3156100991899107	2.3528596560747363	1.1389424627845546	6.088754616744797	9.863345838711222	0.7864838585243259	0.9609902475618903
ID34650	34650	0	0.986518383026123	47.42072922417239	7.1130146750252985	0.0	63.0	63	1.216421708692532	1		49145.32515337425	50226.0	34440.0	58932.0	2.4032064E7	5196.916456746529	-0.9813356091710114	-994.4208264340507	-0.009077173199332076	-0.008579489155080324	1.431667314753595	1.0514837520598368	2.691760693024686	1.3615686518683583	4.648557388896483	9.25818683653296	0.6815161928653047	0.9278937381404174
ID51547	51547	0	0.9923768639564514	47.495020524022245	6.783721419241161	0.0	229.0	229	1.2929921069097357	1		50067.26763110304	50704.0	32255.0	62663.0	2.7687199E7	5209.9815329011835	-0.9810140064978934	-993.0922273750525	-0.031266332949207665	0.017470704635447004	1.5360094706602958	1.0808216010996803	-0.7419878221982497	1.4211498633053645	5.2522044117899975	9.96992473124841	0.6639994582208464	0.9509466437177282
ID45407	45407	0	1.0	47.132146108260486	7.011724836631472	0.0	170.0	170	1.4265134700231525	1		49880.01639344258	50383.0	32020.0	60703.0	3.3469491E7	5888.671323266585	-0.981135345639729	-881.0881037216711	-0.0025961490928200974	0.011421497378754501	1.5071144884597243	1.3842337192615566	-0.6015544471862379	1.0887716918669779	6.392954691273806	9.939909514493722	0.8131049943537558	0.9545777146912703
ID42336	42336	0	1.0	48.22770760112118	5.513444400496529	0.0	140.0	140	1.2324848545268265	1		50066.316733067746	50919.0	37018.0	60252.0	2.5133291E7	5315.665827617188	-0.9811986269427098	-983.0720126281257	0.009401260841415252	-0.008834590685350167	1.4021772169971096	1.1121914568711009	2.119627438051565	1.2607336698501697	4.772138669173908	8.580823058260748	0.8144511215083703	0.9480642115203014
ID30053	30053	0	1.0	46.916647291407	7.061462262087982	0.0	16.0	16	1.434445950841007	1		50217.27500000002	50761.0	29972.0	64025.0	3.4147747E7	6429.940982554846	-0.9811692029788851	-813.8630980418679	0.007376309748215242	0.007562516132191415	1.534516760277686	1.3712501096856315	-0.8691962356294789	1.11906409300451	6.4642515837415475	9.709067128100912	0.8617337587717455	0.9686609686609688
ID40805	40805	0	1.0	47.79285623341266	5.891056592866565	0.0	125.0	125	1.263998893653436	1		49841.65275142315	50692.0	36727.0	61330.0	2.6266551E7	5297.717441164031	-0.9812520041418493	-984.8256414168551	0.016206301079160747	-0.03289055334878409	1.4924282565176976	1.1197003598031754	2.640936589502762	1.3328818227584043	5.019301229728723	8.88061527665488	0.7997735040707026	0.9411764705882348
ID44901	44901	0	0.9760677814483643	47.19583404896709	6.982857998257306	0.0	165.0	165	0.9977636583261117	1		48875.91818181818	50568.0	37072.0	55350.0	1.6129053E7	4880.039513764148	-0.9814822016359916	-1061.6825123281162	-0.0017654797916533968	-0.003838963194844536	1.0756325043757393	0.934404342001319	1.1042102874899014	1.1511424508922294	3.127557016251421	7.832582696909264	0.6406268280295766	0.9026063100137173
ID52075	52075	0	1.0	47.78448502026578	7.213442314464283	0.0	234.0	234	1.3872613616838991	1		49606.07221350078	50821.0	29779.0	58646.0	3.1599068E7	6314.444199969266	-0.9812326756610613	-821.4844546725532	0.007772737384778424	0.004361382144240237	1.4545879321877813	1.3282712836126445	-1.0568807124520816	1.0950985315526656	6.045976481264147	11.754081341064254	0.5499192643859787	0.8976711362032456
ID55659	55659	0	1.0	47.70172129800602	7.043625408298628	0.0	267.0	267	1.4423348056574177	1		49734.55895196505	50478.0	28372.0	63307.0	3.4167642E7	6318.0762481316115	-0.9810904345849653	-816.8285283776268	0.0061503949648916735	0.009043739109749252	1.53896266350115	1.3787600028505733	-1.0752006974391284	1.1161932898541873	6.535548476209275	9.608140007066796	0.8896378638219995	0.9689922480620151
ID56174	56174	0	1.0	47.61558478027736	6.690924065252223	0.0	272.0	272	1.313309725550841	1		49726.98601398602	50356.0	32053.0	62591.0	2.8443836E7	5291.111231381488	-0.9810210774978736	-971.5877428906459	-0.002136346536234506	0.00648396101087686	1.5491426049376615	1.1352663171162642	-0.7206443800768279	1.3645631704045453	5.418563827548052	9.240957126397142	0.797370468106043	0.9579831932773112
ID41839	41839	0	1.0	47.202397579490736	6.959997761091063	0.0	135.0	135	1.35470625220483	1		50145.537704918	50651.0	33668.0	61681.0	3.0588778E7	5458.497692302189	-0.9810620523082632	-951.8153884598241	-0.00930603151087085	-0.005781260773468022	1.4541617200906245	1.2593158745560797	-0.7460243404510383	1.1547235681462602	5.765542037557714	10.772723315387603	0.6243081374624504	0.9302147239263805
ID46959	46959	0	1.0	47.299876411930995	6.712688635326056	0.0	185.0	185	1.3463040236277213	1		50144.1736227045	50533.0	32340.0	62764.0	3.003636E7	5323.165135214316	-0.9809898319543897	-972.2077641622895	0.009069955367832346	-0.0022019086448421244	1.5280748878982935	1.2146136527562719	2.3778640625819225	1.2580748490935345	5.694245145089973	9.356460775943326	0.8173777690413488	0.9485352335708634
ID54127	54127	0	1.0	47.1518674782313	7.032075329514337	0.0	253.0	253	1.3597226677520882	1		49432.660130718956	50194.0	31088.0	60974.0	3.0252788E7	5923.541900224112	-0.9811018908943082	-866.4794626272276	0.00417731379924919	0.001956007166926838	1.5197614972877012	1.2320678825937497	-0.9695954697385342	1.2335046784015657	5.80832017303836	10.312456776076342	0.6863349732081455	0.9421742482652276
ID46448	46448	0	0.9968180060386658	47.652557395641736	6.656230192106815	0.0	180.0	180	1.2847750969927219	1		49922.90808823529	50678.0	35621.0	60175.0	2.7158062E7	5039.017152443836	-0.981098896303742	-1028.512696289705	-0.010968560284335715	0.004645153546010194	1.443457391249123	1.1416183296104807	-0.6793788082231101	1.264395773797386	5.185660645486775	10.08519654163577	0.6406859855890511	0.9300937766410915
ID33649	33649	0	0.9807930588722229	47.84488886592465	6.111561709257402	0.0	52.0	52	1.1083903839968645	1		49645.96068796068	50407.0	37447.0	61427.0	2.0205906E7	4848.121189939706	-0.9811843077701329	-1067.998986169256	-0.012555449488726288	0.0384699116406361	1.3723172447893677	0.9491160429616761	2.4324204193036976	1.4458898413592403	3.8595384455868564	7.910576760665335	0.7750486019583656	0.9463869463869461
ID36209	36209	0	1.0	47.16858532360598	7.085669158037768	0.0	79.0	79	1.1823626993281178	1		49656.20950323975	50709.0	32880.0	60699.0	2.2990825E7	6020.930519956471	-0.9812449161227181	-862.9752763961413	0.027833039854996033	-0.010075245057608114	1.2630541729841334	1.1596586386357581	0.15717958277796445	1.089160319169451	4.391888576012637	8.547566116791288	0.7553987115574236	0.927710843373494
ID40307	40307	0	0.9897182583808899	46.76446114625394	7.228573120263219	0.0	120.0	120	1.1577948025974174	1		49535.178329571114	50838.0	35960.0	58419.0	2.1944084E7	5198.4882885533325	-0.9813464264982141	-1002.5982891048328	-0.01171505218235799	-0.007858021080477513	1.2228456277884532	1.119864402425363	2.584741964995174	1.0919586560123324	4.211269781761037	8.04616166801355	0.8174203006459188	0.9578378378378379
ID47476	47476	0	1.0	47.29831483739197	6.937779250475883	0.0	190.0	190	1.4227965106853426	1		50094.60837070262	50674.0	30860.0	62578.0	3.3513293E7	6330.273446406335	-0.9811237278672253	-822.6328727544322	0.005599053422867504	0.01172609297805041	1.5269544799225967	1.351283007280177	-0.769396120440783	1.13000346463026	6.359682808122194	9.83489306705411	0.8262396552341058	0.9667630057803469
ID28533	28533	0	0.9812674522399902	47.49411296088592	6.393107926012833	0.0	1.0	1	1.1733712175114284	1		50082.7346491228	50810.0	38381.0	60323.0	2.2837727E7	4748.163577195694	-0.9812548740687292	-1104.296822330327	0.014301503573844963	0.013689419961909406	1.3672679156571956	1.0609773520177386	-0.7608894983001382	1.2886871836208018	4.325344809709408	9.295192415737743	0.6290915181936344	0.9090909090909091
ID29045	29045	0	1.0	47.21471129227692	6.742208453039208	0.0	6.0	6	1.3361516071031003	1		50302.74319727887	50829.0	32650.0	62281.0	2.9578013E7	5477.448318528556	-0.9810991874564754	-953.4014711260745	-0.0017009419081501756	0.0035175025563310507	1.520264165014251	1.1967123587848523	-0.8735261105407174	1.2703672305665288	5.608688874128694	9.164720040798528	0.8391368779830505	0.9577922077922079
ID29558	29558	0	0.9472082257270813	47.372931392049516	6.47369458317752	0.0	11.0	11	1.188743548141025	1		50212.69742489275	50734.0	35582.0	61019.0	2.3399117E7	4890.670732269473	-0.981120133121448	-1067.0834477182552	-0.00436851307930792	0.014168675726279365	1.4094558124192658	1.0040195136666006	2.3233228887097757	1.4038131662123214	4.439419837657789	10.3757312598554	0.5182014849117308	0.8844696969696971
ID38784	38784	0	1.0	47.09582772495864	7.175581137311272	0.0	105.0	105	1.4318066736266941	1		50083.64264705886	50580.0	29851.0	63572.0	3.4056877E7	6666.617235229965	-0.9811746282244983	-783.1106510107089	0.0032689651769210967	0.0068336568083781635	1.5184187048161388	1.3806115451692724	2.3808098890212483	1.0998160272736024	6.440485952918967	10.010096880349911	0.8077034537540045	0.9575971731448767
ID37761	37761	0	0.9968342185020447	47.73742494537338	6.617750354885942	0.0	95.0	95	1.28830309017068	1		49915.79128856623	50739.0	35936.0	60555.0	2.7503601E7	5153.566209387652	-0.9810351225035226	-1002.0620391866883	0.0015734877532922842	-0.006865803664556569	1.4297656862091175	1.1588870387262533	-0.7847419951884045	1.2337403374366755	5.214179402473869	9.263154004940217	0.7636213543402618	0.932823129251701
ID33154	33154	0	1.0	46.99203480907776	6.821813381934134	0.0	47.0	47	1.4296917438553536	1		49819.33777777778	50084.0	32196.0	63156.0	3.3628053E7	6000.3042204015765	-0.9810911366932282	-861.5859454650516	0.0017497511914890058	0.0010799073981962383	1.5439968329287177	1.3633549010854518	-0.6670467046865594	1.132498098403758	6.421473448260903	10.31388668255887	0.7585773026657904	0.9595170454545453
ID35714	35714	0	1.0	48.16097327104301	5.745809527391073	0.0	74.0	74	1.2830074624519252	1		49793.43382352939	50300.0	36233.0	63035.0	2.7087628E7	4995.440488971305	-0.9810273440886043	-1030.816271141352	0.002241171852068294	-6.090982675789846E-4	1.483963181496402	1.1313313892579384	-0.64653994997022	1.3116962859748473	5.171401266993237	10.027644883006666	0.64627924720864	0.918143459915612
ID39811	39811	0	0.9936436414718628	47.45804705072444	6.553743070874745	0.0	115.0	115	1.2114363528435599	1		49684.39711934161	50300.0	36330.0	61012.0	2.4146617E7	4774.7012291386445	-0.98129905466023	-1092.0477749439472	0.010838187607515173	0.015927027351789438	1.3926706338876864	1.108053294149936	-1.040539591284083	1.2568625004234115	4.610532379580361	8.983497313373752	0.7179100877816702	0.9229305423406281
ID38277	38277	0	1.0	47.44542663500763	6.94131735072698	0.0	100.0	100	1.3491105808192347	1		50062.06655574042	50774.0	33829.0	60434.0	3.0087302E7	5287.099964904796	-0.9810686653931624	-981.3850105558287	0.0051419263883004255	-0.002519609712585924	1.5349319864610091	1.1925639928945344	2.4091517671227667	1.2870856370025858	5.7180107759125525	10.03928633308953	0.7129337120807036	0.9427899686520378
ID48005	48005	0	0.9742521047592163	47.430984492465626	6.396611733197291	0.0	195.0	195	1.2495527175731516	1		49982.73151750974	50619.0	35098.0	63233.0	2.5691124E7	5179.536339471822	-0.9811607186915796	-1005.1593553903829	-0.012051728592045114	0.003897298560879579	1.5123188062778645	1.0721740358443699	2.495079739040063	1.4105161622262818	4.905226201780342	8.967368435384252	0.7665471550522822	0.930568079350767
ID56709	56709	0	0.9618006944656372	47.395092012795295	6.989311201018208	0.0	277.0	277	1.0680716991508354	1		48785.06133333334	50448.0	36826.0	57730.0	1.8294398E7	5025.060102226392	-0.9815560947243386	-1033.3271287899147	0.014444512066488993	0.009171042046422793	1.0992521306272387	1.0700151543172294	0.5524213248706906	1.0273238899393582	3.583857128044942	7.364741518714143	0.8303200672422401	0.969151670951157
ID39303	39303	0	1.0	47.75154595195325	6.7382879414812065	0.0	110.0	110	1.3316145766612206	1		50179.53231292515	50689.0	32928.0	62933.0	2.9505565E7	5629.739575433257	-0.9810097874793282	-920.898604514558	0.0018549247783513619	0.0019156914900262606	1.481927151288621	1.215359773081786	2.311004134772849	1.219332072782778	5.570663864812561	8.873326291775815	0.8890862919401142	0.9718076285240469
ID53132	53132	0	0.9914042949676514	47.43898224380715	7.1277434794331525	0.0	244.0	244	1.2794648672068571	1		49542.404805914935	50235.0	33454.0	58928.0	2.6802441E7	5292.635122638274	-0.9811672249967058	-975.3575260161875	0.003764892459788922	-0.010641393575918574	1.4151289465057673	1.1920044892865151	-0.7511158730667338	1.1871842423620445	5.142882510006134	10.276634128354125	0.6119482216926269	0.9054393305439333
ID58257	58257	0	0.9913148283958435	47.86476053633053	6.108444089405942	0.0	291.0	291	1.1380245135621048	1		49500.285714285725	50261.0	37421.0	60568.0	2.1136622E7	4757.864915272242	-0.9813027735153599	-1092.0724003186917	0.01977133418695894	-0.013983274467013708	1.3605482963648423	0.9815062938841876	-0.43478512252665985	1.3861839754288723	4.068675996825561	9.015701640512988	0.6290192099176587	0.8925964546402503
ID32658	32658	0	0.996846616268158	47.161298603811225	7.0773108241440035	0.0	42.0	42	1.1887435481410258	1		49343.41327623127	50481.0	33555.0	57718.0	2.3043374E7	5795.762385877917	-0.9812911008575058	-893.0961933291763	0.020971166345534607	-0.0015222712502222856	1.2813262719099405	1.1569702960430377	0.6641702924339417	1.1074841560688409	4.439419837657795	8.104908201499384	0.8492584600069616	0.9589322381930186
ID48535	48535	0	0.9968306422233582	47.542821551695056	6.7261428427318295	0.0	200.0	200	1.2693738246053088	1		50000.792452830196	50779.0	33751.0	61371.0	2.650042E7	5336.786731589376	-0.9812168107550898	-978.8647316838225	-0.0207507257299456	0.0010915926517193	1.497812073343247	1.111002584113928	2.06335673715629	1.3481625468385532	5.062079365209367	10.087997579747638	0.6250703160456534	0.9133790737564328
ID52633	52633	0	1.0	47.41876834012765	6.819937134523332	0.0	239.0	239	1.345742009817538	1		49851.005025125596	50201.0	31650.0	63205.0	2.976105E7	5707.578980657606	-0.9810567009994814	-904.6706033185699	0.0038389831762561098	-0.0030959886399432165	1.503864180526211	1.215294360341499	-0.8167762838397912	1.2374484977480054	5.6894920189254545	9.51737637165898	0.7893122958592815	0.9507545671167593
ID34204	34204	0	1.0	47.28765052957919	6.947461377379799	0.0	58.0	58	1.366936101223693	1		49624.94975688817	50350.0	31979.0	61341.0	3.0618594E7	6125.959178731485	-0.9811701932793792	-844.2177156424731	0.006213767231300986	-0.0015745149923458103	1.5200149176880047	1.2494597404605672	2.4743408007558436	1.216537731041824	5.870110813177064	9.57167818730117	0.8051559126416745	0.9610894941634248
ID35229	35229	0	0.9912716150283813	47.39100712814928	6.95034079850663	0.0	69.0	69	1.1957231539030262	1		49596.34394904462	50563.0	34739.0	59942.0	2.3359878E7	5248.884033424724	-0.9812342736454881	-988.1434843261399	0.0031990070987954213	-0.003197071445353195	1.4463068297945099	1.024043719000341	-0.33870092278577546	1.4123487141802664	4.491704225467464	9.144327042155375	0.6750213585664991	0.9255631733594518
ID32164	32164	0	1.0	47.48207286806352	7.007705121321272	0.0	37.0	37	1.3052206313678185	1		49604.96453900708	50594.0	31637.0	59114.0	2.79772E7	5420.419889828092	-0.9811381438802655	-952.0679411062398	-0.015567101804688444	-0.0028817177418685017	1.452309658671722	1.183248304473268	2.392586925180499	1.2273921316272063	5.352020061244832	10.854830690664327	0.5707967463540847	0.9132197891321985
ID49573	49573	0	1.0	47.339500607395514	6.917387029488525	0.0	210.0	210	1.3763120084676221	1		50109.73003194888	50464.0	32057.0	62934.0	3.1368691E7	5717.6832087656485	-0.9811086218272045	-910.3018378850987	-0.0015602228901116638	-0.002451458574613357	1.4749425267831613	1.3164963968173617	-0.8328407763630068	1.1203543969803822	5.950913957973826	9.122779887114463	0.8985435731160232	0.9667953667953665
ID37287	37287	0	1.0	47.157716132807394	6.980138395520043	0.0	90.0	90	1.3674894046672075	1		49922.817152103555	50412.0	32445.0	62754.0	3.0852301E7	5896.2353390928965	-0.9811000057886463	-879.0344142508128	0.00484976186631979	0.002799571532634032	1.4666931164970975	1.296391699415174	2.289004657845869	1.1313657108100503	5.874863939341577	9.619948057183091	0.7977415685374273	0.952234206471494
ID57255	57255	0	1.0	46.97347003996416	7.004846096188852	0.0	282.0	282	1.4370803808856278	1		49545.023426061474	49867.0	31325.0	63284.0	3.3839251E7	6168.648939234651	-0.9811248009601156	-834.9735008728715	0.005383739349345019	0.014061283326633329	1.5363906690820701	1.3793119394876852	-0.8701743583550418	1.113881947293756	6.488017214564124	9.916751029970358	0.8290544172598215	0.9578947368421055
ID49065	49065	0	1.0	48.50780356125362	6.5359174673165565	0.0	205.0	205	1.4370803808856278	1		49962.74193548389	50247.0	31301.0	62785.0	3.407459E7	5953.64282648907	-0.9811275482709247	-872.550617233165	-0.0010759120915367203	0.010812848245442914	1.529922752222909	1.3901222017894697	2.5010694099901594	1.1005670942119172	6.488017214564124	10.270057589436213	0.7729939586706279	0.9538784067085951
ID50092	50092	0	0.9968326687812805	47.10209618549312	6.9641923073156775	0.0	215.0	215	1.2657930732558327	1		50040.70265151521	50861.0	31795.0	61307.0	2.6421491E7	5592.160173044016	-0.98130682699978	-939.4974112294126	0.031139833600207806	-0.009366081049615668	1.3888355664418586	1.1833960907538235	2.1477205151961583	1.1736016176605504	5.033560608222278	10.806038230193023	0.5416916821556712	0.8936708860759497
ID31661	31661	0	1.0	46.91840288772541	6.993557129773445	0.0	32.0	32	1.280646821146858	1		49802.790055248595	50651.0	32917.0	59589.0	2.7042915E7	5726.010946057114	-0.9811254971917043	-904.2333843575755	9.713297790250808E-4	-0.006665862296201639	1.4304703098498865	1.166452674768848	-1.2251479454495846	1.226342346150784	5.152388762335177	9.055510341818264	0.78957361388416	0.9385281385281387
ID58800	58800	0	1.0	47.13887132843708	7.239453381330509	0.0	296.0	296	1.4360271888197287	1		49743.50073421437	50298.0	29524.0	63400.0	3.3875324E7	6489.906635810998	-0.981167512365408	-798.6626249520108	0.006254972696068312	0.003874193839059376	1.5219679766821828	1.3618197430833232	2.3603445424245244	1.1175987015992768	6.478510962235093	10.108088956168237	0.7967956445000829	0.959183673469388
ID43441	43441	0	0.99479740858078	47.31388064731763	7.017856091554172	0.0	151.0	151	1.1280094360162063	1		49325.315914489365	50801.0	36496.0	57375.0	2.0765958E7	5205.583775639241	-0.9814055455869455	-1000.2199178191897	0.010765078025482105	0.015995880593678753	1.2205966012083185	1.078712692419018	0.5459924771814222	1.1315307679110784	3.9973791043578166	7.981398006555414	0.7885464220851037	0.9666666666666663
ID43954	43954	0	1.0	46.93240977543762	7.07632811404122	0.0	156.0	156	1.2711604177830755	1		49968.81682242998	50872.0	34018.0	61590.0	2.6733317E7	6246.504070974838	-0.9811636991024645	-833.3700470557416	0.03414779387736575	-0.022478443857439006	1.4435807078547709	1.1719275710534707	-0.1094342518900973	1.231800278030071	5.0763387437029195	8.922825244310236	0.8012271999416136	0.9335664335664337
ID36788	36788	0	1.0	48.123177191385416	5.4516248962191085	0.0	85.0	85	1.4002875757442572	1		50027.80709876543	50802.0	31869.0	62118.0	3.2418019E7	6152.3508296335285	-0.9811011488947436	-844.2649321004644	-0.0014712706236830369	0.0017546854585367394	1.5522535706590972	1.2666035348782314	-0.595424795189839	1.2255244264799305	6.160051509212532	10.11628871051954	0.7564004476267895	0.9529411764705886
ID55221	55221	0	1.0	47.37126152817054	6.998714597800593	0.0	263.0	263	1.4078305414580075	1		49617.0427480916	49831.0	31787.0	62717.0	3.2499163E7	6103.48673107899	-0.9810744428972146	-842.8225697260772	-3.352460590914383E-4	-0.005315903169074237	1.518737733736163	1.3219115921739788	-0.8791466077159872	1.148895087029602	6.226595275515747	10.179980849260557	0.7550341234219552	0.9527272727272728
ID44471	44471	0	0.9936472177505493	47.873844498539825	5.746688660173768	0.0	161.0	161	1.2045477987435866	1		50066.90187891441	50750.0	36546.0	61564.0	2.3982046E7	5009.910018982566	-0.9812389106417042	-1045.3638987846873	0.012127117969797306	-0.016242653941636254	1.4481146807629834	1.0296746269131951	-0.8848589741530034	1.4063808536335471	4.558247991770688	8.960214101557584	0.7134623156892786	0.9185823754789268
ID31161	31161	0	0.9936484694480896	47.320906848436664	6.065911354928854	0.0	27.0	27	1.2579998142578037	1		50064.361376673005	50690.0	32638.0	62724.0	2.6183661E7	5277.253342089013	-0.9810801250870522	-983.8682587382281	0.015983429182421894	-0.015995306770475993	1.5002065544307461	1.0743180983948064	2.4375943149238264	1.3964267721750954	4.971769968083566	9.516522225569004	0.6898653915290518	0.940647482014388
ID34745	34745	0	1.0	47.268737465813146	6.941235143495016	0.0	64.0	64	1.2020330824333596	1		49254.617954071015	50553.0	33084.0	58442.0	2.3592962E7	5754.732769930948	-0.9812593214317185	-896.2935530537169	0.018613222347649405	-0.03261853012014364	1.3875309058580827	1.0711249564527916	-1.4024702270300078	1.2953959269636681	4.539235487112627	9.35794581869555	0.6513756582198161	0.8626919602529363
ID41401	41401	0	1.0	48.16425430522503	6.381896714796722	0.0	131.0	131	1.3774108605456366	1		50072.50479233229	50615.0	34089.0	60680.0	3.1345388E7	5626.368052587476	-0.9812236368644205	-930.1600858574722	-0.005430859230490749	-0.002407262362753304	1.5348056280717062	1.2504064339334326	-0.4554513597891029	1.2274454020870897	5.960420210302866	9.934845343499477	0.7588649966370113	0.9407351837959488
ID51130	51130	0	1.0	47.29640706769559	7.137502864790015	0.0	225.0	225	1.3785088366949116	1		50116.607313195556	50761.0	32425.0	60965.0	3.1523346E7	6155.859352377387	-0.9809336395012791	-837.7121191488653	-0.02174497611849503	0.018184543171964003	1.4234582743351163	1.3031296186228947	-1.0324206438289563	1.0923382094863143	5.969926462631895	11.284273906709632	0.5891577661142106	0.9235294117647058
ID42431	42431	0	1.0	48.02751145874914	6.1277873251409956	0.0	141.0	141	1.3023194927919899	1		49819.4290843806	50403.0	36193.0	61995.0	2.7749422E7	5106.5118049170205	-0.9811371173637644	-1014.9065257661299	-0.007492969072480918	0.008618901506391136	1.4772198269524057	1.1707040716143406	2.5604664612449985	1.261821721449551	5.328254430422254	9.524469072383265	0.7380967056286215	0.9326123128119799
ID42945	42945	0	0.9968400001525879	48.08444537925485	6.237791265575913	0.0	146.0	146	1.2525760772251207	1		49918.24903474906	50713.0	35832.0	61173.0	2.5857653E7	5349.380407888994	-0.9812590953164739	-977.18996771654	0.012478157732165734	-9.84664256293528E-4	1.5143267429193537	1.0653922465503252	3.005886186172173	1.4213795414999977	4.928991832602927	8.896175869789143	0.7826385621494013	0.9453053783044669
ID53697	53697	0	1.0	47.58303743811742	6.8560784260764995	0.0	249.0	249	1.3081153358134852	1		49346.81914893612	50190.0	33419.0	60881.0	2.7831606E7	5803.718056084152	-0.9810650665699812	-881.083122460231	-0.006401351795028814	-0.010936209927939788	1.4672960120998866	1.173958102544743	2.4797847853184494	1.2498708505178222	5.375785692067407	10.737086514479602	0.5859747550365221	0.9247751430907603
ID40898	40898	0	1.0	48.35220939377866	6.1512641021187	0.0	126.0	126	1.408367778852666	1		50065.336890243896	50897.0	33152.0	60686.0	3.2842861E7	5689.493331866606	-0.981065189107398	-911.8647757506293	0.004207822101525205	0.009780189884670349	1.5355168909537016	1.310359095117115	-0.5209289783556355	1.1718290785141328	6.231348401680268	10.161084654191859	0.7584234605178405	0.9555393586005831
ID51650	51650	0	1.0	47.230049581301316	7.201977159614411	0.0	230.0	230	1.4397099903691024	1		49975.69197080287	50512.0	29475.0	63451.0	3.4233349E7	6494.799525559008	-0.98126861941379	-806.1970116741852	-0.0059685558499354315	0.006713123653176426	1.529639717970942	1.3703156475437308	2.396540265709848	1.1162681537737653	6.5117828453867	10.314960768858112	0.7690854801304032	0.9593837535014005
ID44995	44995	0	1.0	47.351240380326296	7.08228209348543	0.0	166.0	166	1.4008277059767813	1		50091.02927580893	50365.0	29278.0	64490.0	3.2509078E7	6509.423271997154	-0.9810795588818513	-798.0321882842212	0.0047574547274001	5.387566157614447E-4	1.4678479114773584	1.3501750632809155	-0.8357595783201733	1.0871537709417465	6.164804635377043	9.85311952953906	0.7979610251957254	0.952975753122704
ID45510	45510	0	0.994480550289154	47.7002943048245	6.293141796550861	0.0	171.0	171	1.2386075194033226	1		49996.72189349116	50693.0	35719.0	62067.0	2.5348338E7	4910.851724060247	-0.9811766040591219	-1061.362919732789	0.008736448502365919	0.008685215679535521	1.5045416745814189	1.0512941892648917	2.3360086192135983	1.4311328740753875	4.819669930819056	9.083991136553575	0.7339623078122862	0.9277218664226902
ID33735	33735	0	1.0	48.78745270401247	5.747949714778333	0.0	53.0	53	1.4099782628309292	1		49847.306870229004	50347.0	34582.0	61861.0	3.2649986E7	5787.67880026037	-0.981212386009199	-899.6190994325115	-0.0076952420502830075	0.007622498696448553	1.4891116849713275	1.3633198801068587	-0.29675992802773826	1.0922687380269178	6.245607780173815	10.450005055515321	0.7187064960861547	0.9460043196544273
ID46026	46026	0	0.9299875497817993	47.304327513318725	6.689525515001397	0.0	176.0	176	1.0573942731073818	1		49360.86684782611	50878.0	36033.0	58306.0	1.8164799E7	5120.406140353291	-0.9815757717380031	-1027.1713286489255	0.009156316856851792	0.0030682868165537763	1.1047344285242835	1.0374027828381798	1.5629157485777805	1.0649040534688892	3.5125602355772028	7.571133767223081	0.7700373766045266	0.9535483870967745
ID30670	30670	0	0.9968458414077759	46.98128263692735	6.895363747907821	0.0	22.0	22	1.3524707618167133	1		50223.55298013245	50680.0	31660.0	62230.0	3.0335026E7	5752.071840927563	-0.9811503784832332	-908.9627132868156	0.008057813635174627	0.009859561403478698	1.4991844851006013	1.2530062393764012	2.3958937975144865	1.1964700876882453	5.746529532899655	9.723363065074286	0.763805009245645	0.9710843373493978
ID36303	36303	0	1.0	47.19914480243227	7.084923853685109	0.0	80.0	80	1.3839856514178177	1		49990.48580441643	50335.0	30146.0	64020.0	3.1693968E7	6359.121746067986	-0.981041114237682	-813.5694121401092	0.01075254716949034	0.033101577575926945	1.44328301666792	1.3933719932266457	2.0802950114098007	1.0358203148074585	6.017457724277055	9.798912848732726	0.7875300271590769	0.9547511312217195
ID47568	47568	0	1.0	47.562155826364155	6.8073008338943515	0.0	191.0	191	1.4024468485391886	1		50098.77112135175	50682.0	31048.0	64417.0	3.26143E7	6255.0335256922435	-0.9811714233826389	-834.7469252023234	0.0021288194949394905	0.00606619040615067	1.4928770151589474	1.34372571640975	-0.7486955476803893	1.110998321255404	6.1790640138705815	10.108286476926786	0.7599367988610323	0.9523809523809522
ID41937	41937	0	1.0	47.531173474596066	7.005013527033142	0.0	136.0	136	1.3384143548834089	1		49933.806397306405	50835.0	32719.0	60085.0	2.9660681E7	5572.628036417762	-0.9811465712328038	-932.6273755576735	-0.024814453248662206	-0.004434373609936273	1.4781191805191942	1.213375291165386	-1.006800436538854	1.2181879681261147	5.627701378786748	9.970448965031206	0.7113960981587556	0.9419252187748616
ID47060	47060	0	0.9892296195030212	47.36113675412063	6.871766714807355	0.0	186.0	186	1.113157676466289	1		49407.489051094846	50935.0	36445.0	57350.0	2.0306478E7	5183.841321415185	-0.9814691458294728	-1009.6068592882676	0.004977745506748228	-9.047424521334629E-4	1.1498749949830034	1.1011248983340305	-1.2645260564840564	1.0442729945737586	3.8928103287384705	7.223659708879682	0.9374725276274617	0.9784946236559141
ID40406	40406	0	0.9957814812660217	47.12901449773324	7.173564356499392	0.0	121.0	121	1.1212830228167903	1		49283.58752997604	50660.0	37022.0	57708.0	2.0551256E7	5057.5319063062425	-0.98144851283227	-1031.0565120721185	0.03577387236815244	0.01084325296899596	1.215402795184248	1.0889487861295197	0.05768726791733525	1.1161248450482113	3.9498478427126624	8.402823169799522	0.702974839677971	0.9295302013422821
ID54233	54233	0	1.0	48.0777629817243	6.62807040413716	0.0	254.0	254	1.3063792828444185	1		49620.21201413428	50431.0	34231.0	61060.0	2.808504E7	5501.045877156551	-0.9811872878939315	-940.9008217400217	-0.014730635208459235	0.018926938853986428	1.4242982150887304	1.2109287643777413	-0.6176998719655417	1.176203140091922	5.3615263135738696	10.967820260325567	0.560089790765373	0.9223221586263287
ID56282	56282	0	1.0	48.434573690244484	5.790680615900441	0.0	273.0	273	1.272350086192999	1		49603.30149812736	50539.0	37547.0	59860.0	2.6488163E7	5123.32381566746	-0.9811068754825167	-1005.5445240172925	0.00738496944703499	0.011529223929571831	1.4204980968832728	1.173801137270947	-0.6045915677978652	1.2101692968077105	5.085844996031952	10.134758856085835	0.622223120480813	0.9264069264069265
ID46556	46556	0	1.0	47.188122844037075	7.038185385987231	0.0	181.0	181	1.3807021695643618	1		50062.48571428572	50588.0	30530.0	64890.0	3.1539366E7	6204.134714097529	-0.9812933768261989	-846.5734722266743	-0.005960903416964653	0.009858232049308002	1.4763113888923292	1.3294137949871592	-0.879553859133371	1.1104980213527789	5.9889389672899584	10.464147889847732	0.6873089724952115	0.9388971684053647
ID57821	57821	0	1.0	47.82381189289977	6.474981396633506	0.0	287.0	287	1.3247798972641873	1		49769.729776247834	50318.0	32551.0	63939.0	2.8916213E7	5513.420684952948	-0.9810488012527301	-934.6049403062474	-0.007633055633801099	-0.006667206831903112	1.523074262745506	1.1737337215072803	2.365840682811288	1.2976318519583907	5.513626350838371	8.969287020143978	0.8612541979595173	0.9674728940783984
ID52190	52190	0	1.0	46.99746787840187	7.228872836756419	0.0	235.0	235	1.4307495995264339	1		49790.27286135695	50508.0	30576.0	60092.0	3.3757805E7	6072.2906044924375	-0.9810192085724917	-847.5886812499751	0.0038082991212209233	0.002397369544326867	1.5322244772747344	1.3422636478900813	-0.6756316899664604	1.1415227400989771	6.430979700589937	10.20488103608972	0.7760167764188425	0.9568599717114572
ID35809	35809	0	0.9881476759910583	47.52723787592521	6.6646880048589825	0.0	75.0	75	1.231870914337036	1		49746.77888446211	50687.0	34867.0	59773.0	2.4972883E7	4948.120535238593	-0.9811060593912239	-1044.1144414864318	-0.004233721321035909	-0.008012170192052229	1.3934831450649972	1.108381712125324	2.5513794429550796	1.2572231477845213	4.767385543009381	10.00869674447256	0.5980466718096409	0.9227230910763571
ID37857	37857	0	0.993617057800293	47.522922488224594	6.495104962317008	0.0	96.0	96	1.1900156122269165	1		49764.80296610172	50694.0	34941.0	59772.0	2.3488987E7	5151.228457503359	-0.9811163975917369	-1003.8692691491434	-0.015290873769601802	0.021164508872316936	1.3518384009800202	1.0515725100267364	-1.0372156472696332	1.2855398825000186	4.448926089986824	8.982308639033072	0.6929295903921658	0.9473684210526319
ID29666	29666	0	1.0	47.339490149007354	6.857918175568485	0.0	12.0	12	1.3730101756219857	1		50198.65168539326	50762.0	31426.0	63946.0	3.127376E7	6225.588660995002	-0.9810568788285816	-835.1880572264067	0.0019064028416911022	-0.00570502802302625	1.5021021218125907	1.279504553079264	-0.7034569991331031	1.1739716894305863	5.922395200986736	9.77787664981376	0.7784274460140781	0.9525993883792047
ID33257	33257	0	1.0	47.061826083961456	7.04650842656601	0.0	48.0	48	1.3602789053158546	1		49756.75081967213	50375.0	32323.0	61549.0	3.0351618E7	5816.137548278935	-0.9811897163753712	-892.4933386861428	0.011197511542790268	0.004695024643270835	1.430840793893743	1.319819334098563	-0.4948179172954698	1.0841186796759632	5.813073299202875	10.674690074500285	0.6410694980914007	0.9237160120845924
ID48106	48106	0	1.0	47.64883384010249	6.833721585960876	0.0	196.0	196	1.392703757482368	1		49984.88767550701	50814.0	32399.0	63111.0	3.2040313E7	6075.568233958735	-0.9811760913410429	-857.6675202034855	3.9857913081339623E-4	0.00625660564852976	1.5141466680043547	1.298916788990775	-0.8209373867698434	1.1656995127307639	6.093507742909299	9.601583153471488	0.8305992535602424	0.9552906110283165
ID28652	28652	0	0.992409884929657	47.3822299502147	6.380669064180504	0.0	2.0	2	1.280055980598155	1		50251.94063079776	50861.0	35072.0	60993.0	2.7085796E7	5052.441060450997	-0.9811160586775381	-1033.4972364214984	0.0071964139592282095	0.01348478478201419	1.4559479057726785	1.1251268821007676	2.338710276832809	1.2940299702503084	5.147635636170649	10.3239089260332	0.6069170432744283	0.9209183673469392
ID39404	39404	0	1.0	48.31372602944765	6.492188028427091	0.0	111.0	111	1.331046360472917	1		50066.96068376073	50665.0	35991.0	59705.0	2.9289172E7	5191.329419055416	-0.9811985157894662	-1006.6242397599809	-0.011541796216685569	0.01760770293941686	1.5561427250267839	1.1669974379961392	-0.5026750389205281	1.3334585615704944	5.565910738648048	9.70693835197983	0.7423035855069231	0.9413183279742767
ID39916	39916	0	0.986926794052124	48.36643370266585	6.026511849358803	0.0	116.0	116	1.1669063131202146	1		49602.966814159314	50818.0	38016.0	58178.0	2.2420541E7	5288.555183197534	-0.9812416000222849	-981.2524821506631	0.07038262198729617	-0.03998598095847998	1.3608590869237014	1.0761034314524647	3.0281708038415003	1.2646173659040278	4.27781354806426	10.028500132780415	0.5345148143674738	0.8563273073263561
ID38382	38382	0	0.9697674512863159	47.6201072654444	6.379463788644277	0.0	101.0	101	1.125995731162542	1		49837.25714285719	50375.0	37346.0	59832.0	2.0931648E7	4543.672551835362	-0.9812128422304898	-1145.7219767377574	-0.012417367968553007	0.002527344541522819	1.4019883662270713	0.9319551551648576	-0.9941294255349875	1.5043517474604962	3.9831197258642703	8.449060909476835	0.7011587253782454	0.9198682766191001
ID38894	38894	0	1.0	47.427459998345476	6.824830678973699	0.0	106.0	106	1.3167612682324359	1		50090.812609457134	50699.0	34281.0	61307.0	2.8601854E7	5244.587208172009	-0.9810906353172255	-991.0805522476278	-0.00847130274700983	-0.0015698303150080389	1.4876774908059502	1.1916002966093584	2.605485583202915	1.2484702253256108	5.447082584535154	9.523241947668463	0.7547518521698848	0.9317073170731717
ID34289	34289	0	1.0	48.00397059137089	6.477726133657515	0.0	59.0	59	1.3338850208958866	1		49747.938775510214	50213.0	32303.0	64101.0	2.9251788E7	5849.087336573277	-0.981087618724673	-882.4265388180033	-0.00967512129499178	-0.01010876607433234	1.4601592139407864	1.2424641307948954	2.3706371229601606	1.175212368510482	5.589676369470628	9.30200323694088	0.8117897347875491	0.9483870967741934
ID35318	35318	0	1.0	47.37365659692377	7.040635783112804	0.0	70.0	70	1.3807021695643615	1		49808.94164037856	50242.0	30012.0	63790.0	3.1578869E7	6292.864821123708	-0.9810144947308157	-817.9790323644664	0.001259567180344923	0.009634398285871435	1.4594255789612876	1.3394840794624672	-1.0039676336023236	1.0895430571649294	5.988938967289958	9.946146101746672	0.7607642263391088	0.9559939301972689
ID56822	56822	0	1.0	46.97075575391747	7.01460085928859	0.0	278.0	278	1.4024468485391897	1		49556.87384615381	50052.0	31588.0	62151.0	3.2211968E7	6025.0474820748395	-0.9811182698175965	-854.7773384949498	0.011422853567816072	0.008695555662518941	1.517603018967559	1.3281166120145207	-0.6847616054795646	1.1426730192506367	6.179064013870592	9.651678169249525	0.8335408609488996	0.9579955784819453
ID52730	52730	0	1.0	47.426100034621186	7.193169574172376	0.0	240.0	240	1.411050897647782	1		49713.97116843705	50362.0	29865.0	63413.0	3.2761507E7	6787.650270767904	-0.9812122270593464	-765.0267883917627	-0.007957001811102586	0.009553667367906816	1.5013366242107211	1.3521850357706189	-0.6409834942582213	1.1103041259106228	6.255114032502841	10.040503199103547	0.7797118555253096	0.957787481804949
ID58363	58363	0	0.9724408388137817	47.409341173498	6.980881952719003	0.0	292.0	292	1.1138370525908499	1		49077.055825242736	50634.0	35038.0	57065.0	2.0219747E7	5280.621414649652	-0.9814480345228835	-983.3335260579801	-0.010173264818194387	-0.00912553814597056	1.14015588739836	1.1170413811407816	0.6162147992845846	1.0206926141213968	3.8975634549029863	7.370167999683179	0.9016713770334978	0.9750297265160524
ID53244	53244	0	1.0	47.61891446785517	6.935226753179729	0.0	245.0	245	1.3724590978652405	1		49657.45176848869	50227.0	32405.0	63887.0	3.0886935E7	5641.705266931802	-0.9810856751160124	-913.1037390670449	-0.005684308473668497	-0.001753417355153099	1.5205170186344916	1.259958346072885	-0.660870855669991	1.2067994337858325	5.917642074822212	9.407265845127057	0.8402948914245847	0.9703819173811381
ID48639	48639	0	1.0	47.14568481669993	6.953870682676232	0.0	201.0	201	1.268777734492794	1		50105.75375939851	50902.0	32023.0	62299.0	2.6656261E7	5782.387394389915	-0.9811141992028253	-900.3151698982194	0.02392557321090068	0.007492687196684663	1.3805884705876077	1.1905663114384157	-0.7809031004434799	1.159606531214218	5.057326239044858	10.52982037565397	0.5731772026078967	0.8829875518672201
ID40452	40452	1	1.0	33.586733776692945	34.63172239280845	0.0	121.0	121	1.404064123935526	1		47445.9892473118	47971.0	31095.0	63112.0	3.0887339E7	5931.532934686348	-0.9811181167287366	-831.263176282138	0.027066232871105204	-0.0020533082838073893	1.4532863966444123	1.4119980348151122	1.7323565475012586	1.0292410901511675	6.193323392364134	10.475040152734866	0.7092873741160314	0.9455732946298984
ID41989	41989	1	1.0	33.52348037002556	34.25366039821687	0.0	136.0	136	1.4056795386104783	1		47439.77929984781	48083.0	31513.0	62739.0	3.1167935E7	5927.669792267129	-0.9811601575265795	-833.5876849238452	0.0027841161855250954	0.0019250223919437728	1.532986939638227	1.3148088903878528	-1.2268134411157	1.1659389823459547	6.207582770857678	9.837760951598266	0.806008927756526	0.9477503628447024
ID29191	29191	1	1.0	33.10782154772129	34.463113247290885	0.0	7.0	7	1.3763120084676224	1		47586.411200000024	48143.0	31707.0	62063.0	2.9741507E7	5813.123659031765	-0.981111177183328	-850.3872062746709	-0.010051776106929635	0.002094545395095302	1.4959471705303742	1.296319965193581	-1.0173294783570213	1.15399531805173	5.950913957973829	10.391867443675686	0.6924785707004721	0.9399399399399397
ID55817	55817	1	1.0	34.02326612772693	34.96162851119488	0.0	268.0	268	1.4002875757442577	1		47095.713178294536	47934.0	31997.0	58927.0	3.0376735E7	5842.343041999552	-0.9811165983716374	-837.654088952795	0.005254587023616398	-5.88265555435599E-4	1.49452886254318	1.3440584131792215	0.06997699581258175	1.111952313893886	6.1600515092125345	10.067884712813404	0.7636911187883859	0.9494505494505499
ID46602	46602	1	1.0	32.73624584692408	33.6669928997162	0.0	181.0	181	1.3613906986402498	1		47472.278688524595	47977.0	32919.0	58640.0	2.895809E7	5016.055740960743	-0.981105333322575	-982.8429389646345	0.0073101324907612845	-0.0023071694080635244	1.5581967447415148	1.2113844369707738	-1.2161503185978568	1.2862941748186818	5.822579551531903	10.384684161487016	0.6784825928395254	0.9080800593031867
ID35851	35851	1	1.0	32.732518295447825	33.65377733687341	0.0	75.0	75	1.4553878753864653	1		47259.83834048643	47808.0	31145.0	58995.0	3.3034627E7	5378.941298343081	-0.9811619692853271	-915.2308027737377	0.0156615228595211	0.0021130126344446674	1.6543496958570167	1.2947723664856223	-1.0600367805705375	1.2777147077577726	6.6543766303221785	10.386742907359087	0.7751013220449785	0.9364548494983277
ID56333	56333	1	0.996828019618988	33.45888599806444	34.106406369593564	0.0	273.0	273	1.3652748454737207	1		47064.15772357719	47720.0	32340.0	61547.0	2.8944457E7	5478.669129700884	-0.9811105126567087	-892.3659101568085	-0.004592004773392055	0.0010737672559055502	1.4792811482967168	1.2908769854974818	-0.911789386993916	1.1459505165216244	5.8558514346834984	9.704417977780691	0.781377545244298	0.9411764705882355
ID54286	54286	1	0.9968053102493286	33.46133574067308	34.20969637956714	0.0	254.0	254	1.30927142559796	1		46812.98236331569	47700.0	32844.0	58433.0	2.6542961E7	5299.788902360393	-0.981139383040112	-918.9937290980737	-0.007160697482054873	6.130117278281143E-4	1.4642024126173108	1.1799241471422606	-1.2616841364728852	1.2409292717362919	5.385291944396437	9.885633348293887	0.6924845982471795	0.9402489626556016
ID52242	52242	1	1.0	33.217368620210685	33.67362641604032	0.0	235.0	235	1.3981249681591235	1		47439.80030959749	47928.0	32257.0	59465.0	3.0646111E7	5324.965811622234	-0.9810803488030508	-923.9478846227125	-7.977977943235561E-4	0.00911838703952519	1.538095902146892	1.2897295185542603	-0.7734642738575541	1.1925724580383656	6.141039004554463	10.129691380009886	0.752071778154178	0.9513991163475697
ID37907	37907	1	1.0	33.392306722136155	34.552675285333954	0.0	96.0	96	1.366936101223692	1		47333.506472491914	48040.0	31217.0	62474.0	2.9252107E7	5775.934476791173	-0.9811256838560373	-851.9808547611211	0.0027890900237141697	-0.005011135193246505	1.4389167317396596	1.3050989346801116	-1.270658747077252	1.1025345998710416	5.870110813177056	9.869435483828155	0.757306246286243	0.9456355283307811
ID38422	38422	1	1.0	32.37840746858946	34.19903734884456	0.0	101.0	101	1.4249216746937918	1		47541.69571639588	48046.0	31708.0	63736.0	3.2185728E7	5894.6922328227265	-0.980957433708251	-830.9372246418068	-0.011854160583420703	0.006651105821316019	1.5266578732101928	1.3410660256811935	2.3523323208743934	1.1383912827369764	6.37869531278025	10.609762952646417	0.7120825779652928	0.9661627069834412
ID57878	57878	1	0.996815025806427	33.001913383393976	34.21617177389886	0.0	287.0	287	1.3378490267251864	1		47167.133445945954	47530.0	33073.0	61171.0	2.7922943E7	5475.511659170179	-0.9809726322285888	-888.2249116368308	0.0011646064638679038	0.005554680332802468	1.4614789640246488	1.2301848703307707	2.1128347888529433	1.1880157196468268	5.622948252622235	9.71219530930552	0.7490988598905581	0.9433811802232858
ID29719	29719	1	1.0	32.63212021685047	34.28600360808579	0.0	12.0	12	1.384532141331087	1		47628.56964006262	48200.0	31436.0	63969.0	3.0434656E7	5877.328838319983	-0.9810755767253858	-840.2283980064914	-0.008029184319214962	0.0015232388326763388	1.5231220448400369	1.280355837422597	2.248566069571038	1.1896083887945847	6.022210850441569	9.495486670463757	0.8393273287855274	0.9627659574468083
ID34327	34327	1	1.0	32.57021007336419	33.95888914916498	0.0	59.0	59	1.449659004831495	1		47159.22844827583	47660.0	33524.0	60986.0	3.2822823E7	5560.051858186389	-0.9810456630803355	-878.00799541572	0.02240308859657913	-0.004503508151827387	1.5853886760893294	1.3697130187912832	-0.9290436628471794	1.1574604711637855	6.602092242512498	10.439133717759832	0.7613117464210929	0.9423337856173671
ID39447	39447	1	1.0	32.6676424830776	33.87805899232204	0.0	111.0	111	1.4360271888197285	1		47602.234948604986	48076.0	31649.0	60499.0	3.2417122E7	5518.26115467441	-0.9811039995869563	-895.7776981308093	0.01057182316704437	0.00740422890905531	1.5958222777056545	1.3037153491730826	-1.0487271545678647	1.224057290357016	6.47851096223509	10.416938080809583	0.7502480868242246	0.9478442280945755
ID39961	39961	1	1.0	32.25021546359151	33.855612143331555	0.0	116.0	116	1.5099805766980783	1		47547.185185185124	47831.0	31609.0	62648.0	3.5945672E7	5894.443767417785	-0.9810187455593926	-833.8047666710459	-0.008984179621451982	-0.004881719726551918	1.5837931291580347	1.4504249514735026	-0.7822498526781001	1.0919511054667406	7.162961129925369	10.18909017482673	0.8670250531484817	0.9716312056737583
ID33306	33306	1	0.9968356490135193	32.580531768892726	33.84646710915504	0.0	48.0	48	1.4291625223884499	1		47280.20029673589	47811.0	34163.0	56796.0	3.1866855E7	4827.165841296094	-0.9809997308715035	-1011.4076156664161	0.002559710740533988	0.006364662070459661	1.6010579473755657	1.303515840075762	2.11370558789977	1.2282612133677717	6.416720322096383	10.192546100599975	0.7761713459770179	0.9480337078651682
ID48154	48154	1	1.0	32.600398154132485	33.82638370577547	0.0	196.0	196	1.439709990369102	1		47514.73099415206	47890.0	31865.0	62219.0	3.2500076E7	5549.002838744696	-0.9811199865102077	-889.9449563963192	-0.0026467370588023798	-0.007733444499329916	1.582224875524784	1.3530462620880257	2.1325406832764724	1.1693797321335409	6.511782845386696	9.856600738208154	0.8422779733199167	0.9560362875087222
ID28700	28700	1	1.0	32.660632210759175	33.90319105702974	0.0	2.0	2	1.4360271888197282	1		47710.148529411796	48062.0	32017.0	62920.0	3.2442901E7	6001.867107626757	-0.9810673119685009	-823.83628512839	0.01772929926448372	0.002041972292911838	1.5670147166932658	1.341386682337175	-1.0997639758313311	1.1682050651963878	6.478510962235088	9.883146568612112	0.8334788615570871	0.9551506657323056
ID38941	38941	1	1.0	33.77495659828208	34.52177809170648	0.0	106.0	106	1.424390680945266	1		47421.32786885248	48231.0	30724.0	61421.0	3.1819711E7	5936.49457119554	-0.9811531324112626	-831.7087044697288	0.014523709963764037	0.0040984447060813615	1.487041016651163	1.4035605697591838	1.5448541749253382	1.059477623332139	6.373942186615742	10.007398504812086	0.7997893111140757	0.9647482014388491
ID35362	35362	1	1.0	33.723575949318466	34.5932760558566	0.0	70.0	70	1.442334805657418	1		47094.24637681155	47633.0	30763.0	61585.0	3.249503E7	5946.492221622999	-0.9812100869869781	-827.1308640564694	0.015375832360457493	-0.004933505677271166	1.5031876079937057	1.4297387147515037	1.1034287893413437	1.0513722489881432	6.535548476209276	9.724713339508108	0.8684369387924844	0.9724186704384721
ID52774	52774	1	0.996837317943573	33.43982795036907	34.37440998336121	0.0	240.0	240	1.3350187950239902	1		47023.53480475387	47680.0	31924.0	61615.0	2.7696862E7	5622.833221151522	-0.9811186050325202	-869.1155098597725	-0.007940625812764873	0.005825681604529779	1.4203778962038942	1.2733722688508218	-1.149356947158993	1.1154459155025735	5.599182621799655	9.41833083607413	0.7932071368260011	0.9507667473769172
ID56871	56871	1	1.0	32.40371283926817	33.56002020552254	0.0	278.0	278	1.4543479410804832	1		46987.85285714283	47629.0	32398.0	57164.0	3.2891497E7	5187.844607144138	-0.9811374390314387	-942.2319538026152	-0.02188086582308488	0.021393754363966108	1.5406230223225394	1.3451401807715555	-0.7705862785319153	1.1453252563155591	6.644870377993146	12.073566654690875	0.5728292809595285	0.9282868525896416
ID48685	48685	1	0.9968419671058655	32.72581212029166	34.1826726700244	0.0	201.0	201	1.3691479733843255	1		47540.043408360165	48097.0	31917.0	61887.0	2.9569907E7	5588.581167155113	-0.9811390592532596	-885.0243532861415	0.003923259484568588	0.011340443067943403	1.5307669726764668	1.2726873617625252	-0.9276407670862256	1.2027831961468771	5.889123317835122	9.775039256050318	0.7745036917032141	0.923937360178971
ID53296	53296	1	1.0	32.17251943700141	33.919014141305176	0.0	245.0	245	1.482170082797864	1		47004.69793103447	47517.0	32844.0	57962.0	3.4078406E7	5420.315773716979	-0.9811179304997726	-901.1940060985427	6.485911356851434E-4	0.006078877572615114	1.6024143992851705	1.3799971633055867	-0.6597781481843801	1.16117224143187	6.9015391908769965	11.636112464747168	0.6405307772946292	0.926611359285258
ID32817	32817	1	1.0	33.84123231148926	34.63682010909433	0.0	43.0	43	1.4418102248778717	1		47091.23391812869	47763.0	30771.0	59633.0	3.2210404E7	5874.153143858347	-0.9812492449221866	-839.0452356186313	0.03552071763975323	-0.01801950409876739	1.5028256036492438	1.451170611523996	0.867939524899336	1.035595395686108	6.530795350044765	10.454996504201707	0.7508067268047321	0.9436813186813191
ID37426	37426	1	0.9840270280838013	32.74364096761793	34.19610853684954	0.0	91.0	91	1.3190572791622315	1		47178.63888888889	47900.0	34338.0	57229.0	2.7174896E7	4976.606698455394	-0.981104781785501	-984.4769760765547	-0.020520414409993935	0.027027495581409784	1.4733818402464456	1.167590072848521	-1.1524992139299406	1.2618999377511813	5.466095089193214	10.84966516853807	0.5835181582949379	0.9105304829770381
ID58420	58420	1	1.0	33.59364254497299	34.56496291189376	0.0	292.0	292	1.353029980679483	1		47167.81848184812	47845.0	31504.0	62091.0	2.8583698E7	5716.9225571124825	-0.9811910914524042	-860.8024187232451	-0.008191229527624376	-0.014186583204361808	1.4371354264990666	1.3044713936972183	1.948113631425255	1.101699457299591	5.751282659064161	9.883791547695372	0.7398223064642943	0.9431021044427126
ID54837	54837	1	1.0	32.28588564369338	33.97407904021227	0.0	259.0	259	1.4755201058309075	1		47128.296809986125	47576.0	32563.0	61356.0	3.3979502E7	5669.429128924057	-0.981045464463468	-860.4950912428723	-1.5699931666834395E-4	-0.003222899858172435	1.5524125488728069	1.4238393065149315	2.4459364883134413	1.0903003883721811	6.839748550738292	10.820569655079264	0.7340907470604051	0.9479578392621867
ID50230	50230	1	0.9968249201774597	33.10718036703695	34.27888533987976	0.0	216.0	216	1.3479886591442547	1		47522.62207357856	48030.0	34473.0	61535.0	2.8418528E7	5509.352547724946	-0.981161124849607	-898.4940200480552	-0.007734636395205652	0.024521372083740965	1.4578545006872066	1.2579152036047925	1.9675556417615159	1.1589449722123164	5.708504523583523	9.82239005871734	0.7435289118866677	0.9479084451460142
ID44089	44089	1	1.0	32.16271684315862	33.607562181442425	0.0	157.0	157	1.53137158295711	1		47450.628534704396	47756.0	32926.0	59155.0	3.6916589E7	5549.241522214954	-0.9810868299355255	-887.1181321576295	-0.0026873509811382954	0.0019561241406636683	1.6130564746340659	1.4689449563826442	-0.8092550942569281	1.0981054583599266	7.367345554999555	10.790798646776533	0.7950853049056497	0.9687499999999996
ID49211	49211	1	1.0	32.67172042019688	33.97564968440591	0.0	206.0	206	1.4238594891755554	1		47567.274217585684	47974.0	32538.0	62714.0	3.1917641E7	5695.428300897362	-0.9810821787510587	-866.2557720907718	0.003331008743969673	0.005579530141230683	1.5954574568735411	1.2956848973540613	2.1112103243955183	1.2313622394855803	6.369189060451222	9.959296115912792	0.8069315830981328	0.9530583214793739
ID32316	32316	1	1.0	33.40453129412797	34.34832242874072	0.0	38.0	38	1.3236373529401555	1		46981.58304498265	47574.0	32626.0	60030.0	2.7155355E7	5305.75432274239	-0.9812469627084084	-926.6531652988764	-0.004990531208659823	-0.006099297229752625	1.4475645485841664	1.212781477582163	-1.3886333714115848	1.1935905811078793	5.504120098509336	9.782859015237308	0.7227135145690375	0.9234449760765547
ID50756	50756	1	0.9936568140983582	33.368365198736626	34.019337500702946	0.0	221.0	221	1.3304779016127064	1		47457.70989761089	47993.0	33701.0	60494.0	2.7810218E7	5109.394416536163	-0.9810714195103293	-962.8306830736736	-0.016326659209696556	-0.009744566818932281	1.4763970728712819	1.231226372324495	-0.8994547084264228	1.1991272328612623	5.5611576124835205	9.712971130700568	0.7407486558417964	0.9359999999999999
ID31301	31301	1	1.0	32.65750033485474	33.597355655265694	0.0	28.0	28	1.4365538813695566	1		47622.09224011716	48138.0	31717.0	61214.0	3.2525889E7	5685.565317129884	-0.9810456651595939	-867.0526882304447	-6.475903610990953E-4	0.002576674848218381	1.624786686671809	1.2879543507648006	-1.0245196656558342	1.2615250577064272	6.483264088399614	9.896926662020972	0.8317692722116007	0.9605633802816909
ID43077	43077	1	1.0	32.813560701342766	33.726098350666255	0.0	147.0	147	1.4196027995632166	1		47729.88738738736	48298.0	31715.0	60563.0	3.1788105E7	5492.632166924519	-0.9809641903535953	-895.6156834177658	0.013574426269525822	-0.0031647862557832524	1.6006213122571242	1.285237882093971	-0.809975596328498	1.245389149010544	6.3311640511351035	10.041093339597714	0.7890988720663062	0.9480427046263343
ID34887	34887	1	1.0	32.56052523568575	34.17731653779348	0.0	65.0	65	1.3801541631250074	1		47075.51196172253	47749.0	32700.0	59491.0	2.9516346E7	5318.213001395426	-0.9811055546689802	-919.2653857692808	-0.005289180359159118	0.0020560830101532903	1.5237555378824739	1.2549149563123327	-1.0718804203605075	1.2142301199119903	5.984185841125438	11.31605865534193	0.5872520702305427	0.9353640416047545
ID36935	36935	1	1.0	33.19033396896353	34.25656493089249	0.0	86.0	86	1.3691479733843253	1		47392.8887096774	47974.0	32958.0	61776.0	2.9383591E7	5809.289181451839	-0.9811058872964877	-847.2460657116214	0.0019234286343012335	0.0022462881063240255	1.4899637389727367	1.2772484551184602	-1.1213353572774292	1.166541821210931	5.889123317835121	9.702465914020367	0.786133423309214	0.9436405178979439
ID43592	43592	1	1.0	33.33779756214155	34.21473245217487	0.0	152.0	152	1.3834389456285934	1		47494.02053712482	47959.0	32331.0	63314.0	3.0063715E7	5817.670535534008	-0.9811135542400032	-848.181603085469	0.002281170142309646	-0.0021003578512879197	1.510787879784851	1.2859424315227477	-1.1937769181355395	1.1748487667491094	6.012704598112529	10.190507749046391	0.7275922835716215	0.9356508875739644
ID49736	49736	1	1.0	32.358176210097156	33.970330835231934	0.0	211.0	211	1.4496590048314952	1		47469.339080459715	47973.0	34153.0	60592.0	3.303866E7	5447.588096491113	-0.9811348702303276	-906.3748215233876	-0.004884375851336739	0.007307363553560335	1.5823414681743486	1.341605934941325	-0.8948073031401289	1.179438333539835	6.602092242512499	9.766036869940205	0.8698707603140987	0.969295184926727
ID42570	42570	1	1.0	32.40641853561195	33.532106698718756	0.0	142.0	142	1.4698697034697896	1		47578.77591036412	48131.0	33953.0	59239.0	3.3971246E7	5394.132183607435	-0.9810887485123047	-915.1867008955264	-0.012577092923908266	-0.008742894158589191	1.6417707852208503	1.3242913850169578	-0.975513705066357	1.2397353058366585	6.787464162928622	10.325630689227463	0.7999894099088685	0.9571045576407505
ID51275	51275	1	0.9968344569206238	33.20732549646869	34.473287190010645	0.0	226.0	226	1.3378490267251868	1		47509.008403361404	48089.0	34297.0	59349.0	2.826786E7	5423.910455991079	-0.9810875959398015	-908.7710791709808	-0.014213011862955881	0.01738226266979703	1.413852715461323	1.2670456590060832	-1.3247997288172302	1.1158656402093674	5.622948252622238	10.31879867270765	0.6636142031221574	0.9366587490102932
ID31822	31822	1	1.0	32.90100124374833	33.99213195066019	0.0	33.0	33	1.378508836694911	1		47414.535999999964	47864.0	31369.0	62880.0	2.9634085E7	5676.458523101104	-0.9810598387707081	-865.3182386019703	-0.015941620809751183	0.004828167295667021	1.5079037249455625	1.261440245020389	-0.9368880368686727	1.1953826040496986	5.969926462631888	10.058056541831727	0.7415675205500343	0.9587786259541982
ID57427	57427	1	1.0	33.92019607236603	34.48354707557656	0.0	283.0	283	1.364720644174057	1		46863.525974025986	47841.0	31619.0	59411.0	2.8867932E7	5712.571163682537	-0.9811977696883969	-856.210438183552	0.009769242930229056	-0.009301563645370353	1.4208993947097421	1.3294083196130118	-0.9353366363806926	1.0688208985508405	5.851098308518999	9.898121006725548	0.7504845247693589	0.9425727411944863
ID41047	41047	1	1.0	32.631662160643835	33.82738752577909	0.0	127.0	127	1.440760490319432	1		47533.438136826735	48003.0	31881.0	61330.0	3.2655472E7	5516.230757355759	-0.9811299812252336	-896.0680929002779	0.04065621293259638	0.005440071054421412	1.60930725933032	1.3519378967047686	2.128072888580055	1.190370699166631	6.521289097715733	9.74997415571493	0.8620578054482011	0.9621318373071527
ID55383	55383	1	1.0	33.1419557108325	33.9626319119941	0.0	264.0	264	1.3872613616838985	1		47086.865203761736	47536.0	31949.0	62694.0	3.004142E7	5527.45869405231	-0.9811243477753946	-885.5770527762995	-0.003535040032204031	4.6898651456764653E-4	1.489002763201411	1.3188488461337775	-1.0812399376522481	1.129016996577312	6.045976481264141	9.370717471570078	0.8652281275387487	0.9680365296803644
ID45144	45144	1	0.9968351721763611	32.603720263797214	33.91981566311415	0.0	167.0	167	1.3807021695643613	1		47575.578446909596	48056.0	32580.0	60674.0	3.002019E7	5526.657202856348	-0.9810388366732584	-890.7847354467334	-0.019047361408129574	0.03368286486174009	1.5518614361938163	1.2577276444756904	2.2949242064618747	1.2338612759368437	5.988938967289955	10.139778476694499	0.7319860712924114	0.9516616314199394
ID30297	30297	1	0.9968360066413879	33.166175812454824	34.42595526051779	0.0	18.0	18	1.3730101756219857	1		47601.9727564103	48178.0	31532.0	60868.0	2.9703631E7	5660.403415473304	-0.9810598042930107	-871.2014365008777	5.60080084398033E-4	0.009754966366042096	1.4859126510284415	1.282150595305699	-1.1272963781382535	1.158922092668966	5.922395200986735	9.604987304886023	0.8067029741782005	0.9482496194824962
ID44633	44633	1	1.0	33.13378005888852	33.97719416220674	0.0	162.0	162	1.3752122783611596	1		47654.322632423726	48191.0	31724.0	62899.0	2.9688643E7	5821.816689225411	-0.9810393635092906	-847.0465756686377	-0.0036342553310721487	0.014150751167868658	1.4696613198039616	1.2895827062414196	2.257186106031615	1.1396409960299436	5.941407705644794	9.632905394283556	0.8046085237891376	0.9615384615384613
ID58970	58970	1	1.0	32.752274210010135	34.10216308105993	0.0	297.0	297	1.354706252204829	1		47177.478547854815	47470.0	33693.0	61336.0	2.8589552E7	5328.554826673118	-0.9811808092362412	-923.2161297364032	-0.008136983711535982	-0.010077596310930168	1.4937158712316703	1.2527265988865988	2.1531472613407665	1.1923718012847004	5.7655420375577044	9.446403764750867	0.8119270264464409	0.9521193092621664
ID33884	33884	1	1.0	33.04299418210723	34.191900704040506	0.0	54.0	54	1.3423649856492388	1		47187.18181818177	47716.0	34096.0	59784.0	2.8029186E7	5303.647879871506	-0.9812092786775539	-929.1750682036225	-0.010426325873592743	0.017737344308667143	1.4510549529998782	1.2489786348562733	1.9412412850546248	1.1617932545073992	5.6609732619383575	10.085253909466285	0.6994026836708849	0.940015785319652
ID36444	36444	1	1.0	32.31964668642979	33.89491597030944	0.0	81.0	81	1.4423348056574181	1		47215.85443959241	47648.0	32660.0	61240.0	3.2437292E7	5584.579925194052	-0.9811092649911244	-878.2049063376438	-0.006612118975486882	-0.009216023731381813	1.574899530252405	1.3384447563867126	-0.875813405773277	1.176663827727959	6.5355484762092795	9.798760611903395	0.85536132287829	0.9669479606188466
ID40543	40543	1	1.0	33.435547104495484	34.29471649489692	0.0	122.0	122	1.3878065616898878	1		47486.59276729561	47986.0	31462.0	63492.0	3.0201473E7	5755.7221217291035	-0.9811595314747088	-859.3085143881312	0.004704215525133982	0.0011681991626229374	1.4841109898291494	1.3064733753518374	-0.9009319467438159	1.1359672671702732	6.050729607428658	10.02682497138132	0.7562941514141666	0.9478778853313478
ID46175	46175	1	0.9968249201774597	33.24225052921644	34.25907749168742	0.0	177.0	177	1.3069582233925991	1		47297.43772241994	47972.0	35331.0	58116.0	2.658116E7	5015.3757849622325	-0.9812693649624176	-988.0976572095362	-9.352989790947226E-4	0.006208863089454727	1.4463920534090513	1.191667969619679	-1.3440998990640218	1.2137542421910252	5.366279439738378	9.306716578690029	0.7785565653795854	0.9447698744769871
ID30817	30817	1	1.0	32.310658130615565	33.980845746811845	0.0	23.0	23	1.4626467128121363	1		47512.586741890074	47846.0	32315.0	61515.0	3.3686424E7	5484.308085091213	-0.9810601730714529	-897.504153194838	-0.007915078468008423	0.00528947655892715	1.5860267851306658	1.3619893746018552	-0.923761254468876	1.1644927741042785	6.720920396625398	9.995751100650411	0.8452939268971028	0.9678302532511978
ID47201	47201	1	0.9635144472122192	32.88948674026874	34.01539247643585	0.0	187.0	187	1.174015749950867	1		46789.438053097365	47764.0	35937.0	56936.0	2.1148826E7	5030.423060868777	-0.981531147189878	-988.6384104264972	0.018166638338511287	-0.005439992058450515	1.3464754667451206	1.1004354873929303	0.4665853391794743	1.2235841920502672	4.330097935873926	8.205536831957396	0.8081529911312819	0.9411157024793391
ID51809	51809	1	1.0	32.22340820268642	34.02197225279793	0.0	231.0	231	1.50847686122795	1		47477.3514588859	47785.0	31854.0	61641.0	3.5797923E7	5850.628979462793	-0.981079904531666	-841.5791707063811	-1.279957761001019E-4	-0.002859831077960871	1.5800387332841295	1.465758214875232	-0.820000928622146	1.0779668278499979	7.148701751431821	10.47770499772296	0.8182852241904234	0.9672025723472665
ID55907	55907	1	1.0	33.97616774728933	34.75358142773145	0.0	269.0	269	1.3719077987476527	1		46953.32154340837	47918.0	31031.0	58508.0	2.9204966E7	5638.610038990608	-0.9811938889384414	-868.9206008617651	0.012987800417312694	-0.010123472950158151	1.439919045708878	1.3308737805890047	3.0146027377873374	1.081935091599455	5.912888948657711	10.257562350925273	0.7061894992156141	0.9346356123215628
ID53861	53861	1	0.9968202114105225	33.54994853185672	34.31471014534609	0.0	250.0	250	1.3680424843277037	1		46751.84168012921	47376.0	31273.0	61782.0	2.893939E7	5477.370835482355	-0.9811903738355925	-890.4913164648012	-0.003032687099972226	0.003696334911876635	1.4738678703080972	1.2784019451397937	-1.064693547302404	1.1528986449930105	5.879617065506085	9.73403222632762	0.7797822520106094	0.9552123552123555
ID42087	42087	1	1.0	33.00862304724616	33.53730576883633	0.0	137.0	137	1.4318066736266937	1		47648.07817109147	48126.0	32375.0	61401.0	3.2305397E7	5680.334970834182	-0.9810108442481144	-866.7015810706605	-0.008853770259290825	0.004774997763831505	1.5764783088880479	1.2967231056256974	1.8971169835071549	1.2157401237385699	6.44048595291896	9.995944402560623	0.8099922014426867	0.9685489635453896
ID41576	41576	1	1.0	32.46072367340888	34.11958751298342	0.0	132.0	132	1.3954169955062639	1		47570.11664074655	48112.0	33953.0	61364.0	3.0587585E7	5506.608613097351	-0.981122068647857	-897.942741683352	-0.004459355729255614	0.010338713469274853	1.543135866590208	1.2820122158769947	-1.0009499280801544	1.2036826540959165	6.117273373731881	9.737229299161275	0.8107686708805991	0.969856819894499
ID45673	45673	1	0.9968281984329224	33.24029641064604	34.37121792015176	0.0	172.0	172	1.369700383321422	1		47373.8921095008	47976.0	32458.0	60207.0	2.9419187E7	5567.852459659326	-0.9811290402785533	-884.7355670602166	-0.015537226083279721	0.016094359615506582	1.4784036143858095	1.2758380004954486	-0.9771722081680693	1.1587706384444563	5.89387644399964	10.198369254239605	0.7121138398687975	0.9582689335394133
ID47721	47721	1	1.0	32.663295868103525	33.42591950304861	0.0	192.0	192	1.4847198353841888	1		47579.039780521234	48251.0	32613.0	57820.0	3.468512E7	5415.128052914287	-0.9810573259860335	-910.1019343502658	-0.0065742195975974005	0.014398963575342313	1.65312603615598	1.374295555884988	-0.9346223505001611	1.2028897489168093	6.925304821699587	10.360233748349236	0.8107923637063992	0.9579224194608816
ID29292	29292	1	1.0	32.65060130026198	34.22385290313846	0.0	8.0	8	1.370252570557448	1		47658.25322580644	48134.0	33425.0	61545.0	2.9548117E7	5387.442205177264	-0.9809192314571938	-909.5422501172274	0.010654618449823731	0.00962447001613279	1.496070255878983	1.2650054438076708	2.1963832744612097	1.1826591444348304	5.898629570164154	10.22964676996549	0.7083366482663467	0.9316816816816814
ID29804	29804	1	1.0	32.596183757648376	34.14855866307638	0.0	13.0	13	1.411586909404113	1		47594.06069802725	48036.0	33297.0	61107.0	3.1364486E7	5449.223351925234	-0.981082216301531	-905.9063308402837	-0.0037262182889973646	0.00747442335855547	1.5312481247172942	1.296693391424639	-0.9432671364988229	1.1808868116733107	6.259867158667356	9.899980985894855	0.8026131300825853	0.9557329462989836
ID34417	34417	1	1.0	32.5829631948161	34.02558131430558	0.0	60.0	60	1.398665933537524	1		47071.32352941173	47686.0	32885.0	58557.0	3.0408075E7	5298.318137618249	-0.9811119154305251	-922.9517658330635	0.008768947452171667	0.0022733038570681378	1.5446299469689535	1.2908593134742867	-0.930729208462425	1.1965904656268507	6.145792130718976	9.702649295230414	0.8203648860999826	0.9507352941176461
ID35955	35955	1	0.9968439936637878	33.23133295433352	34.166680965353905	0.0	76.0	76	1.3674894046672068	1		47198.13408723746	47854.0	32224.0	60628.0	2.9215645E7	5559.8066466389755	-0.9811711479108952	-884.7408139287379	-0.01420498020186635	0.006020025739693673	1.4704581643185421	1.295510263810459	2.1567252947280147	1.1350416939141126	5.874863939341571	9.692790338049988	0.785796408322277	0.9581395348837208
ID46707	46707	1	0.9692415595054626	33.46019919869286	34.140310443531014	0.0	182.0	182	1.2912357210771177	1		47199.55716878402	48101.0	34289.0	58217.0	2.6006956E7	5108.229534237184	-0.9812564571583419	-967.449624644833	0.016241173061409535	0.013977564230744692	1.4614764084400131	1.1663775883801624	-1.1734502787799814	1.2530045355806922	5.237945033296447	9.406116911087818	0.7439608053202774	0.9252728799328299
ID38005	38005	1	1.0	32.8383917328708	34.229698948942506	0.0	97.0	97	1.3746620833888044	1		47532.043200000066	47922.0	31247.0	62503.0	2.9707527E7	5829.819878060623	-0.9810343510077408	-843.4859405483436	-0.005182453758980108	-0.004829047715690069	1.475460244621297	1.3012308050417958	2.0121204555611296	1.1338958768148015	5.9366545794802805	9.748568505309327	0.7850005277189748	0.9483675018982529
ID33398	33398	1	1.0	33.090156492568305	34.113791551087154	0.0	49.0	49	1.3867159473275767	1		47291.399053627814	47767.0	31524.0	62270.0	2.9982747E7	5775.185707475432	-0.9811100894343543	-850.6169725130314	-1.141497192825043E-4	-0.0035818412093539835	1.4786628977224108	1.3147623724296131	-0.8793741360041585	1.1246617097733926	6.041223355099621	9.468419191032824	0.8467979592196687	0.9665399239543724
ID39543	39543	1	1.0	33.153085296500784	34.20147252170243	0.0	112.0	112	1.3867159473275774	1		47580.143759873594	48092.0	32419.0	62065.0	3.0118231E7	5839.999532891574	-0.9811166215926738	-846.6109288007721	-0.0062659300883944075	0.019961099670443874	1.4911225091497669	1.3064481669790446	-1.202931167958505	1.1413560421595237	6.041223355099627	9.987291276310643	0.7610957984252648	0.9556390977443605
ID39036	39036	1	0.9817318320274353	33.02802246167461	34.125184553695505	0.0	107.0	107	1.2244796221286145	1		47071.20281124499	47995.0	36080.0	55379.0	2.3441459E7	4910.904581426869	-0.9812691187252337	-1004.2774614604315	-0.01017654724632934	-0.020685580853126585	1.2880554196727303	1.204908637486189	0.6576251807008411	1.0690067110482426	4.710348029035191	8.545947748610821	0.8104801717254211	0.950143815915628
ID28797	28797	1	1.0	32.61506427202507	34.053645475919275	0.0	3.0	3	1.3834389456285943	1		47636.221870047535	48170.0	33757.0	60796.0	3.0058456E7	5408.974193293165	-0.9811094783576048	-914.7994953155899	-0.006274103262114104	-0.020083039200601678	1.5696221766333265	1.2608663681946222	2.117290508966267	1.244875917247914	6.012704598112537	9.66453976796285	0.8089419857184345	0.9440298507462684
ID40061	40061	1	1.0	32.84273383423154	34.27454887217184	0.0	117.0	117	1.3270620348684112	1		47432.27710843369	48007.0	32898.0	61757.0	2.7558153E7	5718.511576961014	-0.9810418804352582	-858.4465415983516	-7.521910392176981E-4	0.005608208607837485	1.4760693829303952	1.209072036414517	2.0703682102334153	1.2208283199631795	5.532638855496435	9.744813685397466	0.7321416375480903	0.915814319433517
ID57983	57983	1	0.9960319995880127	32.08592031918223	33.813814609247984	0.0	288.0	288	1.3468658029234521	1		46795.13999999999	47931.0	34622.0	56081.0	2.8077084E7	5290.550183974117	-0.9811703806349094	-921.7917070850513	0.0044137657370761215	-0.021168291397434365	1.5178729464211946	1.2597777144423379	1.730138839941889	1.2048736289108806	5.698998271254487	10.754415587743749	0.6192054341318826	0.9258687258687262
ID54401	54401	1	1.0	33.4146580932956	34.02079616754761	0.0	255.0	255	1.3752122783611591	1		47137.07199999998	47767.0	32235.0	61502.0	2.946067E7	5539.904910111445	-0.9811377129655316	-885.168412224269	-0.004743007532711341	0.0036352712279025764	1.5655534124872854	1.2265546228460054	-1.0715372130311582	1.2763829537853706	5.9414077056447905	9.9770722023865	0.750054789968809	0.9469696969696968
ID56449	56449	1	1.0	33.00770936259423	34.19187120978179	0.0	274.0	274	1.3333177722966023	1		47090.062925170074	47419.0	32456.0	60834.0	2.7688957E7	5305.827204897583	-0.9811143517292384	-922.1337040591076	-0.009952470377202339	0.009304960485525092	1.5098711023717368	1.174742499911342	1.9230885285592907	1.2852783503497038	5.584923243306108	9.831430273342246	0.7260953673369451	0.946817082997583
ID38530	38530	1	1.0	32.536682557172576	34.33166597033531	0.0	102.0	102	1.3418013219730556	1		47367.23115577889	47894.0	34554.0	59925.0	2.8278237E7	5222.2350598477315	-0.9810494474410705	-939.1189375701331	-0.01593919933887738	8.999632226234039E-4	1.5527119397978817	1.1938120587640577	-0.9409682861432038	1.300633486149729	5.656220135773852	9.632694101342013	0.7660209188469277	0.9392265193370165
ID48260	48260	1	1.0	32.54509327248767	33.34118712000913	0.0	197.0	197	1.4842102352883861	1		47507.229711141685	48020.0	30610.0	58902.0	3.4537756E7	5594.114977952638	-0.981020400569017	-877.9086131510722	0.002756208601591895	0.017450482717793772	1.6284880930662773	1.3722096499877703	-0.6811385653455457	1.1867633295544824	6.9205516955350665	10.172616920251395	0.8403983688269242	0.9623265036351617
ID52869	52869	1	1.0	32.55526335401406	33.72629375683131	0.0	241.0	241	1.4491370753798958	1		47296.474820143885	47751.0	31327.0	61624.0	3.287105E7	5699.653687253674	-0.9810267352341616	-858.1220770998458	0.003242373531148739	-8.586998853393128E-4	1.602497235029993	1.3418150468370582	2.3031360410436745	1.194275797403985	6.597339116347987	10.095847909284899	0.8133792207937294	0.9632199861207493
ID35465	35465	1	1.0	33.69340806087782	34.389183486503775	0.0	71.0	71	1.4142639209296386	1		47099.675265553866	47878.0	30630.0	59607.0	3.1038686E7	5768.948804661092	-0.9812038120173285	-852.3945623656317	-0.001520147856105958	0.019925479072727976	1.499725260032581	1.369377018157571	-1.1335404450161797	1.0951879870529644	6.28363278948993	9.850659449164409	0.8137482188091313	0.9607558139534881
ID32907	32907	1	0.9968202710151672	32.959776862723636	34.35033474193877	0.0	44.0	44	1.3253508000690823	1		47175.728522336765	47800.0	31584.0	61288.0	2.7456274E7	5692.880667509506	-0.981042569854234	-857.6792819547816	-0.021985537834798476	0.004017833596698983	1.4416699857199622	1.2075884358322764	2.112636606716627	1.1938421592505195	5.518379477002891	10.01550414426239	0.6913147066266202	0.9393203883495148
ID52363	52363	1	1.0	34.11601688474221	34.73145231140374	0.0	236.0	236	1.4227965106853426	1		47167.40540540542	47994.0	31334.0	59034.0	3.1413492E7	5747.629211482984	-0.98118106916095	-855.7313713231896	0.015997221609282783	-0.015389533957423344	1.480104729504948	1.4279753386481724	0.2401905189229837	1.036505806119961	6.359682808122194	9.927982574468814	0.8108178614109639	0.9502840909090907
ID37519	37519	1	1.0	32.267007788598136	33.83637422500827	0.0	92.0	92	1.5059673321881546	1		47353.37783711617	47765.0	33845.0	57819.0	3.546768E7	5300.72645234182	-0.9811352111286803	-929.2284106398179	0.006362157617404122	-0.0032654160301594645	1.6044820176531063	1.4250755464871525	2.3588474865336226	1.1258926038048966	7.124936120609243	11.018301071704101	0.737499225690265	0.9584398976982089
ID54934	54934	1	0.9968351125717163	32.72532730287118	33.83876046369819	0.0	260.0	260	1.3401089084486024	1		47053.88739495802	47494.0	31921.0	58823.0	2.7997063E7	4931.0285882843145	-0.9810504858276846	-988.0553208525188	0.0031536349091138313	0.006005353447635094	1.5239867269988272	1.2011375016428185	-1.1247126503656573	1.2687862338112346	5.641960757280297	10.236652289926331	0.6765875804457798	0.9251753702260317
ID56984	56984	1	1.0	32.393655800683625	33.362934388006636	0.0	279.0	279	1.5204649453449401	1		46943.59239842724	47536.0	31712.0	58106.0	3.5817961E7	5496.481087877131	-0.9811501611021627	-889.0975543665845	-0.00669066971485613	-0.00868289703128885	1.6551344648561612	1.4208258651100556	-0.855925226486651	1.164910145218926	7.262776779380207	10.614488924373939	0.8100547704893677	0.9502487562189057
ID48794	48794	1	0.9849789142608643	33.51926747970897	34.1791942214645	0.0	202.0	202	1.3242087483274163	1		47079.628865979335	48082.0	31951.0	58870.0	2.7400344E7	5282.954219020535	-0.9813768717387621	-939.2243931926259	0.011546296008473752	-0.013216596860508733	1.4177107305033454	1.2620652538265356	-0.5400232896473068	1.1233260136153012	5.5088732246738426	9.609693256781238	0.7496414497110983	0.9279423538831063
ID50330	50330	1	1.0	32.333784586291216	33.714248972032614	0.0	217.0	217	1.5318654941400727	1		47560.935483870955	47768.0	32124.0	62762.0	3.6859725E7	6136.571651717201	-0.9810853023045227	-804.0109053597695	0.0013269058523276648	0.0018931001976202932	1.599486178493233	1.4791327716766738	-0.9160996211354293	1.0813675480126996	7.372098681164071	10.345684930429666	0.865530761548203	0.9693750000000003
ID32411	32411	1	1.0	33.1007019868894	33.527426559104065	0.0	39.0	39	1.4312782341646548	1		47249.27326440175	47614.0	31858.0	59968.0	3.1987758E7	5305.122831571039	-0.9811775738040124	-928.5423050699588	0.007020389735904034	-0.007892255908691333	1.594726452529303	1.3125275995526304	-1.0837323718518581	1.215004128730595	6.435732826754445	10.01498143569522	0.806320261996232	0.9461914744933607
ID44190	44190	1	1.0	32.540411614544865	33.85246708980531	0.0	158.0	158	1.4465246033159536	1		47647.901591895825	48069.0	32427.0	63183.0	3.29247E7	5818.619694542868	-0.9811032423732311	-850.3177020812008	-0.0022795482623074706	-0.001277079374240512	1.5491297745938335	1.3627680949888692	-0.990319348970934	1.1367523060528406	6.573573485525409	10.232938993569446	0.7888794015330555	0.9492107069320522
ID49310	49310	1	1.0	32.75807561096496	34.430385942405245	0.0	207.0	207	1.3828920237073874	1		47507.41455696199	47989.0	32156.0	63135.0	3.0024686E7	5928.277688405764	-0.9811755165878946	-835.3846460772634	0.004771479453352978	-0.0019238139895830346	1.5183968570269637	1.2913001089833984	-1.1153341566384047	1.175866745819724	6.007951471948024	9.974188850170194	0.758893977659326	0.927366104181952
ID58530	58530	1	1.0	33.80000414050097	34.458741658382316	0.0	293.0	293	1.3440545583578127	1		47067.079124579155	47776.0	30614.0	61796.0	2.7957845E7	5813.364039502953	-0.9812362400504945	-846.7855435325213	0.014568033712206585	-0.0011863260012173705	1.4443521750070722	1.2663230917009443	1.9445977359874642	1.1405874097004711	5.67523264043191	9.260752950438333	0.8315740639762624	0.9491255961844193
ID34983	34983	1	1.0	33.41815456394348	34.265013993702574	0.0	66.0	66	1.3894408781286234	1		47097.6488188976	47689.0	31283.0	62596.0	2.9907007E7	5837.498998667372	-0.9812033344167966	-842.3267719276907	-0.008527245926370426	1.0834030597680849E-4	1.4991141632401557	1.3228007577740741	-1.1418361468789928	1.1332879531780513	6.064988985922202	9.392969864742359	0.8638414170359499	0.9747899159663862
ID43176	43176	1	1.0	33.54718779855512	34.19391806070631	0.0	148.0	148	1.408904811390334	1		47071.908675799146	47793.0	31045.0	61661.0	3.0926244E7	5627.267387533092	-0.9811023670899163	-868.5626851193637	-0.001806396682552423	0.010151817025834254	1.535311127652845	1.3180409512365636	-1.2429966842550473	1.1648432669807733	6.236101527844771	9.699024933837203	0.833041983781826	0.956268221574344
ID53416	53416	1	0.9968159198760986	33.01539708562354	33.964849521519106	0.0	246.0	246	1.3270620348684112	1		46983.89347079037	47519.0	33438.0	59015.0	2.7344626E7	5026.832516133644	-0.9811726891529583	-974.1856796752884	-0.006423403489567484	-4.769489133545203E-5	1.5456673121451117	1.1491343618967615	-1.0495046699077895	1.345071005964727	5.532638855496436	9.39324719622795	0.7879718148460123	0.9540983606557374
ID43689	43689	1	1.0	32.49617405513052	33.68577085513133	0.0	153.0	153	1.426513470023153	1		47460.46062407128	48188.0	33516.0	59794.0	3.194089E7	5524.092563813637	-0.9810863625410188	-891.3190242811008	-0.0082855670998939	0.006264971856773122	1.5665937497156424	1.3092555207777585	-1.1175453964021724	1.1965530981950818	6.39295469127381	11.211118937364034	0.6391658611197865	0.9269469331495521
ID42669	42669	1	1.0	32.97675629698946	33.3963218111403	0.0	143.0	143	1.4180032466050239	1		47658.84487951806	48200.0	31974.0	59761.0	3.1645473E7	5464.578053123279	-0.9811256494278942	-906.7122563957522	0.013826070702943206	0.005805015652715131	1.589673333423509	1.2948000492047436	2.1817125796422263	1.2277365407885752	6.316904672641551	10.390982265707729	0.735192350844903	0.9319775596072927
ID31407	31407	1	1.0	32.571842225344284	34.29429341673665	0.0	29.0	29	1.4164018872611879	1		47468.541353383436	47943.0	31929.0	63030.0	3.156658E7	5813.117370647944	-0.9810090618116662	-843.63266956175	0.008984244004329326	0.006304151230133101	1.5056959726261971	1.3509578274692353	-0.8016727424080481	1.11453958222133	6.302645294148004	10.08657501429832	0.7784761016464652	0.9417613636363635
ID37039	37039	1	1.0	33.768263715157055	34.26786722463435	0.0	87.0	87	1.4051412734026858	1		47234.30122324151	48005.0	31276.0	59732.0	3.0891233E7	5648.330547873266	-0.9811595799147075	-870.9965861446154	0.0020212776816265323	0.002858102805980232	1.4511192674230098	1.3806956367151286	-1.2092476315249936	1.0510059051648986	6.202829644693157	9.539095834556393	0.8566142484405279	0.9767964071856284
ID49841	49841	1	0.9968217015266418	33.027926736682154	34.072025258158526	0.0	212.0	212	1.37245909786524	1		47563.89871382632	48171.0	32385.0	61689.0	2.9584745E7	5661.279867958108	-0.9811443549288883	-874.3480204500258	-0.011683390229266682	0.006500923582009051	1.4768320884757384	1.2908290744847533	2.2336905017385154	1.1440957735362678	5.91764207482221	10.053296578215182	0.7357691395463958	0.9474885844748857
ID31923	31923	1	1.0	33.10122822024252	34.40311430977128	0.0	34.0	34	1.3796059390068045	1		47327.8121019108	47855.0	32098.0	61000.0	2.9721866E7	5669.469006838509	-0.9811130845639197	-867.2854692579051	-0.0025984570156809255	0.022083569800751785	1.5280356756474647	1.2626956978977688	-1.2476496523905527	1.2101377063305545	5.979432714960926	9.928110836407281	0.7623187703269431	0.9423220973782773
ID33973	33973	1	1.0	33.28282903727384	34.09830959969009	0.0	55.0	55	1.3774108605456348	1		47217.55806451605	47929.0	31556.0	62461.0	2.9274886E7	5909.149979042134	-0.9811280290245062	-830.83910415966	-0.017063553797088616	-0.002001446568909973	1.4847248080973616	1.292170967141313	1.9639020929364168	1.1490157617316212	5.960420210302851	9.33911953400969	0.8587660648821167	0.9646153846153848
ID50869	50869	1	1.0	32.54284489558974	33.888763621070964	0.0	222.0	222	1.4131937248468054	1		47592.324773413864	48257.0	35283.0	59224.0	3.1506119E7	5294.742023371874	-0.981119290664878	-934.1693605495241	-0.020493667256913713	0.013206046232062332	1.533295705890065	1.308785276466449	-1.0963818248314003	1.1715410720616946	6.274126537160905	10.377309627124788	0.7321390771393826	0.9442060085836902
ID51383	51383	1	1.0	33.49987231459653	34.121759371608356	0.0	227.0	227	1.3763120084676208	1		47539.6352	48178.0	30732.0	63035.0	2.9712272E7	5783.316954665197	-0.9812510582284711	-860.4234216372107	-0.007230497468052991	0.0024704032383553206	1.5113310066399304	1.2826722383637785	-1.2008078015968593	1.178267496120316	5.950913957973816	9.786214383472082	0.7808436521730229	0.9513677811550151
ID30398	30398	1	1.0	32.67109259079707	34.12522377493428	0.0	19.0	19	1.419602799563215	1		47664.72672672669	48039.0	31740.0	63024.0	3.1744708E7	5868.299416056377	-0.981042413748577	-840.6584481445731	-0.002913829821677432	0.012658691099146791	1.5360360988698802	1.3116945502859385	-1.0613054731829736	1.1710318522975012	6.33116405113509	9.889250592743393	0.8135170640195212	0.9659173313995648
ID36542	36542	1	1.0	32.61500574603874	33.79338124052972	0.0	82.0	82	1.4698697034697896	1		47385.30715287515	47754.0	31588.0	60679.0	3.3785724E7	5555.021055458929	-0.9810808045558342	-884.6879281027863	0.010410035994202146	0.00783139623060227	1.574807359536311	1.3886302446224201	-1.0292852036712323	1.134072490236243	6.787464162928621	9.821885632212004	0.8841534948930382	0.9661705006765897
ID30912	30912	1	1.0	32.54825435319434	33.93402502075511	0.0	24.0	24	1.4376066875800293	1		47590.83748169835	47950.0	32123.0	62075.0	3.2504542E7	5516.789639379225	-0.9811176376611216	-896.4615660594936	-0.0010078442297389429	-5.941791582266574E-4	1.5757849929288434	1.327392936769255	-0.9256072552302	1.1871277519105612	6.492770340728636	10.326084618357926	0.7651886971412172	0.9512534818941499
ID41153	41153	1	1.0	32.87762922623782	34.1002804093988	0.0	128.0	128	1.3796059390068034	1		47559.72698412698	48095.0	32520.0	62684.0	2.9962628E7	5720.519053383982	-0.981072203548054	-861.856231984038	-0.013025201313667432	0.00820284253129498	1.5245630271932005	1.2654264249603846	-1.1290724501501712	1.2047820379923933	5.979432714960917	10.216918770497093	0.7198300391382847	0.9501510574018123
ID55489	55489	1	1.0	32.12525265164665	33.727744824845416	0.0	265.0	265	1.535318423479676	1		47053.332904884344	47388.0	33004.0	57380.0	3.6607493E7	5409.618642222635	-0.9811242841544354	-904.2204626854575	7.067546391751855E-4	-0.00246446282126245	1.6690883768746412	1.4363045065419333	-0.8935779452274002	1.1620713917365346	7.405370564315679	10.294841555606176	0.878046114957736	0.9665012406947892
ID41667	41667	1	1.0	32.80528603084292	33.75063485091641	0.0	133.0	133	1.4089048113903355	1		47695.92987804872	48319.0	31659.0	61162.0	3.128853E7	5617.36673018016	-0.9811096054303979	-881.9724847610777	-0.013663645930143587	7.660684150639709E-4	1.564405673521299	1.3003873697172248	-0.8466062715783466	1.203030504565333	6.236101527844786	9.817843957989822	0.8130004587727674	0.9514140681653376
ID59075	59075	1	1.0	32.94621777483289	33.6999507438775	0.0	298.0	298	1.3702525705574484	1		47276.008051529774	47848.0	34046.0	60659.0	2.9358401E7	5393.272968657458	-0.9811406889150787	-912.0609344597972	0.01000982110717173	0.001553483306667209	1.5215196043564052	1.2466965607891485	-1.1119372454760048	1.2204410056231294	5.898629570164158	10.610463629112463	0.658403704294598	0.9219910846953937
ID45253	45253	1	1.0	32.30210217129389	33.69844162805977	0.0	168.0	168	1.4842102352883857	1		47612.4691358025	47947.0	32256.0	61210.0	3.470949E7	5880.399494628107	-0.9810713812908152	-839.3160968223153	0.0013391662709438302	7.586136786999295E-4	1.6020775021096951	1.414034655575005	-0.9373425567579752	1.1329831951383287	6.920551695535063	10.085403817762217	0.8549958311989291	0.9674418604651158
ID44742	44742	1	1.0	32.9869128929583	34.12417657309757	0.0	163.0	163	1.3680424843277037	1		47459.394480519455	48125.0	32245.0	60765.0	2.9234987E7	5438.937700730244	-0.9810068790261435	-901.3922558420793	-0.019107467402509837	0.014714212376457094	1.5434906088331113	1.1965441456658759	-1.0530057637226529	1.2899570938723368	5.879617065506085	9.983538693680329	0.741292992645753	0.951538461538461
ID47302	47302	1	1.0	32.76664133785729	33.32051464514345	0.0	188.0	188	1.4657466386762805	1		47685.79634831461	48212.0	29895.0	60704.0	3.3952287E7	6006.880001019942	-0.9810111451299567	-820.2481231632421	-9.459659449593631E-5	-0.0015513969816956725	1.591162383284458	1.3629564799647476	2.394880988976532	1.167434475476145	6.749439153612498	10.286270331684452	0.8016073359967499	0.9466666666666668
ID56006	56006	1	0.996834933757782	32.81722988801979	34.08563817210426	0.0	270.0	270	1.3367176531387017	1		47111.25423728813	47748.0	33546.0	59764.0	2.779564E7	5355.367957388435	-0.9811203518690924	-914.3105587694104	0.011841001743558415	0.011077386930370482	1.4971221751787782	1.2188649186367044	-0.9319617903337103	1.2282921202238748	5.613442000293199	9.554264295824437	0.7727599435886516	0.9425379090183557
ID40647	40647	1	0.9955863952636719	32.70354445044144	34.125208497185376	0.0	123.0	123	1.3434916035442759	1		47428.80504201685	48174.0	35130.0	57914.0	2.8220139E7	5119.414478071786	-0.981118478173042	-962.8005870621155	-0.001455174014902881	-0.01037876350300598	1.504513124936816	1.22168798052135	2.161567534488637	1.231503582686286	5.670479514267391	9.756629080027581	0.7485659363439681	0.9415943172849248
ID34505	34505	1	1.0	33.22890870971653	34.3141150282214	0.0	61.0	61	1.3812499585839557	1		47044.658730158706	47687.0	31523.0	61205.0	2.9638135E7	5689.8288751927985	-0.9811118569039375	-858.9549230046564	0.012225254108553676	0.01898293948846169	1.4632069467916706	1.3170295434221193	-1.321008723133048	1.1109902234916686	5.993692093454474	9.94655188661754	0.7613058863823209	0.9589353612167303
ID29386	29386	1	0.9968521595001221	32.53335529504365	33.9458535420347	0.0	9.0	9	1.4013676280264986	1		47684.62403697996	48316.0	33387.0	59381.0	3.0947321E7	5320.057725057112	-0.9810847526041122	-929.7935181145383	0.006864486494523156	-0.013865959927694455	1.563737816936227	1.288849597053541	-0.963793180213849	1.2132818449189977	6.169557761541556	9.888900062481287	0.7928078155123303	0.9537105069801607
ID51914	51914	1	0.9850037097930908	33.14585633309479	34.30196442926332	0.0	232.0	232	1.3156117601405832	1		47353.41856392295	47999.0	34483.0	59558.0	2.7038802E7	5411.075691767833	-0.9810565187150525	-906.425173809313	-0.013565861238564708	0.014554306529444788	1.4450083736497	1.2300925897975372	2.0952628347128552	1.1747151276535501	5.437576332206119	9.63166309231241	0.7365676907582742	0.9415637860082309
ID53962	53962	1	1.0	32.85582550687505	33.690316627064355	0.0	251.0	251	1.4217327374445237	1		47076.95658682632	47748.0	31910.0	59538.0	3.1447407E7	5395.834991267341	-0.9811950584115728	-910.4646282695204	-0.002713132537979981	0.009010912681086653	1.6125454101180121	1.2723139502999306	2.0974423120426926	1.2674115612250236	6.350176555793166	11.32979215630615	0.6216583603031819	0.9207443142660235
ID46283	46283	1	1.0	33.48284482581447	34.59786733832011	0.0	178.0	178	1.3636115658566275	1		47445.80844155847	48105.0	31466.0	62794.0	2.9226618E7	5794.859105647229	-0.9811125904750054	-850.6118284327841	0.007773984572327681	0.01699224967488837	1.4916503428532846	1.2899776016778535	1.8403062147632554	1.1563381727815418	5.841592056189964	9.620816733275564	0.7930803787473397	0.9505027068832181
ID42190	42190	1	0.9968406558036804	32.48378185233375	34.02162294981031	0.0	138.0	138	1.3282016332191344	1		47291.65247018744	47898.0	33545.0	60657.0	2.77602E7	5404.856709132303	-0.9811061950726789	-908.7133145059444	0.02323746122155146	-0.005594850113465038	1.4869852063676265	1.2108947389697458	2.5928336002487207	1.228005340606884	5.5421451078254655	9.566914036543993	0.7609287851476101	0.938053097345133
ID45774	45774	1	1.0	33.29880464544588	34.47282784751621	0.0	173.0	173	1.3674894046672077	1		47388.38573743921	48059.0	32182.0	63729.0	2.9238634E7	5954.717735712085	-0.9811497253694729	-828.4348026947382	3.960856652523981E-4	-0.011776980650838317	1.4396345846473502	1.3377853121693009	-1.249638362689021	1.0761327483203522	5.874863939341578	9.89732573217858	0.7536538979049796	0.9413556740289415
ID57550	57550	1	1.0	32.83378539468745	33.87788944415868	0.0	284.0	284	1.38889631966047	1		47044.5673981191	47889.0	31998.0	58514.0	3.0014434E7	5351.673496768608	-0.9810898172696851	-912.142955095134	0.015577531883982976	-0.001935662443577648	1.6065503080915122	1.235790459179046	-1.112935944490292	1.3000183778395307	6.060235859757695	10.154475749801199	0.7385576099189234	0.9120171673819745
ID33489	33489	1	1.0	32.24627587999311	33.813140107021646	0.0	50.0	50	1.4974034746167633	1		47285.64054054056	47549.0	32992.0	60408.0	3.4991374E7	5660.866460690422	-0.9810720934814753	-865.9138819226182	0.001056881692315233	-0.007913437988355336	1.607192829696249	1.4223234032061327	2.313819151615438	1.1299770685579613	7.0441329758124756	10.426312979804951	0.8142839875170264	0.9623376623376622
ID29906	29906	1	1.0	32.48061191245377	34.03557520256777	0.0	14.0	14	1.4318066736266937	1		47622.25659824042	48015.0	33157.0	61933.0	3.2478379E7	5681.319659900038	-0.980862780632566	-859.2512270377918	-0.0039644104077777255	-0.005629494188130631	1.5600867195127608	1.3317712284435166	-1.1688979676857514	1.171437470785492	6.440485952918962	10.444718650278098	0.7418822998680346	0.9616749467707589
ID46804	46804	1	1.0	33.67259319615084	34.403622108760395	0.0	183.0	183	1.3746620833888037	1		47354.10754414121	48137.0	31584.0	62049.0	2.9501609E7	5712.977239740401	-0.9811690214542218	-863.7659840114563	0.0016603507007731618	-0.020954071564473684	1.4738479580365513	1.3207146630262063	-1.2918050432726575	1.1159472967911666	5.936654579480276	10.102773657717023	0.7309209300815296	0.9238165680473374
ID47830	47830	1	0.9968255162239075	33.18203906093263	33.79338097650258	0.0	193.0	193	1.3986659335375244	1		47562.035714285725	48150.0	32080.0	60015.0	3.0629951E7	5394.446743696077	-0.9811168274477312	-916.1978815387716	0.008253747599370215	0.006494306569174794	1.5406765809178709	1.3006807950333434	2.293646972456602	1.184515514337532	6.145792130718979	9.592936562917549	0.8392369291365575	0.9649253731343282
ID36055	36055	1	0.9968593716621399	32.675474186231504	33.87660774315633	0.0	77.0	77	1.4067554511588212	1		47253.66259541986	47648.0	35230.0	59333.0	3.0951149E7	5091.756144065857	-0.9809872809721203	-957.6725115941122	0.014144209917728473	-0.006013026782220102	1.5414172610268557	1.3118000389075992	-0.9997277598403645	1.1750398043214498	6.217089023186718	10.579726207811518	0.6979882192947546	0.939655172413793
ID28896	28896	1	1.0	32.622021958074235	33.82449827839808	0.0	4.0	4	1.4365538813695562	1		47674.13656387662	48066.0	31654.0	63311.0	3.2466087E7	5934.141400590759	-0.9810932464829726	-833.7738402989518	-0.013653048757705984	0.0047633922858479946	1.5814027298358238	1.3404301884348397	2.0544486269528606	1.1797725412931477	6.483264088399609	9.796004876722511	0.8489958965309239	0.9605633802816897
ID39648	39648	1	1.0	33.58410411405265	34.13527918157153	0.0	113.0	113	1.402446848539188	1		47398.51388888887	48106.0	31700.0	62194.0	3.0714237E7	5672.188210935042	-0.9812978344114625	-876.9059775057345	-0.005516611948306898	0.007672291168912355	1.5518547957130873	1.2986244521975754	-1.1026162072216477	1.1949989029445633	6.179064013870578	9.721154961810676	0.8216688562352631	0.9489051094890509
ID38625	38625	1	1.0	32.763998121333806	34.15181394790699	0.0	103.0	103	1.3406732836719573	1		47463.436762226025	48149.0	31992.0	59985.0	2.8145818E7	5363.376591850613	-0.9811015572020894	-918.8377500734179	0.008615359277883013	-0.022900769970453108	1.4691912798236773	1.273482471876016	2.182592731489681	1.1536800170161392	5.646713883444812	9.718546308239105	0.7512820801596155	0.9259547934528453
ID40161	40161	1	1.0	33.42343445966759	33.84618184783149	0.0	118.0	118	1.4099782628309279	1		47456.26403641882	48221.0	32298.0	59907.0	3.1273678E7	5392.345923562222	-0.9810748138741477	-912.4472441281798	-0.006639885713212073	0.009829245723993725	1.5946735248460362	1.2563221954272976	-0.885722631788688	1.2693189140892789	6.2456077801738035	10.555486737461294	0.7044141033485137	0.9487364620938628
ID54497	54497	1	1.0	32.28873140158784	33.98540752893105	0.0	256.0	256	1.4765451286053335	1		47066.84413793103	47464.0	32036.0	61784.0	3.4123462E7	5758.732421406993	-0.9809661746515987	-842.453867013221	-7.386192008355677E-4	0.005986107475600931	1.5914539476330931	1.3899452480798542	-0.8393718876612356	1.1449759980341772	6.84925480306732	10.039528454886451	0.8539384267822544	0.9664654594232054
ID56546	56546	1	1.0	32.28630625632764	33.889798433229636	0.0	275.0	275	1.472954428171161	1		47122.42479108633	47481.0	32417.0	60410.0	3.3833901E7	5537.459211915192	-0.9810610238053462	-881.6305063417125	0.024045384058246272	-0.006197850272315101	1.5945195739216682	1.3854297848795751	2.391051849563245	1.1509205239587568	6.815982919915713	10.948494163452928	0.7145449843722154	0.9528239202657801
ID38116	38116	1	1.0	33.01305419961945	34.01878527149951	0.0	98.0	98	1.3948747701135333	1		47481.839062499996	47996.0	33674.0	61469.0	3.0388377E7	5513.346681016527	-0.9810849851825142	-893.3922253734657	-0.007338018857455923	0.004242640662620863	1.4949248132459962	1.3111440448406388	-1.092510001418589	1.1401682516337819	6.11252024756736	9.753867369242949	0.807377203846975	0.9511834319526618
ID35560	35560	1	1.0	33.10335082935461	34.44324346660975	0.0	72.0	72	1.3524707618167127	1		47197.579470198674	47674.0	31862.0	61543.0	2.8507338E7	5614.037753922159	-0.9811013964781035	-872.8881004905372	-0.006209661893181127	-0.005422635379199039	1.4659778809657202	1.2637253625801121	1.8826439335179022	1.1600446777238647	5.746529532899649	9.709368114307177	0.7660084723673506	0.9467501957713392
ID39144	39144	1	1.0	32.49072329419282	33.73583716513097	0.0	108.0	108	1.4475701579181801	1		47594.154624277435	48157.0	32150.0	59792.0	3.2935155E7	5376.397982969739	-0.9809956341728755	-913.915190918528	0.007048593982517878	-0.0015852382552404868	1.6277318902856486	1.3263539795401762	-1.0335282025958326	1.2272228344728568	6.583079737854439	9.879253643535213	0.8475995314079325	0.9618055555555558
ID33006	33006	1	1.0	32.563884843070625	33.63067732912462	0.0	45.0	45	1.4821700827978646	1		47253.725274725344	47709.0	31944.0	61560.0	3.4400712E7	5683.925111945514	-0.9810203957934631	-859.4261926112456	0.0016558029081127146	0.01039296249356188	1.6386515916128688	1.354774390136793	-1.0235253592157116	1.209538358226134	6.901539190877001	10.374821523671901	0.8057393128137601	0.9641434262948213
ID37616	37616	1	1.0	32.51722989118172	33.82267697847321	0.0	93.0	93	1.4719269049012402	1		47382.34916201122	47740.0	31069.0	62229.0	3.3925762E7	5842.76337158856	-0.9810563916768876	-839.9618323922259	-0.006124439619462643	-0.007227755599068518	1.5682240596319912	1.3897426403430628	2.2011161628462976	1.128427677260352	6.806476667586685	10.408079981368044	0.7895706244772424	0.9630127774041694
ID58096	58096	1	1.0	33.457336313289346	33.73404985389823	0.0	289.0	289	1.3429284127404277	1		47205.976588628786	47986.0	34449.0	58037.0	2.8229174E7	5318.814210499945	-0.9809983125391019	-916.4066915007398	-0.02269549145550441	0.020441605696115982	1.5412165988449353	1.2032069865498853	-0.9995825448267895	1.2809239109093522	5.665726388102873	9.690507025553774	0.7581802375267799	0.9597423510466988
ID52466	52466	1	1.0	33.65690087032303	34.39191230680664	0.0	237.0	237	1.4142639209296386	1		47158.55521936466	47881.0	31078.0	61366.0	3.1171805E7	5901.510649085063	-0.9811352139660188	-831.1975823404447	-0.0027231666371826924	-4.3585170172291823E-4	1.540660049883428	1.31834323386825	-1.3720200101740772	1.1686334865639365	6.283632789489931	9.494170993248963	0.876004955236919	0.9635568513119535
ID48371	48371	1	0.9852283000946045	32.8105499810344	34.32668725496519	0.0	198.0	198	1.1931898392904716	1		47042.51599147123	48047.0	35529.0	57889.0	2.206294E7	5289.801585539903	-0.9813321155253579	-934.9794419062372	0.0032464263783728094	-0.021401543393957365	1.2538783127105417	1.1715797836921673	0.7863315691265395	1.0702457742647413	4.4726917208093955	8.567750493434334	0.7656763065101976	0.9409999999999996
ID52979	52979	1	1.0	33.2101290682397	34.05410699420749	0.0	242.0	242	1.3697003833214212	1		47106.68159999999	47690.0	33134.0	59872.0	2.9441676E7	5449.506358148181	-0.9809459872302667	-890.0491438383019	-0.021498869557464165	-0.015201960365166477	1.4990017429965956	1.3004445789330117	-1.1188506793468167	1.1526840645731293	5.893876443999633	9.41936979993432	0.8347706986742243	0.9664848012470769
ID55037	55037	1	1.0	32.880445204325085	34.14087182931555	0.0	261.0	261	1.3418013219730545	1		47025.7922297297	47630.0	32885.0	61983.0	2.7839269E7	5489.615454656836	-0.9810624573406649	-887.558986554197	0.01551899443096375	0.008194426541429828	1.5047453536174906	1.2353793397762929	-0.922363043280465	1.2180431590267453	5.656220135773841	9.675910894675825	0.7591934402636352	0.9289617486338801
ID35074	35074	1	1.0	33.610288468406125	34.122175935692425	0.0	67.0	67	1.407830541458006	1		47030.6666666666	47840.0	31361.0	59655.0	3.0899148E7	5706.908847573457	-0.9811905919627237	-859.7821852815175	0.003101547707509578	-0.004766170891959383	1.5018059405249524	1.3385636882570615	-0.9172644325362417	1.1219532949384337	6.226595275515733	10.0887255948343	0.7687548741190025	0.9458483754512632
ID57092	57092	1	1.0	33.41680225869576	34.593839100130516	0.0	280.0	280	1.2841861558217385	1		46723.567765567765	47384.0	33289.0	60966.0	2.5511068E7	5500.644079717364	-0.9810878419452701	-881.2908348589461	-0.011068292282224177	-0.001593175744062909	1.4245352643280647	1.1750519843186327	-1.3186979712557603	1.2123168024384026	5.180907519322262	9.640571294850222	0.7005032631085505	0.9404659188956
ID32517	32517	1	1.0	32.26202045316268	33.8723968037341	0.0	40.0	40	1.4600584136458121	1		47221.763456090615	47695.0	32738.0	59352.0	3.3338565E7	5535.979221138338	-0.98113419576942	-887.2190021304106	0.004170542550768962	0.007469384799807484	1.5847983559152938	1.3670063716687242	-0.8526885325503075	1.1593203870591384	6.697154765802814	10.264414594230555	0.798788545053274	0.9443699731903479
ID49413	49413	1	1.0	32.67583953406424	33.84846025043068	0.0	208.0	208	1.4169358747965624	1		47636.91704374061	48200.0	31802.0	60212.0	3.1583276E7	5198.51129405109	-0.9809435341595505	-943.4009280787775	0.009784439455982816	0.004529502428090498	1.616694473329227	1.2634101335905437	-1.0450465878335435	1.2796275970453619	6.307398420312521	10.278872815050248	0.7501863268081187	0.9338494018296974
ID44298	44298	1	1.0	32.303880167460115	33.62779457583604	0.0	159.0	159	1.4791045777937286	1		47540.92127071823	47910.0	33429.0	60279.0	3.4419627E7	5384.378001979924	-0.9810768718172919	-915.5291029534027	0.0017693116274918642	-8.507482564265419E-5	1.5963738514067911	1.3944327080803176	-0.9193636698186785	1.1448195686721097	6.8730204338899075	9.84525564006239	0.8910529333885912	0.9659318637274545
ID34061	34061	1	0.9913007616996765	33.031487028528346	34.29393045708362	0.0	56.0	56	1.3663825737253033	1		47218.126418152264	47790.0	33898.0	60321.0	2.9133584E7	5410.743528037555	-0.9811351389358967	-907.730684987195	0.0020416361300479957	0.005165109189126769	1.4675619940226232	1.2719459999463731	-1.2388642229090552	1.15379268780632	5.8653576870125415	9.49877795433806	0.8168999972707524	0.9603112840466926
ID43790	43790	1	1.0	32.117371025050765	33.75477337827445	0.0	154.0	154	1.5229505852998033	1		47521.88120104432	47805.0	32579.0	60876.0	3.6401761E7	5909.034423426633	-0.9810785098746998	-833.9797916955995	-0.01506575143456954	-2.6036019922283637E-4	1.5997573060844987	1.4757381694190639	-0.7972707259545151	1.084038713123654	7.286542410202788	10.64504696134371	0.8080462099849423	0.9665825977301385
ID50446	50446	1	1.0	32.392965596044924	34.32543094905104	0.0	218.0	218	1.2753194019842844	1		47172.94981412641	48202.0	35449.0	58426.0	2.5379047E7	5557.933882493511	-0.9812439483176295	-888.0659616765091	0.010455213240803687	-0.01781702552012012	1.3593366915598881	1.2474266665148992	0.07959099664021989	1.0897127086096747	5.109610626854529	9.06660073133826	0.7811036881467592	0.9564056939501782
ID58638	58638	1	1.0	33.89766602985804	34.782961157463646	0.0	294.0	294	1.405141273402688	1		47126.396923076856	47856.0	32342.0	59794.0	3.0632158E7	5707.223201180701	-0.9811702710438421	-860.537275388843	0.03320633852481142	-0.012844435099846754	1.463089596532868	1.3956200929155276	-0.24488381846001261	1.0483437462385576	6.202829644693176	11.047819282392712	0.638625998545063	0.9368269921033744
ID48911	48911	1	0.9968387484550476	33.75435547560249	34.40445807889944	0.0	203.0	203	1.3850784156239266	1		47286.56309148269	48244.0	31694.0	60423.0	2.9979681E7	5588.623076338045	-0.9811801317867945	-882.2569597769128	0.010804037576183444	-0.002773354007593163	1.489472970072617	1.3081564342695953	-1.3325736414432103	1.1386046278970139	6.026963976606076	9.573202309783293	0.8264069974873357	0.9606060606060604
ID32016	32016	1	1.0	33.18558181270118	33.84888080276263	0.0	35.0	35	1.3932468277925314	1		47326.24764890284	47812.0	31116.0	61634.0	3.0194146E7	5521.760953399362	-0.9811549394295186	-892.4718428703285	0.014191675775474923	-0.0014530924763333955	1.5917483743864556	1.2549884756858465	2.394789170815872	1.268337044702001	6.098260869073818	9.962693520720796	0.7720800337902454	0.9447717231222383
ID43282	43282	1	0.9944625496864319	32.654411267837204	34.24802147099715	0.0	149.0	149	1.3801541631250078	1		47503.491255961824	47956.0	32059.0	63184.0	2.9879696E7	5720.049971832221	-0.9810938274397611	-861.9114057093789	-0.0210064133875982	0.00522338270769503	1.500900122762044	1.2826636907123545	2.3536422331698015	1.1701431432338179	5.98418584112544	9.417488968824143	0.8479001184514333	0.9647509578544059
ID49938	49938	1	1.0	33.38386171792231	33.75606531336629	0.0	213.0	213	1.4153333077901349	1		47573.7891566265	48166.0	32041.0	62038.0	3.1588996E7	5524.218223524399	-0.9810573504614386	-892.032308954723	-6.116382135294336E-4	0.0024424372490970364	1.6072658768031882	1.2679961547555758	-1.0611731512789322	1.2675636836714315	6.293139041818965	10.082166854567468	0.7779817873956139	0.9484240687679077
ID37140	37140	1	1.0	33.00871302634071	34.39688177719531	0.0	88.0	88	1.3580525881030971	1		47317.12765957442	47875.0	33389.0	60965.0	2.8910765E7	5567.117093363255	-0.9811014785955439	-882.4784655218906	-0.008218123550506074	0.0077765862702159775	1.4340013259540463	1.2931234516260721	-1.253155899373347	1.1089438708661756	5.794060794544804	9.902446328166334	0.7425195920847761	0.9464285714285713
ID53525	53525	1	1.0	34.1441483432427	34.68779986969399	0.0	247.0	247	1.4397099903691026	1		46931.75988286968	47527.0	29898.0	60213.0	3.2054392E7	5832.525469287197	-0.9812165335781724	-840.6772722824403	0.04106885299611962	0.00618625287523436	1.4818964725667254	1.4463828670058057	2.6495890113229486	1.0245533920312797	6.511782845386701	9.57838748417861	0.8919180835346308	0.9764789736279397
ID50966	50966	1	1.0	33.38734270261967	34.16752523604285	0.0	223.0	223	1.3735610322843166	1		47583.847266881014	48166.0	32526.0	63022.0	2.9597153E7	5756.425275785402	-0.9811483187367118	-860.4413099848939	-0.0066471104444402376	-0.010546619559838719	1.4957895517746091	1.2837964525270797	1.8605631378849865	1.165129837234114	5.927148327151242	9.69679847513411	0.7921344838778714	0.9504573170731707
ID31513	31513	1	1.0	33.17524394402759	33.77244978929928	0.0	30.0	30	1.4206681676678081	1		47598.59850746269	48140.0	30605.0	62600.0	3.1891061E7	5888.206232907728	-0.9810131986852706	-835.3417605006603	-0.006986572322757437	0.013908494431852731	1.5402472601846458	1.322419577358158	-0.9140932163576955	1.1647190396724536	6.340670303464126	9.745501086683959	0.8389511761660432	0.9597122302158267
ID42778	42778	1	1.0	32.5355167593253	33.863391009581115	0.0	144.0	144	1.4397099903691024	1		47587.74853801167	47966.0	33286.0	62026.0	3.255002E7	5739.546504237278	-0.9810263195455493	-857.3865207328508	-0.003047033995568922	0.0028350561193079575	1.5697256481320419	1.3262085337668261	-0.9551173372505588	1.183619022321893	6.511782845386699	10.240267334352701	0.780345956226247	0.9567039106145251
ID41249	41249	1	1.0	33.24073841118128	34.00067738891856	0.0	129.0	129	1.4072930989717465	1		47587.18586789559	48177.0	33310.0	61070.0	3.0979258E7	5588.83810940094	-0.9811174454795492	-884.827760507722	-0.006075112077498706	0.007255762349002183	1.5277818335071207	1.3089072694532256	-1.0811165618424725	1.1672193051119095	6.221842149351231	9.768806117141565	0.8193055038633449	0.9568713450292399
ID31013	31013	1	1.0	33.21062576641486	33.781178666496245	0.0	25.0	25	1.415867698335056	1		47638.40847201209	48038.0	32221.0	64247.0	3.1488988E7	5695.885419998042	-0.9811241182413847	-869.4461702799533	-8.681283244422683E-4	0.005213193195313296	1.5602850244062512	1.282724545836201	-0.9642650316774555	1.2163835403875505	6.297892167983481	9.757198864816376	0.8312942399132922	0.9643377001455598
ID36645	36645	1	1.0	33.02745627516277	34.428889567857496	0.0	83.0	83	1.3785088366949114	1		47399.11287758344	47881.0	32685.0	62520.0	2.9814042E7	5806.652899329292	-0.9811111465696606	-847.9826295248928	-0.02873139481327242	-0.011212967575501907	1.5092220605449622	1.2999204263651116	-1.3164110846481107	1.1610111126302616	5.969926462631894	9.977041938466726	0.7536596251757105	0.9401197604790421
ID34598	34598	1	0.9968166947364807	32.68135085576614	34.06988008155105	0.0	62.0	62	1.369147973384325	1		47156.6931818182	47851.0	31771.0	60424.0	2.9048523E7	5526.520795148197	-0.9811021516610114	-885.9789406135227	0.010654667533918409	0.027200584360114344	1.511277998991256	1.2634885167170096	-0.9133757984351718	1.1961153417666914	5.889123317835118	10.030498245586505	0.7355555893358812	0.9458015267175571
ID51497	51497	1	0.9944806098937988	33.25822514494493	34.360783570163754	0.0	228.0	228	1.3236373529401555	1		47511.998275862024	48109.0	33831.0	59388.0	2.7556959E7	5462.041210463213	-0.9811761672261036	-906.8119910057503	-0.00532509819515727	0.0018959817981528452	1.3817570219339805	1.2687249263278453	-1.072883412395827	1.0890910971011594	5.504120098509337	9.865214569510885	0.7106973470264516	0.9429967426710095
ID40746	40746	1	1.0	32.41603273202619	33.57534703333424	0.0	124.0	124	1.4908214494581773	1		47448.54878048779	48030.0	32789.0	58228.0	3.5017029E7	5410.581787494209	-0.9810730343270702	-909.136947240956	9.81326205723043E-4	4.1992576184213335E-4	1.6197174889938273	1.3862821023043665	-0.836678953563842	1.1683895264184898	6.982342335673769	10.481759874834335	0.798624426683852	0.947130883301096
ID45354	45354	1	1.0	32.143689748412925	33.85371698491834	0.0	169.0	169	1.4963927397904153	1		47445.27063599451	47858.0	33072.0	59120.0	3.5062055E7	5471.288472311903	-0.9811167623812258	-901.109457966533	0.008632009733244758	0.001379664599453727	1.635849738476327	1.3921224532746863	-0.9574994280456721	1.175076039200662	7.034626723483439	10.239432695493244	0.8431389063984491	0.9622886866059811
ID30507	30507	1	1.0	33.22571515964552	34.40034370820685	0.0	20.0	20	1.394332333861207	1		47540.30482115087	48114.0	31360.0	62622.0	3.0568416E7	5856.564400990724	-0.9811486043393993	-844.9681053448046	-0.011082575180970597	0.007878744052001044	1.4771871985988148	1.336773802275739	-1.1455305985298283	1.105039009654464	6.107767121402851	9.44787837648503	0.8598520796226903	0.9618263473053892
ID44843	44843	1	1.0	32.57574289702644	34.088486743193336	0.0	164.0	164	1.381797530442366	1		47499.33386327503	47931.0	33775.0	62611.0	2.9877081E7	5633.698424032281	-0.9811020714433002	-875.4350073192412	0.002046851596526678	-2.51071264896221E-4	1.5218060072176196	1.2695080247776573	-0.8403104257043511	1.1987368157709362	5.998445219618981	9.508900631828412	0.8336580400422684	0.9582384206529989
ID45869	45869	1	0.9968497157096863	32.24756027822719	34.12118706575226	0.0	174.0	174	1.2561945038597069	1		46868.47126436782	47743.0	35514.0	58080.0	2.4465342E7	5017.507541319268	-0.9812627888387381	-978.3700030248261	0.016330574718462786	0.021634849460986177	1.327584125303862	1.2403906139071335	0.42849542864961965	1.070295204122898	4.957510589590016	8.620954088805469	0.8382293245469233	0.9516423357664231
ID52013	52013	1	1.0	32.40025975355849	34.01033768036641	0.0	233.0	233	1.4465246033159531	1		47328.99565846597	47859.0	32560.0	60012.0	3.2704336E7	5251.634093099708	-0.9811403063034811	-937.6900499056172	-0.0012529259895583927	0.013504200036483843	1.6219715841682545	1.3327539228488994	-0.9600752223447621	1.2170075483260423	6.573573485525404	9.810877611834046	0.8582141488376444	0.9630919220055708
ID55599	55599	1	1.0	32.8299204229388	33.839956374693664	0.0	266.0	266	1.3785088366949116	1		47184.53184713372	47879.0	33695.0	59666.0	2.9631886E7	5513.982589796507	-0.9810993741328988	-888.3846967684319	-0.010015015977179546	0.01628762527640248	1.5287447303457644	1.265406092469093	1.984715724885111	1.2081060297116464	5.969926462631895	9.80234544919026	0.7807623063699364	0.9317507418397627
ID30002	30002	1	1.0	32.931880595354116	34.22354603251737	0.0	15.0	15	1.3479886591442543	1		47650.03642384108	48167.0	32132.0	63451.0	2.8780622E7	5925.160986148161	-0.9810567492308451	-832.9764045089325	-0.02598228146466685	-0.004971775953384102	1.4762653668135968	1.254645611318739	-1.074168109417741	1.1766393262731112	5.70850452358352	9.800723053684704	0.7468200675033541	0.9509105304829771
ID41778	41778	1	0.9968290328979492	33.63835938385653	34.358069998336894	0.0	134.0	134	1.366936101223692	1		47347.76537216833	48072.0	30792.0	62116.0	2.9260919E7	5689.657811442711	-0.9811646496852614	-866.9848837425271	0.002999575076707408	0.0029974981992356305	1.4721453268181095	1.2812974716696655	-1.2692223401766676	1.1489489048157953	5.870110813177056	9.293747802938467	0.854032498785445	0.963338533541342
ID46387	46387	1	0.9764325022697449	33.14611361096058	34.33111375612319	0.0	179.0	179	1.323065710783096	1		47423.83937823829	47944.0	34994.0	58560.0	2.7458403E7	5273.263685123393	-0.9811938613735988	-938.4311337201435	0.004134008202433388	-3.8135052369159955E-4	1.3895407606648	1.2957772514552517	-1.2461117660721832	1.0723608236710787	5.499366972344827	9.73501859385838	0.729203919590037	0.9338175948345447
ID46899	46899	1	1.0	33.29918700597974	34.1011708440602	0.0	184.0	184	1.3641662177265665	1		47408.18048780487	47988.0	32264.0	61238.0	2.9156031E7	5465.107096972355	-0.9811931791406495	-905.1566342911377	-0.006331637075520754	0.01419065802954624	1.5604515016894334	1.2129744912995217	-1.1768500937358948	1.2864668736913352	5.846345182354475	10.046083273965506	0.727948691993757	0.9403669724770635
ID56116	56116	1	0.9944542050361633	33.12368744649479	34.306243794522	0.0	271.0	271	1.3479886591442543	1		47113.00499168051	47635.0	32173.0	61346.0	2.8314916E7	5594.060321594838	-0.9811192760869101	-875.2796326876613	-0.015955338209052046	0.008613964103979658	1.4797225961962577	1.256129106769811	-0.9376640259530253	1.1780019969455422	5.70850452358352	9.418971115391662	0.8085842606737352	0.9524187153053129
ID47413	47413	1	1.0	33.77844015681542	34.21295442805283	0.0	189.0	189	1.3839856514178164	1		47384.69811320754	48341.0	32241.0	60417.0	3.0136668E7	5603.602086458897	-0.981255593656798	-885.3424346003202	-0.0016960696581162817	-0.024100290839162503	1.5102325397184646	1.3032374180247954	-1.2222737564285011	1.158831475240631	6.017457724277042	10.361400487338638	0.7043459004775973	0.9419642857142855
ID42295	42295	1	1.0	33.31730639766424	34.23377016807809	0.0	139.0	139	1.3763120084676215	1		47444.81832797421	47881.0	31711.0	61838.0	2.9510677E7	5645.170345474261	-0.9812164117526216	-878.0676482721693	0.009746542136765846	0.012429730124833359	1.4919909552948802	1.2943970592222052	-1.3005853858888723	1.1526532331519728	5.950913957973821	9.429031865235563	0.8411226504430295	0.9484848484848475
ID57656	57656	1	1.0	32.77735040076765	34.197900775588245	0.0	285.0	285	1.3724590978652405	1		47131.008051529774	47642.0	32681.0	61723.0	2.9268356E7	5681.523833098308	-0.981040930061936	-858.5033414708694	0.0038524602949861365	9.896847950810232E-4	1.4597174397910542	1.319286725927239	-0.9371586466311355	1.1064444226596124	5.917642074822214	9.952455800612546	0.7507546702595232	0.9242761692650334
ID54073	54073	1	1.0	32.52386770669119	33.634017577332074	0.0	252.0	252	1.412658322772335	1		46977.21969696976	47599.0	33177.0	57596.0	3.1004965E7	5224.077415139315	-0.9811042803335395	-933.8119659280917	-0.00978952146579831	0.008507382869999016	1.6400015663794612	1.2589000219980135	-0.8266803194011451	1.302725822322727	6.269373410996397	9.933857407071933	0.7983588763129784	0.9489208633093529
ID33598	33598	1	1.0	32.22470722174231	33.79982678713636	0.0	51.0	51	1.489298389517443	1		47249.798913043494	47603.0	33772.0	57343.0	3.4775852E7	5287.8728660912775	-0.9811267697389278	-929.0259436782065	-0.01979393977585768	-0.009858939284738523	1.6272569820240625	1.3896483970321192	2.3084888907803025	1.1709846789298686	6.968082957180225	10.425300409642238	0.8056492739301813	0.9550488599348534
ID40254	40254	1	1.0	33.36387847533024	34.29871749686271	0.0	119.0	119	1.361946254957452	1		47464.54943273903	48128.0	31418.0	62667.0	2.9285627E7	5753.907695986467	-0.9809356869810502	-848.8986485037756	-0.025499622272614098	-0.015654765146646165	1.4675575194533568	1.297801771393809	1.9235602853034823	1.130802524546745	5.827332677696411	9.599319860050105	0.7946918336092567	0.9563182527301092
ID28480	28480	1	1.0	33.241720173806016	34.27072838922781	0.0	0.0	0	1.4013676280264988	1		47590.762345678995	48183.0	30121.0	63027.0	3.0838814E7	5961.814134942488	-0.9811089924184352	-829.156212335321	0.006252278644557537	0.021134155011199026	1.5122692180974393	1.325881615863783	-1.4671290241903348	1.1405763531250328	6.169557761541558	9.25302577831792	0.9055164711641125	0.9840788476118274
ID36160	36160	1	1.0	33.55321362284663	34.485544711900054	0.0	78.0	78	1.3872613616838987	1		47285.905660377386	47931.0	31092.0	62328.0	3.0073836E7	5954.857029871006	-0.9811866298104267	-828.276593342459	-0.0017865945484869152	-0.0035564304273781287	1.5010773262226504	1.284296079419443	-1.352037722107677	1.1687938243190792	6.0459764812641446	9.723025870099887	0.8036620019983283	0.9607250755287012
ID29505	29505	1	1.0	32.5619781267735	34.17883464667748	0.0	10.0	10	1.4051412734026876	1		47635.54601226995	48126.0	33333.0	61640.0	3.1058376E7	5491.2502631518	-0.9811011339233598	-900.6746435500731	-0.021711954780456674	-0.02580742669517141	1.5272265169421433	1.323892088137518	-1.0660390135398392	1.1535883707037489	6.202829644693172	9.733607895275844	0.822719939826295	0.9595588235294122
ID56644	56644	1	1.0	32.430825401347846	34.065459530161974	0.0	276.0	276	1.4553878753864642	1		47069.56490727532	47524.0	33546.0	60220.0	3.2995765E7	5593.414374613964	-0.9811115636567413	-874.2096033102642	0.0178441975191306	0.0037418763780950564	1.5509093802730358	1.395501084678219	-0.7394860874023571	1.1113637941962988	6.654376630322169	10.006095571280644	0.8351951208381168	0.9530292716133424
ID28998	28998	1	1.0	33.27273635937523	34.02709471950068	0.0	5.0	5	1.3861703183679035	1		47654.17693522907	48293.0	32882.0	60440.0	3.0165094E7	5498.568528358032	-0.9811526273147684	-902.333496221802	9.024669537898086E-4	-0.002017773378413099	1.5245388403248206	1.2789022558216463	-0.8277060296846181	1.1920683018463847	6.036470228935107	9.807019175531648	0.7887127802665207	0.9513108614232204
ID38730	38730	1	1.0	32.6630094444536	34.03513636215039	0.0	104.0	104	1.3948747701135344	1		47501.472783825775	47978.0	33002.0	59858.0	3.0543447E7	5181.373060163526	-0.9810058828853377	-946.9885072083084	0.002237492487037962	5.775275864522435E-4	1.5740108281399958	1.2704905852567807	-1.0597120603248482	1.238900033109549	6.112520247567369	9.957153979836928	0.7747466879739672	0.9455882352941173
ID39754	39754	1	1.0	33.32929439871652	34.18680281631332	0.0	114.0	114	1.349110580819234	1		47382.155258764586	47733.0	32442.0	59307.0	2.8381911E7	5190.752089867431	-0.9812735328346178	-956.640474091712	-0.007065287977585501	0.005403518539762507	1.4852484367242704	1.2453828267217926	-1.13148146592109	1.1926039165273168	5.718010775912546	9.706092341155522	0.7627215128059899	0.9547619047619048
ID38220	38220	1	1.0	32.40285437366184	33.90619856051697	0.0	99.0	99	1.4984135276655919	1		47466.4574898785	47756.0	32370.0	60785.0	3.5172645E7	5756.576120134838	-0.9810645857513087	-854.4277658745334	0.0027436411169127362	-0.005014579807394402	1.5919160163757782	1.4417137915608085	-0.9651299544717767	1.1041831088071647	7.053639228141505	10.159415270209712	0.8587874353830093	0.9705689993459778
ID47948	47948	1	1.0	32.86710509004946	34.033302041419184	0.0	194.0	194	1.3597226677520875	1		47493.42880523729	47959.0	33806.0	61216.0	2.9018485E7	5320.119576132592	-0.9811046284784836	-927.0475613925314	-0.010591680846769046	0.0025685201088760765	1.5047291380377443	1.2519362900967757	1.9925230540658765	1.201921495479157	5.808320173038354	9.625126629878585	0.7878572001008168	0.9450889404485692
ID39246	39246	1	1.0	33.38337291399572	34.449561289919096	0.0	109.0	109	1.3327502822635344	1		47436.027164685926	47685.0	31571.0	61480.0	2.793982E7	5667.779912692145	-0.981091325057955	-868.5076871589401	-0.004804675263132589	0.0011965513595627738	1.4791134720382475	1.202457979898809	-1.3351369453721675	1.2300749770588406	5.580170117141593	9.59635451559963	0.7614558645062348	0.9422150882825043
ID35664	35664	1	1.0	33.36017673855459	34.50983552185024	0.0	73.0	73	1.3845321413310863	1		47118.43533123027	47706.0	31324.0	61367.0	2.9873088E7	5693.805962987548	-0.9810624029388519	-857.4127829214935	-0.011060472996256218	-0.001495507622382192	1.484294448290365	1.3004497807062747	-1.4584393415092947	1.1413700631209645	6.022210850441562	10.248611757326294	0.7205029087450711	0.9194484760522493
ID54609	54609	1	0.9968317151069641	32.51002746106587	34.01381802845092	0.0	257.0	257	1.4190698155761312	1		47149.138554216916	47518.0	32119.0	62390.0	3.1307028E7	5624.450789243596	-0.9810438989892434	-867.686945981092	-9.030483920683633E-4	0.010910320638960375	1.533986438703868	1.3227306786149928	-0.737646496584883	1.1597118472447294	6.326410924970578	10.147568502024493	0.7720461794316357	0.9527559055118103
ID33107	33107	1	1.0	32.207976540555556	33.887603890232434	0.0	46.0	46	1.4243906809452656	1		47082.251121076224	47788.0	33960.0	57102.0	3.1498026E7	5178.700179352175	-0.9812052154766925	-949.2682245870295	-0.01863315710373732	-0.005239992311243735	1.5612384127447974	1.3011320893279716	-1.2104767187870271	1.1999077000331069	6.3739421866157375	11.1282331590514	0.6467933575769587	0.9197530864197531
ID37715	37715	1	1.0	33.63093081151784	34.66198732879979	0.0	94.0	94	1.4185366313320327	1		47338.19461077847	47817.0	30841.0	63021.0	3.1621914E7	5969.595661171028	-0.9811074868600094	-823.613823622996	0.012496525503885247	0.0035309340769305443	1.4870847440684578	1.396473969393324	1.1624094887982022	1.064885401848556	6.321657798806063	9.96627172831165	0.7997889493956364	0.9693877551020408
ID52569	52569	1	1.0	33.08078180875647	34.03894306722607	0.0	238.0	238	1.4008277059767806	1		47281.32561728396	47898.0	32616.0	59791.0	3.0638299E7	5439.171233734393	-0.9810100439035214	-898.1242065552306	-0.006246101154215784	0.004864434373327734	1.5781288767279502	1.242809235106192	-1.1524185758425738	1.26980781293688	6.1648046353770365	10.266315280298771	0.73502140643473	0.952975753122704
ID58205	58205	1	0.9968143105506897	33.12114373261055	34.39221591163075	0.0	290.0	290	1.3479886591442543	1		47133.29765886286	47628.0	32306.0	62082.0	2.8185712E7	5772.969066628465	-0.9811521624551127	-850.0283820325161	-0.008983930112959232	0.0029435239520816366	1.4203580199038335	1.2858482480070366	-1.0466024186920433	1.1046078120845726	5.70850452358352	9.58685569851443	0.7805124460856313	0.940485512920908
ID48478	48478	1	0.9936299920082092	33.07908854393385	34.2306786068107	0.0	199.0	199	1.31963065770666	1		47465.92547660309	47865.0	32524.0	61342.0	2.7387839E7	5511.7904673431585	-0.9811396334674499	-895.9833521625405	0.0049822361897083	0.02498344669572485	1.41703328806979	1.1995963865622938	-1.0350992196413298	1.1812583831888734	5.470848215357727	11.582885769542752	0.5124257944260909	0.9020376175548591
ID53086	53086	1	1.0	33.123938268208	34.19862261038315	0.0	243.0	243	1.3669361012236925	1		47226.37886178859	47788.0	33358.0	58813.0	2.9044223E7	5205.798945013555	-0.9811099727823435	-942.3502671128749	-0.011127878019719987	0.006095866055351873	1.502680062578422	1.2487124164485521	-1.1580027420212353	1.2033836156223834	5.8701108131770585	10.261349827362443	0.7005629674821668	0.9441896024464833
ID35170	35170	1	1.0	33.59082357941986	33.912554805517786	0.0	68.0	68	1.446001542512984	1		47078.778581765495	47769.0	31261.0	59360.0	3.2531436E7	5632.46173007487	-0.9812191637555602	-873.3896250888473	0.009872888897697345	-0.0021001106351183473	1.5883443573377305	1.3323651019248905	-0.8402154907246002	1.1921239568966662	6.56882035936088	10.327758711009444	0.773900421895065	0.9420586230402169
ID32611	32611	1	1.0	33.39527591631767	34.420160962500944	0.0	41.0	41	1.3807021695643609	1		47188.57369255153	47789.0	31184.0	63387.0	2.977599E7	5893.5472677614625	-0.9810200915333034	-827.7017312731961	-0.014316069671547494	-0.007019076697721884	1.425281747918696	1.365850694996659	-1.2255792445237406	1.0435121152990903	5.988938967289951	9.502849816923307	0.833397167021455	0.9669992325402912
ID49512	49512	1	0.9968394041061401	33.163024895803524	34.00195729023942	0.0	209.0	209	1.374111668118135	1		47629.76725521669	48174.0	32276.0	61086.0	2.9673345E7	5398.626284607533	-0.9810935796454221	-915.6432839332521	0.020846962124033145	0.0019428223873634931	1.5845670439225321	1.2201252683230188	2.1791867588623663	1.2986920974929193	5.9319014533157635	9.692067053458663	0.7935439251462038	0.9461713419257018
ID49006	49006	1	1.0	32.137459407576614	33.74302576201944	0.0	204.0	204	1.5422010894025255	1		47451.077608142485	47682.0	33370.0	59210.0	3.7296547E7	5768.696709853539	-0.9810641798480888	-852.3376405704146	-0.0073180883063871625	0.005601311775406994	1.6369584792994154	1.4669073902077245	-0.8625394759940744	1.1159248976635194	7.471914330618898	10.303087431074998	0.8845186153880297	0.9691738594327988
ID34159	34159	1	1.0	32.268565240988494	33.85719424445985	0.0	57.0	57	1.4780813299522713	1		47251.097796143295	47615.0	31086.0	61593.0	3.4304297E7	6052.140304918809	-0.9810837293293718	-809.8479081176607	0.008469592653150237	0.0010866167995619471	1.5835990408956557	1.4151961419329295	-0.8976043850007622	1.1189961546480158	6.863514181560873	9.775153059632034	0.9026289671086132	0.969778374748153
ID32113	32113	1	1.0	33.08361265447025	34.09604011549182	0.0	36.0	36	1.3878065616898871	1		47278.03144654088	47858.0	32580.0	61414.0	3.0068828E7	5752.04828883762	-0.9810856888998619	-852.6744902604008	-0.0031337372995824237	-0.004071814870613776	1.502968764669317	1.2913608962067693	-1.124511840237792	1.1638642373980215	6.050729607428652	9.616899956132832	0.822143094880393	0.9643939393939396
ID55154	55154	1	1.0	33.15721621315403	33.75726210339279	0.0	262.0	262	1.3779599579804604	1		47181.57961783442	47600.0	32502.0	60280.0	2.9630032E7	5116.830862456819	-0.981076919036473	-956.120482392116	0.0015355879664559033	0.009441753287995423	1.5846493960533639	1.2261553595201657	-0.96424022061656	1.2923724418359908	5.965173336467372	9.916454894687591	0.7622896976846588	0.9443190368698262
ID57202	57202	1	1.0	33.24272000897216	34.08608588681803	0.0	281.0	281	1.3658288218996324	1		46999.64763458404	47620.0	31510.0	62538.0	2.8810784E7	5805.719424478458	-0.9811442841590434	-842.4776870028174	-0.018658072059202647	0.020954227862969382	1.4879880366126919	1.277455817838167	2.1250406208789614	1.164805871040462	5.860604560848021	9.613648492069453	0.7968485838922242	0.9535962877030165
ID50548	50548	1	1.0	32.74923179739472	33.76466210514181	0.0	219.0	219	1.464714059021052	1		47549.450564971776	48197.0	33910.0	59039.0	3.3665011E7	5420.955352379238	-0.981064217904034	-908.8952988383412	0.014138786395624523	-0.004240005211187708	1.6321711111818373	1.339831113861138	-1.0485348461099413	1.2181916767690453	6.739932901283464	11.081740304317073	0.6896829665277968	0.9322813938198553
ID31605	31605	1	1.0	33.314223452512	34.41751714375139	0.0	31.0	31	1.3790574969501457	1		47442.41878980893	48027.0	31585.0	61854.0	2.9793839E7	5770.956708787737	-0.9811887060424279	-857.5962487079909	-0.007190218903474272	0.013691914844555304	1.4652224637086422	1.2941835602683165	-1.1334804064953081	1.1321596941046486	5.9746795887964055	10.584087409125619	0.6702204085342369	0.9290465631929049
ID37239	37239	1	1.0	33.03418655250633	34.15670996387118	0.0	89.0	89	1.3965008146952924	1		47450.03744149765	47964.0	31988.0	61950.0	3.0415474E7	5834.293593312813	-0.9810479426853894	-842.0001046567983	-0.0032304314678605842	0.006896165820365838	1.5342103157301124	1.2827892762177666	-1.0078071341887986	1.1959955888106943	6.126779626060908	10.078534187366811	0.7579619019320815	0.9491899852724592
ID43896	43896	1	1.0	32.3519944890279	33.99780675560511	0.0	155.0	155	1.3986659335375242	1		47498.91021671832	48145.0	34262.0	60187.0	3.0684296E7	5448.611656860425	-0.9811615367517841	-908.0773192340757	6.081111988763378E-4	0.02442315906259666	1.533184182069417	1.2510722666376821	-0.49741866823348974	1.2254960987904595	6.145792130718978	11.212409255997333	0.614313201788984	0.9424198250728859
ID43386	43386	1	1.0	32.64462071418833	33.72947700148967	0.0	150.0	150	1.4412854531680859	1		47596.935860058285	48043.0	30857.0	60402.0	3.2651498E7	5438.802099643983	-0.9812392064360034	-915.4390244793808	-5.484949730873008E-4	0.0011112973621154047	1.6447584164180273	1.280320763192924	2.12959169452955	1.2846455854673882	6.526042223880249	10.115482216282702	0.8014686911503498	0.9581297976273548
ID58746	58746	1	1.0	33.22896455164742	34.2266923370992	0.0	295.0	295	1.3270620348684106	1		47134.347676419944	47590.0	34377.0	60261.0	2.7385056E7	5347.302923738568	-0.9812271695745695	-921.4515756043153	0.008507056094371314	0.011132993650043287	1.463268447446856	1.203253840336435	1.9963237889558845	1.2160928961072086	5.5326388554964305	9.462220569303415	0.7765260893874636	0.9517579721995094
ID50044	50044	1	1.0	32.36018672274336	33.83245931688982	0.0	214.0	214	1.4811489527539556	1		47504.04972375697	47866.0	34039.0	59511.0	3.4392932E7	5604.993194573664	-0.9810803727033952	-878.9770815362642	-0.00687819498266892	-0.0017793574470248515	1.5995183451149113	1.3999149521354133	-1.1490332654716582	1.1425825137984458	6.892032938547967	9.892344452643279	0.8850315402505903	0.962176509621765
ID41348	41348	1	1.0	33.53566990183488	34.39114542967657	0.0	130.0	130	1.370252570557448	1		47470.991896272295	48148.0	31880.0	63129.0	2.9289602E7	5798.866742309576	-0.98121791366556	-855.3361135982052	0.005968593996329256	-0.011039085662540363	1.4976191722136907	1.2772773552482863	-1.1924175348686052	1.1725089825322808	5.898629570164154	9.639116351635787	0.7977862419477774	0.9516871165644174
ID42884	42884	1	0.9968301653862	33.205149228921364	34.31672799412205	0.0	145.0	145	1.3697003833214216	1		47523.188709677444	47996.0	33068.0	61471.0	2.9464377E7	5551.670604337453	-0.9811577904409788	-891.4949870769409	-0.003613350533418353	-0.01068022344602968	1.4802152099936965	1.2971328602678491	2.2013172305190833	1.1411438683991415	5.893876443999638	9.493818852813927	0.8217297481767248	0.9560524286815731
ID44420	44420	1	1.0	31.978468810980132	33.8768562775752	0.0	160.0	160	1.333317772296603	1		47212.889830508466	48136.0	35339.0	56384.0	2.7855605E7	5411.237772822595	-0.9812416614599403	-912.7998742671913	0.009015601948401146	-0.003322797589024259	1.4658595442417337	1.2499304655705223	0.37379832887447995	1.1727528727549272	5.584923243306113	9.37490710311137	0.7985334752159788	0.9468170829975817
ID36741	36741	1	0.9913297295570374	33.24766438673992	34.667142139101244	0.0	84.0	84	1.298829572736671	1		47324.103571428495	48175.0	32103.0	59553.0	2.6501498E7	5528.834853492781	-0.9810228207819208	-884.9652655971988	0.01645295851846728	-0.00429537581490672	1.365586405770662	1.283520709873006	-1.0598319692859741	1.0639379600706058	5.299735673435167	8.795617323707653	0.8608578054050471	0.9513651877133114
ID51077	51077	1	1.0	33.2482072593729	34.270793930666564	0.0	224.0	224	1.3867159473275774	1		47551.50471698112	48107.0	32561.0	60628.0	3.0242757E7	5639.6681793529415	-0.9810646375180285	-873.704769112344	-0.009380449224894616	-0.005593783025453753	1.492051253061187	1.3059981429795826	-1.1960990776505087	1.1424604706229762	6.041223355099627	9.64711926935368	0.815716901780642	0.9599697885196377
ID53638	53638	1	1.0	32.77071036040976	34.348182259389844	0.0	248.0	248	1.3680424843277046	1		46958.95307443373	47474.0	31980.0	62543.0	2.9020633E7	5853.630616953836	-0.9810815949047418	-832.0390238473885	0.01929721791464202	0.0065594230625402395	1.4807839648386028	1.3077155316601645	-0.8985919353579872	1.1323440985355013	5.879617065506093	9.898599867591324	0.7540694869964495	0.9349962207105061
ID34695	34695	1	1.0	33.088274820087044	34.5429614998836	0.0	63.0	63	1.3763120084676226	1		47101.03656597766	47665.0	31640.0	62424.0	2.9626552E7	5893.018787800883	-0.9810404136881463	-827.1431475821585	-3.6799112401450073E-4	-9.151361720137086E-4	1.4358087080518518	1.3609555347925604	1.8596029910207155	1.0550004547141216	5.950913957973831	10.071691058861528	0.7372058005252038	0.9287833827893177
ID31114	31114	1	1.0	33.10485089328878	34.169206754897715	0.0	26.0	26	1.3834389456285934	1		47596.43809523806	48212.0	32386.0	62213.0	2.9985756E7	5733.643515841382	-0.9810479099631021	-859.4227925019549	-0.0026278825743375747	0.01917044664054906	1.4611671737613439	1.3032941960692486	-0.8061657935426424	1.1211337993894566	6.0127045981125296	10.020624375832366	0.752471691202625	0.9398216939078753
ID44942	44942	1	1.0	32.7489267601904	33.81791951536555	0.0	165.0	165	1.3959590102851067	1		47528.4152410575	47953.0	33243.0	61828.0	3.0560771E7	5347.1614404848915	-0.9810026414012936	-917.9879680631009	0.010190370561850692	-0.0028791587437459083	1.6061950779553362	1.2334086528043455	-1.0525160775977023	1.302240805837873	6.122026499896404	9.722717894227367	0.8138225126752789	0.9470588235294114
ID30095	30095	1	1.0	32.560816580207145	34.12757372674694	0.0	16.0	16	1.4376066875800286	1		47635.233236151624	48065.0	31969.0	62875.0	3.267777E7	5786.9767353344805	-0.9809539151205018	-847.9093896867593	0.009571269402086446	0.011693224022346078	1.5263059207576848	1.363109404974964	-0.953716602716425	1.1197237105012259	6.49277034072863	10.411978219767628	0.7526159250526789	0.9453287197231827
ID51599	51599	1	1.0	33.236438281989635	34.1124910208851	0.0	229.0	229	1.3669361012236918	1		47509.30582524265	48273.0	33180.0	59971.0	2.9360751E7	5326.7157957676045	-0.9811484449504412	-928.4033393854662	-0.005615240713989361	6.544875054107959E-4	1.5379866120355756	1.232664708363618	1.9506296615456435	1.2476925814459938	5.870110813177054	9.922686250779165	0.7491997863505007	0.9507313317936869
ID42385	42385	1	1.0	32.40454285009779	33.88518540563136	0.0	140.0	140	1.4190698155761314	1		47551.86936936936	48138.0	33446.0	60903.0	3.1669545E7	5499.11940888135	-0.981035974192398	-894.6616789980541	0.0043332058881727495	-0.001977765382323511	1.5582883706557529	1.3126355417279139	-0.8866050078244473	1.1871447337198175	6.326410924970581	9.97227313734228	0.7994272193342907	0.9582433405327573
ID45460	45460	1	0.9968248605728149	32.96416026284713	34.45734759208437	0.0	170.0	170	1.3680424843277048	1		47425.558776167425	47944.0	31674.0	62654.0	2.9451272E7	5788.414152579421	-0.9810036583492062	-846.2204387690512	-0.006980110031741256	0.024598007830439538	1.4603335376882745	1.3060947630319018	-1.1241567176728549	1.118091565039531	5.879617065506095	10.072769602235908	0.7282174896063804	0.9471669218989281
ID40853	40853	1	0.9968315958976746	33.69161881052553	34.672700984451026	0.0	125.0	125	1.2555921569040212	1		47205.23900573615	47807.0	34306.0	57829.0	2.468834E7	5299.724945353926	-0.9811902463986208	-929.2594408168769	0.0014371191647387501	0.012958433281025248	1.477418943517504	1.1220978877932979	1.4775123642791326	1.3166578064084726	4.952757463425504	9.988387204671428	0.6238298989933715	0.9006050129645637
ID45974	45974	1	1.0	33.05886831290987	34.02193383671686	0.0	175.0	175	1.3856244745513597	1		47530.862776025155	48255.0	33524.0	60491.0	3.0134567E7	5505.6644321062395	-0.981078024862312	-895.2267197595099	-0.012889787520064132	0.006685636101154238	1.531326598042515	1.2507859465716773	-1.1715318146328992	1.22429149627063	6.031717102770594	10.605808944115557	0.6738499950914167	0.9296703296703295
ID33689	33689	1	1.0	32.41875397129692	33.74374343460671	0.0	52.0	52	1.456427067147139	1		47287.31098430815	47655.0	34274.0	58967.0	3.3148405E7	5285.446264468036	-0.9810424862734911	-925.975271721344	-0.0037767125875067427	9.866419410306947E-4	1.606672898451784	1.3544684634416841	-0.9048941197665583	1.1862017771674447	6.663882882651209	10.331221644747117	0.7845739095864385	0.9371657754010698
ID30619	30619	1	0.9968286156654358	33.50211145803584	33.82180292365771	0.0	21.0	21	1.430749599526432	1		47566.768888888815	48247.0	32106.0	59724.0	3.2107569E7	5452.117171317255	-0.9811279984018129	-907.1438724788368	-0.008235875145844639	-0.0018432213019263617	1.584891707032091	1.3265815087044779	-0.9169753060475292	1.1947186785227206	6.430979700589921	9.804521877130002	0.8406866732310765	0.9754866618601298
ID47003	47003	1	1.0	32.67260863617644	33.74671190676757	0.0	185.0	185	1.422796510685343	1		47627.62574850297	48152.0	30872.0	63546.0	3.1815254E7	6065.293890873245	-0.9810539236771577	-813.2249141572667	9.283380541946439E-4	-5.153781161236068E-4	1.5211891281172587	1.3574327030072546	-1.0741342488243824	1.1206368645364284	6.359682808122198	9.536577287174909	0.878739713137215	0.9625899280575541
ID47515	47515	1	1.0	33.77398863651909	34.01094415044282	0.0	190.0	190	1.3796059390068034	1		47362.23174603175	48136.0	32432.0	61312.0	2.9838206E7	5439.746251879878	-0.9812760687952246	-912.5941557778767	-0.00313967629423402	0.003047973154709923	1.5483419405711918	1.2516593340990536	-1.3059640336126566	1.2370314337053148	5.979432714960915	9.98039406402883	0.754352734202484	0.9395070948469009
ID46493	46493	1	0.9968299269676208	33.21969259400225	34.162778775104044	0.0	180.0	180	1.3586095094257085	1		47407.07072368421	47800.0	33313.0	60923.0	2.8823499E7	5418.7249793571555	-0.9811189301228821	-909.2243604061597	0.010135345861019572	-0.01878430679869296	1.5139003903377146	1.2478927153866652	-1.153415846015794	1.2131655002638795	5.798813920709318	9.493671191988664	0.8085011921928956	0.9598741148701809
ID41886	41886	1	1.0	33.83341760613156	34.61769654835965	0.0	135.0	135	1.4302207694956068	1		47430.74370370364	48052.0	30864.0	60594.0	3.2015752E7	5936.143518097349	-0.9811369496616623	-831.1956190507316	0.0329474443857192	-0.010166614630903474	1.5223671024504428	1.4105005775635728	1.6614208575417937	1.07930980438172	6.426226574425417	10.509021101290609	0.7312087329811315	0.943475226796929
ID55710	55710	1	1.0	33.44077478906239	34.4819003388975	0.0	267.0	267	1.338414354883409	1		47094.55857385404	47611.0	34061.0	61110.0	2.7738695E7	5521.8334560520925	-0.9812708168452	-893.6911737820108	-0.004683086237836588	8.282503317248173E-4	1.4242861449151654	1.2829121149548566	-1.2245060417127398	1.1101977511259868	5.62770137878675	9.69675850710994	0.752121058925403	0.9479583666933549
ID56222	56222	1	1.0	33.738480501124116	34.31103032250532	0.0	272.0	272	1.350791716151585	1		46981.87562189056	47711.0	30822.0	60725.0	2.8330071E7	5528.8738857598555	-0.9812786969824197	-890.7994919590153	0.0018549649942849681	-0.006860401350602945	1.4590928709599766	1.2668457380890228	-1.2693393471415675	1.1517525986715238	5.732270154406095	10.18186803430614	0.6948348394881806	0.9363354037267083
ID36255	36255	1	1.0	32.859558912805525	33.84766997256135	0.0	79.0	79	1.3965008146952933	1		47557.14930015547	48106.0	30455.0	61725.0	3.0579247E7	5837.187595443865	-0.9809731468115547	-840.1025650915591	-4.4218684953519985E-5	2.525931040715597E-4	1.530257728273623	1.2800051859006374	-0.8048017772167653	1.1955090066271121	6.126779626060916	9.856127810778375	0.792555109655446	0.941563184806428
ID54176	54176	1	1.0	33.01078043572262	33.551201687752155	0.0	253.0	253	1.4465246033159536	1		47092.52966714904	47677.0	31048.0	59222.0	3.2540938E7	5283.066005417389	-0.9810526216359963	-923.0796016265366	0.004223495081830545	-0.0011198228109540603	1.6025447612610582	1.3193916701249027	-1.0230775859008685	1.2146088212830313	6.573573485525408	10.119959584506576	0.8065918511301782	0.9537931034482756
ID29089	29089	1	1.0	32.59017508429394	33.82048376155874	0.0	6.0	6	1.4222647235201828	1		47747.781763826606	48150.0	30663.0	63382.0	3.1943266E7	5787.051169613656	-0.981006074884361	-852.2810823513008	-5.165704081065336E-4	0.0028935978273728603	1.573481212952932	1.3066353849023107	-0.8544171517581477	1.2042236350966202	6.35492968195768	9.818187493329877	0.8284341070197037	0.957736389684814
ID40354	40354	1	0.9968351125717163	32.7616616438261	33.99645295974672	0.0	120.0	120	1.3724590978652407	1		47469.94879999996	47972.0	34100.0	59333.0	2.9668718E7	5162.702393493604	-0.9810722858508361	-953.1790916666313	-9.007320669676528E-4	-0.0038839889854048624	1.5129130767233914	1.2608632117331922	-1.0703913050930915	1.199902624364565	5.917642074822216	10.129386049778349	0.7247568206130487	0.9353869271224634
ID28583	28583	1	0.9968308210372925	33.156867496952536	34.187428765593815	0.0	1.0	1	1.3713562780022484	1		47725.422580645165	48268.0	32813.0	60536.0	2.9589762E7	5513.242646011755	-0.9810911686153381	-898.29162068068	-0.00847404364572	0.0022384027941696402	1.5132574756240527	1.2709968795499156	-0.7941321620423062	1.190606759129044	5.908135822493177	9.752996799379307	0.780520243580597	0.9416666666666664
ID29607	29607	1	0.9968292117118835	32.36473569983974	34.13536757579848	0.0	11.0	11	1.409978262830928	1		47626.01068702296	48364.0	33334.0	61507.0	3.1195037E7	5544.452052647386	-0.9812032221850261	-896.7907631267926	0.00892482225331563	0.0022894427021714027	1.524635477550847	1.3149625590254115	-0.6578071775421196	1.1594516262735537	6.245607780173805	10.444603786657236	0.7194500246746275	0.9426111908177908
ID52137	52137	1	0.9968248009681702	32.953339402637	34.30388631604659	0.0	234.0	234	1.3641662177265672	1		47201.59446254075	47775.0	32412.0	61491.0	2.8981779E7	5746.57707069159	-0.9810502492371995	-850.4821038537257	-0.008381564968171853	0.02114453053086733	1.5046994680572119	1.2515590332571165	-1.1657470197001825	1.2022600836824378	5.846345182354482	9.94846507103229	0.7423046116068195	0.9505409582689335
ID35756	35756	1	1.0	32.12061119687827	34.046629796755546	0.0	74.0	74	1.3463040236277202	1		47020.061769616026	47706.0	33965.0	59303.0	2.8165017E7	5357.563642658978	-0.9812542383672229	-918.8070260061941	-0.005086480806160533	0.009115530057859816	1.5694289183373602	1.1765556536998996	2.0482874481786726	1.333918130776047	5.694245145089964	10.829066098167086	0.6101884953676535	0.917304747320061
ID38317	38317	1	0.9968217611312866	32.84862234456782	33.64663389270597	0.0	100.0	100	1.4078305414580081	1		47537.389570552106	48219.0	33052.0	59343.0	3.0994378E7	5144.528447270538	-0.9810317837173551	-955.8204919509008	0.008557390885609055	0.003950293968330941	1.6098883088144478	1.2225006865266552	-0.9265548162297156	1.3168813126710224	6.226595275515753	10.427685786651297	0.7195891878864646	0.9264497878359264
ID57774	57774	1	0.9968336224555969	33.178711917098845	34.55256523535142	0.0	286.0	286	1.3058000856167276	1		46978.05643738971	47725.0	34169.0	58751.0	2.6636558E7	5345.912239433126	-0.9811039357659227	-912.529424915832	-0.0052842090190797116	-0.0076451668994138395	1.4085405552772297	1.2198807014631348	-1.1463243866271502	1.154654347419231	5.3567731874093525	11.259060398839422	0.5310174885771517	0.8804687500000004
ID37809	37809	1	1.0	33.85656478731072	34.6556199447188	0.0	95.0	95	1.4259830690120596	1		47239.216741405085	48010.0	30456.0	59734.0	3.1603036E7	5962.7198443725165	-0.9812320191818324	-828.4044814727849	0.025891905560219	-0.017413488544623552	1.4706145565975637	1.417225726004351	1.827640939734362	1.037671367103767	6.388201565109292	10.085857692937042	0.7891558904699933	0.9565836298932385
ID48050	48050	1	0.9968416690826416	32.644238302135136	33.80249265535353	0.0	195.0	195	1.4056795386104797	1		47302.941807044386	47667.0	33547.0	60485.0	3.0888821E7	5317.966957784997	-0.9811258234228362	-924.7603582921901	0.020642479074437114	0.007959871840373207	1.5299893134125133	1.3265835747002024	-1.0788643721797282	1.1533305119945263	6.207582770857689	9.818346669399896	0.8091995984784152	0.942960288808664
ID33204	33204	1	1.0	33.55278643108807	34.359085205872134	0.0	47.0	47	1.3937896865030945	1		47126.14883720929	47660.0	30726.0	63376.0	3.0396366E7	5691.449979769923	-0.981112479934438	-860.2266326314523	0.006184019800204656	-0.009374182360332543	1.5196391955172792	1.3051377486264657	-1.2120024150306574	1.164351576771537	6.103013995238331	9.466707204498919	0.8557685853494377	0.9756838905775076
ID38837	38837	1	0.9813814759254456	33.06937403091845	34.450885244330266	0.0	105.0	105	1.227564735665886	1		47157.263581488914	48032.0	34369.0	57830.0	2.343716E7	5416.870178729347	-0.9812729898074652	-912.3291731481181	-0.004481035546708063	-0.0019545564292075277	1.3827765284733675	1.134915646887979	-0.01623923415444904	1.2183958625163385	4.7341136598577735	8.85730608300741	0.7583073033887696	0.9291044776119403
ID56757	56757	1	1.0	32.316897848438465	33.724348743584436	0.0	277.0	277	1.517476803029333	1		47048.25461741422	47446.0	33252.0	58583.0	3.5662577E7	5572.188920736052	-0.981152977518997	-879.1068367342973	0.00890368525628316	-0.016964737279229043	1.6567648038990945	1.4197365600508536	-0.9180360164410325	1.16695227165225	7.234258022393109	10.552998458857935	0.8163043468889413	0.9590422180214234
ID39865	39865	1	1.0	32.81298227209236	33.87945276455173	0.0	115.0	115	1.4019073421339445	1		47526.3692307693	48080.0	30295.0	62204.0	3.089214E7	5624.974507647709	-0.9810660452875902	-875.5903889637697	-0.003418225050106139	0.020808951054667204	1.608804847487621	1.253022796804296	-1.0703323904730806	1.2839390086044007	6.174310887706075	10.401328745214206	0.7171676833204574	0.9345323741007192
ID48576	48576	1	1.0	32.173902246388565	33.803160920549054	0.0	200.0	200	1.5234472266256731	1		47454.12010443865	47805.0	32025.0	59298.0	3.6349856E7	5795.167017387186	-0.9811449361719312	-852.2031275237874	-4.127786528978326E-4	0.00283176304831573	1.6164876904874945	1.4452840023704838	-0.9537129319391796	1.1184567793154916	7.291295536367297	10.636093300510177	0.8099352282875045	0.9557632398753889
ID53186	53186	1	1.0	32.46534792179536	33.698785294618915	0.0	244.0	244	1.303480723065315	1		46633.980530973466	47511.0	35215.0	57484.0	2.6348199E7	5050.138640184175	-0.9813355972039223	-971.0299746288255	0.02266297129564174	0.01528994140966292	1.4562385884171198	1.1981151171516298	-1.243969468864537	1.2154412940545702	5.337760682751291	10.640916856681121	0.5923942886376327	0.8759750390015596
ID32707	32707	1	1.0	33.57173147102798	34.02082020528678	0.0	42.0	42	1.415867698335055	1		47178.93363499253	47839.0	31326.0	61070.0	3.1279633E7	5652.892149795575	-0.9811814296054567	-870.302254151048	-0.006456697586969754	0.014660058432471082	1.5432076576057059	1.3221722939287206	2.1703089443679917	1.1671759154929784	6.297892167983475	9.725824355593108	0.8366662301689581	0.9587554269175109
ID34243	34243	1	1.0	32.863186383334686	33.92717583329367	0.0	58.0	58	1.3828920237073872	1		47248.81674565558	47797.0	30315.0	60875.0	2.9908501E7	5626.819327264842	-0.9810646205384083	-870.1248335040335	0.006098264356230813	0.008498577036359456	1.5138700387091089	1.2768434377678186	-0.7817722966298758	1.1856348193758672	6.007951471948022	9.786792684108597	0.7882346149625911	0.9510910458991724
ID52678	52678	1	0.9968264698982239	33.18380725650692	34.26838185745251	0.0	239.0	239	1.359722667752087	1		47194.47549019611	47530.0	32977.0	61346.0	2.8883019E7	5584.175422271207	-0.9810768761465821	-876.3393524162851	0.0010801687855165648	0.018746907840032814	1.4771295375778115	1.274743545787309	-0.8798082239480962	1.158766045499375	5.808320173038349	9.976293902453516	0.7333679765962507	0.9487577639751551
ID35271	35271	1	1.0	33.52398866964066	34.570530497922356	0.0	69.0	69	1.373561032284317	1		47078.05778491171	47846.0	31446.0	61114.0	2.932963E7	5759.55325392156	-0.9811850571524752	-852.526244184792	-0.01751343741417692	0.007213216004983483	1.4657964886546049	1.3227941311024376	1.787347899190628	1.1081062836535167	5.927148327151247	9.917601751205098	0.7572553143786743	0.9584934665641816
ID54727	54727	1	0.9968172907829285	32.54497784423522	33.78380448708377	0.0	258.0	258	1.3975837933882558	1		47038.28062015507	47607.0	33349.0	56741.0	3.0339691E7	4973.423761067914	-0.9811740672289105	-985.8606380692615	-0.015585575561331794	0.017458585923123764	1.5179424394030794	1.2715197989200928	-1.1385719718597722	1.1938016542819658	6.136285878389949	11.03804132808017	0.6328946388229966	0.9437134502923978
ID58311	58311	1	0.9912853837013245	33.972856013526446	34.08413843456598	0.0	291.0	291	1.2782818203822546	1		46783.001851851885	47873.0	32561.0	58065.0	2.5262821E7	5330.285409902267	-0.9813542643878163	-923.8764756612272	0.024919521199151966	-0.034099387051487476	1.4958099014726551	1.1288041651955496	-0.7447451697423937	1.3251279075618283	5.133376257677099	9.735140293049461	0.6806573406799269	0.9098567818028633
ID50640	50640	1	1.0	32.202501338830274	34.18549845457584	0.0	220.0	220	1.4755201058309078	1		47532.042995839074	47904.0	32548.0	61385.0	3.4270603E7	5657.088520616703	-0.9811654569114963	-875.4083068792161	-0.006053252900844493	-0.012605741379317243	1.549665372631996	1.4294176024386538	-0.7619810083262408	1.0841236108945307	6.8397485507382925	10.109427211215804	0.8410017525000444	0.9657718120805359
ID37331	37331	1	1.0	33.72599597926063	34.061240585545534	0.0	90.0	90	1.3959590102851047	1		47269.79224806194	48126.0	31078.0	60097.0	3.0489016E7	5744.222348992099	-0.9812214896995164	-859.9800198543588	7.888998689840145E-4	-0.0011938638079037108	1.5361818288683327	1.2869337451425429	-0.9668513968054228	1.1936759251721871	6.1220264998963865	9.831671884331076	0.7958849944927399	0.9597615499254842
ID32214	32214	1	1.0	33.13811508178307	34.238001398627716	0.0	37.0	37	1.3763120084676224	1		47265.30128205131	47759.0	31063.0	62991.0	2.9493548E7	5899.283105418792	-0.9810955862043611	-831.6130480316275	-0.00586183668028298	0.02449402507659551	1.4954297551316686	1.2812855516032018	-1.1460941148103143	1.1671323018202462	5.950913957973828	9.947941319071564	0.7556611684112581	0.9484848484848488
ID50136	50136	1	1.0	33.45358542336524	34.32442890353755	0.0	215.0	215	1.3724590978652407	1		47504.739199999996	48042.0	32335.0	63044.0	2.9690462E7	5702.147271334694	-0.9811728928859518	-868.3412890089088	4.99705825801101E-4	-0.00781591751803282	1.4733190463416639	1.325445237920969	2.051430052444325	1.1115653851174137	5.917642074822215	9.397267795983717	0.8420838749910405	0.969626168224299
ID43993	43993	1	0.9968443512916565	33.00694749268606	33.81861596468465	0.0	156.0	156	1.2157996571516276	1		48105.65182186233	48193.0	35477.0	58297.0	2.3764192E7	4739.862861247654	-0.980817532861909	-1037.8726811556555	-0.018716593020094662	0.005646240445613496	1.3177068733913253	1.150243814744171	1.7839183330352697	1.1455891842238686	4.643804262731969	10.205952149553157	0.5602433551717101	0.8307823129251696
ID49625	49625	1	0.9912620782852173	33.10148014188841	34.43615639234289	0.0	210.0	210	1.319057279162232	1		47513.39062499995	48255.0	34237.0	59679.0	2.7367713E7	5452.429267146308	-0.9810000807967816	-899.856520135474	-0.008529735495885293	-0.01587332032597756	1.4141007738598266	1.2664175083792393	2.3750556597992034	1.1166149903198925	5.466095089193217	9.882154148859563	0.7033699311657892	0.9311740890688258
ID31708	31708	1	1.0	33.3101241592307	33.969234476192156	0.0	32.0	32	1.3861703183679037	1		47495.11653543302	48087.0	32498.0	62704.0	3.0159399E7	5811.783970805057	-0.9810994367373537	-848.4138897074187	-0.002326742496628112	-0.006909472351858863	1.5219938195946507	1.2803036175808642	-1.1179479455189845	1.1887756924958632	6.036470228935109	10.061904246245803	0.7492600328174792	0.9505988023952096
ID49116	49116	1	1.0	32.230147390815596	34.02996830801493	0.0	205.0	205	1.4882821503069767	1		47329.74897680767	47694.0	31157.0	62298.0	3.4692706E7	5915.79774330001	-0.9811309970240418	-832.0107221220951	-0.012864590904179931	-0.009355728206811681	1.5748640805349452	1.4278691479411947	-0.7913485817674163	1.1029470612245516	6.958576704851187	10.43847470081712	0.8025206143224012	0.9618922470433634
ID43487	43487	1	1.0	33.35565063779199	34.123140707751745	0.0	151.0	151	1.3735610322843164	1		47490.607717041836	48041.0	32574.0	62146.0	2.9539158E7	5721.865309109654	-0.9812038222074423	-866.5423234556112	-0.006202215269517335	0.0035902448489000946	1.4862639590737936	1.2846237413653592	-0.989016393224385	1.1569644178412284	5.92714832715124	9.321482775382258	0.8572068973051363	0.9614494988434851
ID57311	57311	1	1.0	34.025605129675675	34.50488403454117	0.0	282.0	282	1.4302207694956066	1		46850.51550960121	47664.0	29388.0	59861.0	3.1717799E7	6055.06404657433	-0.9811841830877306	-806.9620080995278	-0.00866740580570279	0.00643144876582116	1.4962899282270181	1.3924069646858965	0.4092835307629542	1.0746067537550388	6.426226574425415	10.11910908512037	0.7886446153295567	0.9581856839121186
ID51171	51171	1	1.0	33.79097930226117	34.65090611769993	0.0	225.0	225	1.3630566882890527	1		47486.99019607846	48425.0	31321.0	59511.0	2.9062038E7	5680.012089084491	-0.9811610297305434	-870.8402812043845	-0.005450936843336609	-0.006118133222732697	1.4755021591365611	1.308743472162541	1.334017570989376	1.12741892549689	5.83683893002545	10.396798223926767	0.6785601357717571	0.9424405218726019
ID31205	31205	1	1.0	33.12153001813946	34.1241139512585	0.0	27.0	27	1.3602789053158533	1		47274.244663382626	47748.0	32877.0	61734.0	2.8790015E7	5472.651918761413	-0.9811845605814434	-900.9342726372666	0.004396779652349858	-0.006614157971001448	1.5149267887524624	1.2361358631644477	2.1163111816875233	1.2255342101913649	5.813073299202863	9.745798875854799	0.7690963920140257	0.9480620155038757
ID34790	34790	1	1.0	33.31434787828484	34.52889416927552	0.0	64.0	64	1.4142639209296397	1		47060.96374622355	47394.0	30914.0	63061.0	3.1154358E7	6000.1073428534455	-0.9810598984278347	-812.5404916672985	-0.011749716096150524	0.015371624828642858	1.497487211604391	1.338406406450041	1.748491471749901	1.1188583709609492	6.283632789489941	10.433091875990392	0.7254284728931754	0.9490308686288591
ID36840	36840	1	1.0	34.02548791996941	34.8357557444857	0.0	85.0	85	1.431278234164656	1		47264.54062038406	47992.0	30621.0	60448.0	3.1998094E7	6129.899992925952	-0.9811683534518455	-803.4655963399999	-5.0221269377327714E-5	-0.006097194481958583	1.494035953718475	1.3922397174563834	0.6598256188438378	1.0731168885542735	6.435732826754455	10.169041693870534	0.7820739396948329	0.9468531468531475
ID58857	58857	1	1.0	32.25018935734651	33.75156513935109	0.0	296.0	296	1.4877737703945166	1		47171.513031550094	47555.0	33755.0	58361.0	3.4388033E7	5244.8156689508405	-0.9811194223870991	-934.7299740399285	0.005100569695049949	0.005763433225666456	1.6185964277137634	1.3962796029882851	-0.843795421563982	1.1592208496419205	6.953823578686676	10.434222238887429	0.8026262646268328	0.9524739583333329
ID42988	42988	1	1.0	33.4240554163754	34.37605786581059	0.0	146.0	146	1.3948747701135333	1		47483.75038759694	47982.0	31230.0	64293.0	3.0627019E7	5920.7072457672975	-0.9811142229190655	-833.2707435476133	-0.005689430099285246	0.010451915702345155	1.496132079626817	1.311885351164224	1.8391889080443695	1.1404442303583042	6.112520247567361	10.24840892477956	0.7313365568353781	0.9511834319526624
ID55277	55277	1	1.0	33.423989102541725	34.546292724626824	0.0	263.0	263	1.3663825737253033	1		46897.52520325199	47413.0	32204.0	62517.0	2.8841978E7	5713.938620247845	-0.981014411296836	-848.1949244817625	-0.0017628494991421865	-0.014519760166543	1.435482281959262	1.3349544657427381	2.1653515522100535	1.075304303477192	5.865357687012541	9.673314981749979	0.7876870525879283	0.9499615088529638
ID44526	44526	1	1.0	32.5543406844693	33.825702947834486	0.0	161.0	161	1.4227965106853424	1		47562.79910044973	48051.0	33483.0	58585.0	3.1724387E7	5038.951360991455	-0.9811549032384301	-982.870819333486	0.0021762283505529327	-3.1601163505005546E-5	1.5864113560041093	1.2852777144352514	-1.0169205893436475	1.2342946105629595	6.3596828081221926	10.379928286021313	0.7417483920706633	0.9227586206896548
ID42479	42479	1	1.0	32.286889920056865	33.66169272004925	0.0	141.0	141	1.4974034746167635	1		47352.553306342874	47722.0	33290.0	58705.0	3.5088242E7	5557.8351778105725	-0.9811211153021531	-885.5519068099886	0.01016599707218841	0.022569397112862908	1.5799774004953404	1.435748650557705	-0.9370277261846214	1.1004554313052015	7.044132975812476	10.360770246982092	0.8246189738966597	0.9579831932773107
ID40947	40947	1	1.0	32.79599920210024	33.927447976336815	0.0	126.0	126	1.3730101756219855	1		47521.729903536965	48055.0	32960.0	62346.0	2.9558516E7	5685.388389644208	-0.9811586126314511	-870.5394183757829	0.0028294743050967636	8.310643273635579E-4	1.5426583926237218	1.2276695806128415	-1.1498302984152962	1.2565745840616502	5.922395200986734	9.842581060148648	0.7682264363767342	0.9511450381679386
ID45044	45044	1	1.0	33.26724431233636	33.36970771400948	0.0	166.0	166	1.4729544281711608	1		47695.69777158772	48241.0	31839.0	63149.0	3.4245511E7	6047.944264478906	-0.9811585947299831	-821.3482640343234	0.0043027425292678076	0.0015218318377985885	1.6165479652882138	1.3576863810226396	-1.062688459389141	1.1906637555505226	6.8159829199157125	11.215902331049554	0.680878969094705	0.9390962671905704
ID33783	33783	1	1.0	32.37919864432295	33.891222639069696	0.0	53.0	53	1.4698697034697896	1		47279.923291492305	47700.0	32561.0	59470.0	3.3899705E7	5403.046087480395	-0.980989748196327	-903.1183909592924	-0.0014501950708913803	0.005007263905546733	1.5990215672321457	1.3817533101339794	-0.9129323791844384	1.1572409890424646	6.787464162928621	10.24438238414557	0.8127291789347555	0.9526350900600394
ID51703	51703	1	1.0	32.585447540104745	33.87658198999385	0.0	230.0	230	1.468840022290201	1		47439.85814606741	47956.0	33786.0	59017.0	3.3777179E7	5346.820545660792	-0.981131822121891	-922.7311228988023	0.0032562171784149075	0.009751624197094853	1.608732712377768	1.3562658423592093	-1.087566750699385	1.1861485131700988	6.777957910599585	10.555597862759942	0.76443939240332	0.9468791500664007
ID41465	41465	1	1.0	32.552304822254406	34.06427010610444	0.0	131.0	131	1.4121227177017934	1		47576.253414264065	48070.0	32592.0	62130.0	3.1352751E7	5641.498858623816	-0.9811535871956542	-878.0798806543235	1.8869222467919437E-4	0.007273225169817422	1.51061648818848	1.332837592644972	-0.7269270343324934	1.1333837644770446	6.264620284831871	10.124176474288305	0.7680424122244655	0.9592430858806406
ID30202	30202	1	1.0	32.717152884255704	34.2171530680059	0.0	17.0	17	1.3230657107830956	1		47539.428571428616	48239.0	34247.0	59901.0	2.7620408E7	5375.1737707733555	-0.9811402984953139	-920.2116836343638	-0.006573421137123427	0.02108933410584633	1.451995801024446	1.2507206925198417	-1.088937188421425	1.160927303520575	5.4993669723448235	9.72935056142619	0.7300537924290986	0.9429502852485729
ID45564	45564	1	0.9654791355133057	32.859794535868915	34.163401798779596	0.0	171.0	171	1.1675544144271195	1		46655.801324503285	47988.0	35319.0	55504.0	2.1135078E7	4882.512896212323	-0.9814841293682096	-1013.0511950786645	-0.00892269533159402	0.007238360613957925	1.300170151709304	1.0623675184937458	0.33998230423753745	1.2238421535635065	4.282566674228768	8.702851687309625	0.7105437640981049	0.9564755838641193
ID30717	30717	1	1.0	33.19194981069401	34.66321807603088	0.0	22.0	22	1.3333177722966028	1		47418.48217317486	48068.0	32865.0	59751.0	2.7929486E7	5401.124960148653	-0.9810811394682579	-910.5491013473041	0.017868015989001836	0.003444878833598395	1.441456515838687	1.2604550746195582	1.6964729637705986	1.1436000733891767	5.584923243306111	9.618723116736504	0.7585639964227282	0.9521880064829823
ID36349	36349	1	0.9944769740104675	32.70233853554273	34.13951773871058	0.0	80.0	80	1.377410860545635	1		47392.22240000003	47780.0	32218.0	61589.0	2.9620139E7	5574.093335220883	-0.9811697652484364	-886.0357734229094	-0.008658515470515608	0.015956302660522906	1.5349628825535595	1.2621209445357007	-0.8798510903276631	1.216177331656777	5.960420210302853	9.589315310737623	0.8145383648560774	0.9442771084337349
ID46077	46077	1	0.9936637282371521	33.03755858462278	34.25001292163018	0.0	176.0	176	1.3167612682324354	1		47441.671929824544	48046.0	34155.0	59479.0	2.7041753E7	5417.077182530761	-0.9811841724722932	-913.3814108442627	-0.034037188588427025	0.007718550383994576	1.4880568109503247	1.1609044099957149	-1.0990135251952047	1.2818082161956965	5.447082584535149	9.967743713281559	0.6889379329633174	0.9385749385749387
ID47101	47101	1	1.0	33.21181330622673	34.36032628867592	0.0	186.0	186	1.351351629840357	1		47534.84271523182	48021.0	32705.0	62072.0	2.8711045E7	5805.196048737305	-0.9810819277842818	-849.2852132559838	-0.005681611870439635	-0.0031053673349285076	1.4264070779820008	1.2906293842489882	-0.922130754402193	1.1052026983036816	5.737023280570613	9.219361927788986	0.8481931233332037	0.9625199362041469
ID47615	47615	1	1.0	33.33676500419109	34.67251009761707	0.0	191.0	191	1.3927037574823684	1		47303.76443057721	47849.0	30685.0	63517.0	3.0321713E7	6003.024797631846	-0.9812263249684741	-823.7121209955078	-0.012945187523062745	-0.015770290727769466	1.4597507033334274	1.3695393749747329	1.5440691294269646	1.065869831862526	6.093507742909304	10.415646278903386	0.705837594515344	0.932363636363637
ID34816	34816	3	0.9968389272689819	53.76575947409534	62.21828113659205	0.0	64.0	64	1.3541477255877263	1		46879.633057851286	47310.0	33882.0	59761.0	2.8362178E7	5043.242068401511	-0.9811805411054625	-969.2731435419361	-0.011777343491069993	0.003945774201541055	1.4935173744922048	1.2443607760356286	-0.8611191996784201	1.2002285858369441	5.760788911393197	9.438973461018234	0.8125354090696332	0.9581027667984192
ID36865	36865	3	1.0	53.83363914495832	61.84415093907257	0.0	85.0	85	1.4243906809452653	1		47323.01785714285	47541.0	31578.0	59605.0	3.1801068E7	5377.3009550822635	-0.9810345820373952	-910.4581399415061	0.005103510048868913	1.645576585801709E-4	1.5863934773802397	1.2946674021900997	2.5756563530216643	1.2253289722878997	6.373942186615736	9.612540407974695	0.8668453565204636	0.9696312364425163
ID31234	31234	3	1.0	53.53870981052502	62.94214998683683	0.0	27.0	27	1.3641662177265679	1		47148.272430668854	47516.0	31144.0	59277.0	2.8901891E7	5193.381095690169	-0.9810814492990947	-941.5920606896784	-0.004898340545822469	-0.009432380211284543	1.5333531796885183	1.255478297685552	2.338092515311873	1.2213298967534705	5.846345182354487	9.676316897408695	0.7846466983217935	0.944700460829493
ID43013	43013	3	1.0	53.58455542288203	61.765469406499705	0.0	146.0	146	1.456427067147139	1		47366.74822190612	47610.0	33423.0	59283.0	3.3298824E7	5444.757044545176	-0.9811300630512011	-904.6512661510941	0.006007310062089283	0.008461875770433627	1.5661109223129603	1.3890024262543696	-0.6933550349640448	1.1275076938030897	6.663882882651208	9.62888100752757	0.9032034342145684	0.9742876997915222
ID57349	57349	3	1.0	53.401394156350754	62.0041704395491	0.0	282.0	282	1.4641974961204796	1		46751.29395218005	47077.0	31368.0	57830.0	3.324017E7	5516.251273725562	-0.9810483065360344	-877.4491541110464	-0.0015400812747879491	0.005470683012415913	1.5620231611977922	1.3923439641253597	-0.6541607371236416	1.1218658617728998	6.735179775118949	10.565938633568631	0.7581286138441373	0.9478260869565217
ID58886	58886	3	1.0	53.48330513763426	61.637200262664834	0.0	296.0	296	1.444431223632541	1		46960.80491329476	47431.0	32857.0	58457.0	3.2496877E7	5262.967025199806	-0.9811501577997787	-928.8864719505776	0.006570699998287484	-0.0019366683269810869	1.5847047219185257	1.3441303168030068	2.5057169085945024	1.1789814589464223	6.554560980867344	9.724717706569685	0.8709625185525592	0.9724964739069114
ID31753	31753	3	1.0	53.72603693287673	62.28820451528879	0.0	32.0	32	1.3763120084676224	1		47290.59489633172	47782.0	33475.0	60400.0	2.9651203E7	5100.681083555413	-0.9810118864059617	-958.0078128440872	9.007567207864118E-4	-0.0024972361992949936	1.5179253758344857	1.2681567226103552	2.3703384950113904	1.1969540899566502	5.950913957973827	9.380658574105897	0.8498198603887016	0.9690402476780186
ID42506	42506	3	1.0	53.80461921660405	61.85587737648423	0.0	141.0	141	1.452265838450819	1		47335.153735632215	47472.0	30106.0	61924.0	3.2945267E7	5873.9431833867	-0.98099295898722	-831.8316193948606	0.006956955536820528	-0.0029599396385672633	1.5633729984248443	1.3857749529832175	-0.4666929854247997	1.1281579271290074	6.625857873335072	9.833106424257426	0.8611335320839082	0.9680555555555544
ID44557	44557	3	1.0	53.655752641450434	61.81587873041569	0.0	161.0	161	1.45486800115113	1		47508.20803443329	47629.0	30184.0	61971.0	3.3113221E7	5822.585166020979	-0.9809421148175157	-839.946200636031	0.0019232030776939356	-0.0010761218831140896	1.5485446356254673	1.3786492491992153	-0.6267927053892506	1.1232332201427848	6.649623504157661	10.009302711565718	0.8340638011954992	0.965493443754313
ID40976	40976	3	1.0	53.91754185435752	62.00071348807502	0.0	126.0	126	1.4465246033159531	1		47414.20346320346	47505.0	30855.0	62829.0	3.2858043E7	5866.352613506929	-0.9809982736894083	-834.5367676844207	-0.0023020312520091045	6.196629142465675E-4	1.5315597849381484	1.4159975776819194	-0.719595671485395	1.0816118678998108	6.573573485525404	9.726966353486947	0.873085064607432	0.9698457223001397
ID45073	45073	3	1.0	53.65034073058317	61.80150509543764	0.0	166.0	166	1.4094416393051825	1		47335.41006097565	47900.0	34016.0	58009.0	3.1052029E7	5192.067371075971	-0.9811861959640463	-950.9345652582177	-0.002435992874871561	4.44977457356052E-4	1.5548265040135794	1.2971933423013444	-0.7094590143152865	1.1986081436828602	6.240854654009298	9.525904064495915	0.8642542530739177	0.966151582045621
ID30226	30226	3	0.9913205504417419	54.144743418747375	61.90717403716424	0.0	17.0	17	1.3321825504881406	1		47487.877133105794	47782.0	31244.0	58510.0	2.7827896E7	5017.752952865358	-0.9811802543499606	-986.8213255613557	-0.0029135106026902066	-0.01879172958407569	1.444307958451774	1.2190303102016466	-0.4032424522853739	1.1848006947529162	5.5754169909770805	10.96424821051039	0.582813363194511	0.9391513210568445
ID55316	55316	3	1.0	53.56170981910094	61.964779191253086	0.0	263.0	263	1.4616119431652368	1		46758.99148936169	46970.0	31943.0	59676.0	3.2965089E7	5789.933307919421	-0.9811255164287607	-839.5973575039443	0.003949623664591938	-0.0017007460056644897	1.5622687162467699	1.3823894853288867	-0.6967324292586383	1.130121961159946	6.711414144296366	10.10286510424558	0.8262943714012579	0.9605442176870747
ID33813	33813	3	0.9944788217544556	53.267975275327764	62.624304546478136	0.0	53.0	53	1.3741116681181358	1		46980.42719999999	47448.0	34362.0	58275.0	2.9362767E7	4734.894518789901	-0.9810514176641302	-1027.428705167019	7.371196880244453E-4	-0.014983342019653545	1.5378795000597754	1.2292876108262267	-0.5857755175956536	1.2510331077250005	5.9319014533157715	10.399061148351878	0.6893115056998137	0.9418867924528291
ID45589	45589	3	1.0	53.617101789205776	61.82659815863489	0.0	171.0	171	1.456427067147139	1		47300.800000000025	47448.0	30626.0	62287.0	3.3347064E7	5955.072577128143	-0.9810453820313616	-822.2151695746077	0.0038296484552825067	0.011074473734372892	1.5426419705271108	1.399041457021524	-0.7053012754848621	1.102642071673347	6.663882882651209	9.62677376819946	0.9035988884238519	0.9742876997915223
ID30743	30743	3	1.0	54.289281781723425	62.02147890296168	0.0	22.0	22	1.4201355835187588	1		47470.61526946107	47606.0	29993.0	63036.0	3.1710371E7	5800.715413940731	-0.9811449812996054	-851.6860155195808	-0.0013880871613254013	-0.003285852185238353	1.492565476331375	1.3790691878516976	2.4382422655297984	1.0822991982414463	6.335917177299617	9.646304677596403	0.8556524646974926	0.9596832253419725
ID36375	36375	3	1.0	53.89208569268905	61.89342121830717	0.0	80.0	80	1.442334805657418	1		47329.72423802614	47494.0	31888.0	61890.0	3.261018E7	5669.455720872842	-0.9810476165719114	-864.2688390914799	0.004391799386963504	-0.006231116498384591	1.5259873448257275	1.3765848050708032	-0.7340999502424495	1.1085313009446156	6.535548476209277	9.825065106040435	0.8507873628251101	0.9628851540616242
ID53783	53783	3	1.0	53.741343413997136	61.96937083292955	0.0	249.0	249	1.4460015425129848	1		46654.767779390495	47050.0	32653.0	59157.0	3.2145135E7	5626.061884890986	-0.981171477254471	-864.2714963429474	0.002655624190246056	0.0024959596311268616	1.561533411246484	1.3633347400710634	2.5900553549180474	1.145377848410941	6.568820359360889	9.997184434464867	0.8259273363826977	0.9725545390570021
ID47129	47129	3	1.0	53.775879229056244	61.82128115801402	0.0	186.0	186	1.4439074044952303	1		47478.24927536225	47653.0	30232.0	60304.0	3.2759992E7	5611.5670233336095	-0.9809944977644697	-873.4293035127022	-0.00528300531774356	-3.207497288633303E-4	1.55197081842382	1.3643526057088926	-0.4874598019826621	1.1375144606532592	6.549807854702818	9.835664362479315	0.8508069390592852	0.9717912552891395
ID51737	51737	3	1.0	54.10403831788394	61.87527351745099	0.0	230.0	230	1.4286331048772716	1		47431.66517857149	47570.0	30300.0	60404.0	3.1874079E7	5719.455260980927	-0.981146419442126	-863.1448476852225	-0.0057397675967790825	-0.0030613818979936024	1.5574857592432847	1.3408257774084509	-0.5533568862119642	1.1615869753441006	6.4119671959318705	10.111550937431879	0.7880714746070241	0.95
ID40475	40475	3	1.0	53.53125877783008	61.823262457899865	0.0	121.0	121	1.3052206313678196	1		47048.64120781526	47582.0	35317.0	57547.0	2.6488385E7	4894.107173332437	-0.9811242576410537	-999.3637174217653	0.025079405560222735	0.011574267877403073	1.4474551311115995	1.2140325517061803	-0.981755450422702	1.1922704453660415	5.35202006124484	10.184503090046093	0.6484073186069339	0.9110032362459548
ID46107	46107	3	1.0	53.30055480641881	61.923368138377434	0.0	176.0	176	1.4517448462050144	1		47282.20923520927	47593.0	32883.0	59096.0	3.2766571E7	5443.134887423712	-0.9812665890637846	-910.0155456698996	0.003874995719029624	-0.0033412099844753714	1.5620646904229065	1.3680303614183957	-0.8031043495694287	1.1418348119140667	6.621104747170572	9.661070257923951	0.8914353286969148	0.979606188466948
ID55836	55836	3	1.0	53.651593180763655	61.98434347372385	0.0	268.0	268	1.4418102248778712	1		47070.660377358494	47267.0	31904.0	62110.0	3.2431685E7	5904.131317487776	-0.9810849083490263	-827.0322094261601	0.00465387870763137	-0.013215375911632627	1.5186611736522788	1.3993461689036075	-0.554538592684241	1.0852648239585743	6.530795350044762	9.902502850661655	0.8369239318363229	0.9574912891986064
ID41501	41501	3	1.0	53.799304888119025	61.765562791935096	0.0	131.0	131	1.3823448853976588	1		47454.90966719494	47840.0	31338.0	59629.0	2.9944048E7	5433.8381854045265	-0.9810923239773871	-906.3087458502845	-0.009268535696426671	0.0029528299189525036	1.5525510836143	1.2517784406499675	2.3572442611347744	1.2402762607160422	6.0031983457835	9.449449817891923	0.8448498099213493	0.9633867276887873
ID42017	42017	3	1.0	53.99457100827608	61.77130491547173	0.0	136.0	136	1.4131937248468056	1		47410.29367469883	47641.0	31909.0	58949.0	3.1480435E7	5421.587384736782	-0.981141434361681	-909.9114667251457	-0.010957095943700063	0.0063076431004135255	1.5777633426659947	1.2746529936582225	-0.5553593186283703	1.2377983266942738	6.274126537160906	9.905352447982034	0.8035691796133848	0.967741935483871
ID29222	29222	3	0.9968500733375549	53.14854948999752	62.52858889287817	0.0	7.0	7	1.2964977403842797	1		47335.36151079138	48143.0	31806.0	59022.0	2.6318461E7	5587.356745260162	-0.9812154374153873	-885.0597247072262	0.006407991640325207	0.00871183267629256	1.4715874029842697	1.161511403220373	-0.2762195829778867	1.2669590663545696	5.280723168777094	8.95817483116598	0.826921334816454	0.9415254237288133
ID46633	46633	3	1.0	53.61503143887901	61.82677894444966	0.0	181.0	181	1.4328629678859128	1		47236.62150220909	47645.0	33518.0	57827.0	3.2073666E7	5180.345169039647	-0.9811319150509065	-948.3086366965732	0.0012269524533609908	-0.004322061940459962	1.550077519958118	1.3441054656949374	-0.7862193596715082	1.153240991514522	6.449992205247995	9.793858117030158	0.8450092004177883	0.9617292700212612
ID47657	47657	3	1.0	53.86686455742207	61.74031983290007	0.0	191.0	191	1.432862967885912	1		47448.8050221566	47709.0	30214.0	61926.0	3.2122841E7	5886.144942776315	-0.9810248596728617	-833.5263610485855	3.369305285210781E-4	0.008374572088205462	1.5143157959798	1.3869204100234758	-0.3840417664337397	1.091854864226973	6.449992205247987	9.48745387861641	0.9004709330419899	0.9769618430525557
ID29738	29738	3	1.0	53.09633983763247	63.24893798055005	0.0	12.0	12	1.3970424089815838	1		47248.16043613707	47907.0	31953.0	57057.0	3.0333319E7	5006.8622766374765	-0.9812802619117373	-989.3331231934292	-0.004598430201419587	-0.012322292075743325	1.5306114013405183	1.289988941456645	2.4233940165893912	1.186530637706215	6.131532752225446	10.227095452128344	0.7366722282959067	0.9429824561403514
ID35883	35883	3	0.9873325228691101	53.78555364088404	63.198947651166826	0.0	75.0	75	1.1551783138233753	1		46666.49659863944	47457.0	33830.0	55562.0	2.0579925E7	4953.568475041019	-0.981145514426883	-980.4732699051734	0.01688253856390489	-0.0018646858335799527	1.263656815779506	1.0858024680778957	-0.19470339776354423	1.1637999110615864	4.192257277102976	10.172479983992842	0.5091011796201734	0.896341463414634
ID37933	37933	3	1.0	53.447383581984944	62.01213516195329	0.0	96.0	96	1.4621294195288272	1		47276.50638297868	47459.0	31393.0	61868.0	3.3329937E7	5843.710520554691	-0.9810186225855331	-836.2501416938719	0.004375769623037914	-0.0021010717247889237	1.5503688070517547	1.3986656510001432	-0.5161777630034636	1.1084627737466302	6.716167270460887	10.273751855608069	0.7996008078355947	0.9553752535496963
ID56365	56365	3	1.0	53.89905195324312	61.808244995289996	0.0	273.0	273	1.408904811390335	1		46946.34146341465	47272.0	31813.0	57184.0	3.07968E7	5332.427082062619	-0.9811896120659241	-918.4637345137526	0.013605234071860718	-0.01593737910403833	1.5839764008521904	1.2991733734475488	-0.673927965012509	1.2192186456599512	6.236101527844781	9.413461925570628	0.8843502449949906	0.9696969696969695
ID34352	34352	3	1.0	53.80584662337251	61.802911509765366	0.0	59.0	59	1.3719077987476513	1		47019.97249190934	47420.0	31317.0	58077.0	2.9058343E7	5372.813797684651	-0.9811975593902672	-913.3827605263579	-0.005526853383584597	0.0068301824745627075	1.5106554985610061	1.2503819850020468	-0.6020374881973636	1.2081552011152283	5.9128889486577005	10.214094667100698	0.7122128893635551	0.9554531490015362
ID39986	39986	3	1.0	53.71306064426962	61.756662089733574	0.0	116.0	116	1.4046028019234764	1		47327.722817764145	47753.0	34495.0	59443.0	3.0905003E7	5119.435739377591	-0.9810650540254755	-957.981769306722	-0.013485219141584515	-0.0061620726937107176	1.5508830183326119	1.259632612894606	-1.0308918020211222	1.2312185334489867	6.198076518528652	10.435507561347952	0.7152199885491521	0.9574155653450813
ID54322	54322	3	1.0	53.93298851225702	61.83132958320124	0.0	254.0	254	1.4312782341646553	1		46925.67109144538	47111.0	31362.0	58099.0	3.1815605E7	5405.680050006022	-0.9810472682835261	-898.6866048877085	-0.004259883747689248	-0.0065416057541963476	1.5703125137073455	1.3158278178729417	-0.703235818351509	1.1934027327722732	6.435732826754447	9.735902765177471	0.8532089742819079	0.9643874643874643
ID57909	57909	3	1.0	53.465077236657514	61.90607504949164	0.0	287.0	287	1.4538276949750946	1		46958.69527897001	47351.0	32832.0	57770.0	3.2824128E7	5412.866799722609	-0.9810564053036085	-898.5665793367458	-0.007014243680667631	0.0016945976307800607	1.5752353361303717	1.3548966395989803	-0.6658688747520459	1.1626239892340473	6.640117251828632	10.374005916793179	0.7753407848858419	0.947118644067797
ID28726	28726	3	0.996829092502594	53.52421282248751	62.08527148265565	0.0	2.0	2	1.341237421413597	1		47568.07899159665	47973.0	32056.0	60772.0	2.8303007E7	5193.990778863735	-0.9811218234462293	-951.9350703821094	0.010507604071117897	-0.007357623321629398	1.6050846195915776	1.1620304960335504	2.4480778107044534	1.3812758142495731	5.651467009609333	9.138798098574362	0.8503405613139502	0.9643146796431461
ID33334	33334	3	1.0	53.410583314449575	62.208078486630804	0.0	48.0	48	1.3861703183679053	1		47069.685039370044	47448.0	32954.0	58632.0	2.988925E7	5148.8691296140505	-0.9811379974229473	-951.0464528060498	0.006861407864633052	-0.002032020233293599	1.5407489680491562	1.258045147533284	-0.6549323657806144	1.2247167528686747	6.036470228935123	10.085783125751197	0.7457163694115124	0.9442379182156142
ID38454	38454	3	1.0	53.64662509023203	61.99089277907205	0.0	101.0	101	1.4291625223884499	1		47349.82414307008	47686.0	33195.0	59711.0	3.1771732E7	5540.988383092452	-0.9811561338862217	-889.8754790984196	-0.018281173939731183	-0.005675326851411862	1.5294799341679854	1.3938562274422555	-0.7981056314530769	1.0973010731347819	6.416720322096384	10.142776273827351	0.7838072613129757	0.965665236051502
ID39479	39479	3	1.0	53.99461898987462	61.970873523153685	0.0	111.0	111	1.4585032293802416	1		47426.01420454543	47613.0	33505.0	60461.0	3.3387914E7	5307.958622087695	-0.9810581990611938	-925.5344688801736	0.0217098169765192	0.0015192370159997886	1.5833135786003727	1.378257292427364	2.3530088260532787	1.148779395037241	6.68289538730927	9.886465933092346	0.8591962610330116	0.969655172413793
ID38969	38969	3	1.0	53.74244920948451	61.7907365008925	0.0	106.0	106	1.4180032466050227	1		47349.34441087612	47799.0	34412.0	60200.0	3.1345266E7	5087.431278437131	-0.981231696414139	-973.1772749973853	0.017139602420842715	0.00858883924035942	1.5113044124305708	1.3543524037315757	-0.7626065877298933	1.1158871267674155	6.316904672641542	9.798760611903386	0.8267455986219985	0.9623461259956552
ID52282	52282	3	1.0	54.33846188858924	61.87441528042441	0.0	235.0	235	1.4328629678859135	1		47213.98224852069	47403.0	28582.0	61120.0	3.1916652E7	5932.819882875877	-0.9811916159261761	-830.3129441767037	0.0034537150538849815	-0.01260057668249897	1.4937914655813285	1.4018922624434709	-0.544111182594803	1.0655536845446876	6.449992205248002	9.520289361913688	0.894270195191918	0.9755571531272468
ID35388	35388	3	0.9944860935211182	53.38935507439885	62.81536192941079	0.0	70.0	70	1.3630566882890536	1		46956.5130718954	47321.0	32048.0	57916.0	2.8737386E7	4841.803824653019	-0.9811768421916698	-1011.0519053513444	0.012527553987848628	-0.010547381958097762	1.5867614390427356	1.2056001695053618	2.4781241114398926	1.316158938243811	5.836838930025458	9.363964021511945	0.8365041506393549	0.9512006196746714
ID48188	48188	3	0.9968357086181641	53.30571103880904	61.89277730811632	0.0	196.0	196	1.3708045353615308	1		47117.64262820514	47696.0	34372.0	57531.0	2.9401409E7	5094.897270280614	-0.9810760289190927	-958.8893756088939	0.031925530949843954	0.005530745328114972	1.528164105541264	1.2774786109074894	-0.9199747194573011	1.19623459249599	5.903382696328682	10.032906984939217	0.7369825928272048	0.9303370786516861
ID52800	52800	3	1.0	53.671945099402734	61.92902397974735	0.0	240.0	240	1.3586095094257091	1		46942.903436988585	47468.0	33639.0	59382.0	2.8682114E7	5280.115411260824	-0.9811487879850425	-925.4482138683753	5.605956150559656E-4	3.1551253094147985E-5	1.5227685350191993	1.2308502512590003	-0.8851419702445175	1.237167992988265	5.798813920709325	9.987373964198614	0.730544058992235	0.9124906507105461
ID32840	32840	3	0.9968261122703552	54.10347884989565	62.429914706976106	0.0	43.0	43	1.345742009817539	1		46986.2881072027	47465.0	33344.0	59538.0	2.8050814E7	4855.617214557241	-0.9811639802463328	-1008.1128479346092	-0.004881636230864837	-0.001783224014225662	1.5579711646155154	1.167814788683474	2.310443289479169	1.3340909703428923	5.689492018925462	10.319167746545464	0.6714195952783217	0.9432624113475179
ID37450	37450	3	1.0	53.580938555999104	62.01883614136498	0.0	91.0	91	1.4051412734026876	1		47135.98466257673	47624.0	33020.0	59310.0	3.0732662E7	5525.7952192132425	-0.9811051922873406	-885.8514303160933	-0.002022405495229588	0.003691547416151548	1.5194737985316442	1.3137225182839238	-0.7782998619202657	1.1566170004579712	6.202829644693172	9.652327929703482	0.836634137481736	0.9588537839823659
ID56907	56907	3	1.0	54.264935718938304	61.805894638284435	0.0	278.0	278	1.432862967885913	1		46791.64610866372	47020.0	29248.0	59014.0	3.1865111E7	5688.034160011619	-0.9810753616182856	-852.9251155672453	-0.003299586400891126	0.0031206947686937088	1.5293671597634786	1.367165488135555	-0.3443293963115527	1.1186408470924196	6.449992205247998	9.964875602825382	0.8162539403128608	0.9603680113234253
ID54865	54865	3	1.0	53.61820317360477	61.82879823880852	0.0	259.0	259	1.4626467128121363	1		46906.18194640344	47225.0	33320.0	58687.0	3.3256483E7	5316.377562698603	-0.9811281969836739	-917.3955423485307	0.004376271224083415	-0.0033901579743095974	1.5861792413960554	1.3671687883604642	-0.6606763610510141	1.1601926952254613	6.720920396625399	9.937926377222094	0.8551593834906902	0.9645293315143249
ID58449	58449	3	1.0	53.84636083904722	61.762952884177615	0.0	292.0	292	1.4381328016644592	1		47161.69005847954	47370.0	30316.0	58001.0	3.2258596E7	5490.255248834374	-0.9811143402237273	-892.5124470992683	0.011075669279448915	0.015806455054076917	1.5661905933296865	1.3425980080105089	-0.5588691567784996	1.16653725388026	6.497523466893147	10.343015818346844	0.7632439016573902	0.946675900277008
ID50261	50261	3	1.0	54.165200246944295	61.88702489022717	0.0	216.0	216	1.455907563985562	1		47409.74498567342	47546.0	32107.0	62144.0	3.3092002E7	6048.812147591812	-0.9811459392017244	-815.7483898267425	0.011772432774088765	0.015084255948918115	1.52710423192887	1.4112629546372835	-0.9685842862852685	1.082083411111262	6.659129756486694	9.987158045376514	0.8389643296769546	0.9742698191933237
ID53333	53333	3	1.0	53.86038079028736	61.95766462499035	0.0	245.0	245	1.451744846205013	1		46938.41810344823	47218.0	33530.0	58690.0	3.2669139E7	5280.6488010650555	-0.9811317427744994	-924.414392235054	0.009971165679383966	0.0013137069793641442	1.563569193903715	1.3871517641446791	-0.7338460860760941	1.12717961676516	6.621104747170561	9.753614355033081	0.8745993741736252	0.9700557103064074
ID48726	48726	3	1.0	53.931791163882245	61.9200534815376	0.0	201.0	201	1.4496590048314946	1		47354.06187050353	47606.0	31809.0	61890.0	3.2911073E7	5949.806037370773	-0.9810574297654268	-824.4037333154405	0.006892767877095734	-6.92256921118516E-4	1.5114949844445889	1.4024978965572525	-0.7231560765526619	1.0777164002562103	6.602092242512494	9.834359090195916	0.85782624231966	0.9632454923717054
ID32345	32345	3	0.9968301653862	54.02829658128866	62.598843634897314	0.0	38.0	38	1.2759124359163498	1		46942.86641929501	47418.0	34265.0	57470.0	2.5302205E7	4814.618197847569	-0.9811254195446119	-1013.642866689127	-0.012539120879289324	0.012614457179304277	1.434934950962009	1.1657982389570243	2.5924017871367813	1.2308604551039353	5.114363753019035	8.902346304727082	0.8109470690259061	0.9581478183437219
ID44122	44122	3	1.0	53.253157379432466	61.90453326090954	0.0	157.0	157	1.45642706714714	1		47266.853485063984	47550.0	32758.0	58972.0	3.3228598E7	5311.298382141963	-0.9811361617759676	-925.7318535234369	0.006099635429237573	-0.0024029944539146995	1.5634729400831435	1.3828987070849164	2.490727989900007	1.1305766156791548	6.663882882651215	9.761350418308012	0.8788553738324291	0.9695712309820192
ID49243	49243	3	1.0	53.763743904899684	61.91394417866187	0.0	206.0	206	1.4449548528770866	1		47448.958031837916	47724.0	31175.0	61607.0	3.278723E7	5774.603786870367	-0.981030088646583	-849.8680651090548	0.0051105379690596425	0.0016376086877855057	1.5538897445288715	1.3768208830098052	2.5049924328991526	1.1286070422842398	6.559314107031856	9.76860528311385	0.8637800502863326	0.9576682859125614
ID36961	36961	3	1.0	53.586630504224445	61.869420647625326	0.0	86.0	86	1.4008277059767817	1		47144.21230769224	47650.0	34519.0	58336.0	3.0643738E7	5102.805534669695	-0.9811380142742971	-961.1519526897391	-0.009668519203643035	-0.003158909375844574	1.5594745032586894	1.266575156284514	-0.7988398233859977	1.2312530334428735	6.164804635377046	10.067456963774788	0.7643453339412446	0.9453352769679297
ID43106	43106	3	1.0	53.353541951024134	61.9273968045318	0.0	147.0	147	1.4724407561666408	1		47349.28412256277	47543.0	31737.0	58662.0	3.3996786E7	5602.602117854598	-0.9811475846127956	-879.6724091643126	7.026783941510554E-4	0.017840282143761297	1.5523516949368892	1.4283633607471287	-0.6525408399296335	1.0868044767858693	6.811229793751202	9.88457980111799	0.8760299871897619	0.9735054347826085
ID34919	34919	3	0.9702150225639343	53.02402288888444	62.31696899214111	0.0	65.0	65	1.1366942682055616	1		46180.97417840376	47231.0	35664.0	55250.0	1.9673095E7	4899.641332543329	-0.9815850151565467	-1004.8132428510766	0.0037888806727639957	-0.013353751039047883	1.2216388202252466	1.10133808303565	0.4745707798394161	1.1092314331472204	4.059169744496531	7.577642644020218	0.88833921890255	0.9704545454545451
ID31336	31336	3	0.996832549571991	53.95008772369481	62.11680877403495	0.0	28.0	28	1.3485497366541475	1		47354.596666666686	47737.0	32718.0	59522.0	2.8412758E7	4973.345793120778	-0.9810226045504137	-984.4323754520868	-0.02959609081172287	0.011949227822203833	1.5319661791703572	1.1870026106920843	-0.6109626401102705	1.2906173629029687	5.713257649748041	10.779074412850518	0.6179178395911203	0.9464566929133856
ID43624	43624	3	1.0	53.74394169813912	61.833415971542884	0.0	152.0	152	1.407830541458007	1		47293.65648854961	47572.0	34113.0	60523.0	3.0977345E7	5322.466026095875	-0.9811895826432461	-926.9888007890302	0.008821160586546811	-0.012161424960786888	1.548784665386082	1.3133130284835193	-0.7612510206757755	1.179295896557473	6.226595275515745	9.38261307318068	0.8888180956185844	0.9703703703703702
ID51304	51304	3	1.0	53.788854943928015	61.830536901852525	0.0	226.0	226	1.454347941080482	1		47537.9714285714	47731.0	29810.0	61989.0	3.327658E7	5978.479105429819	-0.9811012757833755	-825.5840199306836	0.010343756586757548	0.02119037800858972	1.5243578791779229	1.4227499361432792	2.6369322127203656	1.07141658590411	6.644870377993137	9.677094145401343	0.8916747017824332	0.9789915966386559
ID42601	42601	3	1.0	53.56955021306465	61.9618672584395	0.0	142.0	142	1.4480926521268276	1		47345.35217391302	47677.0	32961.0	59637.0	3.2668293E7	5492.704964577838	-0.9812015893179591	-899.8252688501898	0.012103479751470528	0.010927487344708374	1.543929414281961	1.3880785348888476	2.4814567087551858	1.1122781423931416	6.587832864018955	9.956482635458844	0.8351039831665388	0.9545454545454547
ID49769	49769	3	1.0	53.80001106437287	61.89472214903139	0.0	211.0	211	1.4538276949750935	1		47363.872857142844	47584.0	31886.0	61754.0	3.3154711E7	5903.496984758069	-0.9811299313581615	-834.2974218509539	0.012167596911574789	3.650949436063662E-4	1.574896739195451	1.3621894096259937	2.4024162615015725	1.1561510668533672	6.640117251828622	10.197693786585978	0.8023829253510885	0.9687933425797505
ID50795	50795	3	1.0	53.617423234801464	61.86699592996227	0.0	221.0	221	1.4527866438605868	1		47511.48563218392	47873.0	33230.0	58269.0	3.3067994E7	5492.407828032577	-0.9810108949127716	-893.7893210596123	-0.0014934251382116256	-0.0012935494822138946	1.5617154754291047	1.3579848848158864	-0.6462737049575649	1.150024196065216	6.630610999499598	10.359249067583757	0.776438145961954	0.9496255956432949
ID31855	31855	3	1.0	53.69247426714853	62.302507632054905	0.0	33.0	33	1.3685953404764908	1		47185.969255663476	47597.0	32357.0	60935.0	2.9160929E7	5208.968213099639	-0.9811256221893307	-941.7662925123267	0.006761424907455132	-3.4242832350174904E-5	1.548658476290952	1.2249606862327782	2.427526690121406	1.2642515745167857	5.884370191670608	9.428157887437346	0.8318713309054308	0.9604344453064393
ID33904	33904	3	1.0	54.279955819417935	62.142960932014	0.0	54.0	54	1.3502315702779668	1		47083.35986733002	47641.0	34392.0	57759.0	2.8391266E7	4951.378943624706	-0.9811150614029374	-988.0425375972266	0.00464451117289101	0.02027447633266617	1.406852451402511	1.2899668929028023	-0.5804535818288789	1.0906112855630596	5.727517028241591	10.770584839174171	0.6204369883810843	0.9276366435719784
ID36468	36468	3	1.0	53.40977547365563	61.99928283618964	0.0	81.0	81	1.427573680849568	1		47076.9687964338	47453.0	32521.0	58847.0	3.16828E7	5400.25457875774	-0.9811046447592018	-905.2833314150527	-8.008681758233967E-4	-0.005307100255476223	1.5663105199655176	1.333312286087982	-0.7378753131261214	1.1747514339353808	6.402460943602838	9.341605286365628	0.9219636019471371	0.9760869565217387
ID55414	55414	3	1.0	53.514792824992035	61.88418134098985	0.0	264.0	264	1.429691743855354	1		46958.42097488926	47525.0	33850.0	56984.0	3.1790851E7	5283.087367410231	-0.9811138577165606	-923.4892418391635	-0.0021880047106243397	0.002493959934742339	1.561294511333455	1.3163399737549955	-0.6652823137936695	1.186087593222366	6.421473448260906	9.77630655353664	0.8442963908861559	0.9656897784131523
ID45176	45176	3	1.0	53.48833328142633	61.801848348822986	0.0	167.0	167	1.4491370753798962	1		47351.36743515851	47581.0	33477.0	59248.0	3.2861849E7	5550.657215913914	-0.9810857155595976	-884.9834510025952	0.010709767321292057	0.0010098352097118902	1.5546516841690798	1.3895154231522302	-0.7107003521949014	1.1188444966247473	6.59733911634799	9.602701634421509	0.8990664716049147	0.9740350877192983
ID44666	44666	3	1.0	53.8434603266197	61.823649672883526	0.0	162.0	162	1.4381328016644592	1		47507.82284040995	47703.0	31066.0	60766.0	3.2447843E7	5622.148417056172	-0.9811353763472406	-878.9690992108538	-0.016923993006216352	-0.017542224070665798	1.5551807835438112	1.3753155534952952	-0.39306765159729307	1.1307810630014308	6.497523466893147	10.17766339885779	0.7882455971466652	0.959298245614035
ID55930	55930	3	1.0	53.464452657182	61.99334404628307	0.0	269.0	269	1.4217327374445237	1		46896.41167664666	47428.0	33865.0	57872.0	3.1326803E7	5115.6039894224705	-0.981158173018591	-954.7478876695843	0.011051249703190201	0.00199942868860078	1.5701355505966357	1.3131718240882602	2.5369998986999533	1.1956817240476405	6.350176555793167	10.189787041405985	0.7685381823995802	0.9481902058197301
ID59002	59002	3	1.0	53.46008479029078	61.662388328605154	0.0	297.0	297	1.4249216746937934	1		46981.18535127057	47428.0	32739.0	58438.0	3.1430413E7	5304.003521098097	-0.9811992230014097	-924.5524619497714	-1.7407764928279156E-4	-3.076382662574085E-4	1.569381812774421	1.320391574361213	2.493300562450311	1.1885730288256846	6.3786953127802635	9.544847305550944	0.8798401000850253	0.9703543022415048
ID41083	41083	3	1.0	53.54891374536969	61.92323550475699	0.0	127.0	127	1.4217327374445237	1		47346.655737704925	47830.0	33384.0	58941.0	3.1769606E7	5242.461847842355	-0.9811580506003187	-940.5830848992888	-0.0034070882726041406	-0.006523668429492865	1.5710729476047223	1.2914598656292644	-0.8010458830309591	1.2165093081225689	6.350176555793166	10.166402666499765	0.7720777734599106	0.9549678341672624
ID51835	51835	3	1.0	53.78782566334193	61.89753387978277	0.0	231.0	231	1.4688400222902003	1		47360.265077138814	47556.0	32620.0	60943.0	3.3767869E7	5795.977459335899	-0.9811128211363214	-848.9249353903309	-2.9931102016511954E-4	-0.003572289252793562	1.5559740917020184	1.3974327659216417	-0.6997906103380047	1.1134518451596596	6.77795791059958	10.393738929826252	0.7884335994645264	0.9680923285811268
ID30332	30332	3	0.9912753105163574	52.97148517461834	62.40901297369952	0.0	18.0	18	1.3052206313678196	1		47321.88515901053	48154.0	33459.0	57702.0	2.6784187E7	4858.066462224446	-0.9811149357424519	-1012.1153258663081	-0.004408993443335281	0.007024110232047905	1.4906478621473083	1.1539159419871468	2.383015636311779	1.2918166808409624	5.352020061244841	9.21968699761985	0.7912163299322698	0.9454240134340891
ID46204	46204	3	1.0	53.723072868958	61.80045643419581	0.0	177.0	177	1.413193724846805	1		47389.20820668688	47717.0	33750.0	59269.0	3.1182099E7	5394.4696299305515	-0.9810079254820452	-907.5296149937178	-0.015160856528632723	0.003600634030959536	1.496360724590199	1.3667696555171287	-0.8518795371926297	1.094815588383866	6.2741265371609	9.957802548324752	0.7951262959462464	0.9593023255813953
ID30845	30845	3	1.0	53.76424566908887	62.38852620154586	0.0	23.0	23	1.3161866396786768	1		47310.059440559446	47747.0	33509.0	61253.0	2.7061354E7	5033.550326870005	-0.9812026490485569	-981.2307197115465	-0.007541773162358607	0.0013232957415135428	1.474740762627093	1.1947899009241685	-0.739132503669161	1.234309698706344	5.442329458370631	9.791380773496348	0.7133568120422141	0.932410423452769
ID57470	57470	3	1.0	54.0267141110682	61.90794166153288	0.0	283.0	283	1.4491370753798962	1		46933.56709956711	47100.0	30681.0	61613.0	3.2524962E7	5937.751568157662	-0.9810105426023045	-816.6813820281853	-0.005170228500562977	0.0036041916458992114	1.5228769706231153	1.4028812823244408	-0.5012545679557388	1.0855351695190152	6.59733911634799	9.809251282402233	0.8616025038830267	0.9692737430167596
ID40576	40576	3	1.0	53.740409520161	61.7944040597836	0.0	122.0	122	1.4533072626351762	1		47339.247496423435	47614.0	33707.0	59979.0	3.3090134E7	5248.134581155884	-0.9810910702353471	-936.0278195166604	0.00631732438449583	1.6279916822696682E-4	1.5654613530959898	1.3605826376275012	-0.5723201441418908	1.1505816036472016	6.635364125664106	10.050368804409988	0.8254877387917858	0.9457994579945795
ID53888	53888	3	1.0	53.680315310779136	61.73715929473048	0.0	250.0	250	1.4174696611687823	1		46652.079699248134	47055.0	33855.0	58522.0	3.1023633E7	5121.5575445260265	-0.981072607098674	-944.2985007874595	0.0018736914287667897	0.008626030675758468	1.570209057763925	1.298381221225812	2.324621386893006	1.2093590326895503	6.312151546477032	10.171391463025522	0.7667019058579745	0.953338119167265
ID47234	47234	3	1.0	53.63032328369766	61.78840093316916	0.0	187.0	187	1.4600584136458126	1		47416.35135135139	47565.0	31263.0	62400.0	3.3333695E7	5935.402345036013	-0.9811298826653636	-830.729947345899	-0.00242127222472032	-0.0029280046298318903	1.5209848864945876	1.427397187335677	-0.5856213272980341	1.065565282031694	6.69715476580282	9.780846396580142	0.8797257863515736	0.9744121715076075
ID41603	41603	3	1.0	53.822071381432806	61.88155908803143	0.0	132.0	132	1.451744846205013	1		47488.822094691524	47653.0	29645.0	63779.0	3.3099709E7	6011.803272406733	-0.9810322992196738	-817.1188870550075	0.002260593720163562	0.005115419668626435	1.5383708912991974	1.382583960490894	-0.6592698766571404	1.1126780978661073	6.62110474717056	9.976776465434956	0.8359106127580284	0.9666897987508675
ID45701	45701	3	1.0	53.59169119396019	61.82875404045661	0.0	172.0	172	1.4631638232093465	1		47359.31541725604	47459.0	29941.0	63313.0	3.3483036E7	6137.10745098701	-0.9810825783773401	-800.4151587531998	0.004620754101341498	-0.005802110538877476	1.5384330764390217	1.4123334043010232	-0.41757567225354314	1.0892846347427478	6.725673522789912	9.563945224728883	0.9239989671350822	0.9819569743233865
ID29318	29318	3	1.0	53.512337252745816	61.95477340454308	0.0	8.0	8	1.3658288218996337	1		47580.32310177706	47851.0	34377.0	60530.0	2.945222E7	5190.373508172222	-0.9810719532881742	-950.284908473681	0.0016502069306417507	0.012377529780413609	1.4525162154419768	1.312647344857848	2.2804215374654087	1.1065547964059423	5.8606045608480315	10.006911332489121	0.7354483524416797	0.9277652370203157
ID34443	34443	3	1.0	53.50892088437687	62.381535906416175	0.0	60.0	60	1.3138856123250884	1		47002.67662565906	47674.0	32768.0	56912.0	2.6744523E7	5034.613814178901	-0.9810060393019776	-964.3675060870885	0.008796850665811897	-0.007832845097025247	1.4841577588272687	1.177387401921529	-0.6847097616046355	1.2605517575651668	5.423316953712575	10.14605993541804	0.6620335573095628	0.9149959903769044
ID42123	42123	3	1.0	53.89888196078151	61.82101402006843	0.0	137.0	137	1.4533072626351768	1		47413.3543758967	47577.0	29382.0	61872.0	3.3047108E7	5817.497199969336	-0.9810634546268232	-844.4828608481743	-0.008229680422547464	-0.001271663595141141	1.5439357956004336	1.3977561444516753	-0.4862249788365	1.104581655197161	6.63536412566411	9.642813142329663	0.896741197325107	0.9837914023960536
ID29836	29836	3	0.9936343431472778	54.231001586130745	62.661479751669575	0.0	13.0	13	1.3115805480720946	1		47424.61443661973	47838.0	34548.0	59700.0	2.6937181E7	4739.253922664929	-0.981156651943498	-1042.0873133239386	-0.005580793498879964	0.007425623849976325	1.5771157309091275	1.1253720002430305	2.4052661459985045	1.401417247424443	5.404304449054514	9.316924420675141	0.7823561950849646	0.9467110741049117
ID47756	47756	3	1.0	53.53766902013746	61.81607599754556	0.0	192.0	192	1.4067554511588218	1		47297.50381679396	47675.0	33804.0	57952.0	3.0979865E7	5244.643828660952	-0.9811066495499616	-936.6114345055727	-0.004828997027732868	0.003217574116355385	1.5009542815080943	1.326549738334154	-0.7426567604200671	1.1314722985004337	6.217089023186723	9.962596390465164	0.7871398097749861	0.96035242290749
ID33423	33423	3	0.9968284964561462	53.867690104838815	61.98881804268242	0.0	49.0	49	1.3236373529401562	1		47024.64818024264	47262.0	35269.0	57520.0	2.7133222E7	4659.261290173067	-0.9812015366960313	-1053.5965871541055	-0.003076340359560888	0.007803058649554317	1.460383145103374	1.2177208040771106	-0.8863370669955496	1.1992758440307447	5.504120098509342	10.535183321896566	0.6231800924142079	0.9391727493917279
ID35985	35985	3	0.9968292117118835	53.60660656680939	63.41698276858007	0.0	76.0	76	1.4024468485391903	1		47042.56153846154	47491.0	31239.0	57592.0	3.0577665E7	5146.35526301144	-0.9811041864153993	-949.2284085830704	-6.580806635467137E-5	0.009495811339875109	1.5734250185930965	1.256395021739011	-0.8622037612036973	1.2523330571743874	6.1790640138705974	10.602533212248412	0.6907378832275282	0.9325681492109044
ID39570	39570	3	1.0	54.073353457567386	61.88472223478457	0.0	112.0	112	1.4333908231139443	1		47515.82205882354	47685.0	29807.0	62378.0	3.2310759E7	5879.1337861798465	-0.9810272811324513	-835.8077869639769	-0.0019776722938782713	-0.008155123751990625	1.529080862047969	1.3676843893078585	-0.49762590209436736	1.1180071031020453	6.454745331412512	9.987393941214473	0.8131761175061251	0.968616262482168
ID46740	46740	3	1.0	53.94319284723433	61.90499137298691	0.0	182.0	182	1.449137075379896	1		47342.199999999975	47471.0	30205.0	62676.0	3.2902829E7	6024.855231522743	-0.9810987595599386	-815.7446523412453	-0.0011763921545387037	-0.005808730722223955	1.55664902252944	1.3806247469785116	-0.6714645577662941	1.127496103438792	6.597339116347988	9.579757042022253	0.9033783591990505	0.9802259887005649
ID28821	28821	3	1.0	53.3922446357876	62.738884669639894	0.0	3.0	3	1.380702169564362	1		47518.50397456277	47684.0	30701.0	63863.0	2.9889139E7	5821.606522427863	-0.9810648876560185	-845.8235109719178	-0.0021561716845192075	0.0018915631609904646	1.5148579178326047	1.2949961827654548	-0.7260736762453047	1.1697779020457317	5.988938967289961	9.279356867207275	0.8740252853055489	0.9662576687116566
ID38038	38038	3	1.0	53.653323404216984	61.996745571972625	0.0	97.0	97	1.4626467128121363	1		47311.652542372925	47468.0	30168.0	63236.0	3.349665E7	5978.138559318155	-0.9810851965243209	-820.9884097511238	0.001136024766962621	0.0029546356302082443	1.5279158625574016	1.419162829533665	-0.4846623267316824	1.0766318217758513	6.720920396625398	9.922570365164844	0.8578082937290168	0.9625595643294759
ID56471	56471	3	1.0	54.365953853330005	61.83075351222866	0.0	274.0	274	1.431278234164656	1		47011.35007385524	47280.0	29602.0	59929.0	3.1826684E7	5791.00837506285	-0.9811361297299213	-844.455937597396	0.01516520316977457	-0.009274578743815456	1.5553389859338453	1.360082614618396	-0.49647038919292213	1.143562140429413	6.435732826754453	9.422236182444216	0.9109612382040447	0.9748020158387332
ID40089	40089	3	1.0	53.44286278315344	61.97728369809027	0.0	117.0	117	1.4444312236325412	1		47310.04604316542	47580.0	32245.0	58330.0	3.2880482E7	5421.049217134233	-0.9810351300758254	-902.8897177521502	-7.658536293406604E-4	0.002335324756262138	1.5668869573497457	1.354238970234055	2.5208370712205497	1.157023975671693	6.554560980867346	9.741001033845905	0.8680531021520538	0.9704433497536948
ID38555	38555	3	1.0	53.48311833140562	61.999968390037445	0.0	102.0	102	1.4402353361229012	1		47294.21083455351	47610.0	32604.0	59487.0	3.2301946E7	5540.885762378606	-0.9811075263090129	-886.515970221967	0.009631419667648753	-0.004187853529617128	1.5291128939342575	1.3999051530683273	-0.643419778381315	1.0922974964287626	6.516535971551217	9.624662322727172	0.8840069066736443	0.9668547249647392
ID39069	39069	3	1.0	53.47458031230185	61.99480748668319	0.0	107.0	107	1.4517448462050144	1		47506.50862068967	47785.0	32503.0	61317.0	3.306453E7	5679.681964693926	-0.9811153875276971	-869.1027053156857	-0.006804171651268455	-0.003216019941187758	1.5503114509041873	1.3746476031264507	-0.7183801191541331	1.127788276339487	6.6211047471705715	9.66552206309202	0.8906143523522866	0.9734451432564641
ID54429	54429	3	0.9936746954917908	53.30333632191516	62.03356165954528	0.0	255.0	255	1.265793073255833	1		46536.57627118646	47597.0	34175.0	56618.0	2.4710922E7	5146.643387476053	-0.9812905881509867	-948.5011150411491	0.01324819869413495	0.0011897744137080914	1.430078216733507	1.1353833877651873	-1.2082102696745816	1.259555346805256	5.033560608222281	9.98185980075197	0.6348370060455378	0.9200695047784541
ID35486	35486	3	1.0	54.30271859631977	62.09052286607555	0.0	71.0	71	1.4169358747965621	1		47134.252265861054	47498.0	32162.0	58679.0	3.1202875E7	5070.5678261894245	-0.9811226816832274	-966.2578559406065	0.024677984021050103	-0.009389420746893503	1.621497664490097	1.2913270553551146	2.5300751223461577	1.2556831809306321	6.307398420312519	10.07634277265051	0.7806462244036088	0.9478571428571426
ID58019	58019	3	1.0	53.49620704833679	61.965490264042096	0.0	288.0	288	1.409441639305183	1		47048.00153609829	47504.0	31566.0	60540.0	3.0628249E7	5835.724849974767	-0.9810822640906616	-836.2047600078266	-0.01511026997714832	0.010090429947248295	1.5285599400648315	1.304198675472001	2.558328142747597	1.1720299742764515	6.240854654009303	10.085015417220733	0.7710824157530464	0.9604974396488665
ID32932	32932	3	0.9968321919441223	53.57240561922158	63.38088229245764	0.0	44.0	44	1.4158676983350567	1		46772.19818456881	47210.0	32040.0	59294.0	3.0916423E7	5353.817590795547	-0.9811242419942896	-908.1839285332348	-0.001782369418443211	-0.0018695893640450923	1.5449388548221816	1.3177124394245534	-0.8280015502720875	1.1724400624895506	6.297892167983489	9.54262350069483	0.8690995115284411	0.9664478482859227
ID52901	52901	3	1.0	53.84013443632366	61.8781840715527	0.0	241.0	241	1.4595402030124007	1		47044.536931818184	47228.0	30428.0	61811.0	3.3119354E7	5960.559249569133	-0.981099217544368	-819.3799453765757	-0.0036500522166193093	-0.010139911779094447	1.5548818467652887	1.4044579130202635	-0.5010202702179394	1.1071046218975271	6.692401639638295	9.719776862345762	0.890182948605708	0.9757449757449754
ID52393	52393	3	1.0	53.6124239765797	61.98647103061162	0.0	236.0	236	1.4275736808495678	1		47104.16369047622	47482.0	33674.0	58422.0	3.1653998E7	5386.00915935637	-0.9810946362339735	-907.7119829476882	-0.005726259723467445	0.007605296169287033	1.532042478592582	1.3501578325388772	-0.6928822105442696	1.1347136176751154	6.402460943602836	9.979348216803885	0.8078904004706308	0.9655913978494621
ID48302	48302	3	1.0	53.55100938485706	61.92894120211401	0.0	197.0	197	1.4636807509142957	1		47364.181946403376	47441.0	30051.0	63091.0	3.3581205E7	6148.391237786839	-0.9810508966512601	-797.6666155366001	-0.00713396357756099	-0.0037245384235331637	1.5293509874002678	1.415266042963159	-0.5260455716836291	1.0806102463945562	6.73042664895443	9.715438238334324	0.8960405603147749	0.9711934156378603
ID37552	37552	3	1.0	53.53608939062984	61.9767384336254	0.0	92.0	92	1.4190698155761317	1		47264.80271084341	47729.0	33663.0	60112.0	3.1383829E7	5538.601075092183	-0.9811468059844146	-888.2123695729266	0.015319879991314468	-0.003758307743089929	1.556284499763309	1.3288030959610706	-0.7931650250687367	1.1711927105631177	6.326410924970584	9.492853352455821	0.8822135379313547	0.9708242159008024
ID54963	54963	3	1.0	53.522120975398366	62.05332539206353	0.0	260.0	260	1.45226583845082	1		46905.19252873563	47248.0	31348.0	60289.0	3.2646014E7	5886.562385368576	-0.9810019404500252	-822.9051672055496	8.281529250603424E-5	0.004098679910212605	1.5525118518605097	1.3869200893088895	-0.5788284463435807	1.1193953161599495	6.625857873335082	10.304496783166844	0.7841486586899326	0.9438050101557212
ID44219	44219	3	1.0	53.69299362494296	61.819055656581334	0.0	158.0	158	1.4600584136458121	1		47438.01420454543	47520.0	31644.0	62678.0	3.3396362E7	5930.426050994388	-0.981128277775075	-831.7347736396731	-0.004365475614879349	0.008117708860268193	1.534447029572147	1.4430055382587028	-0.9221803332463043	1.0633687736387958	6.697154765802815	10.039747018438458	0.8349388320808913	0.9624316939890711
ID57021	57021	3	1.0	53.638745939989164	61.91703363019594	0.0	279.0	279	1.4610942835268417	1		46751.72403982933	47098.0	32829.0	58339.0	3.2866462E7	5443.390369329698	-0.9810940252705673	-891.3939942363461	0.0011758175226970699	-0.017540334963159487	1.5611828619653032	1.3945738442779179	-0.7911643452413271	1.1194694840800288	6.706661018131849	9.863081076983542	0.8663452799832057	0.9690934065934069
ID48830	48830	3	1.0	53.88233406020539	61.88196426189335	0.0	202.0	202	1.4355003030236688	1		47273.8392330384	47605.0	33698.0	58325.0	3.2051663E7	5240.4351603499645	-0.9812314391602082	-943.2438885895091	0.0068510841331155155	-0.005694347313418342	1.5437369774641958	1.3641249668835025	-0.6477766229338469	1.1316682964838898	6.473757836070567	9.810828490745312	0.8451911609365066	0.9584799437016182
ID58560	58560	3	1.0	54.09055873294169	61.856567961178214	0.0	293.0	293	1.418003246605024	1		47208.74057315233	47539.0	29773.0	59670.0	3.1299395E7	5526.869378951506	-0.9811189499955096	-887.7051331195261	-0.006864996987738928	2.6862778829219244E-4	1.5279131511466146	1.337096412236071	-0.5128629186398984	1.1427097830525434	6.316904672641555	9.531811287133968	0.8737019723036143	0.9764878765613518
ID49346	49346	3	1.0	53.5720402231659	62.00289679591828	0.0	207.0	207	1.4688400222902016	1		47370.5210084034	47536.0	31077.0	61851.0	3.3822552E7	5986.471168572741	-0.9810326303736682	-818.5469733669285	-0.00765343973866808	-0.015258171733720028	1.583102886804967	1.3976495914120748	2.617121954349214	1.1326894069389202	6.777957910599593	10.071362143426654	0.8397157647710921	0.9654705484089374
ID50371	50371	3	1.0	54.04502948637115	61.858010626388335	0.0	217.0	217	1.4089048113903346	1		47503.1945288754	47987.0	30703.0	61532.0	3.1257102E7	5853.7875172367085	-0.9810137618116449	-838.594544266884	-0.006592602818302526	0.001120970665301854	1.5154399898303974	1.3229258398471468	-0.8310716399560241	1.1455214980194914	6.236101527844778	9.705013820298605	0.8320141739060901	0.9732937685459935
ID35013	35013	3	1.0	52.95337982504582	62.678417943984904	0.0	66.0	66	1.4312782341646553	1		46914.798518518524	47262.0	31167.0	57747.0	3.1667489E7	5282.529685598208	-0.9811268117456424	-923.3742878700285	8.92208792694192E-4	0.0013624743052347886	1.5754332188310165	1.3083477434912154	-0.5248345751026647	1.2041395161710648	6.435732826754448	10.188337962448596	0.7791143170572091	0.9582448690728939
ID53445	53445	3	1.0	53.76743573276757	61.93737725143059	0.0	246.0	246	1.4703842736600554	1		46821.935754189966	47092.0	32828.0	58682.0	3.3524506E7	5451.718773953064	-0.9811519031819604	-894.1588148369447	-5.359429281209874E-4	2.4249406541528788E-4	1.547985784133172	1.4121399495123312	-0.6456565581179993	1.0961985635118912	6.792217289093128	10.091147508553988	0.8381858516859486	0.9681571815718154
ID42698	42698	3	1.0	53.997522437483454	61.7533108038001	0.0	143.0	143	1.4254524706424299	1		47491.18343195264	47717.0	29679.0	60527.0	3.210404E7	5703.239151797789	-0.9810266655493025	-861.1098448316036	0.02070179178910709	-0.01343734794710232	1.5781200253796401	1.3247094134791606	-0.579863040636482	1.1912952450718477	6.383448438944774	10.01152633815132	0.8003217696656582	0.953835227272727
ID43722	43722	3	1.0	54.090186495234406	61.80626847243139	0.0	153.0	153	1.4428591957149757	1		47383.4072463768	47491.0	29186.0	63104.0	3.2694551E7	6005.36185439892	-0.981109477116748	-819.5785679057312	0.009439603540060605	-0.013827663605214912	1.5349745174466551	1.3916520639882597	-0.3908953274421275	1.1029872747414002	6.540301602373796	9.874534664322493	0.8428967175611255	0.9656140350877191
ID43211	43211	3	1.0	54.1030589532084	61.804560271736335	0.0	148.0	148	1.4201355835187586	1		47109.375558867345	47426.0	30104.0	59918.0	3.1610391E7	5621.428282329315	-0.9809823827087156	-864.561264278065	0.004647689579504163	6.869432465717969E-4	1.548511253499573	1.3262959305402546	-0.5141119124981233	1.1675458077209067	6.335917177299615	9.622269803259865	0.8599323663282276	0.9715743440233229
ID33996	33996	3	1.0	53.03583419958906	62.738817745561235	0.0	55.0	55	1.4196027995632166	1		46934.45852187031	47316.0	31976.0	61123.0	3.1117546E7	5557.927299903366	-0.9811263528125206	-877.9667207539104	0.018888565321681868	-5.247586567652437E-4	1.5406680717434331	1.338043207038328	2.7193225646791213	1.1514337232454566	6.331164051135103	10.294736909135558	0.7506939681988333	0.9440113394755495
ID37069	37069	3	1.0	53.67914119107692	61.9948152866703	0.0	87.0	87	1.430220769495606	1		47270.33579881658	47481.0	30327.0	61426.0	3.1954747E7	5895.676839072489	-0.9810340243566754	-829.4570333782574	0.010726728894846835	0.0036719676370062333	1.5314883186962407	1.3624789499679058	-0.4941446076528589	1.1240454898274326	6.426226574425411	9.865096644876475	0.8297804707195353	0.948771929824561
ID49869	49869	3	1.0	53.78941835390913	61.940554574805084	0.0	212.0	212	1.4522658384508194	1		47405.36350574715	47604.0	30489.0	64070.0	3.2994133E7	5981.279580507119	-0.9810676206363506	-821.4045761600753	0.004537862372546217	0.01012405372647954	1.54380726238484	1.3866657474149746	-0.7035857344399052	1.113323283035446	6.625857873335075	9.688106390553184	0.8871032720566944	0.977559607293128
ID50894	50894	3	1.0	53.91690123593947	61.75350920834197	0.0	222.0	222	1.4391844528482636	1		47468.78382352938	47739.0	30406.0	58547.0	3.2278773E7	5542.39373635176	-0.981057096958356	-887.1324653819012	0.008515920683387362	0.0028485047074709386	1.5709244496798378	1.3447346241419063	2.5602622209186587	1.1682040615874425	6.507029719222181	10.17921288110061	0.7891585393338589	0.9520166898470097
ID31439	31439	3	1.0	54.069645037217626	62.07374399594695	0.0	29.0	29	1.3948747701135344	1		47371.22152886114	47571.0	33480.0	59941.0	3.0364953E7	4923.1540827728795	-0.9811424413739476	-1001.2620295671977	0.015439192827764132	-0.01750354969871947	1.6278279705576093	1.2335373677889772	2.4271124107228093	1.3196422038477589	6.112520247567371	9.623583653657013	0.8293856618400127	0.9640179910044974
ID31951	31951	3	1.0	53.542638760179095	62.657758105500456	0.0	34.0	34	1.3264918685542872	1		47101.68965517236	47523.0	32407.0	61011.0	2.731898E7	5261.078235222264	-0.9810701117331347	-927.9908986007603	0.0013584378915706167	0.014835846976692692	1.47563848104101	1.2098504704201682	-0.8939425051255877	1.2196866613843083	5.527885729331921	10.556401350611662	0.6233574204952235	0.9386602098466504
ID51416	51416	3	1.0	53.86007707263944	61.85413777001306	0.0	227.0	227	1.428103491103788	1		47465.3727810651	47717.0	31112.0	59023.0	3.2086592E7	5388.325750011388	-0.9810755419818347	-913.3390937275326	0.002374725500389999	0.003912140120628257	1.6071352773139131	1.2897493643560616	-0.5865156267374899	1.2460834032791435	6.407214069767349	10.247371571092307	0.7667506100952847	0.9614835948644797
ID41178	41178	3	1.0	54.167843241452914	61.94765134735475	0.0	128.0	128	1.4688400222902016	1		47544.86095505619	47605.0	30947.0	63442.0	3.3851941E7	6064.917924946348	-0.9810318655245891	-810.8997070831192	-0.003271711584567338	-0.0025966016286847675	1.5431151580863038	1.4122611756448575	-0.8809794560980792	1.092655653711996	6.777957910599592	9.85558258502891	0.8768880036940565	0.974043715846994
ID36574	36574	3	1.0	53.56052204454702	61.960251170190475	0.0	82.0	82	1.4153333077901356	1		47307.86555891237	47531.0	30876.0	62775.0	3.1317807E7	5969.611295656744	-0.9810965800840783	-822.5999451985255	-0.008973953651915277	0.002156142276120331	1.4674152355150987	1.3860289867498383	-0.7553039277303126	1.0587190091573095	6.293139041818972	10.10205795131593	0.7749210890873168	0.9463902787705502
ID30432	30432	3	1.0	53.899399459818206	61.82922937859062	0.0	19.0	19	1.4185366313320327	1		47479.243609022495	47847.0	34144.0	59569.0	3.1573697E7	5113.198022949099	-0.981060066443091	-961.9628982578346	0.010332937067767188	-0.013610492937559292	1.5475993313713838	1.3480599519150507	-0.8762782232688082	1.1480196627552566	6.321657798806065	9.556474218751887	0.8698521917848737	0.9568345323741011
ID34530	34530	3	0.9301344752311707	54.04114987073072	63.059587614608084	0.0	61.0	61	1.0480525164181975	1		46593.18732782372	47802.0	35169.0	55730.0	1.6913327E7	4853.067165160889	-0.9813013773286836	-1007.6945386454355	0.02866533502834122	-0.006554188247533888	1.0496715769470213	0.9648110288600927	0.8983583224344616	1.087955615709731	3.4507695954385054	9.074135382103266	0.5266417896704543	0.9109159347553328
ID51938	51938	3	1.0	54.01163949930954	61.829622814369806	0.0	232.0	232	1.4196027995632157	1		47390.26126126125	47689.0	30238.0	58482.0	3.1561914E7	5544.324631988372	-0.9811340143810042	-889.0358634605356	-0.001141998899601955	0.002156789365641658	1.5645803218574457	1.3068943836696387	-0.5863302088663053	1.1971742639709329	6.331164051135095	10.323710353334333	0.7464862428457791	0.9473684210526311
ID30947	30947	3	1.0	53.38235168304313	62.580239331092365	0.0	24.0	24	1.235549979515289	1		47250.30237154151	48100.0	33571.0	58878.0	2.3908653E7	5128.656633160934	-0.9812093443235987	-962.1675479681065	9.154343682269307E-4	-5.289686102100841E-4	1.420009985566075	1.1023054437177497	2.817657898247038	1.2882182462755531	4.795904299996478	9.231153676156904	0.7072425973941618	0.8984861976847734
ID55523	55523	3	1.0	53.386439422061784	61.876381939767995	0.0	265.0	265	1.4381328016644603	1		46926.28571428568	47409.0	33510.0	58397.0	3.2191432E7	5109.026364026826	-0.981116901863831	-954.455180809859	0.006272974148209973	1.9802522315844317E-4	1.5670243401951038	1.3415553285872934	-0.6585518210185615	1.168065384112959	6.497523466893157	10.082589551797282	0.803181218962966	0.9519498607242339
ID45284	45284	3	1.0	53.67827809749429	61.739103450817964	0.0	168.0	168	1.4029861474818448	1		47471.67741935487	47939.0	32355.0	60154.0	3.0904062E7	5558.4406147848085	-0.9810314526093585	-883.4062365061556	0.0022757702741069787	-0.004649720458829361	1.5617088655369213	1.2693899951662209	-0.7422220899827681	1.2302829480962016	6.183817140035107	9.745933061366554	0.8181249821035065	0.9608567208271781
ID46310	46310	3	1.0	53.68327629862412	61.810105270785805	0.0	178.0	178	1.4391844528482642	1		47466.112244897944	47789.0	31747.0	60466.0	3.2561753E7	5660.99701212819	-0.9810175294169006	-866.6520408232974	-2.8636953171730134E-4	-0.0021743206206592124	1.5444140005984455	1.3668042039906598	-0.6094226901596171	1.1299453104469668	6.507029719222186	9.997662938852335	0.8180798063278354	0.9533426183844013
ID59110	59110	3	1.0	53.52247068849471	61.66689241789346	0.0	298.0	298	1.45226583845082	1		46922.23495701999	47332.0	33008.0	58358.0	3.275172E7	5233.2258776736635	-0.9811120975316344	-931.4812226051625	0.005325806429353502	-0.014094765664766027	1.5741781545841538	1.3589747063224005	2.469637793487958	1.1583572139058627	6.6258578733350815	10.391286776031125	0.7711046442981102	0.9489448604492853
ID44775	44775	3	1.0	53.89333842011854	61.8609684870626	0.0	163.0	163	1.4423348056574183	1		47361.78343023256	47585.0	29918.0	61946.0	3.2584907E7	5813.800437954479	-0.9810924092348543	-845.4183005353951	0.015572132757280872	-0.018897659784276516	1.5597319200814064	1.3809872203411218	2.7551058015670913	1.1294325516612185	6.53554847620928	9.657392415525743	0.8805867507731776	0.9731068648266099
ID45799	45799	3	1.0	54.04138308634871	61.83240126948805	0.0	173.0	173	1.4365538813695562	1		47363.98976608185	47679.0	30372.0	61021.0	3.2396969E7	5615.780348342711	-0.9810423114808136	-872.9121061386705	-0.010510150786322727	-0.008209756645627222	1.548179589160013	1.3502387142188723	2.726434268379628	1.1465969482704779	6.483264088399609	10.154615805519676	0.7900900325943849	0.9625970359915313
ID42216	42216	3	1.0	53.24787768965914	61.9804853413035	0.0	138.0	138	1.4222647235201833	1		47277.46935724961	47770.0	33080.0	57408.0	3.1628627E7	5223.641170560551	-0.9811571051444284	-942.544383305936	0.0035263332440699812	0.0029037347065890666	1.528102655571213	1.3278570538561465	-0.6649044748256661	1.150803583212173	6.3549296819576835	9.862232702807633	0.8210509768393419	0.9653429602888082
ID56040	56040	3	1.0	53.57207387027293	61.9291902786355	0.0	270.0	270	1.4302207694956066	1		46924.37794117649	47299.0	33201.0	58266.0	3.1908577E7	5263.59154109074	-0.9811043065644766	-925.7605865739241	-0.0024994864621539687	-2.2805757857356216E-5	1.5480266695984588	1.343013161551316	-0.8020503116713238	1.1526518979235703	6.426226574425416	9.762058371963885	0.8473895371606349	0.9643366619115546
ID40681	40681	3	1.0	54.2097669651797	61.90457432372283	0.0	123.0	123	1.4323349181285723	1		47355.02061855677	47581.0	29463.0	61231.0	3.2154059E7	5797.798861864916	-0.9810415362207642	-845.312192594694	0.00865422833243576	0.005926478575087989	1.5244924052553743	1.3555177047109987	2.5864300666588704	1.12465694838003	6.445239079083485	10.240605164859424	0.7723206588132657	0.9576271186440676
ID47339	47339	3	1.0	53.75784915093239	61.75661653019805	0.0	188.0	188	1.4407604903194318	1		47431.52855051245	47579.0	29276.0	61879.0	3.2395734E7	5879.281920487964	-0.981157332339217	-840.1737258116536	0.004901475596873326	0.00136664046077499	1.552600932954953	1.3625457105710408	-0.4078732730972132	1.1394853918730259	6.521289097715731	9.730240217398064	0.8655580368962299	0.958770090845563
ID53996	53996	3	1.0	53.66690585477005	61.88807412805007	0.0	251.0	251	1.450180746437314	1		46826.65417867435	47095.0	32659.0	58314.0	3.2497698E7	5525.549719115453	-0.9811708582844179	-883.2054682356319	0.008477909126753337	0.005929022959262603	1.5389816609416913	1.397075269762036	-0.6530968831029106	1.1015739053228149	6.606845368677016	10.187588933940557	0.7999469380877818	0.9586206896551728
ID57580	57580	3	1.0	53.512480613695615	61.95718572196163	0.0	284.0	284	1.402986147481845	1		46799.843317972365	47167.0	33775.0	58936.0	3.0466698E7	5392.829771524757	-0.9811222704129505	-902.0509248773737	0.00625651211521382	-0.009645205853036994	1.5201778411014442	1.3149997304735428	-0.7562250937919537	1.1560290134462727	6.183817140035108	9.833721701371708	0.8035828803695573	0.9413892908827788
ID29934	29934	3	0.9936479330062866	53.833571812004934	62.25177936497514	0.0	14.0	14	1.3190572791622315	1		47451.525951557065	47820.0	33382.0	58871.0	2.7426982E7	4780.58031221201	-0.9810262114839056	-1026.422387068847	0.0020569869363250806	0.006779338089278024	1.5652534140750745	1.1257073861805325	2.3419439341959434	1.3904620626021644	5.466095089193213	9.808305221126032	0.7140014642834404	0.932684509326845
ID41712	41712	3	1.0	53.63606158972348	61.835975721626475	0.0	133.0	133	1.3997472370879265	1		47467.84591679505	47795.0	32326.0	60707.0	3.0806632E7	5577.6470445325085	-0.9809878107273351	-878.2334471742713	0.0030725436008137265	-0.0027591113358454893	1.5339800656645568	1.2868419454154367	-0.6486545340543391	1.1920500968511214	6.155298383048013	9.955583415408363	0.7804148836908168	0.9377262853005072
ID46833	46833	3	1.0	53.59719679889203	61.837179586715834	0.0	183.0	183	1.4407604903194322	1		47431.56515373357	47582.0	29429.0	61611.0	3.2395759E7	5836.025591912568	-0.9810681105586857	-842.3361966137977	0.01152702357112714	-0.001622077731863596	1.5614707412129	1.3568934439098363	-0.5169231564566353	1.1507688744619342	6.521289097715736	9.812707231753334	0.8510706904484621	0.9716713881019833
ID29427	29427	3	0.9936331510543823	54.12050489666007	62.924795403262	0.0	9.0	9	1.32134930048971	1		47348.97222222225	47737.0	34710.0	58687.0	2.7273008E7	4773.167523919619	-0.9812218461384219	-1036.6882846690082	-0.014603777838037992	0.015521717467947402	1.4125047820811252	1.2600041925719982	-0.907186927000259	1.1210318111702735	5.4851075938512786	10.422215241414964	0.6345632822196471	0.9451269451269451
ID36089	36089	3	0.9869085550308228	53.15567443002735	63.0341064341269	0.0	77.0	77	1.1874701213714938	1		46638.10085836909	47549.0	33876.0	56124.0	2.1733355E7	4767.0268104250345	-0.9812099685933612	-1021.780721253368	0.03666915734122017	-0.018394113150619798	1.418950991943217	1.0585519577995883	2.6687671044487997	1.3404641892994937	4.429913585328775	10.154389036839563	0.5398803517802289	0.8901623686723978
ID38649	38649	3	1.0	53.69307561427278	61.96734675578706	0.0	103.0	103	1.4180032466050236	1		47330.78063540087	47788.0	33163.0	59953.0	3.1285646E7	5395.467815141754	-0.9810963788699164	-910.5655705031279	0.00619051395115203	-0.0019875201721938737	1.5498663825652645	1.3215567981324667	-0.8414925714391632	1.172758056827697	6.31690467264155	10.07617936640302	0.7818481403677847	0.9547413793103444
ID33534	33534	3	1.0	53.65270791473745	63.04698129707958	0.0	50.0	50	1.342928412740429	1		47072.717647058795	47401.0	30991.0	61081.0	2.8008267E7	5577.344115385211	-0.9810692465207954	-874.7895554555927	-0.009490802028307786	0.003439476097473554	1.4814160995907362	1.2386478148360436	-0.7981934788745975	1.195994601408817	5.6657263881028825	9.855416403174232	0.7330194605125521	0.9283489096573208
ID56574	56574	3	1.0	53.83653104958626	61.91107813301818	0.0	275.0	275	1.466262655815545	1		46995.71932299016	47057.0	31119.0	63045.0	3.3319965E7	6097.48473047213	-0.98111120172065	-800.6661741989417	-0.001320586570210557	-8.2457768057876E-5	1.5424171929003236	1.4068125857770442	-0.5987501365889802	1.0963913804114704	6.754192279777001	10.25190642705717	0.8075585451358427	0.9556153328850037
ID28927	28927	3	1.0	53.91833860499603	63.028427720982116	0.0	4.0	4	1.3752122783611598	1		47511.43840000003	47832.0	31202.0	61874.0	2.9694649E7	5497.5045276794835	-0.9809566503470121	-890.3669955610203	0.002704560106857254	0.013499009520138648	1.5004375838534416	1.274317608701961	-0.7383981399569572	1.1774439697037615	5.941407705644796	10.27209441774996	0.7075892297848196	0.9600614439324103
ID47871	47871	3	0.9968175292015076	53.379439026105565	61.84785433868929	0.0	193.0	193	1.4339184840274977	1		47224.620588235324	47682.0	32758.0	58713.0	3.2112742E7	5342.539639246913	-0.9811246082869306	-918.9225636431379	-0.007385211476917236	5.556206380897678E-5	1.5134913003366082	1.3745436760573004	-0.7721116343872473	1.1010863653877196	6.459498457577033	10.777589817410057	0.6988200569235508	0.9417879417879413
ID39680	39680	3	1.0	53.69414065082486	61.97793130618142	0.0	113.0	113	1.465230439808827	1		47409.951977401135	47599.0	31860.0	61789.0	3.3566246E7	5579.312460413885	-0.9810795669956498	-881.2355048800183	0.005839802752083742	-0.006999901709022609	1.5461077986235077	1.4179061896134473	2.415752512906787	1.0904161431476727	6.744686027447975	10.364341669872399	0.7890202668759483	0.9607312119160453
ID40192	40192	3	1.0	53.52651350144107	61.88154230270952	0.0	118.0	118	1.4760327061958003	1		47302.18080667592	47475.0	32484.0	59549.0	3.4010268E7	5540.590098910372	-0.9811849600021267	-890.4322365837195	0.0038687104434158596	0.012306873428212755	1.5716685967552977	1.4121534290967908	2.4019909810851177	1.1129588077129355	6.844501676902809	9.838104685698548	0.8886460590763342	0.9782608695652173
ID35587	35587	3	1.0	53.4058739867499	62.01118873638712	0.0	72.0	72	1.40621759778372	1		47185.389908256846	47479.0	30414.0	60566.0	3.0859245E7	5413.269923463799	-0.9811527800712891	-907.5429787002884	-0.004804148113018415	-0.0013024657558580208	1.5840511393519396	1.26494184831796	-0.7280633356358465	1.2522719059839083	6.212335897022207	9.961146835168888	0.7867669530654678	0.9547114682249813
ID39175	39175	3	1.0	53.920761288291835	61.918712556225294	0.0	108.0	108	1.4491370753798958	1		47536.30780346823	47594.0	29417.0	62802.0	3.2895125E7	6118.020540932606	-0.9810412311823739	-804.1214385400586	0.009841117145287626	-0.0035573709341715967	1.5444255890037986	1.3812813881690698	2.586174887024602	1.1181107645640411	6.597339116347987	9.866015603485254	0.8517165305089807	0.9665738161559891
ID54535	54535	3	1.0	53.67483379660747	61.99737889228343	0.0	256.0	256	1.4647140590210517	1		46987.21579689706	47183.0	30990.0	61355.0	3.3313936E7	5937.713660738891	-0.9811057129546824	-821.8181959580186	0.004266005991383715	0.003605715718585192	1.546191155345235	1.4202628869981817	-0.4474485051695008	1.088665464330488	6.739932901283462	10.124157115530876	0.8263188964268345	0.9620081411126191
ID38154	38154	3	1.0	53.71566262768663	61.9586136014514	0.0	98.0	98	1.4496590048314955	1		47290.461870503575	47377.0	29908.0	63067.0	3.2866871E7	6087.084869505144	-0.981100189197829	-806.5849181720606	-0.021573251081978714	-0.009455624932978197	1.524365766005575	1.4224797966953597	2.3179599733749745	1.0716256002699736	6.602092242512501	9.661233515354938	0.8888455312946699	0.9605809128630702
ID37643	37643	3	1.0	53.56500309910821	61.953635243982475	0.0	93.0	93	1.2800559805981557	1		47065.33025830265	47864.0	32346.0	58025.0	2.5509409E7	5480.906294022159	-0.9811596487860492	-894.3951050319647	0.0081711061588381	-1.3750950712533363E-4	1.4780464093605135	1.1290447357087112	-1.100882852548726	1.3091123518969607	5.147635636170654	9.020839041268381	0.794920679725512	0.9409209383145096
ID33038	33038	3	1.0	53.37745043775721	61.92096305516511	0.0	45.0	45	1.4688400222902016	1		47131.80559440559	47346.0	33155.0	58504.0	3.3699241E7	5361.427164297198	-0.9810679624274407	-911.0986411697559	-0.0011162137768783197	0.0036581699239517677	1.5547871202084598	1.4251884597971136	-0.8895347187481356	1.0909344020578131	6.777957910599593	9.952570717892577	0.8598806723970156	0.9740437158469946
ID53007	53007	3	1.0	53.89766909338721	61.995810971393546	0.0	242.0	242	1.4433833952584152	1		46992.29130434784	47175.0	31922.0	61420.0	3.2424681E7	5627.445770938976	-0.9811278456630393	-868.2592536548437	-0.0014948756031662959	-0.0117912956731533	1.5746194271688478	1.361466287397221	-0.5575282505316916	1.1565614527107548	6.54505472853831	9.95460792905542	0.8299937597012563	0.9697183098591549
ID58128	58128	3	1.0	53.82185453888529	61.954390384717556	0.0	289.0	289	1.4360271888197276	1		47058.599118942715	47349.0	30310.0	59373.0	3.2046906E7	5468.565266131544	-0.981101323320213	-893.4660543477669	0.012785462701106476	-0.003614636324178892	1.5669310191464403	1.3420602460806206	-0.5909275778228731	1.167556392287557	6.478510962235084	10.027373570643974	0.809674892239948	0.9585091420534456
ID52497	52497	3	1.0	53.48645266646106	61.862899806945435	0.0	237.0	237	1.4365538813695558	1		47055.96769456679	47476.0	34223.0	58397.0	3.2045114E7	5140.80948897117	-0.9811288498287146	-951.789414514306	0.001081248022432114	-0.008051601692460834	1.5522646093639605	1.3380189493730394	-0.6978897941833877	1.1601215439372596	6.483264088399605	10.0269847666991	0.8103317698495894	0.9598874032371566
ID48402	48402	3	1.0	54.167813653101874	61.86311613086465	0.0	198.0	198	1.4386587233502302	1		47407.644216691086	47601.0	29094.0	62343.0	3.2379421E7	6054.371369125404	-0.9810761986446035	-811.9021154554318	0.011569812912909358	0.00908195487288522	1.510037807143486	1.3833424496613995	2.656307082191576	1.0915864018436632	6.502276593057672	10.043123782442944	0.8100982101823548	0.955307262569832
ID35101	35101	3	0.9916896820068359	53.25754142580889	63.32020811867234	0.0	67.0	67	1.2095615469440064	1		46576.4773662552	47275.0	33451.0	55500.0	2.2636168E7	5006.335175266987	-0.9811300958971433	-967.461334933642	0.013395098042700218	-0.0034903419696562504	1.4007017634883332	1.0629861930340287	-1.3609298523874571	1.317704569134976	4.596273001086827	9.45283873037653	0.6463848707915228	0.9114043355325174
ID55070	55070	3	1.0	53.59098959177116	62.02280993159985	0.0	261.0	261	1.4626467128121363	1		46916.93653032438	47208.0	31883.0	59645.0	3.3264108E7	5801.937930936564	-0.9810989457959144	-839.4857829697299	0.0015081641395851856	0.005368060714007337	1.5373714788394393	1.41292950619407	-0.33996093002742384	1.0880737305717194	6.720920396625398	9.891838941644162	0.8631465568419164	0.9645293315143249
ID32549	32549	3	0.9955503344535828	53.978320171668734	62.98944203824356	0.0	40.0	40	1.3361516071030997	1		46894.0372881356	47486.0	33789.0	58172.0	2.7667482E7	4793.488979816887	-0.981121697737183	-1016.8475154508761	-0.0026854586149153985	6.019602035577349E-4	1.48366965435047	1.20462435373734	-0.7691620566437604	1.2316450765314462	5.6086888741286876	9.321998108137496	0.8110603907438778	0.9470304975922947
ID49446	49446	3	1.0	53.5283618203817	61.79186728040051	0.0	208.0	208	1.4286331048772711	1		47348.894814814856	47831.0	34624.0	58893.0	3.1960504E7	5128.552138555397	-0.9811207023879871	-959.5810748768633	0.007953996087871439	0.0020331075736297645	1.5430486274626654	1.338418463090285	-0.7023927692811555	1.1528895259707552	6.411967195931867	10.155683077743944	0.7812371311395684	0.9493314567206186
ID34089	34089	3	1.0	53.15310938736349	62.67122449138595	0.0	56.0	56	1.4323349181285727	1		46950.218611521435	47213.0	32022.0	60518.0	3.1785298E7	5616.870134334995	-0.9811094915350436	-868.2545365073901	8.107894237143892E-4	-0.004675741259824534	1.4876495494759956	1.412527117302691	-0.797604825790123	1.053183001765485	6.445239079083488	10.032034107399014	0.8047683640138267	0.9583038869257943
ID57129	57129	3	1.0	53.58155492567402	61.87105867124741	0.0	280.0	280	1.3927037574823684	1		46686.332293291736	47308.0	33500.0	56696.0	2.9925939E7	5292.484844425266	-0.981109222531208	-916.2788360803884	-0.01517210032568107	-0.01433155254387952	1.525321648118151	1.260548253002125	-1.0413406938377503	1.210046219559974	6.093507742909304	11.339226925689065	0.5955391791410038	0.9289855072463761
ID58665	58665	3	1.0	53.68793458537018	61.91281023475172	0.0	294.0	294	1.4533072626351766	1		47116.49210903869	47443.0	32487.0	59501.0	3.2840195E7	5622.513082198409	-0.9810544172495913	-867.8758415473084	0.008946810002809658	-0.009416786006064897	1.5589913589171929	1.3791369680157755	-0.5464042694309076	1.1304108258081007	6.635364125664109	9.863442268031921	0.8570725986647515	0.9667590027700831
ID32043	32043	3	1.0	53.229359526461515	62.906092749984424	0.0	35.0	35	1.4365538813695566	1		47006.31524926686	47250.0	31695.0	63467.0	3.2058307E7	5910.111970885282	-0.9811832437802108	-829.4607881234186	0.009087427816119336	0.009767373071732258	1.5057144326870022	1.3887697174339253	2.414448923269581	1.0842074202691858	6.483264088399613	9.911556534507147	0.8293156318356193	0.966690290574061
ID48939	48939	3	1.0	53.76909154180516	61.86935263887807	0.0	203.0	203	1.421732737444523	1		47427.87406296847	47678.0	28756.0	61222.0	3.1634392E7	5892.51628001503	-0.9810211101489251	-832.0902058965833	-0.0020843340595690925	-0.0039860161827947015	1.5555744651119099	1.3111542754928436	2.610216228619042	1.186416041336701	6.35017655579316	9.738819918666836	0.8413621944268909	0.9632299927901944
ID44332	44332	3	1.0	53.80427925183986	61.684888769845855	0.0	159.0	159	1.4386587233502288	1		47489.4561403509	47707.0	29731.0	59904.0	3.2482788E7	5663.230007395773	-0.981047895853665	-868.1519948484874	-2.125157407053654E-4	-0.007344647202670532	1.5478796603122007	1.3604654527134723	-0.5341258912120894	1.1377574176726999	6.502276593057661	9.913214246415984	0.8314694919983695	0.964739069111425
ID43821	43821	3	1.0	53.669948542142244	61.791812101550896	0.0	154.0	154	1.4328629678859124	1		47474.53914327917	47650.0	29156.0	63108.0	3.2140263E7	6168.3346263351195	-0.9811005688849109	-799.0751466319508	0.005934748190969221	-0.0010149595195949066	1.5195736669600841	1.3653409915060781	-0.540675349419071	1.1129627517327194	6.449992205247992	10.11720166588647	0.7918596982781442	0.9529494382022468
ID50479	50479	3	1.0	53.80219317969384	61.87531734649506	0.0	218.0	218	1.4407604903194315	1		47483.711790393056	47751.0	31038.0	61098.0	3.262131E7	5665.964624042036	-0.981087456871572	-869.4779830443136	-0.010026879329724256	0.012588346489170937	1.5382268023778103	1.3619470089727392	-0.5287849816635022	1.1294321968796948	6.521289097715729	10.039371199812624	0.813074410441249	0.9634831460674155
ID37168	37168	3	1.0	53.904824564504544	62.123709066463206	0.0	88.0	88	1.4233280991629547	1		47200.85778443119	47323.0	31083.0	61471.0	3.1530173E7	5802.029537830311	-0.9810839706313039	-843.8711737729046	0.007485850610101742	0.005819437978320506	1.5374197760237747	1.3408125086752694	-0.7734689465655415	1.146632930463003	6.36443593428671	9.543697481618421	0.8780847893651637	0.9667870036101085
ID43312	43312	3	1.0	54.13367439453507	61.90815999603298	0.0	149.0	149	1.4386587233502304	1		47482.210218978085	47609.0	31125.0	63262.0	3.2525314E7	6002.98740293839	-0.981086762695217	-820.6066545124003	-0.00867985485216472	-0.008354522230493489	1.5056340480136003	1.4059140436879212	-0.5614726628041906	1.0709289481625055	6.502276593057674	9.704791838084674	0.8675666611610298	0.9695251594613749
ID31539	31539	3	0.9968364238739014	53.51930990708769	61.996422938479874	0.0	30.0	30	1.309849087847819	1		47364.33509700183	47944.0	33390.0	58083.0	2.6855578E7	5028.335011358287	-0.9810644764544837	-976.062143814483	-0.03101122342711859	0.011996395618447337	1.4310101859555744	1.197191654169314	-0.8430156689145727	1.1953058484595753	5.3900450705609675	10.50980336846565	0.613215437066843	0.9079263410728583
ID53556	53556	3	1.0	54.18415603469307	61.929688257069785	0.0	247.0	247	1.4169358747965624	1		46910.99548192773	47316.0	31550.0	62720.0	3.1148901E7	5884.911252854758	-0.9810951167980648	-827.3739489754023	-0.004043331890038478	0.004906874856498518	1.5422648553132123	1.311031921657795	-0.763544180381546	1.1763747547527479	6.30739842031252	9.853831826355362	0.8163000762662813	0.9657933042212518
ID49973	49973	3	1.0	53.569121833876814	61.91200648289987	0.0	213.0	213	1.4355003030236702	1		47354.071428571435	47663.0	32700.0	60481.0	3.2484893E7	5829.796608676856	-0.9811227328240036	-844.3414952839627	0.0052650742951480325	-0.004848637442035096	1.5053771560490368	1.4023022058199603	-0.5437309883410295	1.0735040919149135	6.473757836070578	9.716394209239898	0.8616999361126549	0.9680170575692967
ID51003	51003	3	1.0	53.76231631284183	61.88656304185022	0.0	223.0	223	1.488790356622047	1		47468.701634877376	47474.0	31171.0	63131.0	3.4842027E7	6036.133714148984	-0.9810744659773262	-815.3279428629327	0.012353815239004485	0.019690849985318126	1.5511295897001527	1.4538975772005431	2.9329797508117488	1.0668767965669412	6.9633298310157015	10.099300564467912	0.8579149503195854	0.963815789473684
ID42814	42814	3	1.0	53.75666224556781	61.77947832270201	0.0	144.0	144	1.4158676983350564	1		47383.282051282134	47708.0	31288.0	58411.0	3.1415116E7	5439.734038651473	-0.9810754698819799	-903.1393819281407	0.0031709491081047354	-0.0019142817420053915	1.5940854755722378	1.2820066179015022	-0.6314702438950548	1.2434299896061167	6.297892167983486	10.019592362507208	0.7883244171034912	0.94710507505361
ID36671	36671	3	1.0	53.98366137490549	61.922614728379905	0.0	83.0	83	1.4370803808856278	1		47424.73861967694	47588.0	30406.0	62675.0	3.2296247E7	5899.494686420972	-0.9810493663719783	-832.3141028501389	0.007238820594162648	-0.006344615591010401	1.5310629110336078	1.3867747034302969	2.5838412463225353	1.1040458895351946	6.488017214564124	9.401465081636385	0.9224244008833316	0.9784946236559138
ID51520	51520	3	1.0	53.991120378950924	61.94023494082768	0.0	228.0	228	1.4621294195288268	1		47503.64548022599	47576.0	30473.0	63083.0	3.3632581E7	6102.630513582802	-0.9810922010665645	-807.8090357377536	-0.005687030078951419	0.0037928593976508944	1.528914392266508	1.4232743468247162	-0.6970948925583936	1.0742232484393972	6.716167270460883	9.709332666296167	0.8952670593589831	0.9698009608785172
ID31041	31041	3	0.9968335032463074	52.91934266274271	62.01896528365778	0.0	25.0	25	1.3959590102851076	1		47419.00463678515	47961.0	33063.0	58435.0	3.0680096E7	5079.138580791893	-0.9810207313523787	-965.1416968554751	0.007906890550871902	-0.004168290346008182	1.5537463329446235	1.2703261674899904	-0.67395464357454	1.2231081848960388	6.122026499896411	9.733463940365057	0.8120265340307999	0.9576208178438665
ID34625	34625	3	1.0	54.487537210581756	62.354202870860085	0.0	62.0	62	1.3856244745513602	1		46886.89099526063	47372.0	34879.0	59430.0	2.9679402E7	4905.030124083075	-0.9811391056209479	-994.5074843275462	0.004632862114541214	0.002267452708628771	1.5502182079542461	1.2550654652619204	-0.8706890532420213	1.2351692010191118	6.0317171027706	10.615687702741907	0.6725964344571388	0.9215686274509801
ID41285	41285	3	1.0	53.58795250519656	61.90031691144001	0.0	129.0	129	1.3921604753249766	1		47474.965571205	47949.0	32037.0	61540.0	3.0336503E7	5693.421402672147	-0.9811767660882788	-869.3093305943127	-0.0213860932509546	0.0059308795130434	1.5201445245472422	1.2679263471655773	2.296077164837559	1.198921789065661	6.088754616744792	10.338437095729057	0.7158607591492852	0.9488888888888883
ID30536	30536	3	1.0	53.78413486571068	61.82921263025908	0.0	20.0	20	1.4212005522349938	1		47436.70658682633	47779.0	33713.0	59985.0	3.168772E7	5216.202757383331	-0.9810654945350149	-942.3974348231508	-0.004333860014856033	-0.004534756413623416	1.5360817134547433	1.3243225079209318	-0.8607371982825468	1.1599000275742912	6.34542342962864	10.062786821487906	0.7874698360949303	0.9618155619596539
ID45384	45384	3	1.0	53.1839724740423	61.88150648238939	0.0	169.0	169	1.4376066875800302	1		47205.49633967788	47635.0	32828.0	58432.0	3.2241354E7	5322.878803036893	-0.9811822543976696	-924.8218420961891	0.002761194121248137	-0.004594223440687608	1.5800148602007276	1.327166503966295	-0.5973291895072271	1.1905174335539543	6.492770340728644	9.925083656396412	0.8282692790666446	0.964008468595625
ID40778	40778	3	1.0	53.49743722570455	61.929740779670055	0.0	124.0	124	1.3418013219730558	1		47192.32939189185	47813.0	31782.0	58650.0	2.7937859E7	5645.672194030667	-0.9811558052202791	-870.4546413068967	0.03878071538226717	0.016087137454088782	1.4511499533835983	1.259203776034461	-0.8569803458344862	1.1524345630169746	5.656220135773853	11.69803489039973	0.5194100432614118	0.8880597014925374
ID30028	30028	3	1.0	53.40768568897796	62.19904143580601	0.0	15.0	15	1.37080453536153	1		47504.4863563403	47989.0	32858.0	60101.0	2.9595295E7	5355.562925614403	-0.9810401311565716	-917.9329096308962	-0.003075943488098887	0.014513957823897711	1.5534896051824385	1.2518459998850384	-0.6889701182028527	1.2409590359557814	5.903382696328674	9.170733410298103	0.8820692133927274	0.9748822605965461
ID52044	52044	3	1.0	54.45397127075707	61.939177616895	0.0	233.0	233	1.4360271888197291	1		47355.942647058815	47622.0	30690.0	59324.0	3.2202041E7	5452.781987228211	-0.9810692001782666	-900.1544357211427	-0.001469460357160978	-0.0014868597820936913	1.5500590879521254	1.3533119159380707	-0.5248820953050963	1.1453819845203064	6.478510962235097	10.625624751779222	0.7210678178161065	0.9445599445599453
ID45901	45901	3	1.0	53.88872761586239	61.755118072248756	0.0	174.0	174	1.4449548528770868	1		47341.81594202896	47516.0	29280.0	60728.0	3.2665853E7	5612.840872613791	-0.9810798124266318	-874.7240757289835	-0.0025428543508237557	0.0017827295285614139	1.5778922772036452	1.3433655771266553	-0.40158966632681703	1.174581442364053	6.559314107031858	9.614052284670697	0.8917750822976498	0.9718309859154932
ID42319	42319	3	1.0	53.57242057420817	61.860462863932405	0.0	139.0	139	1.4454782924352367	1		47442.42173913045	47596.0	30494.0	61514.0	3.2735271E7	5957.756493741075	-0.981089747214338	-826.2766872038341	0.009717280494097116	0.011280142946321813	1.5333717992833185	1.3844675806706854	-0.5123860053252263	1.1075534167008074	6.564067233196374	10.029672122574775	0.8199916180469343	0.9543883897719413
ID44880	44880	3	1.0	53.827655726208675	61.92020371682264	0.0	164.0	164	1.4465246033159525	1		47420.68398268388	47570.0	30386.0	63318.0	3.2862534E7	5987.445942144645	-0.9809610634014011	-816.1411695845884	0.006292768312757947	-0.0021405131766612765	1.5574461021363137	1.3811241675530022	2.5697205885285292	1.1276655196727958	6.573573485525399	9.513610071888694	0.9126845349480718	0.9843416370106757
ID56144	56144	3	1.0	54.07322818296161	61.93902795270229	0.0	271.0	271	1.4678096187805114	1		47015.25245441799	47137.0	31449.0	62111.0	3.3521875E7	5913.323657686873	-0.9810303251743759	-822.3556183806634	-0.003849089206583786	-0.007690516128636391	1.5544188819575764	1.4194183910992335	2.3778695575455218	1.0951097236057334	6.768451658270557	10.068671549551716	0.8389862581909251	0.9733424470266577
ID59217	59217	3	1.0	53.532756190652414	61.68849140412015	0.0	299.0	299	1.4355003030236695	1		47072.62903225808	47525.0	32867.0	58792.0	3.2103533E7	5304.975561212226	-0.9811332815130608	-922.8831171321822	0.02879938866098321	-0.018952137710745314	1.5975490703926718	1.3362419198562383	-0.6251417420477119	1.1955537740984408	6.473757836070573	9.585416562405285	0.8854098139106388	0.9742489270386266
ID55634	55634	3	1.0	53.74418114634337	62.062192369381094	0.0	266.0	266	1.440760490319431	1		47000.87536231886	47309.0	33668.0	57916.0	3.2430604E7	5255.885443277933	-0.9810359725194969	-925.2187123082891	0.001235916299683229	0.008736427707087109	1.5479636573007498	1.3553398600240025	-0.6634874517138429	1.1421221370065335	6.5212890977157265	9.754248159864831	0.8613025178288742	0.9668780831571528
ID46931	46931	3	1.0	54.33704894750835	61.90648777626382	0.0	184.0	184	1.4559075639855619	1		47346.520684736075	47524.0	31337.0	60297.0	3.3189911E7	5581.508353860485	-0.9811334060916586	-882.269056900286	0.011488248690324051	0.002665721885089791	1.5286924458487965	1.4242777554997341	-0.45016603438930913	1.073310623539456	6.659129756486693	9.610007436179322	0.9061078522858095	0.9749478079331942
ID41812	41812	3	1.0	53.77994173374478	61.94587379306269	0.0	134.0	134	1.4590218083226296	1		47465.82553191483	47612.0	31910.0	62195.0	3.3463407E7	5763.7541966749495	-0.981040635301053	-852.2535101795593	0.006772580814031834	8.237392760608739E-4	1.541833329577286	1.4063143868068457	-0.820721032410842	1.096364613803139	6.68764851347378	9.888062470862458	0.859529725155425	0.9730290456431534
ID46422	46422	3	1.0	54.04786666517815	61.743766795518255	0.0	179.0	179	1.431278234164656	1		47446.91605301918	47638.0	31633.0	58897.0	3.2216456E7	5573.380041134195	-0.9810846450938768	-883.1029010753156	0.021514500485399258	-0.00846475760628199	1.600124787539752	1.3174772315982544	2.6159972603740425	1.21453695681603	6.435732826754452	9.811535875164173	0.8401055971802758	0.9575671852899579
ID36183	36183	3	1.0	53.06999288451383	62.529476614105974	0.0	78.0	78	1.4433833952584156	1		47208.281159420265	47445.0	30345.0	59810.0	3.2573714E7	5509.206937921325	-0.9810171525885021	-885.6749106420658	-3.254778071322929E-4	0.008495218168489273	1.526416736543833	1.3661707154858385	-0.7392349925721166	1.1172957517252944	6.5450547285383145	10.259144369739854	0.7814494028704491	0.9589136490250689
ID54105	54105	3	1.0	54.00711113564306	61.91140588922952	0.0	252.0	252	1.463680750914296	1		46827.43785310733	47050.0	32239.0	59791.0	3.3153826E7	5674.262592554049	-0.9811547186582744	-859.3218071757784	0.00579219403112031	4.7397407271044053E-4	1.5617135102075652	1.3855202880582955	-0.6977622287173004	1.1271675511848271	6.730426648954432	9.76672340510274	0.8866550302293633	0.9725274725274727
ID47451	47451	3	1.0	53.56323727366197	61.74272640621296	0.0	189.0	189	1.4281034911037886	1		47314.614814814806	47739.0	33983.0	58649.0	3.1937365E7	5098.081927940532	-0.9811029931520818	-963.6960397990525	0.00802058708677617	-0.0034047391201256065	1.5804040031142688	1.315445237681831	-0.6815753718195063	1.2014213574556447	6.407214069767354	9.769228406171749	0.8436427353987077	0.9567068843151176
ID40284	40284	3	1.0	53.45148185422156	61.94738592308809	0.0	119.0	119	1.4486149578794756	1		47421.30880230883	47541.0	31281.0	63541.0	3.2862967E7	6142.795691255192	-0.981077237692698	-800.4903969072935	0.0066451327742772254	0.011527018791970612	1.5030766195476062	1.4071715038990333	-0.8487514920835585	1.0681545322534147	6.592585990183475	10.289246770296973	0.7825255039161598	0.9726507713884993
ID33629	33629	3	0.9881160259246826	53.40844749176089	63.11321413313326	0.0	51.0	51	1.1707895395375207	1		46628.15824175827	47630.0	36032.0	56676.0	2.1215812E7	5120.195571749784	-0.9812922695672562	-955.3642412942777	0.015198738236773543	-0.04461690359103965	1.2492169296363191	1.1612689217257748	-0.8060331944807767	1.0757344024843478	4.306332305051361	8.910032323879877	0.6816459280072266	0.9060000000000005
ID29535	29535	3	1.0	53.40533772296306	61.96754172386181	0.0	10.0	10	1.4318066736266941	1		47535.942392909856	47864.0	33449.0	60263.0	3.2181833E7	5286.116051450099	-0.9810603571190918	-931.6211759421179	0.0020179631625082154	-7.849875652763049E-4	1.5562023076402773	1.3240106223354433	-0.8321650493220792	1.1753699565455658	6.440485952918966	10.028684950550637	0.8047120875384269	0.9630419331911864
ID28512	28512	3	0.9944608807563782	52.76188713941596	63.14309678649254	0.0	0.0	0	1.2244796221286167	1		46928.761133603264	47885.0	33682.0	55777.0	2.3182808E7	4827.121252867588	-0.9814177532410058	-1026.9198862817732	0.014734569773973673	-0.014128141675454288	1.4195283725343886	1.0845434170637127	2.8760949814502696	1.3088718719787285	4.710348029035208	9.207572218048718	0.698188342037977	0.9340245051837888
ID29024	29024	3	0.9944406747817993	54.00462429899767	62.82281581615951	0.0	5.0	5	1.35470625220483	1		47440.627868852454	47810.0	33517.0	59559.0	2.8938783E7	4842.8082494997025	-0.9811119495005475	-1017.6878284347042	0.01279556833723831	-9.995993352111144E-4	1.5850442772288442	1.1671557951114022	2.380433723043005	1.358040018194448	5.765542037557714	9.40602917139104	0.8189122437494886	0.9642289348171699
ID57696	57696	3	1.0	53.70152039753141	61.87773281333176	0.0	285.0	285	1.4517448462050135	1		47033.7636103152	47201.0	30496.0	61650.0	3.2829567E7	6055.745515653086	-0.981034797529213	-803.5243462503904	0.0031320728215624167	0.009228796297017549	1.553679602191312	1.3950802411459202	2.5047485451340084	1.1136847590322962	6.621104747170565	9.754422071061107	0.8744545375693549	0.9673611111111108
ID56677	56677	3	1.0	53.95222911773994	62.003094365139226	0.0	276.0	276	1.4837004601624824	1		46917.778846153815	47068.0	31607.0	61327.0	3.4156143E7	5840.834894132409	-0.9810828897131446	-833.188784480485	-0.0020350347609915504	-0.0054253010871024715	1.5699982144435878	1.4166864521077214	-0.5410016893347733	1.1082185561298845	6.915798569370548	9.956901868649751	0.8766046007318264	0.9791386271870793
ID38759	38759	3	1.0	53.93621078607316	61.966713969223676	0.0	104.0	104	1.436553881369556	1		47449.653958944284	47598.0	29304.0	62713.0	3.2360664E7	5865.397167786682	-0.9810815365547707	-839.0442442033433	0.018807285170475797	0.002873861219369194	1.549200530526219	1.364340835802537	2.6430457085200993	1.1354937782940018	6.483264088399607	9.728819518140487	0.8607623904207654	0.9770773638968482
ID39783	39783	3	1.0	53.6932711405342	61.83026242857814	0.0	114.0	114	1.4233280991629542	1		47374.25637181411	47757.0	33649.0	60028.0	3.1598629E7	5397.520981848062	-0.9811105182899625	-911.7503783248545	0.0012148766974928891	0.0019790603629598735	1.5686335677219378	1.3123812214152082	2.286022297470754	1.1952575533124434	6.364435934286705	9.931952204091749	0.8107753592775239	0.9496453900709217
ID37737	37737	3	1.0	53.28353969995577	61.93938212426999	0.0	94.0	94	1.4286331048772718	1		47145.50147928988	47576.0	33742.0	58977.0	3.1870359E7	5153.292805503783	-0.9811694052812129	-953.378595234133	-0.013195052563989385	0.02200093486239033	1.5161755561781367	1.3534072617097157	-0.6343980393022387	1.1202655690370695	6.411967195931872	11.025266203288313	0.6628617931800986	0.9513399153737659
ID39274	39274	3	1.0	53.6834495586785	61.951136974979015	0.0	109.0	109	1.4386587233502295	1		47483.32894736834	47792.0	32477.0	61002.0	3.2478597E7	5534.282971114972	-0.9810435547220692	-888.0576927310732	4.821231355590087E-4	-0.003974705001767616	1.540880803822624	1.3725138042578267	2.4073991957691865	1.1226705327425397	6.502276593057668	9.678016338985294	0.8723737752034295	0.9695251594613744
ID35692	35692	3	1.0	53.09235933255984	62.230848601871834	0.0	73.0	73	1.4067554511588218	1		46955.12288786484	47517.0	32402.0	56620.0	3.0567785E7	5159.312487616481	-0.9811342557869168	-946.619925104939	0.002116588625626785	-0.001793165445987478	1.5375078635264405	1.3019587395799133	-0.5883047101120743	1.1809190389724094	6.217089023186724	9.814024301980782	0.8111528380187656	0.9498910675381264
ID47980	47980	3	1.0	53.6142722956219	61.82538522540457	0.0	194.0	194	1.43813280166446	1		47313.52785923753	47803.0	32649.0	58012.0	3.2267826E7	5419.812000734432	-0.981170550411262	-909.7833499374939	-0.012050147741128463	-0.002235804661824159	1.5674616445045393	1.33677245212783	-0.6310423700573006	1.1725717731611733	6.4975234668931545	9.843970261708035	0.8425916182593071	0.9695035460992905
ID38253	38253	3	1.0	53.83801731750762	61.85602996261934	0.0	99.0	99	1.4180032466050232	1		47332.25563909771	47747.0	33917.0	60281.0	3.147595E7	5286.171864661894	-0.9811765534914975	-933.4561807556099	0.001088112998897412	0.009889431031045625	1.5423194339727586	1.3196515530382051	-0.7507220883973745	1.1687323296986314	6.316904672641546	9.536495234630756	0.8728439276950507	0.9729136163982429
ID33134	33134	3	1.0	53.41422827738853	62.565325655081935	0.0	46.0	46	1.4072930989717471	1		47048.35518292688	47278.0	32096.0	61409.0	3.0863721E7	5374.971858224554	-0.9811104541652594	-909.2737071361244	-0.007844850196361983	-0.003489540506319229	1.5403004298838896	1.3096234858917313	2.40956928614398	1.176139895532714	6.221842149351238	9.497367616932694	0.8668068912374634	0.9617927994121954
ID54645	54645	3	1.0	53.625413109499604	61.92176509077779	0.0	257.0	257	1.45486800115113	1		46990.025787965606	47183.0	31526.0	61643.0	3.2799038E7	5918.457630123207	-0.9811043642404762	-824.4813477449858	0.0027323313854140273	0.016588981919036818	1.5187736377219445	1.428111372313526	-0.5359382768934295	1.0634840301436341	6.64962350415766	9.883630648223491	0.8554091782853445	0.9582191780821915
ID53110	53110	3	1.0	53.68003944716531	61.889443437892886	0.0	243.0	243	1.45902180832263	1		46979.10841654776	47191.0	32406.0	59870.0	3.2932355E7	5703.247790233255	-0.9811188824213332	-856.0644503293895	0.006508622891758567	2.1408699327271535E-4	1.536476869973362	1.4035724459433887	-0.6949325691843364	1.0946901062457404	6.6876485134737855	9.914726977994574	0.8549127311367205	0.9676753782668498
ID32635	32635	3	0.996830940246582	53.72656590022001	63.18465241513953	0.0	41.0	41	1.3899852232535739	1		46975.99218749997	47425.0	31790.0	59528.0	3.0064635E7	5158.59150672663	-0.9811271337549281	-946.8087071037571	0.006375149184376051	0.0013658153219876438	1.5423917229463031	1.2599070589605492	2.3267760288261754	1.2242107161609286	6.069742112086728	10.226071518301694	0.7293944458474361	0.9601503759398503
ID48508	48508	3	1.0	53.93282871511847	61.77418033454204	0.0	199.0	199	1.4376066875800293	1		47389.89473684212	47590.0	30129.0	59103.0	3.2414688E7	5583.912747887369	-0.9810932630933347	-880.7868636501312	0.009566059174421465	0.005814711127713909	1.5851836001430393	1.3246661831681381	2.6610893820477	1.1966664660766342	6.492770340728636	9.61275004776028	0.882967270827859	0.9792114695340501
ID35197	35197	3	1.0	53.077336261190474	62.28860526015014	0.0	68.0	68	1.4180032466050247	1		46923.187406296805	47270.0	31723.0	58663.0	3.1297766E7	5186.885435295464	-0.981102859701062	-939.354022444896	-0.00368035036265482	0.03231002782145827	1.51321440315237	1.3448342089023453	-0.5217326251929394	1.1252051688865476	6.316904672641561	10.664241693368755	0.6979980807174153	0.9574927953890495
ID58237	58237	3	1.0	53.90284549199022	61.91785202938444	0.0	290.0	290	1.42916252238845	1		47084.15509601178	47372.0	30300.0	59199.0	3.1875973E7	5326.594483994021	-0.9810682927447466	-916.1458147008055	-0.0050232749859423186	-0.002926553134226276	1.5834406530970437	1.3113824278619968	-0.5737531879991995	1.2074591053340522	6.416720322096385	9.90700044340478	0.8215587203675982	0.9649749821300934
ID52606	52606	3	1.0	53.98305489002443	61.8768229065444	0.0	238.0	238	1.4517448462050133	1		47106.84648493546	47354.0	32519.0	58877.0	3.2833472E7	5546.078668361288	-0.9811135708420902	-882.464880898842	-0.009641625230806082	0.005826915389602825	1.5587773134453113	1.3869857330658588	-0.8193329760643184	1.1238596593201549	6.621104747170562	9.903856671495115	0.8482651587314183	0.9761737911702872
ID34178	34178	3	1.0	53.45439422367132	62.3791184058733	0.0	57.0	57	1.3927037574823686	1		47035.688372093	47281.0	31495.0	60653.0	3.0338019E7	5217.361356010995	-0.9811396524209622	-937.9673446844247	0.016148559726916287	0.011117785184884389	1.5505277478391406	1.2817155777329625	2.338196647614348	1.2097284099344725	6.093507742909306	9.360407851769153	0.873952213927949	0.9653614457831327
ID32141	32141	3	1.0	53.27382388555183	62.23609403654756	0.0	36.0	36	1.4019073421339447	1		47076.02157164867	47451.0	31702.0	56988.0	3.0552338E7	5211.285236918201	-0.9811021423454255	-937.9648309677243	0.017754960539199897	0.006836610286783645	1.5332723201032619	1.3102000162942509	2.48880684192158	1.1702582056440094	6.174310887706079	10.644537281275275	0.6847700898402718	0.9399421128798838
ID37262	37262	3	1.0	53.471722434364715	62.02480308593209	0.0	89.0	89	1.4360271888197285	1		47158.03235294117	47488.0	32701.0	59600.0	3.2067462E7	5547.0578446941845	-0.9811655478025582	-885.752269931983	-0.00501807650487895	0.003903442069555673	1.5216988308190182	1.3736353075237744	-0.7894326988799203	1.1077895439089689	6.478510962235092	9.681751024558018	0.8685148364146309	0.9742673338098641
ID57232	57232	3	1.0	54.08189834592768	61.902649484735974	0.0	281.0	281	1.4465246033159536	1		46888.35319767438	47097.0	29727.0	62244.0	3.2259187E7	6011.043284168962	-0.9811493714764649	-811.9969819603149	0.0030859899680549547	0.006668619100296562	1.5361446897626996	1.3892027763772394	-0.6016220284995821	1.1057742727585493	6.573573485525408	10.011818487424883	0.8241105077738945	0.974630021141649
ID49041	49041	3	1.0	53.914290333191424	61.951307626102924	0.0	204.0	204	1.4286331048772714	1		47400.759643916914	47666.0	29415.0	62133.0	3.1948112E7	5962.36082452879	-0.9810709845615312	-824.080141553179	0.022165644907837446	-0.015876498230338053	1.5815919084342407	1.3518494308232298	-0.564583454448681	1.1699467946449522	6.411967195931868	9.459949079389649	0.9003752708249079	0.9726027397260271
ID49554	49554	3	1.0	53.857402580316524	61.87609079359631	0.0	209.0	209	1.4522658384508191	1		47409.04434907013	47696.0	33332.0	59736.0	3.3138922E7	5646.467853961807	-0.9810699895435172	-870.2889592396897	-0.014231468599628871	-0.002487547120348205	1.552178483088097	1.3867003606185992	-0.7478329126272105	1.1193322848749234	6.6258578733350735	9.972883094420139	0.837163960066964	0.9620427881297449
ID31637	31637	3	1.0	54.30755759311309	63.18688469963926	0.0	31.0	31	1.3894408781286256	1		47015.00783699058	47672.0	34493.0	57037.0	2.9995575E7	5096.147147017197	-0.9811196574125549	-958.8190539930077	-7.076022295141534E-4	-0.004901596679777808	1.4959550437549274	1.31127704708168	-0.47832679819310603	1.1408382744777381	6.064988985922222	9.709936801833342	0.8083642043361695	0.9458858413639737
ID50581	50581	3	1.0	53.69505366364147	61.89817478224086	0.0	219.0	219	1.45902180832263	1		47428.600852272735	47590.0	31095.0	62975.0	3.3389735E7	6042.420308980775	-0.9811247527887462	-816.00150869696	0.012429225716163481	-0.007713202656369131	1.5632851659445632	1.3866680338964716	2.4681121733439233	1.1273679984904577	6.6876485134737855	9.745612954400814	0.8848404841273027	0.9737024221453285
ID55191	55191	3	1.0	54.11041968769068	61.86031060819246	0.0	262.0	262	1.4480926521268278	1		47117.677745664776	47349.0	29727.0	60321.0	3.2605433E7	5687.613398387632	-0.9811020044148521	-860.1659055277405	0.005283800667954284	0.003231574243728842	1.5595615647110856	1.3691483019630164	-0.46757749401671206	1.1390742423410702	6.587832864018956	9.782278419631742	0.8651121224588867	0.9685534591194965
ID58775	58775	3	1.0	53.36168562771753	61.9002521282379	0.0	295.0	295	1.4423348056574186	1		47019.406705539375	47502.0	32598.0	57873.0	3.2255313E7	5361.267265149512	-0.9811740746699297	-914.1751576358733	0.007997943075169042	-7.1847636530736E-4	1.5673463667259657	1.3531276700050623	-0.6934530449580639	1.1583137359980984	6.535548476209284	9.610185587010898	0.8892591756737979	0.9717314487632503
ID43928	43928	3	1.0	53.866722357142315	61.79791994137959	0.0	155.0	155	1.4333908231139436	1		47511.244117647046	47715.0	30389.0	63785.0	3.2307646E7	6050.354800569822	-0.9810580062523081	-813.4194503685479	0.0017479518273315331	-0.006728211722089815	1.5457264942767355	1.3594398399474705	2.382937679955541	1.1370319221602798	6.454745331412504	10.047757269414783	0.8034349245321857	0.9583627381792511
ID50072	50072	3	1.0	53.82691110023595	61.88021680779649	0.0	214.0	214	1.454347941080482	1		47436.02008608325	47557.0	30180.0	63404.0	3.3062906E7	6119.399997083751	-0.9809995770233615	-800.4513640458808	-0.008112938183168968	-0.009923620459050075	1.535277448946762	1.4004172010344322	-0.5848863294399075	1.096300051022448	6.644870377993136	9.84109330374369	0.8622032961307282	0.9621472814865796
ID43418	43418	3	1.0	53.98019871017049	61.89280164596072	0.0	150.0	150	1.4412854531680857	1		47474.784256559775	47624.0	29370.0	62352.0	3.2567702E7	5976.614071830787	-0.9810353502443316	-821.8217158122072	-0.0038080625965902816	-0.007824320879622985	1.519593011482707	1.3852729755150097	-0.456468876983429	1.0969628646063498	6.526042223880247	9.853622913884577	0.8446326524892023	0.9716914366595895
ID34717	34717	3	0.9924973845481873	53.80688478555207	62.08356169382363	0.0	63.0	63	1.332750282263534	1		46955.051020408224	47500.0	33874.0	56385.0	2.760957E7	4776.200916345953	-0.9810945403620798	-1020.3598075122148	0.0013878040620274273	0.007596235028781008	1.5522107703709547	1.1612417123838294	2.4379997657181263	1.3366818930268471	5.5801701171415905	9.625338214055674	0.7568769960009945	0.9422150882825041
ID41373	41373	3	1.0	53.84644386891748	61.848228485499725	0.0	130.0	130	1.4423348056574177	1		47507.29008746359	47634.0	30268.0	61604.0	3.2590001E7	5689.580783663121	-0.9810748162554134	-865.7091515967453	6.952726462478114E-4	-0.0015723271176609661	1.547823427175871	1.3538307189828682	2.6763810451254955	1.1432917021847084	6.535548476209275	9.686991818089417	0.8752135615354609	0.9676284306826177
ID44447	44447	3	1.0	53.92541360368916	61.76663465125824	0.0	160.0	160	1.4444312236325407	1		47542.086956521765	47725.0	31219.0	61783.0	3.280404E7	5790.842529120614	-0.9810614608913382	-850.5820685376784	0.006677486874424897	0.005451442130139218	1.530556400409179	1.3858644125596644	-0.5790233088810537	1.104405587255301	6.5545609808673415	9.7001744859909	0.8753754841388621	0.968398876404494
ID51104	51104	3	1.0	53.98669116272624	61.87261487553301	0.0	224.0	224	1.454347941080483	1		47524.86752136761	47678.0	30374.0	61294.0	3.3362457E7	5812.058744643184	-0.98110844128073	-849.3176221349103	-0.0042527729667971356	-0.005585494484089594	1.5763151942444482	1.3657233136510238	-0.626496785642726	1.1541980564353431	6.644870377993145	9.752362994547573	0.8779639056981694	0.9654696132596683
ID36770	36770	3	1.0	53.7750221395398	61.96557913044157	0.0	84.0	84	1.394874770113534	1		47296.27173913046	47817.0	33036.0	58681.0	3.0458799E7	5337.133249617885	-0.9810896262273068	-919.512056834317	-0.003220975377596355	0.010890904977510744	1.528919745576649	1.3154510754870483	2.4268745923757455	1.1622779243314416	6.112520247567366	9.648555881503361	0.8250980139766443	0.961136023916293
ID31140	31140	3	1.0	53.32198329774362	61.821181364918466	0.0	26.0	26	1.4265134700231528	1		47383.173076923056	47695.0	32922.0	59177.0	3.2031025E7	5241.631017684816	-0.9811310604576136	-940.0852144139316	-0.006820532196993665	0.014749804430734748	1.4590151226751331	1.419794078325512	-0.6167978212092358	1.0276244597356525	6.392954691273807	10.997810927194038	0.6642001851641848	0.9392458100558657
ID42919	42919	3	1.0	53.52374553535206	61.86724398579254	0.0	145.0	145	1.4349732237685147	1		47424.606461086645	47734.0	33276.0	61289.0	3.2296157E7	5682.697776705173	-0.981170106946818	-869.7123289637824	-0.0014999535639178341	-2.601883061715481E-4	1.5537338602655573	1.3443067216255908	-0.6640979140092608	1.1557882105853927	6.469004709906058	9.747795376950219	0.8555285820818458	0.9693732193732192
ID53671	53671	3	1.0	53.72899517829527	61.99590145414949	0.0	248.0	248	1.4683249109216374	1		46853.21097046416	47081.0	31757.0	60990.0	3.3312633E7	5811.749007350788	-0.9811128028144246	-837.556153340439	-0.007349836443145382	-0.00782759682163624	1.5488105889817942	1.4301212548882896	-0.45317875270534297	1.0829924970961822	6.773204784435072	10.279028084381627	0.8055638432761375	0.9654471544715445
ID51624	51624	3	1.0	54.107678353428796	61.80574039867762	0.0	229.0	229	1.376312008467623	1		47382.75714285716	48052.0	32447.0	58961.0	2.9851137E7	5246.970599340007	-0.9812028269151751	-942.7747522080884	-0.009810906062714304	-0.012545145259508908	1.5889587187713876	1.2090746593811093	2.354126277808847	1.3141940462011916	5.9509139579738335	10.483239074125702	0.6804599277640462	0.936424831712789
ID40873	40873	3	1.0	53.69014686481194	61.905236000656544	0.0	125.0	125	1.4501807464373142	1		47392.330935251826	47512.0	30414.0	63693.0	3.293767E7	6131.450307474812	-0.9810831660062429	-801.7375480033936	-0.010031589767070392	0.005249356781429275	1.4996178902835848	1.441095090334797	-0.5257608432995599	1.04060995026719	6.606845368677017	10.301900086445565	0.7822928111650909	0.9566414315209909
ID44972	44972	3	1.0	53.65009221353762	61.84194088467804	0.0	165.0	165	1.4407604903194322	1		47414.081751824764	47767.0	32955.0	60780.0	3.2478646E7	5658.26653442496	-0.9810965641870469	-869.8111018663525	-0.009930349292958995	8.34520898673171E-4	1.5721580511738296	1.3440317443047556	-0.7143740503861516	1.169732826501862	6.521289097715735	9.762329985895356	0.8598770352236916	0.9702970297029708
ID30125	30125	3	1.0	53.393708845977784	62.02956443487218	0.0	16.0	16	1.3796059390068054	1		47497.661367249566	47937.0	34309.0	58606.0	2.9876029E7	5103.113682777319	-0.9810716275991994	-964.8380531502155	0.010135107295995151	0.016794436457640602	1.5008409229260185	1.290057815889003	2.2616225490177224	1.1633904344758075	5.979432714960933	10.421247101839919	0.6918794950912082	0.9360119047619048
ID42413	42413	3	1.0	53.99886145356983	61.7779208742469	0.0	140.0	140	1.3697003833214219	1		47428.029032258106	47810.0	31156.0	59974.0	2.9405378E7	5427.413634956063	-0.9811188528067651	-908.1663256771188	-0.01641039979972022	0.015316166145194461	1.541532998485429	1.2418511745405647	2.4124685749310295	1.24131862987184	5.8938764439996385	9.683376466073202	0.789872981117715	0.9465648854961829
ID45488	45488	3	1.0	53.78940500948155	61.794029428696625	0.0	170.0	170	1.4349732237685136	1		47388.53147877009	47625.0	30414.0	61120.0	3.2366367E7	5675.217077000232	-0.9810285342093271	-863.5779020455135	0.006941569308698444	0.006170338171772851	1.5437622182821709	1.3484576384809859	-0.5170834625062195	1.144835532261282	6.4690047099060495	9.599652400911628	0.8821375638478722	0.9707560627674745
ID33715	33715	3	1.0	53.16774425814743	62.852267503325024	0.0	52.0	52	1.242266633784036	1		46664.46666666661	47288.0	35011.0	56320.0	2.3798878E7	4743.468577242552	-0.9812988162146742	-1032.4105906452394	0.02554060690560099	0.005086853979161716	1.456854285383732	1.101187673309551	-0.13522147214848737	1.3229845563065987	4.84818868780616	8.816588588358544	0.7837692609693452	0.9264305177111715
ID46003	46003	3	1.0	53.37639306342798	61.87802531055136	0.0	175.0	175	1.4605764404187724	1		47274.697012802215	47609.0	32094.0	58870.0	3.3234112E7	5691.393581373236	-0.9810904820880713	-861.9235275456384	0.013867831793098606	0.0063130689295445306	1.5503775697517972	1.4011713984813348	-0.7235754887506262	1.1064867377625465	6.701907891967338	9.68539122387617	0.8977883858863543	0.973084886128365
ID30644	30644	3	0.9968445897102356	53.61711519429123	61.95977795748083	0.0	21.0	21	1.3763120084676235	1		47439.32480000001	47743.0	34415.0	58190.0	2.9649578E7	4903.147959093116	-0.9811151256221096	-1005.3085284122948	-3.401173143138523E-4	-0.001259822524057859	1.5140275530844602	1.2747564128763706	2.3818081084844716	1.1876994991287757	5.950913957973837	9.096946586901167	0.9036541461199706	0.9796557120500786
ID47030	47030	3	1.0	53.713847282893845	61.82902212431953	0.0	185.0	185	1.4147987153979615	1		47436.79425113466	47884.0	31185.0	60374.0	3.1355721E7	5559.100357238179	-0.9811420313663292	-887.9280694172035	-0.006837161475531768	-0.007748998183502433	1.5487181021773582	1.3125363775256904	2.4496394412289413	1.1799429933491843	6.288385915654456	9.650188523419008	0.84855003356964	0.9649890590809627
ID36281	36281	3	1.0	53.46083553554072	61.964454311958406	0.0	79.0	79	1.4249216746937934	1		47380.167414050855	47600.0	29898.0	60277.0	3.1697332E7	5644.552105254813	-0.9811342745462588	-873.0759750250079	0.013772276826392059	0.006230153012038627	1.5318793725526838	1.3592017100924034	-0.6595015824227317	1.12704344114498	6.378695312780263	9.902439457727342	0.8174427196828538	0.9558404558404557
ID41915	41915	3	1.0	53.416267373815366	61.8616221989846	0.0	135.0	135	1.4475701579181808	1		47317.268398268454	47613.0	33417.0	58394.0	3.2790867E7	5360.672495783435	-0.9811784811925522	-920.2879473809157	0.005806747866193955	0.010539917927055982	1.5453653054211312	1.3794630568622595	-0.6628018793318845	1.120265814828151	6.583079737854445	9.725405250103025	0.8746283802520763	0.9658298465829851
ID47548	47548	3	1.0	53.734661723699475	61.74874851281148	0.0	190.0	190	1.4454782924352356	1		47359.5502183406	47683.0	32772.0	59934.0	3.2536011E7	5800.639498023585	-0.9811967656529343	-852.0895488089467	0.0061815515497575385	-0.004344946783434078	1.5334029993037994	1.3970086413221905	-0.7162559344949123	1.0976331526858125	6.564067233196365	9.567962879938598	0.9010396890631649	0.9752824858757065
ID55740	55740	3	1.0	54.069722574688186	61.770780142790386	0.0	267.0	267	1.4296917438553536	1		47134.98962962968	47421.0	30491.0	58644.0	3.1816118E7	5573.504522568997	-0.9810931986610147	-877.6821335051006	-0.003912660904433815	0.011732981661064679	1.5506178904045496	1.3367073630132662	-0.5415794992435593	1.16002794127585	6.421473448260902	9.654449058348327	0.865744147786679	0.9643112062812276
ID56253	56253	3	1.0	53.9849743782022	61.92237864566304	0.0	272.0	272	1.4533072626351766	1		47071.95689655168	47310.0	30614.0	61522.0	3.2762082E7	5950.526900158198	-0.9810023378825048	-816.9711291341895	0.004142199673674449	0.020093341409761472	1.5366247638950499	1.4094758644686867	-0.6838422281501683	1.09021005795959	6.635364125664108	9.448060546783411	0.934091217897126	0.986572438162544
ID40382	40382	3	1.0	53.56042879574561	61.86853486174321	0.0	120.0	120	1.4275736808495685	1		47249.629464285696	47701.0	33970.0	59649.0	3.1751751E7	5169.316702091535	-0.9812053798571333	-954.380661044784	0.0015036954840244269	-6.105229480509178E-4	1.515964822093951	1.3664694583182921	-0.6435564435529899	1.109402638211645	6.402460943602841	10.177992083937276	0.7766629434482787	0.9580369843527741
ID29121	29121	3	0.9944570064544678	53.879225626757	62.648790860321014	0.0	6.0	6	1.3075369076022219	1		47478.22261484104	48041.0	34462.0	59782.0	2.6872674E7	4823.506062259673	-0.9811368870374124	-1023.9478954221966	-0.00874548175205269	0.001641398278126985	1.4921105558546146	1.1541561933373294	2.5439544467929496	1.2928151011693354	5.371032565902888	10.495630532110773	0.6127038103324811	0.9179528838342805
ID54211	54211	3	1.0	54.2973726251676	61.88532942631869	0.0	253.0	253	1.4402353361229019	1		46940.27656477444	47087.0	29406.0	60722.0	3.224797E7	5831.034814753204	-0.9811127366004403	-836.3342488199742	0.010067935409210449	0.00226597750262062	1.5475029834576965	1.373448680487007	-0.4976399637167871	1.1267279261639191	6.5165359715512245	9.371742987186988	0.9323649118819315	0.9813886900501075
ID46532	46532	3	1.0	53.94833432336258	61.88080335754594	0.0	180.0	180	1.4600584136458123	1		47351.98014184392	47454.0	31248.0	62451.0	3.3383146E7	6027.366648505313	-0.9811178663182277	-816.4143810303592	-0.004003423035345183	-0.005405105758490494	1.5087680114817124	1.4241803104939437	-0.7958118670508693	1.0593939547994673	6.697154765802816	9.922523821057217	0.854783044459345	0.9670555936856554
ID52166	52166	3	1.0	53.705737711030366	61.93793211570086	0.0	234.0	234	1.4439074044952314	1		47146.31686046515	47413.0	31836.0	61906.0	3.2436666E7	5978.105804158405	-0.9810389289935297	-816.0890406277812	-0.0015602226674875986	-0.0031018419495354582	1.5362214479279748	1.3772746256639308	-0.4657804004252088	1.115406774583843	6.549807854702828	9.85309357855335	0.8477996028593634	0.9649859943977589
ID57799	57799	3	1.0	53.59452179830568	61.991194869909414	0.0	286.0	286	1.4527866438605868	1		47045.76361031518	47328.0	32372.0	60822.0	3.2837943E7	5653.079848989129	-0.9811135425610339	-864.6376925347023	0.006503163501085968	0.0010669481354705931	1.5512031444575414	1.3726186845521655	-0.5871416374501982	1.1301049314825853	6.630610999499597	10.170804878910124	0.8054763035675462	0.962068965517241
ID35785	35785	3	0.9832414388656616	53.31760765500206	62.9335189453109	0.0	74.0	74	1.1604053917124697	1		46472.97986577177	47222.0	36736.0	56041.0	2.0773422E7	4427.5039954401545	-0.981475470309533	-1112.2535832987687	0.039463566969480696	-0.02786532773298392	1.4368451356196454	0.977909060641666	-1.070901444784748	1.469303428558933	4.2302822864191025	10.219684846709432	0.5089840888293305	0.8846918489065606
ID37833	37833	3	1.0	53.58117510098532	61.9379121855112	0.0	95.0	95	1.445478292435237	1		47309.651230101284	47520.0	31479.0	61474.0	3.2690969E7	5794.5269948568975	-0.9810815342122049	-846.8001752876384	-0.010207737681756607	0.0052648092931713445	1.551132801719245	1.366177252387178	-0.5521300406629056	1.135381810090079	6.564067233196377	9.648289474572051	0.8860989761605313	0.9704848910751932
ID29643	29643	3	1.0	53.11703475433585	62.16682448706986	0.0	11.0	11	1.402986147481846	1		47552.25076923071	47995.0	33384.0	58150.0	3.0908963E7	5272.527423944565	-0.98118045131697	-940.4201131768574	-0.006268325435941003	0.007551928033357589	1.5344788242647776	1.3063465366641986	-0.5373860945458817	1.174633821270061	6.183817140035117	9.865595382884104	0.798398850731149	0.9468704512372638
ID39372	39372	3	1.0	53.84136233574955	61.927947540858	0.0	110.0	110	1.4153333077901349	1		47436.87311178246	47817.0	33443.0	61419.0	3.140321E7	5637.393149671733	-0.9810252975678296	-870.1075938931768	-0.0017931575619065004	0.00724405163574357	1.5242888532013463	1.3191632653547707	-0.8330709566171779	1.155496740421596	6.293139041818966	10.04032640063349	0.7844793720334695	0.9671292914536157
ID38351	38351	3	1.0	53.62822772330551	61.94498354980069	0.0	100.0	100	1.4302207694956073	1		47290.32047477735	47514.0	33761.0	59937.0	3.1873676E7	5383.485146731435	-0.9811346370711501	-913.6969538927063	-0.00661480082425297	-0.00710888396858864	1.5235731562753478	1.3805562709931056	-0.8704898999110103	1.10359366603678	6.426226574425422	9.637804712910171	0.8693800169477401	0.9691756272401436
ID33232	33232	3	1.0	52.84174968814745	62.71907083548924	0.0	47.0	47	1.2039196121043867	1		46587.08768267219	47848.0	34024.0	55402.0	2.2315215E7	5238.478476183111	-0.9813632508969035	-936.5910993642912	0.015272701988002634	-0.023405293782311223	1.3536120719279505	1.1372394103713293	0.07956945364519104	1.190261311368001	4.553494865606175	8.39521000506653	0.8118795201760997	0.9589589589589591
ID48080	48080	3	1.0	53.869173895046515	61.79222811335476	0.0	195.0	195	1.4153333077901349	1		47239.927382753405	47489.0	29984.0	61407.0	3.1225592E7	5844.547388250573	-0.9811398599572217	-840.9580638309617	-0.008277023470513489	-9.601013414925795E-4	1.5314797047002018	1.3319575515893378	-0.5593491156155888	1.1497961799704406	6.293139041818967	10.157546979751727	0.7664776787895761	0.9450392576730907
ID28627	28627	3	1.0	52.98321676031	62.17299487256468	0.0	1.0	1	1.4206681676678097	1		47535.46626686655	47912.0	32052.0	57356.0	3.1706156E7	5187.01618562121	-0.9810699114443768	-949.8990679642562	-0.01043911931431269	-2.002501857522897E-4	1.5418972051707864	1.326873374567953	-0.5686313397180864	1.1620530147971715	6.3406703034641385	10.284803084020016	0.75327416685786	0.9481165600568592
ID38867	38867	3	1.0	53.80657633700711	61.91436715818459	0.0	105.0	105	1.422264723520182	1		47449.221889055545	47696.0	32875.0	61909.0	3.1648631E7	5615.863819322707	-0.9811623555081287	-880.1502228808031	-0.005135033755868634	0.004543163129892138	1.5237404742722023	1.3394874889573813	-0.7902118430453936	1.1375548385735488	6.354929681957671	10.07328968149302	0.7870058612803675	0.9597989949748741
ID39892	39892	3	1.0	53.73443923929315	61.896185626560865	0.0	115.0	115	1.4318066736266937	1		47388.42540620382	47646.0	33046.0	60534.0	3.2081964E7	5659.112007918744	-0.981097399952371	-869.249728562826	-0.005209829978645325	1.469617604771897E-4	1.5252606773287185	1.3551337233611858	-0.6776322950858017	1.1255425579296787	6.44048595291896	10.258718452257177	0.7690282249216858	0.9555712270803948
ID56793	56793	3	1.0	53.864734321202	62.03598001807808	0.0	277.0	277	1.4626467128121359	1		46864.42776203969	47016.0	32448.0	60156.0	3.3086286E7	5593.560248250004	-0.9810715666108847	-868.5023781408711	-1.321441996959417E-4	0.0015507592545652162	1.5481986948685216	1.40555156844814	-0.6621575037570037	1.1014883620228015	6.720920396625394	10.046673014998317	0.8367468387402773	0.9579945799457991
ID34267	34267	3	1.0	53.203460922369004	62.61138324949158	0.0	58.0	58	1.3992066897663262	1		46952.58294573641	47173.0	30223.0	61003.0	3.0284416E7	5355.782974350463	-0.9811447333417337	-912.361419281932	0.017859712364562238	0.010016726208470095	1.5482831685537772	1.301916919608757	2.56614284450099	1.1892334643128046	6.1505452568835	9.582797076238293	0.8416642855608104	0.9571005917159753
ID35292	35292	3	1.0	53.98874946395524	63.295337829941786	0.0	69.0	69	1.25980253762961	1		46803.24137931037	47514.0	33399.0	56599.0	2.4431292E7	4965.977154693043	-0.9813469354545895	-991.6846416265338	-0.001005612551933538	0.001626858290746325	1.5020811236486267	1.0813165960151414	-0.46412794024874693	1.389122417231071	4.9860293465771255	9.360833089242925	0.7150488151149758	0.916157205240175
ID53216	53216	3	1.0	53.44492710945634	61.98188761469306	0.0	244.0	244	1.4391844528482645	1		46884.300729927054	47351.0	33287.0	57317.0	3.2115746E7	5303.840434152385	-0.9810952867018762	-917.5042459001027	0.007010915245354375	0.0014189796053004908	1.534703614040092	1.3799373102178036	2.4502163380996356	1.1121545904124157	6.507029719222188	9.525641749803007	0.9011646890299477	0.9716110716820443
ID52706	52706	3	1.0	53.77371285040032	61.79307177538903	0.0	239.0	239	1.4703842736600554	1		46992.58765778403	47279.0	33060.0	59257.0	3.3505715E7	5533.049481586996	-0.9811987638148604	-886.4727479454674	0.010379754112435226	0.010382829558142155	1.5805126630084996	1.3997200555377816	2.341928442225057	1.1291634043217709	6.792217289093128	9.780758560796004	0.8922290475476835	0.97943797121316
ID48611	48611	3	1.0	53.980199360667726	61.76377665003424	0.0	200.0	200	1.4078305414580081	1		47378.726443768945	47734.0	31181.0	58654.0	3.1175202E7	5383.727782707356	-0.9811378355846683	-915.5219966144178	0.004297136371313974	0.0013418962787657466	1.5519047920356421	1.2958124459844835	-0.6276410263040765	1.1976307195109508	6.226595275515753	9.8626686860375	0.8043991691506371	0.9513435003631079
ID58341	58341	3	1.0	53.79589445764528	61.78071528872714	0.0	291.0	291	1.434445950841006	1		47147.86383601751	47384.0	29480.0	60384.0	3.2201991E7	5831.827125540902	-0.9810020701940023	-834.9318337073257	-0.006844140528916325	-0.0054425099339832205	1.562770496982904	1.3425699462103469	-0.5869647022850422	1.1640142112477	6.464251583741538	9.6148877177983	0.8786980865011966	0.9618104667609618
ID32743	32743	3	1.0	53.30336816120156	62.28422796549466	0.0	42.0	42	1.3921604753249766	1		47080.19687499996	47474.0	32679.0	61249.0	3.0131326E7	5317.310443192684	-0.9811046445600392	-919.467779563064	0.008650592013576517	0.01438712080360884	1.5480045619712361	1.3091603254172364	-0.9365621503571538	1.1824407843079714	6.088754616744792	9.19727200925611	0.9045243737037624	0.9682539682539683
ID37352	37352	3	1.0	54.010349899850254	61.876927356043176	0.0	90.0	90	1.4238594891755556	1		47259.23916292976	47512.0	29368.0	60531.0	3.1616431E7	5653.812022505635	-0.9809948940988744	-862.9225322214309	8.761945700261753E-4	0.008106166350413514	1.5621061767765883	1.3280770293898119	-0.6129179698719505	1.1762165463356455	6.369189060451226	9.79665245373725	0.8339472904325074	0.9647228221742258
ID54760	54760	3	1.0	54.2428943887897	61.87508440543949	0.0	258.0	258	1.446524603315954	1		47013.58780841797	47222.0	29400.0	61630.0	3.2392362E7	6023.021837390962	-0.9811587068757972	-812.9568769864599	0.010966032652044743	0.004546769117500317	1.5053868940337076	1.4137159464995739	-0.8169841400174804	1.0648439651268808	6.5735734855254115	9.723092962855773	0.8737808253342898	0.9678096571028691
ID32238	32238	3	1.0	53.281133636259085	62.17192342677532	0.0	37.0	37	1.436027188819729	1		47052.983847283416	47304.0	32060.0	58422.0	3.2043082E7	5492.522103468649	-0.9811441200405798	-891.5205377632767	0.0016614783454702237	0.013380847166828656	1.5357035540705135	1.3629106040028944	-0.8450660177071438	1.1267823066018585	6.478510962235094	10.21894553349003	0.7796019077751137	0.9524807826694622
ID50163	50163	3	1.0	53.994318071055595	61.76573973625626	0.0	215.0	215	1.4121227177017943	1		47496.32878787873	47813.0	30477.0	59302.0	3.1347577E7	5517.835491050999	-0.9810712162659104	-892.2758001635519	-0.018905028822203136	-0.002461370888012096	1.5678690584440624	1.2904014017367333	-0.5604872903554063	1.215024298899466	6.264620284831878	10.10665044700105	0.7707084594038792	0.9676945668135095
ID44021	44021	3	1.0	53.75292796282658	61.755967812457314	0.0	156.0	156	1.4631638232093458	1		47504.6436619718	47552.0	29290.0	63099.0	3.3728297E7	6001.402602260896	-0.9809655539837612	-815.8809901919433	0.006421825063291726	-0.010303067203393136	1.553300741097159	1.4018910218751888	-0.4935117480667226	1.1080039153253458	6.725673522789906	9.701957357730402	0.8978978322625809	0.9638964577656676
ID50679	50679	3	1.0	53.797779037729164	61.88004288081186	0.0	220.0	220	1.4454782924352356	1		47663.386956521776	47903.0	30690.0	62907.0	3.2887737E7	5961.106370519015	-0.981051042420006	-827.9313053301775	0.006929235227359112	0.002852890148306438	1.5575522095632812	1.3621338268743135	-0.5948844065172378	1.1434648922399893	6.564067233196365	9.627632749502451	0.8899054236084252	0.969803370786517
ID49144	49144	3	1.0	53.48286548022268	62.02792902699309	0.0	205.0	205	1.4553878753864655	1		47176.39372325251	47452.0	32524.0	59516.0	3.3070652E7	5586.107848599874	-0.9810736437358767	-875.5481134621579	0.001484838650120959	-0.016967316190336545	1.563463526860209	1.3817463718803868	-0.5457373000826292	1.1315126702540406	6.65437663032218	9.863093292652806	0.8595892187172628	0.9655172413793104
ID43513	43513	3	1.0	53.32638387330761	61.993781938809555	0.0	151.0	151	1.4212005522349949	1		47275.74140508217	47734.0	33154.0	57507.0	3.1627471E7	5270.970736343336	-0.981093009302996	-930.8195789183357	0.007805893728969057	4.595830915065072E-4	1.5367600783530764	1.3290925746818278	-0.573740817138348	1.1562475839735709	6.345423429628651	9.610235354620867	0.8633808755500331	0.9632034632034633
ID49658	49658	3	1.0	54.12040301758208	61.8546625201622	0.0	210.0	210	1.4105146822008519	1		47429.665144596656	47938.0	30784.0	59424.0	3.116129E7	5611.528446564569	-0.981164391800161	-880.5641814604601	-0.00878162414913216	0.0014104300173164535	1.5371990590936697	1.3102185096976917	2.487470207398183	1.1732386985193406	6.250360906338334	9.58158096722153	0.8555405749255587	0.968335787923417
ID51198	51198	3	1.0	53.98345824381104	61.93637063390609	0.0	225.0	225	1.428633104877271	1		47510.764094955484	47735.0	31884.0	61727.0	3.2022255E7	5828.680474730949	-0.9810346631118436	-843.2872878032235	-0.002610150878263699	0.002714567994392478	1.527350094066061	1.376846078301541	2.4575864419610434	1.1093107051952964	6.411967195931866	9.550700534371542	0.8833457018151328	0.9705035971223018
ID47104	47104	4	1.0	62.98640568555321	38.78168661586362	0.0	186.0	186	1.4826803840981615	1		48727.30027548207	49041.0	31021.0	61896.0	3.537602E7	6034.649239247027	-0.9811167647975245	-839.0630722022007	-0.008221476953045833	-0.006170155321469742	1.548752695270486	1.4505407594049002	-0.8216446454269025	1.0677071190373708	6.906292317041511	10.581321584210334	0.7751307988821655	0.9478147423352894
ID33794	33794	4	1.0	63.05794753941499	38.844726980702205	0.0	53.0	53	1.4574655179508378	1		48429.16524216524	48891.0	31942.0	59508.0	3.3997274E7	5866.1933364675115	-0.9811541399168909	-859.6108429142683	-0.019368605049576212	-0.006477744727773758	1.6081066319735904	1.3393067277071204	-0.8502465683786221	1.2007007795194553	6.673389134980234	9.930552017540021	0.8503731372989377	0.968275862068965
ID36354	36354	4	1.0	63.04780035340987	38.837434309606714	0.0	80.0	80	1.4470474750493911	1		48558.84104046249	49114.0	31655.0	60153.0	3.3602718E7	5934.058597556938	-0.981151001802662	-851.9106678989563	7.019619087747901E-4	-0.005499405917988135	1.6024418876728297	1.3245008180047602	-0.8837167324370383	1.209845902614664	6.578326611689914	10.283471792063711	0.7817101914305096	0.9518569463548825
ID46082	46082	4	1.0	62.995239198399176	38.78134734330818	0.0	176.0	176	1.457465517950838	1		48669.13655761024	49315.0	31710.0	59803.0	3.4214403E7	5903.244744794	-0.9810763302126608	-854.8507257424257	0.001296931006134085	0.0033448555272549583	1.6089965995767495	1.3362045846444126	2.4473632014271676	1.2041543773066246	6.673389134980238	10.826203162776292	0.7154906593845195	0.9391304347826086
ID47618	47618	4	1.0	62.96798821496977	38.73097445206467	0.0	191.0	191	1.4739812351471506	1		48732.227461858565	49124.0	30681.0	61540.0	3.5135936E7	6102.226232729452	-0.9811248319440085	-830.2165648798706	-0.00697234011549246	-0.011758640123718533	1.5243211819377116	1.4538971327511823	-0.9007802682475023	1.048438123715993	6.825489172244743	10.103727754854125	0.8401955457126828	0.9503639973527467
ID40455	40455	4	1.0	62.90271433126868	38.863367124152305	0.0	121.0	121	1.488282150306977	1		48694.16643929063	49013.0	30833.0	62318.0	3.5692824E7	6021.391286646713	-0.9811119505125779	-840.1204097235494	0.0029728650062006124	0.005389686868750601	1.5516327827270509	1.4633638568053167	2.2932194814579034	1.060319192326121	6.95857670485119	10.023246405978032	0.8703891507617129	0.9851951547779272
ID41992	41992	4	1.0	62.96925701540776	38.81930293972062	0.0	136.0	136	1.4719269049012398	1		48723.8577405858	49130.0	30810.0	61435.0	3.4935006E7	6024.47313669055	-0.9810627609265004	-837.9781971766889	0.006944080831686836	-0.009015405165398697	1.592561982036211	1.3809588927220788	2.2140631906385453	1.1532291007569606	6.80647666758668	9.864585870615464	0.8789709235224166	0.964309764309764
ID29193	29193	4	1.0	62.949739723088676	38.83416408170646	0.0	7.0	7	1.4355003030236697	1		48742.58002936857	49470.0	32041.0	59538.0	3.3193697E7	5858.149989279441	-0.9811889665152502	-867.9965950490852	-0.0075027237449566955	0.012523331971202012	1.5994483719993748	1.2841435397376837	-0.7359923083890046	1.2455370622555946	6.473757836070575	10.148774060677312	0.7898400393763458	0.9531140657802663
ID55819	55819	4	1.0	63.00439564907216	38.817354755125464	0.0	268.0	268	1.4811489527539556	1		48011.4958677686	48401.0	29286.0	60563.0	3.4856346E7	5987.4735888540035	-0.9811704389548607	-835.6720587595182	-0.009572878937477	0.022218239600345222	1.579484566158703	1.438432443452549	-1.022771121348066	1.0980596088111014	6.892032938547966	11.123401072380174	0.6999741711918921	0.9440104166666666
ID46610	46610	4	1.0	62.888838949650804	38.77942502806894	0.0	181.0	181	1.4948753561926604	1		48659.742547425536	48949.0	30336.0	61992.0	3.591089E7	6023.984210928817	-0.981157464821402	-841.231168154572	-0.0034150470693897804	-5.694571629642033E-4	1.5724830576698225	1.4518435269141905	-1.0602673276908112	1.0830940308092598	7.020367344989892	10.082280514182301	0.8678649490339158	0.972350230414746
ID35859	35859	4	1.0	62.9550607648575	38.86515275055422	0.0	75.0	75	1.4254524706424294	1		48359.60986547083	49068.0	31506.0	58996.0	3.2352579E7	5940.101029551582	-0.9812017876697607	-849.8861124980031	0.019350903955537582	-0.012397962662686087	1.6148827412960378	1.2872515198517576	-0.7441908923147385	1.254519972508567	6.38344843894477	10.027265886347909	0.7978112514756761	0.9545131485429994
ID54291	54291	4	1.0	63.05226073796553	38.82408462868879	0.0	254.0	254	1.5029503662221324	1		47905.55898123325	48130.0	28713.0	61013.0	3.5737547E7	5957.203265249259	-0.9811725520544888	-838.1609512282017	0.005431583568353929	0.0015695465076489424	1.5712176529046624	1.4789224244078334	-0.826909933045781	1.0624070789472169	7.096417363622147	10.345169853693267	0.8332470076607471	0.9601286173633442
ID56339	56339	4	1.0	63.087272246605714	38.87262869957486	0.0	273.0	273	1.4616119431652366	1		47918.03120567374	48291.0	29888.0	60204.0	3.3782212E7	5974.189685367557	-0.9811872282580407	-836.6600926855771	0.01373083854025205	0.002370076883303763	1.5751321198285906	1.4032327054499572	-0.8023035761312425	1.1225024286499312	6.7114141442963655	10.538943506286726	0.7593285861184138	0.950841750841751
ID37912	37912	4	1.0	62.996601882001656	38.908602774688795	0.0	96.0	96	1.4714128741871535	1		48630.79382889204	49190.0	31517.0	59361.0	3.4673756E7	5805.10167926377	-0.9811177774856379	-870.5617014232918	-5.28257818494116E-4	0.0023810533569948123	1.6624985819927736	1.3212841340620836	-0.8202344438718487	1.2582445661264992	6.801723541422167	10.231317420626155	0.8165179240021737	0.9495686794956867
ID29721	29721	4	1.0	62.81005347861253	38.81691992438843	0.0	12.0	12	1.4796159363492976	1		48878.65426997246	49263.0	30944.0	62462.0	3.5485903E7	6091.198676012024	-0.9811186376218103	-833.9397388137404	-4.7357604836490444E-4	-0.00650029052748068	1.5173915830003166	1.466989670479916	-1.0750383986875311	1.0343573738347538	6.877773560054424	10.840316012940404	0.7354850539689207	0.9439008480104376
ID52250	52250	4	1.0	63.04733808044206	38.866522618292095	0.0	235.0	235	1.4553878753864644	1		48082.815078236104	48825.0	30252.0	59339.0	3.3802219E7	5857.742282126953	-0.9812361926275822	-858.5037847352089	-0.004908641149059779	0.0033123567250554456	1.5480192294045005	1.3859594090602116	-0.9018985654041912	1.116929701753804	6.6543766303221705	10.480007321142127	0.7613670360071463	0.9536784741144407
ID57882	57882	4	1.0	62.988797508512995	38.85285510549403	0.0	287.0	287	1.4785930423892566	1		48035.47448275861	48404.0	29666.0	60718.0	3.4825719E7	5916.066314404664	-0.9811427706612699	-844.9156849577278	-0.0061480596686064965	0.008671663540375102	1.558332469034454	1.4179551383784692	2.5875678330532548	1.0989998391744016	6.868267307725386	10.689123604352003	0.7553928243837866	0.9444444444444446
ID34331	34331	4	1.0	63.025503003643195	38.86700947818991	0.0	59.0	59	1.4439074044952305	1		48274.24782608692	48949.0	31642.0	59212.0	3.3309231E7	5796.886887943695	-0.9811472111451439	-866.7807450299016	0.007889888632328777	-0.0011960469378101734	1.6020684241665701	1.3181687900838475	-0.7917317122632959	1.2153742648273929	6.549807854702821	9.939093691019217	0.8331915460043527	0.9596100278551527
ID38427	38427	4	1.0	62.96099141979976	38.89916821994886	0.0	101.0	101	1.4693549530763224	1		48691.410689170174	49238.0	31455.0	59653.0	3.4619593E7	5854.237740409735	-0.9811830683894306	-867.3876542522206	0.0049304747490950505	-0.013453597526001547	1.632730722935879	1.3403639238953902	-0.9042674549104834	1.2181249389276363	6.7827110367641	9.957338576567475	0.8596598231420033	0.9694293478260868
ID39452	39452	4	1.0	63.00808294752275	38.877688871042885	0.0	111.0	111	1.4652304398088272	1		48715.37429378532	49004.0	30754.0	61888.0	3.4490485E7	6154.316761452896	-0.9811648826172303	-824.6883479780864	-0.0027953876435197894	-0.01233940626822216	1.5444443641645182	1.4295473883983385	-0.9440257876525755	1.0803729744803423	6.744686027447978	10.20075788356088	0.8145293207953783	0.9613821138211388
ID48157	48157	4	1.0	63.152689060663356	38.79515454217645	0.0	196.0	196	1.4693549530763215	1		48653.4698457223	49247.0	30153.0	58779.0	3.4689924E7	5835.949626855373	-0.9811253124562527	-866.7163494535342	-0.0015461808231218967	-0.002942491174786703	1.6345928751567258	1.354626009585194	-0.683520815530619	1.20667465676173	6.782711036764091	9.859941274778146	0.8767272850234269	0.9648411088573365
ID39966	39966	4	1.0	63.03773920360818	38.81627790314452	0.0	116.0	116	1.4574655179508378	1		48678.512091038436	49325.0	31503.0	59344.0	3.4220994E7	5818.012663021269	-0.981085613323852	-867.9751120208069	0.011973902640523225	0.03172362019970416	1.6238338723253787	1.358390442655819	2.3889447191280615	1.1954102600652765	6.673389134980234	9.995105997377268	0.8394242390728195	0.963623884694578
ID28703	28703	4	1.0	62.81167436109517	38.792222325268135	0.0	2.0	2	1.4729544281711617	1		48813.05718270566	49149.0	31201.0	61495.0	3.4998962E7	5981.7131365856685	-0.9811738405615048	-850.5985749285329	-0.009596008732029353	-0.0035518094806265884	1.5386604137734512	1.424447874847919	-0.8420399055468387	1.0801802164489354	6.815982919915719	10.215961959503295	0.8206912881114632	0.9534574468085111
ID33313	33313	4	1.0	62.99457702920136	38.81138825842028	0.0	48.0	48	1.4381328016644594	1		48445.903508771946	49035.0	31689.0	58754.0	3.3136998E7	5865.96364147372	-0.981226348266259	-863.3127067161571	-0.013122815349882215	0.02117884127018964	1.6032669303435994	1.3219496512872353	-0.7317709793891065	1.2128048362374726	6.49752346689315	10.032131530909679	0.8112809637810408	0.9660777385159014
ID38946	38946	4	1.0	62.82079309377574	38.90798042994335	0.0	106.0	106	1.4908214494581775	1		48780.86338797817	49230.0	31010.0	61561.0	3.5707592E7	5989.517053712693	-0.9811057121923232	-845.8102627699623	0.005417652415378947	-0.003297713685784393	1.585462924564845	1.4325965803881715	2.050547864271517	1.1067057860317198	6.9823423356737715	10.020674674015218	0.8738101325031502	0.9747843397478433
ID35366	35366	4	1.0	63.03880715728241	38.94393308984116	0.0	70.0	70	1.4636807509142953	1		48357.453900709195	48835.0	31593.0	59301.0	3.4092005E7	5810.136923940046	-0.9811445579143353	-866.1703930324903	-0.008015734070560918	-0.003936972018731545	1.6377692190089557	1.3345440569748157	-0.7261575124356082	1.2272125528186006	6.730426648954426	9.965377608480319	0.851657431136754	0.9691991786447639
ID52777	52777	4	1.0	63.13243017239123	38.8396620450136	0.0	240.0	240	1.4480926521268258	1		48023.922077922136	48885.0	30320.0	58325.0	3.3280578E7	5809.376505126212	-0.9812080127190124	-863.269651876505	0.008908583457817925	0.016910581560710316	1.614709968942844	1.3173767661319407	-0.7347675021301796	1.2257009615282104	6.587832864018938	9.984279541046966	0.8304604847993574	0.9665271966527192
ID48688	48688	4	1.0	63.1395527136748	38.83621291643178	0.0	201.0	201	1.4729544281711604	1		48721.81502086228	49186.0	31266.0	59612.0	3.5030985E7	5842.8763600925495	-0.9810985753711552	-865.655044370863	3.8745295992279314E-5	-0.0232742932105779	1.6455040447285996	1.3516555692128442	-0.7542102911987849	1.2173989307696798	6.815982919915706	10.094319390329641	0.8405901053426823	0.9591973244147158
ID56882	56882	4	1.0	63.21621634729673	38.82600457619907	0.0	278.0	278	1.4496590048314941	1		47844.782733812914	48541.0	30366.0	58315.0	3.3252124E7	5793.684753534027	-0.9811731535404014	-860.7515188500674	0.0021966902984103336	-0.002781182954892181	1.616320809067666	1.316483316851627	-0.7426435986427075	1.2277563933989692	6.60209224251249	10.256592515336562	0.788651708315671	0.9520219328307064
ID32820	32820	4	1.0	62.86749794257427	38.836708980349805	0.0	43.0	43	1.4600584136458123	1		48328.001422475085	48814.0	31066.0	60936.0	3.3974585E7	5976.217622836081	-0.9811046622852586	-839.7753225527323	-0.009814957938119638	-0.0028936045736613954	1.5348956704425403	1.4095169698634762	2.3388507837241703	1.0889515367744795	6.697154765802818	10.928414851931851	0.704670115152242	0.9488215488215489
ID37430	37430	4	1.0	62.989937743910076	38.87718081635872	0.0	91.0	91	1.4796159363492967	1		48520.693055555595	48814.0	31198.0	61418.0	3.4934899E7	6007.423613936453	-0.9811655290025177	-841.5067211540248	0.013019449472899248	-0.005390857126810065	1.5597652706066814	1.4365331329710467	-0.9841839920666403	1.085784403302112	6.877773560054416	10.460852762005878	0.7898116919521007	0.9482306684141547
ID58425	58425	4	1.0	62.932606530326034	38.806041508248164	0.0	292.0	292	1.4770573732447176	1		48133.97780859918	48587.0	29627.0	61621.0	3.4704598E7	6068.585795083125	-0.9812310989038701	-829.3287311492471	0.005831178768787979	0.011479832544486349	1.5425243113678255	1.4265961917863608	-1.025323785848632	1.0812620419491668	6.8540079292318365	10.592951471695581	0.7675744341820336	0.9518151815181516
ID53306	53306	4	1.0	63.17837087803492	38.84063614483842	0.0	245.0	245	1.4397099903691015	1		47857.01018922856	48661.0	30013.0	58359.0	3.2877766E7	5831.79570494465	-0.9811910962356859	-856.1766338918229	-0.00452205734555934	-0.0017547197205301423	1.640970330354205	1.286724493915781	-0.7603796466395649	1.2753082249645977	6.511782845386692	9.922751451405794	0.8310851973391168	0.9695682944090593
ID54842	54842	4	1.0	63.15652500940209	38.839974757897096	0.0	259.0	259	1.4423348056574172	1		47911.01746724891	48622.0	30396.0	58145.0	3.2914869E7	5837.166295490514	-0.9812020922461313	-856.8647458567552	-0.014941306900530513	-0.01097478084083298	1.5878466552266877	1.3484651276784312	-0.8005359499257296	1.1775214817459794	6.535548476209271	10.081140226739755	0.8081139296145642	0.9669479606188466
ID50235	50235	4	1.0	63.055476474294316	38.79246010921833	0.0	216.0	216	1.4842102352883852	1		48698.139344262265	49123.0	30197.0	61381.0	3.5647038E7	6011.831113984632	-0.9811644824978956	-843.9172297806736	-0.005293712295911927	0.026328526801563695	1.5974388406692328	1.4081691818742974	2.082410123655502	1.1344083233969189	6.920551695535057	10.826112583879038	0.742002729516824	0.9623265036351616
ID32318	32318	4	1.0	62.95089529065595	38.86395532381962	0.0	38.0	38	1.466262655815545	1		48345.86016949148	48708.0	31243.0	60984.0	3.4228869E7	5950.219582692603	-0.9811307343673707	-844.9444865463015	0.019241967908646938	-0.015507041246961574	1.56432470887832	1.4148734563894438	-0.8210129363176069	1.1056287060966248	6.754192279777002	10.431528698562634	0.7799870095135522	0.9485981308411205
ID44097	44097	4	1.0	63.011446398146866	38.76568871106078	0.0	157.0	157	1.4439074044952305	1		48673.27496382054	49386.0	31893.0	59110.0	3.3633233E7	5814.827149817642	-0.9811232017669609	-870.1196309702185	0.004293625927842961	-0.016069547227864505	1.6315474593068977	1.2999517952384012	-0.7057882806560025	1.255083046373796	6.549807854702821	9.942542561778357	0.8326136110244982	0.9529737206085749
ID49217	49217	4	1.0	63.08975006832756	38.85359633338194	0.0	206.0	206	1.4739812351471502	1		48739.33054393308	49367.0	31373.0	60161.0	3.49461E7	5870.615598598657	-0.9811610659711505	-864.7884731575639	0.0019113681862848438	0.007665857556282504	1.6229356929300953	1.3595835602947983	-0.6736117265839281	1.1937005862134684	6.825489172244738	10.743231579870306	0.7431453611558974	0.9509933774834438
ID50760	50760	4	1.0	63.0389876073365	38.826814255948804	0.0	221.0	221	1.4958871162788392	1		48643.05787348589	49009.0	30072.0	61660.0	3.6141792E7	5980.155983157926	-0.9811097857710686	-844.9267819601098	-0.008715590937112038	0.001426494033227242	1.5440061498839301	1.4745074634162376	-0.9581557354738661	1.0471334924997078	7.029873597318922	10.739682969938043	0.7659042110795043	0.9579015544041452
ID31307	31307	4	1.0	62.96047246795309	38.77619631326846	0.0	28.0	28	1.4391844528482634	1		48657.051244509494	49377.0	31609.0	58784.0	3.3232766E7	5875.201491922121	-0.9811313607541219	-861.2705405830305	-0.00552934258348922	0.015419093325313517	1.6214545345917228	1.3068358783473437	-0.7869444987212131	1.2407484072462516	6.507029719222178	9.682627243100528	0.8721802104992621	0.9813620071684589
ID36939	36939	4	1.0	63.110786951851864	38.932683340683106	0.0	86.0	86	1.4480926521268267	1		48522.29971181551	49022.0	31767.0	59614.0	3.3674476E7	5904.624793122866	-0.9811872737050027	-857.1942231548463	-9.606757113244683E-4	-0.0012399249910834422	1.5920281223784185	1.3256624466175224	-0.7523975061773109	1.2009302416618486	6.587832864018946	10.389907296863472	0.7668829657724885	0.953232462173315
ID34892	34892	4	1.0	63.012913051937765	38.88506829241137	0.0	65.0	65	1.453827694975094	1		48292.26149425283	48945.0	31476.0	58990.0	3.3611414E7	5787.395762836253	-0.9811623063408282	-869.2355556453758	0.00762536320517283	0.0050909144853514415	1.6537580765873914	1.326171690927596	-0.792390377163142	1.2470165725153308	6.640117251828625	10.335819585130091	0.7810804581361468	0.9490489130434785
ID43084	43084	4	1.0	63.0777652377553	38.774643519564314	0.0	147.0	147	1.454347941080482	1		48755.87943262407	49460.0	31153.0	59314.0	3.4372895E7	5842.974359894629	-0.9811388912818891	-868.1330338607664	-0.0033274815439340998	-0.005742576897847016	1.6067091693862314	1.330176076189435	2.4485149991888293	1.2078920965027298	6.644870377993137	10.237258368366165	0.7967628001569207	0.9555707450444281
ID49740	49740	4	1.0	63.01401763713568	38.8400834172797	0.0	211.0	211	1.4872652167066474	1		48684.93023255817	49053.0	30651.0	61750.0	3.5588684E7	6004.0178619743165	-0.981149331942125	-844.0942435643566	0.014609142053631874	-0.03140246296147509	1.6264287512258635	1.4038903349747711	-0.948492290764654	1.1585155269660656	6.949070452522157	10.381691754467395	0.8102150737563567	0.9574328749181402
ID51278	51278	4	1.0	63.13910416311092	38.828938685116405	0.0	226.0	226	1.455387875386464	1		48403.840000000026	49142.0	30738.0	59081.0	3.3882688E7	5804.353052227875	-0.9811495375127631	-868.0988586781198	0.011215085570408597	-0.007004343492771874	1.6328037564389424	1.3158473878572796	-0.7137458470331656	1.24087623800948	6.654376630322166	10.493827970272035	0.7593628755747511	0.9446693657219974
ID42576	42576	4	1.0	63.10410405060193	38.80477026585161	0.0	142.0	142	1.4480926521268263	1		48714.22955523666	49430.0	31384.0	59153.0	3.3953818E7	5906.030006092152	-0.9812034223575127	-861.1334437734595	0.0044834797285301375	-0.00632336460837368	1.6259239109935268	1.3290707341863932	2.3930247430092657	1.2233539338211792	6.587832864018942	10.176806712523849	0.7993360209877889	0.9585062240663902
ID43600	43600	4	1.0	62.975081443259604	38.76002254471223	0.0	152.0	152	1.493862910864061	1		48701.85617367702	48931.0	30418.0	61977.0	3.5893268E7	6057.194558498454	-0.9811441104067716	-836.7385160931284	0.0036033097860686154	-0.005977896129321324	1.5606647748416225	1.4491451886322537	2.216990313916889	1.0769554266088577	7.010861092660861	10.245300187634738	0.839328269622159	0.9665792922673656
ID31825	31825	4	1.0	62.92177322898333	38.788034130692644	0.0	33.0	33	1.4307495995264332	1		48569.66124260352	49256.0	31602.0	60317.0	3.2833091E7	5997.380170933227	-0.9812307030170603	-846.7527455577497	0.01985135964492014	-0.02849634870244175	1.6204607097858463	1.3051113168556596	-0.8325667567264506	1.2416264335903104	6.430979700589932	9.80371015390449	0.8408258925955951	0.9602555003548612
ID57432	57432	4	1.0	63.04775524810138	38.80905001577678	0.0	283.0	283	1.4626467128121357	1		47834.93079096048	48477.0	30455.0	58682.0	3.3867131E7	5760.4797141322315	-0.9811889870796516	-866.2773859242213	-6.075580865220587E-4	0.009955845409115292	1.5827170812655758	1.356724126618261	-0.8241820056577909	1.1665725184755278	6.7209203966253925	10.245087791009407	0.804650428882858	0.9625595643294759
ID55387	55387	4	1.0	63.03592438856671	38.82211239459721	0.0	264.0	264	1.4760327061957998	1		47955.42777777773	48461.0	29437.0	59512.0	3.4527908E7	5863.159434933511	-0.9811437315161698	-851.1634012816555	0.01096849027187788	-0.009006844009348364	1.6054893849982426	1.3930259606200812	-0.8678129402931433	1.1525193574164168	6.844501676902806	9.708981440079715	0.9124400854068738	0.9842788790157213
ID30300	30300	4	1.0	62.83559517148401	38.798264759690746	0.0	18.0	18	1.4806381236465902	1		48815.25309491056	49103.0	31192.0	62071.0	3.5488689E7	5996.49718613691	-0.9811576764639608	-847.7977432885981	0.0015890516722413266	-0.0014761406683432262	1.5455287513615288	1.446589429498203	-1.182664247160988	1.0683948878968694	6.887279812383451	10.41699517032772	0.797577081589089	0.9608753315649864
ID45148	45148	4	1.0	62.99983670196443	38.772367231983985	0.0	167.0	167	1.4647140590210512	1		48714.60337552745	49129.0	30470.0	61926.0	3.4636083E7	6111.194760455107	-0.9811078111300291	-827.9373913389053	0.011738683156527614	-0.015072376251126297	1.5732624758109868	1.4074802573128213	-0.9603160454360024	1.1177865320929465	6.739932901283457	9.933806059024644	0.8582900606959784	0.9542395693135937
ID33886	33886	4	1.0	62.9455108665042	38.817015624648846	0.0	54.0	54	1.4688400222902005	1		48398.68435754186	48621.0	30948.0	62210.0	3.4653458E7	6055.012955315758	-0.9811328095308124	-831.3215531603018	0.003263358312293422	0.023662464939895173	1.5305780942119847	1.4409379630736396	1.9247752693355773	1.062209570040847	6.777957910599583	9.99529554512935	0.8525452746006976	0.9687499999999997
ID58974	58974	4	1.0	63.0381270915397	38.79220069799043	0.0	297.0	297	1.4775694402988404	1		48114.77146814408	48552.0	29399.0	60851.0	3.4738865E7	6040.977123029032	-0.9811711088859487	-830.0824648718007	-0.00827870019607411	0.0012454038859192882	1.5588611553048908	1.4126697741218557	-0.9197325196010913	1.1034858845719344	6.858761055396351	10.125601607781498	0.8406473826604177	0.965863453815261
ID41055	41055	4	1.0	62.94321393014078	38.85775232783003	0.0	127.0	127	1.4755201058309073	1		48640.83636363639	48984.0	30718.0	61997.0	3.4778198E7	6120.131889455823	-0.981120605091919	-826.0466495052419	0.009675694924389943	4.6359259096028405E-4	1.542186594829725	1.449947892689702	-0.7061694664480231	1.0636151841076973	6.83974855073829	9.687418463444262	0.9158700972494545	0.9762550881953865
ID44639	44639	4	1.0	62.9508106124955	38.802109702062204	0.0	162.0	162	1.4887903566220473	1		48798.65437158469	49170.0	30847.0	61769.0	3.5720615E7	6006.716312241968	-0.9811592959979142	-846.1417357229344	0.009252956634147633	6.593343632339206E-4	1.5480362380169792	1.462001463637036	-1.0071886988541439	1.0588472559842133	6.963329831015702	9.969572660826678	0.8803872511371185	0.9663588390501315
ID36448	36448	4	1.0	62.92302963789597	38.83414072209459	0.0	81.0	81	1.4683249109216374	1		48427.71830985918	48802.0	30773.0	61856.0	3.438368E7	6043.309936353529	-0.9811365318860338	-833.5987210062892	0.022371731035107416	-0.01609866981285953	1.5474786272155192	1.4522124715807492	2.223257215991681	1.0656007006544104	6.773204784435071	9.71387648247095	0.9020257111701766	0.9693877551020404
ID46178	46178	4	1.0	62.97163866640852	38.799588086284054	0.0	177.0	177	1.437080380885627	1		48669.26431718063	49480.0	31368.0	59092.0	3.3143769E7	5911.1674469529335	-0.9812301660821418	-860.8390841187553	0.010981242210015743	0.0054902149818023245	1.6115756378739639	1.3126872458004877	2.3403350012589375	1.227692005867865	6.488017214564117	10.077168333445814	0.8028692616496356	0.9368565545641727
ID40547	40547	4	1.0	63.03801618148225	38.88042862894457	0.0	122.0	122	1.449659004831495	1		48667.25792507205	49308.0	31347.0	59454.0	3.3775077E7	5882.465479916719	-0.9811495887078133	-861.2354174558707	7.890904369354012E-4	0.025810762798454442	1.628217811028608	1.3228696715209383	-0.7979400823994826	1.230822541389586	6.602092242512496	9.983125416154737	0.8324504600973275	0.9619113573407196
ID30821	30821	4	1.0	62.822196746038266	38.742803293123025	0.0	23.0	23	1.4610942835268417	1		48732.98865248229	49112.0	31313.0	61900.0	3.4356757E7	6041.939158290546	-0.9811597753687551	-840.098777588827	0.004952993344408976	0.0025482457138977935	1.5216663509074473	1.4183613734124167	-0.8001342638344172	1.072834031884618	6.706661018131849	10.02740327201782	0.8381837894588827	0.9579090291921246
ID47205	47205	4	1.0	62.93384620497183	38.72293615948921	0.0	187.0	187	1.4908214494581764	1		48724.673469387744	49002.0	30179.0	62100.0	3.5812635E7	6082.084351332215	-0.9811470561651934	-833.8375053201265	-0.002197450297512939	0.004340474525609386	1.5248153275900809	1.4896344768576397	-0.10788126211086557	1.0236171029061134	6.982342335673762	10.603833766986805	0.7803423556512192	0.9576271186440675
ID55910	55910	4	1.0	63.195397447316346	38.85012240619742	0.0	269.0	269	1.4344459508410055	1		47913.787077826724	48860.0	30253.0	58085.0	3.2629289E7	5869.16333802536	-0.981175801349365	-851.0295293204421	7.605177187759314E-4	0.0015335358052472902	1.6116360402698104	1.301227859149679	2.3676783632323453	1.238550211584753	6.464251583741534	9.726011081125812	0.8587338736903337	0.9638554216867475
ID51815	51815	4	1.0	63.04963087888626	38.87782714482522	0.0	231.0	231	1.467294145676369	1		48262.49224259523	48825.0	29834.0	60777.0	3.4218107E7	6014.444930173476	-0.9812514503144044	-839.9565505664212	-0.003989315745043477	0.013752181296996652	1.569729492733152	1.4136623131580175	-0.8869910335612933	1.1103991937271722	6.763698532106039	10.083992223176681	0.835851453656184	0.9654002713704207
ID53864	53864	4	1.0	63.18087184600749	38.85565099319945	0.0	250.0	250	1.4312782341646542	1		47604.73893805313	48359.0	29705.0	57583.0	3.2276013E7	5809.627853854636	-0.9812091505401835	-855.7502726062804	0.00405277382484024	0.006887024291498658	1.5489864475418316	1.3469238434774613	-0.8729949764081288	1.1500178388279838	6.435732826754437	10.310812211586363	0.7607152385202581	0.9488437281009112
ID41578	41578	4	1.0	63.0349087634466	38.81407767139339	0.0	132.0	132	1.4760327061957998	1		48726.3157162726	49144.0	31734.0	60150.0	3.5034221E7	5840.376769017914	-0.981255263264077	-873.4848154152754	0.01008528296242661	0.014494813275158896	1.6522508983152786	1.3482415570286321	2.445019185410505	1.2254858112789875	6.844501676902806	10.703824148722877	0.7507127072354476	0.9479921000658327
ID29293	29293	4	1.0	62.96197510414482	38.81141055149817	0.0	8.0	8	1.4449548528770868	1		48814.78405797101	49263.0	32569.0	60471.0	3.3682201E7	5832.574912884051	-0.9811021351782735	-869.0055004356818	0.006939280410398461	0.02214065955943422	1.6037629623179523	1.3343286986495875	-0.6868382278894173	1.201924955928061	6.559314107031859	9.828388431721685	0.8533037778689232	0.9596662030598054
ID42094	42094	4	1.0	62.96317391214958	38.80787642297072	0.0	137.0	137	1.468840022290201	1		48700.59550561804	49205.0	31087.0	61381.0	3.4674824E7	6030.8467353512015	-0.9811598193726596	-841.086511234317	0.006371928432451691	-6.52629002194247E-4	1.5675604268070886	1.418233743953968	2.1887724854035944	1.1052906007135361	6.7779579105995875	9.79335310297982	0.8880673528231218	0.9773817683344757
ID45678	45678	4	1.0	62.9885098712686	38.768512292248424	0.0	172.0	172	1.451223666921944	1		48612.805194805165	49287.0	31184.0	58810.0	3.3688674E7	5875.107653263011	-0.9811712519521268	-862.3592386707336	0.024808258330604894	0.006951866371419431	1.6131441992971443	1.3354260368021864	2.4666609150110705	1.2079622194277282	6.616351621006046	10.49968777210342	0.7541811475303017	0.9418132611637348
ID29808	29808	4	1.0	62.89802241088954	38.85290008819973	0.0	13.0	13	1.4785930423892566	1		48853.016620498616	49167.0	31666.0	62080.0	3.5271878E7	6020.00718430052	-0.981155597043663	-845.0450760426252	0.007128407440301364	-6.735405414794404E-4	1.5294757347906953	1.4703198313276669	-0.967418782957327	1.0402333575339264	6.868267307725385	10.350175252392674	0.8056782623988844	0.9659090909090907
ID47728	47728	4	1.0	63.004755981970696	38.77241447184254	0.0	192.0	192	1.4760327061958003	1		48706.14742698195	49182.0	30515.0	61571.0	3.501972E7	6101.323391124407	-0.9811731280196887	-832.0649073588309	0.0034152216491810973	-0.004164475247017296	1.5624031830906593	1.4228090499471824	-0.8498573784662218	1.0981116427033262	6.8445016769028095	10.363160977662597	0.8008795594828054	0.9517514871116989
ID34421	34421	4	1.0	63.07376490014054	38.88471602593349	0.0	60.0	60	1.4522658384508191	1		48268.98994252872	48943.0	31276.0	58849.0	3.3595217E7	5820.3888642284	-0.9811255652229571	-862.1778135632401	-0.00578456500781747	-0.0012695158527620339	1.6225911198770864	1.2974461068277876	-0.7687223076892681	1.2506038681207865	6.625857873335074	10.044790994723614	0.8252208087123061	0.9660429660429664
ID35958	35958	4	1.0	63.01758996838936	38.87389395221818	0.0	76.0	76	1.446524603315953	1		48384.80551523944	48943.0	31395.0	59250.0	3.3337131E7	5859.1788802761575	-0.9811635005747982	-860.2871293915981	0.0012767635533159787	0.013364328417219334	1.6146414295958689	1.3320775217362177	-0.777450805480606	1.2121227205240728	6.573573485525402	9.821265124450289	0.8563997194661703	0.9557705597788527
ID38009	38009	4	1.0	62.95560185874523	38.91776922440719	0.0	97.0	97	1.4647140590210515	1		48617.47241867039	49106.0	31469.0	60351.0	3.4372553E7	5931.2870014203845	-0.9811329112390696	-852.503919648305	-0.009835038742098085	0.006576086872772255	1.597109866930528	1.3613685394524335	2.2509128675093693	1.1731649591174729	6.739932901283459	10.069642103489395	0.8352901629781507	0.960054163845633
ID46713	46713	4	1.0	62.922394223346835	38.81240295211613	0.0	182.0	182	1.5054649243902904	1		48672.38718291059	48923.0	30768.0	61546.0	3.6455618E7	5918.092856072601	-0.9810475852379633	-851.4445869598572	-0.013814481495815724	-0.00814916281416382	1.5370014437196187	1.4997110398380489	2.4415821876730655	1.0248650592620807	7.120182994444726	10.03698582280355	0.8881665199138091	0.967700258397933
ID33402	33402	4	1.0	62.87602586840287	38.8227166934987	0.0	49.0	49	1.4785930423892568	1		48433.1952908588	48697.0	31006.0	61715.0	3.4968767E7	5992.742641115232	-0.9812430030357365	-845.591784716209	0.0069882873608981015	-0.01411337876925185	1.5793492936981943	1.4252686591976356	-0.9094292538692759	1.1081063794578205	6.868267307725388	10.421348523034167	0.7947109784877785	0.9678499665103818
ID39548	39548	4	1.0	63.10360215855677	38.88646641337562	0.0	112.0	112	1.446001542512984	1		48726.06647398846	49400.0	31705.0	59111.0	3.3718438E7	5902.745438516549	-0.981222334089008	-862.7065824064921	0.0010267517560526484	-0.003112161524715061	1.5879528097995705	1.3391954414577723	-0.7679537654710507	1.1857513553593158	6.568820359360881	9.90451959281524	0.8414540756738524	0.9517906336088157
ID28801	28801	4	1.0	62.930868738979676	38.8221093941303	0.0	3.0	3	1.4391844528482638	1		48813.80555555558	49471.0	31510.0	60072.0	3.3388643E7	5865.100256912016	-0.9811702072961412	-867.35330154727	0.02696923321236118	-0.01976438698106486	1.6659038110389421	1.293177436627523	-0.7559662542610419	1.2882252379715595	6.507029719222182	9.777386003256083	0.8553564449531773	0.9627285513361459
ID40065	40065	4	1.0	62.99033099217555	38.85230720193494	0.0	117.0	117	1.451223666921944	1		48679.191366906445	49270.0	31095.0	60435.0	3.3832038E7	5969.349113426497	-0.9811762746366929	-850.1348743872861	0.0071405253978672305	-0.004056851604630622	1.6092429219411852	1.327713279833563	-0.8544071712603334	1.212040992873788	6.6163516210060465	10.052585135115427	0.8227595307095941	0.954732510288066
ID38532	38532	4	1.0	62.958212863048246	38.90379155618494	0.0	102.0	102	1.4693549530763228	1		48675.91432584271	49268.0	31812.0	59465.0	3.4657251E7	5812.087466633181	-0.9811639149080355	-872.4948978818145	0.005992807408569532	-0.008270488666626627	1.6139446181055404	1.3518625393709254	-0.8013450443837776	1.1938674022704794	6.782711036764104	10.300466333075056	0.8033400247760079	0.9615902964959567
ID56452	56452	4	1.0	63.221316589119645	38.856420594434006	0.0	274.0	274	1.456427067147138	1		47943.032763532785	48584.0	30531.0	58486.0	3.3656009E7	5811.574190683454	-0.9811702843330226	-859.7305054283955	-0.015122715878689554	-0.007859807337002568	1.609944718883256	1.3552995809328638	-0.7366259307248437	1.1878884502975482	6.6638828826511975	10.320521569642938	0.7862016086460755	0.9524456521739135
ID39045	39045	4	1.0	63.06535172121748	38.91410859113878	0.0	107.0	107	1.4548680011511292	1		48736.3509272468	49258.0	31359.0	59910.0	3.4164182E7	5904.1061069723655	-0.9810723553446343	-855.7232164932676	-0.0013015092219864277	-0.0056158893058891116	1.6118481737525117	1.3330432541603705	-0.7062483870001368	1.2091491920626003	6.6496235041576535	10.027672906084893	0.8310106741294351	0.9510537049626103
ID57990	57990	4	1.0	62.94634852655544	38.7610885385012	0.0	288.0	288	1.4857385112058366	1		47993.46153846154	48353.0	28947.0	60863.0	3.493924E7	6040.4901165871825	-0.9811754194902887	-828.2496190976105	-0.0018183671935516333	-0.004197149567284267	1.5543002750557604	1.457152727448516	-0.7729106210733795	1.0666694340114575	6.934811074028603	10.040882474326112	0.8643720801792188	0.9733155436957964
ID54407	54407	4	1.0	63.16361653551506	38.84683585938874	0.0	255.0	255	1.4454782924352354	1		47901.6628075253	48655.0	30321.0	58433.0	3.3100049E7	5797.371319410377	-0.9812254609344393	-863.6723034105295	-0.005228533897552754	-0.008818363345306036	1.6080417129782902	1.3061762521975393	-0.7765754923791623	1.231106223431092	6.564067233196363	10.05713507061707	0.8155194417705943	0.9557093425605535
ID48266	48266	4	1.0	63.14096056821642	38.823972447713274	0.0	197.0	197	1.4796159363492958	1		48677.74793388427	49225.0	30685.0	58923.0	3.5340045E7	5775.527975610946	-0.9810719210523109	-873.7015148168069	0.0017689605036061036	-0.011689805248381186	1.6361966168098576	1.3731607285647243	-0.7546237406190027	1.1915550618171753	6.877773560054408	10.173561249623317	0.8350485555018654	0.9500984898227186
ID35467	35467	4	1.0	63.06889981227098	38.875592891756334	0.0	71.0	71	1.4501807464373135	1		48369.119252873585	48960.0	31515.0	58947.0	3.3664907E7	5837.271877458664	-0.9811503454363856	-862.6217792089659	-0.0014207927093966594	0.005488516661183362	1.6111471526641652	1.3302841509723207	-0.8161233527186624	1.2111300818599984	6.6068453686770106	10.342953187442973	0.7760950050019414	0.9398242055442863
ID52875	52875	4	1.0	62.980168726153515	38.82908716653707	0.0	241.0	241	1.4780813299522706	1		47988.19252077567	48466.0	29328.0	60883.0	3.4647475E7	6039.488115673503	-0.981268122367555	-832.4739179584639	-0.0013105822395954275	0.0011103030267133182	1.5336502457551184	1.4367112920592668	2.3688201273385285	1.067472813940863	6.863514181560869	10.071918178402058	0.8502213792990019	0.9658862876254182
ID32911	32911	4	1.0	62.88974750708712	38.823243152471015	0.0	44.0	44	1.4667784914184219	1		48353.853727144866	48709.0	30557.0	61470.0	3.437959E7	6062.421388924066	-0.981129757185066	-829.3998017185176	-0.003685311933661279	-0.002675390431480653	1.5331886872425566	1.417531443459488	-0.8493871059002941	1.0815906019698631	6.758945405941524	10.089272652139737	0.8343899902646279	0.9575757575757575
ID52369	52369	4	1.0	63.10082046047747	38.87121601633642	0.0	236.0	236	1.4318066736266928	1		48069.403249630726	48966.0	30616.0	58677.0	3.2542986E7	5869.724689484547	-0.9812914283607554	-859.0894159636362	-0.007336168064710743	0.005518348276369873	1.5658166788807275	1.3041105748003299	-0.7389160750714542	1.2006778482878777	6.440485952918954	9.875816974134246	0.8298172069143742	0.9603118355776044
ID37526	37526	4	1.0	62.920861788029256	38.869780003596645	0.0	92.0	92	1.4791045777937284	1		48576.504840940506	48863.0	30764.0	61787.0	3.5120813E7	6031.098871398411	-0.9812166379500267	-841.4946998958096	0.005095772817017269	-5.320367646239815E-4	1.5339679236891994	1.438984378720053	-1.0157120708114844	1.0660073496097522	6.873020433889906	10.581282572220202	0.771402202348713	0.9576158940397353
ID54939	54939	4	1.0	62.988419559957265	38.80561713592203	0.0	260.0	260	1.4994229003146944	1		47891.989261744995	48315.0	29068.0	61288.0	3.5679532E7	6011.938440893153	-0.9811831521786125	-830.7714376704567	0.006987554190976501	0.006856803423088163	1.5648475883806188	1.4651649450963997	-0.7812985985735275	1.0680350998144175	7.0631454804705305	11.291891851565593	0.6961047472260292	0.9452926208651394
ID48799	48799	4	1.0	63.10952981572488	38.822104579030636	0.0	202.0	202	1.4631638232093453	1		48661.64507042257	49273.0	30664.0	59311.0	3.4549768E7	5851.416019304217	-0.9811137251344467	-864.0300585594658	-0.002191812308960612	-0.003991157631929236	1.6425535874566508	1.3158852599806405	-0.8362765004533858	1.2482498568916383	6.725673522789903	9.969163049401882	0.8504097833856491	0.9731774415405776
ID50336	50336	4	1.0	63.035033957403954	38.79262746705928	0.0	217.0	217	1.49487535619266	1		48724.862397820216	49121.0	29960.0	61729.0	3.5764049E7	6030.686218966	-0.9811483506818878	-841.0062249806991	0.0026731319977328265	1.1179703951973796E-4	1.5553695614822063	1.460214184165247	-1.053669320784002	1.0651653561161347	7.0203673449898885	10.374037802098158	0.81973607710913	0.9590909090909088
ID49314	49314	4	1.0	63.04697225977316	38.86998193854035	0.0	207.0	207	1.4678096187805107	1		48707.55744680856	49345.0	30740.0	60301.0	3.4338828E7	5990.792276666239	-0.9812247339022705	-849.8151555098723	0.005837312024290461	-0.0020452468788784866	1.5781136758886836	1.3897019010558005	-1.003247207994455	1.1355771152718008	6.768451658270552	9.907522914588741	0.8665009127594543	0.9720136518771327
ID56995	56995	4	1.0	63.06276188896674	38.80801568389391	0.0	279.0	279	1.4765451286053335	1		47790.24619640387	48221.0	29283.0	59672.0	3.4552348E7	5897.408547055421	-0.98117512943284	-844.7390698112999	-0.004072683315535161	-0.002843193198673784	1.5755112538042841	1.40127577895486	-0.9159265787991113	1.124340602660939	6.849254803067321	10.199629358318587	0.8273407321400685	0.9613075383589058
ID44197	44197	4	1.0	63.022449240714685	38.755660814817894	0.0	158.0	158	1.438658723350229	1		48796.68859649121	49567.0	31656.0	59237.0	3.3376935E7	5948.177315553365	-0.9811432158911838	-853.6920103883576	0.009373286369036409	-0.011298582439981804	1.6442565373016687	1.2870433499236635	2.4435195811530814	1.2775455756010021	6.502276593057663	9.9484315772087	0.8255931271245492	0.9579831932773105
ID32422	32422	4	1.0	62.972470047693676	38.825582016119235	0.0	39.0	39	1.4693549530763228	1		48397.3258741259	48738.0	31035.0	61706.0	3.4604088E7	6023.656893087964	-0.9811871679183459	-838.0864436053159	-0.004686328616314633	-0.009784318910813892	1.5295198824244614	1.4386997895153544	-0.7572087605917042	1.0631265073999219	6.782711036764104	10.228124715276648	0.8147439598355988	0.9526034712950604
ID58537	58537	4	1.0	62.95241805649868	38.78669268240417	0.0	293.0	293	1.4811489527539556	1		48111.84022038569	48664.0	29958.0	60760.0	3.4929196E7	5946.519011583577	-0.9811521573413662	-842.3524975929116	0.004546681403554726	-0.008498371213621013	1.5779481857068645	1.4254505741114802	2.4312037110751126	1.1069820408823645	6.892032938547967	9.858724242731018	0.8910780997383493	0.9679572763684918
ID43179	43179	4	1.0	63.084142343191694	38.83935571935912	0.0	148.0	148	1.430220769495606	1		48316.49117647061	49096.0	31216.0	58650.0	3.2855214E7	5910.739107105273	-0.9811247976137636	-849.7990245198719	-0.018164628449465994	-0.006691982276134788	1.5767798548099627	1.3450535900535763	-0.6927749471331732	1.1722803213715494	6.426226574425409	10.068730107273012	0.796556339381227	0.9401947148817804
ID34988	34988	4	1.0	62.97949745580983	38.9079916272806	0.0	66.0	66	1.4496590048314952	1		48360.21870503604	48945.0	31574.0	59193.0	3.3610352E7	5864.351243352781	-0.981154562012738	-858.676287088535	0.01200847059965541	-0.023990102039494615	1.6151091777193196	1.3296162331480337	-0.7752463613488378	1.2147183055183868	6.6020922425125	10.216611571744007	0.7948362901369772	0.9468302658486709
ID53421	53421	4	1.0	63.2014250083605	38.85267921988415	0.0	246.0	246	1.4501807464373129	1		47740.45899280575	48481.0	30063.0	57805.0	3.3179619E7	5749.482013328407	-0.9812410866664273	-868.6721817408747	0.011519652280227723	-0.008684256929340814	1.622456057232075	1.3183229839493784	-0.796841901268046	1.2306969361723386	6.606845368677005	10.245730000314637	0.7908938390136185	0.956641431520991
ID43696	43696	4	1.0	63.0497165049529	38.83793576123178	0.0	153.0	153	1.452786643860586	1		48674.11158798288	49398.0	31159.0	59099.0	3.4023204E7	5839.134073124194	-0.9811158605567799	-866.1690863390006	0.017422238742419147	-0.023350247241161734	1.6499499075767305	1.2974175803384211	-0.6729934651701078	1.2717184756709972	6.6306109994995905	10.41820435376719	0.7676754813536096	0.9457627118644067
ID31409	31409	4	1.0	62.93161153328249	38.76721972396655	0.0	29.0	29	1.4548680011511292	1		48613.784791965605	49073.0	31311.0	60556.0	3.3883808E7	6006.977915537638	-0.981177036005353	-843.7091482752406	0.006166769573535985	-0.0018276016178866684	1.5390670101900719	1.388448261286214	-0.9857381609482034	1.1084799146669893	6.649623504157654	9.794863717740698	0.8709838958394632	0.9742339832869078
ID42675	42675	4	1.0	62.97793003501444	38.75299151793417	0.0	143.0	143	1.4933564307983545	1		48748.11005434791	48994.0	30226.0	62478.0	3.5878609E7	6088.982261405295	-0.9812120974952049	-836.2337007780345	-0.00880051212689751	0.006855046490115928	1.5567242536519084	1.459393174593546	-0.9802162260939874	1.0666928424449222	7.0061079664963435	10.749417985930464	0.7619330086431843	0.9615133724722765
ID37044	37044	4	1.0	62.99844629862615	38.879912202236646	0.0	87.0	87	1.4785930423892566	1		48487.81129476584	48939.0	31024.0	61189.0	3.5202151E7	5969.5214346565535	-0.9811991847965265	-847.819807193179	0.010165317606010265	0.004102915805576874	1.5993797213275576	1.397147178212994	2.1353274174599375	1.1447467713267165	6.868267307725384	9.94106599356542	0.8733556607615609	0.9756920999324781
ID31926	31926	4	1.0	62.95790062170086	38.79792507438384	0.0	34.0	34	1.4386587233502293	1		48512.132158590284	49260.0	31586.0	59330.0	3.3036762E7	5931.805338237569	-0.9812959389150739	-858.1388367152232	0.008662099807465715	-0.01493065208345191	1.5993503944896825	1.3363236270558725	-0.8000221544564641	1.1968286439814722	6.502276593057665	9.711910340868105	0.8662953330375297	0.9667844522968198
ID49847	49847	4	1.0	62.96981677693663	38.81512101418559	0.0	212.0	212	1.4928497788988542	1		48711.41032608692	49149.0	30209.0	61165.0	3.5851598E7	6016.61532125168	-0.9811545862869347	-843.0245390665832	-0.008254062272750377	-1.717394448270267E-4	1.571433786853279	1.4284105741908588	-1.0599957553052834	1.1001275230291805	7.001354840331832	10.319126260861221	0.8262397794198671	0.9671700590938935
ID50872	50872	4	1.0	63.05892673408662	38.81920990930053	0.0	222.0	222	1.5034536143079655	1		48462.43808255657	48764.0	29448.0	61880.0	3.6395291E7	5937.908328793996	-0.9810717912493503	-846.0441715722719	-0.007031856173251455	-2.915783344122102E-4	1.5298025595127385	1.5102746170322128	-0.7490915084201779	1.0129300607057141	7.10117048978666	10.233363950832116	0.8521243257372079	0.962009014810045
ID33977	33977	4	1.0	62.93863350841822	38.827966963663265	0.0	55.0	55	1.4600584136458123	1		48405.34985835692	48950.0	31780.0	59953.0	3.4174177E7	5862.31484361361	-0.981139160383441	-859.0606139638692	0.008161921244709406	-0.009147986330797962	1.5579537978119826	1.3968547431898837	-0.911359977963855	1.115329854737945	6.697154765802816	10.762487489747325	0.726565680459479	0.9443699731903483
ID51388	51388	4	1.0	63.1586578795859	38.88096945621201	0.0	227.0	227	1.4564270671471378	1		48388.269614835925	49019.0	30787.0	59138.0	3.3920177E7	5833.170678608282	-0.9811993129614114	-865.8624755875232	-0.005010051347149043	-0.009427701933229993	1.594033679048346	1.3425143644142026	-0.6835491453496634	1.1873494402005094	6.663882882651196	10.129741149393865	0.8160946377774483	0.9596167008898018
[truncated: 1,457 more rows]
