# Supplementary material for: Adhesion pilus retraction powers twitching motility in the thermoacidophilic crenarchaeon Sulfolobus acidocaldarius
Source: Nat Commun. 2024 Jun 14;15:5051. doi: 10.1038/s41467-024-49101-7 (PMC11178785; doi:10.1038/s41467-024-49101-7)
Supplement: Supplementary file 15 — Source Data [file 41467_2024_49101_MOESM15_ESM.zip › TWITCHING FULL TRACK DATASET/Figure 1/MSD data/flaJ_100X_1sec_interval_5min_total__7_spots.csv]

LABEL	ID	TRACK_ID	QUALITY	POSITION_X	POSITION_Y	POSITION_Z	POSITION_T	FRAME	RADIUS	VISIBILITY	MANUAL_SPOT_COLOR	MEAN_INTENSITY_CH1	MEDIAN_INTENSITY_CH1	MIN_INTENSITY_CH1	MAX_INTENSITY_CH1	TOTAL_INTENSITY_CH1	STD_INTENSITY_CH1	CONTRAST_CH1	SNR_CH1	ELLIPSE_X0	ELLIPSE_Y0	ELLIPSE_MAJOR	ELLIPSE_MINOR	ELLIPSE_THETA	ELLIPSE_ASPECTRATIO	AREA	PERIMETER	CIRCULARITY	SOLIDITY
Label	Spot ID	Track ID	Quality	X	Y	Z	T	Frame	Radius	Visibility	Manual spot color	Mean intensity ch1	Median intensity ch1	Min intensity ch1	Max intensity ch1	Sum intensity ch1	Std intensity ch1	Contrast ch1	Signal/Noise ratio ch1	Ellipse center x0	Ellipse center y0	Ellipse long axis	Ellipse short axis	Ellipse angle	Ellipse aspect ratio	Area	Perimeter	Circularity	Solidity
Label	Spot ID	Track ID	Quality	X	Y	Z	T	Frame	R	Visibility	Spot color	Mean ch1	Median ch1	Min ch1	Max ch1	Sum ch1	Std ch1	Ctrst ch1	SNR ch1	El. x0	El. y0	El. long axis	El. sh. axis	El. angle	El. a.r.	Area	Perim.	Circ.	Solidity
			(quality)	(�m)	(�m)	(�m)	(sec)		(�m)			(counts)	(counts)	(counts)	(counts)	(counts)	(counts)			(�m)	(�m)	(�m)	(�m)	(radians)		(�m^2)	(�m)
ID314885	314885	1	0.9968151450157166	70.41608903755736	33.657271653504075	0.0	134.0	134	1.4089048113903337	1		20944.64481707318	21062.0	12862.0	29298.0	1.3739687E7	3115.147793350396	-0.9810539124038984	-696.3020484467504	0.0021021355601569	0.008870355355412335	1.4348794967085559	1.400270935355494	-0.47538819381340913	1.0247156178702486	6.23610152784477	9.25645884188008	0.9146044126304537	0.9783743475018641
ID330758	330758	1	0.9713283181190491	72.73329394442763	35.69104892232511	0.0	289.0	289	1.3224938215362416	1		20955.498263888905	21196.0	13430.0	26209.0	1.2070367E7	2701.455348832573	-0.981088387293607	-804.8403912120004	0.003580682567847324	-5.37755582895279E-4	1.365601569520849	1.3108942899895881	1.9442636856611586	1.0417327926050355	5.494613846180303	8.77010667889148	0.8977125321094951	0.9738837405223251
ID304641	304641	1	0.9740812182426453	67.73782404183115	32.82938983475047	0.0	24.0	24	0.9351443492855875	1		22766.19031141869	21531.0	17499.0	34253.0	6579429.0	4156.379248839499	-0.9793144088795595	-518.6321058021347	-0.0052311672153560924	-0.018257681156787525	1.0215229819091902	0.8960775999789505	2.0261131245992234	1.1399938821517093	2.747306923090147	6.48125504984995	0.8218618480137346	0.9601328903654478
ID318988	318988	1	0.9874247908592224	71.37104329263946	35.15006641768304	0.0	176.0	176	1.3959590102851078	1		21159.297674418594	21483.0	14178.0	27318.0	1.3647747E7	2741.646812894775	-0.9810548262845692	-799.3084862064205	0.0024892170197591216	0.0022189774778350944	1.4690026347352148	1.3445829946556778	-0.9525712906778468	1.0925339979562947	6.122026499896413	9.148144381383176	0.9192614513284262	0.9772382397572078
ID307214	307214	1	0.9936093091964722	70.93048614800101	33.63534633344479	0.0	55.0	55	1.3586095094257102	1		21309.471451876023	21567.0	14231.0	27204.0	1.3062706E7	2845.2721037474453	-0.9811347823139693	-779.014818496376	-0.004600855157893745	0.005413057339264297	1.4235251339296753	1.322958986803585	-0.8245203877195398	1.0760160731581478	5.798813920709334	8.929331683658166	0.9139261969719787	0.9752198241406876
ID324110	324110	1	0.9834775924682617	71.86740918936505	39.308309228294696	0.0	227.0	227	1.328771065885477	1		21203.05972696244	21442.0	13332.0	27273.0	1.2424993E7	2916.4295197098695	-0.9808173270063504	-743.4573389618952	0.004344942535208457	0.0054740373750371595	1.4030674760885589	1.2824897225878205	-0.6129359591635272	1.0940184949454685	5.546898233990001	8.676638446596872	0.9258850259287749	0.9831508003369841
ID303113	303113	1	0.993619978427887	64.20872619327197	29.04583548379061	0.0	5.0	5	1.3384143548834087	1		21350.061224489804	21429.0	12908.0	29543.0	1.2553836E7	3124.6980789879854	-0.9811044364332066	-709.5392917442349	0.005227692763614727	-0.005038208941789445	1.4489867229608582	1.2778700567215524	-0.8958717061489088	1.1339077203814567	5.627701378786746	8.907875598588232	0.8912357969950876	0.9736842105263144
ID308745	308745	1	0.9714834690093994	69.57598765628461	33.89619997892969	0.0	72.0	72	1.3730101756219857	1		21014.88924558587	21251.0	14786.0	27532.0	1.3092276E7	2745.9269841318055	-0.9810228014048689	-791.2525367161081	0.0012766957177246132	0.004914278160226715	1.4571441020059286	1.3147045294389932	-0.9630473209450471	1.108343410536295	5.922395200986735	9.134959903944758	0.8918543965578904	0.9818754925137898
ID316425	316425	1	0.9936954379081726	70.1832487935296	33.602467841794045	0.0	149.0	149	1.3888963196604671	1		21067.018779342714	21174.0	13198.0	28386.0	1.3461825E7	2983.406155920247	-0.9810245474339805	-730.1438448455762	-0.002826836170754315	0.0015015928452993428	1.4500802616464423	1.366802497527924	2.0283809830906043	1.0609288937276156	6.060235859757669	9.20324526252834	0.8991194634537134	0.9732824427480913
ID325141	325141	1	0.92680823802948	72.15864014506548	39.311069355662056	0.0	237.0	237	1.2367739025291271	1		21190.78019801981	21346.0	14808.0	27928.0	1.0701344E7	2404.5746227293034	-0.9810573523654915	-912.8352432609208	-0.008043053084227906	-0.007762914234070639	1.3363985261074465	1.1937148772803534	-0.7959110931431179	1.119529086503613	4.805410552325532	8.184330048137515	0.9015173560384593	0.9730510105871029
ID310294	310294	1	0.9893833994865417	70.21926215636155	33.67203216589784	0.0	88.0	88	1.3839856514178148	1		20995.689873417716	21134.0	13060.0	28450.0	1.3269276E7	3006.7651205306875	-0.9810583575654431	-723.3322838014303	0.0024643511892783955	-0.005906600646213848	1.4251914080955417	1.374159856751415	-1.4830110710426259	1.0371365464457445	6.017457724277029	9.18839067082791	0.8956617082553711	0.9745958429561201
ID317968	317968	1	0.9888457655906677	70.69748148652968	34.059515041856365	0.0	165.0	165	1.345179761198963	1		21062.511705685596	21385.0	14380.0	27025.0	1.2595382E7	2733.559141534119	-0.9811054230478405	-800.1845919696511	0.002599723684232156	0.009914489355212124	1.4281907224720063	1.302482575473178	-1.118288503402641	1.0965142638880678	5.684738892760929	9.332264140478367	0.8202501919129331	0.9598715890850714
ID326672	326672	1	0.9550838470458984	72.56184482632408	37.28720942879344	0.0	251.0	251	0.9335250504961715	1		22563.937282229956	21180.0	17561.0	34847.0	6475850.0	4096.357764296919	-0.9793860598873932	-523.4074598032054	-0.007705009251149789	-6.586748055925206E-4	1.0086714539999784	0.8804560841494649	2.195267845875331	1.1456238103850138	2.737800670761125	6.164361372430234	0.9053896151912254	0.97133220910624
ID304145	304145	1	0.9637567400932312	67.0797648728459	33.38385808286732	0.0	18.0	18	0.9535686635554786	1		22531.94314381271	21090.0	17666.0	34531.0	6737051.0	4292.907310274573	-0.9796087040332421	-504.29532005165055	0.014351926339314765	0.007105867961602616	1.0223953311115532	0.9170990351262174	-1.497912849872203	1.1148145314217284	2.8566288248740093	6.557214782785081	0.8348815420375006	0.969354838709677
ID321043	321043	1	0.9777208566665649	71.39530617982929	38.38050820083473	0.0	197.0	197	0.9863254088533089	1		21818.722222222208	20563.0	16766.0	36916.0	7069266.0	4463.232080422793	-0.9801735981406657	-483.3580262579643	0.007455047678483897	0.011511463916794229	1.084852946775889	0.9307829066296952	2.643143824150335	1.1655273630927232	3.056260123783698	6.964797971745185	0.7917409947280114	0.9414348462664719
ID315422	315422	1	0.9734951257705688	70.2903195454571	33.658311719137224	0.0	139.0	139	1.3463040236277188	1		20954.419031719546	21251.0	14464.0	27256.0	1.2551697E7	2710.348056060027	-0.9810324777016719	-799.7483200886774	0.004938267733328576	-0.002606399599107538	1.4033890443108783	1.305339691187939	-1.344704179052774	1.075114051755914	5.694245145089952	9.04706897647809	0.8742390900071217	0.9645732689210952
ID314392	314392	1	0.9858963489532471	70.15620367143453	33.66438471786656	0.0	129.0	129	1.363611565856625	1		20959.575409836074	21186.0	13256.0	27874.0	1.2785341E7	2924.0450801232546	-0.9810999290873322	-744.1803924654167	-0.0018393427011429936	0.0025739447804921656	1.4152534894728983	1.3314680908743253	1.7602761102761064	1.0629270796445105	5.841592056189944	8.874165863057339	0.9321504331635654	0.9832000000000002
ID325656	325656	1	0.9734556674957275	72.07253265904073	39.9565018617424	0.0	242.0	242	1.321349300489711	1		21191.119170984504	21265.0	13661.0	28099.0	1.2269658E7	2901.5999949607813	-0.9809887015876468	-753.7001024208232	-0.006955215555569296	8.098561843558394E-4	1.42798160419897	1.2460535875095173	2.236954699103266	1.1460033649540478	5.485107593851285	8.654991150850304	0.9201566277543977	0.9812925170068025
ID331288	331288	1	0.9856995940208435	71.50137924084588	38.906302958792686	0.0	294.0	294	1.3724590978652427	1		21012.460799999975	21260.0	14301.0	26863.0	1.3132788E7	2657.671972415728	-0.9810201025535513	-817.3152095236195	-0.0015518374997180518	-0.0016865644364789678	1.462330030647866	1.3230029591635075	-0.8331523445989956	1.1053112319359062	5.917642074822233	8.85013047744442	0.9494218240763401	0.9865293185419968
ID313383	313383	1	0.9900803565979004	70.34342797191081	33.60366742290194	0.0	119.0	119	1.3697003833214192	1		21043.583870967752	21219.0	13120.0	28374.0	1.3047022E7	3052.771781827192	-0.9809892709800945	-711.4114459941037	0.0014046762479515984	-0.005449050030499428	1.4290132006001721	1.339854917687579	-1.318469122309728	1.0665432366860057	5.893876443999616	8.93916202249715	0.9268666874146876	0.9802371541501976
ID306735	306735	1	0.9803048968315125	71.3584015985454	33.65784564094248	0.0	49.0	49	1.3017384891972528	1		21276.99642857143	21504.0	13768.0	26924.0	1.1915118E7	2849.8525951250026	-0.9811550894168031	-777.4303641657737	-2.5304208793047473E-4	-0.0030046124489437136	1.3264607816566987	1.2955565066759023	0.33811351959195635	1.02385405408529	5.323501304257753	8.666667223727089	0.8906416210057941	0.9680207433016418
ID322607	322607	1	0.9700953364372253	72.66040163738576	36.456055986137095	0.0	213.0	213	0.9464018663754771	1		22585.094594594586	21322.0	17358.0	33915.0	6685188.0	4004.618028866577	-0.9791700969018512	-530.2268349212238	0.0011660511146385313	-0.029949698568155006	1.0310538813412289	0.9262530410473951	-0.9463633413938325	1.1131449351845866	2.8138506893933757	6.454675237950507	0.848715475069878	0.9720853858784891
ID315945	315945	1	0.9821289777755737	70.21654575012478	33.624203918163495	0.0	144.0	144	1.3724590978652382	1		21017.167471819637	21231.0	13550.0	27992.0	1.3051661E7	2830.613595450049	-0.981007767645592	-767.0435520875104	0.004001889047069516	0.007825193018099355	1.4400066616427272	1.3322643463356347	1.9358475865486613	1.0808715744765185	5.9176420748221945	9.12799561049251	0.8924989471434985	0.9741784037558686
ID311348	311348	1	0.9834384322166443	70.04673942831768	33.63897416967215	0.0	99.0	99	1.3625015847480944	1		21041.94779771615	21234.0	13355.0	28063.0	1.2898714E7	2880.7546488626326	-0.9810636132794206	-756.8498293217633	0.006483337733317284	1.634547712700691E-4	1.4098152516441678	1.34179487595818	-1.3470171248454026	1.05069357239676	5.832085803860912	8.908492789823871	0.9234753409783396	0.9776892430278884
ID317488	317488	1	0.979127049446106	70.20912512604471	33.462610031374695	0.0	160.0	160	1.3361516071030972	1		21031.87796610169	21354.0	13897.0	26999.0	1.2408808E7	2747.141357617532	-0.9810882810568831	-794.3357791951739	0.0033622049391077804	-0.003539882838482534	1.4105284340931026	1.293364852368766	-1.4461270081452124	1.090588190571094	5.608688874128669	8.941744823889248	0.8815088351931578	0.9760132340777503
ID308275	308275	1	0.9702025055885315	70.94202856487736	34.08218304536122	0.0	67.0	67	1.344617277477446	1		21139.963272120196	21363.0	13876.0	26912.0	1.2662838E7	2746.3866541634666	-0.98106456248898	-797.6177105355501	-0.0060737224459144435	-0.013778445005802963	1.387100129913994	1.3483717963985085	-1.1393413180286582	1.0287222957487903	5.679985766596425	8.73670478351764	0.9351080365871368	0.9884201819685687
ID313907	313907	1	0.9929733276367188	70.17978321974029	33.56841257122532	0.0	124.0	124	1.3801541631250052	1		20956.6032	21132.0	12951.0	28720.0	1.3097877E7	3118.6678224088273	-0.9810758853098619	-696.7368748307939	0.008788581797215107	0.004389607526121604	1.4151678552384641	1.3746000399519935	-1.2708818685965897	1.0295124502454456	5.984185841125417	9.290283888072596	0.8712784369934978	0.9752130131680868
ID320572	320572	1	0.9371219873428345	69.57339182038682	40.07845512374467	0.0	192.0	192	1.1887435481410238	1		21472.113490364038	21175.0	16990.0	32076.0	1.0027477E7	2991.5114431604825	-0.9805081267829594	-722.1239363689874	0.016398211282468888	0.02943149738628539	1.2114445831809093	1.1295047288420912	1.0441675951855027	1.072544941376933	4.4394198376577805	17.711355933114064	0.177841232970883	0.78487394957983
ID306237	306237	1	0.9772814512252808	71.47152849210141	33.86688572763935	0.0	43.0	43	1.313309725550843	1		21283.337434094887	21605.0	13919.0	26974.0	1.2110219E7	2843.0326025030954	-0.9811611317329106	-779.7823706883825	-0.001094591630591116	0.007717912168246952	1.3290867207708763	1.3190654602571779	0.9541723509394382	1.007597242756811	5.418563827548067	8.820386463175902	0.8752232164450275	0.9793814432989697
ID327229	327229	1	0.9581243991851807	73.46922196294176	37.06449528114108	0.0	256.0	256	1.030583751088599	1		21710.60795454544	20929.0	17055.0	34684.0	7642134.0	4015.51545296304	-0.9801834355199169	-534.8594499018012	-0.012258963751658893	-0.00856273952618193	1.2127681306045346	0.9127607229610327	2.256853787355066	1.3286813291771207	3.336694567490103	7.072879511182017	0.8381732544927746	0.9696132596685086
ID312894	312894	1	0.9945764541625977	70.14253531455056	33.61932418962587	0.0	114.0	114	1.3823448853976563	1		20981.37579617835	21101.0	13175.0	28538.0	1.3176304E7	3070.6538563896984	-0.9810335299646905	-706.8551673144647	-9.17424016819474E-4	-0.002176729531660181	1.4459289886967226	1.3554079245298043	-1.0230553138556675	1.066785107662935	6.003198345783478	9.066953948990127	0.9176345075525861	0.9798293250581845
ID305215	305215	1	0.9793909788131714	67.0306175302484	36.63839606526543	0.0	31.0	31	1.2994118769904168	1		21154.335727109523	21307.0	14298.0	28487.0	1.1782965E7	2786.9887788850792	-0.9811238930802418	-789.0519391476291	-0.0014224691788698874	-0.0015247646384681495	1.3833841445338164	1.250057152243436	1.4836114834541991	1.1066567172957675	5.304488799599654	8.588815512994152	0.9036221173062953	0.9721254355400694
ID309823	309823	1	0.9825569987297058	69.66844705897212	33.822061520250365	0.0	83.0	83	1.3586095094257085	1		20997.018032786877	21271.0	14602.0	27539.0	1.2808181E7	2733.167083574484	-0.9810496381772374	-795.4170768463985	0.001823038934889913	-0.004671596549416406	1.4376509093406307	1.295988133295729	-0.9335772275749405	1.1093086984405094	5.7988139207093194	8.970636895116437	0.9055292446254831	0.97366320830008
ID305722	305722	1	0.9853220582008362	69.96826881153959	34.54853161420715	0.0	37.0	37	1.3034807230653116	1		21240.80071174377	21586.0	13897.0	26281.0	1.193733E7	2819.6904609068815	-0.981108827727186	-782.4520266203641	0.00621063341392568	0.011544111938336694	1.3405585389132995	1.2895841007664723	2.073230344006803	1.0395278121966067	5.337760682751263	8.63350669618941	0.8999005185067127	0.9790758500435919
ID318523	318523	1	0.9809449911117554	70.35954076482464	34.035662441276195	0.0	171.0	171	1.3591662025486067	1		21087.554828150558	21316.0	13455.0	28121.0	1.2884496E7	2875.028953500182	-0.9809955900082474	-757.227995133254	0.004873490290478122	0.0025238809688441243	1.3985000116553588	1.3311816937886212	-1.4424785908701496	1.0505703452660513	5.803567046873808	9.275522015316998	0.8476726071543876	0.9576470588235285
ID320071	320071	1	0.9867234230041504	71.72687601935	39.0662299306003	0.0	187.0	187	1.3513516298403596	1		21215.820132013196	21361.0	12716.0	27550.0	1.2856787E7	3061.1097726676367	-0.9809436346798904	-713.5343745896656	-9.674767427844227E-4	0.006644279914969789	1.472029854728413	1.264355561227771	-0.7070767296671151	1.1642530786980338	5.737023280570634	8.873435056719352	0.915615057259204	0.9773279352226724
ID322119	322119	1	0.9648444652557373	73.0539647417955	35.535979962914446	0.0	208.0	208	0.9962461461804574	1		21921.826747720363	20746.0	16790.0	34939.0	7212281.0	4174.665228700548	-0.9800108304811999	-514.8980017279524	2.9973183612196726E-4	-0.010917442457631814	1.113685850153802	0.9190927282168079	-0.8558813225700161	1.2117230568394737	3.1180507639223762	7.0861722244435414	0.7803144311439164	0.9398280802292266
ID311884	311884	1	1.0	70.04108595614954	33.63392674403874	0.0	104.0	104	1.364720644174054	1		21053.33713355051	21231.0	13589.0	27609.0	1.2926749E7	3010.747232157405	-0.9810468274062278	-723.9098152237643	0.004555372788343881	-0.0027682607187440524	1.414101070499933	1.3399754654066904	-1.4962807178105297	1.055318628592013	5.851098308518975	9.049925803096833	0.8977537375765129	0.9692913385826769
ID323663	323663	1	0.9744242429733276	72.15123783011818	36.71738474997748	0.0	223.0	223	0.9487968137722235	1		22514.983221476512	21138.0	17326.0	33938.0	6709465.0	4180.442368177909	-0.9794716822709423	-513.9464922915608	-5.512463398920521E-4	0.012817179904489636	0.9971575674383657	0.9304404803385069	-1.2204857667626272	1.0717048414269188	2.828110067886936	6.325577100149099	0.8881899704659384	0.9690553745928341
ID307784	307784	1	0.9770671129226685	70.81120590392521	34.26116404747675	0.0	62.0	62	1.3115805480720937	1		21262.103327495624	21470.0	14325.0	27323.0	1.2140661E7	2672.8361200029485	-0.9810340624373263	-822.950396244971	0.008498172796826457	-0.0012545680210718434	1.337201851339057	1.329600900695185	1.0246267827442217	1.005716715925732	5.404304449054507	8.981881106590256	0.8418119118894383	0.962743437764606
ID304714	304714	1	0.9671406745910645	66.42489239630798	34.31609216668379	0.0	25.0	25	0.9901528404200344	1		22091.75692307693	20718.0	17001.0	35872.0	7179821.0	4407.775984439641	-0.9802134145549822	-496.5814864955324	-0.005921427951964756	0.01238627591165477	1.122010530903402	0.8991724711760032	-0.963496697219976	1.247825714054563	3.080025754606258	7.296497055560566	0.7270016372677176	0.9543446244477161
ID312395	312395	1	0.9919763803482056	70.21014300934463	33.65592578183718	0.0	109.0	109	1.4035252392010573	1		20988.961597542242	21104.0	12983.0	28885.0	1.3663814E7	3131.4867764099977	-0.9809628882168815	-690.7515751567593	-0.006062439142785857	0.007150707063405555	1.4476406489203608	1.3953256656188486	-1.0381035834469163	1.03749302732012	6.188570266199597	9.22971572449984	0.9129007008423605	0.9745508982035928
ID309333	309333	1	0.9905155897140503	69.46293355108241	33.72626669428045	0.0	78.0	78	1.3440545583578138	1		20935.959798994983	21197.0	14457.0	27291.0	1.2498768E7	2783.1469619486484	-0.980966263947618	-775.3838682210763	-0.0015605165250082479	-0.005116609370726494	1.4237758013943917	1.2939271874557248	-0.8969619806797	1.1003523345034514	5.675232640431918	8.961249117292738	0.8880888790668855	0.9707317073170724
ID330324	330324	1	0.9952086210250854	73.32207606645018	34.6371131102709	0.0	285.0	285	1.2765051943389947	1		21041.83798882682	21251.0	13229.0	27562.0	1.1299467E7	2826.1647001079477	-0.9809825479043757	-768.1130624288006	-2.6543362143524824E-4	-0.004496988947749808	1.3296490198320619	1.2566298440061965	1.2009609755564634	1.0581071476012989	5.119116879183541	8.737626638728157	0.8425931865372183	0.9641897940913169
ID303190	303190	1	0.9905232787132263	63.33041665628363	29.320236642577697	0.0	6.0	6	1.3361516071030994	1		21323.878378378377	21406.0	12792.0	29087.0	1.2623736E7	3064.1595263269896	-0.9810128763590321	-719.1183153854417	0.004192052600983554	-0.0056166684452279925	1.423989401310723	1.2698020049965828	-0.8316975764511183	1.1214263292288273	5.608688874128687	9.01513687150638	0.8672145663485722	0.9664209664209669
ID310871	310871	1	0.9913400411605835	69.89809063956996	33.665077407055094	0.0	94.0	94	1.3440545583578116	1		20986.14932885907	21195.0	13400.0	28218.0	1.2507745E7	2911.1665165199847	-0.9810090854294381	-744.7711692909709	0.007058952906730274	-0.0021519144164173923	1.4155197885343898	1.2982109766271965	-1.316743776386513	1.0903619011233183	5.6752326404319	9.046207023225774	0.871486147286638	0.966019417475727
ID319571	319571	1	0.9450384378433228	71.19152955429347	35.80353910815464	0.0	182.0	182	1.2782818203822566	1		21235.460258780022	21292.0	14390.0	28840.0	1.1488384E7	2515.498615029236	-0.9809309764679661	-868.5155249094074	-0.004330138731440931	-0.00880177189885018	1.3630313735692956	1.2332607786360796	-0.8657085772966	1.1052255915222855	5.133376257677115	8.408354159415484	0.9124119610304015	0.9764918625678125
ID308828	308828	1	0.9853785634040833	69.48638697864212	33.83433326379321	0.0	73.0	73	1.361946254957453	1		20994.062091503263	21190.0	14335.0	27148.0	1.2848366E7	2774.722342500489	-0.9810834717147715	-784.8225390395642	-0.006589365859715601	0.0014845511931363578	1.4435558570443676	1.3082411105188452	-0.9798683600163316	1.1034325748040872	5.827332677696421	9.190856402474758	0.8668974287523976	0.9707046714172608
ID321631	321631	1	0.9735015034675598	73.05232628415499	37.07342502860117	0.0	203.0	203	1.02764342055699	1		21534.277142857165	20731.0	16064.0	34884.0	7536997.0	3918.587662990577	-0.9805231140132697	-553.3106642507577	0.015257932319590743	-0.010283583767222038	1.1871162543337512	0.9213712772304257	-0.8356210277190725	1.2884233355983654	3.31768206283204	7.051416266973414	0.8384784833361747	0.9574759945130318
ID317016	317016	1	0.9905321002006531	70.24551116211927	33.55052633653405	0.0	155.0	155	1.3867159473275752	1		21043.10252365933	21191.0	13426.0	27833.0	1.3341327E7	2908.6978483037105	-0.9810079712836097	-747.381485592409	0.005220327274811982	-6.424839615531083E-4	1.4328673368936466	1.3619620636950631	-1.1411518196423285	1.052061122030238	6.041223355099607	9.070072517943315	0.9228120097741416	0.9814671814671814
ID304218	304218	1	0.9813986420631409	66.32677126132312	33.861562029817236	0.0	19.0	19	0.9598942298516746	1		22252.85901639344	20943.0	17254.0	35208.0	6787122.0	4313.406360490064	-0.9797042423704535	-498.0640072539204	-0.002125329316406784	-0.011686635387665024	1.0365453392662742	0.9164164784117041	-1.11824708180877	1.1310854438833013	2.894653834190149	6.554206501545787	0.8467715496060791	0.9682034976152615
ID328794	328794	1	0.9312431216239929	72.48098957910321	34.886887128223016	0.0	271.0	271	0.917999262517917	1		22821.523297491025	21702.0	17401.0	33381.0	6367205.0	3908.188676659424	-0.9789112399634233	-542.1149362581436	-0.006053778917718165	0.0020694391679893934	0.9701906856197506	0.891886195066705	2.276798709295298	1.0877965047403713	2.6474912736353255	6.264201881812783	0.8478380630987645	0.9636678200692037
ID307300	307300	1	0.978597104549408	71.15670282414803	33.92721602783423	0.0	56.0	56	1.3213493004897106	1		21313.3212435233	21550.0	14409.0	27647.0	1.2340413E7	2760.9147568420035	-0.9810562783118532	-799.5704682220024	-9.056248288501034E-4	0.009086718896169589	1.3414124959877183	1.315744173529402	-0.148118456146899	1.0195085967125832	5.485107593851281	9.004740411162835	0.850065948934238	0.9648829431438131
ID316518	316518	1	0.9874801635742188	70.12870973083068	33.57946461836983	0.0	150.0	150	1.3630566882890502	1		21092.06026058631	21303.0	13546.0	27937.0	1.2950525E7	2883.6571342333	-0.981018134727046	-756.0378293055743	0.001999330290423711	-0.00854860377626395	1.4149909476452391	1.3336165044740893	-1.1780808115238122	1.0610178735027276	5.836838930025429	9.04609600169001	0.8963243362695837	0.972288202692003
ID319074	319074	1	0.9827510118484497	71.97806882513389	35.89450107416902	0.0	177.0	177	1.3910732744755683	1		21205.66406249999	21575.0	13773.0	27646.0	1.3571625E7	2805.6205790807207	-0.9810246116277684	-781.5237200901388	-0.005528527177199159	-0.00338954226620708	1.4433433685927202	1.358047026091742	-1.052806748290587	1.0628080919601497	6.07924836441577	9.46848387313601	0.8521162805189492	0.9602102102102102
ID318057	318057	1	0.9855760931968689	70.97662541388343	33.993235631050034	0.0	166.0	166	1.3850784156239275	1		21079.59936908517	21426.0	14309.0	26896.0	1.3364466E7	2699.1085668551764	-0.9810575057419842	-808.9641858165496	-0.0032847843395495597	-0.004553572708404544	1.4515191273345456	1.3565917032840358	-1.0278568222926692	1.0699749407435633	6.026963976606084	9.302788254759374	0.8751493769518592	0.9627942293090352
ID330859	330859	1	0.9702063798904419	72.3882651866764	35.982433317800016	0.0	290.0	290	1.3839856514178188	1		21005.793700787413	21342.0	14194.0	26711.0	1.3338679E7	2661.933164724809	-0.9809974925890513	-814.7585587229057	-0.008224005144681091	0.005266682438975191	1.4418837483733973	1.3445046026305412	-0.6902559153990036	1.0724275287361102	6.017457724277064	9.29087911899187	0.8760104613866695	0.9723502304147468
ID310390	310390	1	0.9832595586776733	70.13210400181087	33.60139300505964	0.0	89.0	89	1.370804535361527	1		21017.756451612913	21219.0	13591.0	27709.0	1.3031009E7	2961.5249472672444	-0.9810375910943671	-734.3330872427459	-0.00962031267112806	0.006741976914661577	1.4209222622463553	1.3373705357576497	-1.1839294667836353	1.0624746278273371	5.9033826963286495	9.32079942031177	0.8538950137111413	0.9583333333333333
ID314998	314998	1	0.9952641725540161	70.11392197478389	33.73830531404583	0.0	135.0	135	1.3861703183679015	1		20925.848341232224	21096.0	13103.0	27392.0	1.3246062E7	3047.9751743857887	-0.981007579248173	-709.2407552063204	0.0029129883633317757	8.247100098770418E-4	1.4531653020128403	1.3508068727579143	-1.4558158731896358	1.075775768778806	6.036470228935089	9.234095266189962	0.8896193601680116	0.9746738296239447
ID314487	314487	1	0.9937019348144531	70.31944738964411	33.682274534242794	0.0	130.0	130	1.3883515475980663	1		20957.695447409733	21081.0	12861.0	28716.0	1.3350052E7	3085.924188275066	-0.9809729159912156	-700.282138587675	0.004879033088890347	0.004742280749810467	1.4359172874658073	1.3599589764564703	-1.0402058953009476	1.0558533840537272	6.055482733593151	9.15613879162286	0.9076823690035273	0.9695585996955856
ID302704	302704	1	0.9848990440368652	67.0286582110125	29.622323628735675	0.0	0.0	0	1.0652348503185443	1		21848.29866666667	20968.0	16671.0	34639.0	8193112.0	3713.4498916405873	-0.9801878683344236	-582.1677844377294	-0.007562176157179969	0.03603834501417026	1.2358162567971054	0.9528683628375341	-1.4060445138308815	1.2969433187150683	3.5648446233868647	9.981960855482846	0.449592175826349	0.8324084350721423
ID325244	325244	1	0.9159131050109863	71.44603450702529	39.49206522854265	0.0	238.0	238	1.305220631367821	1		21175.184070796473	20998.0	16115.0	29904.0	1.1963979E7	2532.213894439532	-0.9810472641545306	-865.71476338759	-0.0022828135472732665	0.008401982664121833	1.366959138494681	1.260896480624848	2.54617537596848	1.084116864072198	5.352020061244851	9.240193105705517	0.787708445593746	0.9462184873949583
ID324217	324217	1	0.9823530912399292	72.25391209103078	39.62296895188546	0.0	228.0	228	1.3144612467940315	1		21152.29473684212	21469.0	12972.0	26484.0	1.2056808E7	2777.5761697398816	-0.9810234471769933	-787.3785352111643	0.0010073742477568765	0.007282978449176902	1.3945944910561896	1.2592559590637893	-0.689668219745323	1.1074749982465992	5.428070079877101	9.272877405434768	0.793279577602259	0.9694397283531414
ID321146	321146	1	0.9723676443099976	71.87639998943379	38.733737527252956	0.0	198.0	198	1.0480525164181977	1		21676.285318559545	20479.0	16718.0	38060.0	7825139.0	4499.992470861661	-0.980311464332082	-479.6823427000947	-0.01411602721706439	0.005060648130855813	1.1496518788366992	0.9776034601301482	1.1347966970350172	1.1759899854319729	3.450769595438507	9.398285792653713	0.49094012872460696	0.8653158522050058
ID316039	316039	1	0.985781192779541	70.40343015726768	33.48368921935168	0.0	145.0	145	1.3658288218996308	1		21040.079545454533	21285.0	13377.0	27937.0	1.2960689E7	2839.3520556812355	-0.9809869635733336	-764.6626615801187	-0.0013246359567867425	0.005716876740697101	1.410183764463443	1.3375261887387795	-1.3611803742606894	1.0543223574509415	5.8606045608480075	8.91289894517744	0.9270738215173366	0.9824701195219121
ID325767	325767	1	0.9443576335906982	71.38504558160021	39.51090611709816	0.0	243.0	243	1.2410481277195642	1		21137.32549019606	21289.0	14418.0	27209.0	1.0780036E7	2297.5735949692366	-0.9809731614980081	-948.6392573902905	0.011956507647945714	-0.006453139883948946	1.333226492265073	1.1916276245001947	2.3292298609330486	1.1188281178226875	4.838682435477141	8.799739770153202	0.7852307994428664	0.949626865671642
ID326785	326785	1	0.9764627814292908	73.00947441787055	37.0421364012226	0.0	252.0	252	0.9535686635554781	1		22512.149999999994	21192.0	17442.0	34168.0	6753645.0	3909.0181602833145	-0.9796791031713096	-555.2905147272438	0.003815834434810993	0.010551735818211148	1.0868319792348904	0.8703080792205153	-1.1359310224113852	1.2487899459790182	2.856628824874006	6.97567803419376	0.7377187530939985	0.9161585365853665
ID306818	306818	1	0.9892694354057312	71.44740817759981	33.56996100887425	0.0	50.0	50	1.3081153358134878	1		21330.79858657244	21531.0	13160.0	28055.0	1.2073232E7	2893.8146894205192	-0.9810876195331363	-764.7649806688022	0.0017940237412039132	-0.0037679135415826293	1.3383565909577193	1.3205376627044325	1.4191402274216822	1.0134936918170088	5.3757856920674305	8.677239984362387	0.8971986129235701	0.9750000000000004
ID305805	305805	1	0.9813789129257202	70.12617324490978	34.497915341731115	0.0	38.0	38	1.3479886591442523	1		21315.02684563759	21611.0	13463.0	28262.0	1.2703756E7	2948.985552842662	-0.9810857474979289	-749.8269037671481	0.0024014050389016906	0.010199953777161925	1.4447123814495066	1.2892264522885544	-0.49622473145208096	1.1206040481755113	5.708504523583502	9.159119877910953	0.8551153984445696	0.9677679290894442
ID317581	317581	1	0.9858975410461426	70.18666228638777	33.61057174024452	0.0	161.0	161	1.3586095094257062	1		21068.178104575145	21334.0	13556.0	28146.0	1.2893725E7	2898.635879740133	-0.9810345952560497	-751.9440379885076	-0.0018251163023288643	-8.522540912753708E-4	1.424210508266762	1.3155607933951055	-1.086777292441407	1.082588136874512	5.7988139207093	8.944394744237439	0.9108505425291373	0.9721115537848604
ID305295	305295	1	0.9936845898628235	67.3507667801181	36.61283856305724	0.0	32.0	32	1.3647206441740547	1		21210.127831715225	21356.0	13606.0	29460.0	1.3107859E7	3080.033219553247	-0.9809411176936591	-708.8647685705669	-0.0029307212379237704	0.0029956727843807843	1.4241212997400454	1.3275473906780875	-1.3694483840748397	1.0727461104139038	5.8510983085189805	9.011714827818391	0.9053830897230067	0.9738924050632901
ID313481	313481	1	0.9914374947547913	70.2769796120636	33.59970631032065	0.0	120.0	120	1.3894408781286216	1		21052.073552425652	21198.0	12973.0	28560.0	1.3452275E7	3078.610304472989	-0.9810279075415761	-707.1902838787328	0.0013655970720759323	-0.0038131654099823305	1.4079045433613484	1.3770667454864172	-1.0908951715643456	1.0223938294755919	6.064988985922185	9.398152573615237	0.8628889310900008	0.9666666666666663
ID324746	324746	1	0.9350787997245789	72.14996137001437	38.857330709389174	0.0	233.0	233	1.2465220249767879	1		21256.246575342477	21089.0	16526.0	30981.0	1.0861942E7	2826.625751506801	-0.981039609380046	-778.1933687473538	0.010899536628038163	-0.02095304668157937	1.2626597653615619	1.2053331632294033	0.5602515866224148	1.0475607938792337	4.881460570957777	12.438109268318138	0.3965070505954628	0.8845822566752805
ID322708	322708	1	0.9873372316360474	72.97172930940883	37.09254343272644	0.0	214.0	214	1.0105705109985417	1		21840.467065868263	20698.0	16880.0	35600.0	7294716.0	4341.985426605902	-0.9801576841158317	-496.9436501747637	0.0087186798787468	-0.00819997563178214	1.1366375131504274	0.9205993467660332	2.388558197082365	1.2346712140773433	3.2083601610481773	7.382530601629548	0.7397457305127708	0.9297520661157029
ID311445	311445	1	0.9968670010566711	70.19490293699737	33.52958544708893	0.0	100.0	100	1.3774108605456334	1		21079.99519999998	21254.0	13013.0	28547.0	1.3174997E7	2977.8273305471967	-0.9811342147570888	-736.2995352589037	-0.0046733293324052495	-0.006721063588751627	1.4217017604635516	1.3572991390915166	-1.2003338668397627	1.0474490991095313	5.960420210302839	9.33319585336062	0.8598565102881376	0.9683397683397684
ID314005	314005	1	0.9924232363700867	69.92461894151914	33.449623013038455	0.0	125.0	125	1.3310463604729152	1		20946.303082191775	21152.0	13441.0	28338.0	1.2232641E7	2887.8747327933206	-0.9811492117821868	-755.0306344878661	-3.72013460222087E-4	-0.0046526923828863545	1.4019431372996165	1.2949676876308547	1.3712905217182274	1.082608586060146	5.565910738648033	8.97516601764824	0.8682826437101904	0.9653751030502877
ID306321	306321	1	0.9896647334098816	71.5839136164235	33.742297670234564	0.0	44.0	44	1.2982470073013384	1		21298.477638640434	21481.0	13389.0	27253.0	1.1905849E7	2865.666234992697	-0.9810625391062691	-770.0659050165917	0.013938896063642521	-0.004538529077329181	1.3586367395335137	1.2889288462839652	0.6737369801364478	1.054082033659592	5.294982547270658	8.423168927736565	0.9378283903934105	0.9832303618711388
ID315537	315537	1	0.996830940246582	70.1616575522969	33.60723246491928	0.0	140.0	140	1.3735610322843148	1		21019.711538461535	21166.0	13093.0	28121.0	1.31163E7	2983.785609242264	-0.9810718441193097	-730.266940742916	-0.011909606969896248	-0.009818853963412566	1.409435253856084	1.3604188695416126	-1.2212776375510388	1.0360303619803415	5.927148327151228	9.034819631754925	0.9124659895055416	0.9811172305271441
ID331410	331410	1	0.9897991418838501	71.49718572470013	39.69215373869494	0.0	295.0	295	1.3230657107830976	1		21090.431034482754	21316.0	13066.0	26935.0	1.223245E7	2955.45285456331	-0.9809121827624002	-733.4411555793926	-0.0016431359687788724	-0.0010979972521367358	1.4015011071508086	1.271701946671211	-1.2092775775596787	1.1020672814249897	5.499366972344839	8.768558300189177	0.8988064439378884	0.969823973176865
ID320668	320668	1	0.9669447541236877	69.84100566534795	39.25483862374539	0.0	193.0	193	1.0232170823062945	1		21706.175438596507	20722.0	16843.0	35483.0	7423512.0	4019.274201514616	-0.9805263813852763	-543.8489467569835	0.0017000258359106714	-0.001568028457089739	1.1468233800039773	0.9488386086618914	-0.7972076297744618	1.208660113042086	3.2891633058449488	6.761176308724793	0.9041714268503191	0.9746478873239436
ID307871	307871	1	0.9822620749473572	70.05956018974106	33.92640221012961	0.0	63.0	63	1.337283459578064	1		21299.83191850596	21540.0	14119.0	27959.0	1.2545601E7	2838.667416463649	-0.9811512641306438	-781.1697158627121	-0.005033440684133562	0.008894576154715233	1.426493415629723	1.27979261196509	2.153940589205785	1.1146285752028038	5.6181951264576915	9.451343107311478	0.7903503025056401	0.9586374695863743
ID308377	308377	1	0.9699090719223022	70.39577746871282	34.404902971617965	0.0	68.0	68	1.373561032284315	1		21124.691693290737	21494.0	14789.0	27080.0	1.3224057E7	2710.2105357323985	-0.9810651328085657	-807.7052829921979	1.9829792072180034E-4	0.01582498995440981	1.461297512662009	1.3269795996610099	2.1683958056003103	1.1012207821697575	5.927148327151229	8.865361309230531	0.9476823223402069	0.9912559618441975
ID312985	312985	1	0.9888094067573547	69.97901924566513	33.67667489714974	0.0	115.0	115	1.3574954382999118	1		21015.83579638751	21214.0	13233.0	28346.0	1.2798644E7	2990.6195289725133	-0.9810174417293376	-726.3358567996233	0.006351725452001282	0.009121625176517866	1.429320667171435	1.31283544599217	-1.329103067428096	1.0887279678004365	5.789307668380268	8.891532903314742	0.9202020884165893	0.9790996784565914
ID318617	318617	1	0.987987756729126	70.42575743856274	34.014189982901705	0.0	172.0	172	1.381797530442364	1		21151.19236883944	21402.0	12955.0	28037.0	1.33041E7	3018.568735303302	-0.9810716325857092	-726.3590338502344	0.0020560466828005424	0.001934045390967817	1.4239681517904228	1.3719862456115053	-1.3582896772169741	1.0378880665496386	5.998445219618965	9.06923501521633	0.9164467783220148	0.9782945736434104
ID304795	304795	1	0.9876713156700134	67.31564539116209	34.639781896588545	0.0	26.0	26	1.006069060954162	1		21878.98203592814	20675.0	17084.0	36466.0	7307580.0	4434.783686723026	-0.9802050569922721	-488.59312206433407	0.007069331071122178	-0.008633307161604783	1.1855439494457742	0.8831466566203927	2.094013428002303	1.3424089199211706	3.179841404061085	7.088967029302092	0.7951506366521932	0.9543509272467907
ID303270	303270	1	0.99050372838974	63.30047610056186	29.200805687348733	0.0	7.0	7	1.3253508000690812	1		21327.40932642485	21420.0	12833.0	29265.0	1.234857E7	3103.4385372208244	-0.9810745955791434	-712.4949859079188	5.503169588157304E-4	0.004449453477473203	1.4302740767415718	1.2497717566510649	2.356014081013976	1.1444282278983386	5.518379477002882	8.751768657867395	0.9053776464826686	0.9723618090452261
ID309926	309926	1	0.9761011600494385	70.08583650758911	33.57119567091139	0.0	84.0	84	1.3219216848789055	1		20973.977586206915	21149.0	14145.0	28005.0	1.2164907E7	2751.2612289823087	-0.9810189794776302	-788.0192342255953	-0.015014578029042666	-0.0028133682583973453	1.4198163650313718	1.268604501080494	1.6712842308467706	1.1191954338977101	5.489860720015774	8.678990961442253	0.915867647792035	0.9846547314578007
ID322214	322214	1	0.9850190281867981	72.18124326587372	35.87347402066668	0.0	209.0	209	0.9855581388742124	1		21866.495327102788	20750.0	16694.0	34448.0	7019145.0	4290.504780997143	-0.9801824620596553	-504.147962547517	-0.005389082702646087	0.01706120444436512	1.064947103191487	0.9336782626512659	-0.8047603538204836	1.1405932276579633	3.0515069976191778	6.708334777547699	0.8521082666410981	0.9610778443113782
ID320172	320172	1	0.9802507758140564	71.06136439607391	40.241504929584075	0.0	188.0	188	1.3641662177265677	1		21129.618892508126	21503.0	14467.0	26900.0	1.2973586E7	2733.710107302547	-0.9810063803778053	-798.4234737469974	0.003863242157385318	-0.0024798991818356297	1.4676034227249914	1.3033304389223594	-0.8044259932350479	1.1260409324426266	5.846345182354486	9.298798512626988	0.8496511364723001	0.9692671394799055
ID307374	307374	1	0.987324059009552	71.03394258595756	33.40704954691009	0.0	57.0	57	1.353029980679485	1		21306.901153212537	21631.0	13645.0	27685.0	1.2933289E7	2970.7023338850063	-0.9810373250137511	-742.1250291030666	-0.006827627226767171	0.005312643989378515	1.4076401912070475	1.3306862759346685	-0.5370241558798475	1.0578302464405647	5.751282659064177	8.978476934924892	0.8965390979646713	0.9789644012944984
ID327337	327337	1	0.915644109249115	73.82067271209333	36.59554225273609	0.0	257.0	257	1.025432639751992	1		21464.43553008595	20974.0	16871.0	29508.0	7491088.0	3177.646560009968	-0.9807296146720522	-687.5475964007533	-0.0028933051037367203	0.011442618619118173	1.0953918949244872	0.9755855149348573	-1.0245197882975443	1.1228045908385895	3.3034226843384946	7.038932143548933	0.8378387713212712	0.9720279720279719
ID310967	310967	1	0.9679227471351624	70.13435859146084	33.52668602191366	0.0	95.0	95	1.3333177722965999	1		20952.531516183986	21194.0	14584.0	27788.0	1.2299136E7	2663.496054505582	-0.9810950420086425	-816.4879972631219	0.010257662307819706	0.010309892873865786	1.406083717012247	1.2977425887843754	-1.4892427488357982	1.0834842973978047	5.584923243306086	8.855482871283378	0.8949578423805093	0.97835137385512
ID309424	309424	1	0.9694574475288391	69.44475026045636	33.50775801095141	0.0	79.0	79	1.3202037872267145	1		20953.370434782602	21133.0	14308.0	27754.0	1.2048188E7	2675.2420568777397	-0.9810574677866327	-811.2920436082318	0.012025866739553985	0.015054220309369256	1.3849177383636184	1.2931894939650619	-0.5896609355370257	1.0709317890584678	5.475601341522253	8.787884949223834	0.8909902676201649	0.9672544080604532
ID311984	311984	1	0.9960827231407166	70.14690105109646	33.63611645083148	0.0	105.0	105	1.3768615441287546	1		21057.8541666667	21188.0	13186.0	28822.0	1.3140101E7	3120.9649338538516	-0.9811053429112526	-700.6995629093465	0.011786804635915868	-0.006604573741831143	1.439146283278686	1.3416330058676043	-1.1564669315396683	1.0726825271774096	5.955667084138325	9.092499899093305	0.9052607011345875	0.9713178294573642
ID304305	304305	1	0.9769537448883057	66.39414149380379	33.34762847333858	0.0	20.0	20	0.9630414324920374	1		22294.80718954247	20963.0	17303.0	34364.0	6822211.0	4248.355277363492	-0.9798644688716303	-510.75874155787665	-0.001264745508343081	0.0044969930249323265	1.0131193172502797	0.9301024338556735	-1.193338643294204	1.0892556350492124	2.9136663388482087	6.5504950606856305	0.8532993870563682	0.9653543307086607
ID329904	329904	1	0.9071771502494812	73.02833961689697	33.40221655183493	0.0	281.0	281	0.9731995542159317	1		21698.594936708865	20994.0	17258.0	31473.0	6856756.0	3030.9396029404297	-0.9802206257638592	-709.5706034974676	-7.238900636664036E-4	-0.03443611188926652	1.0147744494904605	0.9912032157981495	-0.27231292520010214	1.0237804249589026	2.9754569789869074	6.547771327223981	0.872120573586582	0.9484848484848487
ID312498	312498	1	0.9904662370681763	70.35108898957105	33.58591889617922	0.0	110.0	110	1.3685953404764881	1		20955.82847896439	21123.0	13155.0	28081.0	1.2950702E7	2966.793436196935	-0.981066327429392	-731.9999120226471	0.0019128352259347207	0.00874372148305186	1.438939015098564	1.33589803939038	-1.2230267921506597	1.0771323653975906	5.884370191670586	9.222552575868924	0.8693758488620952	0.960434445306439
ID302782	302782	1	0.9887610673904419	67.0666153585158	29.05741427381816	0.0	1.0	1	1.0494951220788964	1		21929.700549450554	20898.0	16954.0	36638.0	7982411.0	4155.877785954531	-0.9800551271578775	-518.584059091486	0.0028508906203644005	0.007953338172657731	1.2236636052928713	0.9291191184595302	-1.5344498315314024	1.3170147734358246	3.460275847767515	9.174746033727128	0.516573927520245	0.8910648714810281
ID317113	317113	1	0.9889938235282898	70.40382415266625	33.48123821582838	0.0	156.0	156	1.3801541631250054	1		21047.396496815254	21280.0	13139.0	28177.0	1.3217765E7	2913.2741262032955	-0.9809854068906453	-745.4568964003533	0.0010462533387156105	0.013333966013922716	1.4416429433055324	1.3547959464750698	-1.385325979637284	1.0641033781186182	5.984185841125419	9.022401757089257	0.9237843757607136	0.9759689922480621
ID319673	319673	1	0.9712187647819519	70.8600874292519	36.34822650234734	0.0	183.0	183	1.3058000856167276	1		21229.52473498233	21275.0	13804.0	29145.0	1.2015911E7	2705.670328063983	-0.9808833104868123	-805.1931045806618	0.029022725967471682	0.011534143173070222	1.3611757306363155	1.3094840273771435	2.5862439221470277	1.0394748635175863	5.3567731874093525	8.780884457741069	0.8730449348821908	0.9774501300954028
ID321722	321722	1	0.9776526689529419	73.07152044096142	36.311028616089246	0.0	204.0	204	0.9770784040026208	1		22092.249201277966	20920.0	16999.0	34390.0	6914874.0	4056.87559399294	-0.980033096303338	-534.5745242077351	0.004262627145243745	-0.0011304086169113502	1.114901364347355	0.8700769579160651	-0.7033548100470148	1.2813824733592218	2.9992226098094843	7.11147330635167	0.7452455594811223	0.9488721804511273
ID330427	330427	1	1.0	73.24379293975635	34.57841456194283	0.0	286.0	286	1.292406910180547	1		21017.087272727247	21191.0	13082.0	27557.0	1.1559398E7	2848.1214189605594	-0.9810433000823142	-763.782079316653	-0.005551869739991142	-0.008067531356969408	1.3729861819187594	1.256437020419895	1.226486269557956	1.0927616423304005	5.247451285625467	8.546538992788749	0.9027712559063498	0.9761273209549075
ID328903	328903	1	0.9586848616600037	72.84261810325386	34.78858937746557	0.0	272.0	272	0.9212895930038569	1		22729.49280575539	21509.0	17484.0	32539.0	6318799.0	3750.186841788487	-0.9788831652860749	-561.912733585088	-0.007055981602860505	0.011979331548754059	0.986539739782868	0.8958534457068706	-1.1895531716029182	1.101228939298706	2.666503778293376	6.151910259833022	0.8853848454215476	0.9672413793103448
ID316615	316615	1	0.9936850666999817	70.19262223496078	33.567887634793955	0.0	151.0	151	1.3652748454737198	1		21090.462662337675	21331.0	13347.0	28095.0	1.2991725E7	2934.776251118998	-0.9810195498050646	-742.8690410203258	0.004970065480900218	0.01175062860185173	1.4245102694541063	1.3420488235059913	-1.1534428155317036	1.061444445614647	5.8558514346834905	9.015175194121829	0.9054231036991182	0.9716088328075709
ID308928	308928	1	0.9825506806373596	69.45365287427333	33.54077150725494	0.0	74.0	74	1.3513516298403585	1		20991.598673300177	21228.0	14410.0	27528.0	1.2657934E7	2768.5829215478816	-0.9809870853569032	-782.4067099661431	0.0012507416506319336	4.484532167465621E-4	1.412334830174679	1.3102887164939891	-0.7749282799177851	1.077880632257706	5.737023280570625	9.066101056594789	0.8771126304421717	0.9765372168284786
ID319169	319169	1	0.9817376136779785	71.35560906245905	35.687197897853096	0.0	178.0	178	1.2835969444322364	1		21167.901279707476	21286.0	13855.0	28325.0	1.1578842E7	2634.3216859023146	-0.9809635254715511	-828.142985373192	-0.004257404353831556	-0.018441752841845863	1.3501661265506595	1.2692467142488502	1.3852803507291942	1.0637538875566033	5.1761543931577565	8.51690604249773	0.8967128092126013	0.9758064516129036
ID318157	318157	1	0.9699576497077942	70.92635400222174	34.053821685494356	0.0	167.0	167	1.3801541631250074	1		21062.938193343893	21363.0	14545.0	26801.0	1.3290714E7	2647.496324499312	-0.9810480568866892	-823.6640689504203	-0.0038824348756787506	6.322168005443114E-4	1.442393439337527	1.3395929964813573	-1.1164937807917499	1.0767400569622196	5.984185841125438	9.012139197394161	0.925889489759729	0.9820592823712947
ID330959	330959	1	0.983561098575592	71.8197498982404	36.734154985369464	0.0	291.0	291	1.367489404667209	1		20985.330645161295	21324.0	14504.0	27298.0	1.3010905E7	2703.1679163295757	-0.9810728277920878	-804.800619010158	-0.004018114973659112	0.0020610495359120835	1.4341910345571123	1.326331032199783	-0.7381862140994928	1.0813220830537595	5.874863939341591	9.102650763369631	0.8909881243099385	0.9732283464566929
ID306901	306901	1	0.9840674996376038	71.67235155417374	33.85924924142535	0.0	51.0	51	1.3023194927919919	1		21307.27857142858	21547.0	13371.0	26961.0	1.1932076E7	2861.599975464036	-0.9811107969259634	-773.4878132870995	-0.002809409252262455	-0.005600304407237009	1.3468591725927754	1.3009927130190495	1.0208153979601553	1.0352549703889498	5.32825443042227	8.346658906972698	0.9611020124519232	0.9929140832595214
ID323792	323792	1	0.9774046540260315	70.67861992652868	38.76600842946734	0.0	224.0	224	1.1558329912994583	1		21494.68397291198	20927.0	16667.0	33939.0	9522145.0	3544.429979175282	-0.9806054677318433	-613.2388476481308	-0.01673683295888076	-0.024999923425648028	1.1701163197207558	1.1236017637893811	2.064201590591893	1.0413977242030157	4.197010403267469	11.455652833972003	0.40189279667408323	0.8759920634920624
ID321244	321244	1	0.9662150740623474	72.162383201048	38.068660966646604	0.0	199.0	199	0.942396762216832	1		22409.888135593228	20838.0	17372.0	36319.0	6610917.0	4538.84714201748	-0.9793884200165619	-469.2105928759003	-0.001966802015940397	-7.703258207137231E-4	0.9691802033984225	0.938237179452511	-0.7061082758076644	1.0329799592507811	2.790085058570806	6.265506137818126	0.8931306383967242	0.9622950819672129
ID314584	314584	1	1.0	70.45328224942482	33.6422008785768	0.0	131.0	131	1.3746620833888032	1		20917.719551282054	21154.0	13213.0	27476.0	1.3052657E7	3064.2363927773226	-0.9811480323311548	-710.55862659834	0.001228922375852165	-0.012548655177323424	1.393661294329032	1.378663875200462	-1.4257480319357712	1.0108782273898265	5.936654579480272	8.95045251847338	0.9312400779592527	0.9819182389937101
ID325336	325336	1	0.9937538504600525	72.13623996085009	39.81062358485481	0.0	239.0	239	1.34292841274043	1		21180.556302521025	21360.0	13469.0	28113.0	1.2602431E7	2860.061826479626	-0.9810842830598738	-768.2020268180395	-0.0021136107413364242	0.007285675571408273	1.4435404650139512	1.2712784765559597	-0.6853785559190381	1.135502953628751	5.6657263881028905	8.828121693779998	0.9135426739510896	0.9754500818330607
ID310490	310490	1	0.98013836145401	70.10914288589065	33.713113633988655	0.0	90.0	90	1.3530299806794805	1		21004.522388059682	21296.0	13762.0	27600.0	1.2665727E7	2822.4266809812	-0.9810830223578346	-771.9232950590931	0.005372749857635446	0.0028792742114967847	1.4308103757927648	1.2946243131019803	-1.2731462277553651	1.1051935000081037	5.751282659064141	8.911321502122432	0.9101025928781329	0.9758064516129037
ID305888	305888	1	0.9845274686813354	70.16932317907929	34.60075007192728	0.0	39.0	39	1.3474273479980559	1		21280.437395659428	21567.0	14191.0	27227.0	1.2746982E7	2730.512737264763	-0.9810987837657295	-809.0760132882414	0.005791048351310029	0.0012369471843031892	1.4009237160047943	1.309189924160699	-0.765150435470644	1.0700691245411962	5.7037513974189835	9.052681538277719	0.8746130775035891	0.975609756097561
ID315105	315105	1	0.9924262166023254	70.06762002906311	33.73225011613468	0.0	136.0	136	1.372459097865238	1		20956.69032258063	21139.0	13084.0	27406.0	1.2993148E7	3078.2535600359333	-0.9810872171335551	-706.3183377975927	7.4371486360929874E-6	0.004210324741910442	1.4173017952820892	1.3599156644476238	1.5417732753412505	1.0421983012143439	5.917642074822192	9.078034313939211	0.9023497816949582	0.9741784037558684
ID306402	306402	1	1.0	71.7031479633906	33.59632610507847	0.0	45.0	45	1.3167612682324374	1		21295.465397923872	21477.0	12764.0	27939.0	1.2308779E7	2938.418355670739	-0.9809332337778279	-745.7030337885707	-0.001139565397851519	-0.010558863765851951	1.3678843613309315	1.2999134914480186	1.3555822036786984	1.0522887640832144	5.447082584535167	8.66420839527303	0.9118345515764863	0.9736618521665252
ID316141	316141	1	0.9773619771003723	70.27600751710835	33.340278101651435	0.0	146.0	146	1.316186639678675	1		21017.59407665508	21282.0	13653.0	27299.0	1.2064099E7	2758.685685752298	-0.9810094784904692	-787.1311263762138	4.4497906149779413E-4	0.010319784746490998	1.3629626711022358	1.2867128419430809	-1.3384066961918686	1.059259398580346	5.442329458370617	8.95545911317986	0.8527446079825973	0.9629941126997478
ID324841	324841	1	0.9168606400489807	71.81130839111401	38.48189493044316	0.0	234.0	234	1.295330250061604	1		21157.13669064748	21105.0	16339.0	29926.0	1.1763368E7	2513.36627703629	-0.9810467219839106	-871.4379356313221	7.367904508984906E-4	-0.0017371049444250772	1.3483462151350085	1.2617056044990416	0.34118457873203084	1.0686694347136292	5.271216916448071	8.85343636430224	0.8450784210033557	0.956859361518551
ID317674	317674	1	0.9858514666557312	70.92254681000331	33.34273482284818	0.0	162.0	162	1.373010175621987	1		21060.82532051283	21355.0	14364.0	27195.0	1.3141955E7	2724.637571126974	-0.9810599774045388	-800.7772140728059	-0.0025467602795460065	0.007448778129694634	1.4375627738960235	1.3389092064425128	-1.4336846201477462	1.0736820442930808	5.922395200986747	9.171652196230273	0.8847327301466044	0.9749608763693277
ID308469	308469	1	0.9671749472618103	70.61579424071411	34.13177501447625	0.0	69.0	69	1.320203787226712	1		21073.407665505223	21312.0	13967.0	26935.0	1.2096136E7	2713.6879887314717	-0.9810539912405715	-804.2295513067504	0.0023906500762698644	0.008033996279019223	1.354680032675989	1.3201032003960569	-1.17488595578605	1.0261925221221782	5.475601341522234	8.710121295221088	0.9069707461803882	0.9729729729729725
ID315638	315638	1	0.9762802124023438	70.57336875663287	33.40572924215815	0.0	141.0	141	1.3287710658854748	1		20964.5890410959	21243.0	14264.0	27175.0	1.224332E7	2705.7121716277306	-0.98105698043506	-802.5641908634719	0.00846282617630876	-0.00621072507747228	1.3994414225421978	1.2966390941914552	-1.2292882388771869	1.079283687196588	5.546898233989983	8.686116264232334	0.9238655775222712	0.9798488664987407
ID314096	314096	1	0.9873237609863281	70.0834200435505	33.707243712469975	0.0	126.0	126	1.3741116681181327	1		20953.573717948704	21151.0	13251.0	27437.0	1.307503E7	2927.8745430194363	-0.9810739732636325	-741.9556419633168	-0.0028919750302149913	5.641448173663279E-4	1.4100157420481831	1.3483598470790974	-1.3964394121774273	1.045726587826424	5.931901453315744	9.371027008275258	0.8488469888013833	0.9637065637065642
ID322801	322801	1	0.9589143395423889	72.76456561076834	36.45998353788597	0.0	215.0	215	0.9970051909733776	1		21651.859327217106	20652.0	16660.0	32957.0	7080158.0	3802.4291983377325	-0.9805225307377147	-573.3094574924429	-0.01668770940090067	0.003938491647220742	1.0907167509646845	0.9471348743162648	-0.9655582459955001	1.1515960192597399	3.122803890086904	6.73419770506249	0.8653321726499378	0.9633431085043971
ID326897	326897	1	0.9710883498191833	73.52364031228123	36.58222629141061	0.0	253.0	253	1.0098216627956693	1		21843.1994047619	20981.0	17039.0	32974.0	7339315.0	3757.807785684214	-0.980381051141508	-580.9394345949861	-5.676657983780348E-4	-0.00357391519691153	1.1423734263524257	0.9202235746299732	2.2402594099697994	1.2414085640131314	3.203607034883664	7.067616576621834	0.8059407986114641	0.9439775910364143
ID325874	325874	1	0.9687557816505432	72.29504955381984	38.62060124265251	0.0	244.0	244	1.2753194019842844	1		21212.28491620112	21419.0	13172.0	26991.0	1.1390997E7	2632.4658937450654	-0.9810180138186543	-832.894556125305	0.023316925353449605	0.009659480573940423	1.3606227403002094	1.2336216791004115	2.2665653083304367	1.1029497643819053	5.10961062685453	8.477025513829425	0.8935331920073502	0.9763851044504993
ID304883	304883	1	0.9869405627250671	66.90254532427554	35.1244597482917	0.0	27.0	27	0.9575270394914193	1		22009.87417218543	20883.0	17319.0	35694.0	6646982.0	4099.97580951398	-0.9802896184552407	-533.980789607551	0.011257571842055706	-0.0024783837849873605	1.1404204029207923	0.8476938968987745	2.1775611543220315	1.3453210021836137	2.880394455696586	7.176680268690593	0.7027722976838544	0.9337442218798143
ID318707	318707	1	0.9957966804504395	70.3810654040129	34.04242136262468	0.0	173.0	173	1.3850784156239242	1		21152.031496063002	21404.0	13034.0	28061.0	1.343154E7	2903.392213602839	-0.98105121036516	-754.3737640508184	-0.014627507550988468	0.0035269332742046003	1.4437653889546527	1.3644598007143498	-1.073160008051714	1.058122333980659	6.026963976606055	9.187762223471301	0.8971993808085815	0.9723926380368098
ID331517	331517	1	0.9852220416069031	71.89145794090322	39.36610114269387	0.0	296.0	296	1.32192168487891	1		21092.333333333365	21391.0	13056.0	26840.0	1.2212461E7	2974.0515247287885	-0.9810169521009752	-733.0214814880926	0.0029403987573974463	-0.0016212726562587513	1.4118211634532993	1.2614978306041136	-1.0884119019966234	1.1191625773761322	5.489860720015811	8.783786837006247	0.8941443047212226	0.9763313609467457
ID313085	313085	1	0.9904102087020874	70.26644654812581	33.629041903426504	0.0	116.0	116	1.3899852232535708	1		21008.71249999999	21174.0	13080.0	28435.0	1.3445576E7	3036.766362803293	-0.9809863947518205	-713.8657807018691	0.009130564174420153	8.143010364452996E-4	1.4461700368629269	1.3601616256370028	-0.8628108540024321	1.063233963967807	6.0697421120867014	9.211356284676125	0.8989446294055836	0.9755538579067987
ID307448	307448	1	0.990119993686676	71.36255693715067	33.36298706481456	0.0	58.0	58	1.3580525881030996	1		21325.93760262724	21582.0	13496.0	27709.0	1.2987496E7	3061.374370372539	-0.9810881248567481	-722.7616736412336	-0.002214360547086623	6.387329700772114E-4	1.3901672961657399	1.3571675843162685	-0.7579887716546186	1.0243151341299508	5.794060794544825	9.134450040284458	0.8726259064422133	0.9752000000000003
ID313592	313592	1	0.9936801791191101	70.2097899008622	33.549628909188556	0.0	121.0	121	1.373010175621983	1		21055.107544141258	21182.0	13213.0	28563.0	1.3117332E7	3059.3811396864285	-0.9811057238209914	-714.725743128498	0.007512932443364842	-8.152083099004517E-5	1.3966648177385292	1.3904276092032921	-0.19541690701842815	1.004485820400827	5.922395200986713	8.949469526923076	0.9292074032402861	0.9811023622047241
ID320760	320760	1	0.9741054177284241	70.26104895507547	39.70148033811225	0.0	194.0	194	0.9778523276122784	1		22038.832278481026	20633.0	16614.0	36307.0	6964271.0	4478.3013822422545	-0.9798981845929338	-479.7897110797495	0.0057585638278478575	-1.4699251321955223E-4	1.1020390834913447	0.884574636083115	-0.9621059874750262	1.245840699628422	3.0039757359739934	6.736254008983241	0.8318966478570007	0.9532428355957765
ID311545	311545	1	0.9866812825202942	70.24649479414906	33.534396621976	0.0	101.0	101	1.374662083388802	1		21082.717948717953	21266.0	13275.0	28127.0	1.3155616E7	2979.456427084852	-0.9810613108345975	-733.1043371674642	0.0018834348657830859	-8.054044842655177E-4	1.4221648560926146	1.3405672495540992	-1.2529466067162036	1.0608679695596446	5.936654579480261	9.615586855868946	0.8068634712099826	0.9607692307692308
ID303355	303355	1	0.9904407262802124	63.49061492045715	29.50309560547117	0.0	8.0	8	1.3219216848789075	1		21307.626086956545	21404.0	12715.0	29664.0	1.2251885E7	3146.819976219314	-0.9810379612671378	-700.6384186597539	0.0034766860134974125	0.0051816501229281055	1.4289993949743325	1.2442970106587727	-0.8120834193447656	1.148439144941586	5.489860720015791	8.895647960858005	0.8717982944353159	0.9730412805391744
ID307972	307972	1	0.9630044102668762	70.03597337441444	33.805362875559084	0.0	64.0	64	1.302900237299243	1		21299.991071428572	21511.0	13994.0	28400.0	1.1927995E7	2746.481276221574	-0.981009501816078	-801.2529295967737	0.0017399721655426861	0.011750177635469872	1.3328408572890482	1.2850533066732497	-1.079499016137219	1.0371872126764228	5.3330075565867485	8.631647793133226	0.8994864822424399	0.9739583333333339
ID322311	322311	1	0.9727584719657898	72.15204330772389	36.19962210481905	0.0	210.0	210	0.9770784040026251	1		22112.312101910815	20777.0	16845.0	36263.0	6943266.0	4560.09696081756	-0.979854155023169	-471.7001615059551	-7.453631418852199E-4	-0.001440645379942814	1.0325030878068604	0.9452941019861576	2.5687938302802973	1.0922559292790128	2.999222609809511	6.627804733979287	0.8579839339104726	0.963358778625954
ID310016	310016	1	0.9765071272850037	70.25330044703317	33.72144659949639	0.0	85.0	85	1.3446172774774434	1		21002.687919463082	21274.0	13698.0	27295.0	1.2517602E7	2824.522825157731	-0.9809578166601589	-766.1139601142381	8.949646017671813E-4	0.0021356516473655432	1.4272507515105914	1.2886585286857828	-1.3997810866967555	1.1075476704958835	5.6799857665964035	8.80262739890535	0.9211544891423231	0.9795081967213116
ID304385	304385	1	0.9709712862968445	67.76116310207132	32.63274820281147	0.0	21.0	21	0.9559456560183297	1		22572.016447368424	21231.0	17666.0	35088.0	6861893.0	4265.328970214494	-0.9791547046137777	-497.1541654978375	0.00353634276783701	-0.0018981029314049196	1.079049435198815	0.8795385746851423	1.801738683712898	1.2268358276214248	2.8708882033675582	6.506669908647357	0.8521353751475748	0.9541864139020522
ID312597	312597	1	0.9904451370239258	70.28445782859357	33.61079317982118	0.0	111.0	111	1.3916169810722387	1		20977.29218749998	21097.0	13030.0	28720.0	1.3425467E7	3098.098113228127	-0.9810594948002793	-701.435985193274	0.01034451182288974	0.0048934820136510085	1.4256245743015217	1.38088829085251	-0.7524803127389091	1.0323967432741379	6.084001490580249	9.256703321055364	0.8922498555690607	0.9682299546142207
ID317206	317206	1	0.9874635338783264	70.21209058149802	33.577358009329025	0.0	157.0	157	1.36527484547372	1		21059.69381107491	21200.0	13136.0	28288.0	1.2930652E7	2998.089499994612	-0.9810675904686871	-727.9985155028004	-8.647712156072717E-4	0.006659348770198876	1.4144983103852298	1.3439952678328637	-1.2723491989695228	1.052457805648415	5.855851434683492	9.440109120735169	0.8257448715108843	0.9632525410476934
ID327959	327959	1	0.9618021845817566	73.19339886685644	35.488605340732974	0.0	263.0	263	0.9559456560183288	1		22294.105610561048	21267.0	17289.0	31170.0	6755114.0	3395.123931756878	-0.9795320677376251	-628.5055329315221	-0.001803800163814155	0.012858967244687382	1.0810631270673285	0.8771619013419578	1.8892886795348667	1.2324556338042327	2.870888203367553	6.985248967599743	0.7393709194990726	0.9292307692307693
ID302871	302871	1	0.925207257270813	65.5840178906773	29.556249140355668	0.0	2.0	2	0.918822949774268	1		22100.24285714285	21209.0	17209.0	31952.0	6188068.0	3497.5776509864622	-0.980000066115043	-619.2374614487313	0.0017958190856837543	0.005212822107447259	0.9910343590807708	0.870905097479365	-0.847557212016979	1.1379361103168328	2.652244399799852	6.319653183014095	0.8345203175008417	0.9637305699481871
ID309523	309523	1	0.9774436950683594	70.23876304869569	33.36394075375069	0.0	80.0	80	1.3046409197552244	1		20929.586879432634	21134.0	13666.0	27405.0	1.1804287E7	2675.727074291684	-0.981058385542195	-810.2642921966802	-0.0069872103416890674	-0.007263853022270321	1.3330159101349535	1.3045144602414434	-0.9869548893715444	1.0218483203997868	5.347266935080301	8.562811599402334	0.9164503706682975	0.9774109470026067
ID320287	320287	1	0.989442765712738	70.9636784461369	40.35744835942497	0.0	189.0	189	1.3558226151896662	1		21138.124794745472	21408.0	13607.0	27360.0	1.2873118E7	2886.8093411066575	-0.9809990784338467	-756.0878957247813	0.0025461178413304216	7.192245706855632E-4	1.4230079655848642	1.302614215593743	-0.29638700879455004	1.0924247168116805	5.775048289886747	8.983309821745133	0.8992754300324058	0.973557692307692
ID311064	311064	1	0.9840588569641113	69.83767820540885	33.681464367445535	0.0	96.0	96	1.3479886591442536	1		21010.565943238733	21256.0	13257.0	27811.0	1.2585329E7	2933.0813768320736	-0.981023111318131	-740.6241389035542	0.0012689059442595417	4.91995464699293E-4	1.4220026617428998	1.2905728227231992	-1.2463164691266027	1.1018383749491751	5.708504523583514	9.057437413743427	0.8744229147305657	0.9748376623376622
ID312090	312090	1	0.9880334138870239	69.83517960743944	33.67917517832987	0.0	106.0	106	1.3669361012236918	1		21029.455429497546	21228.0	13568.0	27564.0	1.2975174E7	3076.7535004143897	-0.9810808866122869	-708.8744994489792	0.002718157839388689	0.00472659038311391	1.4407301386169522	1.3282884650532207	1.822380660888373	1.0846515471014244	5.870110813177053	9.181456276324068	0.8750503100147682	0.9709119496855342
ID330011	330011	1	0.9410889148712158	72.68616169567686	33.7218647989229	0.0	282.0	282	1.231870914337037	1		21231.00600000001	21161.0	15974.0	30636.0	1.0615503E7	2869.95442171639	-0.9806108724278956	-748.2797716834793	0.05013431931582008	-0.03414678647657019	1.267150910976796	1.1195050392912813	1.2133715183842557	1.1318849549609746	4.7673855430093885	17.06296744645346	0.20576950590964446	0.8128038897893021
ID319771	319771	1	0.9857221841812134	71.11016907283897	36.67411633468488	0.0	184.0	184	1.3563804521255063	1		21228.05245901641	21430.0	12790.0	28277.0	1.2949112E7	3172.702134048813	-0.9810265473158034	-691.903039467509	0.004560561761906175	0.013226127617968582	1.4949921112212168	1.2531112326486629	-0.6823695583204589	1.1930242681340408	5.7798014160512725	8.88494627437241	0.9200536847607345	0.9806451612903228
ID309028	309028	1	0.9799191951751709	69.52639292558374	33.66792079098641	0.0	75.0	75	1.3524707618167138	1		20954.633057851228	21210.0	14339.0	27790.0	1.2677553E7	2808.940009632335	-0.9809927622788825	-770.0419560442484	-0.001754325096594686	0.005476718784795023	1.4388102270956569	1.2884251929459067	-0.7818977109985896	1.1167200354146318	5.746529532899659	9.052748631033623	0.8811596143398146	0.9734299516908209
ID321828	321828	1	0.9850202202796936	73.03796048899727	35.99636729501611	0.0	205.0	205	1.1720810893395386	1		21398.856828193835	20855.0	15930.0	35924.0	9715081.0	3685.3169675947834	-0.9806635587689897	-588.9646267396299	0.02932881587232012	0.00961893653374095	1.2678407907678795	1.0732089020143145	-0.7328361416075675	1.1813550823034162	4.315838557380364	11.917650636052281	0.38185084383613055	0.8789932236205225
ID306977	306977	1	0.986842691898346	71.63983538512522	33.783105906335116	0.0	52.0	52	1.2918214483565422	1		21315.31702898552	21464.0	13147.0	27345.0	1.1766055E7	2810.284009363608	-0.981045685670666	-785.1501781869696	-0.009785878163811934	-0.003161867575428293	1.3283995543516285	1.2854207568534999	0.7635187434772969	1.0334355869616838	5.242698159460984	8.59219995897563	0.8923926152002729	0.977836879432624
ID316707	316707	1	0.9831311106681824	69.96335382806978	33.598134737191984	0.0	152.0	152	1.360278905315852	1		21080.11456628478	21316.0	13419.0	28236.0	1.287995E7	2921.335377332265	-0.9810300779757386	-746.3427555040828	-0.010175533100579733	0.004244987726435794	1.4207239048741431	1.3339730693796992	-1.2179974676584897	1.0650319241712902	5.813073299202852	9.33478415569811	0.8383147400573908	0.9614779874213821
ID326444	326444	1	0.949541449546814	72.87927339717316	37.40118223438237	0.0	249.0	249	0.9700853076571714	1		21962.36893203885	20988.0	17492.0	32155.0	6786372.0	3518.147122440382	-0.9800885507927142	-614.5505717988157	0.0020527501484515786	-0.001763712576226063	1.0861509333587862	0.8860190915044864	-1.0025538458032648	1.2258775728121953	2.956444474328837	6.8471747139071715	0.792422451397212	0.9481707317073171
ID319278	319278	1	1.0	71.36385834366611	35.90650937862711	0.0	179.0	179	1.377959957980462	1		21216.814696485628	21398.0	13272.0	29275.0	1.3281726E7	3035.6540715976957	-0.9810675281727045	-724.3516959708686	-0.0034209839015498745	-2.7461512817093385E-4	1.4354241122924658	1.3601996023520764	-0.4802969717312216	1.0553040228877513	5.965173336467386	9.135997255434074	0.8980923790440283	0.9721146398140974
ID330542	330542	1	0.9913792610168457	73.07550663693128	35.22925200076701	0.0	287.0	287	1.2782818203822528	1		20988.640740740742	21173.0	12532.0	27163.0	1.1333866E7	2885.233161738406	-0.9810782541112268	-754.3551126655036	-2.654224695461464E-4	-4.173672939202008E-4	1.3363049443722665	1.2401139127428744	1.5535380925050533	1.0775662869684588	5.133376257677084	8.817049521996763	0.8297865699429818	0.9574468085106378
ID318249	318249	1	0.9869877099990845	70.45235540460855	33.92594165592855	0.0	168.0	168	1.3697003833214199	1		21101.34410339255	21388.0	14111.0	27572.0	1.3061732E7	2720.88309232742	-0.9810832409896264	-804.4320388153294	-0.010063874255029298	-5.11220369715458E-4	1.4203375782198187	1.3477781414215146	-1.4413890131695135	1.0538363359430765	5.893876443999621	9.01511256522541	0.9113151363667832	0.9817893903404589
ID331061	331061	1	0.990454912185669	72.2645475553397	37.7387734514535	0.0	292.0	292	1.344617277477448	1		21011.20033388982	21357.0	13172.0	26373.0	1.2585709E7	2829.707762296293	-0.9809442151360099	-764.4634788861106	-0.006999814110609723	-0.0016076399480331616	1.4209315195444325	1.3052686947204286	-1.005819321087442	1.0886122721642209	5.679985766596442	9.079389103345893	0.8658523788715747	0.9660468876313669
ID306485	306485	1	0.9743018746376038	71.53634209653681	34.31319864781224	0.0	46.0	46	1.330477901612709	1		21291.43686006825	21548.0	13432.0	27315.0	1.2476782E7	2769.0662822499776	-0.9811114780325622	-798.7704612194182	-0.002778051478088134	0.004593862609800091	1.3678432566788208	1.3060551210766522	-1.1816820252032316	1.0473089800001958	5.561157612483543	9.281813988377854	0.8111652669662035	0.9669421487603305
ID329015	329015	1	0.9053000211715698	73.70511114154556	34.80498665797408	0.0	273.0	273	1.036439387709384	1		21471.994366197196	20833.0	16736.0	30853.0	7622558.0	3233.301170258547	-0.9806667272562329	-673.7088982220134	-0.0015652680050142601	-0.010275637086432808	1.096537382532707	1.0048755684264346	2.30570949304394	1.091217078995968	3.3747195768062346	7.495578347157867	0.7548093286505296	0.9428950863213813
ID305968	305968	1	0.9727771878242493	70.62508180131373	34.24208250790763	0.0	40.0	40	1.3259214570600317	1		21267.19072164947	21544.0	14761.0	26966.0	1.2377505E7	2640.8125144296314	-0.9810151465425465	-832.2829841326992	-0.006492376923300501	-0.0016229740231362374	1.3424810933773341	1.3264158864129119	1.4301495366692334	1.012111741972473	5.523132603167396	8.886616912172585	0.8788655000755776	0.9619205298013237
ID310588	310588	1	0.9824089407920837	70.24047762714629	33.40827416232176	0.0	91.0	91	1.3167612682324334	1		20982.40526315788	21225.0	14156.0	27593.0	1.1959971E7	2690.273363189938	-0.9810594373256344	-807.9626746341235	0.008245204837719296	-5.258600295933069E-4	1.3833984195843523	1.2781474946870164	-1.4801898870708545	1.0823464626225388	5.447082584535132	8.750726050079475	0.8938932291421933	0.9711864406779662
ID305465	305465	1	0.9108048677444458	68.95003874940993	34.64490575915242	0.0	34.0	34	0.9992788659694543	1		21629.731927710858	20882.0	16883.0	32511.0	7181071.0	3359.0564282311466	-0.9804603618673867	-646.2154800052258	0.0030963330076375847	0.013622318619229632	1.1084640568859117	0.9317141901188143	-0.7047722983097289	1.1897039549698796	3.137063268580466	7.184736241034974	0.7636801159415211	0.9401709401709414
ID314682	314682	1	0.9952120184898376	70.49660253073218	33.65932985742484	0.0	132.0	132	1.3992066897663247	1		20942.64914992269	21079.0	12886.0	28871.0	1.3549894E7	3164.601219468522	-0.9809512636281755	-681.5910534741157	-7.06090333962062E-4	0.006815803332336481	1.4285952702287936	1.3896723219212521	2.3655963740382653	1.0280087238506195	6.150545256883484	9.445864944390916	0.8662435599313256	0.9649515287099176
ID323899	323899	1	0.9603647589683533	71.12042699546967	38.55759807926912	0.0	225.0	225	1.2489471673958055	1		21280.748549323012	21125.0	15906.0	30958.0	1.1002147E7	2875.0771022055687	-0.9808774038514229	-759.3382493860416	-0.027895545489122642	-0.049406573685397054	1.3285702025926123	1.1723456684186555	0.8442288991562898	1.133258081112445	4.900473075615832	13.475776120748884	0.3391097658385029	0.8752122241086587
ID303430	303430	1	0.9874827861785889	63.14596427659858	29.062487879150975	0.0	9.0	9	1.2994118769904193	1		21322.055555555566	21426.0	12437.0	28113.0	1.1897707E7	2989.9735242211736	-0.9810240551669192	-737.3402995358908	-0.010404814824697045	8.491002811027701E-4	1.4105839194513436	1.229633168801047	-0.7151204114061107	1.147158319441507	5.304488799599673	8.572617648528425	0.9070401110092255	0.9798068481123798
ID314183	314183	1	0.9887984991073608	70.12849791750295	33.62010674571924	0.0	127.0	127	1.3574954382999118	1		20962.934210526295	21107.0	13182.0	28175.0	1.2745464E7	2979.403409142936	-0.9810174817538141	-727.2365154775275	-0.005262891746936182	0.00525767782644118	1.4237095184831339	1.3271767642678258	-1.2712156779414463	1.0727354161211247	5.7893076683802684	8.898676690384294	0.9187252195874426	0.9783132530120481
ID321345	321345	1	0.971808135509491	72.07387358314305	37.87001693415649	0.0	200.0	200	0.96068199709945	1		22278.176470588223	20896.0	17116.0	35243.0	6817122.0	4355.007754212136	-0.9794914516736694	-488.6370939383071	-0.006204844130061818	-0.0030195939565044625	1.0178992273941714	0.9302948154820091	-0.9605973737400672	1.094168440427965	2.899406960354677	6.570295875162589	0.8440130985584368	0.9576138147566721
ID325443	325443	1	0.970991313457489	71.93445053794373	39.88892614973579	0.0	240.0	240	1.3040609504357232	1		21148.303730017753	21333.0	13799.0	26330.0	1.1906495E7	2537.5370162130735	-0.9810209360707696	-861.5820366037698	-0.006817984909059355	0.00764484058580862	1.368811597147944	1.2668531623157657	-0.7063117386376778	1.0804816515955185	5.342513808915811	8.736466987444677	0.8795971976121673	0.9825174825174823
ID316236	316236	1	0.9914406538009644	70.17553203400455	33.61564278979207	0.0	147.0	147	1.3916169810722387	1		21055.447574334892	21187.0	13191.0	28564.0	1.3454431E7	3119.1346576461497	-0.9809776472622084	-696.2340032407669	0.0029526613228554543	-0.0027307278913813464	1.4127007478675888	1.394115441733678	-0.9938875673389939	1.0133312533363799	6.084001490580249	9.266784261342705	0.8903096301841541	0.9763539282990084
ID315213	315213	1	0.9968206882476807	70.52533314012251	33.53908052942873	0.0	137.0	137	1.4035252392010595	1		20990.15797546013	21136.0	13210.0	28578.0	1.3685583E7	3089.554241016841	-0.9810616698726015	-703.889527810456	0.0018384775727073904	0.005675120415405207	1.426319926280857	1.405594989490378	-1.3346947093093402	1.0147446006463021	6.188570266199617	9.27725554835761	0.9035686430386602	0.9752808988764047
ID317774	317774	1	0.9742429256439209	70.50274723456074	34.030303999793794	0.0	163.0	163	1.3384143548834069	1		21070.66497461929	21370.0	14526.0	27642.0	1.2452763E7	2726.3267327430585	-0.9810208921784617	-798.9742795321666	-0.004125424551667605	0.004758196981321706	1.3962472626451512	1.3024388582057005	-1.2344895774266331	1.0720251886285745	5.62770137878673	8.884690652695632	0.8958932950041646	0.9728841413311412
ID320846	320846	1	0.9849880337715149	70.2131609448588	39.77538377873227	0.0	195.0	195	0.984021804130531	1		22063.965625000004	20511.0	16892.0	37089.0	7060469.0	4859.483979539802	-0.9800063874818252	-445.103540083261	0.024992567913942595	0.01697472262081665	1.0712036342437512	0.9431542915666594	2.046165818454879	1.1357671208433893	3.0420007452901214	7.022778518169493	0.7750883979436568	0.9467455621301776
ID304970	304970	1	0.9127403497695923	66.00188778448205	36.18704390659893	0.0	28.0	28	1.2687777344927955	1		21195.771962616825	21223.0	15823.0	27887.0	1.1339738E7	2293.553138764399	-0.9810051663142291	-954.5665828884397	-0.0069310639982637975	0.007753266309705332	1.32416626020603	1.2271229958273475	-1.2938180013306708	1.0790819377590217	5.057326239044869	8.605597623884927	0.8581609783040873	0.9672727272727271
ID307531	307531	1	0.983299732208252	71.5408755356212	33.721010668244006	0.0	59.0	59	1.295330250061605	1		21293.785971223027	21512.0	13726.0	27742.0	1.1839345E7	2839.2678943225415	-0.9811324423601644	-779.9889670862219	-9.904106052853446E-4	0.003376101191335624	1.3360583576746508	1.2784307681118634	1.172384576198323	1.04507681682904	5.27121691644808	8.865584005393131	0.8427641512839718	0.957685664939551
ID304469	304469	1	0.9099321961402893	67.03417562641609	32.280001710138805	0.0	22.0	22	0.9179992625179144	1		23030.255395683438	22021.0	18301.0	31007.0	6402411.0	3239.2130227479224	-0.9790485957616062	-664.477611405344	6.081834490939549E-4	0.005862431708607539	1.0250258869967523	0.8350201695168049	-1.081152367892589	1.2275462610560612	2.647491273635311	7.520751520326679	0.5881958025480091	0.888357256778309
ID318806	318806	1	0.9778743982315063	70.55079441417773	34.0245519975901	0.0	174.0	174	1.3719077987476496	1		21138.252006420546	21416.0	13536.0	27850.0	1.3169131E7	2833.260212186624	-0.9810013080623574	-770.4748904288555	-0.0068665135902518885	0.00296156219866876	1.425114229764308	1.3357808251855894	1.8962054714082925	1.0668772922131944	5.9128889486576846	9.08511739156852	0.9002196735483966	0.973395931142409
ID310103	310103	1	0.9879683256149292	70.03525531667786	33.716633412507015	0.0	86.0	86	1.3619462549574501	1		21032.88091353995	21232.0	13107.0	28078.0	1.2893156E7	2947.2120259647622	-0.9809325513399277	-734.2837862700965	0.010222568649785432	0.0017047470938850611	1.4427607035389178	1.3040486809693814	-1.3069258436789932	1.1063702794181143	5.827332677696394	9.0845971036467	0.8872956116109838	0.9776714513556621
ID315735	315735	1	0.9807189106941223	70.0957820963891	33.56665083735564	0.0	142.0	142	1.3423649856492368	1		21002.794612794616	21213.0	13451.0	28378.0	1.247566E7	2911.1898221074352	-0.9809615957194663	-743.4607016987488	-0.0035893323956733953	-0.001072943525502912	1.427382119833534	1.2864833584540851	-1.471609011620169	1.109522412749094	5.6609732619383415	8.97740002834711	0.8826729397047536	0.9746317512274955
ID308560	308560	1	0.9761958122253418	70.16803628084577	33.767734153199854	0.0	70.0	70	1.3479886591442518	1		21059.60000000001	21321.0	14648.0	26725.0	1.263576E7	2738.327380245528	-0.9811494204181118	-800.5808340456691	-1.0233472647110997E-4	-6.480556739680241E-5	1.3757089252803227	1.333014531253325	-0.8744527945499966	1.0320284535734623	5.708504523583499	8.92602069677325	0.9003605018136297	0.97881010594947
ID327006	327006	1	0.9806149005889893	73.75469653495256	36.54379353911589	0.0	254.0	254	1.1219574788313498	1		21685.666666666668	20988.0	16993.0	35002.0	9042923.0	3736.74554150897	-0.9805551778818983	-585.2983655200753	0.03136120365318847	0.0069875613300878735	1.1992690450950152	1.0711321482359901	-1.5244566589191377	1.1196275334187749	3.954600968877165	11.976818998869973	0.3464412204675464	0.8030888030888007
ID308070	308070	1	0.9819074273109436	70.171545591533	33.39232583944016	0.0	65.0	65	1.2988295727366683	1		21243.07168458779	21443.0	13799.0	27853.0	1.1853634E7	2811.706134082858	-0.9811101733373354	-784.8148069610397	6.400250022302487E-4	0.003854825810829933	1.3401603489637304	1.2808744408206532	2.1483492676331135	1.0462854954815812	5.299735673435145	8.535231181301523	0.914183747620533	0.9806508355321022
ID313702	313702	1	0.9936690926551819	69.99812652968014	33.716399057794185	0.0	122.0	122	1.370804535361527	1		21007.97738287562	21184.0	13036.0	27904.0	1.3003938E7	3119.8711837784476	-0.9811004072744038	-699.0988448457197	-2.7491833220069986E-4	-0.002645181039547181	1.4090050884253607	1.3486098126801427	-1.4496905760792973	1.0447833577787724	5.90338269632865	9.252526781551	0.866542964027206	0.9725920125293643
ID325984	325984	1	0.913689911365509	71.94350974417513	38.766997300165876	0.0	245.0	245	1.2747260921582768	1		21130.055970149253	21160.0	15795.0	29169.0	1.132571E7	2399.0259644634725	-0.981048711192647	-911.9006310921494	0.002170440403441941	-0.0037089381712736604	1.3590137171863064	1.206438727386955	-1.3560838442816894	1.1264672513703335	5.104857500690024	8.71085161779479	0.8454194898777289	0.9580731489741304
ID322402	322402	1	0.9418224096298218	72.36450317287796	35.79220885039285	0.0	211.0	211	0.9294644612149836	1		22817.53310104531	21602.0	17659.0	33328.0	6548632.0	3975.319321930386	-0.9789410865647041	-533.6386322067	-0.00660945907379152	0.0030897887891787536	0.9555741944352769	0.9220694555113059	1.650868897818525	1.0363364589551358	2.7140350399385507	6.266887983993834	0.8684032702345419	0.9694397283531415
ID322914	322914	1	0.9192183613777161	73.17193204048547	35.74583771219875	0.0	216.0	216	1.2386075194033204	1		21093.38095238095	21250.0	14883.0	26590.0	1.0631064E7	2257.4435042025502	-0.981068027088338	-968.4173231173016	-0.014496361433173439	-0.005870039491417428	1.3309220596246893	1.194418505703186	1.75889306267324	1.11428452696414	4.819669930819039	8.18546535305994	0.9039416803481478	0.9778206364513015
ID313187	313187	1	0.9953228235244751	70.22881137864017	33.665519174849436	0.0	117.0	117	1.391073274475564	1		20998.065830720963	21122.0	13356.0	28683.0	1.3396766E7	3152.3133040315197	-0.9810517701226447	-689.7682414259319	0.003059279144638468	0.0022381252253980697	1.4132812609862084	1.3958180028160516	-0.5726661178716965	1.0125111283383113	6.079248364415734	9.155023626283375	0.911466711036545	0.9800766283524905
ID302957	302957	1	0.9172174334526062	65.22159614263123	29.889574556995438	0.0	3.0	3	1.273538643281869	1		21333.814606741562	21340.0	14872.0	28582.0	1.1392257E7	2490.5122406292912	-0.9810591397761586	-887.3711822832238	0.008430787733415084	0.017340670499250213	1.344649706382044	1.2369105984643725	-0.7430739476530641	1.087103391345688	5.095351248360993	8.40994760826509	0.9053101946798716	0.9727767695099822
ID331628	331628	1	0.9901909828186035	72.3178524508453	39.15606508329736	0.0	297.0	297	1.339544295443367	1		21075.585738539878	21295.0	12590.0	26937.0	1.241352E7	2952.8178387160624	-0.9809587585389363	-735.4082237837328	0.0012318881467277643	-6.587400866498586E-4	1.472106092443564	1.2449579408325182	-1.0218772777490095	1.1824544783088409	5.6372076311158	8.821228469770865	0.9103654231246667	0.9842323651452285
ID307054	307054	1	0.9900737404823303	70.94839091534747	33.53610524652725	0.0	53.0	53	1.3144612467940309	1		21284.732517482542	21537.0	13029.0	28158.0	1.2174867E7	2948.5779510777284	-0.9810949193473997	-749.2350243614028	-0.009683523230492106	-0.010982597562452274	1.368516556790273	1.2921688417717994	1.0924239877284778	1.0590849373165407	5.428070079877096	9.008031762260094	0.8406118200000836	0.9702633814783345
ID303988	303988	1	0.9231088161468506	66.16004653136788	33.071339946356076	0.0	16.0	16	0.9146970961961474	1		23145.2080291971	21958.0	17662.0	33513.0	6341787.0	3929.6997951974467	-0.9786216562695063	-539.2280512881781	-8.728208518673996E-4	0.0033852310419527267	1.0083745925387355	0.8471755235873313	1.7835370545861133	1.1902782415960427	2.628478768977267	6.3956321873970925	0.8075090129985447	0.9404761904761901
ID309621	309621	1	0.973048985004425	70.20702597063334	33.2709572419193	0.0	81.0	81	1.3115805480720917	1		21019.887323943658	21218.0	13687.0	27347.0	1.1939296E7	2608.5928947001194	-0.981102062865554	-836.669353167466	-3.4387057055747987E-4	0.005902950433070294	1.3421798455744811	1.3324961048231048	-1.313990868744108	1.0072673688998603	5.40430444905449	8.454365132649512	0.9501401487587792	0.988695652173913
ID311667	311667	1	0.9905799031257629	70.13773631661529	33.62758864603091	0.0	102.0	102	1.3790574969501435	1		21076.225239616615	21293.0	13074.0	27829.0	1.3193717E7	2949.5630188192195	-0.9810533856461682	-739.9905485651917	0.0014180760969010923	0.001956924055673239	1.438305563852452	1.3353766073824176	-1.196928330689146	1.0770785978285138	5.974679588796387	9.050953654971531	0.9165070322811782	0.9766899766899773
ID317299	317299	1	0.9776094555854797	70.32080615391656	33.54985711236024	0.0	158.0	158	1.3468658029234495	1		21026.13545150503	21288.0	14342.0	27651.0	1.2573629E7	2749.033077469083	-0.9810678813613222	-792.7008584581573	-0.009163515739054674	0.009360029599313667	1.4092640534524543	1.3302454375496513	-1.237486424258522	1.0594015312304754	5.698998271254465	8.859959109946463	0.9123152913331588	0.9747967479674792
ID321918	321918	1	0.8987720012664795	72.7610809069043	35.85624648099823	0.0	206.0	206	0.9778523276122797	1		21633.36102236423	20922.0	16961.0	30700.0	6771242.0	3206.5868627479394	-0.9804985671014349	-678.408725376879	0.012044518629829672	-0.005152857889180736	1.063031077286107	0.9195437450092304	2.3648448892327605	1.1560418773502028	3.0039757359740014	6.983054172779262	0.7741327877661859	0.9376854599406528
ID311163	311163	1	0.9905165433883667	70.04743090890092	33.63024749170431	0.0	97.0	97	1.3513516298403552	1		21028.973421926923	21222.0	13351.0	28138.0	1.2659442E7	3002.7443924096615	-0.9809350975961062	-720.6682524401103	0.003130739818310352	0.00263312164602883	1.3989308969584509	1.325830313078451	-1.3628740772560248	1.0551357011217124	5.737023280570597	9.20386238573071	0.8510522870295811	0.9586973788721209
ID312187	312187	1	0.9936498999595642	70.15696351877112	33.57558890252493	0.0	107.0	107	1.3801541631250052	1		21037.825119236895	21148.0	13443.0	28774.0	1.3232792E7	3062.671227180799	-0.9810335462502779	-710.604870341703	-0.0017489705118889235	-0.0031206255507931022	1.440136519798969	1.3342007275043926	-1.5688684138922013	1.0794001907739386	5.984185841125417	9.17066430886844	0.8941560993986855	0.9699537750385209
ID312699	312699	1	0.9905311465263367	70.26047523360711	33.58425970959547	0.0	112.0	112	1.3757622532995044	1		20992.803199999995	21161.0	13705.0	28113.0	1.3120502E7	2958.738618534976	-0.9810329961019737	-733.9706792653244	0.0014408973508964556	-4.5354484763060547E-7	1.4054803460835799	1.3728977074656945	-1.3091730668958137	1.023732750401362	5.9461608318092924	9.096815394060707	0.9029584217178438	0.9796397807361004
ID328069	328069	1	0.9677392244338989	73.02052223004381	35.36180988737997	0.0	264.0	264	0.9693051826354098	1		22270.216828478955	20856.0	16993.0	35318.0	6881497.0	4410.45337896543	-0.9797791832924421	-489.32873640082755	0.0011269074190975452	0.012818565714884796	1.0649704511631641	0.9171472975207635	2.219452260696271	1.1611771130351654	2.951691348164322	6.397079872634054	0.9063944963293324	0.9764150943396228
ID316805	316805	1	0.9887393712997437	70.15913818633508	33.56532758114225	0.0	153.0	153	1.361390698640247	1		21062.97549019608	21266.0	13479.0	27930.0	1.2890541E7	2852.6628294824613	-0.9810151711984954	-763.0769116321504	0.01091023769403492	0.00531372892301555	1.4124759105753417	1.3477022188783134	1.7662435830699983	1.0480623173203196	5.822579551531882	9.10289007938938	0.8830121875357441	0.9683794466403165
ID306054	306054	1	0.947050929069519	70.87441259670655	34.21611406691899	0.0	41.0	41	1.3040609504357223	1		21275.12078152755	21450.0	14815.0	27064.0	1.1977893E7	2580.0844132880447	-0.9811200802075872	-857.0183763384406	0.004599295172788833	-0.003396063648395993	1.3184969277933254	1.312132581496032	0.37498629200246913	1.0048503835565434	5.342513808915803	9.123369116870872	0.8065754985224697	0.9656357388316148
ID320390	320390	1	0.9809845685958862	71.06439467030071	40.967421286452	0.0	190.0	190	1.3774108605456372	1		21168.947452229302	21524.0	14336.0	26914.0	1.3294099E7	2729.245279318532	-0.9809790791212135	-800.0458912606324	0.0012572345061836675	0.004548161640124761	1.4380892879074598	1.3381704537375356	-0.43460258239681265	1.0746682411727513	5.960420210302873	9.192663947105645	0.8863473988729389	0.9713400464756009
ID306560	306560	1	0.9776800274848938	71.54160986368055	34.10369495604575	0.0	47.0	47	1.337283459578068	1		21278.357021996606	21514.0	13662.0	26854.0	1.2575509E7	2756.892356845748	-0.981084621383441	-800.644467950129	0.0024789674687263077	-0.005269965683395614	1.3724172875917744	1.3262199279371165	1.246783430591089	1.0348338602681955	5.618195126457726	8.912039963874458	0.8888990295439368	0.9720394736842104
ID319872	319872	1	0.9935686588287354	71.41742722689696	37.44315676070056	0.0	185.0	185	1.3451797611989664	1		21189.9314381271	21406.0	12889.0	28017.0	1.2671579E7	3148.9161290174447	-0.9810191245357633	-695.600183468953	-0.004213736513889591	0.0021820496701072277	1.429970440032113	1.2805892383191548	-0.5299686689609298	1.1166503647250927	5.684738892760956	9.170786146662003	0.8493902143907505	0.9684210526315792
ID318350	318350	1	0.9847851991653442	70.63537052131588	33.90085319054441	0.0	169.0	169	1.3735610322843168	1		21109.519230769227	21403.0	13426.0	27129.0	1.317234E7	2844.6335366609237	-0.9810550593600263	-768.5677290357143	-9.618737398781173E-4	0.0013141885661921771	1.4311410989514395	1.3376547624975699	-1.3204280359981186	1.069888239532986	5.927148327151245	9.092414310620718	0.9009428146260954	0.9772727272727277
ID319368	319368	1	0.9565215110778809	71.28190280743502	35.169147037124525	0.0	180.0	180	1.2982470073013375	1		21189.905187835408	21285.0	15164.0	28953.0	1.1845157E7	2611.213117727405	-0.9810559997565607	-840.5020902655242	0.004171610626640823	-0.006139392460508448	1.3875150293240501	1.237678853059123	-0.4829729459622765	1.121062241545602	5.29498254727065	8.792973209590563	0.860603082080639	0.9695387293298515
ID309129	309129	1	0.9812487363815308	69.58615703300343	33.73245960032906	0.0	76.0	76	1.3513516298403576	1		20973.391735537178	21235.0	14426.0	27604.0	1.2688902E7	2771.875549130111	-0.9809784148184285	-780.4366959377999	0.009311576732763187	-0.00440047998464684	1.431982352590191	1.3057156858203736	2.2677907442443535	1.096703032781968	5.737023280570619	9.48613507217718	0.8011574356316055	0.9617529880478085
ID305547	305547	1	0.9634716510772705	69.09224463182896	34.73025015609299	0.0	35.0	35	1.2151772871814124	1		21239.35772357722	21370.0	14120.0	27309.0	1.0449764E7	2469.9425189518015	-0.9809373753624648	-884.99968232385	-0.005897101427353854	-0.00937806669512419	1.3069218503216176	1.14565903100854	2.4988538038621715	1.140759872656977	4.639051136567472	8.260778348365857	0.8542737959705655	0.9634748272458045
ID310678	310678	1	0.984626829624176	70.01440929045026	33.68622683856915	0.0	92.0	92	1.3423649856492368	1		20960.88907563023	21210.0	13670.0	28144.0	1.2471729E7	2865.7615333670456	-0.9811363501259184	-760.8574295011853	-0.014694619294884739	-7.445833151687111E-5	1.4145717534551216	1.3036039087668028	1.992605662886147	1.0851238968693286	5.6609732619383415	8.857202127702019	0.9067923679928297	0.9786359901396877
ID314783	314783	1	0.9936812520027161	70.22451003575564	33.657507194298375	0.0	133.0	133	1.3591662025486078	1		20912.396072013085	21177.0	13408.0	26258.0	1.2777474E7	2976.098581609817	-0.9811329259763173	-730.8189089179463	-1.864926714479677E-4	9.072259243203637E-4	1.399630101377898	1.3373042741605448	1.1168637059779087	1.046605569444154	5.803567046873817	9.239710479580244	0.8542562086964118	0.9629337539432176
ID303512	303512	1	0.9807325005531311	63.4662645866056	29.215629146579868	0.0	10.0	10	1.2906497279808724	1		21335.662431941928	21488.0	12606.0	27691.0	1.175595E7	2979.6468159261417	-0.9809607266324467	-737.8576575327269	2.4679188261757256E-4	-0.0022510340675167668	1.391585044357261	1.2250479184057175	-0.7236070396881549	1.1359433565409227	5.233191907131932	8.719557899468485	0.8649432095617476	0.9632545931758529
ID330649	330649	1	0.98260897397995	72.58285234531988	35.74489563628707	0.0	288.0	288	1.325350800069083	1		20956.613126079465	21201.0	12783.0	25980.0	1.2133879E7	2801.2741068477944	-0.9810999388048387	-776.6860825053037	0.0026027915111585566	-1.887789329980645E-4	1.3925402235956759	1.2805531348942116	-1.3296991337518316	1.087452121782292	5.518379477002897	9.147246742681657	0.8287826247974142	0.9626865671641798
ID305051	305051	1	0.9283030033111572	66.03767349604215	36.49348036837201	0.0	29.0	29	1.265195296092269	1		21181.132325141785	21233.0	15355.0	28051.0	1.1204819E7	2424.566297806042	-0.9809595141895077	-900.1567939531353	-0.005020961414555255	0.008610075211448298	1.3347365090611834	1.2294798719201996	-1.2165108727757583	1.085610703798342	5.028807482057772	8.413557870652152	0.892720486654262	0.9662100456621002
ID326555	326555	1	0.9135188460350037	73.60267411066982	37.31946211880529	0.0	250.0	250	1.0209967171240426	1		21647.9534883721	20930.0	16823.0	31884.0	7446896.0	3293.57164378695	-0.9804421379413281	-658.9922641447411	0.012603163757165704	9.735754837151024E-4	1.0800627084132128	0.9850198443275361	-0.8306186602715473	1.0964882734424113	3.2749039273513976	7.31748210908804	0.768572939648512	0.927321668909825
ID320935	320935	1	0.9814353585243225	71.87893532404904	38.606669343436316	0.0	196.0	196	0.9598942298516764	1		22180.421052631595	20499.0	16926.0	37375.0	6742848.0	4825.867861246181	-0.9796552346730131	-442.63416720332543	0.009457478859577885	0.03334810048900807	1.0471373343490766	0.9391436452278831	1.4782258085200781	1.1149916625320815	2.894653834190159	6.726337151923704	0.8039873849527779	0.9383667180277352
ID307616	307616	1	0.9760262966156006	71.22796656188471	34.44297270308135	0.0	60.0	60	1.3327502822635355	1		21280.655290102386	21545.0	12986.0	26855.0	1.2470464E7	2855.0723907084443	-0.9810871431756653	-773.300547985512	0.0037571488531747826	0.008152273502842448	1.3864038278032913	1.3073623899041087	-1.1683755578743877	1.0604587056424195	5.580170117141602	8.789964607736607	0.9075760990194204	0.9742738589211616
ID321440	321440	1	0.8997499942779541	72.65789437964148	37.15762431229193	0.0	201.0	201	1.0053168596819355	1		21488.127976190484	20806.0	16793.0	31336.0	7220011.0	3393.933804179937	-0.9804959132791753	-636.5688436026893	5.582250022132773E-4	0.0012524973187297529	1.1144110214096272	0.9257081415210756	-0.8920797642070423	1.2038470565663222	3.1750882778965805	6.99760929312574	0.8148286450290155	0.9502133712660031
ID329123	329123	1	0.8897078037261963	73.27892378632563	35.01543488363428	0.0	274.0	274	1.2765051943389945	1		21052.800373134316	21120.0	16003.0	28133.0	1.1284301E7	2404.9313727709923	-0.9810154369003116	-904.7162992829046	-0.006646518553502254	-4.709072075604428E-4	1.3053704574057843	1.2273996446245752	1.3068719538215543	1.063525203973037	5.119116879183538	9.829835001661081	0.6657519594547514	0.9406113537117905
ID308652	308652	1	0.9937200546264648	69.46753356991768	33.96051037507855	0.0	71.0	71	1.373561032284317	1		21080.510433386826	21310.0	13501.0	26961.0	1.3133158E7	2846.798034234349	-0.9810481272366461	-766.64205966227	0.003218349104539796	-0.006852852334607563	1.4619057133445663	1.3072080672385498	-0.8035058739993642	1.1183420221945326	5.927148327151247	9.219943402424612	0.8761917293831337	0.9674166020170673
ID316332	316332	1	0.9936923384666443	70.1719817686972	33.62931593918723	0.0	148.0	148	1.3948747701135313	1		21078.736349453986	21189.0	13225.0	28977.0	1.351147E7	3129.882490416737	-0.9811009897508068	-699.2318274925439	-0.0019916606669864285	0.005407544909424588	1.4466424627529846	1.377542500147545	-1.214097017287668	1.0501617645902313	6.112520247567343	8.941812561717816	0.9606806668326903	0.9930501930501929
ID325551	325551	1	0.9755375385284424	72.0311489337058	39.80271091978797	0.0	241.0	241	1.337849026725188	1		21170.53794266443	21364.0	13264.0	27756.0	1.2554129E7	2858.7634031038956	-0.9810404931388212	-766.3789577135632	-0.00828644537937522	0.0053197032752092446	1.447753536023335	1.255508137246049	-0.7950271087620719	1.153121587247515	5.6229482526222485	9.024693185118757	0.8675790549970359	0.9793046357615893
ID314281	314281	1	0.9936560392379761	70.19670659909515	33.62070811853613	0.0	128.0	128	1.3752122783611567	1		20967.972668810293	21093.0	13197.0	28364.0	1.3042079E7	3098.4863201089615	-0.9809903007783597	-698.4355273628896	-0.0034978046699049884	0.0029375825893360745	1.4311681686588824	1.3744467427817577	-0.9708233310850466	1.0412685512734567	5.941407705644769	8.988212998039835	0.9241713651397696	0.9858044164037855
ID331179	331179	1	0.9753970503807068	71.59393456747546	38.33503024796178	0.0	293.0	293	1.3602789053158555	1		20997.921568627436	21324.0	14477.0	26661.0	1.2850728E7	2703.7145764713027	-0.9811191882497224	-807.1357241608861	-0.013935267359293853	0.006521342423598572	1.4383503334443617	1.3205109647621613	-0.7435675118157113	1.0892377055751479	5.813073299202882	9.100417186712964	0.8820497054378501	0.9714058776806987
ID304555	304555	1	0.9673076272010803	67.31542364826394	32.150863194929954	0.0	23.0	23	0.9985215495545136	1		21843.981818181815	20832.0	17083.0	33818.0	7208514.0	3929.8085770881958	-0.9803411156171133	-554.3815325403151	0.004352076052824762	0.0032537629544326647	1.182488072057357	0.8586471498520674	-0.7667624316596257	1.377152503517985	3.132310142415927	7.069809096652657	0.7875157477362549	0.9536903039073806
ID317872	317872	1	0.9695116877555847	70.56951582492069	33.86592342620772	0.0	164.0	164	1.3184836512685407	1		21048.506968641093	21284.0	14738.0	27150.0	1.2081843E7	2623.8058024806473	-0.98111135007643	-833.3683168058438	0.00315557460763439	-0.0045640603893582505	1.3903680067229724	1.269871308740891	-1.2016777546752822	1.0948889050037336	5.461341963028692	8.676307126878951	0.9116736466241006	0.9696202531645559
ID318898	318898	1	0.9842675924301147	70.98842030395255	34.40205405018068	0.0	175.0	175	1.3580525881030985	1		21138.462295081983	21464.0	13977.0	27164.0	1.2894462E7	2778.125761761963	-0.981159175956543	-792.4850200037471	0.0010831648838611095	0.022318571613800357	1.4345962120452067	1.3225433241557396	-1.223392595484808	1.084725306039405	5.794060794544817	9.05789111376777	0.8874394288130044	0.9713147410358568
ID310195	310195	1	0.9885507225990295	70.31069888204894	33.579857752773535	0.0	87.0	87	1.3828920237073845	1		21041.11356466876	21192.0	13181.0	28269.0	1.3340066E7	3086.2210034068235	-0.9809465991348019	-702.0120303223385	-0.0012739301467084585	0.003556089272884762	1.4483903538360874	1.3598045737787665	-1.3401382371318429	1.0651459641815657	6.007951471947998	9.110564012671613	0.9095901574849232	0.9760617760617765
ID315324	315324	1	0.9856871366500854	70.88050888661112	33.33723004143061	0.0	138.0	138	1.3625015847480975	1		20988.57980456027	21312.0	13692.0	27147.0	1.2886988E7	2804.4416261650053	-0.9809858466379786	-772.2401775511223	0.009867991543472822	0.008226781556416193	1.435635638920852	1.3238806801512455	-1.1971895856064234	1.0844146760694773	5.83208580386094	8.940167400024269	0.9169432698985254	0.9761336515513128
ID307135	307135	1	0.9904715418815613	70.65901459348379	33.55891586362819	0.0	54.0	54	1.3591662025486104	1		21327.25122349102	21612.0	13781.0	27457.0	1.3073605E7	2964.3619339321103	-0.9809975362547887	-742.8338002649961	0.005282551871028976	-0.005478338068209506	1.4351184677305386	1.3108182776384767	-0.6252876914059833	1.09482640897867	5.803567046873841	9.321973250115192	0.8392457784820612	0.9629337539432179
ID303035	303035	1	0.9882782697677612	64.83603315249808	29.2961317400366	0.0	4.0	4	1.3418013219730565	1		21315.28595317724	21386.0	12978.0	29708.0	1.2746541E7	3050.8428684342407	-0.9810808180460698	-724.6090423268532	5.541199212229877E-4	-0.0027691714653148903	1.4884346373855628	1.246062155620539	-0.7619258223819841	1.1945107478561712	5.656220135773858	8.745099450420419	0.9294085473186214	0.9867330016583749
ID313285	313285	1	1.0	70.27594366357488	33.66095091532835	0.0	118.0	118	1.3905293552858649	1		21030.51491365779	21164.0	13104.0	28486.0	1.3396438E7	3174.9816072136773	-0.9810146947345171	-684.5365098653632	-0.003764598146542111	-0.0017012998655055263	1.4163642361287594	1.3911842661769847	-0.9713445988476533	1.018099665561177	6.074495238251217	8.98336561766976	0.9458927763642102	0.9838337182448038
ID315847	315847	1	0.9769938588142395	70.13954185389754	33.49320689261806	0.0	143.0	143	1.3276319563182886	1		20900.068493150666	21167.0	14437.0	27783.0	1.220564E7	2687.615148998398	-0.981120458962211	-808.2422040492148	0.006007437756556866	7.581546781914967E-4	1.4119173076888096	1.2676265368652335	1.7147704066722167	1.113827508834265	5.537391981660932	8.520020659260979	0.9585920785848272	0.9923339011925043
ID323015	323015	1	0.8942341208457947	72.82023374062331	35.920687853522054	0.0	217.0	217	0.9171748355330026	1		21975.833333333336	21203.0	17434.0	29767.0	6197185.0	2867.4308557203067	-0.979940315946902	-748.7863711306743	0.016235199522637443	-0.011318776541376804	0.9504576821519785	0.8619304897794863	-1.325709036222293	1.1027080413353758	2.6427381474707943	7.130881803912125	0.6530967488062062	0.9376053962900509
ID327111	327111	1	0.9557349681854248	72.6171963955999	37.07117531586356	0.0	255.0	255	0.9270195701905787	1		22701.894736842096	21491.0	17157.0	33571.0	6470040.0	4040.0987179588183	-0.9790825841252744	-526.0310968546306	-0.0018930383810852127	0.00934825826071304	0.9755462748199965	0.9053762414099161	-0.851522361353364	1.0775037274015569	2.6997756614449973	6.445273831093257	0.8166854065806081	0.937293729372938
ID304065	304065	1	0.9765743017196655	65.5177173957336	33.529521105705925	0.0	17.0	17	0.9551539824614034	1		22435.269102990045	21238.0	16977.0	34459.0	6753016.0	4244.433973728675	-0.9795312499933694	-505.9044164220456	0.009191496772237242	-0.0021900891028577766	1.0612626003462688	0.8838932751946198	-1.0058374985094383	1.2006682595391338	2.8661350772030683	6.278826985687744	0.9135861057391255	0.9788961038961033
ID322509	322509	1	0.9707657694816589	72.26515455799981	36.073110247175585	0.0	212.0	212	0.9932041661137168	1		22123.141104294482	20866.0	16683.0	34883.0	7212144.0	4376.736037631837	-0.9798153186420561	-490.73694750976625	0.007005990235915821	0.001068113815443345	1.0656246254163064	0.9388777118405205	-0.530650068687733	1.134998319778322	3.099038259264336	7.488334873097724	0.6944904640356672	0.9196050775740476
ID306645	306645	1	0.9883849024772644	71.13956408372191	33.53741392376843	0.0	48.0	48	1.3429284127404297	1		21321.794957983217	21569.0	13599.0	27359.0	1.2686468E7	2962.7573143973395	-0.9810836930248147	-746.4958253384825	-0.002635322879945844	-0.007305672481447346	1.3794126957901591	1.3498611078731	2.81903479994915	1.0218923174722931	5.66572638810289	9.290213743796395	0.8249242096722553	0.9620661824051655
ID308178	308178	1	0.9594960808753967	70.53708594640345	33.810318337064636	0.0	66.0	66	1.2935770389038754	1		21167.023508137405	21310.0	14663.0	26965.0	1.1705364E7	2560.2586488642214	-0.9812145783924182	-863.6723009708853	-0.006139585543162747	-0.00982052824245618	1.3292622365832094	1.2781039922434063	-1.468691830678757	1.0400266681352015	5.256957537954503	8.69505165891873	0.8737757750872034	0.9676290463692031
ID313810	313810	1	0.9873100519180298	70.15225011907383	33.36188756140723	0.0	123.0	123	1.3361516071030974	1		20936.984745762693	21187.0	13494.0	27924.0	1.2352821E7	2816.190276861361	-0.9810599428387632	-770.1873758495958	0.010327373604105477	-7.23571904415249E-4	1.3766177755404891	1.316819802583204	1.01801102768236	1.0454109004436138	5.60868887412867	8.88870397389289	0.8920605375860589	0.9672131147540983
ID317395	317395	1	0.9853397607803345	70.09541275335394	33.620685368533536	0.0	159.0	159	1.3474273479980559	1		21025.409015025045	21298.0	14420.0	27886.0	1.259422E7	2783.6489955488764	-0.9810480556995552	-781.981514542654	-3.521143631282757E-4	0.00218146849236305	1.4079625273806897	1.311459209759946	-1.18753703775506	1.0735846886449545	5.703751397418985	9.123750167472116	0.8610407051715696	0.9646302250803858
ID331740	331740	1	0.9840421676635742	72.82959786191333	39.84556522591025	0.0	298.0	298	1.3412374214135965	1		21100.60906040268	21281.0	12936.0	28230.0	1.2575963E7	3043.9562215712203	-0.9810033764152785	-715.9466636580171	-0.014223156396979079	0.0039490781968154155	1.471826694307675	1.2476705933348586	-0.7232190324209417	1.1796596811452267	5.65146700960933	8.989884478804267	0.8787449429235127	0.9682410423452769
ID312286	312286	1	0.9904950857162476	70.25228115337005	33.6240824417337	0.0	108.0	108	1.382892023707384	1		21005.609177215218	21162.0	13328.0	28092.0	1.3275545E7	2903.36838655749	-0.9810164882979047	-747.7611288717604	0.003771979221855241	3.3445946523141454E-4	1.4256422773487685	1.3522117906690216	-1.1837155790665028	1.0543039834339976	6.0079514719479965	9.047450027079336	0.9223248164846466	0.9760617760617762
ID318430	318430	1	0.9823964238166809	70.59558580845348	33.919933167537714	0.0	170.0	170	1.3558226151896646	1		21081.80459770115	21347.0	13458.0	27117.0	1.2838819E7	2753.3299341992715	-0.9810105369999206	-791.1166255622238	0.008110832855163072	0.006285292522242546	1.4060725553003601	1.324432630625221	1.8572845190215361	1.061641432555614	5.775048289886733	9.090557795490307	0.8781817741912789	0.9712230215827331
ID306143	306143	1	0.9726144075393677	71.25194808263562	34.046079650573226	0.0	42.0	42	1.316761268232436	1		21259.331588132623	21478.0	14370.0	27364.0	1.2181597E7	2766.5140681293856	-0.9812000957239133	-802.1372086996229	2.0882672431750293E-4	-7.919729197143967E-4	1.3322318392047192	1.3124022440824246	0.680200685210439	1.015109388308124	5.4470825845351545	8.89181394060284	0.8657511768824983	0.9622166246851389
ID312799	312799	1	0.9890711903572083	70.26581647227117	33.58705892288963	0.0	113.0	113	1.362501584748094	1		20980.43371522093	21197.0	13775.0	27299.0	1.2819045E7	2895.7267736525664	-0.9810515053563397	-750.2464880016521	-0.008737955713437618	0.00347192177025007	1.4148911955863726	1.3481428523416195	1.5099851227918124	1.0495113282163062	5.83208580386091	9.02815708251438	0.8991570529285279	0.9738095238095237
ID303576	303576	1	0.9609666466712952	64.33037007128293	29.61531281515483	0.0	11.0	11	0.9253860542602922	1		22748.074468085128	21583.0	17907.0	32760.0	6414957.0	3899.9836223016696	-0.9791565354420603	-548.0170525140169	0.004002056969597114	0.0035765682339816323	1.0033366300020001	0.8768748158421535	-0.9371350401432034	1.1442187777264332	2.690269409115952	6.3879116840270855	0.8284910686883815	0.9609507640067912
ID311257	311257	1	0.9895427823066711	70.2470932730056	33.516676443664515	0.0	98.0	98	1.374662083388802	1		21038.27955271567	21272.0	13142.0	28231.0	1.3169963E7	2918.332249783298	-0.9809280473321739	-741.5620134464519	-0.0043641363399272125	0.0011724817732806526	1.4323438282282015	1.3422432222013583	-1.241142171844747	1.0671268847080284	5.93665457948026	9.318933461222938	0.8590515443465913	0.9600307455803228
ID309723	309723	1	0.9786231517791748	70.25828600389924	33.15610337669064	0.0	82.0	82	1.2871281669074104	1		21007.384615384613	21212.0	13467.0	26816.0	1.1470032E7	2648.8850592851645	-0.9811704154829164	-826.4994640368034	0.002575600308670704	0.009591800059312495	1.3236159125319393	1.2786521594448694	0.6173036702783384	1.0351649608182658	5.204673150144824	8.608677146666206	0.8825320455786833	0.9622144112478029
ID319972	319972	1	0.9925448894500732	71.8233025483538	38.21204218097477	0.0	186.0	186	1.34742734799806	1		21224.24166666667	21432.0	12946.0	27883.0	1.2734545E7	3073.4045903890133	-0.9808856477497385	-708.7633251240754	-0.0018852817279398446	0.003857898000181832	1.4551007009610544	1.2736728462743612	-0.51506172323588	1.1424446279257585	5.703751397419019	8.841610430787773	0.9168698694949344	0.9779951100244496
ID322020	322020	1	0.9708549976348877	73.069884101482	35.13326693920413	0.0	207.0	207	1.1212830228167896	1		21617.249400479614	20896.0	16390.0	34894.0	9014393.0	3595.2977744115087	-0.980493256948194	-604.4430811984262	-0.001953460082121851	0.026963483365820697	1.3729467265695683	0.9313250270104063	2.5534528933916074	1.4741864405564047	3.949847842712656	10.935158908437957	0.41508786099260514	0.8602484472049694
ID311782	311782	1	0.9920510053634644	69.97119100390451	33.613375329760295	0.0	103.0	103	1.3591662025486084	1		21054.18464052289	21232.0	13169.0	28173.0	1.2885161E7	3134.164435261753	-0.980971325200237	-692.6190197588719	-1.0795520710036909E-4	-0.01093756841410108	1.4230751085446973	1.3353526883425948	1.5487279619008927	1.0656923230603454	5.803567046873822	9.09997360883311	0.8806931217187978	0.9629337539432166
ID323552	323552	1	0.9078956246376038	72.54355618388554	36.450173384066375	0.0	222.0	222	1.2064303960872986	1		21006.30977130976	21151.0	16653.0	26601.0	1.0104035E7	2098.2993862312624	-0.9811187495509187	-1040.406675333088	-0.0050102177460737175	0.0031587638159164006	1.223812423844175	1.2173361954761996	2.4704247022285895	1.005319999842313	4.572507370264247	8.413934461560736	0.8116448334534601	0.9524752475247528
ID320481	320481	1	0.9849460124969482	71.25838987669826	40.63968198851186	0.0	191.0	191	1.392160475324978	1		21180.369734789416	21463.0	13998.0	27455.0	1.3576617E7	2798.8436226449085	-0.9810539556960199	-783.7169564923648	-0.0024095927802259796	-0.0038879609115493596	1.4963602175585293	1.3180334157052607	-0.546522029989884	1.1352976333743774	6.088754616744805	9.243489858531465	0.8955016651866301	0.9808575803981626
ID305635	305635	1	0.990959644317627	69.12670651997102	35.06794044300954	0.0	36.0	36	1.3219216848789097	1		21322.793043478254	21579.0	12471.0	28245.0	1.2260606E7	3119.9818988944266	-0.9811040541793284	-709.6896119110705	0.00456164268714849	0.0014980562939565156	1.4255056838212934	1.2447667078981053	-0.7194659654652727	1.1451990760809962	5.489860720015809	8.793786726256197	0.8921119015127842	0.9738617200674541
ID305133	305133	1	0.8978034853935242	66.22495838380496	36.43811703148114	0.0	30.0	30	1.2935770389038788	1		21162.291139240526	21081.0	15846.0	28501.0	1.1702747E7	2473.072004190431	-0.9809632070582838	-881.8908807816545	-0.006737620510347647	0.0031137596629814105	1.3119173724953972	1.2571917608654861	-1.3736499801121513	1.0435300431751449	5.256957537954531	10.574288164244862	0.5908021272820277	0.9325463743676232
ID309230	309230	1	0.98407381772995	69.71667351181516	33.87133755037845	0.0	77.0	77	1.3636115658566272	1		20966.50243902435	21268.0	14566.0	27420.0	1.2894399E7	2756.354169738193	-0.9810149911781453	-786.1144966665478	0.0012900246420910106	-0.006433270690295952	1.424266346193316	1.335827601867863	-0.901346227388285	1.066205208068609	5.841592056189963	8.939825113151533	0.9185082113643603	0.9761715647339154
ID328693	328693	1	0.8995832204818726	72.54100268792368	34.55929555582653	0.0	270.0	270	0.9567366744871667	1		22007.388157894733	21142.0	17741.0	31062.0	6690246.0	3309.2857744965213	-0.9800837354165858	-654.5148757762634	-0.0074747030054637025	-0.0018644966033693354	1.0499178893570882	0.8940177627919805	-1.4977979985337506	1.17438146427677	2.875641329532086	6.6808387546183505	0.8096225593832562	0.9467918622848192
ID319477	319477	1	0.9859762787818909	71.42628033866532	35.512765576565776	0.0	181.0	181	1.3236373529401566	1		21248.1554404145	21372.0	13552.0	29061.0	1.2302682E7	2885.163980398611	-0.9810496917893442	-762.5274049437786	0.002858102821844462	0.0031561177228665326	1.4160585933139538	1.2562295447844845	-0.604415396577862	1.1272291749489853	5.504120098509347	8.920870027762433	0.8691271997479145	0.9747474747474751
ID307699	307699	1	0.9734670519828796	71.39627586933081	34.19069982192213	0.0	61.0	61	1.3293402546311712	1		21278.372013651842	21515.0	13268.0	26762.0	1.2469126E7	2794.640571327149	-0.9811128856583765	-791.0351893632903	0.0029415295559148333	-0.0018905291517212956	1.3607048247305056	1.311040900215418	-1.2883655664844598	1.0378812930297807	5.551651360154505	8.67589105874395	0.9268380799710801	0.9790444258172675
ID310771	310771	1	0.963630199432373	70.05445501024352	33.488526423773585	0.0	93.0	93	1.3017384891972492	1		20914.960784313702	21204.0	14677.0	26789.0	1.1733293E7	2565.287363162701	-0.9811069786316617	-846.7710031196447	-0.0036972128439407854	-0.004513200279733492	1.3920041070978226	1.242077033711437	1.5657835470879071	1.1207067430740507	5.3235013042577215	8.605878908284769	0.9032682957777667	0.9747606614447346
ID316915	316915	1	0.9846013188362122	69.99922330519024	33.59072299452919	0.0	154.0	154	1.3502315702779637	1		21037.30666666667	21272.0	13714.0	27809.0	1.2622384E7	2839.995102623788	-0.9811205907223887	-769.9039206764229	2.1367953687138978E-4	2.982574068787714E-4	1.412037491514996	1.3117858362840655	-1.4455990199456294	1.0764237975879631	5.727517028241565	8.955864692484239	0.8973486339645295	0.9780844155844157
ID321533	321533	1	0.8992551565170288	72.40754192574647	37.46956017278029	0.0	202.0	202	1.2428754388359136	1		21094.553606237823	21117.0	15772.0	28508.0	1.0821506E7	2517.610181293521	-0.9810329276249254	-866.7525577441457	-0.00511101974381889	-0.033004514105846726	1.266360251674458	1.1714576441013644	-1.0980272586029334	1.0810124105220162	4.852941813970676	11.676117927135564	0.44731967732016725	0.8979771328056284
ID309760	309760	2	0.976432740688324	38.67535420009649	66.85450511748044	0.0	82.0	82	1.403525239201061	1		20079.71319018403	20239.0	13884.0	26763.0	1.3091973E7	2396.3404829532255	-0.9807938158729428	-855.8065519411476	-0.031972201303160204	0.15734037500517487	1.7787580431323156	1.1928798762970299	1.5781528649802894	1.4911459891954792	6.18857026619963	13.525851210365207	0.42508030055369006	0.7731591448931127
ID320512	320512	2	0.9330291152000427	37.00891484554615	67.54624527614038	0.0	191.0	191	0.9343350506923743	1		20710.54671280276	20442.0	16408.0	26902.0	5985348.0	2617.57382737029	-0.9801132217884985	-779.8919492210669	-6.549611412046978E-4	-0.010812979975992173	0.9712119767370689	0.9279794232479326	1.3167406919510842	1.0465878363313512	2.742553796925635	6.592726543608555	0.7929300829404186	0.9366883116883116
ID331779	331779	2	0.9289938807487488	37.16891464091178	66.83403450295975	0.0	298.0	298	1.3133097255508428	1		19760.235087719302	19883.0	13473.0	27321.0	1.1263334E7	2419.669605363134	-0.9809632231910865	-841.63801072318	-0.003267480941462968	-0.01925032476821088	1.4803720359304355	1.1877530173678286	-1.3414021885382372	1.2463635236314348	5.418563827548066	10.154449798815488	0.6603607676567261	0.9054805401111993
ID312835	312835	2	0.9582967162132263	38.61123909091272	65.70491533213963	0.0	113.0	113	1.3011572261679603	1		19844.983842010784	19932.0	13062.0	28116.0	1.1053656E7	2618.1302134322223	-0.9809740743242275	-781.630030388168	0.005232403686850757	0.014586266841297407	1.382527704516167	1.2486730992371105	-0.6300831129707981	1.1071974765539807	5.31874817809323	8.956317207394891	0.833221292111219	0.9523404255319144
ID329730	329730	2	0.967951238155365	38.06115950678269	69.4503156010894	0.0	279.0	279	1.3224938215362432	1		19645.44845360825	19841.0	12748.0	25812.0	1.1433651E7	2445.4284194851184	-0.9809249401890628	-826.2412170798747	9.031893880329774E-4	0.009703953418421373	1.3786231109067306	1.3081314277987348	0.8154451226832281	1.053887309493524	5.494613846180316	8.638081363869773	0.9253637006162497	0.9838297872340429
ID305166	305166	2	0.9603864550590515	37.2095239585173	69.3752995037615	0.0	30.0	30	1.3098490878478197	1		19980.449557522115	20108.0	13564.0	26839.0	1.1288954E7	2439.2936186165416	-0.9809255937641269	-842.4734240855107	0.010172281203872988	0.0025075419408080724	1.3774152988137318	1.288862679883043	-0.8150404235414369	1.0687060152433963	5.390045070560973	8.994529411836904	0.8372311304875618	0.9426433915211977
ID320008	320008	2	0.9285438060760498	37.670391670461086	67.11033605519609	0.0	186.0	186	1.3372834595780692	1		19870.228426395945	19983.0	14534.0	27072.0	1.1743305E7	2267.6094087791653	-0.9811012536570048	-909.7989677886752	0.0015252005265098559	0.0015803340560390361	1.4902381178565947	1.1977467132670185	-0.530871008489271	1.2442013836061931	5.618195126457737	9.076364959155628	0.8570038673729262	0.9570850202429151
ID323595	323595	2	0.8877976536750793	38.27217422856903	67.85421808225242	0.0	222.0	222	1.308115335813483	1		19884.431095406355	19871.0	14748.0	28054.0	1.1254588E7	2245.5324357538275	-0.9810051838354338	-914.6607451028275	0.007951391941604132	-0.04911443539707075	1.5278869952549188	1.12459468051064	-0.7412245854730906	1.3586112594460766	5.3757856920673905	14.9160865936073	0.3036281400434939	0.8160173160173151
ID310804	310804	2	0.9478855729103088	38.656288332234475	66.7261435494488	0.0	93.0	93	1.3834389456285947	1		20021.290679304904	19959.0	15057.0	26640.0	1.2673477E7	2286.597098737364	-0.9806912895469736	-889.4293702986644	-0.016738509655609395	0.1352223428224521	1.8059713335062553	1.0905679457606188	1.553075573575897	1.655991578082443	6.01270459811254	15.34899896853829	0.3207152549829642	0.8011399620012669
ID316948	316948	2	0.9341636300086975	37.84479241188003	67.38947557270092	0.0	154.0	154	1.3350187950239913	1		20027.732538330503	19988.0	13174.0	25769.0	1.1756279E7	2283.6822568354783	-0.9808100012374823	-896.4705764370631	0.03873533586188584	0.14495131869672503	1.5557153239129116	1.228521563122222	0.8479159386504709	1.2663313128661284	5.599182621799664	14.07102845256927	0.35537167900909045	0.7507966857871264
ID328214	328214	2	0.8938741087913513	37.63531850334174	68.12993219435408	0.0	265.0	265	1.0090722588610614	1		20177.98502994011	19845.0	15526.0	27137.0	6739447.0	2967.5033393147673	-0.9808548223105045	-696.7258193462786	0.0027958238848548	5.821771702752901E-4	1.0732511583645015	0.9679472173293285	0.6087021618089585	1.108790995159548	3.198853908719145	6.97501969725995	0.8262536549637328	0.9573257467994305
ID305681	305681	2	0.9222184419631958	36.07657598611077	69.42676624172123	0.0	36.0	36	1.2507629384065317	1		20069.532038834965	20133.0	13597.0	26609.0	1.0335809E7	2263.2459422217444	-0.9810113270443693	-916.2519220514376	-0.02803568986186051	-0.003227072860394422	1.3548872398025629	1.0997664210955587	-0.7491108374064185	1.2319772760954635	4.914732454109388	11.0438365291699	0.5063721428471369	0.9232142857142852
ID306193	306193	2	0.9845420122146606	35.232933258842365	69.25545259124597	0.0	42.0	42	1.3213493004897106	1		20067.003466204515	20317.0	12774.0	25847.0	1.1578661E7	2591.184314033549	-0.9810105963319734	-800.1595393320725	0.006358638880013656	0.008827630725341968	1.370700337647596	1.306502848938229	0.4057508590767218	1.0491368914821264	5.485107593851282	8.69821186307006	0.911034978637061	0.9771380186282812
ID322066	322066	2	0.9559985995292664	36.676827844816344	68.58932711157311	0.0	207.0	207	1.276505194338996	1		19928.605555555558	19910.0	13317.0	26980.0	1.0761447E7	2520.243735814	-0.9808750919237733	-811.1080523817146	-0.007173667411514598	0.029284995346873333	1.4500912436740443	1.1730261122838401	2.4246414733519632	1.236196900042377	5.119116879183552	8.60016973802637	0.8697428432656167	0.9650537634408607
ID327709	327709	2	0.9588602185249329	38.5463588885961	69.21889968301977	0.0	260.0	260	1.2782818203822568	1		19705.28385899815	19962.0	14118.0	25108.0	1.0621148E7	2273.7183364588923	-0.9812436894402853	-906.7874243978545	0.004669686461745891	0.0037460395621099585	1.303715975261058	1.2775557296483022	0.3309502496026845	1.0204767940886286	5.133376257677116	9.020265994732545	0.7928194074911661	0.9557522123893805
ID307737	307737	2	0.9456712007522583	37.06970298948782	69.85618848731464	0.0	61.0	61	1.2294120877052548	1		19892.5843373494	20087.0	13126.0	24915.0	9906507.0	2173.952010967955	-0.981132987178489	-951.691046888407	0.007644091836632492	-0.005262389700146467	1.3285482363869892	1.1584231170246246	2.291890017908449	1.1468592234237571	4.748373038351332	8.829467984760006	0.765395002140669	0.9505233111322544
ID330267	330267	2	0.9742909073829651	36.68584185134771	68.01376272150385	0.0	284.0	284	1.3127335861392337	1		19749.088028169022	19895.0	13195.0	26587.0	1.1217482E7	2541.6456151781827	-0.9809761754106572	-801.3507951061813	-0.016544923672827196	0.013968204867228044	1.3835698881602936	1.2983933804331451	1.4746036715537747	1.0656014648647805	5.413810701383509	9.268400027013161	0.7919602619578433	0.9595619208087617
ID309275	309275	2	0.9720519781112671	38.38839075110452	67.6754848933662	0.0	77.0	77	1.3213493004897094	1		19897.384083045	19870.0	14149.0	27555.0	1.1500688E7	2668.865109331794	-0.9807821480029398	-760.9691712207122	0.015295208484051125	0.04548629773346245	1.458065506142956	1.2484278772491588	0.7399869862773385	1.1679212974286683	5.485107593851272	9.381259606511382	0.7832000497054783	0.9209896249002391
ID303142	303142	2	0.9528183937072754	37.15522254780666	67.4054303350919	0.0	5.0	5	1.277097677635852	1		20015.95378927913	20134.0	13062.0	25816.0	1.0828631E7	2203.342222979517	-0.981037834014421	-939.9876353809354	-0.009235389483591532	-0.006025457722129404	1.32375025342106	1.2598944797396157	-0.8764931506752391	1.050683430008076	5.12387000534808	9.062549078528827	0.7839840442708059	0.9565217391304347
ID304674	304674	2	0.9642152190208435	36.77970403502766	66.51540057756593	0.0	24.0	24	1.3299091997694097	1		20116.68600682596	20173.0	13735.0	28005.0	1.1788378E7	2599.0194614640377	-0.9810897972795615	-803.136708057715	0.007827510985524125	0.0014601158441892759	1.3682210509743844	1.3095674054983708	2.4998541138514803	1.0447885654680695	5.55640448631902	9.036061570574109	0.8551560140838629	0.9637262984336357
ID328739	328739	2	0.910561203956604	38.227638134844476	67.78483036770155	0.0	270.0	270	0.9221103411336715	1		20774.44483985765	20305.0	16590.0	27260.0	5837619.0	2723.596479575055	-0.9799452715037836	-745.4211196107954	2.711925057254907E-4	0.019117131068813947	1.041704226305413	0.8494772339356105	0.606098393830709	1.2262885745380354	2.6712569044578904	6.4353923219993785	0.8105418917540645	0.933554817275748
ID308777	308777	2	0.9000316858291626	38.217030624980275	67.98826068704858	0.0	72.0	72	1.2663905682493377	1		20054.281368821285	20039.0	15021.0	26207.0	1.0548552E7	2442.692853762758	-0.9806901767748258	-833.9149600183359	0.0670446678944126	0.019395490865229945	1.470297471392441	1.0087615122874731	0.6177173005644607	1.4575273278005882	5.038313734386765	16.734974695372983	0.22607104999475233	0.8097784568372796
ID321578	321578	2	0.9793201088905334	36.23179980961578	69.35380203388205	0.0	202.0	202	1.284775096992724	1		19886.43589743589	19924.0	12178.0	26531.0	1.0857994E7	2542.66865957739	-0.9808774504602397	-802.3542107516331	-0.004337786445658024	-0.0037775220047451233	1.3450173053627397	1.244764974041075	-1.1113973024591401	1.0805391647518807	5.185660645486792	8.660817811511885	0.8687526671871796	0.9620811287477956
ID319019	319019	2	0.9734305739402771	38.5206723217817	66.03510265859354	0.0	176.0	176	1.421200552234994	1		20177.194902548723	20274.0	12181.0	26260.0	1.3458189E7	2344.6260241640225	-0.9806622536064511	-872.8322864385266	0.09921314114617931	0.06897574325680837	1.8775433513797886	1.1413541126266977	0.7591134135100576	1.6450138748427816	6.345423429628643	15.527311371469667	0.33073331791274774	0.7941701368233183
ID324148	324148	2	0.9569079279899597	38.339010272736076	67.81343302833298	0.0	227.0	227	1.2759124359163485	1		19761.20074349443	19853.0	13900.0	25919.0	1.0631526E7	2266.5845708869306	-0.9810909111994832	-904.7113704205603	0.008593331692408314	-3.21537258631484E-4	1.3684442968709802	1.2082595951998525	-0.6903992022478644	1.1325747399875872	5.114363753019024	9.001559467187295	0.7931694303399098	0.9539007092198568
ID310325	310325	2	0.9493217468261719	37.67427296372336	66.34711821926668	0.0	88.0	88	1.2841861558217413	1		19791.42725598526	20024.0	13982.0	26756.0	1.0746745E7	2443.610098109039	-0.9811204371354282	-841.7935364664581	0.005432014450203584	0.003172710224268773	1.4231890821534718	1.1891061415085504	-0.3494861811605183	1.1968562203773954	5.180907519322284	8.610890257118806	0.8780507039931963	0.9697508896797158
ID314933	314933	2	0.9249845147132874	37.08365690657273	69.3533885060705	0.0	134.0	134	1.2133082617934499	1		19634.993865030665	19831.0	13857.0	25103.0	9601512.0	2247.7672988724426	-0.9811573606874945	-909.7170791317312	0.011004205196522104	-0.0012068659138065648	1.282963331091066	1.136031364554572	-0.86106989759581	1.1293379488638544	4.624791758073919	10.488190911699133	0.5283246553427722	0.9093457943925227
ID325175	325175	2	0.9835042357444763	38.16670271759167	66.06010033634134	0.0	237.0	237	1.417469661168783	1		20030.423600605147	20229.0	13294.0	26647.0	1.324011E7	2522.4702789467	-0.9809301261893026	-816.9290222383607	0.008396264096718717	-0.08571313608620762	1.8378186946317168	1.1136646366983969	1.4154257679184912	1.6502442782776765	6.312151546477038	15.064222004221632	0.34953757309514477	0.8207663782447475
ID330806	330806	2	0.9591846466064453	37.51369512406189	67.1552450106583	0.0	289.0	289	1.3104264954526106	1		19773.460317460318	19983.0	13398.0	26594.0	1.1211552E7	2503.1997236812854	-0.9809857157595286	-815.0793152823431	0.012096963404999456	0.013302997271407675	1.3605093208365424	1.2836944352024773	1.422835641375321	1.059838917679774	5.3947981967254925	9.058858160395973	0.8261105115945451	0.9626802374893978
ID304176	304176	2	0.8986031413078308	35.58019111384336	65.91380619543074	0.0	18.0	18	1.2847750969927234	1		20128.282331511855	20192.0	14660.0	26420.0	1.1050427E7	2328.8438413291565	-0.9808459752437418	-885.1912510505641	0.021982692923147747	0.02032158785646941	1.3468365006560832	1.2109748446147202	-1.5476400421315415	1.1121919721499982	5.185660645486788	11.286871670015712	0.5115249037461107	0.9340753424657532
ID316465	316465	2	0.9780552983283997	37.31257361840853	70.56258483439109	0.0	149.0	149	1.2604028724445397	1		19718.544761904748	19771.0	12277.0	25900.0	1.0352236E7	2457.380359119376	-0.9809387642965873	-825.8921133316228	0.004478385915085509	-0.009559731976345246	1.400415559145194	1.1450394977964102	-0.9312202976604042	1.22302816788438	4.990782472741633	9.489416051775937	0.696465372915069	0.9349955476402481
ID318002	318002	2	0.9700769782066345	39.456770815191405	65.78750235120965	0.0	165.0	165	1.2871281669074122	1		20251.571167883212	20425.0	13496.0	27094.0	1.1097861E7	2732.298783124585	-0.9805991475274254	-749.2577220776569	-0.009639541932072034	0.02659629751829146	1.410697743690711	1.2430305012296248	2.1428604115001972	1.1348858634564698	5.2046731501448384	9.336146122067332	0.7503571836541841	0.9186241610738257
ID326726	326726	2	0.9324030876159668	37.93278443016011	68.879094629026	0.0	251.0	251	1.2947461101220623	1		19837.280797101463	19956.0	13966.0	26456.0	1.0950179E7	2368.3208718891656	-0.9810291255319451	-866.295672678994	-0.0023313939375386433	0.007534498600354033	1.3386739809618222	1.2616857366786753	-0.8753172562810316	1.0610201431664072	5.266463790283549	9.611440851007652	0.7163940518519492	0.9437819420783635
ID321088	321088	2	0.9684270620346069	35.73915094576478	68.8709453569151	0.0	197.0	197	1.2770976776358525	1		19936.76722532588	20146.0	12327.0	25867.0	1.0706044E7	2500.900753364185	-0.981013747907678	-823.8044378095414	-0.00821997292761335	0.001970575035293391	1.3500304991076102	1.2252537517993634	-0.9545542183769207	1.101837474176271	5.123870005348085	8.973812248393072	0.7995654308953316	0.9325259515570943
ID325696	325696	2	0.9217990636825562	37.328425538341506	65.58118197549528	0.0	242.0	242	1.5124834469334487	1		20166.926023778044	20304.0	13704.0	26283.0	1.5266363E7	2196.388066086755	-0.9807334151356847	-934.7745038708302	0.05997962949545191	-0.11586954453406427	2.275043613839089	1.018601207867022	-1.4683869637235172	2.233497855950015	7.186726760747963	19.865803666982966	0.2288383033905181	0.6894664842681258
ID324674	324674	2	0.9385392069816589	38.30135754001769	66.9490311442942	0.0	232.0	232	1.382892023707387	1		19961.968354430377	20170.0	13956.0	25653.0	1.2615964E7	2251.4493079611366	-0.9810840314354863	-919.7055530013675	0.06584089534138524	-0.12229327787030403	1.892048915103944	1.1363075453737712	2.131582974300148	1.6650852340169782	6.0079514719480205	12.183717610553366	0.5086003222741365	0.7807288449660282
ID331331	331331	2	0.9154782891273499	36.895315138765426	66.02828517359117	0.0	294.0	294	1.3264918685542872	1		19772.027633851456	19917.0	14046.0	26750.0	1.1448004E7	2298.363320015386	-0.981206267962715	-898.2760194909395	0.016522622342545878	-0.08738402023705052	1.69328110550375	1.1136141176549472	1.9095737971595983	1.5205276932636842	5.527885729331921	11.330971314839854	0.5410465607048033	0.8372930165586752
ID313422	313422	2	0.9409940242767334	38.53610591114883	66.98864709499755	0.0	119.0	119	1.3807021695643622	1		19989.695102685622	20012.0	13239.0	27076.0	1.2653477E7	2396.976719915024	-0.9808108957849911	-852.5167680956689	0.0016885452996186615	0.10075039998110018	1.7061008017580437	1.2420875972294771	1.4689596469381436	1.3735752659986022	5.988938967289962	11.349171465122627	0.5842940130763429	0.8618331053351574
ID306767	306767	2	0.934001624584198	36.39725819349007	68.81790875698906	0.0	49.0	49	1.272944503457938	1		20027.47574626867	20380.0	13585.0	26942.0	1.0734727E7	2347.4087808597355	-0.9810237465315877	-882.1380040806728	-0.0032346166109304486	-5.78400797766689E-4	1.3579297246770177	1.2447548633794476	2.8832702966988606	1.0909214051916263	5.09059812219647	8.795093482664734	0.8269852377303508	0.952
ID317519	317519	2	0.9751840829849243	38.797773223516764	64.82176051798383	0.0	160.0	160	1.3270620348684106	1		19938.256454389015	19923.0	13943.0	27943.0	1.1584127E7	2659.367804958312	-0.9811315083798543	-779.7022839676982	0.07514349015309066	0.025430465611493695	1.4791357267662708	1.2422234223062425	0.28858231144711644	1.1907163399158827	5.53263885549643	10.134756315841875	0.6768860516919991	0.9058365758754867
ID315466	315466	2	0.9743990302085876	37.31151688817895	70.39969384294027	0.0	139.0	139	1.2877157625403537	1		19645.316363636346	19734.0	12301.0	25945.0	1.0804924E7	2517.2210329073896	-0.9809073008983201	-801.91494912316	0.010993705134469376	0.014453389729024513	1.3987316008623703	1.2037521408185752	2.3494912862263173	1.1619764180948458	5.209426276309371	9.896540750936982	0.6683945894957878	0.930390492359933
ID308308	308308	2	0.9726698398590088	38.04035188216617	67.99319312855032	0.0	67.0	67	1.4002875757442537	1		19982.207109737254	19981.0	13604.0	26698.0	1.2928488E7	2661.4298248229497	-0.9809529711117775	-773.355856430574	0.0025795758875454123	0.05538909500716102	1.5375484554227867	1.3451630647060917	0.4989047623658555	1.143020125785813	6.1600515092125	10.238435181030006	0.7384601045106428	0.9159010600706696
ID322647	322647	2	0.952589750289917	39.690236619313055	69.13216688268786	0.0	213.0	213	1.4254524706424299	1		19694.3675595238	19744.0	13647.0	26978.0	1.3234615E7	2383.3197107887718	-0.9810736633212517	-856.6921467809487	-0.01884497234984315	-0.03299218453191261	1.8926173360433942	1.1169959134672276	2.1047797770237504	1.6943816116288084	6.383448438944774	12.9053485439387	0.48164354268674475	0.8548695098663276
ID315985	315985	2	0.9706053137779236	37.57853812292279	70.87784853355821	0.0	144.0	144	1.274726092158274	1		19688.16201117318	19840.0	12202.0	25746.0	1.0572543E7	2426.0297470925693	-0.9809110476317584	-834.0394245632992	0.008146735428626747	0.033413725094488374	1.38944012268222	1.190386532880398	-0.8617895649369862	1.1672176089897193	5.10485750069	9.821069581230175	0.6650830987102878	0.9563668744434547
ID320606	320606	2	0.9002208709716797	36.75439628093489	67.64630442760807	0.0	192.0	192	0.9495937872968417	1		20677.59731543625	20222.0	16387.0	27389.0	6161924.0	2637.8039570989813	-0.9800633473088028	-770.7072742286297	0.010103963709405686	-0.024714044984701384	1.0036146298875417	0.9074113950410019	0.7069562669749355	1.1060194255574594	2.832863194051427	7.554378934499203	0.6237893196471652	0.9283489096573208
ID311384	311384	2	0.9004941582679749	38.845116184779094	65.4007798916538	0.0	99.0	99	0.9661783835762882	1		20886.33980582527	19903.0	15825.0	30862.0	6453879.0	3351.7601933756187	-0.9797829020905195	-603.9909596923454	0.005592226822323102	-6.146588684968336E-4	1.0744530887816723	0.8910529570570236	-0.675032077833169	1.205824053746911	2.9326788435062614	7.051463225390162	0.74116666746614	0.9376899696048628
ID313946	313946	2	0.9459410905838013	38.0677478029283	68.0541558346171	0.0	124.0	124	1.3691479733843224	1		19738.215559157223	19868.0	13004.0	24787.0	1.2178479E7	2287.779060520819	-0.9809161999281667	-886.933076594085	0.11256285012872701	0.026670943470113753	1.686324280794135	1.2000909040462018	0.27687073184020433	1.4051637881001837	5.889123317835097	11.874778713253132	0.5248188943402152	0.8129921259842507
ID318555	318555	2	0.9022321105003357	40.07837566808189	65.70874806927789	0.0	171.0	171	1.2312566680189483	1		20362.00000000001	20297.0	14513.0	27143.0	1.0160638E7	2335.3805594441633	-0.9806245486273651	-882.558903265725	-0.023628104649503233	0.08761443675815181	1.4598233060835393	1.0692877110338184	2.0799394204965864	1.3652296673943254	4.762632416844871	14.668488944451733	0.2781545522592428	0.720345075485262
ID306276	306276	2	0.9863539338111877	35.330347709652195	69.8264942745038	0.0	43.0	43	1.2918214483565413	1		20107.021778584385	20176.0	12393.0	26871.0	1.1078969E7	2631.0830807305656	-0.9809069148494155	-785.2263570853004	0.007079633673996264	-0.008420264670614968	1.3395455528683455	1.2690760078656946	-0.1650161751850662	1.0555282304337035	5.242698159460977	8.902194916806039	0.8313243863393185	0.9624781849912744
ID312932	312932	2	0.9721304178237915	38.687774757875495	65.35950521324494	0.0	114.0	114	1.2747260921582746	1		19807.986964618256	19915.0	12895.0	27457.0	1.0636889E7	2699.417090514377	-0.981007472998929	-758.0361326295316	-0.002101915310294666	0.005747735072182915	1.3273613076575912	1.2358157615948608	-0.9963742948660079	1.0740770177138603	5.104857500690006	8.529551526746037	0.8817411174173865	0.9675675675675675
ID320101	320101	2	0.9168309569358826	37.39667124775837	67.39797556748479	0.0	187.0	187	1.281827685225452	1		19918.861878453055	20068.0	14215.0	26232.0	1.0815942E7	2203.195059411927	-0.9810044638076746	-933.8153171547635	0.027808057890681998	0.02891484442906947	1.3942607545217462	1.161323276484953	-0.7611905294253545	1.200579358696606	5.161895014664207	9.960096051163653	0.6538708523242621	0.9321888412017174
ID305254	305254	2	0.9342426061630249	37.03598588019151	69.01556939968033	0.0	31.0	31	1.2330984890455654	1		20028.456521739106	20261.0	13564.0	25609.0	1.0134399E7	2221.6733580765385	-0.9808552003561944	-923.7433903209842	-3.320260820928895E-4	0.005832670104463016	1.3541698547429313	1.134610291662266	-0.9167628204710235	1.1935109920067783	4.776891795338422	9.075846677940273	0.7287540256087032	0.9366262814538667
ID323168	323168	2	0.953161895275116	39.376603527904436	68.34711203106158	0.0	218.0	218	1.4089048113903355	1		19824.24468085106	19963.0	13732.0	27898.0	1.3044353E7	2259.9299727861217	-0.9808502276342884	-898.6089592548286	0.0044391774824608385	-0.07602131728709643	1.817498939233692	1.1391745331303749	-1.0669090500511758	1.5954525723458084	6.236101527844785	13.777541958992531	0.41283789648466057	0.7995124923826926
ID305762	305762	2	0.9109317660331726	36.32181567390875	69.14411561300447	0.0	37.0	37	0.9817127939774344	1		20379.753894081012	20187.0	15539.0	26987.0	6541901.0	2755.4764467542823	-0.9806332704400006	-749.0012859854057	-0.0069925856808546105	0.0022933559071867857	1.0339345206483441	0.9559973157382297	2.5594959533157438	1.0815245018234498	3.0277413667965996	7.06650791912653	0.7619367805146906	0.9409158050221588
ID307821	307821	2	0.9086846709251404	37.70948822596958	69.54148392866776	0.0	62.0	62	1.3586095094257102	1		20117.2269736842	20136.0	13261.0	26271.0	1.2231274E7	2216.5669370198016	-0.980715831945862	-923.1229313286645	0.0011891771847648955	-0.021306831839907298	1.8505176447379694	1.019958221121747	-0.7708589924577081	1.8143072984918691	5.798813920709334	13.29221440844157	0.4124339056301902	0.792207792207793
ID304744	304744	2	0.9690260887145996	36.15111992808671	66.67064971284516	0.0	25.0	25	1.331046360472919	1		20141.66836734694	20312.0	13057.0	27254.0	1.1843301E7	2505.9262333049583	-0.9810372875990263	-831.6530992173972	0.003613161531959582	0.008394725041336494	1.3542252833534527	1.3388271684660165	3.0774348611560383	1.0115011969058552	5.565910738648066	8.982323377593188	0.8668994524871649	0.9559183673469392
ID309866	309866	2	0.9519227147102356	38.340474429409845	66.8193183268714	0.0	83.0	83	1.3872613616838991	1		20043.630094043885	20124.0	13769.0	26080.0	1.2787836E7	2408.578059349194	-0.9807197973931626	-846.6014304271791	-0.038945852737954215	0.24776661111716758	1.8075638082702414	1.1695255551868236	1.3617828574856201	1.545553066586472	6.045976481264148	13.627261480035509	0.4091279398147122	0.7469172049324732
ID327274	327274	2	0.9614859819412231	38.45026946710364	69.41289912808224	0.0	256.0	256	1.3202037872267145	1		19796.230902777803	19993.0	13511.0	26285.0	1.1402629E7	2512.292751665187	-0.9811089526777217	-818.4713160732209	0.014189917223342549	0.001344527143087803	1.3579538930251533	1.3028615717734766	0.008299658354527466	1.0422856291453007	5.475601341522252	9.417555111321315	0.7758278125617983	0.9481481481481477
ID331883	331883	2	0.9365012645721436	37.138335400509355	66.80041137453902	0.0	299.0	299	1.3333177722966036	1		19767.394871794873	19843.0	13772.0	27735.0	1.1563926E7	2331.65928328515	-0.9809648633771915	-873.7995127645567	0.004352611510684029	-0.0249968491799879	1.5324873589049954	1.1854516469061709	1.7875560492379288	1.29274556486933	5.584923243306119	10.833482751179686	0.5979858126687371	0.8921791951404707
ID329834	329834	2	0.9712402820587158	37.17873059968941	69.11091874483095	0.0	280.0	280	1.3179097736999998	1		19716.563478260872	19911.0	13040.0	26514.0	1.1337024E7	2530.8352174661586	-0.9810347868396683	-805.9795579013905	-0.0012439303697474949	-0.015861884376485273	1.3751420869450308	1.310886666155636	1.4109446430993637	1.0490167628127862	5.456588836864195	9.082047911031816	0.8313109804539034	0.9638958858102437
ID303221	303221	2	0.946944534778595	37.08743528199811	67.41788534752315	0.0	6.0	6	1.3115805480720948	1		20076.46045694199	20203.0	13689.0	26311.0	1.1423506E7	2298.5097128970733	-0.980965352595422	-900.2842079868285	-0.002745531475550454	5.190507467450748E-4	1.3876524842186562	1.2598495784364778	-0.9525804599556005	1.101442988091314	5.404304449054516	8.70917651866173	0.8953554570176557	0.9717948717948721
ID319600	319600	2	0.9053794145584106	37.85767790489307	66.38764014568899	0.0	182.0	182	1.3541477255877277	1		20025.99835526315	20112.0	15401.0	28099.0	1.2175807E7	2196.631918978849	-0.9809629788982003	-939.5513223907672	0.054794514179198346	0.03021645925370494	1.6215472887249704	1.1849477235845907	-0.4143761792471291	1.368454706018271	5.76078891139321	11.067430410208095	0.5910146226855639	0.871942446043166
ID322161	322161	2	0.9414705038070679	36.7416886059334	69.01225355640663	0.0	208.0	208	1.3034807230653147	1		19865.14412811388	19842.0	13645.0	27031.0	1.1164211E7	2402.746717500456	-0.9810055010508256	-853.9989254161837	0.012013392680782647	0.011445489766210916	1.419008070983442	1.2227431559993254	-0.6431858833401634	1.160511971807941	5.337760682751289	8.943494081569785	0.838599336709734	0.9656061908856409
ID326258	326258	2	0.9540801644325256	39.11318671408773	65.7980818873108	0.0	247.0	247	1.2824177095076645	1		19946.255514705874	20084.0	13705.0	26402.0	1.0850763E7	2460.5431408231134	-0.9809485700112921	-834.7934813882011	-0.019949830992017113	-0.01351133994087001	1.365132219528425	1.2447682202745047	-0.34171502446197477	1.0966959127759357	5.166648140828723	9.04989348254892	0.7927419033848564	0.941941074523397
ID327805	327805	2	0.9396980404853821	37.98237701199737	69.41357144330544	0.0	261.0	261	1.3110036487487944	1		19798.031634446368	19964.0	13541.0	25667.0	1.126508E7	2394.5338366312862	-0.9810540096616736	-856.2619327279235	-0.0042061883763781305	-0.006240516616855612	1.3673212352035602	1.2790756619652222	0.7008771822162995	1.0689916756783207	5.399551322890001	8.930268141830334	0.8508216627951731	0.9530201342281877
ID310909	310909	2	0.97025465965271	38.964309166435854	66.72641089365466	0.0	94.0	94	1.344617277477447	1		20128.69899665553	19989.0	14697.0	27401.0	1.2036962E7	2365.6200025252156	-0.9805675206829371	-858.7168944733044	-0.06463265766565932	0.15336781331433758	1.8760303683830966	1.0632722240212478	1.7677728961891308	1.7643932814195353	5.679985766596433	15.459069579257553	0.29866917867463805	0.7675016056518946
ID309369	309369	2	0.9778442978858948	38.67614403672051	67.69561945507462	0.0	78.0	78	1.2806468211468565	1		19867.89686924492	20027.0	11838.0	26736.0	1.0788268E7	2687.2050193300634	-0.9808704872100503	-758.2088494877189	0.015215522966264647	0.04696326357470396	1.320360188942093	1.3018254762311725	-1.379191049409209	1.0142374788705004	5.152388762335165	9.347978157066912	0.740940118560526	0.9264957264957253
ID317049	317049	2	0.954276978969574	38.20614829727522	66.69309327628837	0.0	155.0	155	1.359722667752088	1		20005.430441898538	19993.0	13066.0	26830.0	1.2223318E7	2327.2829298835823	-0.9807333602348024	-875.132238436373	-0.013162868257183147	0.2619289626824288	1.824793799714659	1.1892558084799314	1.351149026127111	1.5343997369641205	5.808320173038357	14.22678265417564	0.36061768291784707	0.7239336492891009
ID328312	328312	2	0.9102409482002258	37.37460129371514	67.71855026632197	0.0	266.0	266	1.0180286971320094	1		20219.294985250734	19844.0	15535.0	26839.0	6854341.0	2982.444472420141	-0.9807494406702164	-690.7777714022013	0.004636725318698398	-0.0013124225395645373	1.0804406842601415	0.9923266513180352	0.36725475294750787	1.0887953909381258	3.255891422693337	7.005824638290209	0.8336068082145468	0.9540389972144845
ID330362	330362	2	0.9699593782424927	36.85103229202999	68.33556281555256	0.0	285.0	285	1.3046409197552244	1		19730.56049822062	19927.0	13102.0	25963.0	1.1088575E7	2505.9918606772962	-0.9810736139063433	-816.2508797958557	0.006586568181061895	0.0022311264666090526	1.3559116616288271	1.2699867361379031	-1.1893281579012493	1.0676581282669346	5.347266935080301	9.018844876587309	0.8261138328979627	0.9648370497427099
ID319108	319108	2	0.9700642228126526	38.50109823352438	65.84055202970228	0.0	177.0	177	1.4249216746937918	1		20076.825373134336	20309.0	12484.0	24833.0	1.3451473E7	2422.095099393541	-0.9808328135869704	-848.3410184494455	0.1728177015762759	0.14877096068831888	2.0521026089457846	1.0955996528613716	0.7915459581597765	1.8730405797284797	6.37869531278025	16.159737543083935	0.30695387203366115	0.697867914716589
ID308864	308864	2	0.9364050030708313	38.18456133304081	67.88548535893418	0.0	73.0	73	1.3401089084486006	1		19846.959527824627	19839.0	14673.0	26568.0	1.1769247E7	2484.1249298854023	-0.9808935111069585	-820.3355297974477	0.024272022989329817	0.0433917423530586	1.5455785176031098	1.1877822676035288	0.6919972694321542	1.3012305030630498	5.641960757280282	12.07141353983875	0.48654573375530485	0.8454415954415916
ID323713	323713	2	0.9117321372032166	38.68331232297513	67.58362134079033	0.0	223.0	223	1.0378981349305392	1		20002.34463276837	19853.0	15157.0	26153.0	7080830.0	2571.557398924359	-0.9809196548796373	-799.764070865639	-0.014973090232469746	-0.02453830559170958	1.2028456266778234	0.9024616851694567	2.486463387056026	1.332849523081928	3.384225829135268	9.0578368484985	0.5183465498066631	0.8822800495662929
ID304258	304258	2	0.947489321231842	34.934205407260166	65.87029942249615	0.0	19.0	19	1.2687777344927935	1		20036.469043151974	20181.0	13037.0	25496.0	1.0679438E7	2340.6486564558227	-0.9810364749169773	-885.6885718929253	0.0033297314175801712	-0.0040780140789934685	1.3187581346935529	1.231320355623103	-0.8740310313078594	1.0710113973761137	5.057326239044854	8.791033531319256	0.8223391391877849	0.961156278229449
ID321667	321667	2	0.9691966772079468	36.2658551853723	69.37584531377065	0.0	203.0	203	1.2765051943389985	1		19854.18738404451	19887.0	12423.0	26298.0	1.0701407E7	2548.0312248507703	-0.9808859102991165	-799.7278914616946	4.115946281474958E-4	3.040180663138626E-4	1.3303231140380656	1.2243374434217091	-0.9247548761970603	1.0865657349497975	5.11911687918357	9.002134123896058	0.7938052208671188	0.9522546419098137
ID318089	318089	2	0.9811422824859619	39.28684917538389	65.95464247486858	0.0	166.0	166	1.360834915519051	1		20172.71707317071	20242.0	13477.0	28216.0	1.2406221E7	2612.0811740616314	-0.9807423785493361	-786.611009270628	0.008514198342000267	0.028327110789378798	1.6797192576280928	1.2263067123255251	-1.431866742721716	1.369738288753824	5.817826425367386	10.515521593530474	0.6611636748619543	0.9086859688195985
ID328842	328842	2	0.9175007343292236	38.157722251113825	67.86932572013727	0.0	271.0	271	0.9415936970840009	1		20594.237288135595	20028.0	16330.0	27528.0	6075300.0	2767.4384724153974	-0.9798589966961818	-724.0694394484613	-0.008427963213170077	-0.002668770891595213	1.100914878860986	0.830360116038813	0.5274166242749498	1.3258282251233833	2.785331932406269	6.37467640886839	0.861331904426845	0.9718076285240465
ID302736	302736	2	0.9586812257766724	37.17855266434	64.96351526043944	0.0	0.0	0	1.3270620348684106	1		20130.996575342466	20310.0	14434.0	27871.0	1.1756502E7	2537.5042850323857	-0.981032749439908	-820.6682097996954	-0.0038844940735985843	0.006177430673960285	1.4253994224368685	1.267191274151076	2.901572799362521	1.1248494615714428	5.5326388554964305	8.808138385180996	0.896136007482623	0.9683860232945092
ID325272	325272	2	0.9213849306106567	37.72490362055928	66.11839116102948	0.0	238.0	238	1.4286331048772736	1		20119.797636632215	20117.0	14261.0	27723.0	1.3621103E7	2346.0522724784937	-0.9807058125858144	-871.8227068976078	0.042479833673908084	-0.07597214303009413	1.9688176987594543	1.1131983268025425	1.6590101959999664	1.768613598633876	6.411967195931889	15.72278365967912	0.32594346523973006	0.7643059490085
ID330904	330904	2	0.9536354541778564	37.711164258172026	66.65364844045963	0.0	290.0	290	1.3259214570600348	1		19754.767641996565	19914.0	13351.0	26216.0	1.147752E7	2489.810037633971	-0.9809900518621628	-818.8783313653103	-0.017315087597605274	-0.01493167982763589	1.4180067171799646	1.267825238527154	0.834069273964903	1.1184559780709824	5.523132603167423	9.914527822762432	0.7060756955236204	0.9340836012861743
ID310426	310426	2	0.9336575865745544	37.73107036364056	66.34030043788079	0.0	89.0	89	1.2894769428881698	1		19799.44021739131	19933.0	13924.0	26902.0	1.0929291E7	2414.0438860751633	-0.9810353563902988	-848.5505518580153	0.008534137200900974	0.014481422186272564	1.4252229539537915	1.1843100651454495	-0.3361296487993254	1.2034204520407876	5.223685654802928	8.84363091126357	0.8393163446641478	0.9564838990426466
ID314522	314522	2	0.8966675400733948	37.6437309452651	68.61262673551347	0.0	130.0	130	1.325921457060032	1		19866.582474226798	19973.0	13914.0	25201.0	1.1562351E7	2232.6619245721326	-0.9806957359261652	-904.0890957313142	0.02087683043886973	-0.034630597115755626	1.6795400462881085	1.0461818283481834	-0.4280182510307392	1.6053997505767563	5.523132603167398	14.861402177219208	0.31425034264786433	0.7589810581319395
ID324250	324250	2	0.9470728039741516	38.06203171555431	67.24306944218957	0.0	228.0	228	1.4040641239355267	1		20052.201228878643	20248.0	13997.0	26198.0	1.3053983E7	2209.428906593466	-0.9808757258652195	-930.9814866595591	0.20407783574731442	-0.15041871355028968	2.130159427621589	1.06264282701484	2.397665567780328	2.0045864644902376	6.193323392364141	15.826742728078852	0.31070664135576354	0.7147558968732856
ID306852	306852	2	0.9459230899810791	36.57099777319613	68.73066868778066	0.0	50.0	50	1.2788734805946267	1		20066.380776340124	20304.0	13369.0	27183.0	1.0855912E7	2433.163546420537	-0.9810804333024973	-855.3053171464448	0.029233067523239786	9.486456590193166E-4	1.4303470001607619	1.1740883480288329	2.8571985942757427	1.2182618135697876	5.1381293838416155	9.382388968976933	0.7334795886374952	0.930292598967298
ID315042	315042	2	0.9530421495437622	37.16094949269527	69.75139247312204	0.0	135.0	135	1.234937563130943	1		19599.065606361823	19837.0	13166.0	24866.0	9858330.0	2322.2014313403365	-0.981068290166847	-874.7317157323562	0.001008483684825794	5.260191413080128E-4	1.3394513781122848	1.1626237610685308	-1.1213029703992268	1.1520935860464758	4.7911511738319765	8.465784712737362	0.8400696564788557	0.9536423841059596
ID321186	321186	2	0.9662421345710754	35.92632075168404	69.0841802637576	0.0	198.0	198	1.2634002675750355	1		19888.59357277884	20006.0	12324.0	26103.0	1.0521066E7	2498.49126808581	-0.9809554359794709	-820.0389404820713	0.00789344801311549	0.013844751902228152	1.3506236642647664	1.1921779215815285	-0.8374553849024023	1.1329044430491095	5.014548103564224	8.918879242544223	0.7921749373042789	0.9513074842200182
ID316076	316076	2	0.9768515229225159	37.62758514159419	70.87314710400003	0.0	145.0	145	1.2729445034579365	1		19710.790654205586	19814.0	12268.0	25733.0	1.0545273E7	2463.509235591595	-0.9808230369156969	-818.4472084600263	0.01711016981707427	0.01690630810331861	1.345031968640678	1.2115809324840519	2.397868010075598	1.1101462003722833	5.090598122196457	10.49488302412222	0.5807958070373985	0.9216867469879515
ID313519	313519	2	0.9481858015060425	38.32555904270648	66.77883723179009	0.0	120.0	120	1.3834389456285943	1		20030.146031746033	20107.0	13323.0	27051.0	1.2618992E7	2384.4625470781143	-0.9807522852123901	-856.0591231454991	-0.019753827080366465	0.15363534801542328	1.7279454970226833	1.1565234419157655	1.4280811787884808	1.4940860119189325	6.0127045981125375	13.624515674952493	0.4070404650982894	0.781829419035848
ID326831	326831	2	0.9637441635131836	37.88669530429654	69.12818909647564	0.0	252.0	252	1.3167612682324368	1		19841.372173913027	20046.0	13298.0	26700.0	1.1408789E7	2489.7133646764946	-0.9810341746310819	-824.4507882222597	-0.005619723945591214	9.185384631050415E-4	1.3537960551298291	1.3027873760921147	1.548555053716341	1.0391534950167554	5.447082584535161	9.327287589415839	0.7867977123872338	0.9494614747307376
ID324777	324777	2	0.9279556274414062	37.997259668336156	66.76266656493196	0.0	233.0	233	1.2883030901706816	1		19613.0127504554	19931.0	13949.0	26439.0	1.0767544E7	2137.9619801739336	-0.9813181410669899	-963.7492822561951	0.0023160517379732545	0.0033647603897154553	1.3217297404120705	1.2655099510412937	-1.1984109727476588	1.0444246126429253	5.2141794024738815	9.738893232301349	0.6908386460928146	0.9257383966244729
ID325801	325801	2	0.8875523209571838	37.504468331825485	65.54596063874219	0.0	243.0	243	1.4040641239355276	1		20089.774539877297	20210.0	14016.0	25481.0	1.3098533E7	2093.853275411484	-0.980937347090167	-987.4537015744168	0.020722167204653065	-0.28740796088851406	2.150703212267654	0.9535681578515545	1.5447956901041484	2.255426835050067	6.193323392364148	15.624442485890652	0.3188045877173439	0.7159340659340658
ID322740	322740	2	0.9419718384742737	40.16711397814709	68.94886405143268	0.0	214.0	214	1.3647206441740576	1		19750.445350734073	19948.0	12644.0	26305.0	1.2107023E7	2300.3369707044267	-0.9811106723451758	-891.9015715279553	-0.008591221918857755	-0.0932643478255683	1.6789070570826619	1.1551854516985625	-1.1910260947343203	1.4533658250404982	5.851098308519005	12.291474611931468	0.48667527413843975	0.8223112892451574
ID305333	305333	2	0.9462364912033081	36.80293445212598	68.56692147348517	0.0	32.0	32	1.270565165857303	1		20033.379245283035	20151.0	13280.0	25970.0	1.0617691E7	2263.582354407012	-0.9809479654099643	-911.3653608565079	-0.01428621361410232	0.004210254571947691	1.4076442911310636	1.1631180118725857	-0.7900801622612469	1.2102334215122315	5.071585617538393	8.545017165275706	0.8728261446512331	0.9691189827429613
ID317621	317621	2	0.9800719022750854	38.81049771203515	65.28981237985313	0.0	161.0	161	1.3905293552858664	1		20027.09561128526	20095.0	13963.0	28694.0	1.2777287E7	2550.282386915327	-0.9807290748203384	-799.2933150397505	-0.02203928890831477	0.09911870265498762	1.6266351472054448	1.2455982990762762	1.5042163371421642	1.3059066862982567	6.07449523825123	13.339453233133186	0.42898687245436073	0.8325732899022783
ID306358	306358	2	0.9618363976478577	35.75629378470008	68.86716693009976	0.0	44.0	44	1.314461246794031	1		20073.900175131348	20201.0	13198.0	27425.0	1.1462197E7	2512.1226026448758	-0.9810604650056803	-827.8418690267313	-0.006113924118187532	0.009106535698013977	1.3450587955842048	1.2887620839287723	1.551128243926563	1.0436827808308984	5.428070079877098	8.609817227523349	0.9201686772569504	0.980257510729614
ID318646	318646	2	0.9575569033622742	39.25511462183757	66.03235388335855	0.0	172.0	172	1.2723500861929988	1		20164.197761194013	20327.0	13971.0	26022.0	1.080801E7	2395.186657326364	-0.980693055787487	-855.2461710356007	-0.02140271627575975	0.060176046923803496	1.480353659918016	1.1676990183563232	-1.3634110446141987	1.2677527656071783	5.085844996031951	9.777346621080602	0.6685454850518787	0.8894430590191189
ID314039	314039	2	0.9444035887718201	37.93432172012415	68.18767705217552	0.0	125.0	125	1.3641662177265643	1		19742.478827361578	19909.0	12973.0	24933.0	1.2121882E7	2232.4108765496017	-0.9809328285645798	-909.9353654524726	0.04796696685624469	0.037355858919312604	1.6599549810526355	1.2123940235295927	0.12680253533899877	1.3691547045242578	5.846345182354456	12.070587536780494	0.5042402364148764	0.8277254374158813
ID329395	329395	2	0.9187586307525635	38.928824440910546	68.55779938193396	0.0	276.0	276	0.9606819970994457	1		20035.75081967212	20005.0	15087.0	25160.0	6110904.0	2701.6363274133796	-0.9807283445176569	-754.8113711298331	-0.0052609905955573015	0.01745554677410874	1.048841069751149	0.9174429431245229	0.8274170448559269	1.1432221236332423	2.899406960354651	6.746852367877677	0.8004175948917699	0.9457364341085266
ID308412	308412	2	0.9059548377990723	38.01905168703552	68.08319645900112	0.0	68.0	68	1.236162092497853	1		19997.830708661415	20000.0	15410.0	25679.0	1.0158898E7	2395.775078694611	-0.9808698731400187	-855.9736305175617	0.0656919939311561	0.06412648089728742	1.4834863919800558	1.0118910421952563	0.5703669341308997	1.4660534880926435	4.800657426160978	14.606460808792951	0.2827617002425766	0.782339271882262
ID315582	315582	2	0.975484311580658	37.110242918098045	70.38601443624077	0.0	140.0	140	1.2753194019842846	1		19726.43177570093	19788.0	12404.0	26088.0	1.0553641E7	2531.182224139029	-0.9808598074456846	-798.7589821715118	-0.016977752059667454	0.013380004947895251	1.4281694588018214	1.1593784831436516	2.401206982446725	1.2318405762795803	5.109610626854532	9.14239205156035	0.7682065188077125	0.94964664310954
ID311480	311480	2	0.8967272639274597	38.439824360620285	65.25739398076477	0.0	100.0	100	0.9551539824613983	1		20973.311258278158	19975.0	15975.0	30866.0	6333940.0	3366.6629508151095	-0.9796085303704479	-598.5513152931911	0.008949043358302957	-0.016776317877046955	1.0701388483451413	0.8792783510804504	-0.8908034047391066	1.2170649340225004	2.866135077203038	6.742171439238093	0.7923315239680963	0.9436619718309863
ID307909	307909	2	0.912040650844574	37.62877281340572	68.74755291995288	0.0	63.0	63	1.367489404667207	1		20093.60096930531	20173.0	13530.0	26067.0	1.2437939E7	2201.8060828785533	-0.9809376294951521	-939.2326694048846	0.0647160942119134	0.016369390067517187	1.6637150409567107	1.1665506095361515	2.7979487720227194	1.426183336887753	5.874863939341574	12.789307163221704	0.4513502016852725	0.8147659854976916
ID309958	309958	2	0.9718428254127502	38.47052765198464	67.05410424833917	0.0	84.0	84	1.3948747701135344	1		19986.66875	20074.0	14041.0	26761.0	1.2791468E7	2422.286837660755	-0.9808522086220604	-845.3367082970665	-0.037939155160864095	0.1623487651943711	1.7406247879008643	1.2348855355779134	1.4424246494748558	1.4095434254853996	6.112520247567369	13.102253713279017	0.44744346030660453	0.7884733292458618
ID323270	323270	2	0.948488175868988	39.311159468551736	68.13819198536936	0.0	219.0	219	1.4083677788526656	1		19819.610687022905	19925.0	13776.0	26457.0	1.2981845E7	2278.399739437417	-0.9810810498415032	-902.2004656476386	-0.0389483200987925	-0.19024352475043724	1.941217618545798	1.174700983622295	-1.277065137602027	1.6525206376859247	6.231348401680265	13.788752899296231	0.4118527024358354	0.794064203513021
ID304832	304832	2	0.8869938254356384	36.97293931179585	67.86326918281966	0.0	26.0	26	0.9511857310586862	1		20979.79194630874	20112.0	16535.0	30894.0	6251978.0	3404.741033528022	-0.9799914787001077	-603.6071747287377	0.006683765071617165	0.0015792739805705997	1.023601963854527	0.9307495405983713	3.0934214833954576	1.0997609122605225	2.8423694463804563	6.788489061790808	0.7750757425046592	0.9343749999999995
ID331459	331459	2	0.9216035604476929	37.00003507351772	65.98694743767882	0.0	295.0	295	1.3167612682324357	1		19808.881326352508	19889.0	14056.0	26456.0	1.1350489E7	2393.074776201811	-0.9810848559969239	-858.6785152579067	0.034202589325559654	-0.10411588814035294	1.6567390609100912	1.1123719718001883	1.8964119732998936	1.489375049812641	5.447082584535151	11.048186052859638	0.5607791595097248	0.8463810930576057
ID303299	303299	2	0.9261692762374878	36.25937058908093	66.94302637804482	0.0	7.0	7	1.265793073255834	1		20083.81167608286	20096.0	14088.0	26852.0	1.0664504E7	2246.5000783892783	-0.9811939270646622	-932.8813985405537	1.8807085096614098E-4	0.008424647092608744	1.405052957412122	1.1596160055244704	-0.5089909425561664	1.2116536428596858	5.03356060822229	9.049617610628534	0.7723687769651171	0.9396628216503995
ID313027	313027	2	0.9703246355056763	38.3396927536537	65.10932615771135	0.0	115.0	115	1.302900237299243	1		19883.24511545294	20034.0	13007.0	26998.0	1.1194267E7	2656.342648013416	-0.9809392183746376	-770.4324372760339	-0.004649167842086824	0.009030180453667793	1.3562724723025734	1.2697784147481963	-1.1682463634446612	1.0681174420274968	5.33300755658675	8.934106694867495	0.8396142361479012	0.9557069846678022
ID322254	322254	2	0.8856129050254822	37.431189225842814	69.43613712403942	0.0	209.0	209	1.272944503457939	1		19904.289719626173	19821.0	14842.0	26598.0	1.0648795E7	2302.190900858406	-0.9807423443853216	-880.616579787717	0.03868067306293387	-0.04243218510233566	1.2558101405107656	1.1604100267418211	-0.7301425181406521	1.0822124176544796	5.090598122196476	14.024143556792662	0.3252564963937915	0.882207578253706
ID309461	309461	2	0.9661464691162109	38.73605588152899	67.4361162154668	0.0	79.0	79	1.3156117601405841	1		19943.132867132856	19991.0	12520.0	27298.0	1.1407472E7	2634.740841677941	-0.9806839952321206	-768.5944754380586	-0.035699961008016604	0.12626341689625536	1.530735542879665	1.2435125716952853	1.7236186157784747	1.2309771350303338	5.437576332206126	10.165878852273023	0.6611886211255391	0.8861347792408987
ID317141	317141	2	0.9458140730857849	38.59367759164795	66.63076765593767	0.0	156.0	156	1.3828920237073876	1		20061.569620253173	20162.0	13188.0	26749.0	1.2678912E7	2383.2828399052564	-0.9806668603424807	-853.9617729392866	-0.046186708232996795	0.14463271052189708	1.7486220060617874	1.16928439858482	-1.5672660232950695	1.495463386134406	6.007951471948027	12.957770106046645	0.4496511816718773	0.8005066497783416
ID320208	320208	2	0.8869092464447021	37.15890243929031	67.62431462200837	0.0	188.0	188	1.269373824605309	1		19942.377819548863	20012.0	14442.0	26386.0	1.0609345E7	2176.573952679876	-0.980989716412961	-945.6041449553561	0.04329064479636207	0.008056366242765383	1.4009886690014834	1.1410156097054436	2.372903007178111	1.227843560670614	5.062079365209369	10.37320240842927	0.5911709836762316	0.9309440559440549
ID302812	302812	2	0.9562029242515564	37.30666847734957	65.20369797089329	0.0	1.0	1	1.3519113116327677	1		20137.45049504949	20319.0	14131.0	27704.0	1.2203295E7	2653.349934404565	-0.9809613638499478	-782.088715601886	7.966127838827763E-4	-0.006149034185308684	1.391087011461922	1.3268168405936462	0.25155198714691823	1.04843936924973	5.741776406735119	9.089854060972401	0.8732574898263586	0.9749798224374496
ID311004	311004	2	0.9599648118019104	39.70980964776979	66.86554273722462	0.0	95.0	95	1.3602789053158546	1		20097.444262295114	19996.0	14213.0	27026.0	1.2259441E7	2501.6284616110347	-0.9807835150404255	-820.0630167707608	-0.010172260059976332	0.031250834736357494	1.5808257756627822	1.216470540683425	1.9042134652363134	1.2995183383353113	5.813073299202875	11.077267823374562	0.5953198326398893	0.8698435277382655
ID327901	327901	2	0.9662364721298218	37.58718398051579	69.29583821144823	0.0	262.0	262	1.321349300489712	1		19799.604852686323	19979.0	13461.0	26046.0	1.1424372E7	2524.9856551801045	-0.9811116368129843	-814.6136921978518	0.01056680939053326	0.022423388482182335	1.3724943630457205	1.3332776903000423	2.980926409423631	1.029413732061213	5.485107593851295	9.018593154906299	0.8474565171392308	0.9746621621621625
ID328412	328412	2	0.905866801738739	38.002432308029704	67.30416419331088	0.0	267.0	267	0.9700853076571745	1		20407.514469453374	19996.0	15652.0	27694.0	6346737.0	3023.161063909488	-0.9804179584376448	-675.9461719613794	0.0018017486031867704	0.003663601708552993	1.0405894931465671	0.917385822034639	0.07813495280555471	1.1342986431147135	2.9564444743288556	6.877310294909977	0.7854930589446818	0.9395770392749251
ID304344	304344	2	0.9392158389091492	35.034369300589816	65.42640455114416	0.0	20.0	20	1.305220631367817	1		20077.35294117648	20134.0	13577.0	27318.0	1.1263395E7	2448.9277938509726	-0.9809400656619933	-843.881647599152	-0.008105514139576685	-0.007595011113451874	1.3288630859202308	1.2832929385894951	2.852150328994609	1.0355103234502507	5.3520200612448185	9.472428979784082	0.7495573740658363	0.9615713065755759
ID327385	327385	2	0.9691657423973083	38.86875042490699	69.30544105713003	0.0	257.0	257	1.320776668046573	1		19752.320069204154	19977.0	13224.0	25713.0	1.1416841E7	2488.746612561754	-0.9811069272350473	-824.2921671846597	-0.0026169811429171824	-0.007591943131095016	1.360730552323766	1.2928983768936033	0.7655837514615031	1.052465202712328	5.4803544676867775	8.878060600824595	0.8737401707781456	0.9729957805907173
ID312026	312026	2	0.917866587638855	39.74469391320342	66.14213948626254	0.0	105.0	105	0.9583167526479195	1		21207.621710526313	20075.0	16026.0	31698.0	6447117.0	3866.4993298390614	-0.9794484990206512	-522.8078301949909	0.0035069593279408156	-2.822806192089696E-5	1.031316790618488	0.9047085730093005	-1.197592880484305	1.1399436474754019	2.8851475818611254	7.050374492145998	0.7293794541025465	0.9440124416796273
ID319706	319706	2	0.959186851978302	38.28574391586211	66.2216890778403	0.0	183.0	183	1.376861544128757	1		19876.496794871764	20037.0	13832.0	26012.0	1.2402934E7	2288.149444684418	-0.981139319161557	-903.7717606921242	0.026588454416798742	-0.008248722442050677	1.4589232872154358	1.3370921618436427	-0.041233827395725925	1.0911164756240939	5.955667084138345	11.665965424627045	0.5499192307288732	0.8830162085976032
ID321765	321765	2	0.9816190600395203	36.310299650963096	69.33725941632211	0.0	204.0	204	1.2806468211468587	1		19885.299632352955	19958.0	12085.0	26457.0	1.0817603E7	2505.665148129067	-0.9808356188937467	-812.3450393161265	1.2895714597718473E-4	0.002162379926722562	1.3625324876354696	1.2266569902935054	-0.6720769482739545	1.1107689422692264	5.152388762335184	9.08111543228386	0.7851273315049743	0.9442508710801395
ID326374	326374	2	0.9746058583259583	38.55900753246709	65.60614567720214	0.0	248.0	248	1.323065710783096	1		20018.506896551746	20157.0	12519.0	27540.0	1.1610734E7	2548.132895978049	-0.9809439376324773	-808.8176597968676	-0.07405414965408641	0.013853588599439925	1.4808156385925109	1.2153602539181676	-0.12016235392732118	1.2184170362808466	5.499366972344826	10.796393755758478	0.5928777258675454	0.8872699386503049
ID308967	308967	2	0.9193356037139893	38.168794193147576	68.00293262320322	0.0	74.0	74	1.3485497366541443	1		19777.69449081803	19812.0	15048.0	26231.0	1.1846839E7	2445.0718687386993	-0.9809833356985493	-834.5287838252302	0.012511147629120395	0.04104232691086142	1.5733625320608609	1.2093351431130877	0.6263293797919641	1.3010144797501615	5.713257649748014	12.258507199261539	0.47776958719374546	0.8573466476462168
ID329954	329954	2	0.9646974802017212	36.63897933244209	68.54078644611226	0.0	281.0	281	1.3034807230653136	1		19775.26465364121	19927.0	12811.0	26842.0	1.1133474E7	2582.269565624225	-0.9810359046951812	-792.3252501740142	0.00977409158691874	-0.0027225068650166516	1.3566465637957985	1.2805832921346656	1.7691656700744613	1.0593973637859506	5.33776068275128	8.64161901600303	0.898211748329792	0.9722943722943719
ID319209	319209	2	0.9544630646705627	37.969116548055034	65.33301133108037	0.0	178.0	178	1.3485497366541448	1		20029.474209650576	20236.0	13374.0	26152.0	1.2037714E7	2388.7758886963597	-0.9810519988003968	-868.2659321480105	0.15157239808876213	0.060829179621181666	1.6310422045782256	1.2073459483348952	0.4759688726987945	1.3509319402841156	5.713257649748019	11.361183224319491	0.5562199300327489	0.8423265592151343
ID318186	318186	2	0.9787194132804871	39.23443608583752	66.04634892795747	0.0	167.0	167	1.3839856514178182	1		20122.508688783564	20230.0	13596.0	28153.0	1.2737548E7	2608.356789767269	-0.9807878592827588	-787.6702534912372	-0.025470006183266503	0.029168454921843674	1.6282719253506721	1.2188069088009665	-1.431053979859214	1.335955608384701	6.017457724277057	10.91907596607745	0.6342363613417571	0.9036402569593152
ID325366	325366	2	0.9253116846084595	37.62109925144193	65.80059913200263	0.0	239.0	239	1.455387875386467	1		20300.588825214923	20265.0	15466.0	28534.0	1.4169811E7	2133.689118053631	-0.9805015698433631	-956.8770412284543	0.01009075897220932	-0.14163048755788135	1.9871560380334619	1.0327409404340784	1.6126983327142914	1.9241573179022289	6.654376630322195	24.5193784252528	0.13909077561448022	0.6727534839019713
ID330483	330483	2	0.9690734148025513	36.99010510600097	68.57082736544437	0.0	286.0	286	1.3081153358134854	1		19682.6389380531	19877.0	12999.0	26263.0	1.1120691E7	2497.193447469375	-0.9810008851160814	-813.9489459918499	-0.012282368388963787	-0.0012037862763336078	1.3600578045744858	1.3034564017314063	-1.218974941274177	1.0434240859670447	5.37578569206741	8.515307978330739	0.931646359232386	0.9851916376306618
ID328959	328959	2	0.913820743560791	38.028906796698934	68.20810046075562	0.0	272.0	272	0.9591058155668174	1		20264.365131578943	20048.0	15555.0	26684.0	6160367.0	2790.365309884812	-0.9803126217650879	-723.2336809085008	0.005539884008265792	0.012853098285047054	1.0244236112805467	0.9353279212601978	0.4323787815112546	1.0952561000213779	2.8899007080256163	6.525028737391778	0.8529585521293271	0.9500000000000001
ID331006	331006	2	0.9514108300209045	37.30685448469128	66.70581410655811	0.0	291.0	291	1.331046360472919	1		19776.535714285717	19994.0	13804.0	26795.0	1.1628603E7	2385.370790804903	-0.9808809439172858	-850.6955613944807	-0.016023907990364746	0.003677854229210951	1.4015087567926963	1.2674438857714696	1.296632977801523	1.1057757842585858	5.565910738648065	9.230096784799906	0.8209819167488215	0.9535830618892518
ID314616	314616	2	0.9227302670478821	37.0485425425837	68.42559912670798	0.0	131.0	131	1.209561546944004	1		19762.971074380173	19891.0	14162.0	25712.0	9565278.0	2309.5495019273967	-0.9809431258712898	-880.9415987152418	0.03152409888331594	-0.00928371029828028	1.3197901545111836	1.1084304972804262	2.625977371444323	1.1906837259975578	4.596273001086809	11.572949902360683	0.4312484369393265	0.8657117278424337
ID323834	323834	2	0.9620855450630188	38.363461503461764	67.87494900402439	0.0	224.0	224	1.2999939204135535	1		19733.96057347671	19946.0	14134.0	26386.0	1.101155E7	2172.5119057186866	-0.9811603924266397	-946.1287568287479	0.011094019290433655	0.007046169934695977	1.5021231176667444	1.151296447864453	-0.4272071557292748	1.304723140988615	5.309241925764163	10.607062956191717	0.592996440117386	0.8971887550200794
ID310523	310523	2	0.9516374468803406	38.25943977213686	66.31803934588405	0.0	90.0	90	1.2976641803326598	1		19774.964093357277	19841.0	13495.0	26717.0	1.1014655E7	2426.3806487575744	-0.9811439253841818	-848.1412712316386	-0.0019791330471456564	0.002390752855175531	1.3678590646390585	1.2607999800942475	-0.5938573336713551	1.084913615351428	5.290229421106133	9.125026554728983	0.7983918528245805	0.9400337837837841
ID321287	321287	2	0.9551596641540527	35.97042415660467	69.1394892743914	0.0	199.0	199	1.2788734805946296	1		19873.282809611825	19902.0	12559.0	26239.0	1.0751446E7	2418.6249474726915	-0.980968517572107	-847.0587475168307	0.007940370348724383	0.01662736281825048	1.3259981891669699	1.215501275281319	-0.8447970468155499	1.0909064565646607	5.138129383841639	9.621822763586502	0.6974293091615291	0.9490781387181744
ID324352	324352	2	0.9545077681541443	37.43047665356219	67.05367511158232	0.0	229.0	229	1.2800559805981575	1		19713.18669131238	20033.0	14042.0	24613.0	1.0664834E7	2011.5592266918757	-0.9812124781845251	-1023.6407611652071	-0.004283346476405582	0.00831638231749566	1.3128907689454543	1.2833722027487946	-1.3759354280171507	1.023000783508818	5.147635636170669	8.540139406363064	0.8869267278958323	0.9730458221024261
ID317708	317708	2	0.9866539239883423	38.966166824253975	65.31347731227879	0.0	162.0	162	1.4217327374445226	1		20073.786567164185	20090.0	13964.0	28449.0	1.3449437E7	2541.071239470556	-0.9808213944706368	-808.0074424892299	-0.03951874970128249	0.0768028005645845	1.6381979209724875	1.3169226082693841	1.4918963928122106	1.2439591443610365	6.350176555793156	10.955139628936095	0.6649053536822989	0.9051490514905133
ID314125	314125	2	0.9245089888572693	37.982069603781845	68.29836008223157	0.0	126.0	126	1.360834915519048	1		19756.76759410803	19875.0	13739.0	25064.0	1.2071385E7	2166.511525886857	-0.9810009919175936	-941.7234867944186	0.11385378378844851	0.013521945897924657	1.691769555459557	1.1415126129441944	0.034774726437505565	1.4820419295202858	5.81782642536736	13.620263477487697	0.39409380339569466	0.8068556361239284
ID305928	305928	2	0.9169263243675232	36.27184876845341	69.50539578434662	0.0	39.0	39	0.993204166113718	1		20337.486404833835	19942.0	15761.0	27365.0	6731708.0	2941.5041373362246	-0.9806366768638343	-700.3030969998988	0.04342021435047131	-0.019756787661189275	1.1074122238308868	0.9601580197566268	-0.14631585614537046	1.1533645515053708	3.099038259264343	6.613711380540268	0.8903204004609554	0.9819277108433739
ID315145	315145	2	0.9251617789268494	37.5283506670909	69.65419303045333	0.0	136.0	136	1.316186639678678	1		19921.783595113455	19940.0	13485.0	25057.0	1.1415182E7	2320.8682044264856	-0.9806876494123468	-871.7727790799742	0.07469315790179697	-0.1079430732338692	2.0045399475403016	0.9975884542886035	2.2782589870608128	2.0093856729424275	5.442329458370642	15.217753898029985	0.2953204897950267	0.7089783281733756
ID324873	324873	2	0.9382549524307251	37.93000676148299	66.35788672443805	0.0	234.0	234	1.3372834595780692	1		19881.456228956242	20053.0	13897.0	26002.0	1.1809585E7	2471.6673269228595	-0.9809984067897682	-830.5512879729908	-0.01872830823986443	-0.05787323372650646	1.583767371754524	1.165307241101882	-1.4130769192097827	1.359098541477317	5.618195126457735	11.00700730744208	0.5827310682880256	0.8479196556671463
ID306442	306442	2	0.9729565382003784	35.818107328895785	69.85725855751632	0.0	45.0	45	1.2929921069097385	1		20033.07414104883	20294.0	13070.0	25993.0	1.107829E7	2595.5112261922986	-0.9809973421040316	-796.9079570144919	0.005014581105048461	0.01088361120845908	1.3751113032861397	1.2563560065166053	-0.07887468954053506	1.0945236033047652	5.25220441179002	8.851028885046654	0.8424884740391207	0.9625435540069686
ID325909	325909	2	0.9312965869903564	37.98233394086288	65.80547165340558	0.0	244.0	244	1.5288996336732974	1		20188.406209573084	20378.0	14112.0	27291.0	1.5605638E7	2165.7958810817368	-0.9807397785183127	-949.3077367612997	-0.02415664293770287	-0.3036618688809274	2.490645347855834	1.0946591044895224	1.476688536370096	2.2752702988911864	7.343579924176975	20.358478064988603	0.22265224224802707	0.598373353989156
ID303382	303382	2	0.9503496885299683	36.66726639650061	66.72122841144314	0.0	8.0	8	1.2853637683166217	1		20087.489945155412	20096.0	13408.0	27337.0	1.0987857E7	2522.2875608728436	-0.9808907212953896	-817.593446648487	-0.006801132393524932	-0.0028637764484148575	1.3965321901913943	1.2025910531398352	-0.859102844555909	1.161269399556233	5.190413771651303	9.526031681531332	0.7187664568969295	0.9454545454545457
ID318748	318748	2	0.9838464856147766	38.85095642087281	65.83221916716472	0.0	173.0	173	1.4153333077901338	1		20292.460725075507	20241.0	12220.0	26917.0	1.3433609E7	2601.2806756525183	-0.9806831567314896	-792.0818381160019	0.07692365818232787	0.14739418346372812	2.005167121875791	1.0939647260063712	0.9463938383692452	1.8329358106415883	6.2931390418189554	16.68392293729131	0.2841062847425427	0.7234972677595617
ID326943	326943	2	0.9622215032577515	37.61151028923026	69.16816188219444	0.0	253.0	253	1.315611760140585	1		19867.481611208394	20046.0	13512.0	26193.0	1.1344332E7	2444.2733870111047	-0.9810556594294351	-841.8547971164359	0.01653957109444362	-0.011396007888908004	1.386731226447642	1.2948090556324114	0.9064103256025098	1.0709928389945758	5.437576332206133	8.903557988935509	0.8619618555648187	0.9629629629629634
ID304920	304920	2	0.9380238056182861	37.7887142600285	67.92487712125829	0.0	27.0	27	1.145313245798349	1		20572.624423963123	20098.0	15945.0	30025.0	8928519.0	2720.9319715773395	-0.9802347824834757	-749.946910473968	-0.1096733346694612	0.021555011202888746	1.2031215148671357	1.1573379062545068	1.0281541709991995	1.0395594133443693	4.120960384635227	15.86637526536347	0.20570879489396598	0.7195020746887959
ID307482	307482	2	0.9314459562301636	36.915115281593195	69.41942306083769	0.0	58.0	58	1.2465220249767879	1		19965.520388349516	20025.0	12945.0	25744.0	1.0282243E7	2204.686994616995	-0.9810760038540177	-938.9738385470425	0.018216191155747977	-0.011041036527578846	1.3683461966443855	1.1726890531117775	-0.5064197762712852	1.1668448622534882	4.881460570957778	8.890227393614829	0.7761289994695622	0.9396157365050322
ID320794	320794	2	0.9328277111053467	36.149579697141846	68.16155942506234	0.0	194.0	194	1.1861953275296322	1		20297.02813852813	20196.0	15537.0	26806.0	9377227.0	2299.266444670623	-0.9808144748482654	-902.5812832786803	-0.030778922084570583	-0.06567705586642877	1.2327787686555842	1.1284029455438842	0.6947212471774826	1.0924987155730894	4.4204073329997104	15.81372079989556	0.22212836557889803	0.8065915004336507
ID308507	308507	2	0.9237784147262573	38.08002759056572	68.15564481194538	0.0	69.0	69	1.3161866396786759	1		19928.308231173392	19920.0	15344.0	26154.0	1.1379064E7	2445.6376895066937	-0.9809229517622992	-837.9768622831967	0.09644533339680303	-0.00883380226025171	1.5433071104076215	1.0787215199272933	0.5182907142622033	1.430681674461859	5.442329458370624	15.443756268391656	0.2867403524968583	0.849406528189911
ID322843	322843	2	0.9339337944984436	40.011618309944105	68.74979434499016	0.0	215.0	215	1.3457420098175383	1		19800.36622073579	19949.0	13631.0	25667.0	1.1840619E7	2252.6244908580516	-0.9810412204773167	-909.6855507608786	0.016429267642745438	-0.11990388741037543	1.794107810419969	1.1116222807740395	-1.1940474939500827	1.6139545252463854	5.689492018925457	12.893973803391134	0.43004092715981423	0.7995991983967933
ID310049	310049	2	0.9728097319602966	38.51757573007692	66.96893913754852	0.0	85.0	85	1.394332333861208	1		20000.869158878504	20110.0	14021.0	26788.0	1.2840558E7	2443.0326940432756	-0.9808560837285526	-838.9268406289499	-0.0454859864538535	0.1794510983745727	1.8362889882391362	1.206564924721248	1.4924980010792297	1.5219147769137853	6.107767121402859	12.786206943299595	0.46947111367724315	0.7717717717717727
ID311585	311585	2	0.8951616287231445	38.41917850772298	65.06055591512981	0.0	101.0	101	0.9399855085539506	1		21116.517123287664	20087.0	16270.0	31036.0	6166023.0	3418.629482086097	-0.9795853767375121	-592.7904173988923	0.023078781291379122	0.0036622559273714684	1.0576801839333576	0.8751138830025417	2.3600340258477077	1.2086200487465992	2.7758256800772383	6.647131537200386	0.7894661390120181	0.9480519480519481
ID315681	315681	2	0.9815865755081177	37.244072662754846	70.51143784911608	0.0	141.0	141	1.2994118769904202	1		19674.95365418896	19736.0	12442.0	26081.0	1.1037649E7	2505.443543850003	-0.9809110164127782	-807.0601431584001	0.026508800735197527	0.017143635456540348	1.4308455253514183	1.217804092355944	-0.8190469553591888	1.1749390023672264	5.30448879959968	9.202672058338893	0.7870920190116125	0.9579399141630898
ID313122	313122	2	0.9690999388694763	38.39722390655694	65.35323943692875	0.0	116.0	116	1.2924069101805469	1		19847.99271402549	20041.0	12872.0	27018.0	1.0896548E7	2673.2676681346857	-0.9810558191170684	-768.9923651779826	0.015460013479021456	0.01297064350485966	1.326649348520261	1.284237898565605	-0.9874426900206914	1.0330246054893928	5.247451285625465	9.222767180623219	0.7752393141149756	0.9608355091383812
ID313635	313635	2	0.9555917978286743	38.28538001074692	67.70063596655444	0.0	121.0	121	1.329909199769408	1		19896.350427350422	19911.0	12698.0	25447.0	1.1639365E7	2484.079272926326	-0.9808800108641454	-821.800136434026	0.060629064262618715	0.025878581223380475	1.4546452503791016	1.2866560866975236	0.551460651087157	1.1305625997641358	5.556404486319007	10.659916947045863	0.6144634786796203	0.8483309143686499
ID329506	329506	2	0.9293355345726013	38.26834916202601	69.24936899998161	0.0	277.0	277	1.302900237299246	1		19639.468916518636	19746.0	13757.0	25468.0	1.1057021E7	2286.7513990857665	-0.981118927977732	-892.5566441536414	-0.012245340582127664	0.001983663327234157	1.3159506789577822	1.2976258877074829	1.2000961954590974	1.0141217830376934	5.3330075565867725	9.167542040093725	0.7974000208235006	0.9548936170212764
ID322350	322350	2	0.9584168791770935	37.9999072672735	69.78646019870872	0.0	210.0	210	1.2847750969927234	1		19784.834862385338	19886.0	13050.0	26298.0	1.0782735E7	2495.5960162566194	-0.9809732931718868	-817.4885889330412	0.009832382190944532	-0.0015220332537013552	1.3864682403664763	1.2310619197639177	-0.8340454769713789	1.126237614946583	5.185660645486787	8.355606460109161	0.9333789510868509	0.9846570397111912
ID331562	331562	2	0.8978521823883057	37.01106997009747	65.99537511463438	0.0	296.0	296	1.3429284127404286	1		19729.229865771827	19858.0	13837.0	27975.0	1.1758621E7	2308.923207689181	-0.9811048040551956	-887.3493628882547	0.012210472675964488	-0.07293403484678974	1.6716931312470553	1.1397516837930723	1.8885847277121965	1.4667169656496508	5.665726388102879	11.068839844356738	0.5811138873350371	0.8726207906295742
ID323381	323381	2	0.9365972876548767	38.697680312984154	68.04947589331172	0.0	220.0	220	1.407830541458005	1		19899.105828220872	20048.0	13527.0	27232.0	1.2974217E7	2283.240348280298	-0.9811732822475328	-908.4123477357882	0.01900571043612081	-0.030284179833892776	1.8800465328065108	1.0723318031905558	-0.6433126166797186	1.7532320940335129	6.226595275515726	13.93088912009067	0.4031835743416668	0.8413615928066785
ID302902	302902	2	0.8959463834762573	37.62338482664846	66.25205439536471	0.0	2.0	2	1.2912357210771195	1		20199.07468123862	20177.0	15127.0	27176.0	1.1089292E7	2393.993897425155	-0.980897838248896	-866.5221941840897	0.021296130392342516	-0.0296448616904727	1.343443829800915	1.195133401550291	0.9401931289825336	1.1240952918379155	5.237945033296463	13.417493894414505	0.3656183530406781	0.8908649959579622
ID319805	319805	2	0.9719336032867432	38.33134935995814	65.78174213743036	0.0	184.0	184	1.325921457060033	1		19916.065630397272	20234.0	12416.0	26095.0	1.1531402E7	2480.2282897724594	-0.9810607280144603	-831.9064621368537	0.04395510397540826	-0.002366040992663156	1.5494947654167461	1.2044532849396339	2.3649265771155217	1.2864714512314235	5.523132603167408	11.770313030690895	0.5009787538638475	0.8607407407407405
ID307007	307007	2	0.9511852860450745	37.67338696793099	68.33949366570529	0.0	52.0	52	1.4164018872611852	1		20122.64307228914	20327.0	14306.0	26877.0	1.3361435E7	2287.049719599853	-0.9809166711029792	-904.5183748339858	0.09467079613334443	0.028147697101506566	1.733727125159344	1.2472162594587197	0.07296165122395926	1.3900773919606897	6.302645294147981	11.713448515710319	0.5772489932643112	0.8236024844720483
ID311103	311103	2	0.9713680744171143	40.13301315805493	66.41230209155509	0.0	96.0	96	1.3378490267251881	1		19890.854974704882	20141.0	13459.0	26662.0	1.1795277E7	2588.5700834447402	-0.9810803792359624	-796.9217543308449	0.028748128567024238	0.05263833559106377	1.5381595616816575	1.2492630592919256	0.9924947629308385	1.2312535380286331	5.622948252622249	10.108978472114341	0.6914478131653388	0.9072085889570553
ID312632	312632	2	0.9467562437057495	38.640749115515725	65.15940404944519	0.0	111.0	111	1.3230657107830943	1		19808.586919104982	19890.0	13974.0	27197.0	1.1508789E7	2449.3309011958213	-0.9809619598482451	-833.4239134046392	-0.004217701075597889	0.0012509511014005637	1.4196024006428511	1.2547179550344192	-0.993036575822723	1.1314115614165328	5.499366972344811	8.877050851327914	0.8769708334333666	0.9657762938230378
ID309562	309562	2	0.9701470732688904	38.53354336770197	67.24847442151281	0.0	80.0	80	1.37080453536153	1		19912.0305958132	19990.0	13274.0	26804.0	1.2365371E7	2467.070622319921	-0.9808348623540146	-826.1290916828879	-0.014167943870529484	0.10245791623380704	1.6597337697272523	1.2003986993100697	1.5591962167578612	1.3826520894109482	5.903382696328674	11.116859748224064	0.600269875464808	0.8571428571428572
ID317243	317243	2	0.9680838584899902	38.68357103266756	66.3885784201416	0.0	157.0	157	1.376312008467624	1		19993.37019230768	20088.0	13394.0	26651.0	1.2475863E7	2463.961973961068	-0.9808203565734575	-829.9098973783545	-0.006135336759097856	-0.012702329331291366	1.532342109118189	1.3041758161507562	1.3442606856783528	1.174950562755304	5.9509139579738415	9.634022716781548	0.8057089779173916	0.9542682926829265
ID330055	330055	2	0.9643943309783936	36.32726566085174	67.8204107743669	0.0	282.0	282	1.2988295727366688	1		19812.603942652335	19959.0	13517.0	27066.0	1.1055433E7	2559.237318178293	-0.9809333342068732	-796.5732766003742	0.017140264581534958	0.019790844578003404	1.3679991006190064	1.2680904731502518	1.7458924351589744	1.0787866714435261	5.2997356734351495	8.631369830148914	0.8939322860132191	0.9721011333914558
ID327495	327495	2	0.9550604820251465	38.301396737377715	69.3019971258619	0.0	258.0	258	1.3156117601405837	1		19766.03658536587	19941.0	13339.0	25439.0	1.1345705E7	2426.8693678999593	-0.9810838238279784	-844.8428939685951	-0.0023581281339251285	-0.009060740226907317	1.3557220267814696	1.3026119066507627	0.8270335222387237	1.0407720210905043	5.437576332206123	8.983084518115655	0.8467676523166535	0.9654008438818564
ID328518	328518	2	0.9176706671714783	38.29069219061278	67.36976606530136	0.0	268.0	268	0.9840218041305338	1		20357.707165109045	19960.0	15599.0	26842.0	6534824.0	2915.949864791875	-0.9804377522488885	-699.8098914807349	0.015427588587467332	-3.24719250732301E-4	1.0465839145442553	0.9537401331161369	0.24701538832833925	1.0973470426632583	3.0420007452901388	6.656014950340349	0.8628605283635634	0.955223880597016
ID312128	312128	2	0.9458562135696411	38.94486505018295	66.68060198074193	0.0	106.0	106	1.2312566680189478	1		20535.030000000002	19893.0	15700.0	32054.0	1.0267515E7	3288.2950697940814	-0.9798943892085675	-608.7185769423008	-0.06272346336957008	0.1555970828018799	1.7907466169858128	0.8820687123448795	1.609489606310863	2.0301668021137678	4.762632416844866	13.995480688201035	0.305549297146252	0.7466467958271237
ID303939	303939	2	0.9063662886619568	35.95841140306328	66.74561130709148	0.0	15.0	15	1.2818276852254535	1		20086.186003683215	20193.0	14654.0	27123.0	1.0906799E7	2229.8165315181836	-0.9809402872139745	-927.2237865436493	-0.007791599616780443	0.003549624618101151	1.3335109143159731	1.249717182227196	-1.0545155235238972	1.0670501560516623	5.1618950146642195	8.762638288339438	0.8447909673047806	0.9679144385026738
ID316739	316739	2	0.9373353123664856	37.77599546194657	68.294156596124	0.0	152.0	152	1.0939638638087565	1		20282.787878787876	20086.0	14987.0	26235.0	8031984.0	2586.2971889996297	-0.9805482768723123	-790.660637324857	0.038205962267674975	-0.03838580965596828	1.414574912520492	0.86859834771294	-0.3288467395026324	1.628571958771432	3.7597227961320105	10.440239625692268	0.43345573770258633	0.7687074829931972
ID321865	321865	2	0.9767022728919983	36.35849696327781	69.36072947046988	0.0	205.0	205	1.2711604177830769	1		19900.42509363294	19982.0	12055.0	26363.0	1.0626827E7	2566.286789970046	-0.9809396735949559	-798.1768487537286	0.006819901010388682	0.010968803222559949	1.3809533514181642	1.1937660457670543	2.4402143325687935	1.1568040122391259	5.07633874370293	9.156517639175497	0.7608512984481753	0.9501779359430608
ID318282	318282	2	0.9667636156082153	39.45577739578304	65.42542803879006	0.0	168.0	168	1.3702525705574466	1		20156.125401929272	20232.0	13441.0	26026.0	1.253711E7	2248.5788033361514	-0.9806277401721066	-907.5129355060465	-0.06871389908551141	0.11205656798141432	1.9610705925245737	1.024649250067284	1.8029105438346384	1.9138945277086763	5.898629570164143	13.199346105370296	0.42545747077918167	0.8084690553745915
ID309067	309067	2	0.8968127369880676	38.1789914275772	68.1118621664644	0.0	75.0	75	1.3196306577066574	1		19698.761739130434	19744.0	15140.0	26121.0	1.1326788E7	2436.79453021909	-0.9810176799676877	-835.5598342724403	0.019652993736188683	0.041437085295073194	1.6336593320025599	1.076384737358927	0.5579934932064872	1.517728071851883	5.470848215357705	12.050783719431557	0.473406204666956	0.8726307808946168
ID319307	319307	2	0.9230250716209412	36.448065524796114	66.21753000104869	0.0	179.0	179	1.2812373892304254	1		19978.41544117647	20104.0	14511.0	25936.0	1.0868258E7	2174.9531559106495	-0.9809187134949351	-944.4228698793476	1.9557757642681256E-4	0.010143324318507235	1.3614437850779562	1.2244332033793393	-0.3634450717991872	1.1118971466311747	5.157141888499694	8.81807990607856	0.833433368528762	0.9601769911504422
ID306517	306517	2	0.950239896774292	35.89662501137175	69.6073111584747	0.0	46.0	46	1.3133097255508444	1		20076.472949389172	20238.0	12869.0	26585.0	1.1503819E7	2490.6438634616466	-0.9810218814008691	-833.3574443244501	0.008569796925558384	-0.00685496718493619	1.3973547883419293	1.2689902640445216	-0.1713368440066689	1.1011548535355067	5.418563827548079	9.57146195596596	0.7432544234005336	0.9500000000000007
ID310621	310621	2	0.9373368620872498	38.36940313775294	66.81175623131705	0.0	91.0	91	1.3916169810722414	1		19973.967187499984	20048.0	13694.0	26537.0	1.2783339E7	2363.653185713428	-0.9807445646284416	-860.8215711922552	-0.03845497399346354	0.1489913417006092	1.8615391920814706	1.141181544926466	1.4625247465054356	1.6312384303423186	6.084001490580272	14.129861831228103	0.3829334862089815	0.7771706132361882
ID330591	330591	2	0.924162745475769	37.71846050286135	67.71611123639485	0.0	287.0	287	1.0015473793678082	1		20233.50755287012	19607.0	15777.0	28068.0	6697291.0	2957.8639675786917	-0.9801870117124728	-676.833639058922	0.0012764944393582514	-0.017005720938161228	1.0943368154962032	0.9556287193753971	1.3758479940979451	1.145148521919126	3.1513226470739912	6.783705433970202	0.8605354613123107	0.9678832116788322
ID306010	306010	2	0.9601152539253235	36.06978294707859	69.58538765334254	0.0	40.0	40	1.0038107661625608	1		20470.4054054054	19983.0	15895.0	29110.0	6816645.0	3220.3580061168745	-0.9805631696837451	-641.360808849977	0.031857640261663094	-0.018361266629709314	1.1099718994309602	0.9674344058092733	2.9588592208591527	1.1473355638023357	3.165582025567571	6.815305216306955	0.8564318604295293	0.9694323144104809
ID323930	323930	2	0.9503056406974792	38.789641115366884	67.88686782027283	0.0	225.0	225	1.353029980679482	1		19849.569999999974	20072.0	13791.0	26828.0	1.1909742E7	2334.0293214143726	-0.9810817866040225	-882.0635675245763	-0.011095936191653355	0.005663570373126423	1.677427424150936	1.1273063422040979	-0.8555764748505702	1.487996085315414	5.751282659064153	12.915830737461102	0.4332413361937796	0.8214528173794968
ID325476	325476	2	0.92563796043396	37.85467171236061	66.2197405465588	0.0	240.0	240	1.3608349155190533	1		19929.656910569112	20030.0	14039.0	26358.0	1.2256739E7	2419.3311606380153	-0.9809399514267749	-847.9161721290287	0.03370084696048125	-0.23296862876512014	1.9884007677066615	1.0564864405929446	-1.4512300355468948	1.8820882988244387	5.817826425367407	13.447998670799489	0.40425491511049644	0.7504598405885964
ID321382	321382	2	0.9682895541191101	35.997801807499854	69.19522687790149	0.0	200.0	200	1.275912435916353	1		19905.814471243044	19948.0	12268.0	26448.0	1.0729234E7	2564.1737328148906	-0.9808766660037685	-796.367070305184	0.006565530906819565	0.006167976606245293	1.3434728532542126	1.2057021116654796	-0.815716488392217	1.114265986810312	5.114363753019059	9.473388773802716	0.7161281680922915	0.9446883230904304
ID331111	331111	2	0.9093355536460876	36.84508901747558	66.08205265168228	0.0	292.0	292	1.3127335861392375	1		19762.764912280687	19841.0	13307.0	26592.0	1.1264776E7	2261.5473824940773	-0.9811133392119162	-907.8958043192054	0.0036792104005528062	-0.014847184480207451	1.5717863493405624	1.135360895019553	1.9357046340237625	1.384393593469232	5.413810701383541	10.658436604931866	0.5988608431305084	0.8905394839718537
ID324449	324449	2	0.9040310978889465	37.69721932918368	66.72651481927807	0.0	230.0	230	1.2847750969927243	1		19724.044036697225	19987.0	14319.0	25221.0	1.0749604E7	2019.388726555528	-0.9812339535100127	-1021.423419934053	0.008675317703542552	0.004917002014018829	1.3004620282155421	1.291234663463175	-0.5145892521301676	1.0071461563211281	5.185660645486795	8.632288610766063	0.8745045081038206	0.9629302736098853
ID305004	305004	2	0.9352409243583679	37.657371634304745	68.42750838237018	0.0	28.0	28	1.3597226677520875	1		20039.61184210524	19949.0	14498.0	28718.0	1.2184084E7	2447.23718894796	-0.9809278894617649	-842.328634329072	0.011522022063631485	0.014487258803748317	1.3992038771331166	1.3479865805194748	1.2448803792946266	1.037995405409677	5.808320173038353	9.559291146269022	0.7987466209797808	0.9349655700076509
ID317804	317804	2	0.9822414517402649	38.94694328923038	65.7857693077848	0.0	163.0	163	1.396500814695294	1		20111.527950310578	20222.0	13967.0	28643.0	1.2951824E7	2627.8242709333736	-0.9808378250811113	-783.4858338637212	0.003742265802140004	0.06845787000658032	1.5863194463076515	1.2975293599171795	1.4285618473381212	1.2225692113887159	6.126779626060921	10.087826374783825	0.7565661839698666	0.9161336176261567
ID314221	314221	2	0.8859106302261353	37.90892944059066	68.29696161840835	0.0	127.0	127	1.3641662177265645	1		19806.439739413694	19857.0	14003.0	25100.0	1.2161154E7	2139.217139386728	-0.9809982936019241	-955.9984578434058	0.12564401450803217	-0.010860661761831805	1.7311173807283313	1.1539332033010354	-0.0032400164868826467	1.500188551448347	5.846345182354458	13.660564005655058	0.39369242314959546	0.7697121401752188
ID324975	324975	2	0.9567183256149292	37.66851770666339	66.34186909944874	0.0	235.0	235	1.349110580819237	1		19839.163061564064	20003.0	13551.0	26846.0	1.1923337E7	2453.4548688261248	-0.9811640127752617	-842.4196579368656	0.036728811165401914	-0.048945596714335085	1.6910659645586674	1.1315151249545345	-1.3881828030901073	1.494514679710195	5.71801077591257	11.06906391346418	0.5864527718490827	0.8660907127429817
ID314728	314728	2	0.9377247095108032	36.964633490703086	68.85993759000036	0.0	132.0	132	1.254989520844875	1		19683.339731285978	19877.0	13168.0	25340.0	1.025502E7	2296.428621404735	-0.981053680714076	-887.6540781713142	0.0033471356597411803	-9.212621934887343E-4	1.3877956730534369	1.1752334047835478	-1.0098239512907905	1.180868130028212	4.948004337260991	9.190138440204832	0.7362000258786082	0.9420814479638004
ID303465	303465	2	0.8884254693984985	36.651333410359555	67.8053010760087	0.0	9.0	9	1.2189067403096239	1		20123.095918367355	20151.0	14769.0	26030.0	9860317.0	2358.431017433303	-0.9808652966421187	-874.760673980655	0.008819324267205773	-0.02268627923776439	1.238540827118683	1.177725955236241	-1.5207398789803614	1.0516375406452203	4.667569893554538	10.317279744297906	0.5510237036258762	0.9325735992402657
ID329064	329064	2	0.9033728241920471	37.702106977719914	68.36484665476064	0.0	273.0	273	0.9970051909733754	1		20039.832317073175	19770.0	15487.0	26245.0	6573065.0	2863.7626645215832	-0.9806498390962213	-709.2779142577832	0.007393346732448978	-0.005899682384896575	1.0578847743119992	0.956485061683893	0.7287291774342928	1.1060128554957167	3.1228038900868897	6.8629400529689875	0.8331710379586661	0.9563318777292575
ID307562	307562	2	0.912005603313446	36.948457356372465	68.85984334098725	0.0	59.0	59	1.266390568249341	1		19992.49433962264	20111.0	13113.0	26508.0	1.0596022E7	2253.232960872075	-0.9810995696291035	-921.1540664870754	-0.0032645893511730464	-0.012468928418326341	1.388953770612198	1.1985306441407526	-0.6506502930593496	1.1588804820321994	5.038313734386792	8.685040352524231	0.8393660325305703	0.9575429087624203
ID320880	320880	2	0.9199877381324768	35.7577889887114	68.55014500942089	0.0	195.0	195	1.288890150164772	1		19957.880217785852	20096.0	13447.0	25860.0	1.0996792E7	2262.843727418454	-0.9809219881302063	-906.9664036249484	0.02861261501249808	0.012701680192948052	1.3890433852006607	1.2170940638160999	-0.49011389365380853	1.1412785802647232	5.218932528638389	9.34051845219891	0.7517087072313285	0.9581151832460734
ID308594	308594	2	0.9296091794967651	38.385334863678715	68.14236849738069	0.0	70.0	70	1.1453132457983473	1		19975.917050691256	19846.0	15315.0	26223.0	8669548.0	2726.062041917419	-0.9808673265950427	-751.3384177537362	0.06114412935631396	0.03641011599957596	1.343628325789176	0.9595737769573034	0.8404528679887506	1.4002345187565095	4.1209603846352145	12.362011755916201	0.3388675627849461	0.8050139275765998
ID310141	310141	2	0.951998770236969	38.57154176923332	66.73517788025579	0.0	86.0	86	1.396500814695294	1		20034.433229813665	20108.0	14004.0	26446.0	1.2902175E7	2465.1449006553103	-0.9807093796030638	-826.3399286928841	-0.059805820557526916	0.26062787986855424	1.8886134508604262	1.1793105564841486	1.5571555616908168	1.6014555627237883	6.126779626060921	13.325912919049092	0.4335589757240537	0.7640782454060472
ID315257	315257	2	0.9655485153198242	37.38715633945977	70.19141500118967	0.0	137.0	137	1.2440921551711743	1		19584.50097465885	19865.0	12617.0	25274.0	1.0046849E7	2393.6979572710475	-0.9810881149112939	-848.8800960422416	-0.0014953137213359576	0.020752242851221726	1.3177965771211242	1.1960247188189543	-0.8749040006832381	1.101813830756288	4.862448066299721	9.630153422983964	0.6588680187930162	0.9481000926784064
ID318843	318843	2	0.9553279876708984	38.746265671397865	65.79391465115782	0.0	174.0	174	1.4412854531680843	1		20221.77745241581	20187.0	13563.0	27916.0	1.3811474E7	2436.6633386784843	-0.9808366720294827	-849.5316349646421	0.09463593038015278	0.11567838611657827	1.811235690270392	1.1763426880510697	0.9373092536215613	1.5397177273836713	6.5260422238802365	15.73785093088803	0.33110740127961447	0.7918108419838508
ID315779	315779	2	0.9578821659088135	37.29784808043717	70.65181447545889	0.0	142.0	142	1.2592019166001762	1		19672.280534351125	19792.0	12505.0	25898.0	1.0308275E7	2331.757600231216	-0.9809192690425859	-867.4402332788828	0.025340483416320187	0.005396218999759686	1.372799674762578	1.1938748290456267	-0.8440162948689716	1.1498690158833336	4.981276220412598	9.11748862828768	0.7530087593960625	0.9209138840070287
ID326028	326028	2	0.9392487406730652	39.09666304219757	66.66810847413556	0.0	245.0	245	1.3127335861392397	1		19894.910683012247	20155.0	14055.0	26852.0	1.1359994E7	2454.3116462504845	-0.9809947349924665	-836.8257356718435	-0.0038767448933774073	0.008948821413559061	1.3498935577786115	1.3028523924881525	-0.37068231102573135	1.03610628921717	5.413810701383559	8.812215261900896	0.8760779211472417	0.9677145284621924
ID327052	327052	2	0.9470950961112976	38.072417902947045	69.28035874391591	0.0	254.0	254	1.3287710658854757	1		19835.92465753423	20010.0	13954.0	26159.0	1.158418E7	2366.8380448408134	-0.9810951087097501	-869.8629438826488	0.0028072642874018305	6.234318512876534E-4	1.35369107215232	1.332348276290886	1.2878736129036663	1.01601893156709	5.546898233989989	8.731589603756463	0.9142678159337896	0.9749373433583965
ID307085	307085	2	0.9410659670829773	37.60795430209488	68.22635172662795	0.0	53.0	53	1.408904811390333	1		20110.404255319143	20280.0	13763.0	27428.0	1.3232646E7	2342.4802478397023	-0.9809680692187971	-885.0073562597929	0.0664233248327727	0.04153439462966569	1.6791405813966003	1.1580935519191677	0.21154762977233665	1.4499179091481553	6.236101527844764	14.008874842934102	0.3993158332040757	0.7932285368802894
ID308109	308109	2	0.8892607092857361	37.601758232324975	68.69436276639203	0.0	65.0	65	1.3702525705574486	1		20069.68378812199	20134.0	15014.0	26053.0	1.2503413E7	2238.104738628457	-0.9809276776931681	-922.4089966982796	0.006030647934974237	0.0059193012318483	1.6470836530380768	1.1412580903079355	-0.19525969888796896	1.4432175044591877	5.898629570164159	12.047138757319916	0.5107321095116973	0.8529209621993118
ID322445	322445	2	0.9687991142272949	38.68295437894995	69.57189925996869	0.0	211.0	211	1.29708109147809	1		19766.22122302158	19818.0	13355.0	27435.0	1.0990019E7	2558.115087250932	-0.9809335905730932	-795.067974009179	-0.003429551700907854	0.010075345037064259	1.451472177264911	1.1848007291367553	-0.6743077298757535	1.2250770459286031	5.285476294941628	9.395651992022211	0.7523850344382136	0.9471890971039182
ID304015	304015	2	0.9494001269340515	35.58236572455955	65.99137724068115	0.0	16.0	16	1.2847750969927234	1		20110.08409506398	20200.0	13135.0	26820.0	1.1000216E7	2473.544076948575	-0.9809728359909221	-838.3148292245015	-0.0033423594397041906	-0.0127967428797651	1.36537778179324	1.2344596066886062	-1.4098923772720924	1.1060530246557172	5.185660645486787	8.801878135019935	0.8411302540754914	0.9646330680813436
ID302985	302985	2	0.9354062080383301	37.11866395169574	66.75813479564549	0.0	3.0	3	1.3242087483274199	1		20086.646551724127	20253.0	13893.0	27757.0	1.1650255E7	2486.949344209017	-0.9809709805775013	-832.741569605202	0.011444379871403957	0.009760523581074024	1.3838070838175005	1.293784512266207	0.013063722378395133	1.069580807853086	5.508873224673872	9.249651384402762	0.8091367240035927	0.9539094650205768
ID313225	313225	2	0.9830239415168762	38.63627064203443	65.65399667897887	0.0	117.0	117	1.290063468705575	1		19825.998185117965	20010.0	12473.0	27058.0	1.0924125E7	2674.4407908258236	-0.9810433883730254	-767.2900613951608	-0.016398409288236646	0.002773713752042542	1.36828099779051	1.248420603684315	2.5730410870439275	1.0960096250834577	5.22843878096743	8.57254062034038	0.8940520184255115	0.9743135518157671
ID317333	317333	2	0.9427058696746826	39.04603821779183	65.39087237208669	0.0	158.0	158	1.411050897647782	1		20102.88432267885	20038.0	14403.0	27838.0	1.3207595E7	2484.9743144156787	-0.9807758724365577	-825.4477708788074	-0.025245336832065982	0.10150510639345271	1.6490595264209849	1.3055968939088027	1.4530045174948738	1.2630694313953947	6.25511403250284	13.540746758801564	0.42870629794204257	0.8250783699059551
ID331671	331671	2	0.9302142858505249	37.40942569376468	66.79748929380165	0.0	297.0	297	1.3046409197552284	1		19699.196808510645	19964.0	13820.0	25401.0	1.1110347E7	2225.80952569598	-0.9810323297540087	-915.503158550128	0.00780425400163901	-0.08745967018391372	1.6165273758643546	1.1184957038457748	-1.4940948695247758	1.4452691863778955	5.347266935080334	10.85996761673129	0.5697504385449647	0.8600917431192664
ID322960	322960	2	0.9316297769546509	39.54368793412601	68.23628877257049	0.0	216.0	216	1.3658288218996328	1		19829.69529983795	20048.0	13482.0	26070.0	1.2234922E7	2190.7828838157566	-0.9810938560908563	-939.408086116455	-0.02604249592750196	-0.19509284078226663	1.843248049970103	1.16530738091936	-1.3204553364398115	1.5817698232683355	5.860604560848024	13.231024874331224	0.4206930243797805	0.7858508604206493
ID329619	329619	2	0.9404597878456116	38.41372597004987	69.36278148544741	0.0	278.0	278	1.308115335813486	1		19647.104609929072	19797.0	13563.0	25231.0	1.1080967E7	2304.130767712884	-0.981139736824947	-887.1652998606543	-7.759053247350454E-4	7.708265058635335E-4	1.3489519680970934	1.296826356105368	0.836229837321333	1.0401947506281946	5.375785692067415	9.115895261994597	0.8129300129056592	0.9650170648464165
ID313747	313747	2	0.9491207003593445	38.13446433497753	67.64132731108904	0.0	122.0	122	1.324208748327417	1		19875.98618307428	19827.0	12923.0	25672.0	1.1508196E7	2369.2801879062963	-0.9808839542779194	-860.9180802823041	0.02792164121957444	0.06849522331666591	1.4185662564805512	1.2971018915903707	1.155015499380269	1.0936428862510204	5.508873224673847	10.836377239595002	0.589527965051538	0.8727409638554214
ID309661	309661	2	0.9406044483184814	38.50505680020404	66.85970533537753	0.0	81.0	81	1.4002875757442577	1		20039.15870570108	20112.0	13488.0	27175.0	1.3005414E7	2352.288265570683	-0.9807846861487431	-869.6512633883298	0.006453441495087805	0.18919710579480392	1.741559735594404	1.141884599457009	1.491128869191239	1.5251626446512663	6.160051509212535	13.294247792215325	0.4379924950545163	0.7793144918821419
ID312733	312733	2	0.9660966396331787	38.38995620188718	65.3541548312799	0.0	112.0	112	1.3098490878478166	1		19827.31448763251	19946.0	13088.0	28097.0	1.122226E7	2620.015704209234	-0.9810679720656933	-784.3175947059491	-0.0010617361864936295	-0.0016547305054839356	1.3844465676065452	1.259707515384335	-1.0443896245001867	1.0990222338906603	5.390045070560947	9.2553541931451	0.7907080747733229	0.9561551433389545
ID318374	318374	2	0.9745028614997864	39.32805091561932	65.29617574935341	0.0	169.0	169	1.406217597783719	1		20118.182515337427	20259.0	13665.0	26810.0	1.3117055E7	2395.6276439419494	-0.980763587031892	-856.3270540745634	-0.05000799572496401	0.09265711672596291	1.7716482158513633	1.1928917639381196	-1.3826444844977959	1.4851709680705503	6.2123358970222	12.095307568790899	0.5336186022325907	0.8553664921465953
ID311200	311200	2	0.909632682800293	39.45098827377859	65.74590668068853	0.0	97.0	97	0.9677430459512383	1		20337.06472491909	19843.0	15703.0	28124.0	6284153.0	3061.613245435852	-0.9803431319743638	-662.5699378245519	0.003859216376930665	-0.004015637050315657	1.047102717848102	0.9341523566296654	1.3055035700571276	1.1209121407411002	2.9421850958353026	6.491406218569972	0.8774093957480915	0.9671874999999995
ID306594	306594	2	0.9340071082115173	36.391519944687495	68.53744644893573	0.0	47.0	47	1.3075369076022227	1		20120.96296296296	20230.0	14341.0	27178.0	1.1408586E7	2401.1704523062626	-0.9810028166323105	-865.4396857990233	-0.004850275692209385	0.007087009675727669	1.4189622520733072	1.2532788483641506	-0.5834372451622567	1.1321999520900043	5.371032565902895	8.930660521012847	0.8462535191981078	0.969957081545064
ID316840	316840	2	0.939221203327179	37.465971084425256	67.95545935546906	0.0	153.0	153	1.3812499585839524	1		19957.98571428572	19944.0	13682.0	27097.0	1.2573531E7	2478.456535083474	-0.9808621908814594	-825.4317533430999	-0.003995122526921558	0.042838571924097464	1.6410306700887949	1.1912345610269046	-0.10876855362255682	1.3775881961266665	5.993692093454444	11.939342109601677	0.5283765069364555	0.8572399728076139
ID320425	320425	2	0.9206712245941162	37.14745161896777	67.3394789331273	0.0	190.0	190	0.9638266274308672	1		20615.194805194806	20162.0	16524.0	27235.0	6349480.0	2568.2747871134734	-0.9800520303536445	-788.7264123726683	-0.020288425466017605	-0.01579174683596602	1.0198919039242678	0.9424756208852743	0.34624165654774863	1.082141417054667	2.918419465012725	6.863998530480851	0.7784006924030396	0.9548989113530325
ID321962	321962	2	0.9397966861724854	36.7531681680052	69.33593762569089	0.0	206.0	206	1.2800559805981562	1		19840.164510166367	19873.0	13949.0	26480.0	1.0733529E7	2348.8488348150922	-0.9809435610959502	-869.6058863676508	0.007847122477259709	-5.710922292543997E-4	1.3856605624092584	1.2091436993537235	-0.751017506924792	1.1459850166277852	5.147635636170659	8.58171814257741	0.8783531635026665	0.9686940966010732
ID328116	328116	2	0.9221234917640686	37.683091350872324	68.57034003251952	0.0	264.0	264	0.9817127939774302	1		19990.044164037856	19742.0	15280.0	25851.0	6336844.0	2885.4392056385054	-0.9809399930810067	-713.10126692129	-7.045451817036017E-4	0.0032147990522562917	1.0475199904201122	0.932953194212329	0.9413143605330843	1.1228001543041066	3.0277413667965734	6.771737235452086	0.8297140473828579	0.9507462686567167
ID328628	328628	2	0.8888946771621704	38.43362292517147	67.51492881321202	0.0	269.0	269	0.9878581609960655	1		20508.156923076916	19821.0	15810.0	28587.0	6665151.0	2976.293733117243	-0.9801366639148541	-680.009972697363	0.0251274312696005	-0.022790853502372085	1.0272262552041913	0.9056657429343657	0.3105307603123014	1.134222270432763	3.0657663761127076	8.355461989200178	0.5518334028641936	0.9097320169252461
ID327606	327606	2	0.9444283843040466	38.05873702551103	69.27074922640762	0.0	259.0	259	1.3098490878478184	1		19802.707231040557	19957.0	13782.0	25174.0	1.1228135E7	2312.275853104182	-0.9810346673818724	-886.0103787341957	-5.72179862302002E-4	0.001445655838681751	1.3314739085338718	1.2991582581720298	0.24382053876537077	1.0248742985379715	5.390045070560963	8.86176433000692	0.8625054903540761	0.955349620893007
ID330166	330166	2	0.973249614238739	36.43985972704086	67.73217496385813	0.0	283.0	283	1.3133097255508401	1		19793.838596491227	19989.0	13089.0	26971.0	1.1282488E7	2523.606931711754	-0.9810095324058292	-810.356047919942	0.008779034594987675	0.009697029335445998	1.3613289138997795	1.3084234636608674	-1.4059576253467887	1.0404345012973757	5.418563827548044	8.702598641349713	0.8990754691968567	0.971867007672634
ID303537	303537	2	0.8865559697151184	36.93681663167764	66.99727628892619	0.0	10.0	10	0.9809419161247704	1		20462.287066246045	20138.0	15604.0	27189.0	6486545.0	2977.8956330787355	-0.9806570856175362	-696.7387371300841	-0.013224914744681807	0.011236557466322307	1.0107122591463233	0.9843674559559268	0.42667219395765116	1.0267631797770203	3.0229882406320834	6.402663481427721	0.9266697137643835	0.9814814814814811
ID319409	319409	2	0.929683268070221	36.81729709133058	66.44234900837164	0.0	180.0	180	1.312733586139238	1		19978.765432098746	20123.0	14517.0	26933.0	1.132796E7	2220.4694159597975	-0.9809630070688377	-927.2740995364938	-0.003083301156219308	-0.012694813826501405	1.3969524012359265	1.2772274162611827	2.5151901367663596	1.0937381890260496	5.413810701383544	8.9207877749586	0.8548826733261492	0.9628064243448861
ID306099	306099	2	0.909294068813324	35.381394160640305	69.22850293564481	0.0	41.0	41	1.2525760772251213	1		20216.56454720617	20191.0	15089.0	27703.0	1.0492397E7	2577.1537177510922	-0.9807739708091986	-800.3433910608453	0.013767670145717819	-0.041907103320869075	1.2896545113102396	1.1792400185794467	0.8574747368883789	1.093631907831454	4.928991832602931	13.712808114575736	0.3293936060773071	0.8556105610561057
ID309171	309171	2	0.933265209197998	38.23344912803917	67.8732583144692	0.0	76.0	76	1.330477901612706	1		19845.527397260295	19868.0	14605.0	26897.0	1.1589788E7	2516.4275698922825	-0.9808443507349323	-807.6281060019437	0.06826233100173694	0.04482857842099695	1.5523761936391316	1.1993733307267407	0.6209393406697429	1.294322754949449	5.561157612483516	11.584529318084162	0.5207368143061367	0.86219602063375
ID305086	305086	2	0.9721920490264893	36.850317856481624	68.837242260055	0.0	29.0	29	1.2976641803326594	1		19993.555555555555	20186.0	13579.0	25526.0	1.1156404E7	2284.4910915075448	-0.9810323082358822	-905.3143144385693	-4.397381488396162E-4	0.013571531280193607	1.3650517457244125	1.2411117397560885	-0.443509270646813	1.099862084934175	5.290229421106129	8.555698003113761	0.9081832282979615	0.9763157894736845
ID310712	310712	2	0.9639692902565002	38.708045023064706	66.87291420216103	0.0	92.0	92	1.332182550488142	1		19977.360544217678	20065.0	13182.0	26524.0	1.1746688E7	2637.8496629324345	-0.9807017265777292	-769.7266928974599	0.07480203945265113	0.04665082047678369	1.5765541802298018	1.2461039568814651	1.1835384498545276	1.2651867218007482	5.575416990977092	9.435055152514288	0.7870427667553653	0.9339171974522297
ID324039	324039	2	0.9574258923530579	38.89865111666124	67.87822556218265	0.0	226.0	226	1.3507917161515846	1		19878.204658901817	20061.0	13050.0	26867.0	1.1946801E7	2384.1053115116924	-0.9810191552625037	-861.8737799844772	-0.007347752300848811	-0.035542137081774804	1.6811233453873573	1.1129125651649097	-0.9239280446938594	1.5105619237376937	5.73227015440609	12.649261829788609	0.4502006829810665	0.8541076487252116
ID307651	307651	2	0.930317223072052	37.225462603813995	69.54376348435517	0.0	60.0	60	1.2343248428932099	1		19896.706930693068	20026.0	13363.0	25592.0	1.0047837E7	2149.896172569469	-0.9810700328483825	-959.2766250743014	0.0202915163018606	0.006323455630974518	1.3484269029952545	1.146600071335463	-0.5590877013210729	1.1760219946826975	4.78639804766746	9.417440216444307	0.6781924222443736	0.8983050847457615
ID318927	318927	2	0.9419929385185242	38.69311255466721	65.84272695140623	0.0	175.0	175	1.4460015425129842	1		20190.584415584395	20163.0	13216.0	27535.0	1.3992075E7	2410.019003808127	-0.9807023552596765	-851.5130919219844	0.0743427046602104	0.09763591732161589	1.8342357921030046	1.1929444085201488	0.8978499924926121	1.5375702161833171	6.568820359360883	15.256661563684549	0.3546322473997043	0.8053613053613039
ID321480	321480	2	0.9732167720794678	36.0113981157731	69.18859424202113	0.0	201.0	201	1.2877157625403541	1		19844.122486288834	19878.0	12554.0	26470.0	1.0854735E7	2523.506532829539	-0.9810014165937118	-812.0932038319445	0.006870489107816857	0.00108503575804481	1.3337315624250041	1.2626656791976332	2.1072331585375554	1.0562824224956602	5.209426276309375	9.292039932741005	0.758189254852733	0.943201376936317
ID314825	314825	2	0.9373547434806824	36.99582709660226	69.20081116099831	0.0	133.0	133	1.2337118183493665	1		19629.295409181632	19893.0	13262.0	24977.0	9834277.0	2288.93233900849	-0.9809111338302664	-881.3558314908407	0.006250811962108713	-0.005666996985269469	1.3052332754273261	1.1655464707174363	1.963624613711772	1.119846619778195	4.781644921502935	8.882050282173976	0.7616592697482982	0.9499527856468349
ID316372	316372	2	0.9296226501464844	37.01187100347251	70.3206193968066	0.0	148.0	148	1.2894769428881678	1		19758.54462659382	19746.0	12829.0	25901.0	1.0847441E7	2283.8385970799536	-0.9809348574463516	-890.26571802875	-0.01677562403177979	0.01760359106830289	1.4326838088900544	1.1598018874959852	-0.8561622778944815	1.235283218915277	5.223685654802912	10.252871903909545	0.6244473625506788	0.9243061396131195
ID325588	325588	2	0.9141945838928223	37.58854713571876	66.24780583320079	0.0	241.0	241	1.3502315702779677	1		19880.36033057848	20048.0	14167.0	26084.0	1.2027618E7	2346.7736918321266	-0.9810661178172636	-877.8931152832607	0.003936795953185907	-0.10965697301366753	1.7069262458165753	1.1431888815464786	-1.4066356645388745	1.4931270530793532	5.727517028241598	11.250197680043026	0.5686642753517088	0.8491895701198032
ID304597	304597	2	0.9184687733650208	36.76788135028835	65.89508517901577	0.0	23.0	23	1.3196306577066608	1		20087.368237347284	20216.0	14515.0	27663.0	1.1510062E7	2450.2788478754856	-0.9810338456646336	-848.0905738558987	0.0017528065519272313	-0.002963443895105769	1.3426762214268175	1.307798542998705	0.26027342011120175	1.0266689993002593	5.470848215357733	9.023586024818906	0.8443183028433798	0.9607679465776298
ID324566	324566	2	0.9275798797607422	38.02072675056252	67.11841868712283	0.0	231.0	231	1.2753194019842846	1		19719.830540037226	20007.0	13798.0	25608.0	1.0589549E7	2194.2881727420654	-0.9812399007256366	-940.1119639483428	0.006398665596370574	0.004048261753109273	1.3179157017116523	1.2729868629852137	0.9127079363658644	1.0352940317240025	5.109610626854532	8.757317700851367	0.8372505846253043	0.9658580413297394
ID308688	308688	2	0.8921934366226196	38.14556393827379	68.0905738669715	0.0	71.0	71	1.3463040236277184	1		19804.998327759185	19831.0	15398.0	26167.0	1.1843389E7	2407.9132026761245	-0.9809509181873401	-847.1049289916297	0.011677336317656292	0.01785612876756705	1.6998460104615039	1.1254153348681433	0.4962759646185162	1.5104166060263098	5.694245145089948	11.922302762356647	0.5034145126911503	0.8668596237337183
ID317904	317904	2	0.9845442175865173	39.151918696525826	65.68629746566003	0.0	164.0	164	1.3502315702779657	1		20190.02985074627	20358.0	13761.0	28079.0	1.2174588E7	2624.4139030754327	-0.9807110110931851	-782.2871833524921	0.008910807937575049	0.0431048317498498	1.524786106451521	1.257998917629785	-1.5278165759923161	1.2120726696048305	5.727517028241583	9.954194764987346	0.7263801794100657	0.9039759939984988
ID320976	320976	2	0.9736654758453369	35.590974799859055	68.58973915384951	0.0	196.0	196	1.2847750969927223	1		19936.899082568812	20067.0	12568.0	26003.0	1.086561E7	2415.2333081529946	-0.9810110884311083	-852.90834005787	0.00919776915399849	-0.00645959134971004	1.3656862062638673	1.2230208963889517	2.3775572582001505	1.1166499364779001	5.185660645486778	8.667618452209398	0.8673899498432848	0.9697777777777776
ID310225	310225	2	0.9462656378746033	38.15127733898806	66.41956276014764	0.0	87.0	87	1.2918214483565418	1		19783.5411334552	19967.0	14310.0	27068.0	1.0821597E7	2406.084127273482	-0.9810292538695371	-850.3951283971112	2.677516105836847E-4	-0.004496402585505985	1.439871668968382	1.1901688684041989	2.846915271238527	1.209804513622499	5.24269815946098	9.212995269919503	0.7761810262771993	0.9253355704697995
ID330704	330704	2	0.915743350982666	37.247078713364566	67.58662329313661	0.0	288.0	288	1.2835969444322362	1		19705.625688073404	19842.0	14330.0	26082.0	1.0739566E7	2248.4307132160034	-0.9811364804142211	-911.6904638673356	0.009599672474670811	0.0041967335122557615	1.3314098457122507	1.2687938324618289	1.223574402118444	1.0493508177990813	5.176154393157756	8.598144645874116	0.8798478801841146	0.9775583482944342
ID329171	329171	2	0.8988184332847595	38.56242202068274	68.51842521770351	0.0	274.0	274	1.265195296092266	1		19707.85795454545	19718.0	14421.0	27260.0	1.0405749E7	2371.8962207213212	-0.9811151822098755	-863.3381518847727	0.01995850701915035	0.0026433818491263584	1.2759917896971344	1.2274819070943932	-1.3577646861713402	1.039519835137587	5.028807482057749	11.148669198794787	0.5084272452294003	0.9208006962576154
ID307164	307164	2	0.9321854710578918	38.00734161241964	68.66793764873171	0.0	54.0	54	1.3058000856167271	1		20376.80353982302	20326.0	15670.0	26176.0	1.1512894E7	2226.2478663434567	-0.9806132266086899	-925.944061116587	0.08391775396585255	-0.018477221288884658	1.61602443424208	1.0763360453975412	-0.09460025134247446	1.5014125385396775	5.356773187409351	20.614001142689222	0.15841216542869646	0.7096977329974807
ID303065	303065	2	0.9559550285339355	37.089394078333854	67.4087582575719	0.0	4.0	4	1.30057570335627	1		20025.124333925403	20199.0	13540.0	25943.0	1.1274145E7	2379.489804198751	-0.9809079218680958	-864.7616223423697	0.002211491990979106	-0.0032597882651235494	1.3582068376802063	1.2719495688041902	-0.012456976892476367	1.0678150069716286	5.313995051928715	8.90975416119624	0.84120058782167	0.955555555555555
ID325081	325081	2	0.9647037386894226	38.027500484746064	66.23007071752436	0.0	236.0	236	1.3463040236277222	1		19854.616026711185	20037.0	13400.0	26145.0	1.1892915E7	2503.7135802209586	-0.9812215760784528	-828.7333069804198	-0.001859994265956727	-0.07076999603621743	1.6212119391912343	1.1843529196507883	-1.4764993131841835	1.3688588192692224	5.6942451450899805	11.316933940580077	0.5587125960788009	0.8436619718309872
ID331224	331224	2	0.8916850686073303	36.88245442905579	66.08557465826507	0.0	293.0	293	1.3034807230653143	1		19764.239285714284	19877.0	13476.0	26546.0	1.1067974E7	2292.299317472916	-0.9811769916715124	-898.8704325913457	0.04849551613927795	-0.0781407055178546	1.6681562768449183	1.090122440091967	1.9232737758832985	1.530246709446864	5.337760682751285	10.961985106366052	0.5582009188792282	0.8443609022556384
ID304096	304096	2	0.908227264881134	35.599830881892785	66.00624145078531	0.0	17.0	17	1.2616026850650472	1		20148.90038314176	20253.0	14185.0	26521.0	1.0517726E7	2355.9625589785746	-0.9810433691140895	-885.1971641519481	0.006233061354733463	-0.03886025069747978	1.2573550999687304	1.2272914565624375	-0.4538680309754215	1.0244959282047796	5.00028872507067	10.624829338561044	0.5566228365329743	0.9219982471516215
ID315368	315368	2	0.9489332437515259	37.283930484029796	70.21519566776163	0.0	138.0	138	1.2355499795152907	1		19648.661386138607	19713.0	12774.0	25514.0	9922574.0	2421.727226611857	-0.9809712913791492	-836.5361654825463	0.016457375448643476	0.009678585166518037	1.3031104283799995	1.160672378976754	2.433806118414422	1.1227202886733796	4.795904299996491	10.37732705056339	0.5596407940903844	0.9256880733944943
ID313323	313323	2	0.9220800995826721	38.876463095701276	67.11140703067328	0.0	118.0	118	1.2853637683166226	1		20049.596715328484	20015.0	14134.0	27371.0	1.0987179E7	2498.3249803148587	-0.98071580615465	-816.2597713749628	0.083432443036082	0.06653500802964077	1.327322002749714	1.233911780966268	2.1308413194238325	1.0757025123062662	5.1904137716513095	12.51603199573973	0.4163691224274851	0.8591660110149488
ID315888	315888	2	0.9680050611495972	37.490295020068785	70.77863552911587	0.0	143.0	143	1.2759124359163505	1		19640.4731977819	19785.0	12232.0	25719.0	1.0625496E7	2337.972966157653	-0.9808661639328653	-861.2915018147119	-0.007851355326902554	-0.0032651228149743615	1.3634068987030836	1.2122722706769422	-0.9051502370455263	1.1246705312674905	5.114363753019041	9.19975154703582	0.759362733733151	0.9438596491228065
ID322545	322545	2	0.9644054770469666	38.94528831007367	69.4351684793293	0.0	212.0	212	1.3092714255979632	1		19705.51327433627	19748.0	13448.0	26935.0	1.1133615E7	2474.6022021281283	-0.9809602537396916	-820.5453844560659	0.005926801813461702	-0.0018278248800993506	1.4235061894405798	1.2316018786663403	-0.7253501608247929	1.1558168382968417	5.385291944396462	8.817931014184698	0.8703335441381248	0.9642553191489363
ID308210	308210	2	0.9683675169944763	37.8704551164569	68.26558612705142	0.0	66.0	66	1.379057496950144	1		19970.153354632606	20135.0	13959.0	25997.0	1.2501316E7	2489.3798312922695	-0.9810934772121483	-832.5665433565847	0.035971537150226524	0.032618696965702486	1.6599515805899483	1.1830522004432347	0.2183665770625141	1.4031093302290818	5.9746795887963895	11.10891241376469	0.6083890635128552	0.8711018711018688
ID313843	313843	2	0.8998262286186218	38.112602983400976	67.82210100483734	0.0	123.0	123	1.3230657107830934	1		19798.174438687405	19791.0	13531.0	25429.0	1.1463143E7	2302.701546161589	-0.9808779610107167	-882.0602819534441	0.027463547985622783	0.05614490526186328	1.3859357181162961	1.2985755792674276	0.7199571980744527	1.0672738192860145	5.499366972344805	11.152878720697766	0.5555825617259915	0.8738670694864034
ID317427	317427	2	0.9529710412025452	38.98464483821674	65.16995907878155	0.0	159.0	159	1.3905293552858675	1		20083.895475819027	19992.0	14075.0	28607.0	1.2873777E7	2506.3139511781283	-0.9807876719414761	-818.1585647766236	-0.011258482483508761	0.08142340162539193	1.5374655122509453	1.2576353220197336	1.358625082139417	1.2225050341157808	6.07449523825124	12.73766116177055	0.4704794689207645	0.8582941571524497
ID327155	327155	2	0.953875720500946	38.06554590014353	69.31915797613473	0.0	255.0	255	1.327062034868412	1		19814.734589041076	19911.0	13907.0	26070.0	1.1571805E7	2377.522131375927	-0.9810818711324399	-864.4119419318655	0.011907230199705288	0.004408539244842993	1.366660875202125	1.3218208123109372	0.12783096707766517	1.0339229511848842	5.532638855496442	8.975996918185484	0.8629324424831843	0.9683860232945094
ID326137	326137	2	0.9338515996932983	39.09586488098537	66.38146684732398	0.0	246.0	246	1.2841861558217416	1		19900.762867647063	20007.0	13326.0	26176.0	1.0826015E7	2422.1836055102863	-0.9811488459431897	-855.243170647384	0.005022254081560979	-0.001237705186714452	1.3617190489920612	1.2272176225921632	-0.6349041244627395	1.109598675836972	5.180907519322287	8.884819576175024	0.824742695945167	0.9553023663453121
ID306683	306683	2	0.934373676776886	35.975022588759806	68.59808340326784	0.0	48.0	48	1.2900634687055745	1		20126.938181818157	20319.0	13519.0	26570.0	1.1069816E7	2441.061002073419	-0.9810749545493739	-854.8586953383324	0.002514390961108925	0.00401749752505507	1.349976069523352	1.245525030196378	-0.13358508688874376	1.083861052001906	5.2284387809674255	8.921479750130002	0.8254829417584457	0.962379702537183
ID311291	311291	2	0.902452290058136	39.12363076163553	65.47317274914352	0.0	98.0	98	0.9878581609960649	1		20535.872670807446	19789.0	15969.0	29981.0	6612551.0	3230.8462582556344	-0.9801067787191555	-626.3183639910818	0.004096600227134034	-0.012991353112545716	1.0500511055146744	0.9658112281943461	2.169280454851478	1.087221886494135	3.065766376112704	7.054818377029159	0.7740646699564788	0.936139332365747
ID318459	318459	2	0.9496864676475525	39.79599088584012	65.64810145344552	0.0	170.0	170	1.294746110122061	1		20222.120938628203	20241.0	13121.0	28018.0	1.1203055E7	2474.0757467989815	-0.9807997107065763	-835.0572747875641	-0.046763221507770965	0.03836928629464595	1.663579708465795	1.0808410935469592	2.164045230481266	1.53915290452779	5.266463790283538	11.311314840574362	0.5172527222882561	0.8828685258964154
ID311301	311301	3	0.9134413003921509	12.188176920924725	70.68266147036321	0.0	98.0	98	1.1124778854554285	1		19896.5794621027	19202.0	14917.0	29559.0	8137701.0	3662.023418657074	-0.9806653261482412	-551.1518487887505	-0.00996328355546466	-0.006817353705184284	1.208135976839048	1.0551525267466906	-0.9923883053913165	1.1449870480470206	3.8880572025739495	7.603508587934671	0.8451123109564367	0.9634864546525321
ID314630	314630	3	0.9422377943992615	14.258287096494218	73.52692409451066	0.0	131.0	131	1.4407604903194322	1		19305.927325581393	19385.0	12892.0	25104.0	1.3282478E7	2247.2829398824856	-0.9810615810787746	-890.0521582631899	-0.01818671680994479	0.006523305547597857	1.5757437247305217	1.3257850202651353	2.3146410745794146	1.1885363770480668	6.521289097715734	10.570490345370455	0.7334205082703745	0.9442532690984167
ID310528	310528	3	1.0	12.744534143422197	69.06929743784622	0.0	90.0	90	1.1145160145878212	1		19896.759708737874	19233.0	15027.0	29283.0	8197465.0	3746.106420914318	-0.9805637981376463	-535.9159641429917	0.004807769491548218	0.0019454537430408309	1.2034733258662327	1.0415926560656508	0.35574859064997466	1.1554164853773496	3.9023165810675176	8.247201970989266	0.7209731685019256	0.9297848244620621
ID309762	309762	3	0.9550579190254211	15.81358800273797	67.12265166514649	0.0	82.0	82	1.0953460044279524	1		19992.691919191915	19372.0	15207.0	29935.0	7917106.0	3853.445910263558	-0.9807386669052539	-528.3466505806648	0.001978467721704604	-0.0014989296478122348	1.1271409018974696	1.0965144857852536	1.4648887758206794	1.0279306990552737	3.7692290484610673	7.30461244967793	0.8877037105051656	0.9647201946472022
ID318466	318466	3	0.9637037515640259	18.124399761222143	72.0846358795464	0.0	170.0	170	0.9606819970994487	1		21405.76721311474	20302.0	15948.0	30317.0	6528759.0	3642.3349619766263	-0.978757265448991	-541.5586388302579	-0.0065652613765069655	0.003091795247783586	0.9897438647700555	0.9543218996254708	1.3091283890976357	1.0371174183034952	2.8994069603546686	6.845611998086308	0.7774894073856854	0.9472049689440998
ID312844	312844	3	0.8850434422492981	13.212481902440658	71.64615625299463	0.0	113.0	113	0.9793983401627984	1		20992.86984126985	20051.0	16369.0	28921.0	6612754.0	3178.2532095313722	-0.9791297070421252	-619.7620743756942	0.004603786395837546	-0.011368798810103258	1.0866363418034932	0.9282389797683566	1.557943878354978	1.170642868364206	3.0134819883030417	6.811959797780805	0.8160829634239581	0.9562594268476612
ID325389	325389	3	0.9428117275238037	18.185859576470833	77.66297421112002	0.0	239.0	239	1.024694652869964	1		20628.287356321838	19742.0	15590.0	29681.0	7178644.0	3598.8211547577475	-0.9795279734431493	-548.5155075790987	-0.03163442318574558	-0.016993023055329258	1.1656937055388317	0.9640626596562434	0.8035060769171868	1.209147241481673	3.298669558173985	8.442549940074977	0.5815692025163244	0.8707653701380168
ID324366	324366	3	0.9505970478057861	17.857313736622597	78.24488337476589	0.0	229.0	229	1.0458848770420113	1		20318.605555555558	19593.0	15547.0	28483.0	7314698.0	3266.842424444878	-0.9798242612109603	-604.1078100617361	-0.004218420511073079	-0.007787864119747169	1.1561357781607635	0.9398342287267589	0.6910782238324152	1.230148618578235	3.4365102169449573	9.25426559992677	0.5042473029881516	0.8485915492957747
ID305167	305167	3	0.9049156904220581	10.686242769354816	69.51349805425743	0.0	30.0	30	1.3310463604729168	1		20233.93208828523	19874.0	15801.0	26829.0	1.1917786E7	2267.022633594666	-0.9804309030436512	-894.3358381837173	-0.10944751224788345	-0.05063453612011064	1.3048539120038132	1.2558819090170787	2.8906820612453683	1.03899411452233	5.5659107386480455	19.19971976417341	0.18973887511936788	0.7589112119248204
ID323855	323855	3	0.8962081074714661	16.497853211463212	77.86616628463688	0.0	224.0	224	1.3807021695643609	1		19616.34810126584	19516.0	14558.0	26761.0	1.2397532E7	2410.0352370386995	-0.9805656331379825	-821.3552440433525	0.07182344801147081	0.011519018812111792	1.4127481256389383	1.2437705811095314	1.3749019365889505	1.1358590941897555	5.9889389672899505	17.20194495500118	0.2543341302506329	0.8630136986301356
ID323083	323083	3	0.9316607117652893	17.737541010593855	77.17642055883199	0.0	217.0	217	1.146633492053164	1		19691.65825688074	19300.0	14835.0	28381.0	8585563.0	3209.1002320019734	-0.980708202288355	-623.8728871487397	0.019811554135687685	-0.011423010710158287	1.2212295662925896	1.109114561688049	2.845761569192838	1.1010851434804931	4.130466636964245	8.42793913019363	0.7307455881389133	0.9354144241119481
ID312340	312340	3	0.9576534628868103	12.311736675060452	70.77795829947215	0.0	108.0	108	1.106340970131442	1		19659.046913580256	19610.0	14413.0	26627.0	7961914.0	2816.5513101037473	-0.9808196896174508	-713.8522490910252	0.018520972632175114	0.002175844721254643	1.19147681298713	1.0672095657743799	-0.794129231650876	1.1164412793869407	3.8452790670932964	7.393913332111427	0.8838712677915399	0.9642431466030991
ID315156	315156	3	0.9107226729393005	14.230834565363272	72.22611467592088	0.0	136.0	136	1.1104360154831316	1		19713.556097560984	19348.0	14892.0	26857.0	8082558.0	2875.648301183942	-0.9804722520456464	-688.4023519333729	0.004526142390113325	-0.007115781721305758	1.1753277391571364	1.0785015109763807	2.232609191359103	1.089778481713111	3.873797824080418	7.717234951609968	0.8173788006512437	0.9367816091954024
ID311830	311830	3	0.9778228998184204	11.853439181656851	71.37749496710799	0.0	103.0	103	1.434973223768513	1		19458.977941176494	19528.0	13297.0	25598.0	1.3232105E7	2350.0596986335377	-0.9810111851443525	-855.5536050489291	-0.005370089027696535	-0.004159197567237949	1.51753706367688	1.3332110575821439	1.8395615807410823	1.1382571836967974	6.469004709906045	13.519418002923816	0.4447657530597352	0.9007279947054929
ID314134	314134	3	0.9642354249954224	14.085661015910198	72.27745307490846	0.0	126.0	126	1.4381328016644603	1		19384.86822840412	19475.0	12744.0	25317.0	1.3239865E7	2303.641658700783	-0.9810550073543971	-871.5189665651703	0.01239123506938202	-2.2279765171616509E-4	1.5733417431317687	1.3219817162029803	-1.0781081339546976	1.1901388074040458	6.497523466893158	11.540279772770377	0.6130911477190764	0.948646773074254
ID317718	317718	3	0.9907492995262146	17.65121479572549	72.40150797950412	0.0	162.0	162	1.45798446598863	1		19614.70142857142	19632.0	13172.0	27045.0	1.3730291E7	2498.1530598507043	-0.9809936825995892	-810.5146828965546	0.008208010231915676	0.012533514754095422	1.4678557998384072	1.4272834926107683	-1.1748508061904495	1.0284262428856545	6.678142261144759	11.14583679263498	0.6755230485152063	0.9544836956521742
ID320019	320019	3	0.9514093399047852	20.11871306626104	73.3265741687499	0.0	186.0	186	1.4533072626351775	1		19591.645624103316	19652.0	13405.0	26064.0	1.3655377E7	2417.010502532463	-0.9810839235976399	-840.8092377842261	0.006452294229208933	-0.0037779338077254033	1.474845943419265	1.4430470992816984	-0.01855874914880097	1.0220359017757596	6.6353641256641165	11.844054259115559	0.5943932212633659	0.9257294429708219
ID319516	319516	3	0.9191257357597351	19.906892590109653	70.75280412176407	0.0	181.0	181	0.9992788659694503	1		21086.49090909089	20063.0	15172.0	31214.0	6958542.0	3909.5695191600134	-0.9792192569207406	-508.3048354274302	-0.00881598591534149	0.0027955100135467897	1.0697962078315182	0.9772909832784186	-0.7152837217609725	1.0946547406410951	3.137063268580441	7.558448301471204	0.6900298016546823	0.9028727770177838
ID323612	323612	3	0.9566091895103455	16.035749533260933	77.66821453866696	0.0	222.0	222	1.3663825737253028	1		19640.025889967645	19466.0	14966.0	26309.0	1.2137536E7	2488.214116673749	-0.9806837187379962	-801.4745690676052	0.06465061632644663	-0.0031576190548169404	1.3748417796949866	1.2793148830114414	0.9495883098621805	1.0746703551659462	5.865357687012537	18.07695316655741	0.22555574857979963	0.802862719583603
ID304926	304926	3	0.9635268449783325	11.102983130948944	69.5031446748506	0.0	27.0	27	1.42598306901206	1		20065.61755952381	19881.0	15384.0	28446.0	1.3484095E7	2579.9265134443594	-0.9806381841810465	-787.8397803086392	0.009872980699689912	-0.1069090510146374	1.3908361195066778	1.32918087844471	0.4656393535030659	1.0463858922903793	6.388201565109296	17.863492704656018	0.2515681876169366	0.8270769230769229
ID316952	316952	3	0.9084107875823975	19.683299311045122	68.52765346617961	0.0	154.0	154	0.9755287148369436	1		21301.47923322684	20332.0	15212.0	30791.0	6667363.0	3641.8113396635445	-0.9788467209710365	-541.3265238082295	-0.005487234083931724	0.014099146013113444	1.0615331784300466	0.9331870850984259	-0.9179759822709752	1.1375352224447939	2.989716357480449	7.077127075632632	0.750111569636395	0.9169096209912535
ID309273	309273	3	0.9042779207229614	15.03358585245413	67.0879790854852	0.0	77.0	77	1.056678608542753	1		20514.98644986449	19775.0	15533.0	29323.0	7570030.0	3352.1266525781193	-0.9797864880269711	-593.2947165843514	-0.03192551541770964	0.03241630982338939	1.142100024744999	1.0436407886055306	0.8336354269692755	1.0943420736468394	3.5078071094127017	9.32456851682689	0.5069767920147233	0.857142857142859
ID310809	310809	3	0.9859006404876709	12.605203726422488	69.77389975397838	0.0	93.0	93	1.5353184234796768	1		19515.40537084399	19441.0	13431.0	29252.0	1.5261047E7	2610.509946821714	-0.9809405994081768	-769.5125223445408	-0.010361737682062356	-1.3636456032411928E-4	1.5883415356292487	1.504976029007099	2.6807463974839436	1.055393245483883	7.405370564315688	11.221415829794742	0.7390287724704081	0.9488428745432399
ID320537	320537	3	0.9883705973625183	19.333068240075345	76.88833916862441	0.0	191.0	191	1.3910732744755658	1		19533.40845070422	19564.0	12978.0	25528.0	1.2481848E7	2397.8971516381657	-0.9809771812060983	-840.1590494054885	-2.977344321417654E-4	0.06230162157953685	1.4396492759047301	1.2683846450635643	-1.1852220066276602	1.1350257837854723	6.07924836441575	13.541235679119797	0.4166229185385874	0.9129193433261961
ID324889	324889	3	0.9433122277259827	18.539473424930915	78.15976918995315	0.0	234.0	234	1.011318804704186	1		20335.456456456453	19594.0	15309.0	27987.0	6771707.0	3266.480248326429	-0.9801750189634574	-615.594503652224	0.02286502812296425	0.015467995319146229	1.1996291493476028	0.8875693203625774	0.6525315734789882	1.3515892469757147	3.2131132872127095	8.77430061980684	0.5244582027831142	0.8567807351077307
ID304677	304677	3	0.910753607749939	10.672942924202005	69.01692087972259	0.0	24.0	24	1.0053168596819362	1		21258.3630952381	20394.0	16459.0	30099.0	7142810.0	3250.9593595307438	-0.9791060101378697	-612.8534181034063	0.01001789707138158	-0.005107348786965461	1.0856443819033166	0.9250113003703531	0.16258366763386822	1.1736552639612616	3.175088277896585	8.476192576301928	0.5553464989120143	0.8966442953020122
ID315685	315685	3	0.9843664169311523	13.06673656308107	72.88639050752904	0.0	141.0	141	1.418536631332034	1		19332.01503759398	19445.0	12732.0	25238.0	1.285579E7	2335.581622387402	-0.9810424799057198	-856.6794687789186	0.01589567868500417	0.0012159911884841688	1.512288251891037	1.3139185126941069	-1.2253403173652178	1.1509756786896819	6.321657798806076	12.336495323858864	0.5219840710547677	0.920415224913495
ID318754	318754	3	0.9293665885925293	18.586674484315168	71.36624876896383	0.0	173.0	173	1.0666542178372798	1		20468.983957219254	19704.0	15146.0	29437.0	7655400.0	3459.9787102444952	-0.9801395585573601	-583.9180160396824	-0.0017979600858554737	0.010081800666938754	1.1227277785797842	1.0250856905397334	0.1382433353580282	1.0952526105292133	3.574350875715895	8.514352116690953	0.6195891917858996	0.9060240963855426
ID310051	310051	3	0.9254665970802307	16.180939482165048	67.26615626641986	0.0	85.0	85	1.0723129006113927	1		20409.63684210528	19724.0	15424.0	29100.0	7755662.0	3356.298123236787	-0.9800159188756556	-596.4220469741011	-0.004140360977150957	0.003530703109932742	1.1429626146972838	1.0145523128425777	0.2469747520272041	1.1265684383439287	3.612375885032039	8.074502986429534	0.6962596051003608	0.904761904761904
ID322083	322083	3	0.9589924216270447	19.094150762850923	76.10650012864875	0.0	207.0	207	0.9294644612149842	1		21551.632867132874	20178.0	15541.0	33355.0	6163767.0	4393.610952460701	-0.9782805872633654	-441.87958244978637	-0.004403056478992152	0.00751849410651458	0.9669968328126589	0.9366115801060965	2.857961005023153	1.0324416795093656	2.7140350399385538	6.343932215131494	0.8474386093592647	0.9532554257095162
ID313644	313644	3	0.9047321081161499	14.52647329848029	71.69650008028965	0.0	121.0	121	0.9778523276122812	1		21126.031645569627	20314.0	15468.0	29057.0	6675826.0	3324.7831091373328	-0.979045134670927	-593.7483853133782	0.007398976890894656	-0.003810128943253286	1.1640698796897762	0.8488508237306388	1.9243577118950312	1.3713480003162064	3.003975735974011	7.276754320851616	0.7129036849643945	0.9172714078374452
ID325932	325932	3	0.9098638296127319	17.683635181842966	78.50387226836978	0.0	244.0	244	0.9343350506923774	1		21165.54861111111	20530.0	15825.0	29544.0	6095678.0	3401.4897491111406	-0.9785329680513355	-567.2752274278649	0.006476527659287962	0.0021283240198490677	1.0418334099299964	0.8584684784430109	1.2291527233795894	1.213595415663428	2.7425537969256526	7.444509721059459	0.6218602779032885	0.8973561430793163
ID308778	308778	3	0.9498772621154785	8.678702606572454	68.92549749577799	0.0	72.0	72	1.4517448462050144	1		19514.143678160905	19614.0	13815.0	25327.0	1.3581844E7	2250.926367134681	-0.9810318483987776	-896.7601481231807	-0.009307259471020074	0.01348248479817005	1.5168877449432039	1.343438709862336	-0.7282261908114543	1.1291082606207183	6.621104747170573	11.771661830658669	0.6004332965286162	0.9323962516733606
ID320810	320810	3	0.9673550128936768	18.469221460187537	76.81047681616079	0.0	194.0	194	1.4533072626351766	1		19535.06990014265	19516.0	12893.0	25898.0	1.3694084E7	2376.1441152706966	-0.9810400009617743	-850.7865047449548	-0.005090067597264422	0.007400679678706381	1.5432865089505188	1.366814330102119	-1.0202065884577192	1.129112034430613	6.6353641256641085	10.25115841989495	0.7934667532396549	0.9496598639455782
ID304180	304180	3	0.9650534987449646	6.35937664109256	69.35021194367671	0.0	18.0	18	1.4811489527539565	1		19745.575172413788	19642.0	15055.0	29403.0	1.4315542E7	2722.9437107419103	-0.980887795431143	-744.3371009037888	0.03569976814145372	-0.028180591892153745	1.4971432454157365	1.4075867544024818	-1.4667661554813491	1.0636241359427052	6.892032938547974	14.912193449828827	0.38947012544261905	0.8995037220843675
ID321591	321591	3	0.9728818535804749	18.798305578768865	76.80909197033245	0.0	202.0	202	1.5119832043376797	1		19373.895225464188	19259.0	14679.0	29363.0	1.4607917E7	2650.1551861957196	-0.9809943711066336	-754.6749020750655	-0.004576044838592457	0.006545171508089307	1.5682321956435428	1.4818919495047318	0.6654941162903443	1.0582635233072608	7.181973634583432	10.525837397780517	0.814592405696592	0.95997458703939
ID304433	304433	3	0.9817849397659302	7.289631845360819	69.58130614275719	0.0	21.0	21	1.4370803808856278	1		19791.743024963285	19691.0	14394.0	30253.0	1.3478177E7	2892.5517611997298	-0.9808594875910329	-701.2714156393865	0.04713904197892045	-0.03389768828802603	1.4494365393506892	1.3520486623940189	-1.4012568609797544	1.0720298608071024	6.488017214564125	13.711854991465234	0.43364009811751075	0.8921568627450975
ID319026	319026	3	0.956899106502533	19.120382063100735	71.20513392788402	0.0	176.0	176	0.9598942298516722	1		21534.889610389604	20453.0	15833.0	31460.0	6632746.0	3794.558715378109	-0.9785380836349362	-517.5122122094464	-0.008012404290494237	0.006268339157965085	1.005934900089049	0.9440214030753904	-1.4758173299984145	1.0655848445935225	2.894653834190134	6.3128210776024405	0.9127661753838916	0.9728434504792328
ID318012	318012	3	0.9819366931915283	17.7772497059616	72.72562155013134	0.0	165.0	165	1.4636807509142968	1		19599.700564971758	19591.0	13019.0	26830.0	1.3876588E7	2453.0646002179965	-0.9810340040004742	-826.5685048320904	0.013213544955090036	0.014379596599740235	1.5055535850686708	1.42081044004297	2.147683757893032	1.0596442302487148	6.730426648954442	10.796690173771733	0.725556407515818	0.9567567567567575
ID314943	314943	3	0.9324963092803955	14.5546618396034	72.61877306010632	0.0	134.0	134	1.033515716475388	1		20426.39943342775	19660.0	15945.0	27867.0	7210519.0	2958.041242201985	-0.9796347689632322	-664.3431176903855	-0.011947367254909101	0.019346405778746353	1.1378242559594802	0.9607837497682864	1.242526872431967	1.1842667574611778	3.355707072148199	7.8051332180875495	0.6922026653086418	0.9168831168831175
ID322872	322872	3	0.9604425430297852	17.35801138561556	76.55556493361159	0.0	215.0	215	1.0694873017590445	1		20116.321899736136	19252.0	14970.0	32215.0	7624086.0	3943.2834439571884	-0.980208539431925	-505.3138631391916	-0.001877905012409296	-0.007395925539154631	1.1318988309898574	1.0306442913238874	-0.9696014890596395	1.0982439242310325	3.5933633803739764	8.715286573846507	0.5944942488138326	0.902147971360382
ID309561	309561	3	0.9531086683273315	15.371947235278522	66.76745825163542	0.0	80.0	80	1.4433833952584167	1		19785.599125364413	19649.0	14972.0	28488.0	1.3572921E7	2722.300370851446	-0.9809553690927707	-748.7207119805386	0.028734550765713414	-0.07326083188448615	1.483909041956804	1.3233982770250614	1.0302754076178953	1.1212868172176884	6.545054728538323	14.488563505108017	0.39180726904812296	0.8959011060507486
ID322361	322361	3	0.9473481774330139	17.60792599518088	75.54259531248758	0.0	210.0	210	1.3259214570600335	1		20044.699481865297	19699.0	15174.0	29558.0	1.1605881E7	3043.0421793626765	-0.9802600900743477	-654.2108276640414	0.018365270706619384	-0.08064155920393629	1.3033882409521802	1.199700078751022	0.6457531189977537	1.0864284032631768	5.5231326031674115	18.489364158952117	0.20302587073794287	0.7948016415868675
ID311109	311109	3	0.9808182716369629	12.012616920050572	70.72073208521701	0.0	96.0	96	1.5089782662147824	1		19557.965517241384	19514.0	13641.0	29074.0	1.4746706E7	2694.587360364117	-0.9808701964285691	-744.3247009544898	0.06594782913193967	0.025349935078341636	1.522701408710592	1.408573461137506	-1.035473965136225	1.0810237809541867	7.153454877596332	14.002152252883151	0.45849659501942386	0.9267241379310345
ID323397	323397	3	0.9386482238769531	17.639777460472992	77.34033737032856	0.0	220.0	220	1.0659447703242484	1		19734.66756032173	19331.0	15094.0	25193.0	7361031.0	2966.393138038488	-0.9805412507812119	-670.4741689286357	-0.004238372811134756	0.006369484790979792	1.2288098324152839	0.9099104996807463	0.5128765210921704	1.3504732969302227	3.5695977495513787	8.195347210394736	0.6678738313489171	0.9192166462668293
ID314438	314438	3	0.9574286937713623	14.59427895005789	72.77599980140732	0.0	129.0	129	1.454868001151131	1		19289.887464387455	19421.0	13334.0	25067.0	1.3541501E7	2248.522558866458	-0.9811478772055389	-892.9695487921083	0.0292214256464695	0.02824627011434185	1.483469979266189	1.3863740402595208	-1.3977937261744104	1.0700358894404085	6.64962350415767	14.70355039965901	0.3865115635785939	0.9037467700258401
ID324167	324167	3	0.9455997943878174	17.45084498399942	78.33104460316328	0.0	227.0	227	1.4099782628309296	1		19483.418569254187	19391.0	14456.0	26922.0	1.2800606E7	2522.7042587819546	-0.9808199235367988	-789.8920830368929	0.01578253014404292	-0.024522978226905405	1.4439509957797296	1.316954309542746	0.20398046818660598	1.0964321125772978	6.24560778017382	13.621314927740464	0.42300597641318594	0.8975409836065579
ID312640	312640	3	0.9467478394508362	12.942246662780876	71.53468000069073	0.0	111.0	111	1.0371690177805395	1		20328.678977272728	19790.0	15242.0	26980.0	7155695.0	3039.8803557973256	-0.979803737175098	-648.8596087100534	0.00943512259620416	0.0027694778493008096	1.2038617203079736	0.9968493497104485	2.023640237329833	1.2076666556061408	3.379472702970757	8.13282256637571	0.6420608835298183	0.9281984334203652
ID307011	307011	3	0.901886522769928	8.020619309927966	69.03330471992469	0.0	52.0	52	0.9221103411336741	1		21943.52500000001	20871.0	16428.0	31685.0	6144187.0	3827.3041467370763	-0.9784338979015849	-520.2394082424139	0.005629420670395674	0.01547779787384879	0.9695845765864843	0.8944414216318679	-1.026608683987604	1.0840112646142004	2.6712569044579046	6.692414519826432	0.7494796687310737	0.9304635761589395
ID321101	321101	3	0.9530912041664124	18.046721197107416	75.2787365287549	0.0	197.0	197	1.0000356088768256	1		20775.782477341374	19881.0	15186.0	30298.0	6876784.0	3815.67571613762	-0.9794997041321386	-520.3075253858649	0.006873131706964738	0.06888446016622024	1.0923871816524164	1.0001770096275437	2.836037624341615	1.0921938528253223	3.1418163947449838	7.857705471819166	0.6394390771180327	0.8836898395721932
ID320334	320334	3	0.9191101789474487	21.234211850867	75.34772753539875	0.0	189.0	189	1.0814451111579346	1		20020.91259640102	19726.0	15048.0	26594.0	7788135.0	2862.270003828281	-0.9804231166655473	-700.6050380063011	0.005632911714303573	0.0053534413598654166	1.1804994386988157	1.016688226687001	0.5893641496647376	1.1611223654527927	3.6741665251707576	7.752011511570683	0.7683160084751498	0.9519704433497539
ID312136	312136	3	0.9869384169578552	11.402147623178339	71.61533896155919	0.0	106.0	106	1.443907404495231	1		19440.766763848416	19538.0	12792.0	25719.0	1.3336366E7	2453.906159064009	-0.9809947102648001	-817.8574342553251	0.020922123904260497	0.015087979209857987	1.4750234848974328	1.387764410108657	-1.5068171345296173	1.0628774409785764	6.549807854702825	11.950120906673284	0.5763599898932588	0.9380530973451325
ID309066	309066	3	0.9265139698982239	11.055453833631818	67.67841118316655	0.0	75.0	75	1.3530299806794839	1		19884.21131447589	19705.0	14703.0	26535.0	1.1950411E7	2286.0662472768436	-0.9806189824774769	-880.1836068095781	0.019115597784525297	-0.061432325864650805	1.3329988400735988	1.275737056379051	0.37859161284342613	1.0448852554750387	5.751282659064169	17.502774727326184	0.2359178328730236	0.8408617095205004
ID319818	319818	3	0.9157970547676086	19.5738188871545	72.40279762314199	0.0	184.0	184	1.4110508976477838	1		19655.02279635258	19685.0	14104.0	26232.0	1.2933005E7	2363.5775307300105	-0.9809721624519862	-857.4344788668528	0.020616860715279996	-0.007132421021481279	1.445620063956572	1.3657649942452776	-0.31990797777163976	1.058469114414096	6.255114032502858	10.914557783269547	0.659831138240483	0.9393290506780875
ID313429	313429	3	0.9107413291931152	13.807832151229382	71.20678827948107	0.0	119.0	119	0.959894229851672	1		21537.389999999978	20664.0	15674.0	30443.0	6461217.0	3578.8649605593855	-0.9785054086098521	-547.9132376982687	-0.015576684787434241	0.023531037574532163	1.1358039308943737	0.8580331356788575	1.9091519376157122	1.3237296832315804	2.894653834190133	6.821833393251583	0.7816355104421635	0.9255319148936171
ID318293	318293	3	0.9114444255828857	18.061053239435775	72.16563303797562	0.0	168.0	168	1.0856340685231205	1		20198.025641025637	19503.0	15183.0	27210.0	7877230.0	3069.563525298785	-0.9802127091951689	-651.9229679121422	-0.013281737230775074	0.012326621733400973	1.2397085597295232	0.9625561321520889	0.48153914776194395	1.2879337820619097	3.702685282157854	8.955711240301758	0.5801315695978531	0.8832199546485268
ID315472	315472	3	0.9562680721282959	13.098991187959777	72.8477839238537	0.0	139.0	139	1.34742734799806	1		19615.24	19507.0	14667.0	26929.0	1.1769144E7	2454.620421726734	-0.9807114631091242	-812.6082822685393	0.036236854925927556	-0.043484533356591824	1.3498913881306633	1.226306424396913	1.3172035826443476	1.1007782078565953	5.703751397419019	18.248356300750373	0.21523998258054924	0.8163265306122456
ID324691	324691	3	0.9757790565490723	18.347194927089646	78.01159104813385	0.0	232.0	232	1.0466079223250828	1		20172.517906336103	19537.0	15530.0	27481.0	7322624.0	3109.931668891732	-0.9800225561833323	-636.4076800872826	-0.0034745527429853496	-0.0054269849213550705	1.1791885514323117	0.9150225167459004	0.8448614320906369	1.2886989443996049	3.4412633431094704	9.883387451728778	0.4427067362254591	0.8477751756440275
ID321881	321881	3	0.9455544948577881	19.78688274757248	76.27233259719206	0.0	205.0	205	0.9423967622168318	1		21391.370748299334	20399.0	15751.0	30533.0	6289063.0	3542.537584053487	-0.978569370252184	-551.4559523481072	-0.012101624063974492	0.010695520502432625	0.9899282492667065	0.9435928525794879	-0.8796561743229981	1.0491052857814174	2.790085058570804	6.732298656215534	0.7735716760039718	0.9483037156704353
ID325721	325721	3	0.9107563495635986	17.11743482529658	78.0134935992081	0.0	242.0	242	1.0994820015384268	1		19767.193548387117	19411.0	14978.0	26281.0	7966179.0	2834.3580401493505	-0.9805428316219618	-702.9221554564356	0.003907199660686109	0.003274676805810442	1.1679388432558397	1.0511467913374577	1.1565446436744062	1.1111091741713621	3.7977478054481613	7.632508985559399	0.819221491265933	0.9511904761904773
ID310625	310625	3	0.9892364740371704	12.564388439991205	69.8273041874628	0.0	91.0	91	1.517975235232964	1		19518.14698162728	19479.0	13478.0	27576.0	1.4872828E7	2535.9856021724217	-0.9811012242011214	-799.1014909522526	-0.016445790981156328	6.963915203804675E-4	1.6031438947924441	1.4466516133315186	0.09769813380141312	1.1081755137303146	7.239011148557634	10.785026896199597	0.782071832660592	0.9706819630337796
ID313953	313953	3	0.9773485660552979	13.847456896594466	72.51670160992927	0.0	124.0	124	1.4672941456763697	1		19313.811797752835	19374.0	12034.0	25508.0	1.3751434E7	2345.9766620724527	-0.9811022898691721	-854.8293197790065	-0.005250178944544619	4.7156088457578544E-4	1.525718935303914	1.4134041227548793	1.3084695167134361	1.079464047642737	6.763698532106046	10.793090961893986	0.7296295788965516	0.9417604235605558
ID318563	318563	3	0.9683594703674316	18.15934387978655	71.68102622278695	0.0	171.0	171	1.0516553201561498	1		20545.366120218572	19772.0	15204.0	29802.0	7519604.0	3569.819933657638	-0.9797504407754327	-556.925961676657	-0.0020450526518028802	0.005987075655914307	1.0915157758784246	1.040474626868447	0.24090423458757326	1.049055640274091	3.474535226261075	8.138677418131252	0.6591722447395523	0.9183417085427126
ID304748	304748	3	0.9417736530303955	11.04681463557115	68.49656089430412	0.0	25.0	25	1.0429876834514404	1		20920.07500000001	20185.0	15943.0	28811.0	7531227.0	3213.2803000731897	-0.9797560484100567	-630.1838723067848	0.0064590905020853046	0.02461001711083725	1.1634832859960496	0.954777252332848	0.6718975036576305	1.2185913344219934	3.4174977122868806	8.734440593023228	0.5629215902408128	0.8715151515151494
ID309868	309868	3	0.9036797881126404	17.07814864379669	67.48216343897634	0.0	83.0	83	1.0680716991508343	1		20051.44031830238	19496.0	15315.0	27160.0	7559393.0	3010.0540564291255	-0.9806429014988409	-674.9504691990252	0.024561304844373966	0.02392068759649022	1.262082671655041	0.9293182952126875	0.6347400804990161	1.3580736311300057	3.583857128044936	9.162642417275467	0.5364374333690205	0.8986889153754456
ID312943	312943	3	0.9467273950576782	13.38025163908094	71.66402544551046	0.0	114.0	114	1.117227736393298	1		19677.11435523115	19302.0	14882.0	26467.0	8087294.0	3102.4385238402497	-0.9806969996655666	-644.4633865720713	-0.00790747408533574	0.0029777127986116135	1.174207848325612	1.0853527756122865	-1.48832915467219	1.0818674579453664	3.921329085725566	7.654239383526384	0.8410834233863013	0.9626604434072342
ID314735	314735	3	0.9441402554512024	14.349295484024639	73.51242630565366	0.0	132.0	132	1.4105146822008514	1		19299.23903177007	19404.0	12550.0	25052.0	1.2756797E7	2274.762568440329	-0.9810069737683901	-876.4195046375826	0.011197256906678204	0.00470270378191771	1.5245930470765923	1.321815014337496	-0.8643684939516638	1.1534087830290913	6.25036090633833	10.643882212457605	0.6932898454374813	0.9372772630078402
ID322664	322664	3	0.9949411153793335	18.055982376261387	75.41786216935482	0.0	213.0	213	1.4548680011511308	1		19544.80085959883	19452.0	12514.0	27244.0	1.3642271E7	2601.4212833426723	-0.9810257203487881	-776.9009509865434	-0.010849965160237597	-0.0013769926724470716	1.635612542852417	1.3209631829430262	-0.877652129513341	1.2381969187122772	6.649623504157668	11.477441866065465	0.6343321409683367	0.9252645502645503
ID314228	314228	3	0.9417669773101807	13.987735631625897	72.45310463573713	0.0	127.0	127	1.4386587233502306	1		19365.12809315865	19469.0	12695.0	25188.0	1.3303843E7	2255.2483817645466	-0.9809628446881097	-884.9250620431052	0.018810595349045042	0.022771151608223978	1.5383788858131349	1.3315203156591056	-0.9604428935838172	1.1553551738725323	6.502276593057676	11.488829379354849	0.6190471720588986	0.9493407356002777
ID320630	320630	3	0.97797691822052	19.394542941869208	76.8406179035417	0.0	192.0	192	1.4158676983350555	1		19556.96223564955	19624.0	12542.0	26058.0	1.2946709E7	2432.066848569148	-0.9809798942772917	-829.4745483179192	0.01849984273718385	0.038247195754000124	1.5988200093006262	1.23817497398794	-1.076944922098735	1.291271462345191	6.29789216798348	12.313599096364458	0.5219574068116342	0.9423897581792318
ID317815	317815	3	0.9466199278831482	17.663014608814578	72.12795356481055	0.0	163.0	163	1.4376066875800304	1		19592.061313868624	19619.0	13512.0	26122.0	1.3420562E7	2452.9099193118595	-0.9809968111677845	-824.6499542434929	0.011138269064664797	0.007411261781046061	1.446860642191721	1.4171280285007612	-0.1672501442133234	1.0209808945225753	6.4927703407286455	11.617044096767504	0.6045728355736443	0.9433701657458566
ID323185	323185	3	0.9754467606544495	17.299917005755148	77.24567535044548	0.0	218.0	218	1.0645244568748649	1		20095.588859416457	19391.0	15194.0	29893.0	7576037.0	3431.006997856991	-0.9801051294123897	-577.0861776712339	0.01087276679541257	-0.0017661854190462267	1.1339099519833773	1.0205530576491977	0.46658906841953135	1.1110739843309005	3.5600914972223467	11.057159055335084	0.3659181150387473	0.8097297297297299
ID323953	323953	3	0.9639620780944824	17.20351751359263	77.74829383788862	0.0	225.0	225	1.0393548347841468	1		20260.36235955058	19712.0	15038.0	27962.0	7212689.0	3187.020581457789	-0.979923546552741	-620.5796546733343	-0.001770691011768376	0.03911328484054419	1.2159765999137704	0.8513090602425961	0.3727818259358284	1.4283609287175396	3.3937320814643024	9.73863654177571	0.44966708863926874	0.861278648974668
ID320115	320115	3	0.9625532627105713	20.33590887263578	73.85853815005599	0.0	187.0	187	1.4688400222902005	1		19611.14285714288	19622.0	13394.0	26857.0	1.4002356E7	2439.8191295448123	-0.9809455269191659	-827.6052070160088	0.030720956096947232	0.0034475113340186334	1.5035835370812045	1.4301228307560632	-0.6786644243215567	1.0513667111280958	6.777957910599583	12.267485706492298	0.5659754720998191	0.9283854166666663
ID315261	315261	3	0.9607976675033569	13.756151462411369	72.62806290584598	0.0	137.0	137	1.4275736808495691	1		19324.646539027974	19453.0	12891.0	25045.0	1.3121435E7	2224.475640433285	-0.9809369984001374	-894.0539607447281	-5.675259971337786E-5	-0.011617850666906097	1.5325047978435986	1.299936907743423	-0.9119950172070689	1.1789070598079203	6.402460943602847	12.220816646006138	0.5387116224989714	0.9341192787794733
ID322173	322173	3	0.9505173563957214	18.744402296189246	75.32675922752807	0.0	208.0	208	0.9916796768557655	1		21046.50154798761	19798.0	15043.0	33869.0	6798020.0	4719.633894222568	-0.9791152686398482	-418.1253799477432	-0.0029495628289277465	0.004160576704449728	1.0742542545946434	0.934250082145568	-1.0348268020838483	1.1498572760384953	3.0895320069353054	6.997114451331253	0.7929843336696578	0.9365994236311243
ID324477	324477	3	0.9487360119819641	18.06739862209643	78.2731173232648	0.0	230.0	230	1.0466079223250833	1		20417.124309392268	19674.0	15453.0	29089.0	7390999.0	3222.9026392644105	-0.9795706592402685	-607.5175081152073	-0.02647124457005857	0.0342937818730711	1.1793916864417864	0.9833823522135702	0.8628782886948981	1.1993215902105665	3.441263343109474	8.371078988782456	0.6171132802709065	0.8905289052890534
ID325501	325501	3	0.9615486264228821	17.241327928547708	78.40800338414002	0.0	240.0	240	1.3948747701135353	1		19570.20468749999	19391.0	15062.0	27934.0	1.2524931E7	2692.9967123885867	-0.9806433496966267	-736.3264881014948	0.08599111986382116	-0.050323762315962244	1.3646579263232976	1.2515319289490103	0.24934973763908497	1.0903900210274988	6.112520247567377	19.10116981487018	0.21052818363754427	0.8544850498338868
ID310142	310142	3	0.9001331925392151	16.379894390643226	67.21963985692315	0.0	86.0	86	0.9559456560183323	1		21408.07641196012	20608.0	15993.0	29732.0	6443831.0	3221.6102501919368	-0.978781598749614	-613.0667768082034	0.01154805069118411	0.007560993701291361	1.0459011126113087	0.9013093899518689	0.6629335776484923	1.1604240722124965	2.8708882033675733	6.694848494885615	0.804905023942767	0.9349845201238394
ID320894	320894	3	0.9678451418876648	18.31400997542502	75.7448417529698	0.0	195.0	195	1.3812499585839566	1		19520.92076069731	19516.0	12774.0	26076.0	1.2317701E7	2376.147998583313	-0.9809640237865627	-846.7100872767927	2.648486032806057E-4	0.004237087383146543	1.5385752866332225	1.2232911566384173	2.0580212480683397	1.257734332733346	5.99369209345448	11.751970642654152	0.5453595177672341	0.8987883107626518
ID309368	309368	3	0.9267151355743408	15.29251605485659	67.17179307457351	0.0	78.0	78	0.9661783835762915	1		21465.49511400649	19957.0	15358.0	34700.0	6589907.0	4656.009564127908	-0.9786109224443039	-421.86650555799076	-6.504390976148478E-4	0.00609903941287691	1.038934026104833	0.9183273918138853	-1.1434304915309212	1.1313329378673163	2.932678843506282	6.390514467391965	0.9024075609176476	0.9701257861635217
ID311929	311929	3	0.9795889854431152	11.529497681020278	71.32807403619717	0.0	104.0	104	1.423859489175554	1		19504.245508982043	19556.0	13437.0	26143.0	1.3028836E7	2475.1694666548506	-0.9810737469629249	-816.9419992692775	0.03362881762100567	-0.015770911264107505	1.4454169139067312	1.3736661405886523	1.271103060468182	1.0522330508105353	6.36918906045121	12.13349471927078	0.5436535066006537	0.9235010337698136
ID312442	312442	3	0.957277238368988	12.65740380171651	70.86737538741265	0.0	109.0	109	1.130019552435677	1		19609.0758293839	19464.0	14521.0	26641.0	8275030.0	2825.0890216034727	-0.9808333680530664	-710.4023887124202	-0.007737082023978681	0.010110433779946863	1.1936872376353402	1.088800915657912	-0.9892355877620543	1.096331956071189	4.01163848285135	7.6580205497315585	0.8596043369447941	0.9645714285714286
ID319610	319610	3	0.9129055738449097	20.05625245689106	70.92125868785406	0.0	182.0	182	1.0305837510885991	1		20763.85185185185	19894.0	15298.0	30750.0	7288112.0	3680.608645434416	-0.9796583471948214	-543.3837932047018	-0.010262848412359363	-0.0050903457046837484	1.098942057624586	0.9843229776140736	-1.0345753131614441	1.1164445843663435	3.3366945674901034	7.385896213507762	0.7686345764322726	0.9385026737967909
ID304517	304517	3	0.9794362783432007	7.64945361046842	69.77774337436273	0.0	22.0	22	1.447047475049393	1		19791.698412698424	19670.0	14612.0	30137.0	1.3715647E7	2911.341266179941	-0.980898918470082	-698.2102840765145	0.01782445304540819	-0.05059582886395989	1.4470602223066564	1.3799034938303247	-1.2239057867856962	1.0486676994272395	6.578326611689931	15.405146313395699	0.34833221494208905	0.8709880427942106
ID304262	304262	3	0.9857857823371887	6.396773146755606	69.38514367992084	0.0	19.0	19	1.5054649243902916	1		19684.493991989326	19600.0	14787.0	29738.0	1.4743686E7	2747.920437150193	-0.9809602435281938	-738.1423349294112	0.009211262874791331	-0.030180493976576985	1.5482501676119698	1.4872312981478164	-1.378256680294741	1.041028500099578	7.120182994444738	12.825465217379174	0.5439447195373676	0.9056831922611854
ID318849	318849	3	0.9872767925262451	18.839648534271966	71.5122964961054	0.0	174.0	174	1.44390740449523	1		19725.35849056605	19701.0	13902.0	26754.0	1.3590772E7	2435.0721941606716	-0.9809600867670681	-834.6981121464125	0.03114988678912377	0.008077015492773103	1.5202294550332924	1.3824279345816128	0.2611128905593695	1.0996807985462076	6.5498078547028165	13.836602227309955	0.4299119445175494	0.8810741687979529
ID310914	310914	3	0.9793455004692078	12.817082090011617	70.51044837419485	0.0	94.0	94	1.496898192512073	1		19551.149797570837	19474.0	13505.0	29714.0	1.4487402E7	2770.2480200146756	-0.980876805510521	-723.9985039508698	0.045200376863384836	0.011226313596124728	1.5070438957340984	1.4138303359584488	-0.9676028150065227	1.0659298060063616	7.0393798496479585	13.537269097829784	0.4827053814802426	0.9285266457680248
ID324994	324994	3	0.959628164768219	18.561661499993104	78.0398123872542	0.0	235.0	235	1.008322297955632	1		20490.25373134328	19852.0	15497.0	27602.0	6864235.0	3266.0930162988725	-0.9797132867079827	-605.949022796892	0.006795717490978609	0.016513559778019656	1.2148029825988678	0.8669252614791816	0.7664252095429185	1.4012776378509535	3.194100782554647	8.052178271670176	0.6190585360956258	0.8842105263157887
ID308867	308867	3	0.9600996971130371	9.545184758046435	69.07668311068137	0.0	73.0	73	1.0884177501914596	1		19907.294871794868	19389.0	14800.0	28392.0	7763845.0	3401.5522394581635	-0.980541075848124	-589.809911166655	0.012715576018384777	0.009952111391511462	1.1203583192081	1.0783420427252295	2.9277319985770056	1.0389637747747322	3.7216977868159122	7.763643951674575	0.7759250059300208	0.9479418886198553
ID319117	319117	3	0.9273506999015808	19.288054015678895	71.24304385123891	0.0	177.0	177	0.9567366744871637	1		21596.742574257416	20394.0	15329.0	31374.0	6543813.0	3798.9984728989707	-0.9784538284111244	-516.3204791190385	-0.00467879741612574	0.0011701953894101627	0.9898387893305727	0.944607584341616	1.4566588313764937	1.0478835928683365	2.8756413295320677	6.504679443787827	0.8540686541492756	0.9557661927330173
ID315784	315784	3	0.9598972797393799	13.080168268987387	73.07963395225627	0.0	142.0	142	1.0863306576666727	1		19578.35128205128	19569.0	14326.0	25299.0	7635557.0	2849.089109327819	-0.9806268612132075	-695.6709607205357	0.01535440305006177	0.009702722205281523	1.1494210192295902	1.0594076013576124	1.303275826473365	1.0849658033004739	3.7074384083223637	7.615686996222792	0.8032775625536223	0.9431680773881499
ID321684	321684	3	0.9804089665412903	19.254720215844827	76.41549507517922	0.0	203.0	203	1.029114635942452	1		20400.661891117474	19632.0	15434.0	30314.0	7119831.0	3683.444686555929	-0.9798366961539503	-538.2847882068708	-0.0012055940765508695	0.009595330411558804	1.087587148012566	0.9956815660430672	0.36204584909111054	1.0923041915245457	3.3271883151610915	7.865326925533963	0.6758552446037251	0.9259259259259249
ID302737	302737	3	0.9497205018997192	10.938356758087627	68.11635257275664	0.0	0.0	0	1.1333618240125918	1		20218.903301886796	19716.0	15643.0	28116.0	8572815.0	3239.5319639165923	-0.9806625208320379	-633.0310904126125	0.006371946081177199	-0.03219961672918221	1.2289159794330138	1.0919105602645829	1.2213404453356906	1.1254731148815273	4.03540411367393	7.99549563653028	0.7932427568116576	0.9360529217199558
ID307089	307089	3	0.9450191855430603	7.861268234162517	69.31035607255671	0.0	53.0	53	0.935952948095798	1		21776.889655172414	20671.0	15866.0	31830.0	6315298.0	3982.0305484538844	-0.9783368481068677	-493.9557269850496	-0.008918035273520836	0.004381616253890112	0.9642379333694219	0.9338276444710792	2.3800391649531045	1.0325652052371688	2.752060049254683	6.923276463405644	0.7215134329422853	0.916139240506329
ID304019	304019	3	0.941204309463501	7.116313164107062	68.43685639015834	0.0	16.0	16	0.9543616521861222	1		21642.749163879602	20263.0	15637.0	34062.0	6471182.0	4306.564797647098	-0.9786248869198068	-460.1710261084835	-0.001896275992051236	0.003625110919004521	1.011372277390243	0.9180253744485835	1.7912132943727526	1.1016822688563797	2.8613819510385223	6.502039885714396	0.8505237373009708	0.9495268138801264
ID318099	318099	3	0.99071204662323	18.13666402682056	73.36670682544606	0.0	166.0	166	1.4847198353841882	1		19618.51440329217	19529.0	13072.0	26980.0	1.4301897E7	2568.3321051479043	-0.9809941335015674	-788.5398911313818	0.013607642196374623	-0.012101675022956475	1.5654538674982958	1.4099893568702653	2.0127395996883926	1.1102593504486538	6.925304821699582	12.635847764227385	0.545054573471068	0.9072229140722297
ID309660	309660	3	0.9578964114189148	15.782504820193607	66.46753701063702	0.0	81.0	81	1.1446525516298434	1		19761.559360730625	19442.0	15025.0	28289.0	8655563.0	3225.598456156378	-0.9808539745742413	-627.720958594259	0.002370792973709263	1.0094052801747255E-4	1.2531407776283292	1.0533982372105393	1.341492628819862	1.1896173103030057	4.116207258470729	8.106260770902278	0.7871653290623899	0.9454148471615722
ID313758	313758	3	0.9310014843940735	14.374212138199137	72.22789847055743	0.0	122.0	122	1.415867698335057	1		19620.831070889897	19526.0	15007.0	27356.0	1.3008611E7	2413.9986987658913	-0.9807989675688222	-830.3587788022858	0.06702090238990957	0.00870974244078589	1.442447096500188	1.2653644094303294	1.1914191841070176	1.1399459995477366	6.297892167983491	20.031911216840186	0.19722424900642438	0.8296806512210394
ID317342	317342	3	0.9067236185073853	16.93303837792761	70.71888242543959	0.0	158.0	158	0.9575270394914189	1		21663.67218543047	20472.0	16101.0	31501.0	6542429.0	3719.278073836301	-0.9780838985763741	-519.8957043242314	-0.004254222880289317	-0.002424641983876403	1.066421579454488	0.879512990361311	-1.3356166935347544	1.2125137333291613	2.880394455696584	6.673218264561511	0.8128139914033594	0.9366306027820709
ID326047	326047	3	0.8854143619537354	17.4160589340846	78.47301772731473	0.0	245.0	245	0.9893885386153529	1		21351.904024767817	20302.0	15549.0	30580.0	6896665.0	3749.2573782384784	-0.9779783904862303	-505.8264681394199	0.00408753695743645	0.0041030993778365995	1.0762374034111157	0.9311394404492298	0.8352681361710501	1.1558283933197837	3.0752726284417604	6.804699836302749	0.8345945443134768	0.9556868537666176
ID323737	323737	3	0.9410040974617004	17.05761062790761	78.04085796810938	0.0	223.0	223	1.4460015425129857	1		19530.841269841258	19508.0	14157.0	26021.0	1.3534873E7	2403.896787858381	-0.9807792811796632	-829.1570283123259	0.034192279423774695	-0.059997720347626037	1.4459589503481645	1.3018826224537865	0.6672100428034986	1.1106676787979726	6.568820359360897	15.085238934866695	0.3627378399372883	0.895657809462087
ID322458	322458	3	0.9624704122543335	17.763240981967	75.37682266649618	0.0	211.0	211	1.0068207002528513	1		20688.476190476198	19769.0	15207.0	32270.0	6951328.0	4277.868279917808	-0.9795009650625229	-462.17084347148227	-0.01683921022908758	-3.8258948236654804E-4	1.1033709989168987	0.9701136628694064	0.3136478438871555	1.1373626010516573	3.184594530225628	7.830423253396256	0.6526698246753849	0.8909574468085109
ID312743	312743	3	0.9450938105583191	13.106744330443696	71.85368274387376	0.0	112.0	112	1.0694873017590447	1		20042.81530343008	19534.0	15116.0	27314.0	7596227.0	3259.684336111081	-0.9801989756586914	-608.7511031226369	-0.006577724166796102	0.00759801918043348	1.1611797260210552	1.0071002984457096	1.333007473172466	1.1529931306873222	3.5933633803739773	7.712926408587647	0.7590539181187368	0.9276073619631893
ID322977	322977	3	0.9715510010719299	17.243120427790263	76.66694455212894	0.0	216.0	216	1.0638135890447558	1		20189.898123324412	19330.0	15313.0	30599.0	7530832.0	3777.267819885378	-0.9802368630458733	-530.2265800122439	4.5358775831043883E-4	0.011464296394576641	1.080543716529244	1.0638247536125862	2.73248187896035	1.015715899503074	3.5553383710578386	8.753563745276177	0.5830704159646961	0.8926014319809066
ID314530	314530	3	0.9750556349754333	14.474189954906532	72.9677443930945	0.0	130.0	130	1.442334805657419	1		19372.26530612244	19482.0	13003.0	25341.0	1.3289374E7	2327.143739648318	-0.9810623306640204	-862.496350793797	0.015274971504973815	0.01587574110514422	1.5088394822255184	1.3573657795061962	-1.0987534022635779	1.1115938717524083	6.5355484762092875	11.258363720100146	0.6479497908493967	0.9522160664819944
ID311724	311724	3	0.9270756840705872	12.63326776681457	71.31271567093016	0.0	102.0	102	1.1630101208971224	1		19592.51011235956	19109.0	15002.0	27663.0	8718667.0	3235.576302874317	-0.9810379994584968	-626.5707316044898	-0.004311435695648553	0.008905907077291018	1.270634540778929	1.0885075775990736	0.5970729716281618	1.1673180480576661	4.2492947910771415	8.022271794783453	0.8297208075114229	0.9581993569131831
ID315052	315052	3	0.9305999279022217	14.437866351971644	72.53448805213965	0.0	135.0	135	0.971643678633894	1		20862.447284345057	20049.0	16348.0	28324.0	6529946.0	3078.6592389467037	-0.978958925989018	-630.5654814640303	-0.0017823846712177226	0.00910585853088363	1.096193309448748	0.8777529440815092	1.3760589493403852	1.2488631531687056	2.9659507266578955	6.809610028625793	0.8037654106449184	0.9369369369369375
ID324268	324268	3	0.9663531184196472	17.705435982358633	78.18687343248614	0.0	228.0	228	1.050215681808194	1		20219.159340659342	19489.0	15427.0	28319.0	7359774.0	3207.0451289916537	-0.9798920063473601	-614.4654868567542	-0.008148764102208427	0.0244085799865554	1.1307467160029727	0.9292704500833865	0.7116199445169324	1.2168112263781843	3.465028973932056	9.954468722991079	0.43942075072495596	0.862721893491124
ID316845	316845	3	0.9005087018013	19.28799529123138	68.9063624343715	0.0	153.0	153	0.9535686635554805	1		21889.53820598008	20745.0	15659.0	32078.0	6588751.0	4096.115162285127	-0.9779846178238847	-474.7885445136601	0.008777738283346576	0.013695012622499203	0.9922951827532881	0.9344634513165561	-1.552057296462305	1.0618876333314626	2.856628824874021	6.718363417748068	0.7953104577141136	0.9449685534591195
ID323501	323501	3	0.9349218606948853	16.91261877941264	77.44551317257952	0.0	221.0	221	1.1097545572934586	1		19716.029629629622	19419.0	14691.0	26043.0	7984992.0	3061.0043527631196	-0.9808051953353726	-658.2404567941015	7.291474103005919E-5	0.007477913456137824	1.2394482027118545	1.0272474035309365	0.7529204534877872	1.2065722419463165	3.8690446979158732	7.487282589884477	0.8672916423261811	0.9667458432304041
ID318383	318383	3	0.9486503005027771	17.839700461224886	72.30109819857498	0.0	169.0	169	0.9824830669825436	1		21264.79439252335	20158.0	16050.0	30142.0	6825999.0	3420.942721143319	-0.9787870508231719	-573.6309092480071	0.027142782167122945	-0.005587321913285946	1.038555210699699	0.9512208096041822	0.8632781491580912	1.091812963103549	3.032494492961117	7.304938420900726	0.7141291589613296	0.9313868613138692
ID311208	311208	3	0.9831791520118713	11.706331108246586	70.69756708821433	0.0	97.0	97	1.4616119431652361	1		19619.446175637408	19528.0	13933.0	29776.0	1.3851329E7	2867.6621294336937	-0.9809344733431244	-704.0118175728647	0.046202736023120104	-0.015652311916630524	1.424557299312089	1.375861035102259	1.5306453824987567	1.0353933013345424	6.71141414429636	15.796158346587621	0.33800330407063983	0.89936305732484
ID312233	312233	3	0.9761626720428467	11.879895150301836	71.11448818366534	0.0	107.0	107	1.4365538813695533	1		19480.035502958577	19545.0	13128.0	25833.0	1.3168504E7	2335.4771666138613	-0.9810274956812413	-862.582481031184	0.027113098666605603	0.004997598353430161	1.5069781758299865	1.3370382354241945	-1.5603675747068266	1.1271017805649186	6.483264088399583	12.888236413380964	0.4904746756751506	0.9160510409670909
ID306858	306858	3	0.9691126942634583	8.239058580262501	69.48101008870997	0.0	50.0	50	0.9793983401628003	1		21175.659375000003	20236.0	15859.0	31224.0	6776211.0	3887.3198146397926	-0.9792348653176259	-513.770047724742	-0.013512255432534197	0.027259019459909883	1.1111584629940792	0.9019693271602894	-1.3247849720180196	1.2319248887236436	3.0134819883030537	8.282293361302042	0.5520485143740571	0.9031339031339035
ID325290	325290	3	0.9197618365287781	18.3070950591197	77.4244636096741	0.0	238.0	238	1.0313175238772452	1		20579.307692307688	19758.0	15339.0	30056.0	7223337.0	3693.244012970259	-0.979508091556713	-532.6946989242407	-0.009760494134881911	-0.0015796674320054881	1.1267043657981208	0.9836551447628029	1.2776908640784101	1.1454261910761547	3.341447693654621	7.984066272503206	0.6587130458941025	0.9189542483660131
ID319915	319915	3	0.957627534866333	19.68859581642141	72.93751722519045	0.0	185.0	185	1.4328629678859144	1		19591.11487481591	19648.0	13602.0	26285.0	1.3302367E7	2439.5952046590687	-0.9810903144880705	-833.289784951026	0.028005213018015635	0.0037591918887432676	1.4601587496282096	1.374127294418091	2.4977763330820846	1.0626080680877175	6.449992205248009	11.684281550621469	0.5936972359201675	0.935217091660924
ID321200	321200	3	0.9664254784584045	18.148397831807507	75.40113597007597	0.0	198.0	198	0.9909165527128472	1		20866.71826625386	19927.0	14979.0	31414.0	6739950.0	4080.478358939171	-0.9793730863482676	-485.60928710002537	0.009322391269576335	0.018122252026562265	1.096995780292727	0.9452022314371906	-0.511679918032089	1.1605937267252666	3.0847788807707945	7.246992108941017	0.7381053038984879	0.9378612716763013
ID318652	318652	3	0.9578372240066528	18.043582508352536	72.05396164118159	0.0	172.0	172	0.9559456560183321	1		21750.421052631584	20652.0	15669.0	31717.0	6612128.0	3878.7198119850514	-0.9782641191364393	-504.7637236463735	0.0022564547124779085	0.0015445477976922886	1.0148742128855848	0.917142034999626	1.38326762789404	1.1065616601969384	2.8708882033675724	6.443379679725361	0.868957825158533	0.9679487179487182
ID319420	319420	3	0.9209575057029724	19.501889304059855	71.02892767851472	0.0	180.0	180	0.9343350506923729	1		21915.342560553643	20895.0	15664.0	30753.0	6333534.0	3474.430197631986	-0.9778694720136101	-557.4215838778291	-0.007261084185744265	-4.74979661016092E-4	0.994399549866554	0.9084596847457226	0.861237273900481	1.0945995365164563	2.7425537969256264	6.547314116710053	0.8039678178898574	0.9459016393442626
ID321976	321976	3	0.952679455280304	19.408236026390234	76.61092805953764	0.0	206.0	206	0.9375680536078955	1		21500.00343642611	20205.0	15699.0	32906.0	6256501.0	4108.003023114659	-0.9781439063681122	-468.45511104029464	0.0011737968957522078	-0.008917030026275374	1.0103484037526607	0.9054865140960717	1.7252547295334226	1.115807235142834	2.7615663015836946	7.010767840062381	0.7060479021573969	0.9135220125786165
ID313529	313529	3	0.9259377717971802	13.99613848988923	71.55641275116761	0.0	120.0	120	0.9138696902410182	1		21965.336956521725	21089.0	16286.0	30632.0	6062433.0	3455.06064973108	-0.9776147944473925	-555.2887422175068	-0.004207013795695625	2.2385524925044327E-4	1.076230792624128	0.8135132032939952	-1.2799050492104405	1.3229420103648757	2.6237256428127345	6.68209011510386	0.7384202998856737	0.9292929292929272
ID320441	320441	3	0.9689552187919617	19.205869127845627	77.19102265185198	0.0	190.0	190	1.4465246033159502	1		19601.555878084164	19468.0	15015.0	30101.0	1.3505472E7	2987.4495792423913	-0.9808344621061762	-671.5752160630136	0.009616461193219714	-0.02154469654380297	1.4975255778040568	1.3888147701176021	2.3012312465761724	1.0782759587711248	6.573573485525378	12.764270508729478	0.507013341335696	0.8825781748564129
ID310714	310714	3	0.9639730453491211	12.927944902791886	69.26040738276511	0.0	92.0	92	1.4590218083226316	1		19525.75533428168	19534.0	13652.0	25604.0	1.3726606E7	2370.735220182329	-0.981026604833705	-851.7075956518403	-0.018394911450020614	-0.01265041817829404	1.5278356968765119	1.387776356200198	-0.1104714237430939	1.1009235674397881	6.687648513473799	10.6190044694505	0.7452735296757927	0.9564921821889875
ID317627	317627	3	0.9694156050682068	17.528770748464797	71.91856721776226	0.0	161.0	161	1.4259830690120598	1		19592.13925925927	19650.0	13546.0	25645.0	1.3224694E7	2436.7927554677985	-0.9809650197065114	-828.6942958223707	0.006718750279871601	-0.001833790983145531	1.469833622959201	1.379570864070345	0.028750486670894748	1.0654281423590963	6.388201565109293	11.733390478869122	0.5830978324611633	0.9275362318840585
ID324795	324795	3	0.9368451237678528	18.52124476134563	78.39854939361484	0.0	233.0	233	1.0038107661625593	1		20110.398203592817	19629.0	15243.0	26820.0	6716873.0	3028.477961432054	-0.9802444193808723	-658.9778673526507	-0.017760737639176533	-0.004944820769093572	1.1262598901980938	0.8765917239891864	0.6165123899651442	1.2848169328735155	3.1655820255675615	9.812876808959757	0.4131147884200856	0.8024096385542173
ID304836	304836	3	0.9146169424057007	11.081145208099063	68.64693190851669	0.0	26.0	26	1.0165414374669681	1		21218.96783625731	20336.0	16017.0	29794.0	7256887.0	3382.8204246390947	-0.9793052588422838	-593.6539939372476	0.0198597361971547	0.008701010002345008	1.1552949764299785	0.9477811814229009	0.6892267707774455	1.2189469458504523	3.246385170364312	7.558912608622644	0.7139885729856418	0.9131016042780736
ID309959	309959	3	0.9121837019920349	16.5047604715028	67.53265614196509	0.0	84.0	84	1.434973223768514	1		19616.519940915805	19630.0	14520.0	25702.0	1.3280384E7	2393.225216389407	-0.9809926130484848	-846.0805482289138	0.028497255940507366	9.81034000788043E-4	1.4520063298412111	1.3634593241325217	1.1930192210258441	1.064942902323123	6.469004709906053	13.686809794089585	0.4339531723556142	0.9013245033112576
ID305088	305088	3	0.921650767326355	10.23449602360033	69.60868530530722	0.0	29.0	29	1.344617277477447	1		20277.10200668897	20006.0	15704.0	26168.0	1.2125707E7	2181.7239494462297	-0.98035372003631	-927.5526171933745	-0.053745065691732874	-0.055921853799168614	1.2680365680045107	1.2094152341869095	0.09351465846442086	1.0484708081728542	5.679985766596432	18.960142478197533	0.19855184101976195	0.787220026350461
ID314048	314048	3	0.9699473977088928	13.910193444411577	72.21328318240988	0.0	125.0	125	1.4323349181285723	1		19363.620029455084	19400.0	12529.0	25070.0	1.3147898E7	2331.1517144078007	-0.981019226671249	-858.6370513830843	0.012221371546763463	0.010290250652830717	1.532451009230835	1.3028226953046464	-1.1539296920127662	1.1762544625249203	6.445239079083484	11.904702060571651	0.5714942091752228	0.9569513055751588
ID325824	325824	3	0.9074699282646179	17.26490188802152	78.36962949437935	0.0	243.0	243	1.0000356088768243	1		20535.223564954682	19869.0	15588.0	27897.0	6797159.0	3295.8834165245885	-0.9792556707274354	-588.2396405734723	0.0030753328669438688	-0.009983099656395893	1.148401164369007	0.8807862889803527	0.8498467428643766	1.3038363320783073	3.1418163947449758	8.848676575647724	0.5042362012496256	0.8584415584415596
ID313038	313038	3	0.9159966111183167	13.453002561513028	71.70753771231014	0.0	115.0	115	1.1145160145878192	1		19898.641463414642	19345.0	15003.0	28444.0	8158443.0	3352.84630835798	-0.9804865593009232	-596.4136411975935	0.0014784680594715075	9.443907228229367E-4	1.1873565750723791	1.0337475147149693	-1.1914462510276698	1.14859436968007	3.902316581067503	8.247408256245748	0.7209371028021585	0.9287330316742081
ID320718	320718	3	0.9473025798797607	19.35468816861512	76.73224383549932	0.0	193.0	193	1.3943323338612064	1		19553.842679127723	19559.0	12993.0	26365.0	1.2553567E7	2345.0588811752186	-0.98101407721746	-861.691660534861	-0.03705046939394068	0.014565280027833659	1.5289855157494479	1.1999919611888332	-0.9768627175937583	1.274163132088552	6.107767121402846	12.729914422696348	0.4736323584433479	0.9191702432045774
ID318933	318933	3	0.9762807488441467	19.39934904780726	71.72421735561758	0.0	175.0	175	1.4616119431652368	1		19643.985875706225	19620.0	13754.0	26696.0	1.3907942E7	2429.0712533749975	-0.9811148058367324	-840.2678166257872	0.03234674253046203	-5.937963201771535E-4	1.4777393140727058	1.4337681203728083	1.0279722729866585	1.0306682740919528	6.711414144296366	11.390455400005541	0.6500424628945031	0.9350993377483446
ID321493	321493	3	0.9754923582077026	18.64726891701233	76.7055143183515	0.0	201.0	201	1.4928497788988546	1		19476.22690217395	19391.0	13885.0	29798.0	1.4334503E7	2651.072004736139	-0.9809756444826812	-757.6376865507111	0.01515699532351375	-0.07652253198668002	1.5024734969466107	1.3771279951671413	-0.23137702162292215	1.091019500162188	7.001354840331837	15.742989510110931	0.3549911620297289	0.9115099009900997
ID317911	317911	3	0.9788431525230408	17.428385444225867	72.12777075761771	0.0	164.0	164	1.4470474750493931	1		19611.664748201445	19620.0	13349.0	26533.0	1.3630107E7	2459.356853114271	-0.9809651427208251	-821.9149072933034	0.03357335893924553	0.0018040820239888953	1.4784777963392612	1.3984501006360348	-0.5457793251010474	1.0572259930238688	6.578326611689933	12.101190764700819	0.5645066751896362	0.9307330195023543
ID308690	308690	3	0.8904669284820557	8.331939381113138	69.02616458837096	0.0	71.0	71	1.0994820015384275	1		20078.817500000012	19522.0	15415.0	28072.0	8031527.0	3285.773512909723	-0.9802860990497175	-607.7301430652706	0.0030694392698442257	0.014593791929554517	1.2334092402502224	0.9980719653448064	-1.0411834488963019	1.235791889840442	3.7977478054481657	7.832100709764397	0.7779997527694212	0.9411071849234394
ID314834	314834	3	0.935189425945282	14.68289682030007	73.26933617607187	0.0	133.0	133	1.4480926521268276	1		19329.619738751822	19365.0	13307.0	24919.0	1.3318108E7	2210.7014409470057	-0.9810122806381092	-903.4931238227625	0.040435978880472505	0.030487945619341116	1.4998327990081353	1.3337860083964566	-1.0989321234957679	1.124492826860066	6.587832864018955	12.053965673568703	0.5697607600512333	0.9591695501730096
ID304348	304348	3	0.981503427028656	7.193558972497271	69.92895047501003	0.0	20.0	20	1.4791045777937288	1		19749.406593406595	19665.0	14465.0	30167.0	1.4377568E7	2809.3742056375686	-0.9809613405012366	-724.4192488274708	0.06397194133844049	-0.052971976872794126	1.4682684433932092	1.4028828949084082	1.1543341423539057	1.0466079875391665	6.87302043388991	15.005841607564129	0.3835630674488398	0.902621722846442
ID302814	302814	3	0.948876142501831	11.07708469027622	67.80088401182329	0.0	1.0	1	1.0349785844637138	1		20781.223163841787	20151.0	16135.0	27626.0	7356553.0	3147.296916281539	-0.979918724356285	-644.409811798956	-0.00504768472397636	-0.0014036782227872348	1.1766368524911794	0.9060407719454762	0.733027180191343	1.298657730341066	3.3652133244771987	8.663639202888442	0.563406363932818	0.8697788697788699
ID320222	320222	3	0.9903246164321899	21.53804538999353	74.85904769943669	0.0	188.0	188	1.4662626558155454	1		19619.60674157305	19633.0	13247.0	27175.0	1.396916E7	2508.1992946475325	-0.9809484658295295	-805.5165923641785	0.0027968460814294144	-0.0041913205591646045	1.521991495461501	1.3966001982767902	-0.6583580955846244	1.0897832445816822	6.754192279777006	12.508153933860013	0.5424963861009392	0.9293655984303463
ID320990	320990	3	0.9687702059745789	18.655394129257402	75.72208197099062	0.0	196.0	196	1.0327835054614254	1		20554.499999999985	19610.0	15427.0	30406.0	7317402.0	3532.723173776175	-0.9796521097997705	-560.2473331443032	-0.022341983728190427	0.01703911187287673	1.1052366574617076	1.0234901766963624	0.33579042814443594	1.0798703130001772	3.3509539459836826	8.819725262374556	0.5413376201190466	0.880149812734084
ID314330	314330	3	0.9763287305831909	14.390517914523882	72.6010605087987	0.0	128.0	128	1.4678096187805123	1		19370.0252454418	19461.0	12205.0	25732.0	1.3810828E7	2395.905253241004	-0.9810971610229626	-839.2194233084837	0.01760316479165739	0.040741051379912074	1.520020397563176	1.3299438708355709	-1.390612869423568	1.1429207133442292	6.768451658270564	13.934851313046117	0.4380205813802471	0.9295039164490863
ID322267	322267	3	0.9701782464981079	17.397682562764114	75.6554873183939	0.0	209.0	209	1.4259830690120603	1		19642.946508172354	19474.0	15178.0	30400.0	1.3219703E7	3128.934397110313	-0.980821190707618	-642.1084299116658	0.06152849516440361	0.009725577085562022	1.431212645404562	1.3560149290652517	0.7632810588681627	1.0554549324845168	6.3882015651092985	11.893747400435483	0.5674806447034567	0.9243466299862451
ID323291	323291	3	0.9153674840927124	17.90110455508955	77.42375292272773	0.0	219.0	219	1.0737229116091829	1		19864.692307692323	19495.0	14867.0	26391.0	7488989.0	3054.382245193699	-0.9806881214498362	-660.5334947816264	0.0311757953390176	0.014310220487507437	1.1616291377838373	0.9094821148677656	0.3716721452551698	1.2772424204875459	3.6218821373610517	10.444043518336555	0.41726007515279906	0.8513966480446924
ID324059	324059	3	0.9758754372596741	17.498115515612174	78.01690199893117	0.0	226.0	226	1.1406803503444969	1		19665.88399071925	19165.0	15154.0	27953.0	8475996.0	3209.379870621802	-0.9805679702100892	-618.4176551909515	-0.014934892676992072	0.006607599357113457	1.1735494375869602	1.1461178249804982	1.1383544851011416	1.0239343739435591	4.08768850148363	7.6481023897571605	0.8781733845075976	0.9695603156708009
ID311012	311012	3	0.9709049463272095	12.503440994337298	70.73700709515107	0.0	95.0	95	1.4724407561666397	1		19533.299860530005	19505.0	13639.0	28203.0	1.4005376E7	2631.0116043439866	-0.9809346652231021	-763.973854274436	0.03847185897188469	0.00243528724565454	1.5276341749851867	1.3339716245015947	-0.8343746409455608	1.1451774137669153	6.811229793751191	14.398803379439553	0.4128407838217344	0.9133205863607391
ID312548	312548	3	0.9551770687103271	12.682077535911972	71.27228719917818	0.0	110.0	110	1.3735610322843166	1		19556.3108974359	19546.0	14308.0	26109.0	1.2203138E7	2332.2246200716877	-0.9808752203373723	-860.1295648145485	0.06030150995899018	-0.06196530894259536	1.372190695118519	1.3027975124060054	1.184182796079848	1.0532647491660914	5.927148327151242	16.55903874199543	0.27163480446924	0.8307794803464362
ID312039	312039	3	0.9874605536460876	11.672230907460298	71.42671397365343	0.0	105.0	105	1.423859489175555	1		19470.05381165919	19543.0	12774.0	26135.0	1.3025466E7	2528.9312013283547	-0.9810497302020486	-797.1421213012351	0.021657697654981337	0.008923910256548567	1.4790739383356415	1.350315239117323	-1.4544822367118475	1.095354547951696	6.369189060451219	11.4412753277907	0.6114277294790348	0.9351011863224006
ID304099	304099	3	0.981641948223114	6.752700727670288	68.94487656120819	0.0	17.0	17	1.509980576698079	1		19721.13395225461	19665.0	14580.0	29870.0	1.4869735E7	2759.762812303575	-0.9809922800785968	-737.6081149872429	0.02383265035364288	0.008676960025102536	1.5115557586474964	1.4649434761588878	-0.51104914638607	1.03181848531851	7.1629611299253755	13.235550944084473	0.5138287618581647	0.9308214947498461
ID319715	319715	3	0.9079371690750122	19.94258206080126	71.19529534562977	0.0	183.0	183	0.9747529463525489	1		21473.39490445859	20391.0	15254.0	31143.0	6742646.0	3741.0013331383147	-0.9786617555219488	-526.522305418435	0.002000766799550459	0.0016872381310503429	1.0184561022675103	0.9577851905850435	-1.0434780591005266	1.0633450091720538	2.9849632313159344	6.519276166303148	0.8825718926318467	0.9617151607963241
ID315373	315373	3	0.9566435813903809	13.29852154399552	72.75523029689366	0.0	138.0	138	1.398665933537525	1		19397.528682170538	19450.0	13930.0	25748.0	1.2511406E7	2303.8860139104554	-0.981036992081695	-871.1512564800603	0.024518583021170222	-0.03163935072156861	1.487281680522868	1.306584311063505	-1.4893918950795042	1.1382975196696514	6.145792130718985	14.226161545539327	0.3816034206128894	0.8807901907356948
ID325101	325101	3	0.9538551568984985	18.52752894645174	77.70879762908483	0.0	236.0	236	0.9962461461804588	1		20823.804281345565	19798.0	15405.0	32390.0	6809384.0	4166.398610897617	-0.9791610094490656	-469.684993704996	-0.0064762235553252655	0.001017012073202724	1.0588057927611247	0.9634907702238178	-0.12427568995304544	1.0989267624381762	3.118050763922385	7.904631948838324	0.6270898029655659	0.9174825174825146
ID308968	308968	3	0.9062756299972534	10.606086075012813	68.39666750526482	0.0	74.0	74	1.386715947327577	1		19740.677165354333	19662.0	15304.0	26116.0	1.253533E7	2396.68867741173	-0.9807967138576954	-841.3638855248305	-0.03206212101735984	-0.14273675297775443	1.3739234470836743	1.2652174222817802	0.20614291924751063	1.085918849114365	6.041223355099624	17.760398550121728	0.24067409207099638	0.842838196286472
ID324586	324586	3	0.9479250311851501	18.236128646354697	78.32165860570052	0.0	231.0	231	1.0349785844637176	1		20340.096317280473	19723.0	15455.0	28341.0	7180054.0	3281.3451357313106	-0.979726398029081	-599.1078120033087	0.012593492535035253	0.0033510219412252206	1.1599830401027014	0.9540851450611912	0.6541931793169808	1.215806624919524	3.365213324477222	9.505382402352808	0.4680403304860766	0.8509615384615378
ID325611	325611	3	0.9636197686195374	16.35818249252186	78.39053523945593	0.0	241.0	241	1.4826803840981624	1		19354.054869684493	19379.0	13890.0	25941.0	1.4109106E7	2328.5824927531808	-0.9808177014551306	-849.9590159935306	-0.010833784080898808	-0.012193908516307986	1.503857245520541	1.44635720178908	-0.2577564024294917	1.0397550782478464	6.906292317041521	10.812287217158884	0.7423687345419302	0.9540380827314509
ID306932	306932	3	0.9470888376235962	8.023785281694114	69.19211213456943	0.0	51.0	51	0.9962461461804607	1		21098.54573170732	19996.0	15644.0	32433.0	6920323.0	4145.879018473972	-0.9793856989128066	-483.5607423563333	-0.0016977951444150227	0.017089540960189185	1.0963045851604738	0.9474783391928784	-1.2239481387876927	1.157076146030288	3.1180507639223976	7.987111623085955	0.6142052689402673	0.9048275862068961
ID321781	321781	3	0.9480961561203003	19.708116885913366	76.20467051424426	0.0	204.0	204	0.9939655339266493	1		20785.433333333323	19876.0	15995.0	29963.0	6859193.0	3493.0942802273794	-0.9790772028599135	-556.8983937486398	-0.03067487613923641	-0.021453453269467727	1.0814806674013768	0.962190259347159	0.577896646597338	1.123977983455326	3.1037913854288557	7.315800983414379	0.7287500915132198	0.9288762446657183
ID318194	318194	3	0.9043400287628174	17.921742391491833	72.56375888906034	0.0	167.0	167	1.0015473793678125	1		20815.274924471305	19959.0	16052.0	28487.0	6889856.0	3104.7035519352917	-0.9795289470409366	-641.6070117597595	-0.0212082545124118	0.011152774139608343	1.2034942133156872	0.8857198565628088	0.8461998889596872	1.3587752429826485	3.151322647074018	9.098867862692044	0.4783304389065002	0.8478260869565224
ID322556	322556	3	0.9568198919296265	17.41107116770857	75.66460544853828	0.0	212.0	212	1.5024469495721973	1		19496.602684563786	19423.0	14864.0	27814.0	1.4524969E7	2472.5610146082395	-0.9810235314172019	-815.2784233471872	0.015396248858577526	-0.021217013217051377	1.5817428327607979	1.474444575341894	-1.2671915620455685	1.0727719842531371	7.091664237457641	10.473186598319264	0.8124569285360802	0.955185659411012
ID313855	313855	3	0.9821031093597412	14.302048905025929	72.24904710673576	0.0	123.0	123	1.4579844659886303	1		19418.55618776669	19472.0	12673.0	25933.0	1.3651245E7	2364.0118483785864	-0.980961142834085	-846.4634532799989	0.03512269203878259	0.012132218806487127	1.5387270806345443	1.3176707465370994	-1.3089958136959514	1.1677629519198112	6.678142261144761	13.343198828635824	0.4713522834010132	0.9354194407456728
ID317435	317435	3	0.8995437026023865	16.910887993913004	70.67646496854273	0.0	159.0	159	0.9669610312409349	1		21030.64401294499	20273.0	16674.0	27912.0	6498469.0	2865.5266808347906	-0.9790843094335908	-687.1095644335228	-0.009689872124249068	3.653021225963153E-4	1.1086228369004123	0.8525738987810452	0.9604703067939948	1.3003246269742121	2.9374319696707745	7.528079861109934	0.6513422439070276	0.898255813953488
ID330759	330759	5	0.9747230410575867	87.00982568985721	36.83374282989107	0.0	289.0	289	1.3937896865030965	1		20755.17884914462	20985.0	12725.0	26584.0	1.334558E7	2594.5520542174813	-0.9810842976809659	-829.8086191246935	-8.509730432492825E-4	0.004126101073170233	1.45610919875569	1.348967087120167	-0.45627096574781945	1.0794252970724842	6.1030139952383475	9.321730954379106	0.8825942662131196	0.9727272727272724
ID304643	304643	5	0.9440799355506897	71.56635758111	38.34354323463429	0.0	24.0	24	1.3834389456285956	1		21247.61746031745	21318.0	14973.0	28518.0	1.3385999E7	2450.2067161772084	-0.9810631695764452	-898.5188453574864	0.005349166654809038	-0.01119270309396466	1.4056966162123472	1.3979854130108273	0.31656885811661	1.005515939672727	6.012704598112549	9.304967724819376	0.8726698857546827	0.9671253822629969
ID318991	318991	5	0.9655627012252808	85.13753275077629	38.69270563271342	0.0	176.0	176	1.484210235288386	1		20901.622252747264	21333.0	14555.0	26141.0	1.5216381E7	2511.3245312239583	-0.9811401597414043	-865.9647098854073	-0.003978781266313367	-0.0035200434114468888	1.5561212913012816	1.4473704431624372	-0.7112642645109647	1.0751368446499632	6.920551695535064	9.692353780041806	0.9257464713005543	0.9851150202976998
ID324111	324111	5	0.9968293309211731	87.47171239595636	39.497905748857455	0.0	227.0	227	1.469869703469791	1		21080.37307152878	21391.0	13355.0	27354.0	1.5030306E7	2884.297798494018	-0.9810364448246426	-756.1945997253689	0.004683979889695804	-0.017505517072661642	1.5778504031958902	1.399411742604386	-1.1481545557468527	1.127509763680716	6.787464162928633	9.988793467383651	0.8548528156439137	0.9780821917808221
ID303114	303114	5	0.982492208480835	70.9524415077227	36.35479722409096	0.0	5.0	5	1.4137289241558428	1		21204.059001512862	21481.0	14971.0	27069.0	1.4015883E7	2674.5585987277777	-0.9812172060218263	-828.3270467641868	-0.007861558887618492	0.0021837143089695594	1.4648254088105581	1.3969164025647276	0.2355185583879243	1.048613507666708	6.278879663325434	9.512708075610664	0.8719341449678649	0.9593318809005079
ID308747	308747	5	0.9632281064987183	73.08190906210281	40.4723689096548	0.0	72.0	72	1.4391844528482622	1		20980.456140350874	21282.0	14381.0	26902.0	1.4350632E7	2573.2960148826915	-0.9811574788075429	-849.0922569006876	0.0067277503062086125	-0.0033275370823777637	1.5031436906391904	1.3956008187172735	-1.395543718623262	1.077058475804537	6.507029719222168	9.536455419558154	0.8991221329858877	0.9785561115082196
ID326667	326667	5	0.9047158360481262	87.0158387351587	35.62584821275039	0.0	251.0	251	0.9793983401628	1		22016.996845425863	20999.0	17761.0	31506.0	6979388.0	3154.2932040440737	-0.9797085183572625	-674.0143458945385	-0.002324574271481404	2.1476110029636938E-4	1.099649913334903	0.9149721427751957	2.5322799143434804	1.2018397740499098	3.0134819883030524	7.329141333138144	0.7049726538289787	0.926900584795322
ID331285	331285	5	0.9742024540901184	85.03182752070283	38.35231596730544	0.0	294.0	294	1.4402353361229014	1		20819.881578947403	21159.0	13855.0	26487.0	1.4240799E7	2772.7677995095296	-0.9811050563120222	-779.7666570446064	-0.0014225463428408534	0.0052440826055078745	1.5466076977015142	1.3610142586976546	-0.9125403569321584	1.1363640665906416	6.51653597155122	9.489457651499825	0.9093768138467258	0.9771917320028511
ID325142	325142	5	0.9603453874588013	87.12334134717659	39.49359303304296	0.0	237.0	237	1.288303090170683	1		20937.462659380693	21230.0	13963.0	26540.0	1.1494667E7	2344.525789166464	-0.9811929107450136	-931.8196131688888	-9.794969740933567E-6	0.01300912249059239	1.4062909765999165	1.2079141893009897	-0.6880864475965099	1.1642308609800551	5.214179402473893	9.064006724270826	0.7975453653780912	0.9440619621342516
ID310295	310295	5	0.9649521708488464	70.77844106263447	39.486104391283675	0.0	88.0	88	1.4270436738957712	1		20927.324404761886	21168.0	14125.0	26682.0	1.4063162E7	2553.1450431664157	-0.9811177294257232	-851.7950693535142	0.0127737540834886	0.00491153944169251	1.4483278977001692	1.4224204893349783	-0.3689148746585175	1.018213607410354	6.397707817438322	9.427059515474822	0.9046524594636582	0.9760696156635242
ID307216	307216	5	0.9640974402427673	71.92933282947303	39.811007520354565	0.0	55.0	55	1.4153333077901369	1		21268.932024169197	21466.0	14107.0	26826.0	1.4080033E7	2542.5773217597957	-0.9810792246224823	-867.4943584442718	1.8572870109999362E-4	0.0067557365892147595	1.4752784562051082	1.3866170078191433	1.257190397586109	1.0639408343370969	6.293139041818984	9.531304446266002	0.8705074805438008	0.9664233576642338
ID321040	321040	5	0.9911900162696838	87.0482018398739	38.16999516025288	0.0	197.0	197	1.4785930423892584	1		20922.034530386776	21221.0	13172.0	28251.0	1.5147553E7	3008.8508920132494	-0.9810354325409506	-719.4075568980363	-0.005860771227151961	0.0016879070566743171	1.5253309123170016	1.4532075764038817	-0.9500873708542997	1.0496304430861811	6.868267307725402	10.016303470953268	0.8602845132953659	0.9665551839464886
ID317970	317970	5	0.9780367016792297	82.79552589048403	38.33109327823621	0.0	165.0	165	1.386170318367901	1		20979.13312202853	21175.0	13309.0	26157.0	1.3237833E7	2764.4755737975715	-0.981070203869443	-786.6090281742656	0.005226092053700557	4.520625822375945E-4	1.4582066801513727	1.3424943829305884	-0.7500143541610635	1.0861920159160674	6.0364702289350864	9.15392001464722	0.9052711924699454	0.9731800766283522
ID304147	304147	5	0.986399233341217	72.24249242934363	36.2581571509837	0.0	18.0	18	1.3574954382999165	1		21261.078817733975	21222.0	14201.0	27914.0	1.2947997E7	2617.828544145072	-0.9810167022694015	-839.4190802372183	0.01689470395491255	-0.004653274031312899	1.3785200412043401	1.338913417787643	-1.042591367130028	1.029581168498663	5.7893076683803075	10.674719503496249	0.6384450886357848	0.943454686289698
ID329234	329234	5	0.9518884420394897	87.65587420417901	39.06264090321182	0.0	275.0	275	1.349110580819237	1		20833.704507512506	21056.0	13925.0	27229.0	1.2479389E7	2223.730346364157	-0.9810426368098141	-969.6708162887348	-0.005462571277505717	0.0015223190581926118	1.5142307063656588	1.2274465553498244	-0.6472350103174092	1.23364288226309	5.71801077591257	9.19201506273712	0.8504198306523474	0.9600957701516365
ID314394	314394	5	0.9866963624954224	83.48219500917563	37.145761796731485	0.0	129.0	129	1.4449548528770868	1		20770.23988439304	21222.0	13742.0	26111.0	1.4373006E7	2729.2551870065245	-0.9809832699911294	-785.1508839086025	0.0013656523350799013	-0.0036511793279197235	1.50325321908059	1.4042892217571177	1.1611678103167005	1.0704726603253734	6.559314107031859	9.715048574683133	0.8733299211659425	0.9732016925246826
ID324644	324644	5	0.972688615322113	87.78168702053911	38.2147877074257	0.0	232.0	232	1.403525239201061	1		20994.566153846125	21192.0	13321.0	27971.0	1.3646468E7	2737.1996834953884	-0.9811256280639264	-797.4115653591497	0.006534279719837483	0.008968822930183896	1.5371229422402055	1.307833825319339	-0.8920578027260705	1.1753197634759753	6.188570266199632	9.33644849264804	0.8921477388919822	0.9709172259507833
ID303662	303662	5	0.9862943887710571	71.68425492031685	36.31504016287795	0.0	12.0	12	1.3997472370879283	1		21203.758942457207	21302.0	13490.0	28925.0	1.3634017E7	2790.5811177084674	-0.981150769923697	-791.0252307607929	-0.005372314912089068	0.0012167372512097447	1.4481010249289243	1.391916122673159	0.007493780245805108	1.0403651494084736	6.155298383048028	9.378871611451885	0.8793419516941384	0.9606824925816024
ID313385	313385	5	0.9951474070549011	82.7270761962429	38.75524438482288	0.0	119.0	119	1.4296917438553498	1		20971.63934426228	21182.0	13121.0	27384.0	1.407197E7	3064.457243638996	-0.9810564737963611	-708.8298443599248	0.004684449110216933	-0.0025958582095604405	1.537111894291948	1.3584692216646672	-1.0776486491915822	1.1315029223911104	6.421473448260869	9.669308989913695	0.8630852166628618	0.9691535150645626
ID322612	322612	5	0.9786049723625183	84.31643645735637	38.662444886629224	0.0	213.0	213	1.4872652167066482	1		20888.84311050476	21292.0	14581.0	25982.0	1.5311522E7	2621.192206994329	-0.9810683421012394	-825.9545108799489	0.009407456093796977	0.007840952834633399	1.5174117719093154	1.4796875476191578	-1.1444850478315254	1.0254947230926263	6.949070452522165	10.119956932915919	0.8526665974768484	0.9701393497013935
ID308277	308277	5	0.9767717719078064	72.9472623245946	41.04855736278616	0.0	67.0	67	1.4174696611687823	1		21100.67722473605	21409.0	14468.0	26894.0	1.3989749E7	2531.059274244146	-0.9811842660739408	-869.4677666561275	-0.007890061041855205	0.006791946868363228	1.4606327237146577	1.4073559991986895	1.9937233430525687	1.0378558975456833	6.312151546477032	9.492120529180543	0.8803609955191767	0.9800738007380079
ID311350	311350	5	0.9633702039718628	75.28041704208947	39.93810025688895	0.0	99.0	99	1.4621294195288275	1		21045.554455445526	21316.0	15163.0	26941.0	1.4879207E7	2485.2376573257898	-0.981076946699023	-878.0804342803615	0.015175426128259983	0.008556751426868662	1.5329464046680794	1.426373719778971	-1.3378601255583562	1.074715821955569	6.716167270460891	10.070421929819261	0.8322159480148736	0.9704670329670328
ID313910	313910	5	0.9898143410682678	84.02772556112261	38.27007162006551	0.0	124.0	124	1.4460015425129862	1		20786.515195369044	21169.0	13711.0	26930.0	1.4363482E7	2908.807489255927	-0.9809498493148233	-735.9445484817732	-0.003390315602901287	0.011026691602112997	1.5285940322942357	1.379076372711766	-1.2896822454502908	1.1084186942369723	6.568820359360902	9.872674123856537	0.8468912484068833	0.9671098670398881
ID323126	323126	5	0.9578732252120972	85.9971222620637	39.29005829956136	0.0	218.0	218	1.3817975304423649	1		20931.45023696684	21149.0	14317.0	26706.0	1.3249608E7	2457.0904917450966	-0.9810015105820409	-879.7489732993799	-8.240670590518155E-4	0.010374676488815264	1.5027007971949957	1.284785856890412	-0.5777809593335358	1.1696118766686978	5.998445219618971	9.275897811817618	0.8760656452974185	0.973765432098764
ID327223	327223	5	0.9507150053977966	86.87530136842894	34.455633514240866	0.0	256.0	256	1.2416575302250932	1		21667.127201565556	20824.0	17178.0	31490.0	1.1071902E7	3001.305284905186	-0.9802551451164513	-716.8137706513099	-0.06127912946026167	0.0033084286099822817	1.7558484330097353	0.843277789217452	2.2404650483934736	2.0821708521922933	4.843435561641651	10.983627119563584	0.5045123812300331	0.8724315068493158
ID306736	306736	5	0.9287081360816956	68.96946706554279	39.69337504384607	0.0	49.0	49	1.4147987153979624	1		21281.30966767372	21171.0	16817.0	29585.0	1.4088227E7	2495.0728625204765	-0.9810357377709683	-882.457890613697	-0.002340916936235344	0.008034469900954832	1.5033103777666779	1.32387027656721	0.04841127405481776	1.1355420575381112	6.288385915654463	12.257720141691548	0.5259320617773438	0.922594142259414
ID317490	317490	5	0.9844343066215515	83.00116967793299	39.075718945752925	0.0	160.0	160	1.4600584136458117	1		20947.98866855522	21059.0	14603.0	27531.0	1.478928E7	2866.3765690035243	-0.9809856085362262	-754.0832362221396	-0.007399424929209461	0.003202018623029483	1.586953397082831	1.360591148823495	-0.9297946138240641	1.1663705136220177	6.697154765802811	9.628074674992837	0.9078650539016172	0.9750865051903118
ID306238	306238	5	0.9635004997253418	69.01285567630032	37.550761178917604	0.0	43.0	43	1.017285339094131	1		22468.803519061574	21363.0	16738.0	32663.0	7661862.0	3792.1596422695825	-0.9796972868240326	-571.8223899014037	0.010452491564624362	-0.03198291801853798	1.1024582711107522	0.972866032494829	-1.0684048888286408	1.133206663905816	3.2511382965288487	7.923304722395488	0.6507775915601104	0.9218328840970358
ID305723	305723	5	0.9759169816970825	71.26719419070832	37.816535633250076	0.0	37.0	37	1.4444312236325425	1		21279.90028901732	21483.0	14508.0	27237.0	1.4725691E7	2581.1495324760567	-0.9809426584308788	-848.7264218115862	0.015208601273974085	0.0185764252912009	1.4794595324222009	1.4521628484534377	2.796913887837923	1.0187972609255458	6.5545609808673575	9.584229644509165	0.8966832351138543	0.9738700564971756
ID320571	320571	5	0.9937183856964111	85.85966670476168	38.440171992041094	0.0	192.0	192	1.4999273319186393	1		21005.44818304171	21395.0	12857.0	28487.0	1.5607048E7	3102.915092690446	-0.9810218569852146	-699.8694307122241	-0.0050693397978527266	-0.010346384623545224	1.614374262951649	1.427563868242923	2.2301009344798386	1.1308595705344213	7.067898606635026	9.884966880929076	0.9089703928594216	0.9802241265655897
ID320069	320069	5	0.9878146052360535	84.15051673651546	37.17651515176134	0.0	187.0	187	1.4755201058309084	1		20998.04456824513	21285.0	12867.0	27029.0	1.5076596E7	2842.5411187804993	-0.9809892460092546	-762.3721059955167	0.013513946670815756	0.001779605593757173	1.570811858898467	1.4035354686815733	-0.7416075279628703	1.1191821610137338	6.839748550738298	10.192013461271005	0.8274276373593724	0.9690235690235692
ID329796	329796	5	0.9865989089012146	86.38082515729539	37.861893014464975	0.0	280.0	280	1.4318066736266943	1		20747.861561119294	21083.0	13197.0	26768.0	1.4087798E7	2890.8999856652053	-0.9810836543285351	-744.4560586514863	-0.006257146850198413	0.005713259217814051	1.5306151857419745	1.3627175624368282	-0.6565695014415578	1.1232079397325077	6.4404859529189675	9.955816280716297	0.8165349035997795	0.9650997150997154
ID305216	305216	5	0.963080108165741	69.8627804644162	37.66084723451422	0.0	31.0	31	1.4029861474818448	1		21254.531490015375	21423.0	14744.0	26870.0	1.38367E7	2598.699089368328	-0.9810992040294626	-849.0990736794823	-0.010128050906704229	2.715719226414101E-4	1.4484520455218586	1.3899986228973555	-1.2899868542907742	1.0420528636946855	6.1838171400351065	9.379227712885283	0.8833490427969226	0.9694485842026825
ID309825	309825	5	0.9784122109413147	70.35409831303308	41.69202228284513	0.0	83.0	83	1.4078305414580048	1		21031.45635528333	21141.0	13712.0	28902.0	1.3733541E7	2742.5615176187935	-0.9810032677359526	-792.0170246676583	6.651613939980482E-4	-7.024741925457338E-4	1.5020516360459377	1.338356758036193	-0.376839852174028	1.1223103458975607	6.226595275515724	9.456099850675175	0.8750571201557055	0.9646539027982318
ID312897	312897	5	0.9920403957366943	82.48348014702366	37.57872072322283	0.0	114.0	114	1.456427067147137	1		20929.339514978594	21071.0	12557.0	27117.0	1.4671467E7	2983.850229197032	-0.9809711479897637	-723.1895533667575	-0.011765744151250703	0.013992284696993998	1.6619733918496231	1.3137846046499904	-0.9005585715919504	1.2650273004929866	6.663882882651191	9.76189941987704	0.8787565243378929	0.9804195804195797
ID318530	318530	5	0.958588182926178	85.00963879205791	38.714340328092	0.0	171.0	171	1.4775694402988409	1		20869.61977715878	21238.0	13926.0	26545.0	1.4984387E7	2550.3774045105883	-0.9811648793183084	-852.5378462257177	0.0020441681520150506	0.0034837919026537603	1.520347919000647	1.4595544827938343	-0.5596959861045464	1.0416520499395432	6.858761055396355	9.68875251181775	0.9181630520673953	0.9730276466621708
ID331843	331843	5	0.9652039408683777	86.71344307853657	39.92956190891521	0.0	299.0	299	1.4683249109216383	1		20857.95091164095	21358.0	14062.0	26413.0	1.4871719E7	2535.9027333769627	-0.9811074957415986	-854.2718778612052	-0.0012767782466250339	0.020659768103965814	1.5552499205015373	1.418386790341464	-0.9442687010323371	1.0964921071544418	6.77320478443508	10.05909960705986	0.8411740245973246	0.9583053127101545
ID322124	322124	5	0.9951447248458862	86.9563909676617	38.93832610053635	0.0	208.0	208	1.4852292606300541	1		20932.480769230766	21277.0	12783.0	28282.0	1.5238846E7	3046.6241189759003	-0.9810826345718733	-712.6507656631698	-0.007364458500590583	-0.00513110456599245	1.6067297695852385	1.3964005873286531	-0.8157652503594341	1.1506223816898773	6.930057947864104	9.747386150715023	0.9165800229250485	0.978523489932886
ID312397	312397	5	0.9813347458839417	81.07881860925153	37.30320869481986	0.0	109.0	109	1.4585032293802427	1		20941.835694050995	21167.0	12840.0	26987.0	1.4784936E7	2902.7839117325784	-0.9809816523499524	-744.2487928552623	0.0036661825326053405	-0.002312145157736847	1.6177474681974395	1.3467486646618414	-0.8370622496737239	1.2012244828203664	6.682895387309279	9.713906759319407	0.8899931537009881	0.9757113115891742
ID304718	304718	5	0.9647732377052307	70.84948754203467	38.44011403835934	0.0	25.0	25	1.4407604903194318	1		21294.273653566215	21527.0	14941.0	26974.0	1.4629166E7	2530.3460515802985	-0.9810818031760988	-872.8475315614194	0.0013502090511154756	0.0017730853097170803	1.4782416378874386	1.418805937167714	-0.5148389078114272	1.0418913532589051	6.521289097715732	10.089793685456502	0.804968240031089	0.9581005586592173
ID328266	328266	5	1.0	87.89678180943953	39.31963157016183	0.0	266.0	266	1.5049623488715667	1		21076.82975871314	21372.0	12629.0	27773.0	1.5723315E7	3021.2029888503125	-0.9809577711992741	-718.7666375923836	0.0037394919971362123	7.870242940716342E-4	1.6131648926843234	1.4128355443626566	-1.1350944588961212	1.1417924040211187	7.115429868280225	10.088321216578338	0.8785635934112451	0.9670542635658917
ID323669	323669	5	0.9968392848968506	85.38127458349766	40.62073590824234	0.0	223.0	223	1.4636807509142955	1		21080.079207920775	21274.0	12673.0	29547.0	1.4903616E7	3140.838394587135	-0.9809987984937779	-693.017265653316	-0.004227905075070937	-0.006482745735345052	1.571899361044817	1.3702134759016575	-1.0253921040240315	1.1471930386689868	6.730426648954428	9.784322646466821	0.8834682134335772	0.966552901023891
ID303191	303191	5	0.9905552268028259	71.34698303906774	35.77055344731188	0.0	6.0	6	1.450702300400028	1		21261.38252148996	21538.0	13633.0	28593.0	1.4840445E7	2953.507371692824	-0.9810286662473273	-744.5044040163855	-0.0033234825038298836	0.0031159980205213013	1.5004386175421986	1.4168743502525871	0.06101426348098829	1.0589778954462084	6.61159849484154	9.781644429460385	0.8683455689923677	0.9646324549237172
ID319575	319575	5	0.9662281274795532	85.65097331679166	37.78378609979619	0.0	182.0	182	1.3867159473275756	1		20958.00471698113	21055.0	15195.0	28375.0	1.3329291E7	2493.454083734901	-0.981094214662185	-872.3575949853778	-0.007435745434458541	-0.0015100940521845369	1.4680958827736375	1.3337300939137382	2.328630072123219	1.1007443631009421	6.041223355099612	9.349753269513116	0.8684292762461507	0.9732006125574268
ID330326	330326	5	0.972250759601593	86.45094131779341	36.940631460211456	0.0	285.0	285	1.3981249681591235	1		20736.938080495333	21001.0	13342.0	26707.0	1.3396062E7	2634.560567192667	-0.9811117428376944	-817.6981705512562	0.00295908616019749	-0.0036527795486199894	1.4952918494085958	1.3422320959438199	-0.7423979236247065	1.1140337456743266	6.141039004554462	9.221800940198957	0.9074448349068793	0.9721595184349132
ID327761	327761	5	0.9772013425827026	87.5479542177738	37.4010045816225	0.0	261.0	261	1.4862475872910896	1		20866.375857338797	21339.0	14478.0	25887.0	1.5211588E7	2551.8204633591545	-0.9811102775773366	-849.4134915467779	-0.0021574920346321465	0.007361402918598929	1.5514821074809753	1.4419183372583355	-0.8140960068486327	1.075984726313256	6.939564200193135	9.833026064050168	0.9019193017991776	0.9752839011356046
ID311890	311890	5	0.9789309501647949	78.49794455234647	36.7215568321944	0.0	104.0	104	1.4626467128121372	1		21036.260254596873	21387.0	14001.0	26819.0	1.4872636E7	2699.20064185235	-0.980998225796802	-804.706355060996	0.0028138155470357217	0.00531089953702332	1.531472650788654	1.4323562216778676	-0.30619394283608947	1.0691981698481967	6.720920396625408	9.43651359176445	0.9484522607749812	0.991584852734923
ID328797	328797	5	0.9671746492385864	89.1981088301099	38.60001450106806	0.0	271.0	271	1.4590218083226283	1		20905.12696148362	21347.0	14369.0	26497.0	1.4654494E7	2731.3587245964573	-0.9811311406972463	-795.9494317853606	0.010264416685686974	-0.0022788274841482074	1.581323352229743	1.3789427399743732	2.4059624866458287	1.146765058757357	6.687648513473769	10.026945779382164	0.8358839197065022	0.9564921821889873
ID304222	304222	5	0.938174307346344	72.07851946791597	36.74678641637463	0.0	19.0	19	1.359722667752089	1		21207.148936170226	21209.0	15243.0	27657.0	1.2957568E7	2447.2001504050113	-0.9811567334943113	-902.4538240723926	0.0214223366464072	0.00823735358589242	1.4557254102150192	1.3026067621272466	0.7968752960895558	1.1175478682743205	5.808320173038366	8.98147743707137	0.904825529499498	0.9783827061649316
ID308830	308830	5	0.9638030529022217	72.70267281097846	40.411975411563226	0.0	73.0	73	1.4491370753798958	1		20978.26917510854	21288.0	14214.0	26655.0	1.4495984E7	2527.877999926463	-0.9810223189507926	-857.9841869487033	-0.004110918941129059	0.004786285838837311	1.4697829206977353	1.44900541320917	1.8468759939239092	1.0143391510474404	6.597339116347986	9.767805119275268	0.8689298162119938	0.9672473867595816
ID309336	309336	5	0.8891432285308838	71.00352558660718	41.20661898691521	0.0	78.0	78	1.261002921453751	1		21062.28625954197	21156.0	15274.0	27439.0	1.1036638E7	2327.3615063798557	-0.9808651127168176	-927.8014336730766	-0.007923776947395446	-0.028987979310129346	1.2215973257668604	1.0737347130640829	-0.6353943179346097	1.1377087011379436	4.995535598906161	13.994043189665746	0.32055717515706034	0.8308300395256937
ID310872	310872	5	0.9774541854858398	72.79048883577192	37.92562457956535	0.0	94.0	94	1.4328629678859128	1		21049.27581120943	21261.0	13101.0	27473.0	1.4271409E7	2834.467091343688	-0.9809835385898312	-766.174597060326	0.004481364362455177	0.00669011241648701	1.5714438179680077	1.339692206372357	-0.9963957405909025	1.1729886988170155	6.449992205247995	9.513893398428676	0.8954729923833575	0.973457675753228
ID317018	317018	5	0.9801517128944397	81.82794850559948	41.10014433918087	0.0	155.0	155	1.4222647235201835	1		20975.437125748507	21310.0	13671.0	27163.0	1.4011592E7	2962.3129573882243	-0.9810055446806445	-731.3995611018801	0.0012956711093695845	0.005401234832195831	1.536549686047035	1.3316823856460935	-0.6487532792617814	1.153840962837055	6.354929681957684	9.371276894555598	0.909333253110477	0.9823659074210143
ID307302	307302	5	0.9556803107261658	71.8196586444163	40.143752998960366	0.0	56.0	56	1.4040641239355272	1		21302.255384615368	21478.0	14505.0	27487.0	1.3846466E7	2518.3046133741213	-0.9810390255727782	-875.3322971876537	0.004498283321791542	0.025989469469079613	1.4826279920015595	1.381667165237734	-1.3919778921199335	1.0730717420982165	6.193323392364145	9.196052216381503	0.9203028452226678	0.9811746987951804
ID319078	319078	5	0.9752910733222961	85.63195282542041	38.83175909528703	0.0	177.0	177	1.4465246033159518	1		20918.31693198265	21371.0	13729.0	26954.0	1.4454557E7	2660.501694976675	-0.9811442715889725	-818.2438556150192	0.0078118356843024025	0.006725459573334574	1.53856908417956	1.3797586513887903	2.370198945140714	1.1151001536615985	6.573573485525391	9.779351453524017	0.8637563990405485	0.975317348377997
ID321634	321634	5	0.9936445951461792	86.95850810881156	38.21539894010694	0.0	203.0	203	1.442859195714977	1		20892.04227405247	21215.0	12965.0	27401.0	1.4331941E7	3036.477348145632	-0.981066614503386	-713.035356762272	4.136261664490198E-4	0.004782745294261794	1.5578391016603546	1.3545762229003093	-0.8132994070323453	1.1500564348640605	6.540301602373807	10.073449476810799	0.8099369548479627	0.9529085872576183
ID318060	318060	5	0.911641001701355	83.09422774433358	38.49053230565467	0.0	166.0	166	1.3401089084486013	1		20998.02356902356	21012.0	15190.0	27778.0	1.2472826E7	2250.8376801788036	-0.9809584066207465	-961.1950911261704	-0.01155810559145808	0.004636276244862343	1.473031678645042	1.2243376111517408	-0.7126538495861121	1.2031254004027152	5.641960757280287	9.225221499193813	0.8330792554697122	0.9611336032388664
ID316520	316520	5	0.9195485711097717	82.19048730309174	38.93645735952556	0.0	150.0	150	1.3457420098175383	1		20952.433110367896	20973.0	16545.0	27720.0	1.2529555E7	2235.5503891479284	-0.9811215263765997	-974.1726269397029	0.008386036264721643	0.01048359922456367	1.4241643331016676	1.2871230952687842	-1.2667166322082075	1.1064709648491433	5.689492018925457	9.099997581745848	0.863377651448168	0.9645447219983881
ID314999	314999	5	0.9242767691612244	83.28579371699972	36.503215522367164	0.0	135.0	135	0.9138696902410176	1		22634.579710144917	21425.0	18787.0	31758.0	6247144.0	3167.194028127264	-0.978949832873317	-664.7106679840732	0.010899373709034647	-0.007787170381096708	0.973128419074379	0.8886276338622442	1.6137815078202375	1.0950913318381388	2.6237256428127314	7.185000078967683	0.6386673716311435	0.9246231155778892
ID321143	321143	5	0.9968233108520508	86.90445760452135	37.99251642091895	0.0	198.0	198	1.4454782924352378	1		20885.92774566474	21283.0	13233.0	27989.0	1.4453062E7	3011.1523101635526	-0.9810687044179043	-718.9027239158125	-0.0023374550675416593	0.006301995230251935	1.5311526096836903	1.3936079494898996	1.9718370471315894	1.0986968108528197	6.5640672331963845	9.4339761515015	0.9268156032075039	0.9773531493276718
ID302707	302707	5	0.9958008527755737	72.2543764778083	35.135199481021736	0.0	0.0	0	1.476545128605335	1		21304.977777777796	21471.0	13381.0	29284.0	1.5339584E7	3075.193554215629	-0.9810255784166727	-716.3914776520785	0.004533388478506601	0.011656822758810602	1.536997926504474	1.4591053067015143	0.051022294695209885	1.0533838232547077	6.849254803067336	9.570111827082211	0.9397647737903372	0.9849624060150379
ID326783	326783	5	0.9361951947212219	86.72315811967556	35.52517453962767	0.0	252.0	252	0.9832527365615967	1		22123.28660436138	20884.0	17456.0	33206.0	7101575.0	3703.7633756223213	-0.979577990737071	-573.0294709340313	-0.0054180315122947685	1.0921430145810948E-4	1.0987749975828496	0.8905245009272525	2.476226075490401	1.2338515071048102	3.037247619125631	6.937708838636666	0.7929721330465976	0.960902255639098
ID310392	310392	5	0.9718098640441895	71.06032120489162	39.504379839287736	0.0	89.0	89	1.4302207694956077	1		20899.004444444425	21221.0	14281.0	26460.0	1.4106828E7	2536.4718647664367	-0.9811873943251305	-859.4657056531096	0.003312988195622211	0.0029276346751634266	1.4401501347824595	1.4355393622883816	1.4014435732223713	1.003211874655062	6.426226574425426	9.59591121391588	0.8769876059793231	0.9670958512160229
ID324216	324216	5	0.9921260476112366	87.65063830921898	39.491784673134276	0.0	228.0	228	1.4852292606300546	1		21049.862448418175	21366.0	13660.0	27527.0	1.530325E7	2786.2931604723176	-0.9810760718283428	-783.3283444274513	0.01940250575461958	0.010602952171936058	1.5485217100455746	1.4539348042714708	-1.3225551212443984	1.0650558095839098	6.930057947864109	10.354309565633143	0.8122775309105962	0.95921052631579
ID314489	314489	5	0.9189671277999878	83.53763385973697	37.49515569205886	0.0	130.0	130	1.3378490267251881	1		20688.644781144783	20848.0	14850.0	25629.0	1.2289055E7	2179.815320104418	-0.9810914216374046	-984.9018171247728	-9.995379581530077E-4	0.02389878259856446	1.3552501662121998	1.319156925347433	1.434677920018751	1.0273608394659042	5.622948252622249	9.974071988030328	0.7102789662517041	0.9517296862429611
ID325243	325243	5	0.9402881264686584	87.53973778057778	38.638159400895276	0.0	238.0	238	1.3828920237073878	1		20975.949606299215	21025.0	16034.0	29273.0	1.3319728E7	2250.221518849156	-0.9811037812297474	-967.9800225387434	-0.013016291054585842	0.01717946559125949	1.4807116509926281	1.2987242985129566	-0.8996564719392258	1.1401277797666893	6.0079514719480285	10.351884679964106	0.7045266560857222	0.9503759398496245
ID306820	306820	5	0.9793585538864136	70.04590984479803	40.221900088476815	0.0	50.0	50	1.3173356461303	1		21498.973958333307	21292.0	16940.0	30565.0	1.2383409E7	2712.4434736195926	-0.9807493553261908	-807.6064639412377	0.01783212086672741	-0.03445410447097166	1.3708810958546416	1.2056895750986796	0.41071009512314927	1.1370099934242544	5.451835710699662	16.24337937849788	0.25965688847194623	0.8305575669804497
ID325765	325765	5	0.9454907178878784	85.70512803771803	38.4208642731959	0.0	243.0	243	1.3602789053158508	1		20814.43044189852	21008.0	14897.0	27288.0	1.2717617E7	2244.4608749840277	-0.9811100009792474	-963.3148500598171	0.0028114084919153167	-9.114047577947887E-4	1.4509045435151495	1.3018326383671555	-1.2641541378444916	1.1145092700510029	5.813073299202842	9.053893583810694	0.8911378534969112	0.9683293745051471
ID329348	329348	5	0.9888142943382263	86.87667794132702	38.72321225497281	0.0	276.0	276	1.4121227177017945	1		20788.172205438088	21108.0	12411.0	26361.0	1.376177E7	2847.1009042186574	-0.981051595626733	-756.0711145812572	0.007872707903882871	-0.009967448762725567	1.5161301639398037	1.3362580096162826	2.4715122874127555	1.1346088502587706	6.26462028483188	9.485196203519514	0.8750079095688003	0.9698307579102279
ID303747	303747	5	0.9948608875274658	71.84121263577592	35.90320219643773	0.0	13.0	13	1.4595402030124025	1		21300.434659090897	21518.0	13838.0	28753.0	1.4995506E7	2987.6967239119876	-0.9809800745833805	-735.4164281834468	0.012414264783710834	0.007959064885417151	1.5155173441008674	1.436662425136393	0.2663130220716891	1.0548875766392984	6.692401639638311	9.812908842429032	0.8733661028503148	0.9750692520775621
ID313484	313484	5	0.984237790107727	83.0854225491004	38.477850810739696	0.0	120.0	120	1.433390823113943	1		20912.874999999996	21085.0	14488.0	26936.0	1.4220755E7	2844.6857599245	-0.9809735305941447	-758.0686216251028	-0.007360770597504561	0.006986658899280235	1.4866923318321772	1.3939340440971182	-1.2098202819317139	1.0665442444194988	6.4547453314125	9.541170567306851	0.8910163154868878	0.9686162624821679
ID317583	317583	5	0.9748150110244751	82.04658024774615	39.29212743819598	0.0	161.0	161	1.466262655815546	1		20960.314527503506	21211.0	13364.0	26543.0	1.4860863E7	2708.6260638481613	-0.9810379428966755	-800.7170796930378	0.006383925190038154	0.0014509333232940803	1.5531845471279522	1.413515552759078	-0.686924012388448	1.098809662261056	6.754192279777013	9.83204138504223	0.8780027744394769	0.9686434901158828
ID316040	316040	5	0.9355363845825195	82.18819044780554	35.09162952476671	0.0	145.0	145	0.9146970961961435	1		23049.64492753622	21864.0	18496.0	32819.0	6361702.0	3573.68046859913	-0.9783653127618875	-583.3496507429879	7.175547105220433E-4	-8.255705571604785E-4	1.0129451148103303	0.8590895348128396	-1.3416004455825383	1.1790914378103903	2.6284787689772444	6.39215909414795	0.8083867496032219	0.9501718213058412
ID324745	324745	5	0.9825506806373596	87.73769780249658	38.53209992999883	0.0	233.0	233	1.3823448853976594	1		21013.11128775833	21173.0	13441.0	28501.0	1.3217247E7	2630.406807863843	-0.9810522046315533	-827.2387479754477	-0.005334017293165984	-0.0016748619027000518	1.5246906401287916	1.2752223693983586	-0.911076832708451	1.1956272699702801	6.003198345783505	9.37885019085303	0.8576169560558147	0.9619192688499619
ID314007	314007	5	0.9900722503662109	83.88648359176753	38.034193720507396	0.0	125.0	125	1.4137289241558435	1		20780.907715582463	21072.0	13171.0	26950.0	1.373618E7	2768.62963022313	-0.9811008428303816	-779.2931503817799	-0.007424168902787728	0.002264964426606364	1.4722589179724976	1.3954546956436873	1.5635557241549316	1.055038850468293	6.27887966332544	9.247598573245448	0.922643837090717	0.9806978470675574
ID305296	305296	5	0.9445740580558777	70.11558912473028	37.794971656262675	0.0	32.0	32	1.3757622532995046	1		21246.49198717949	21425.0	14785.0	27337.0	1.3257811E7	2439.4163255923568	-0.9811723245418063	-907.778494034476	-0.0025928843992244722	0.009734228110380284	1.4210533536728436	1.37495718763441	2.629002366724869	1.0335255282513496	5.946160831809293	9.616982290658822	0.8079209748775534	0.9593558282208586
ID331408	331408	5	0.9440131783485413	85.04816725719942	39.28961315212588	0.0	295.0	295	1.472440756166641	1		20787.256624825714	21256.0	13998.0	25441.0	1.4904463E7	2471.733968522237	-0.9811778505046506	-876.8069113270369	-1.4880854362168017E-4	-2.190185691564274E-4	1.538122238895709	1.4326919428244993	-0.9884649399871677	1.0735889502270515	6.811229793751203	10.167545750446813	0.8279481232431709	0.9553333333333336
ID306322	306322	5	0.9760496020317078	69.05288126599844	37.330947555499264	0.0	44.0	44	1.0588241510738128	1		22158.46486486487	21221.0	17084.0	32186.0	8198632.0	3680.827423344159	-0.9799320787129648	-587.9194050753573	0.01106375388588135	0.013139332389660113	1.1722213503093608	1.0121530356955448	-1.1070763508282369	1.1581463563005747	3.5220664879062458	8.062851713530023	0.6808164941890636	0.9250936329588018
ID312988	312988	5	0.986221969127655	82.62108335340517	38.20225395827496	0.0	115.0	115	1.4480926521268247	1		20950.263768115943	21158.0	12245.0	27047.0	1.4455682E7	2986.493056249733	-0.98097577265423	-723.4511909580752	3.8347084745665696E-5	-0.0015044370129681736	1.6149521597916923	1.3237276254632568	-0.9213247446206526	1.220003366800264	6.587832864018929	9.998818251801959	0.8280471902382449	0.9525773195876288
ID318621	318621	5	0.9758462309837341	85.2952308343372	38.91736702632899	0.0	172.0	172	1.4821700827978646	1		20929.24481327803	21268.0	13035.0	27015.0	1.5131844E7	2698.270194747288	-0.9811380822673128	-806.9421556666654	0.00578114177018234	-0.009517243170156382	1.5348591245728886	1.4620471121732945	2.677892986639856	1.0498014132330942	6.901539190876999	9.834038834124032	0.8967925352178711	0.9784366576819405
ID304798	304798	5	0.9189647436141968	70.9559618423472	38.281696935064886	0.0	26.0	26	1.3685953404764915	1		21255.341384863143	21369.0	15506.0	28604.0	1.3199567E7	2306.006959962922	-0.9810961682931083	-956.7516146086607	-0.0037081662066551957	-4.2124773729008535E-5	1.403513198773678	1.368338999977462	-1.2554159192779974	1.0257057635547882	5.884370191670614	9.291918082852048	0.8564442658764705	0.956723338485317
ID311448	311448	5	0.9777911305427551	75.7011866813278	39.50686213420851	0.0	100.0	100	1.4616119431652377	1		21124.44915254239	21333.0	14725.0	28167.0	1.495611E7	2698.670264826648	-0.981084512410469	-811.997036136201	0.012721231361123577	0.004034033723166524	1.5687967066006112	1.401861615506621	-1.1810336054472306	1.1190810057479612	6.711414144296375	9.78040018218838	0.8816793165547354	0.96978021978022
ID320666	320666	5	0.9968322515487671	85.95638925594352	38.14210155587563	0.0	193.0	193	1.4943692192706874	1		20982.135869565234	21262.0	12807.0	28179.0	1.5442852E7	3053.0252319999945	-0.9811163216844898	-714.1397449198828	0.008254000740377137	0.010585019077822996	1.5861922591413864	1.437566340183282	-1.1279995482925458	1.1033871723367947	7.01561421882536	9.773827587111578	0.922882086539458	0.9820359281437114
ID322714	322714	5	0.9691205024719238	84.89856162957973	39.41901507472982	0.0	214.0	214	1.3586095094257102	1		20856.231527093594	21106.0	13556.0	26351.0	1.2701445E7	2457.8597257582474	-0.9811116762376381	-881.5232427377484	0.014137058497350991	8.246669563090893E-4	1.446207951922222	1.3118594231811862	2.6981195908684645	1.102410766250585	5.798813920709334	8.971206419925874	0.9054142756956867	0.9791332263242373
ID308379	308379	5	0.9661778211593628	73.10648497755946	40.3234601283044	0.0	68.0	68	1.387261361683896	1		21087.917981072565	21356.0	14374.0	27356.0	1.336974E7	2670.3210070667574	-0.9810410199096049	-817.2829209205639	-0.0019198361445779875	-0.008070666809903555	1.4906080533911126	1.3138371681321468	1.644263961485657	1.1345455049884736	6.045976481264121	9.451193423611587	0.8505562003531714	0.9643669446550418
ID323227	323227	5	0.9786130785942078	85.77931341170824	39.332515756977756	0.0	219.0	219	1.379057496950144	1		20926.28253968254	21156.0	14248.0	27036.0	1.3183558E7	2651.951101548568	-0.981056122696137	-817.300093695151	0.0054205361967774885	0.0017029487669040237	1.489650854939006	1.3116589136964762	2.4620852756997866	1.1356998678421042	5.974679588796389	9.152310340409596	0.8963198365854819	0.9751745539177658
ID303271	303271	5	0.9961024522781372	72.19825730107668	35.33392408149223	0.0	7.0	7	1.4002875757442566	1		21292.764252696452	21304.0	14763.0	29173.0	1.3819004E7	2646.9058960272587	-0.9810586050189378	-833.309880052494	-0.0070010869868232595	-0.0028299392688861586	1.491884587739361	1.3499052117582486	-0.1259937355063957	1.1051772930013246	6.160051509212526	9.583828545573796	0.8427837175100548	0.9635687732342008
ID327335	327335	5	0.9578136801719666	85.61719798810678	36.152291014021365	0.0	257.0	257	1.408904811390333	1		20966.86757990866	20952.0	15661.0	28160.0	1.3775232E7	2377.395394546595	-0.9809168068201476	-906.6575031314916	0.009452301784223748	-0.019999384885283192	1.4246574727527028	1.378490163902576	2.1314902589148454	1.0334912138360313	6.236101527844764	12.870068919339865	0.4731090940336923	0.9060773480662984
ID307873	307873	5	0.9380171298980713	71.42549559172947	41.592702463527836	0.0	63.0	63	1.3669361012236931	1		21273.51863857376	21328.0	14504.0	27679.0	1.3125761E7	2323.7326590718444	-0.9810027871615695	-945.5043140902891	0.00766024236685084	0.00436377733318624	1.465416197407114	1.3014281146098712	-0.8787372996923478	1.1260062549412508	5.870110813177066	9.33281441803663	0.8468976030912854	0.9588509316770188
ID309928	309928	5	0.9914036989212036	70.50566799801756	41.220194499698714	0.0	84.0	84	1.4270436738957704	1		21042.460740740717	21131.0	13518.0	28964.0	1.4203661E7	2762.3855137493288	-0.980970618638978	-785.3686540092091	-0.0016347432684272216	0.0015322749834170313	1.489761477095735	1.3907598303891622	-0.617692730258221	1.0711852934944708	6.397707817438314	10.207405563579243	0.771620087023473	0.9512367491166074
ID320170	320170	5	0.9831495881080627	84.07861026473813	37.17783864360841	0.0	188.0	188	1.472440756166641	1		21010.439160839163	21371.0	12877.0	26829.0	1.5022464E7	2853.2874862404833	-0.9809511039849407	-758.3979376381358	0.00217281005639065	0.0050707821684959995	1.5709059116511	1.39747665751412	-0.8130376575601519	1.1241017180533677	6.811229793751204	10.077583790051273	0.8427961848631172	0.9578877005347594
ID322218	322218	5	0.9937422871589661	87.34214931673115	38.81968876379159	0.0	209.0	209	1.4719269049012411	1		20966.213687150863	21275.0	12732.0	27802.0	1.5011809E7	3098.7138316111077	-0.9809356859118842	-696.2863518703707	-0.0013767899735576503	6.762733633648357E-4	1.6312963507757414	1.3466553126691931	-0.861564571144394	1.2113688895953367	6.8064766675866935	10.010319331501375	0.8535645318075775	0.9643097643097646
ID304308	304308	5	1.0	72.5082749536894	37.15435276569249	0.0	20.0	20	1.4553878753864646	1		21280.79714285714	21364.0	12731.0	29848.0	1.4896558E7	2982.164061234347	-0.9810538507255597	-739.0234979827304	-0.002112473008568808	0.0018987959701339016	1.5086096844940313	1.4256312600459908	-1.3476200190800944	1.0582046892303438	6.654376630322174	9.95148260876034	0.8443872463736583	0.9621993127147769
ID312500	312500	5	0.9856352806091309	81.5185341912236	37.28687414856719	0.0	110.0	110	1.447047475049393	1		20942.722543352593	21143.0	12986.0	26986.0	1.4492364E7	3004.890219966392	-0.9808795637298057	-715.0763479858729	-0.002394012583634455	0.008422438137648581	1.593088087687406	1.338588459868912	-0.876355839402133	1.190125371201405	6.57832661168993	9.7601396330177	0.8677871890057735	0.9631176061238691
ID329909	329909	5	0.9825146794319153	86.11024873166417	37.87549023797418	0.0	281.0	281	1.4312782341646548	1		20783.211225997034	21122.0	13477.0	27182.0	1.4070234E7	2952.3342592089143	-0.9810113738211592	-727.3737415380971	-0.014092771119806793	0.004330926517605724	1.5412114749677408	1.3606649516401057	-0.5876169549851633	1.1326899198145801	6.435732826754443	9.560486596379178	0.8848056284052827	0.9776173285198556
ID327860	327860	5	0.9856792092323303	87.44735860488987	37.64179845884229	0.0	262.0	262	1.4918359588981196	1		20867.20408163267	21273.0	14208.0	25811.0	1.5337395E7	2555.6655823186593	-0.9811233042743669	-848.7657589861295	0.01343889900338556	-9.31124951698628E-4	1.5506218017084128	1.4680090725933765	-0.5213236066855869	1.0562753532368114	6.99184858800281	10.025786109875542	0.8741078261257385	0.9658568614576493
ID307376	307376	5	0.9198946952819824	71.72396798253669	40.097209758633475	0.0	57.0	57	1.3513516298403583	1		21230.847176079755	21328.0	15256.0	26958.0	1.278097E7	2191.9025583250004	-0.9810797803117928	-1004.5099123375753	-0.0053357485969165895	0.0057939866755956715	1.3919707930279916	1.350140604255933	1.406608441625404	1.0309820981905151	5.737023280570624	9.35874184216952	0.8231169426902712	0.9533965244865723
ID328369	328369	5	0.9872726798057556	88.46717598449544	38.065549894446946	0.0	267.0	267	1.4688400222902007	1		21034.005594405597	21385.0	13218.0	27476.0	1.5039314E7	2889.1938433401147	-0.9809335281007769	-749.1081830308482	-0.0050389369580435776	-0.0012233186210249885	1.5839740390190096	1.3741751472252388	2.0165357304545006	1.152672599426209	6.777957910599584	9.964553997033429	0.8578137471202703	0.9654705484089368
ID309426	309426	5	0.9389342069625854	70.78496970233674	41.317052423450825	0.0	79.0	79	1.375762253299507	1		20967.99681020733	21065.0	14467.0	27745.0	1.3146934E7	2433.5454886558455	-0.9809995592872874	-889.718470730801	0.014227351682683912	-0.037153138510910885	1.4688457466175893	1.359960767581002	-0.6037143324813223	1.080064794244222	5.9461608318093155	8.881369315037208	0.9472980784041728	0.9952267303102627
ID311987	311987	5	0.9850298762321472	79.00036338388472	36.69624558580894	0.0	105.0	105	1.456946385069561	1		20971.37749287751	21290.0	13953.0	26534.0	1.4721907E7	2729.511598749771	-0.9810195536357107	-794.224448173828	-0.0033142464791597	-0.0015319473780788376	1.5149254917721318	1.414578446413749	-0.14155438414316085	1.070937773449598	6.6686360088157235	9.562781926352173	0.9163858467998726	0.9831814996496145
ID330429	330429	5	0.9727851748466492	86.43746715958517	36.718033198864696	0.0	286.0	286	1.415333307790136	1		20685.599697885176	21057.0	13329.0	26299.0	1.3693867E7	2803.066685893726	-0.9811093696764593	-766.541471145665	0.0061400741700128525	0.01008722119185421	1.488011798510245	1.3737966836189837	-0.5887198795941666	1.0831382956831612	6.293139041818975	9.221250677098725	0.9300312350353949	0.9807407407407402
ID321725	321725	5	0.9968559741973877	87.2018074473381	38.42135843376014	0.0	204.0	204	1.466778491418423	1		20902.43037974683	21289.0	12881.0	27832.0	1.4861628E7	3007.3072978208393	-0.9810281599740512	-718.8213915885143	-0.007331820258272684	5.955219110846022E-4	1.5515373430023711	1.4047927715837811	-1.0500861903710699	1.104459941983577	6.7589454059415335	9.873181968027337	0.8713136541553185	0.9719753930280247
ID310968	310968	5	0.9422886967658997	73.0545736043583	39.18449833458429	0.0	95.0	95	1.3247798972641862	1		21101.022491349482	20982.0	15004.0	28676.0	1.2196391E7	2480.4988522107974	-0.9810542580314613	-880.9999313612927	0.015034262544694863	-0.027105753468072015	1.4709440671831044	1.1746227509956435	-0.6495934241663252	1.2522693485515164	5.513626350838361	11.611815534223444	0.5138625164947217	0.8985282726568546
ID319674	319674	5	0.9679745435714722	85.48306634947699	37.329622708995224	0.0	183.0	183	1.3986659335375233	1		20945.419003115254	21126.0	14997.0	28201.0	1.3446959E7	2583.2727450527827	-0.9812534834752928	-848.8079115401072	8.54018287349245E-4	-2.6609647358022783E-4	1.485144052657852	1.340207356839997	-1.01554147289766	1.1081449785200355	6.145792130718969	9.472198391888904	0.8607680922635704	0.9663677130044837
ID317115	317115	5	0.9823780059814453	81.96512176723552	41.38269700979263	0.0	156.0	156	1.407293098971747	1		20953.14395099541	21315.0	13734.0	27241.0	1.3682403E7	2931.2644407452585	-0.9810062203452322	-738.3878781212273	-0.0012213712112636385	0.0020381268334276363	1.5321702361645992	1.3144232071530706	-0.6057481664536641	1.1656597569386729	6.221842149351235	9.530375846290795	0.8608129591910075	0.9827327327327321
ID319174	319174	5	0.9890286326408386	85.48380145537188	38.639090053705836	0.0	178.0	178	1.424921674693791	1		20996.073134328355	21221.0	14152.0	28012.0	1.4067369E7	3010.9848955086422	-0.9810730318973666	-722.9025941598052	0.010004515110308134	-9.761828358854882E-4	1.5544679707257896	1.3269579043262432	-0.9931116445467195	1.1714523615691212	6.378695312780241	9.631617684530646	0.8640587073784394	0.9781341107871712
ID302785	302785	5	0.990519642829895	71.99227594967473	35.631730810283216	0.0	1.0	1	1.455907563985562	1		21275.870370370358	21441.0	14065.0	28435.0	1.4935661E7	2899.8219196648047	-0.9810168955208245	-758.3247872643592	-5.92513613087512E-4	0.004295384967067712	1.512071909450569	1.4150937714037601	-0.11433419116261773	1.0685312450712066	6.659129756486694	9.930838080170009	0.8485072152409457	0.9609053497942384
ID318159	318159	5	0.9803459644317627	83.85084450888986	37.460461024189954	0.0	167.0	167	1.4465246033159547	1		20946.86724386725	21124.0	15049.0	27285.0	1.4516179E7	2774.282264048892	-0.9810134910674928	-780.2401459715308	0.0019820841502115063	0.004612325550464877	1.5468762533349927	1.354644625358486	-0.7153726186099251	1.1419055775795335	6.573573485525418	9.881560393116759	0.8459804515875494	0.9664570230607971
ID328905	328905	5	0.9827557802200317	88.48910648731942	38.42250562116844	0.0	272.0	272	1.4381328016644592	1		20907.61200585651	21052.0	13761.0	28568.0	1.4279899E7	2835.8056880822182	-0.9809870468304488	-760.8020126598328	-0.009625780461579162	-0.001413444843845488	1.516894674825433	1.389791384886618	-0.5716669965079847	1.091454941598436	6.4975234668931465	9.484052094870833	0.907757527679241	0.9792263610315178
ID316617	316617	5	0.9874374270439148	82.25083150429955	39.640350094038716	0.0	151.0	151	1.437080380885627	1		21033.825513196472	21254.0	13931.0	28425.0	1.4345069E7	2973.1325278646427	-0.9809378844000349	-728.1224182354708	0.0019011644185622967	-0.00881531546899444	1.570067328065576	1.3340158623867948	-0.7727089972591048	1.1769480201355647	6.488017214564116	9.877633565629514	0.8356338721732522	0.9605911330049253
ID303829	303829	5	0.9926018118858337	72.2633120360476	35.60897505674483	0.0	14.0	14	1.4460015425129853	1		21307.102601156057	21468.0	13274.0	28920.0	1.4744515E7	3008.3034099380716	-0.9810796216617705	-734.5260375688841	-0.003174555801708672	-8.87328859910404E-4	1.473128602722819	1.4354856228649784	0.32450847397054305	1.026223167448178	6.568820359360893	9.800000798137395	0.8594983099679372	0.9671098670398877
ID306903	306903	5	0.9628458619117737	70.59378915879975	40.61616725618251	0.0	51.0	51	1.408367778852666	1		21308.96793893129	21281.0	15517.0	29910.0	1.3957374E7	2456.191838205094	-0.9810733742604733	-899.4114721423434	0.014073776516452289	0.0074003754615562176	1.5506825436987868	1.3200382353867977	-0.3582468111082563	1.174725475466554	6.231348401680267	9.271195151463251	0.9110043534952464	0.9776286353467565
ID325335	325335	5	0.9204655289649963	87.62095129456095	38.0462902795478	0.0	239.0	239	1.3034807230653158	1		21054.267730496435	20982.0	16091.0	29602.0	1.1874607E7	2309.3492338293254	-0.9809145051936978	-937.1481564172948	0.08365473717228614	-0.02731733325582909	1.3168303695020143	1.154097635147646	-0.9645154922154645	1.141004304487245	5.3377606827512984	16.0478166447871	0.2604576124194854	0.8732503888024883
ID330960	330960	5	0.950150728225708	86.06034967282775	38.36546339542133	0.0	291.0	291	1.3190572791622295	1		20760.479094076647	20933.0	15065.0	26648.0	1.1916515E7	2250.431402989698	-0.9811000064852892	-957.7523169066295	0.006518209929734851	0.019722917929592916	1.4609705002126925	1.2128719584511416	-0.6877798618653003	1.2045546028439613	5.466095089193196	9.570779009003534	0.7498812069025367	0.9380097879282207
ID323794	323794	5	0.9905298948287964	85.89601571513977	40.24544447012629	0.0	224.0	224	1.4281034911037853	1		21048.08308605342	21285.0	13166.0	29330.0	1.4186408E7	3012.3806704392837	-0.9810402547007572	-723.0811200548457	-0.0053035370080344235	0.0032372109343354397	1.549297324637366	1.335084905231299	-0.6826483252614711	1.1604485366935937	6.407214069767326	9.70287280384121	0.8552211289906352	0.9614835948644782
ID314585	314585	5	0.954575777053833	83.61143489715596	36.979869477232675	0.0	131.0	131	1.3647206441740576	1		20772.27022653721	20962.0	15059.0	26103.0	1.2837263E7	2310.495007502846	-0.9810706799347398	-931.9105043669864	-0.0012913735789957825	0.0037565628566934026	1.4412026881870048	1.3244302967919332	1.5412935054804122	1.0881680158464515	5.8510983085190045	9.138390882413873	0.8804562853639568	0.9746634996041172
ID321241	321241	5	0.9872456192970276	86.87377347194794	37.545010097797004	0.0	199.0	199	1.4365538813695569	1		20885.41228070175	21119.0	13041.0	26957.0	1.4285622E7	2992.375073806421	-0.9809977002704628	-720.6407975079355	-0.004376762057530207	0.0028370206999052076	1.5621752693938968	1.3506898700133383	-1.0357637289618133	1.1565758388181813	6.483264088399615	9.885003168318585	0.8337770767441453	0.9666902905740609
ID324313	324313	5	0.9937347173690796	87.60623331572353	39.34882850083389	0.0	229.0	229	1.485738511205839	1		21112.682191780837	21327.0	13061.0	28888.0	1.5412258E7	3095.02692087999	-0.9809648082339857	-703.0806510429467	0.002296907289273584	-0.005880681027065494	1.567180320075253	1.4316277152156465	-1.1174795237411328	1.0946842558431389	6.934811074028624	10.035945755259604	0.8652226650168303	0.9675066312997348
ID310491	310491	5	0.9545314908027649	71.48460485181278	39.49847918772281	0.0	90.0	90	1.4056795386104812	1		20948.8231707317	21135.0	14442.0	26769.0	1.3742428E7	2449.6238500740483	-0.9810894848742103	-887.3510889124251	-0.004340415023706691	0.0030131338970222016	1.465793721486563	1.3809307027222826	-1.0437016454393453	1.0614534955280426	6.2075827708577025	9.430895018547277	0.8770544616001399	0.959588537839824
ID305381	305381	5	0.9631627202033997	70.98335246919008	37.84428045217411	0.0	33.0	33	1.4115869094041147	1		21210.36060606059	21321.0	14797.0	27975.0	1.3998838E7	2517.386001287374	-0.9810147024117989	-870.7356828252479	-8.417754839251945E-4	-0.0039823558297405835	1.4432476223463357	1.4140160723736424	1.0861265344212978	1.0206727140828207	6.259867158667371	9.480853034521227	0.8751452745658662	0.9748334566987413
ID305889	305889	5	0.9804579019546509	68.65363509168846	37.87277930309457	0.0	39.0	39	1.1617084863304825	1		21969.06726457402	21184.0	15828.0	34064.0	9798204.0	3802.148963025824	-0.9801668189873624	-571.110450522289	-0.00700736358913384	-0.0038687453479663643	1.2662132925583387	1.0601230279543945	2.8207509386322167	1.19440221480861	4.23978853874814	12.025937994289214	0.36839704668464807	0.8183486238532108
ID315106	315106	5	0.9231317043304443	82.97670163289652	36.58617015640735	0.0	136.0	136	0.8732327252318764	1		23187.028000000006	21987.0	18913.0	32503.0	5796757.0	3413.3438496818103	-0.9781835839312146	-609.160879020823	0.01350371820909329	0.022431204772349455	0.9322091411680332	0.8840763759835389	1.4478487823750095	1.0544441255213344	2.395575586915969	6.129563805038483	0.8012362733198451	0.9213893967093237
ID306403	306403	5	0.9495419859886169	69.38549709907029	37.967097484844835	0.0	45.0	45	0.9638266274308676	1		23041.964052287578	21973.0	16698.0	33952.0	7050841.0	4328.228550147286	-0.9788689898555436	-493.2233367284324	0.01245961038778014	0.024525043682526903	1.0210849882164552	0.9419360863285772	1.6331517264205784	1.0840278900412235	2.918419465012727	6.66141621919844	0.8264649442314013	0.9460708782742681
ID317676	317676	5	0.9742978811264038	81.48979710784465	38.98315702339497	0.0	162.0	162	1.4903139357585502	1		20999.910326086967	21264.0	14182.0	27481.0	1.5455934E7	2649.505783226186	-0.980936516406256	-815.6826053852712	-0.0014611406431922166	-0.0050593600648010835	1.5647560923052548	1.4248998652948814	-0.8737849751328629	1.0981516178201267	6.977589209509265	10.019730174703792	0.8733799323930883	0.9683377308707128
ID316142	316142	5	0.9218462705612183	82.3143116205721	35.599405355501496	0.0	146.0	146	0.914697096196144	1		22748.76811594202	21734.0	17121.0	31393.0	6278660.0	3330.72914493859	-0.9786001196012399	-624.6582506178737	-0.020324693468177068	0.002891469171216655	0.9879294234999246	0.8918510414971477	1.5603757620488652	1.107729180695344	2.628478768977248	6.793728391148326	0.7156455536472712	0.9294117647058824
ID326895	326895	5	0.9726694226264954	85.9754355319932	34.99860428732974	0.0	253.0	253	1.402446848539187	1		20902.839753466895	21180.0	14696.0	27037.0	1.3565943E7	2582.6072759065323	-0.9811526412655636	-842.6806024341921	-0.00597101657143868	0.007436217194205037	1.5067403221394369	1.3249906145992116	-0.8818201430213441	1.1371705622195682	6.179064013870569	9.298664728664864	0.8980311063662724	0.9796533534287862
ID324842	324842	5	0.9795100688934326	87.82951709294277	38.84154909489915	0.0	234.0	234	1.4249216746937938	1		21033.35320417288	21407.0	13996.0	26990.0	1.411338E7	2946.0202822483798	-0.981054096217733	-739.4016341193433	-2.399510594322772E-4	0.010862605418760198	1.551286653004673	1.3292666122237127	-0.9089280228160456	1.1670244620148442	6.378695312780266	9.501148222641215	0.8879520930584959	0.9788475565280819
ID320758	320758	5	0.9958229064941406	86.24837949912668	38.00879908533397	0.0	194.0	194	1.4877737703945169	1		20972.613915416096	21191.0	12560.0	28130.0	1.5372926E7	3065.2572806150333	-0.9810921822694066	-710.0419908481856	0.008456210662215016	0.017829337541273742	1.524410337422897	1.4969888800818716	-0.8436889544674535	1.0183177428408992	6.953823578686679	9.837093374244416	0.9030253554888668	0.9772879091516367
ID308471	308471	5	0.9825804233551025	73.11168249440921	39.93858247868186	0.0	69.0	69	1.4206681676678055	1		21102.447447447477	21323.0	13954.0	28155.0	1.405423E7	2802.9788543862273	-0.9810794373111849	-780.7520387160804	0.006864308856397359	0.006234858443246397	1.5190512487169516	1.3512110388498408	-1.201720961110813	1.1242146526644552	6.340670303464102	9.505597159333199	0.8818327528037008	0.9701818181818171
ID325872	325872	5	0.9690586924552917	85.34863935504684	38.472720230151076	0.0	244.0	244	1.357495438299913	1		20866.26688632621	21053.0	14296.0	27422.0	1.2665824E7	2479.29010545438	-0.981203067118151	-878.6568774770952	-1.1279287118443071E-4	-0.013788453850606924	1.4679298618038374	1.2839573238565576	-1.3050042907076436	1.143285555157465	5.789307668380277	9.289665941095999	0.8430169379791006	0.9628458498023716
ID329459	329459	5	0.9910631775856018	86.77677851391057	38.39517050072572	0.0	277.0	277	1.4249216746937927	1		20802.779585798824	21068.0	12225.0	26626.0	1.4062679E7	2892.0740419183935	-0.9809300813240944	-739.9990593477819	-0.0036411028225533334	0.005665432601038767	1.5195646090965225	1.3535736153189302	-0.6013540565088509	1.1226316706376411	6.378695312780258	10.148384823729605	0.7783015003185589	0.9565217391304347
ID314099	314099	5	0.9842336177825928	83.85327050019022	37.69393164346973	0.0	126.0	126	1.3867159473275799	1		20744.09276729558	21030.0	13002.0	26260.0	1.3193243E7	2638.9798451062006	-0.9811666212149313	-819.0358135219143	-0.005765488055674809	0.006249259773885529	1.4531233357575444	1.3478171643275714	1.3270524498754144	1.0781309024822447	6.041223355099649	9.478311833672764	0.8450312526341274	0.9614220877458398
ID303356	303356	5	0.9849352836608887	71.63017114979186	35.846717496526274	0.0	8.0	8	1.4029861474818461	1		21238.0030769231	21317.0	14189.0	29598.0	1.3804702E7	2707.034498307889	-0.9811249165004202	-815.6151951403652	-0.009653142308093174	0.00488493161495288	1.4709737739653252	1.3627994650348902	-0.22443971993327713	1.0793765419680919	6.183817140035119	9.636033035059203	0.8368930134400214	0.9587324981577011
ID313087	313087	5	0.9878247380256653	82.95776158378436	38.57363567764878	0.0	116.0	116	1.4590218083226276	1		20941.450142450136	21119.0	12543.0	27676.0	1.4700898E7	2980.599989804488	-0.9809284594946904	-722.7441954062889	-8.019660790856807E-4	0.011536740009054346	1.5532324563164204	1.3901141218141686	-0.9413032498169339	1.117341685795821	6.687648513473763	9.799441375151863	0.8751463088699301	0.9730290456431532
ID331518	331518	5	0.9668132066726685	85.23721498701461	39.38607300661257	0.0	296.0	296	1.4708986638362476	1		20740.026610644247	21182.0	14245.0	25985.0	1.4808379E7	2495.1359229881027	-0.9811263906879919	-864.2016535204395	-0.005230730929106794	0.008831789538431223	1.5529305154058524	1.4519659487420002	-0.6146029963957877	1.0695364562449476	6.79697041525766	9.590004414898763	0.9287260544743676	0.9828178694158075
ID318713	318713	5	1.0	85.61424344228875	39.033982054389284	0.0	173.0	173	1.5044596054638926	1		20985.912985274437	21385.0	13343.0	27458.0	1.5676477E7	2831.8516482742943	-0.9810458519142988	-767.1360669392047	0.005457855363343106	0.009766328332147356	1.5404532965573021	1.4995311709107224	-1.2234563896278348	1.0272899466449412	7.110676742115685	9.841418403432344	0.922582914632979	0.9816272965879265
ID307450	307450	5	0.8888776302337646	71.65114620292758	40.412678060155685	0.0	58.0	58	1.3344520283692736	1		21243.197278911583	21401.0	15646.0	26522.0	1.2491E7	2068.2993693581448	-0.9810968973045207	-1066.1425756390222	0.008012717314953411	0.012952932314223968	1.3809497522414556	1.323865425578915	2.054223500292141	1.0431194331082239	5.594429495635158	9.735526168024855	0.7417316519945039	0.9469026548672571
ID311546	311546	5	0.9488371014595032	76.56480497075067	38.07373017269913	0.0	101.0	101	1.4169358747965595	1		20981.68476621416	21263.0	15035.0	25506.0	1.3910857E7	2314.6543963399113	-0.981171242351221	-944.729210061032	-9.113385784935865E-4	0.007972501271460075	1.4376055654061906	1.420891418031428	0.5971607369538842	1.0117631418999764	6.307398420312493	9.623422254115953	0.8558566803217259	0.9664967225054625
ID313595	313595	5	0.980883777141571	83.1884415631337	38.404857645772005	0.0	121.0	121	1.4164018872611872	1		20882.673192771075	21066.0	14245.0	27019.0	1.3866095E7	2805.0433592879467	-0.9812096488811435	-777.5054172148082	-0.004646476350448209	0.008547829193599334	1.4854458780486828	1.380527171767215	-1.4184497327923469	1.0759990157579884	6.302645294147997	9.66330890206993	0.8481662848077917	0.9657683903860161
ID322811	322811	5	0.9795458912849426	85.37175113119501	39.10982737814019	0.0	215.0	215	1.365828821899634	1		20856.14748784442	21067.0	13635.0	26557.0	1.2868243E7	2440.4440993215403	-0.9810906151424389	-886.8025662481721	0.001000018498547839	-0.017422131030279155	1.40762853468485	1.3620907251063958	-0.6018095399553448	1.0334322881281621	5.860604560848033	8.836337109339517	0.9432085540213917	0.9856115107913667
ID307974	307974	5	0.9589699506759644	72.00432444779416	41.527050953632774	0.0	64.0	64	1.444431223632541	1		21233.043478260875	21501.0	14378.0	27064.0	1.46508E7	2520.029862718345	-0.9810658264846224	-873.1489837818191	0.0020044614595333458	0.009245557292933238	1.4874638171055892	1.4217942707927744	-0.8911644462710587	1.0461877978142353	6.554560980867343	9.550896479366259	0.902953106863097	0.9738700564971747
ID310018	310018	5	0.9968411922454834	70.61923860459764	41.16075388567827	0.0	85.0	85	1.4008277059767806	1		21044.79598145285	21203.0	13624.0	28555.0	1.3615983E7	2791.8799238856227	-0.9809767775073199	-777.4144682251509	0.012963566651087818	-8.502421831092843E-4	1.4639395014438998	1.3800627898438873	-0.3193472567997308	1.0607774604295364	6.1648046353770365	9.228766380895383	0.9095820424584431	0.9818319454958357
ID304387	304387	5	0.9951881170272827	72.73701047604689	37.38605277046726	0.0	21.0	21	1.4744943704925988	1		21307.718662952648	21379.0	13297.0	30257.0	1.5298942E7	3014.982523447599	-0.9810071123599943	-730.0679907718143	-0.0015876599617820708	0.005083956006240034	1.5385228550653889	1.4448511594802005	-0.9220270493073004	1.0648313807069842	6.830242298409263	9.809348462812402	0.8920016327374144	0.9676767676767677
ID323340	323340	5	0.9642272591590881	85.45822684862085	39.599653990912266	0.0	220.0	220	1.3910732744755665	1		20950.06885758999	21094.0	14273.0	27785.0	1.3387094E7	2453.978109012898	-0.9810311429148444	-883.0522388743586	0.030499062780346645	0.0013887799435522955	1.5504207674292767	1.29825034436211	-0.6481203552592142	1.1942386721962084	6.079248364415755	9.28500809828137	0.8861253826736144	0.9711465451784357
ID322315	322315	5	0.984236478805542	86.43485469691748	38.62304700370351	0.0	210.0	210	1.406217597783719	1		20914.354740061153	21169.0	12266.0	28361.0	1.3677988E7	2844.300767158543	-0.9810800819616333	-762.5777951697064	-6.141677369480969E-4	-1.7134499996343622E-4	1.5018989488952053	1.3274356147054556	-0.8008427631507682	1.1314288484179786	6.212335897022198	9.541784055839164	0.8574437251223331	0.9724702380952378
ID309525	309525	5	0.9486518502235413	70.57931987045549	41.41855099213934	0.0	80.0	80	1.3883515475980686	1		21001.51017214398	21041.0	14107.0	27699.0	1.3419965E7	2400.613321477186	-0.98101477451564	-904.1033895897062	0.006599753932334003	-0.008523745652008556	1.49034150697711	1.3189710736540414	-0.6066118465214424	1.1299273628862145	6.055482733593172	9.27830427979676	0.8839372016924576	0.9702970297029694
ID312599	312599	5	0.9873717427253723	81.2126117342597	37.10957240306568	0.0	111.0	111	1.4553878753864657	1		20921.509971509968	21085.0	12768.0	26847.0	1.46869E7	2942.1613973748695	-0.9810150593207277	-734.8910496595544	-0.004815934808340059	0.003969098338536636	1.6423965757127172	1.3196036569539418	2.2568133692679124	1.2446135376010419	6.654376630322183	9.815958405017534	0.8678642983868183	0.9661835748792266
ID319772	319772	5	0.9610149264335632	85.21232052921609	37.158227341	0.0	184.0	184	1.4147987153979604	1		20928.785173978795	21082.0	15367.0	27601.0	1.3833927E7	2545.5417913198003	-0.9810338456905987	-850.5473493866652	-0.012624949791807952	0.007623470212627016	1.4982078269664403	1.367524191823492	-1.059425226840047	1.0955622108364251	6.2883859156544455	9.612223826538825	0.8552661824857289	0.9621818181818177
ID320284	320284	5	0.9761391878128052	84.5662274190025	37.366011858890054	0.0	189.0	189	1.477057373244719	1		20968.855755894598	21359.0	13100.0	26650.0	1.5118545E7	2789.7821183837323	-0.9810040020533266	-776.3241683970103	0.002357525185473733	-0.007902224403355616	1.562630500075335	1.4196256828385585	-0.954454332517105	1.1007341716661794	6.854007929231851	10.344622561800966	0.8048689389329895	0.9537037037037038
ID330013	330013	5	0.9889386892318726	86.12574426617188	37.66222426573292	0.0	282.0	282	1.429691743855353	1		20776.599999999995	21138.0	13393.0	27078.0	1.4024205E7	2933.1309195291533	-0.9810667798549484	-734.0862877582824	0.012262732994577343	-0.009242311384823721	1.5484535604407996	1.3478551341170637	2.5740052779976175	1.14882788309082	6.421473448260897	9.404693343643789	0.9123369762200673	0.9775687409551387
ID312093	312093	5	0.9913765788078308	79.25432529450867	37.39187727763247	0.0	106.0	106	1.4328629678859113	1		21016.047197640117	21243.0	13855.0	27222.0	1.424888E7	2957.277024234374	-0.9810377416988257	-735.3340539231411	-0.002692061400218718	9.148572011732952E-4	1.5235529320063095	1.359958233045924	-1.0328513143724205	1.120293914169687	6.449992205247981	10.013422301890996	0.8083584625207614	0.9617292700212609
ID327455	327455	5	0.9549054503440857	86.13226501548715	35.88473430659378	0.0	258.0	258	1.30173848919725	1		20843.16577540107	21057.0	14296.0	25946.0	1.1693016E7	2379.9335981068907	-0.9810481140443205	-906.7064625285739	0.019522445234378454	-0.0019608084276076954	1.3511369355423835	1.2882524565081992	-0.800889206837355	1.048813785463008	5.32350130425773	10.491044212012943	0.6078127336649803	0.9210526315789465
ID302872	302872	5	0.9905701875686646	71.64249537377515	35.67314500612878	0.0	2.0	2	1.4548680011511306	1		21254.26037195994	21497.0	13885.0	28543.0	1.4856728E7	2915.687579465458	-0.981025309000198	-753.7728747331979	-0.0107608704541559	0.012314784568885122	1.5242302727005679	1.416112230778862	-0.08362725875751946	1.0763484980722473	6.649623504157665	9.500619577540457	0.9257699158461551	0.983825597749648
ID317208	317208	5	0.9852025508880615	82.18734748799002	41.23364666448221	0.0	157.0	157	1.4590218083226303	1		20980.581792318608	21187.0	13132.0	28190.0	1.4749349E7	3017.4237547039156	-0.9810229309031275	-718.8880057310122	0.00792693591830737	-0.007099703223010957	1.5904422749653555	1.3580840325516454	-0.5489482912715341	1.1710926841376246	6.687648513473786	9.78512544090905	0.8777089130798589	0.9663461538461534
ID327961	327961	5	0.9754198789596558	86.81327026986293	37.597304158319396	0.0	263.0	263	1.482680384098163	1		20822.25997248966	21305.0	13969.0	25575.0	1.5137783E7	2524.162181015272	-0.9811663955497467	-859.5078056067343	8.239487722543535E-4	0.007357639686545819	1.5293965806672944	1.4549859690033349	-0.6628323639166314	1.0511418070340093	6.906292317041527	9.750554390104044	0.9128432363653067	0.9824205544286682
ID311066	311066	5	0.9811065793037415	73.55085194087683	39.734946289294136	0.0	96.0	96	1.3801541631250056	1		21034.85850556439	21264.0	13500.0	27915.0	1.3230926E7	2708.7495041890197	-0.9810373690808988	-803.5033730065051	0.004600146846623541	0.008295657437734411	1.458439601275405	1.3363984134490847	-0.9737560910495199	1.0913209613227142	5.984185841125422	9.405677526371274	0.8500310041184762	0.9588728103579577
ID328474	328474	5	0.9839256405830383	88.38929226992842	38.549969691611786	0.0	268.0	268	1.4877737703945164	1		21052.3383561644	21401.0	13077.0	27575.0	1.5368207E7	2837.067245614731	-0.9810278262352754	-767.4055569521328	-0.006680477735542331	0.004411051813184868	1.6319670139833808	1.3829249486024737	-1.049196753376967	1.1800835725992063	6.9538235786866744	9.773014255292956	0.9149059832618389	0.9772879091516364
ID316709	316709	5	0.9835816025733948	81.44004869321658	40.001632850050775	0.0	152.0	152	1.4323349181285723	1		20953.66079295155	21373.0	13397.0	26644.0	1.4269443E7	2813.119563299156	-0.9810190270175431	-769.9467204379293	-0.009783722462094373	-0.0011856465097528082	1.5419319845779191	1.3511368520864269	-0.797118895938239	1.1412108123591376	6.4452390790834855	9.957367784343345	0.8168828882568507	0.9502452697967767
ID303911	303911	5	1.0	72.33691824068289	35.38922683165583	0.0	15.0	15	1.464714059021052	1		21322.009873060633	21468.0	13071.0	29472.0	1.5117305E7	3092.8666668366	-0.9810238642786668	-712.8017085416922	-0.0014479279775588424	-0.002455669762741299	1.495192475576702	1.457650817074555	0.13798058974074054	1.0257549051270671	6.739932901283465	9.570507270730754	0.9246886393269568	0.9779310344827586
ID306979	306979	5	0.9885000586509705	71.17338726936114	40.25463985471988	0.0	52.0	52	1.4412854531680863	1		21318.122270742355	21370.0	14189.0	29525.0	1.464555E7	2704.7944683882015	-0.9810121993797374	-814.4124800353871	-0.0014544438211272202	-6.215434966932875E-4	1.540932616004634	1.3595890558181636	-0.414446133600961	1.133381156173946	6.526042223880253	9.688470746657487	0.873673732925226	0.9716914366595897
ID318252	318252	5	0.9920540452003479	84.30643698706875	37.8932996098099	0.0	168.0	168	1.4559075639855634	1		20948.88888888891	21317.0	14605.0	26940.0	1.470612E7	2808.101908256123	-0.9809832314839809	-769.6672158989123	-3.309052533785031E-4	0.0011402189555195395	1.5850098618779138	1.340642375705184	-0.8594490161383997	1.1822764150985392	6.659129756486707	9.778888582932803	0.8750811835447022	0.9776692254012564
ID321832	321832	5	0.9968336820602417	86.97499367802921	38.26845268645749	0.0	205.0	205	1.4548680011511306	1		20903.330484330494	21200.0	13121.0	28182.0	1.4674138E7	3041.673885333281	-0.9810148107692407	-710.220931070338	0.005758370335479112	0.011557237816764572	1.5426430419935457	1.391780761492207	-1.2030597690987959	1.1083951471922853	6.649623504157665	9.699079691258078	0.8882717806566998	0.9681660899653978
ID306487	306487	5	0.9762362837791443	68.69190357604161	38.99928401127941	0.0	46.0	46	1.2250972663656905	1		21574.509054325958	21061.0	16108.0	32696.0	1.0722531E7	3500.6274541862526	-0.9807616752791395	-628.378415625731	-0.008530159280215293	0.0070272232992006555	1.2900355855653949	1.1786258782763468	-0.7918777508860146	1.094525081573787	4.715101155199735	12.959177993733789	0.35281412871659	0.8287385129490402
ID331062	331062	5	0.9479530453681946	86.17016446599311	37.85904373922946	0.0	292.0	292	1.3485497366541477	1		20767.707641196022	20968.0	14050.0	27314.0	1.250216E7	2385.4546619741477	-0.9811710485496073	-907.3314811656476	0.011621464606702468	-0.001742616787151364	1.4790355015093244	1.2772457338632328	2.5091320243721453	1.1579882103311054	5.713257649748043	9.394144055923304	0.8135406207966317	0.9717057396928055
ID319280	319280	5	0.9705473780632019	85.52548703937471	38.613610198918266	0.0	179.0	179	1.3916169810722396	1		20964.11893583727	21151.0	14094.0	27951.0	1.3396072E7	2711.0542822406383	-0.9810971900639761	-802.7014758685061	-0.001556137952434606	-0.007634624414863096	1.5017917589458676	1.310806121082008	-0.9901202125079993	1.1457009048036868	6.084001490580257	9.615397234593425	0.8269223201060376	0.9645817633760365
ID305969	305969	5	0.9782201051712036	68.43156010700856	37.85875733166564	0.0	40.0	40	1.184919162203167	1		21659.197849462384	21100.0	16124.0	32956.0	1.0071527E7	3338.103910814029	-0.9804718091655003	-651.5467957175102	0.019379955581604998	0.008102846115720803	1.3579273776306109	0.9983388901785843	-0.7137388231634121	1.3601867972785302	4.410901080670715	12.228084796380124	0.37069804783974675	0.849816849816851
ID330544	330544	5	0.9766629338264465	86.5854440044008	36.532903123929366	0.0	287.0	287	1.3997472370879271	1		20659.792890262743	20991.0	13546.0	26235.0	1.3366886E7	2740.2739982567664	-0.9811094162173842	-783.1303115579298	0.0144618874109683	0.004010931718611567	1.451580171307181	1.3816797402680205	-0.8605395051003805	1.050590906851975	6.155298383048019	9.495396097682148	0.8578923649843427	0.9736842105263153
ID314684	314684	5	0.9166629910469055	83.60475200804778	36.94802847822883	0.0	132.0	132	1.0053168596819366	1		20837.75522388062	20922.0	16024.0	25765.0	6980648.0	2721.6613794622144	-0.9808729796307598	-785.2578522649281	0.0043912748185119125	0.009286497149210357	1.1243891207892607	0.9173777406602024	1.129746806119422	1.2256555516379544	3.1750882778965868	6.802609269238244	0.8622130972328568	0.963924963924964
ID323900	323900	5	0.9968221187591553	86.58952829503549	40.520239281745106	0.0	225.0	225	1.4402353361229014	1		21108.471615720522	21525.0	12961.0	27447.0	1.450152E7	2966.7792284028083	-0.9809412522726552	-732.4031304964504	-0.006184765191167718	0.009966116825806209	1.5726823752016752	1.3442264391763277	-1.0427013300396446	1.169953461237776	6.51653597155122	9.707049878720007	0.8690647572008895	0.975800711743772
ID310589	310589	5	0.9768372178077698	72.68009553697391	38.642220080205945	0.0	91.0	91	1.4094416393051825	1		20988.980152671757	21226.0	14049.0	27267.0	1.3747782E7	2704.477755083231	-0.9810515271358047	-803.6288565800338	0.006268358652746604	0.0042581239156705445	1.4989370792746401	1.3435540915607682	-1.3036453527855423	1.1156507123084027	6.240854654009298	9.501753377286121	0.868653201141776	0.9747587230883441
ID321342	321342	5	0.9906289577484131	86.92383584993195	37.732778833564765	0.0	200.0	200	1.4360271888197296	1		20881.165446559273	21315.0	13311.0	26922.0	1.4261836E7	2972.3466731380076	-0.9810782199033352	-728.4955655824925	0.003722619002154769	6.18703125228529E-4	1.5566959000873053	1.3383222938433736	-0.9830194811220051	1.1631696694051248	6.478510962235101	9.677668208941338	0.8692478092447201	0.9652974504249291
ID324414	324414	5	0.9923087954521179	87.58518251281193	39.01656362455893	0.0	230.0	230	1.438658723350231	1		21071.34985422741	21350.0	13598.0	28038.0	1.4454946E7	2946.466392394614	-0.9809269862894687	-735.5940764158147	0.001224906708603161	-0.006292355621900775	1.5851947232419148	1.320532347687921	-0.956787249981615	1.20042097114651	6.5022765930576805	9.837096326104499	0.8443868386343314	0.970901348474095
ID305467	305467	5	0.9612303972244263	71.06449910422361	38.53113101253243	0.0	34.0	34	1.4312782341646548	1		21216.684830633243	21455.0	14777.0	27471.0	1.4406129E7	2573.9897902565144	-0.9811127236593261	-856.3479732289412	-0.0050135697304063385	-6.398872480224326E-4	1.4716971740201974	1.4055304238137847	2.4217051391635995	1.047075999982181	6.435732826754444	9.651365316718664	0.8682211506166567	0.9685264663805438
ID329018	329018	5	0.9734833836555481	88.29757149606198	38.947613994382394	0.0	273.0	273	1.423328099162955	1		20946.37761194028	21137.0	14444.0	28137.0	1.4034073E7	2711.3838764286975	-0.9810370411373713	-799.3320330132727	3.1652198431137796E-4	0.0041716464089631014	1.5554160194177729	1.3264337474318497	-0.7812688239866329	1.1726300106803396	6.364435934286714	9.456368672294015	0.8943777615072046	0.9731104651162794
ID325442	325442	5	0.9307660460472107	87.60352458247968	37.874149734952475	0.0	240.0	240	1.2906497279808746	1		21167.783882783897	20980.0	16385.0	29259.0	1.155761E7	2297.9756542087416	-0.9809671120983547	-949.5322570592182	0.09586765738143449	0.03004445222520701	1.3048835157273255	1.1906996249985706	-0.8397750836911978	1.0958964698833191	5.2331919071319515	17.268069653002076	0.2205407979514298	0.8334595003785015
ID320844	320844	5	0.9950578808784485	86.36172110562515	37.83478533651526	0.0	195.0	195	1.497403474616764	1		20961.112600536177	21196.0	12739.0	28068.0	1.563699E7	2986.984739097173	-0.9809741866105047	-723.6451731381221	0.013764697085561009	0.003197951034056613	1.553668785324059	1.482960270846425	-0.7450772595423442	1.0476806532634053	7.044132975812481	9.968634025308063	0.8907710732741237	0.9795109054857901
ID307533	307533	5	0.8865525126457214	71.55606786603784	39.89110321302072	0.0	59.0	59	1.202662254464108	1		21533.014553014564	21504.0	16669.0	27330.0	1.035738E7	2254.6483663839413	-0.9808424512970522	-977.9470165738294	0.061620377034912445	0.047341454536949504	1.2286354118268716	1.2018673901463692	1.408390961072062	1.0222720259322806	4.5439886132771505	15.675087654989603	0.23239519389035657	0.7960033305578683
ID324941	324941	5	0.973350465297699	87.44211939860924	39.33888692469819	0.0	235.0	235	1.3746620833888068	1		21007.230031948904	21327.0	13388.0	26728.0	1.3150526E7	2791.0694193804334	-0.9810918632838632	-781.068437160997	0.009428357299882036	0.011525859338910654	1.5152343285281362	1.2707529551733114	-0.820021624578589	1.1923909540084299	5.936654579480302	9.46404762791545	0.8329094894681434	0.9505327245053273
ID315214	315214	5	0.902301013469696	83.05951406585038	36.34113772027585	0.0	137.0	137	0.8818531980439454	1		23129.5703125	21987.0	18542.0	32031.0	5921170.0	3339.6363373315066	-0.9783172428910049	-624.9763536144399	0.010041370763639663	0.010148050153863969	0.963936000511358	0.8603608067652907	1.1536860389850603	1.1203857648228772	2.4431068485611336	6.2319391101947605	0.790507368454667	0.948339483394834
ID303432	303432	5	0.9849511384963989	71.47206177390099	35.90498311352965	0.0	9.0	9	1.3981249681591248	1		21218.541666666668	21231.0	15414.0	29909.0	1.3749615E7	2512.7169752982663	-0.9811046220635887	-876.9234678014244	0.012609792718829773	0.00729883421742343	1.5106671273874284	1.3124398490592633	3.0431231752669214	1.1510372292263538	6.141039004554474	9.346528659458151	0.8833870650187027	0.9670658682634731
ID314186	314186	5	0.9906120300292969	83.76981840133665	37.430632492228646	0.0	127.0	127	1.397042408981583	1		20768.31366459628	20998.0	12611.0	26439.0	1.3374794E7	2660.449291047077	-0.9810437070330235	-807.9996798735742	-0.00561422576627037	0.0042284728255174734	1.442693325176398	1.3807662848619615	1.0692317861343046	1.0448497627682352	6.131532752225439	9.256220338308559	0.8993144013442472	0.9772727272727271
ID304971	304971	5	0.9121556878089905	71.19772353904311	37.77465787502837	0.0	28.0	28	1.0573942731073844	1		21574.43243243244	21451.0	16666.0	27914.0	7982540.0	2550.1061930228025	-0.9808076251514519	-864.7015258446083	0.024291096265550115	0.015876465380815392	1.0966905383773482	1.06352093700914	0.9960952765873431	1.0311884799010056	3.5125602355772205	7.311932014163787	0.8255993743000645	0.9672774869109944
ID304470	304470	5	0.9936940670013428	72.5250380388338	37.914665723262694	0.0	22.0	22	1.4407604903194329	1		21305.688500727803	21395.0	13181.0	29413.0	1.4637008E7	3000.1787340680985	-0.9810618387824261	-735.7614240542083	-0.0026893591418795174	3.1042130252554597E-4	1.4952749254291096	1.4073818039589645	-1.5009058279003982	1.0624515118945703	6.521289097715742	9.91989134226818	0.8327784671909522	0.9634831460674159
ID317776	317776	5	0.9759414196014404	81.18266651224427	38.989101763301605	0.0	163.0	163	1.494875356192662	1		21010.57994579948	21328.0	14327.0	26644.0	1.5505808E7	2611.2823089157628	-0.9809451952081688	-828.4273906665861	-0.017684180253657585	0.002713862971604934	1.5535021628689811	1.451056406833698	-0.6682608719034141	1.0706008088678143	7.020367344989907	10.51116457020387	0.7984873310782494	0.9659908436886856
ID308562	308562	5	0.9696770906448364	73.12791331562754	40.427868689488534	0.0	70.0	70	1.431278234164652	1		21058.621301775147	21389.0	14350.0	26614.0	1.4235628E7	2585.887878481758	-0.9812067768920029	-850.3730918843652	-0.0046653427271526856	-0.0028555315529921787	1.5033167878218858	1.392977333928002	-1.159922288945031	1.0792112342436628	6.435732826754418	9.498410933118622	0.8964084899752993	0.9783236994219654
ID318812	318812	5	0.9813524484634399	85.8796705922034	38.300600015565266	0.0	174.0	174	1.4501807464373115	1		20969.709956709976	21295.0	12767.0	26833.0	1.4532009E7	2956.87825314192	-0.9810621880974078	-734.7772729643173	-0.005879939062628499	-0.006730404484896845	1.58767673469713	1.3570100134871306	2.5068193021824463	1.1699815910843956	6.606845368676992	9.693008253798359	0.8836633466270726	0.9686411149825777
ID325983	325983	5	0.9784237742424011	84.84238108284897	38.620553831468634	0.0	245.0	245	1.420668167667809	1		20892.233883058467	21367.0	13890.0	26425.0	1.393512E7	2794.280361920108	-0.9810630708636284	-774.6977068382571	0.0036928873550945737	0.001746285315811183	1.5392357513033887	1.3315866360249191	-1.294189391164948	1.1559411229136005	6.340670303464133	9.970782145454537	0.8014687271036981	0.9604031677465804
ID310105	310105	5	0.9784700870513916	70.67925550363378	41.0504782148029	0.0	86.0	86	1.3850784156239278	1		21054.604724409455	21138.0	14011.0	28839.0	1.3369674E7	2784.3693614510103	-0.9809853163076974	-780.2317934904675	-9.533648008788477E-4	-0.010372079742639331	1.4452608627575885	1.3546908519129575	-0.5888342183121468	1.06685658998637	6.026963976606087	9.35675543678175	0.865083250263458	0.9649923896499237
ID327003	327003	5	0.9462429881095886	86.3184700541387	34.99008073888582	0.0	254.0	254	0.9947263189855423	1		21820.737003058093	20765.0	17435.0	31915.0	7135381.0	3277.0542451586707	-0.9799338793721205	-650.3529797918973	-0.002588801898762078	3.5217236735581E-4	1.1012583032994707	0.9499595567334198	-0.9767957116624243	1.1592686188518537	3.1085445115933514	8.055951020873236	0.6019124415260464	0.8766756032171569
ID313189	313189	5	0.9914513826370239	82.4101685459533	38.94956833692806	0.0	117.0	117	1.42863310487727	1		20925.7191679049	21155.0	13220.0	27485.0	1.4083009E7	3113.455722918746	-0.9810559519909432	-696.1273318061112	-5.376272256354887E-4	0.0144779965992418	1.5341577980295127	1.3542854058859017	-1.2822576221019923	1.132817197439965	6.411967195931855	9.517087174148523	0.8895964908729675	0.9768283852280959
ID322918	322918	5	0.9794372320175171	86.27170918791985	39.09613400706954	0.0	216.0	216	1.4046028019234775	1		20946.611026033715	21208.0	13953.0	26425.0	1.3678137E7	2660.1551234810613	-0.981082090003793	-816.7121070150944	0.0010606434948309585	0.004987407428130709	1.5041152858917415	1.327419013358188	2.6303634760756545	1.133112657537228	6.19807651852866	9.634970466168026	0.8390078457452701	0.9602356406480118
ID322407	322407	5	0.9914315938949585	86.07794944904384	38.33804542674803	0.0	211.0	211	1.46780961878051	1		20888.0644257703	21172.0	12439.0	27863.0	1.4914078E7	3023.4749499279947	-0.9810677841759289	-716.0104937865906	-0.006775218003372932	5.961233076105284E-4	1.6057159726867625	1.3624131753360913	-0.8629445663330717	1.1785822405091255	6.7684516582705445	9.884510838088936	0.8705402014414753	0.9647696476964769
ID331629	331629	5	0.9442371129989624	85.73778432933615	39.66135443177308	0.0	297.0	297	1.4585032293802385	1		20755.549215406583	21227.0	14376.0	25941.0	1.454964E7	2499.0386801877194	-0.9811525523725236	-864.7194747488378	-0.0029667873857540696	0.00808523893329063	1.5403971876965605	1.419963980145729	-0.8658764429037926	1.0848142694003207	6.682895387309242	9.57996684017237	0.9150535604484866	0.978427279053584
ID302958	302958	5	0.9778239727020264	71.1590932758134	35.84705034714642	0.0	3.0	3	1.4344459508410075	1		21259.608504398806	21550.0	14066.0	27414.0	1.4499053E7	2798.6555426679665	-0.9810010785894223	-784.4700148609852	-0.0025794431482377513	3.488168390699558E-5	1.4771724871594951	1.4085862632895683	0.18151847302894497	1.048691532536852	6.46425158374155	9.860167855450463	0.8355250941443468	0.9618104667609622
ID329577	329577	5	0.9851729273796082	86.7765785059705	38.02005794840635	0.0	278.0	278	1.4222647235201837	1		20750.811011904778	21073.0	13053.0	26723.0	1.3944545E7	2856.4914575562207	-0.9810831408503087	-753.5098323408017	-0.004804571709787512	-1.6373783491261038E-4	1.517664865020297	1.3541831710057644	-0.4804631952132913	1.1207234719163681	6.354929681957688	9.633129134194638	0.8605693003344268	0.9660404624277454
ID308073	308073	5	0.9603888392448425	72.22941693908248	41.41141540101275	0.0	65.0	65	1.4243906809452664	1		21146.804769001494	21415.0	14451.0	26879.0	1.4189506E7	2504.4200870212903	-0.9811878862979895	-880.8098361681178	-0.009783266853986694	-0.0037926864240394585	1.448097982332018	1.4251922478349601	0.053476084655838536	1.0160720313570708	6.373942186615745	9.487141534839186	0.8899123310880793	0.983859134262656
ID313706	313706	5	0.9899497032165527	83.4966826862802	38.2251756774633	0.0	122.0	122	1.4381328016644603	1		20859.72953216376	21165.0	13837.0	27566.0	1.4268055E7	2973.8082261603054	-0.9809584908631692	-722.7281579416187	0.005086020775089466	-0.002791805043031222	1.5154238888885216	1.3829498083966556	-1.3273189060949524	1.0957909532851753	6.497523466893157	9.400972751406748	0.9238726975452769	0.9792263610315186
ID303989	303989	5	1.0	72.4223434817619	35.15022540617952	0.0	16.0	16	1.473981235147152	1		21323.675487465163	21447.0	13084.0	29918.0	1.5310399E7	3114.7648474540206	-0.9809970745644176	-706.8284857644315	-0.0036305983409345866	0.008443034589536741	1.4857205793707235	1.4743712015951858	0.41669168224751585	1.0076977749994427	6.825489172244755	9.880942603866059	0.8785103711918029	0.9755434782608703
ID317301	317301	5	0.9793248176574707	82.56193915136544	39.98534339739269	0.0	158.0	158	1.361946254957449	1		20974.872131147546	21327.0	13911.0	26407.0	1.2794672E7	2511.696257255847	-0.9809993873894238	-862.3098198157832	-0.003681373384845974	0.003125055981724709	1.470604572633157	1.2978298168283113	-0.466557653292864	1.1331258949089946	5.827332677696386	9.057447746775917	0.8926228538041782	0.9800159872102322
ID309623	309623	5	0.9059963822364807	70.56515404353448	41.52823425387368	0.0	81.0	81	1.3202037872267118	1		21077.060658578866	21107.0	14767.0	27100.0	1.2161464E7	2346.968755294377	-0.9809942619031797	-927.0741249362571	0.03031789220097814	0.004251300653102995	1.4458312991552111	1.1991747696252866	-0.7370284948577398	1.205688558313313	5.47560134152223	9.911194236094959	0.700470275182578	0.923076923076923
ID307057	307057	5	0.9582583904266357	72.0795076596943	39.95003414505001	0.0	53.0	53	1.3927037574823697	1		21266.956249999992	21466.0	14410.0	27402.0	1.3610852E7	2571.1193122149643	-0.9811675497057633	-861.8852517819082	0.0025005295779642685	0.006863864322793786	1.4575326444487473	1.3509017747409284	-1.5313532015809836	1.0789331035768817	6.093507742909316	9.409213759294342	0.8649092889657124	0.9690098261526828
ID323442	323442	5	0.9817147850990295	85.09246944021642	39.52099776233353	0.0	221.0	221	1.4249216746937934	1		20961.953662182357	21261.0	13675.0	27187.0	1.4023547E7	2861.822469973634	-0.9810968686719774	-760.3213767405061	-0.0034833810696378665	-7.890320901220186E-4	1.5639611615248776	1.314632421757124	-0.7835300062975113	1.1896566185660502	6.378695312780264	9.756201547584753	0.8421320475521471	0.9703543022415042
ID311165	311165	5	0.9707011580467224	74.33991010589963	39.698778919355306	0.0	97.0	97	1.4296917438553547	1		20973.880530973467	21249.0	14824.0	27058.0	1.4220291E7	2467.467274224581	-0.9811143389004628	-883.1710305527167	-9.886921808353606E-4	-0.0035958915134432965	1.4759583059695551	1.4333394798621264	1.2957396701317976	1.0297339372187866	6.421473448260913	9.708536821523731	0.8561246289271408	0.9608819345661451
ID312189	312189	5	0.9951427578926086	79.93751992498976	37.22528182612428	0.0	107.0	107	1.4328629678859115	1		20985.899852724582	21155.0	13657.0	27196.0	1.4249426E7	3024.790785127218	-0.9809856434047765	-715.8850080127537	-0.009659052819269773	0.00800237665334646	1.5736061383158635	1.3215717839517471	2.073979474570282	1.1907080322269643	6.449992205247983	9.706172374459307	0.8603458223784135	0.9741564967695614
ID312701	312701	5	0.9793934226036072	81.66009177906436	36.87868442418183	0.0	112.0	112	1.450702300400028	1		20925.180375180396	21049.0	12344.0	27170.0	1.450115E7	3000.585199294803	-0.9810422152975262	-721.7609017607924	0.0032573039754663995	0.0015872418147785793	1.6037063232609372	1.326643959511695	-0.8940325428230895	1.2088445522725042	6.61159849484154	10.07328968149303	0.818792186268505	0.9593103448275864
ID319871	319871	5	0.9721679091453552	84.90134867724872	37.276770103126246	0.0	185.0	185	1.4636807509142962	1		20901.292786421487	21233.0	14733.0	26766.0	1.4777214E7	2704.8194518018963	-0.9810810308657635	-801.4423238888771	-0.00985947214931878	0.009555272352291491	1.5492073277246319	1.41097319882941	-1.1694830012600894	1.0979707686934843	6.730426648954435	9.838636085605838	0.8737408995909673	0.9678742310321262
ID311672	311672	5	0.9660237431526184	77.18199102994251	38.07201694706106	0.0	102.0	102	1.4470474750493927	1		21129.50289017341	21440.0	14839.0	27754.0	1.4621616E7	2613.329000439054	-0.9809925098500036	-834.5764097065615	0.001613506637434608	-0.002213391162423895	1.5026175241194553	1.4061175001634934	-1.159157580706891	1.0686287055987438	6.578326611689929	9.721776193286349	0.8746495126890698	0.9658060013956735
ID320388	320388	5	0.9894253611564636	85.29596602367099	38.32234006034112	0.0	190.0	190	1.4734679211022805	1		20991.568435754176	21370.0	12896.0	27976.0	1.5029963E7	3033.7653678552847	-0.9810012459468561	-714.5577498893848	-0.006912394688491441	0.005209857295644991	1.5707216341734043	1.3918246702951615	-0.9838265165834332	1.1285341233679271	6.8207360460802295	9.787680792173592	0.8947083961713602	0.978186775732788
ID321924	321924	5	0.9960479736328125	86.86891531528121	38.30997527131705	0.0	206.0	206	1.4999273319186426	1		20899.994601889353	21186.0	12844.0	28463.0	1.5486896E7	3058.3170340976594	-0.9811332954571866	-710.7643418412839	0.0051712670634385775	0.006151169778805861	1.5710792098011483	1.4757652755594457	-1.085059142747614	1.0645861071677338	7.067898606635057	10.257591170963709	0.8441301322630124	0.9706266318537862
ID330119	330119	5	0.9870145916938782	86.29316388806237	37.41815385556775	0.0	283.0	283	1.3674894046672075	1		20699.452342487875	20928.0	13812.0	25768.0	1.2812961E7	2637.0579061206035	-0.9811149338414034	-815.5874984684893	-0.0057768514699459445	0.0032086495642508085	1.432074439389718	1.3306263474363156	-0.7185315578915253	1.0762408561568466	5.8748639393415765	9.025041315162712	0.9063778411538533	0.9739952718676118
ID306055	306055	5	0.9611091017723083	68.98466368945255	37.19214823862798	0.0	41.0	41	0.9909165527128465	1		22514.015337423327	21456.0	16425.0	34064.0	7339569.0	4263.127421514836	-0.9795045028599665	-504.7805581169041	-0.007344243356483397	0.024069774965732395	1.0547257163588108	0.9719561809397917	1.7361464483273696	1.085157682045901	3.0847788807707905	7.3372437885013175	0.7200588697673589	0.9026425591098749
ID306561	306561	5	0.9549047946929932	68.626410921168	38.44368669616419	0.0	47.0	47	1.3547062522048308	1		21440.075657894748	21181.0	15784.0	31626.0	1.3035566E7	2921.7522231658395	-0.980937586063712	-755.2250830587574	-0.02021489039045433	-0.06005645821277142	1.3784715105998053	1.333391767362855	0.48575189424908316	1.0338083257601836	5.76554203755772	15.342989809486987	0.3077726428462963	0.8353994490358131
ID305548	305548	5	0.976613461971283	71.07725574180483	38.47368058404168	0.0	35.0	35	1.4286331048772714	1		21226.392011834334	21516.0	14548.0	27349.0	1.4349041E7	2586.8116480322533	-0.981010500979993	-847.815822197433	-0.0021213200822950058	0.019875741405841252	1.49664844092689	1.3963280499489554	2.094816094313575	1.0718458609934836	6.411967195931869	9.574124699804626	0.8790285815972948	0.9712023038156947
ID319375	319375	5	0.9772697687149048	85.8018599037461	38.11089048041968	0.0	180.0	180	1.4121227177017914	1		20990.317073170747	21150.0	13177.0	28632.0	1.3769648E7	2803.481327612678	-0.9811682478604561	-780.196652576661	-0.0014178123961430184	-0.017846436715116612	1.5572381732217058	1.3129780498420525	2.12566024860216	1.186035191836632	6.264620284831852	9.813886690092483	0.8173772346219562	0.9592430858806406
ID316808	316808	5	0.984172523021698	81.88544272326934	40.85438000465895	0.0	153.0	153	1.4302207694956077	1		21017.525925925893	21189.0	14020.0	28185.0	1.418683E7	2971.118829391119	-0.9810518237982567	-732.5142887032483	0.001140659147091369	-0.0027020335140800315	1.5633929923206324	1.3239926543263878	-0.5576642243336266	1.1808169684416	6.426226574425425	9.623423627060868	0.8719803328031992	0.9657142857142857
ID328073	328073	5	0.956914484500885	87.0472729332254	39.01621047137217	0.0	264.0	264	1.4898062491705746	1		20881.632653061224	21242.0	13736.0	26290.0	1.5348E7	2594.5647476975773	-0.9811606450658777	-838.3088013617933	0.001277859585986795	0.004221407638074341	1.5414120161237324	1.4726128658184165	2.171752553740215	1.0467191017423851	6.97283608334475	9.829578999207413	0.9068792920422185	0.9799599198396793
ID328584	328584	5	0.9918454885482788	88.27091169037743	38.868989849169495	0.0	269.0	269	1.4683249109216379	1		21002.14627285512	21399.0	13000.0	27017.0	1.4932526E7	2773.8474390625443	-0.9810525585032734	-784.0663276930637	0.009328867531713652	0.011751068752918311	1.5850042337014412	1.3795580227813127	-1.0320741821091892	1.1489217615551468	6.773204784435077	10.06281582885636	0.8405528441881056	0.9753593429158111
ID327562	327562	5	0.996848464012146	86.79176916684293	36.54491379396416	0.0	259.0	259	1.4585032293802431	1		20923.66524216524	21121.0	13619.0	29756.0	1.4688413E7	3103.940194012373	-0.9811011743572138	-699.8958062599575	0.011192761161107618	0.005376871391028129	1.5354819924886098	1.418539036648583	-1.2190455656909114	1.0824390114186173	6.682895387309284	9.615963917516734	0.9082154315808855	0.970994475138122
ID310679	310679	5	0.9764438271522522	72.68667905621028	38.418798432539056	0.0	92.0	92	1.4105146822008512	1		20996.244680851036	21260.0	13724.0	28468.0	1.3815529E7	2793.5256027393766	-0.9809816636565531	-775.3670312850504	-0.00694027598152254	-0.0032479881591348393	1.524802242651398	1.337667012686081	-1.175642032680675	1.1398967218228273	6.250360906338329	9.2295313249084	0.9220525276257783	0.9828101644245132
ID326551	326551	5	0.9749481678009033	87.1671569043953	36.18762235751354	0.0	250.0	250	1.0209967171240473	1		21897.055232558145	20682.0	17119.0	34876.0	7532587.0	3994.688661009541	-0.9801457124985745	-541.214110215373	0.006835440205945073	0.0016067916402912501	1.2004367051533456	0.9026977331158034	-0.7081425414883697	1.3298324135697663	3.274903927351427	8.470325950616163	0.5735987314328327	0.9018324607329837
ID318353	318353	5	0.9774328470230103	84.5258354252368	38.448333321819206	0.0	169.0	169	1.4616119431652377	1		20909.126420454533	21357.0	14164.0	26772.0	1.4720025E7	2591.2917421542334	-0.9810776688436076	-836.7164835964354	-0.006437363876065369	6.211397435493826E-4	1.5493308013760347	1.414373427082686	2.3336497551216806	1.0954184882925257	6.711414144296374	9.506651624631033	0.9331871378965292	0.9839721254355401
ID305052	305052	5	0.931658148765564	71.14427178705941	37.67623500749088	0.0	29.0	29	1.0758344631307566	1		21584.699738903393	21207.0	16895.0	28045.0	8266940.0	2560.6776285703477	-0.9806399143240522	-853.9322019582052	-0.002952234305426989	-7.417964122339926E-4	1.1085929193034088	1.0556931162511767	0.847989646042055	1.050109072644219	3.6361415158546295	7.4094902904656275	0.8322886550365847	0.9574468085106379
ID323998	323998	5	0.9937232136726379	87.16741478760112	39.61376512666039	0.0	226.0	226	1.4862475872910905	1		21066.255464480877	21364.0	13207.0	28459.0	1.5420499E7	3037.2727324813754	-0.9809444557318122	-714.0960159804047	0.007437804111100222	0.003471826388393567	1.6191681518229162	1.3865325337408076	-0.8723538957952323	1.1677823003939671	6.939564200193143	10.223826819225607	0.8342862638216356	0.9554973821989534
ID303514	303514	5	0.9437099695205688	71.34417540632819	36.48818155313564	0.0	10.0	10	1.3741116681181371	1		21159.5856	21303.0	15159.0	27732.0	1.3224741E7	2408.2224332343835	-0.9811299080212414	-913.6777595488323	-0.004760589924161625	0.006594532090615371	1.4256980383930542	1.3577331917440683	2.954445402467689	1.05005758647005	5.931901453315784	9.089194657308195	0.9023042073862504	0.9803613511390421
ID330650	330650	5	0.9760109782218933	86.91065042534791	36.436359345223224	0.0	288.0	288	1.4083677788526674	1		20690.484018264815	20993.0	13350.0	26569.0	1.3593648E7	2722.7522274710313	-0.981087867454447	-788.4241637308187	-7.86650780601205E-4	0.0012847697311110383	1.4609622175008836	1.3710943635246329	-0.6905661752631378	1.065544616305788	6.231348401680281	9.433206128772401	0.8799809060646622	0.9689578713968962
ID320932	320932	5	0.9937004446983337	86.59573456997865	38.06359984224326	0.0	196.0	196	1.4662626558155465	1		20914.867791842476	21161.0	13222.0	28565.0	1.4870471E7	3047.544045961246	-0.9811326176369534	-713.758332495484	0.003175401167415328	-0.002821488179815835	1.5504439417860842	1.4125371761733843	-1.147725758831584	1.0976305388197247	6.754192279777016	9.620765428564473	0.9169888021164705	0.9773039889958739
ID329125	329125	5	0.973436176776886	88.22611341107167	38.54891169008374	0.0	274.0	274	1.4056795386104786	1		20863.249230769252	20932.0	14716.0	27341.0	1.3561112E7	2596.011541858329	-0.9809513079053638	-827.7279331670087	0.0037432564483080425	-0.0072113586279536	1.5185323906677028	1.3322504571811418	2.62146858491628	1.1398250099915206	6.20758277085768	9.49770728853572	0.8647584638616916	0.9574780058651029
ID321442	321442	5	0.9968061447143555	86.9411204633695	37.668871436865906	0.0	201.0	201	1.4507023004000283	1		20868.244252873596	21279.0	13179.0	27100.0	1.4524298E7	2951.6821523910558	-0.9810412083827197	-731.6829158060162	0.001843788555709977	0.011478517035424528	1.5546205306517673	1.381415124970204	-1.0358975240205328	1.1253825896001386	6.611598494841545	9.666372772333357	0.8891791238564273	0.967988865692415
ID304557	304557	5	0.9920947551727295	72.05569106807184	37.793233408523534	0.0	23.0	23	1.4254524706424314	1		21256.874999999996	21447.0	14084.0	28039.0	1.428462E7	2765.386427184137	-0.9810964079469626	-797.8861685359516	7.387173582226484E-4	-0.010127603599881373	1.4693260725938697	1.4041331772704841	1.5371301629036922	1.0464292820500938	6.383448438944788	9.547178906941856	0.8800657037888454	0.9654924514737602
ID308654	308654	5	0.9784491062164307	73.09493930603945	40.734942673316645	0.0	71.0	71	1.4365538813695546	1		21033.939794419963	21302.0	14368.0	26708.0	1.4324113E7	2557.437828734171	-0.9810894875605751	-853.3965091244669	-1.9162191401603408E-4	-0.0030706410201420775	1.4777012274003303	1.4151691885527304	-0.7978652197177001	1.0441869702601074	6.483264088399594	9.877773342022262	0.8349980542422856	0.9598874032371566
ID325038	325038	5	0.9750136137008667	87.22170393238264	39.526992207426545	0.0	236.0	236	1.3513516298403596	1		21020.217607973413	21376.0	13432.0	26877.0	1.2654171E7	2649.9155910624777	-0.9810949550327609	-823.3196689432242	0.01169306920525086	-0.003014656138348045	1.4653575989315741	1.2796002368032378	-0.8555281913843921	1.1451682773929495	5.737023280570636	9.071167138950353	0.8761332010173022	0.9710378117457766
ID314283	314283	5	0.9886987209320068	83.48741694362789	37.59988775602612	0.0	128.0	128	1.38780656168989	1		20751.341194968554	21029.0	12828.0	26164.0	1.3197853E7	2632.5452864058134	-0.9810888205747136	-817.8808276312095	3.388110201940821E-4	-0.003244830864820651	1.4610117261561224	1.3346092249677368	1.3624775958181958	1.094711244927474	6.050729607428676	9.163187859620727	0.9055750094455224	0.9732415902140674
ID331178	331178	5	0.9780336618423462	85.52634247405986	37.76616534064024	0.0	293.0	293	1.4407604903194307	1		20762.25072886297	21132.0	13530.0	26489.0	1.4242904E7	2816.47446257855	-0.9811079139879271	-765.6591448429702	0.0010666497663999418	0.0014139761518605662	1.5427033089268811	1.3535071112800034	-0.8402016767790328	1.1397821969830333	6.521289097715722	9.710846538016852	0.8690187273994023	0.975817923186344
ID310197	310197	5	0.9695390462875366	70.39614747055249	40.30591959459703	0.0	87.0	87	1.4169358747965601	1		20977.59214501513	21163.0	14854.0	28768.0	1.3887166E7	2634.270929139152	-0.9810899267862769	-826.3057983245051	0.005194317588347338	-0.010964725824408513	1.4695775055673297	1.4008175248334047	-0.8133965599039812	1.0490856085928126	6.3073984203125	9.226063995171511	0.9311662006408589	0.9829629629629629
ID318901	318901	5	0.982336699962616	85.13967176903189	38.13541563049258	0.0	175.0	175	1.4099782628309294	1		20925.785060975602	21274.0	13181.0	26672.0	1.3727315E7	2834.179812073645	-0.9810812345147388	-765.7667951148668	-0.004541551123380053	-0.004312378275595812	1.5016482878736068	1.3459596039920108	-0.44849034293258255	1.1156711415556868	6.245607780173818	9.577380241234072	0.8556400632087275	0.9640498899486428
ID324529	324529	5	0.9684783220291138	87.72909969665506	38.59676021399532	0.0	231.0	231	1.3894408781286247	1		21048.323899371062	21287.0	13629.0	28045.0	1.3386734E7	2680.598530319444	-0.9811804106479142	-818.7559420001113	-0.0038571288231905748	0.005286465762344819	1.5118176993152443	1.2924165551571574	-1.0315937267617128	1.1697603944197448	6.064988985922213	9.21015941060038	0.8984741496551149	0.9777777777777781
ID317874	317874	5	0.9887049198150635	81.56895388375546	38.85879594071063	0.0	164.0	164	1.4847198353841888	1		21005.869684499317	21308.0	13890.0	27431.0	1.5313279E7	2724.5492884195583	-0.9810125385096964	-796.67950676298	0.002290398469767727	0.00872230284329414	1.550671873301658	1.435291632594041	-0.7486600174393716	1.0803880118071107	6.925304821699587	10.446575392113953	0.7974452438676479	0.9585526315789475
ID303036	303036	5	0.985670804977417	70.80995755897723	35.99771723499865	0.0	4.0	4	1.4265134700231528	1		21210.58543833582	21508.0	14865.0	26722.0	1.4274724E7	2678.6155598491932	-0.9810787306394699	-821.156351286608	0.01369030862824292	6.56546636109982E-4	1.4893814553938165	1.3842295948663543	-0.0537460501549367	1.0759641759701102	6.3929546912738076	9.496791856540135	0.8907537335521255	0.9732272069464545
ID315325	315325	5	0.9093393683433533	82.86482048000386	36.04924801749351	0.0	138.0	138	0.9097213724536722	1		22894.247272727276	21623.0	18241.0	32423.0	6295918.0	3359.3345487113806	-0.9783518626971252	-615.9956578677121	-0.007969221918540006	0.006697019928301652	0.9797275386527434	0.8814630899805396	1.4327290155218715	1.1114788013124557	2.5999600119901545	6.678547388854899	0.7325082301812997	0.9224283305227655
ID304068	304068	5	0.9880392551422119	72.30133780428368	35.949991245979696	0.0	17.0	17	1.3669361012236938	1		21260.03889789304	21275.0	14350.0	28168.0	1.3117444E7	2621.00038558024	-0.9810627258140243	-840.4391483060108	-0.0032307975978462062	-0.002384773401513577	1.3950386290234293	1.363367502312518	0.15344250584717978	1.0232300730780155	5.870110813177071	9.317636906823378	0.849658875456866	0.9732072498029944
ID327109	327109	5	0.9178937077522278	86.51530363090923	34.58378702339832	0.0	255.0	255	1.3586095094257096	1		20865.90819672134	20975.0	16227.0	28993.0	1.2728204E7	2198.5234666170936	-0.9811289775847231	-986.8856968022818	-0.006944339348909967	0.004454851243877429	1.4858872029210772	1.2545722799530414	-0.7069746705158375	1.1843775178714246	5.798813920709328	9.198644947232639	0.8611946527797054	0.9598741148701805
ID313287	313287	5	0.9823665618896484	82.35652576145563	38.889360650796135	0.0	118.0	118	1.4067554511588203	1		20928.831804281363	21034.0	13658.0	27112.0	1.3687456E7	2770.70603269266	-0.980943101376611	-777.6355865088581	-1.6181023774088652E-4	-0.007648547530440985	1.5025567688307804	1.3440687813345042	-1.3439345252345376	1.1179165751762465	6.217089023186709	9.202570167163733	0.9225261278448941	0.9790419161676641
ID307136	307136	5	0.986332893371582	72.12844108555252	39.384129185403694	0.0	54.0	54	1.4391844528482656	1		21299.75474452555	21579.0	13656.0	27295.0	1.4590332E7	2767.180758302309	-0.9809928816975647	-794.5416127359073	-0.0011983525832830353	-0.008002371832447876	1.5025930850280687	1.4124826371820525	1.2580362446770006	1.063795791519101	6.5070297192221975	9.646664593264294	0.8786952866836396	0.9695467422096321
ID326095	326095	5	0.9753426909446716	84.43665199795284	38.876024162018666	0.0	246.0	246	1.4376066875800313	1		20871.000000000022	21469.0	14100.0	26296.0	1.4275764E7	2696.2454606707142	-0.9811165900525375	-804.3665921604648	-9.134560503668744E-4	-0.0018916048235184182	1.534516147832872	1.3665081109327102	-1.0771162190223078	1.1229469737910944	6.492770340728653	9.41243141215242	0.9209504330128901	0.9764117226590423
ID308180	308180	5	0.9709213376045227	72.56773947207172	41.61385218507537	0.0	66.0	66	1.4233280991629544	1		21119.938714499276	21427.0	14604.0	26564.0	1.4129239E7	2557.3813587150303	-0.9811184252928618	-858.2432069452716	0.004587711930709866	-0.010585793767256373	1.4683232777364719	1.4051844239271325	-0.8515450685211501	1.044932787991545	6.364435934286706	9.517411907812162	0.8829417474818491	0.9745269286754004
ID313812	313812	5	0.9968602657318115	83.67165773179572	38.11418092798152	0.0	123.0	123	1.4501807464373153	1		20835.334770114965	21149.0	13784.0	26919.0	1.4501393E7	2927.629935187847	-0.9809614447775082	-733.3853827598987	-0.002335675291032425	0.0050196109765633205	1.52421110615629	1.3950285061402035	-1.3154658005855735	1.0926021220695423	6.606845368677027	9.536353574689047	0.9129338636968074	0.9774964838255977
ID317397	317397	5	0.9762879014015198	82.26780333293769	39.523507407612044	0.0	159.0	159	1.436553881369556	1		20934.261313868617	21248.0	13195.0	26839.0	1.4339969E7	2789.558204091266	-0.9810291829007887	-776.1543555109309	0.006382509186453844	-0.013903205257988488	1.5162751740278	1.3930739525770197	-0.5793599753361408	1.088438392823922	6.483264088399607	9.283413181117927	0.9453403951156969	0.9862617498192338
ID306646	306646	5	0.9767860770225525	69.01893336434995	38.827527373984225	0.0	48.0	48	1.119932892257511	1		21585.422330097084	21064.0	16627.0	30607.0	8893194.0	3160.4083795198944	-0.9806401567927441	-691.9188767511894	0.008328815422686226	-0.029388037508510455	1.2028173659637635	1.0731550765455977	0.29113497698450397	1.1208234413199056	3.940341590383641	8.447694375103719	0.6938528076787037	0.9474285714285724
ID329686	329686	5	0.9828451871871948	86.68441452057252	37.71068922938507	0.0	279.0	279	1.447047475049393	1		20731.609826589596	21006.0	13228.0	26259.0	1.4346274E7	2871.956494802182	-0.9810815009222456	-748.692657973573	-6.805045361195832E-4	-2.4011958255164148E-4	1.5415669006750907	1.3734286539157086	-0.4674830994392018	1.1224222650954692	6.578326611689931	9.514102293416133	0.9132499627998637	0.9780918727915193
ID322513	322513	5	0.9784976243972778	85.3293517920042	38.67744105530943	0.0	212.0	212	1.4418102248778706	1		20832.727802037844	21252.0	13307.0	26561.0	1.4312084E7	2796.367036125155	-0.9810189034637833	-770.0838917964231	0.0031802025414828456	0.007208398916225781	1.5220253599512648	1.3869587125871987	-0.9596277968249268	1.097383322328403	6.530795350044755	9.618113770180527	0.8871480842139509	0.9751596877217884
ID323025	323025	5	0.9503065347671509	85.88380211809996	39.36872570453068	0.0	217.0	217	1.348549736654145	1		20940.758333333317	21142.0	14647.0	26885.0	1.2564455E7	2359.9378298729252	-0.9811172357172829	-922.0981949446996	0.0012147305600070132	-0.0032488474678394113	1.4639344110049242	1.260647038225133	-0.5444296859944593	1.1612563759845103	5.71325764974802	8.986523345192419	0.8890173978904206	0.9788273615635185
ID309725	309725	5	0.9751089215278625	70.49862422747684	41.62606500702554	0.0	82.0	82	1.4035252392010573	1		21062.873651771948	21173.0	14451.0	28327.0	1.3669805E7	2622.9594301633974	-0.9810743505890165	-832.543962646138	0.0044863638722539515	4.684539381756138E-4	1.4511357798142397	1.3795641092530768	-0.6676023070871316	1.0518799163309005	6.188570266199599	9.462333643950458	0.8685677017135707	0.9608856088560886
ID320479	320479	5	0.9945268630981445	85.09326079130011	38.54566140810309	0.0	191.0	191	1.434973223768513	1		21018.197349042715	21275.0	13071.0	27902.0	1.4271356E7	2965.4586739384204	-0.9810966634812135	-735.7104385236337	-0.0028690573619640242	0.006168038233079924	1.5268227072568072	1.3933629450034264	-1.245231875474851	1.0957824827565317	6.469004709906046	9.360603588835035	0.9277685017011318	0.9784327821710994
ID303577	303577	5	0.9660183787345886	71.13308750757702	36.59719222634653	0.0	11.0	11	1.3943323338612086	1		21147.380062305296	21280.0	15357.0	27859.0	1.3576618E7	2492.692175697672	-0.9811289857889076	-882.1628820527372	-0.0031989493241963494	0.008585028840322754	1.4379238880777887	1.3967824900026287	0.5501290828346882	1.02945440565702	6.1077671214028655	9.19708247519779	0.9073862035727167	0.975702353834472
ID311258	311258	5	0.9561774730682373	74.8920760059624	39.75787085336622	0.0	98.0	98	1.4626467128121377	1		21010.66242937849	21258.0	15352.0	27146.0	1.4875549E7	2464.5610057266867	-0.9810979749748545	-884.9815436243051	-0.004808312805150498	4.048628122789798E-4	1.5093355900740655	1.4389872466888851	-0.8941808674632921	1.0488873987917906	6.720920396625412	9.720258694991044	0.8938877153410988	0.971821305841925
ID331739	331739	5	0.9686288237571716	86.24872390345209	39.77719062689333	0.0	298.0	298	1.4719269049012393	1		20783.70055710309	21275.0	14085.0	26082.0	1.4922697E7	2508.96213980911	-0.9811305702680656	-861.4434972252362	0.005505096307568212	-0.010737776756686291	1.569331976767624	1.4216602852152718	-1.0405081643188945	1.1038726994684185	6.806476667586678	9.818722914865077	0.8872013937091707	0.9643097643097635
ID305636	305636	5	0.9471810460090637	70.61638403044697	37.906908139037355	0.0	36.0	36	1.4110508976477822	1		21193.876899696046	21427.0	15544.0	26166.0	1.3945571E7	2425.782668979556	-0.9812591180836432	-914.9180492920793	-0.0012070213730070371	-0.0034442542940275726	1.452176834206532	1.4290134941122703	2.503159852287948	1.0162093221580466	6.255114032502843	9.288261667039357	0.9111213258367722	0.9791666666666669
ID323557	323557	5	0.9873340725898743	85.10487426801345	40.0836906137338	0.0	222.0	222	1.4142639209296393	1		21042.638846737507	21266.0	13127.0	28633.0	1.3867099E7	2881.2595839914775	-0.9810701793750677	-757.0095985588193	6.920176039170009E-4	0.001101000592932189	1.520663794217506	1.3412867290191657	-0.9456622937563128	1.1337350629939598	6.283632789489936	9.591706689814224	0.8582797811448961	0.9684981684981685
ID306144	306144	5	0.8951090574264526	69.23021272907046	36.77295793606133	0.0	42.0	42	0.9622555968389446	1		22780.513071895424	21717.0	17744.0	30734.0	6970837.0	3062.710171549135	-0.9792905434138433	-703.4454963825381	-0.0014351161146144574	0.00907667221831926	1.0668624911861118	0.894813166989512	1.3335711151434027	1.1922740193636605	2.9089132126837	7.156817928375123	0.7136753402484889	0.9189189189189179
ID312288	312288	5	0.993721604347229	80.31982994303574	37.52315927017688	0.0	108.0	108	1.428103491103789	1		20972.870919881283	21170.0	13957.0	27243.0	1.4135715E7	3019.0399445651074	-0.981063387116829	-719.8032242575666	0.0012548355636528559	0.004539635896222498	1.5537236456889862	1.321329751967452	-0.8870501082882808	1.175878801923215	6.407214069767357	9.78432016983817	0.8410421995781546	0.9587482219061163
ID318433	318433	5	0.9588946104049683	84.89475617722756	38.438070331464026	0.0	170.0	170	1.4662626558155458	1		20810.502109704652	21268.0	14014.0	25588.0	1.4796267E7	2506.1155194496782	-0.9812598557297662	-869.6060858314598	-0.0028140184155053317	-6.446004211945327E-5	1.527599523044688	1.4423033415377102	-0.3349737608580124	1.0591388642392239	6.754192279777009	9.676447166503106	0.9064658029419578	0.9746227709190675
ID312802	312802	5	0.9794204831123352	82.1981892175938	37.18227144176126	0.0	113.0	113	1.4355003030236688	1		20937.511013215873	21114.0	12446.0	27014.0	1.4258445E7	2977.002715960201	-0.9809992995053977	-726.2311994574798	0.007775624345672469	-0.0028735997084370873	1.5879618682809151	1.3256740599722545	-0.8426465837482432	1.1978524105043966	6.4737578360705665	9.509015291560987	0.8996948243827971	0.9763440860215049
ID319970	319970	5	0.9772732257843018	84.34258989349298	37.44202721748207	0.0	186.0	186	1.4626467128121372	1		20979.48591549296	21327.0	12965.0	27183.0	1.4895435E7	2835.361380827137	-0.9809994952593306	-764.046980720929	-0.0042447644174856925	-0.001277733410990879	1.5516695239026375	1.3922666888331976	-0.9467055851518085	1.1144915958615866	6.720920396625406	9.970813293420278	0.8495275109570631	0.9651877133105798
ID305134	305134	5	0.9037608504295349	69.9253473308626	38.04833442078321	0.0	30.0	30	1.3282016332191335	1		21223.703259005157	21285.0	15019.0	27246.0	1.2373419E7	2328.0698565881366	-0.9811417834075943	-948.6069552498968	-0.009964197522952075	-0.002492188519548457	1.4209783083812781	1.267496039793114	-0.8972577295008255	1.1210909255489399	5.5421451078254576	8.92970475152977	0.8734007429907444	0.9692435577722356
ID322025	322025	5	1.0	86.63054080887012	38.74655495712736	0.0	207.0	207	1.4678096187805116	1		20963.297183098624	21401.0	12563.0	28192.0	1.4883941E7	3121.758008540197	-0.9810497346830497	-695.2901583614959	0.004041260636057181	0.010176426750934796	1.594691239137436	1.3826183491223814	-1.1147530696858212	1.1533849815819877	6.768451658270559	9.654287809979342	0.9125542920259164	0.9807162534435262
ID311786	311786	5	0.9511275291442871	78.04186844265088	37.027654965687454	0.0	103.0	103	1.4533072626351775	1		20982.719197707724	21290.0	14737.0	26287.0	1.4645938E7	2521.756553137012	-0.9810626665672071	-862.1176366558599	0.002310828589402858	-9.236034033697117E-5	1.4686477038220125	1.4542550651813868	-1.4650938870924615	1.0098969149121242	6.6353641256641165	9.760116572804597	0.8753154915830313	0.9660899653979234
ID328170	328170	5	0.9692940711975098	86.93470892536354	39.18048066167766	0.0	265.0	265	1.481148952753957	1		20931.843191196695	21258.0	13535.0	26373.0	1.521745E7	2661.1142067012374	-0.9810946468339545	-816.394492238727	-0.005067608060204646	0.004292838758513998	1.5310803309189727	1.4704539393697298	-0.7615970165297107	1.0412297114013844	6.892032938547979	9.662649921834179	0.927608496108639	0.9770889487870622
ID310772	310772	5	0.9895876049995422	73.27964019609954	37.99759487895319	0.0	93.0	93	1.46935495307632	1		21093.12921348313	21166.0	12783.0	28673.0	1.5018308E7	3049.54609246353	-0.9809254658055621	-711.4065755916843	-0.0021175430080227434	0.004875957711356634	1.5836716690250678	1.383819987780704	2.156242744282162	1.1444202880498027	6.782711036764076	9.681082392402717	0.9094217709801463	0.9800824175824177
ID316917	316917	5	0.9846400022506714	81.88080096383402	40.96630475058377	0.0	154.0	154	1.4062175977837208	1		20946.35222052067	21322.0	13704.0	27579.0	1.3677968E7	2959.7299793388347	-0.9811034322453976	-734.8829513564018	0.005245124116728959	0.004312660588247454	1.520843448645518	1.3267780703924588	2.5450723043729444	1.146268153343577	6.212335897022215	9.447719758004038	0.8746026493426874	0.969584569732938
ID327664	327664	5	0.9730998873710632	86.79820648115702	37.48847300389074	0.0	260.0	260	1.4475701579181808	1		20868.584172661846	21231.0	13060.0	26960.0	1.4503666E7	2688.5175577352234	-0.9811004437320134	-805.882951624276	0.0038059815911202863	7.775204881649147E-4	1.501945814075391	1.4141792394004262	-0.786135040758149	1.0620618463556115	6.583079737854445	9.67526726578613	0.8837166514706547	0.9678546470999301
ID330226	330226	5	0.9453616738319397	86.22302014420193	37.299218419328966	0.0	284.0	284	1.3179097736999974	1		20673.177700348424	20829.0	14644.0	26270.0	1.1866404E7	2383.9232516146812	-0.9811899985211378	-904.7097002662673	0.011723766468898163	-0.0036804651162476282	1.445580502911069	1.2204493695485166	-0.4246798474166048	1.1844657705430548	5.456588836864174	9.636024517445183	0.7384741567375526	0.9550748752079874
ID321534	321534	5	0.9929487109184265	86.92992259517422	37.73346050470141	0.0	202.0	202	1.4433833952584167	1		20839.242028985514	21259.0	13141.0	27149.0	1.4379077E7	2971.385438342646	-0.981137194803241	-729.5858190371091	0.001291967870951675	-0.0045815880618183	1.5492207060399095	1.3633307383502362	-0.9574179289850295	1.1363498690821117	6.5450547285383225	9.522877591564189	0.9069570951498519	0.9759036144578311
[truncated: 2,096 more rows]
