# Supplementary material for: Adhesion pilus retraction powers twitching motility in the thermoacidophilic crenarchaeon Sulfolobus acidocaldarius
Source: Nat Commun. 2024 Jun 14;15:5051. doi: 10.1038/s41467-024-49101-7 (PMC11178785; doi:10.1038/s41467-024-49101-7)
Supplement: Supplementary file 15 — Source Data [file 41467_2024_49101_MOESM15_ESM.zip › TWITCHING FULL TRACK DATASET/Figure 1/MSD data/MW001_100X_1sec_interval_5min_total__2_spots 2.csv]

LABEL	ID	TRACK_ID	QUALITY	POSITION_X	POSITION_Y	POSITION_Z	POSITION_T	FRAME	RADIUS	VISIBILITY	MANUAL_SPOT_COLOR	MEAN_INTENSITY_CH1	MEDIAN_INTENSITY_CH1	MIN_INTENSITY_CH1	MAX_INTENSITY_CH1	TOTAL_INTENSITY_CH1	STD_INTENSITY_CH1	CONTRAST_CH1	SNR_CH1	ELLIPSE_X0	ELLIPSE_Y0	ELLIPSE_MAJOR	ELLIPSE_MINOR	ELLIPSE_THETA	ELLIPSE_ASPECTRATIO	AREA	PERIMETER	CIRCULARITY	SOLIDITY
Label	Spot ID	Track ID	Quality	X	Y	Z	T	Frame	Radius	Visibility	Manual spot color	Mean intensity ch1	Median intensity ch1	Min intensity ch1	Max intensity ch1	Sum intensity ch1	Std intensity ch1	Contrast ch1	Signal/Noise ratio ch1	Ellipse center x0	Ellipse center y0	Ellipse long axis	Ellipse short axis	Ellipse angle	Ellipse aspect ratio	Area	Perimeter	Circularity	Solidity
Label	Spot ID	Track ID	Quality	X	Y	Z	T	Frame	R	Visibility	Spot color	Mean ch1	Median ch1	Min ch1	Max ch1	Sum ch1	Std ch1	Ctrst ch1	SNR ch1	El. x0	El. y0	El. long axis	El. sh. axis	El. angle	El. a.r.	Area	Perim.	Circ.	Solidity
			(quality)	(�m)	(�m)	(�m)	(sec)		(�m)			(counts)	(counts)	(counts)	(counts)	(counts)	(counts)			(�m)	(�m)	(�m)	(�m)	(radians)		(�m^2)	(�m)
ID53760	53760	0	0.9885595440864563	36.39842052378786	61.78986406745208	0.0	20.0	20	1.4475701579181808	1		23428.123010130228	23514.0	15969.0	33383.0	1.6188833E7	2944.134897307227	-0.9811444289487233	-828.1386207037124	-0.005575966115307065	-0.00668777367212959	1.4950082038394703	1.4200558068640565	-1.216515820784922	1.052781303814343	6.583079737854444	9.87948025802884	0.8475606475535895	0.9644846796657383
ID50498	50498	0	0.991816520690918	36.44009251765166	61.869398464985665	0.0	3.0	3	1.4433833952584154	1		23424.910144927522	23498.0	15835.0	33035.0	1.6163188E7	2922.624017918597	-0.9811161761346232	-832.8474791369313	0.005123624145345182	0.002375261303697947	1.5139339165066314	1.392128132376523	-0.8731992229137066	1.0874961013266586	6.545054728538312	9.491279308053668	0.9130060145740542	0.9779829545454544
ID50307	50307	0	0.9968264698982239	36.433846854450415	61.85469054821394	0.0	2.0	2	1.4449548528770868	1		23390.66231884058	23478.0	15734.0	32964.0	1.6139557E7	2913.3676024683487	-0.9810579276338042	-831.6572705190728	-0.0049035736140549116	-0.0016352281130312739	1.4804298752989864	1.4275103817682948	-0.8811855457657896	1.0370711794509955	6.559314107031858	10.069232076220999	0.8129720060699125	0.953038674033149
ID50115	50115	0	0.9946348071098328	36.44408437642249	61.853535802862126	0.0	1.0	1	1.436553881369556	1		23371.178885630525	23412.0	15740.0	33143.0	1.5939144E7	2946.791972349824	-0.9810786789172464	-822.4576022309539	0.001671393724388738	-0.018226747378815265	1.5162916039150536	1.3942763380619858	-1.1926814654783502	1.0875115373632938	6.483264088399606	9.76061392616395	0.8551637964662434	0.9612403100775191
ID51078	51078	0	0.991774320602417	36.42383071464205	61.85714900814618	0.0	6.0	6	1.4433833952584154	1		23436.443313953478	23507.0	15849.0	32909.0	1.6124273E7	2931.7776271412836	-0.9811116431024212	-830.4527414334557	0.004929050410864494	-0.007510810916718509	1.5054378454861876	1.413920081143687	1.7578355607726077	1.064726263926087	6.545054728538312	9.660711989479175	0.8812616609447992	0.9697183098591551
ID54982	54982	0	1.0	36.69027497237364	62.45077642154956	0.0	26.0	26	1.4887903566220468	1		23430.241095890382	23437.0	15551.0	34360.0	1.7104076E7	2981.839084044836	-0.9810775672307773	-814.7960686123749	0.013414152533073577	0.010139102037352642	1.5730726456955835	1.4279902515068421	-0.9839064098376552	1.1015990088417253	6.963329831015699	10.240690031582513	0.8343886520067924	0.9600262123197894
ID56198	56198	0	0.9806521534919739	37.42500549233357	61.90659527418951	0.0	32.0	32	1.4433833952584163	1		23623.698113207563	23659.0	16429.0	33095.0	1.6276728E7	2693.010365248629	-0.9810773606925373	-909.6229260100273	-0.007307591242469201	0.010792464011411375	1.5592555376095236	1.3393733482604442	-0.7543414520701026	1.1641679593181833	6.54505472853832	9.881266040794559	0.8423604381870371	0.9649614576033637
ID50695	50695	0	0.991836667060852	36.40546049164607	61.87289820443082	0.0	4.0	4	1.4428591957149761	1		23401.3590116279	23519.0	15743.0	32802.0	1.6100135E7	2917.724651946549	-0.9810416955563129	-830.0700476131298	-0.0014244216906829615	0.006224020035949516	1.5194212516761898	1.4051463166916711	-0.9427953444924289	1.0813260040090145	6.540301602373798	9.547093447343036	0.9017066926338112	0.9731258840169732
ID53576	53576	0	0.9904882311820984	36.47096755248966	61.86846152625596	0.0	19.0	19	1.43865872335023	1		23460.127192982458	23535.0	15940.0	33404.0	1.6046727E7	2956.7248530120364	-0.9810533901390227	-821.6948720118793	-0.005410023246618695	0.012454838127115734	1.4862643916198366	1.3882131664900692	-0.7700749352951413	1.0706312456160303	6.50227659305767	9.699204225059518	0.8685665417693448	0.9688385269121809
ID57864	57864	0	0.9702134728431702	37.71437174847529	62.62165439659554	0.0	40.0	40	1.0960364211396993	1		24145.03037974683	23535.0	18667.0	35369.0	9537287.0	3747.1489350180236	-0.9804665676243358	-646.8610821692537	0.004946932144563471	-0.007679322386518829	1.2292499489765105	1.0139955716258702	2.2855757389530647	1.2122833505135482	3.773982174625572	7.907672045320384	0.7584245970954409	0.9243306169965078
ID53963	53963	0	0.9628350734710693	36.79612433633976	61.90089381680844	0.0	21.0	21	1.4564270671471382	1		23489.391737891747	23427.0	18094.0	32837.0	1.6489553E7	2661.8624820652635	-0.9808590521039995	-904.3974200161023	0.003444023164234331	-0.01617757093858415	1.586891952242908	1.3626447961337216	-1.17859458023225	1.1645675797136938	6.6638828826512	13.46448118633974	0.4619106462808599	0.8964194373401526
ID50893	50893	0	0.9918003082275391	36.41882588987656	61.87825758008467	0.0	5.0	5	1.4370803808856278	1		23410.506588579796	23500.0	15796.0	33078.0	1.5989376E7	2954.6156983286173	-0.9810760941892077	-821.5456907441968	0.00859831817941598	0.005088757580592474	1.452682531173254	1.4465484682159437	1.3561727509583392	1.0042404821491226	6.488017214564126	9.881855270550965	0.8349200292835047	0.9687721788502485
ID51278	51278	0	1.0	36.40914729140135	61.87505374189356	0.0	7.0	7	1.4454782924352374	1		23423.683139534893	23479.0	15930.0	32780.0	1.6115494E7	2905.228585966476	-0.9810840610715803	-836.3406161060118	-4.1029308640477484E-5	0.021238600919226015	1.506411469741907	1.4146559897916844	-1.0608990699710614	1.0648606308617363	6.564067233196379	10.033748338475752	0.8193255092667044	0.9684431977559612
ID55183	55183	0	1.0	37.28497809237151	62.06891078044521	0.0	27.0	27	1.4142639209296408	1		23555.0317700454	23701.0	14818.0	31561.0	1.5569876E7	2767.934642536339	-0.9810726659882575	-882.2051494686818	-0.002574992327897752	0.004774946993315715	1.487832452872843	1.3537027633388266	-0.792633465571565	1.0990835604140998	6.28363278948995	9.559940487786442	0.8639931193114722	0.9692082111436949
ID51472	51472	0	0.9957452416419983	36.39012746792145	61.85771380043596	0.0	8.0	8	1.4460015425129853	1		23443.657514450882	23504.0	16104.0	33048.0	1.6223011E7	2898.1849676731276	-0.981042391371161	-837.2082224593729	-0.005656328282831759	0.011290080422814725	1.5007227855437213	1.4168282330923863	-1.0105933038383228	1.0592129310327376	6.568820359360894	9.50902251704613	0.912904814773569	0.9773691654879771
ID51665	51665	0	1.0	36.39852931472728	61.8530803435724	0.0	9.0	9	1.4491370753798962	1		23457.07183908047	23522.0	16042.0	33243.0	1.6326122E7	2925.5828969485824	-0.9810279524453588	-829.198604422472	0.006336483598669225	-8.905038436580867E-4	1.501115300499807	1.4279462690305076	-0.9005088646099538	1.0512407455771966	6.597339116347991	9.784245664918354	0.8660121302458185	0.9672473867595819
ID51857	51857	0	0.9936872720718384	36.39954555235397	61.866534551856255	0.0	10.0	10	1.445478292435237	1		23456.10998552822	23492.0	15714.0	33094.0	1.6208172E7	2923.7507585344183	-0.9810511088080691	-830.7177085875691	-0.014575655476501168	0.00895056376180588	1.5383741112800298	1.3824952573962555	-0.9867306748485571	1.112751818170683	6.564067233196377	10.42720525343955	0.7586597434346348	0.9576976421636614
ID52435	52435	0	0.9885531663894653	36.40678410552797	61.88319178170169	0.0	13.0	13	1.4465246033159538	1		23459.895803183797	23564.0	16005.0	32831.0	1.6210788E7	2912.0352702558826	-0.9810404069149593	-833.7144464688088	0.0012939513251952507	0.014671733929310638	1.4961227285945933	1.4053712859535166	-1.0602914027991381	1.0645747095789735	6.57357348552541	9.84025268928363	0.8530979227940815	0.9684873949579834
ID52053	52053	0	0.9951973557472229	36.42537060527781	61.87254136316951	0.0	11.0	11	1.4391844528482645	1		23443.931386861306	23503.0	16078.0	33171.0	1.6059093E7	2929.197826385934	-0.9811142623401395	-831.5672376679006	0.004413675991614244	0.009625165099954277	1.506590927049769	1.3927504454399589	-1.0131312348857198	1.0817378892123413	6.5070297192221895	9.760853910762194	0.8582563566316631	0.9654442877291967
ID52245	52245	0	0.9936699867248535	36.41962221502776	61.851958663822465	0.0	12.0	12	1.4449548528770872	1		23472.03913043478	23552.0	15817.0	33164.0	1.6195707E7	2927.4722002483836	-0.9810648753508868	-830.8403791892497	0.0029542670292561518	0.002722889921871372	1.5159311221269514	1.4040054983233015	-1.0082333515354063	1.079718793079738	6.559314107031863	9.75658286433079	0.8659101246914939	0.9610027855153207
ID55381	55381	0	0.9854305386543274	37.387958873140654	61.80082640849805	0.0	28.0	28	1.4296917438553536	1		23616.385185185187	23734.0	15911.0	33488.0	1.594106E7	2862.81134775531	-0.9810447040588064	-853.9037437420352	-0.0014861609785263106	0.019725065208544963	1.5115310458047055	1.3891401684331894	-0.9823585380832627	1.0881054915498993	6.421473448260904	9.571169468990114	0.8808755246646246	0.9719424460431658
ID53398	53398	0	0.9937036633491516	36.46304592033943	61.85741900923665	0.0	18.0	18	1.439184452848264	1		23421.25839416059	23521.0	15937.0	32773.0	1.6043562E7	2940.6954942925304	-0.981176659364689	-830.3107714518391	0.014579777980105181	0.008082588368367605	1.4785924899339122	1.4315553674834283	2.1689556533228584	1.0328573546779205	6.507029719222184	9.704405201614817	0.8682700292585936	0.9654442877291961
ID53208	53208	0	0.9949986338615417	36.460456361449694	61.85316902016202	0.0	17.0	17	1.4407604903194318	1		23412.78165938867	23468.0	16087.0	33302.0	1.6084581E7	2920.277832155858	-0.981104581513071	-832.563999481689	0.006362824098156693	-0.00672117083433998	1.4702315339826464	1.4202438731984222	-0.987540349311388	1.0351965333049815	6.521289097715732	9.704195281618137	0.8702103866833425	0.975124378109453
ID56409	56409	0	0.9858061671257019	37.843123567821856	61.9471799186271	0.0	33.0	33	1.423328099162955	1		23649.249626307934	23690.0	16391.0	32631.0	1.5821348E7	2676.148859374894	-0.9810968381216464	-917.3065963897252	0.013446235205350262	0.003028446960773334	1.5500007626545629	1.3369109996311386	-0.8488728451278345	1.159389640059972	6.364435934286713	9.630586419751015	0.8623117774329714	0.9584824624194705
ID54170	54170	0	1.0	36.738182582617384	61.755105167736936	0.0	22.0	22	1.4862475872910876	1		23533.77854195322	23515.0	14796.0	31063.0	1.7109057E7	2769.086344070247	-0.9810016837223735	-877.6872702359627	-0.007594546958788104	0.018757731057566025	1.5815134103848918	1.4232066140866422	-1.397445044113449	1.1112324765296602	6.939564200193116	10.730982961204665	0.7572914461563403	0.9511400651465796
ID55578	55578	0	0.9885960221290588	37.40568854446071	61.78439436104072	0.0	29.0	29	1.4439074044952318	1		23611.208092485518	23754.0	15928.0	32992.0	1.6338956E7	2908.4473546072586	-0.9809968490790797	-838.1639783855932	-0.005531778747303734	0.0026458633190202478	1.4966889723267027	1.4123624047057972	-1.0344473800375324	1.0597060409849066	6.549807854702834	9.438897760091356	0.9238380805008306	0.9738515901060066
ID57435	57435	0	0.9968534111976624	36.67992089135694	62.127397820115874	0.0	38.0	38	1.3702525705574475	1		23882.633711507315	23617.0	17837.0	33462.0	1.4735585E7	2808.162305573897	-0.9808648201134543	-871.8998784944187	0.04285717890627856	-0.016337880856650732	1.3736781893603374	1.29061180203619	-0.6201896667386341	1.0643620236488571	5.898629570164149	17.360990904401774	0.24593025978723873	0.8153745072273314
ID58075	58075	0	0.9743694067001343	36.82375451090928	61.885748731445865	0.0	41.0	41	1.4908214494581769	1		23600.891451831754	23597.0	16996.0	33487.0	1.7393857E7	2585.773920529905	-0.9810362043881333	-944.3383375083143	0.0015065875708910256	0.004798153052351973	1.6646945640350403	1.3535102011094924	2.3068754719689926	1.2299091374933602	6.982342335673766	10.396112053573258	0.8118374814328463	0.9632786885245895
ID59806	59806	0	0.9664480686187744	36.04025060078598	63.46601678984799	0.0	49.0	49	1.477057373244719	1		23502.757952973745	23356.0	19355.0	34622.0	1.6992494E7	2516.5160965205005	-0.9811215353785935	-970.7451939083915	-0.005863928362482328	-0.0072655259655984485	1.5879108273105438	1.3605482225400944	-0.5894917605075046	1.167111022603794	6.85400792923185	12.145151774430495	0.5839135772968616	0.9231754161331626
ID53023	53023	0	0.9967925548553467	36.45072344331663	61.82283604045203	0.0	16.0	16	1.4397099903691024	1		23419.951824817537	23471.0	15953.0	32868.0	1.6042667E7	2916.981206951947	-0.9811113664088114	-834.065441293489	0.014245417452892217	0.006666373824647138	1.5290071157570893	1.380858395103692	-0.8376269125195442	1.107287409902934	6.511782845386699	10.233061915885974	0.7814452750373206	0.9513888888888887
ID52641	52641	0	0.9900318384170532	36.43019966327125	61.831513663183244	0.0	14.0	14	1.453307262635177	1		23414.771101573675	23498.0	15926.0	33364.0	1.6366925E7	2923.12565748063	-0.981073981604391	-830.4527501256476	4.952943601040645E-4	-0.01640451676712457	1.548257078893413	1.4045764527064275	-1.2089604083797203	1.102294628327374	6.635364125664113	9.888718976240318	0.8526966453726015	0.9707927677329623
ID52839	52839	0	0.9919784069061279	36.44348545428495	61.810507930468894	0.0	15.0	15	1.45226583845082	1		23446.84460431652	23488.0	16088.0	32919.0	1.6295557E7	2907.803655637136	-0.9810213441732197	-833.6088737017946	-0.002262407865928642	0.011101589555078893	1.4991409921107541	1.428958686910568	-1.002426366560365	1.049114299694641	6.6258578733350815	10.091638185627666	0.8175769466528813	0.9640387275242048
ID55785	55785	0	0.9803537726402283	37.46545582678238	61.96499485417751	0.0	30.0	30	1.4418102248778724	1		23618.07423580786	23612.0	17279.0	32141.0	1.6225617E7	2591.9770539911947	-0.9810850022568333	-945.2434342668795	-0.005895262690141707	-0.0027861981212405954	1.5495966390504312	1.3444690073816463	-0.8515016789410226	1.1525714840152923	6.530795350044773	10.06027798633272	0.8108788560699031	0.9682875264270616
ID57644	57644	0	0.9831891655921936	36.09045931404636	62.14081928401193	0.0	39.0	39	1.2182859576157787	1		23897.44399185337	23525.0	18473.0	33559.0	1.1733645E7	3182.229219674561	-0.9806348295071454	-760.5643733516212	0.03207075169358061	0.026911968985665023	1.4586780836022506	1.0251990207732737	-0.3975588859338202	1.4228243043989819	4.6628167673900425	12.46063812284025	0.3773789279111991	0.832767402376909
ID54381	54381	0	1.0	37.32324656931284	62.57665432534541	0.0	23.0	23	1.4744943704925995	1		23608.41061452516	23667.0	15394.0	32678.0	1.6903622E7	2957.254599358267	-0.98111202646038	-829.3565205892685	0.006162400828398285	0.001887718331136755	1.548636830125176	1.4154567493925032	-0.35161270503278463	1.0940898270398103	6.830242298409269	10.71402009910687	0.7477235526672023	0.9529177718832889
ID60029	60029	0	0.9603089690208435	36.77478195915971	63.50898240548529	0.0	50.0	50	0.9535686635554819	1		25162.77516778524	23922.0	20139.0	36093.0	7498507.0	3487.574892784663	-0.979387056274309	-685.6134562622392	0.023906563089996766	0.010381857949651584	1.0064471282599081	0.9516833091510198	1.8959039409067104	1.0575441626245838	2.8566288248740284	7.976475772082885	0.5642110368290254	0.8760932944606428
ID54590	54590	0	1.0	37.46986822642206	62.79755314724503	0.0	24.0	24	1.4708986638362473	1		23671.918653576427	23672.0	14774.0	32170.0	1.6878078E7	2902.347310697462	-0.9811387082346545	-848.5414287026067	0.013370495905893133	3.196405277616707E-4	1.5477497479665505	1.4298658594289841	-0.2951044029361406	1.0824440193184577	6.7969704152576575	10.624710649888726	0.756643003728448	0.9501661129568109
ID49919	49919	0	0.9968277215957642	36.43796058163819	61.86172188978409	0.0	0.0	0	1.4412854531680863	1		23345.435860058296	23445.0	15674.0	32556.0	1.6014969E7	2917.038064476138	-0.9810664194129065	-829.3837923030784	0.0030869825733504017	0.012380257325974543	1.5061513925989174	1.4029721827409476	-0.7520210388234928	1.0735433040848974	6.526042223880253	9.468991620733657	0.9146443983299914	0.9828203292770222
ID55999	55999	0	0.9949693083763123	37.16780800517149	61.83562468696365	0.0	31.0	31	1.4275736808495685	1		23662.91097922846	23681.0	16128.0	33022.0	1.5948802E7	2717.694715855068	-0.9809471775154941	-896.5691607515233	0.009001871321994039	0.010341246662865707	1.5683873939663162	1.3088968561117158	-0.630206021770656	1.1982513264073824	6.402460943602842	10.2245658541126	0.7696035262766341	0.9512711864406777
ID79360	79360	2	1.0	41.01748241482267	16.31927094829256	0.0	142.0	142	1.3253508000690821	1		24852.165232357987	25140.0	16756.0	32500.0	1.4439108E7	3171.6054495828466	-0.9810680859319018	-812.1190473515577	-0.005219862312363784	0.00276333961084521	1.3829746221211572	1.286784592579376	1.9683630704643331	1.074752239105511	5.518379477002889	8.825534532484495	0.8903061814425363	0.9739932885906042
ID90114	90114	2	0.9779506325721741	37.15655434842531	20.555823148169335	0.0	190.0	190	1.2201473581781537	1		24985.48676171082	24680.0	19277.0	37042.0	1.2267874E7	3244.5738095220822	-0.9808184716910993	-787.5272340107907	-0.004514436285285633	-0.040755305512140245	1.2485874168715663	1.1776179653344119	1.05627002835386	1.0602652588753612	4.677076145883588	11.196988656734922	0.4687937663117161	0.9010989010989007
ID57093	57093	2	0.985545814037323	38.20192409048076	17.292846572446415	0.0	37.0	37	1.32134930048971	1		25079.679310344836	25298.0	16712.0	31667.0	1.4546214E7	2912.5042356857193	-0.9810954167929905	-893.7777707001509	-0.004515599019441704	0.002839672862046882	1.3958939042390004	1.2696783366039712	-0.9192986067221365	1.099407514483251	5.485107593851277	8.918287998366278	0.866626628187258	0.9592684954280967
ID85255	85255	2	1.0	40.008896011155755	17.376357961153275	0.0	168.0	168	1.2681813641968644	1		24941.65789473684	25170.0	15878.0	32888.0	1.3268962E7	2992.936664711951	-0.9810410502629267	-862.4435769704219	-0.004252304319901471	-0.011946462904102421	1.328214177279204	1.2486838253970305	0.9497221014801968	1.0636913446499445	5.052573112880334	8.45767114538869	0.8876073324227319	0.9698905109489049
ID83209	83209	2	0.9968438744544983	42.185445100035025	15.661015031841437	0.0	159.0	159	1.3372834595780678	1		24860.675084175116	25122.0	16027.0	31748.0	1.4767241E7	3106.54775568196	-0.9810849618008669	-830.1647242403302	0.0029615566985275936	-0.0016490876153407925	1.381224562792759	1.3254261413011363	0.11230917254276301	1.0420984766732055	5.618195126457725	9.032670243307473	0.8653152773018072	0.9633251833740837
ID81161	81161	2	1.0	41.03296992015576	16.231511562828157	0.0	150.0	150	1.3333177722966025	1		24913.326530612234	25164.0	16822.0	32709.0	1.4649036E7	3155.050932589457	-0.9810994346357521	-819.7729268408818	0.002031474664166246	-0.0012907381666760781	1.4030967609894116	1.277283099067397	-1.2595826621994102	1.098500999515203	5.58492324330611	9.119625285870912	0.8438652139066201	0.9631147540983609
ID51721	51721	2	0.9895403385162354	38.38470553700634	15.941191655950156	0.0	10.0	10	1.277097677635851	1		24857.245387453866	25175.0	16131.0	31825.0	1.3472627E7	3038.230591070496	-0.9811303667533346	-850.7961608939235	-4.8070637289645955E-4	-0.008512317633818052	1.3336405953955806	1.2462503817951387	2.295726456891123	1.070122517013445	5.1238700053480715	8.631261690723175	0.8642898219479542	0.9616413916146306
ID70923	70923	2	1.0	40.709872187634275	16.698945974794707	0.0	103.0	103	1.339544295443366	1		24920.209813874775	25203.0	16342.0	32747.0	1.4727844E7	3150.5021547508836	-0.9811006228676846	-821.2359816109928	0.0042153764157349645	0.0026107095890338006	1.3935091877918877	1.300068614413709	-1.180964477956283	1.0718735706271298	5.637207631115792	8.93053316296255	0.8882170798275082	0.9705400981996725
ID75786	75786	2	0.9951634407043457	41.09160817756345	16.33114002812703	0.0	126.0	126	1.3253508000690812	1		24890.406574394492	25180.0	16602.0	32742.0	1.4386655E7	3170.774150985817	-0.9811485337224898	-817.1208662834998	0.0061480102080189135	-0.0033099442811485072	1.408101579804502	1.2674596007086365	1.8963859242564947	1.1109636780669243	5.518379477002882	9.030664047802903	0.850319332951288	0.9618889809444904
ID52491	52491	2	1.0	39.23124292369859	16.00161792978018	0.0	14.0	14	1.2616026850650468	1		24880.26185958253	24939.0	15530.0	34768.0	1.3111898E7	3145.6605506825567	-0.9809377957230628	-814.0319214432185	-0.002904950347583251	-0.018055882005267018	1.33524563211699	1.226181721953784	-1.066407596901495	1.088945959812078	5.000288725070666	8.663223995841646	0.8372320760792649	0.9598540145985399
ID53262	53262	2	1.0	38.390720654356016	15.952590573595392	0.0	18.0	18	1.2735386432818667	1		24840.504655493496	24975.0	15711.0	33642.0	1.3339351E7	3137.2194398667007	-0.9810681268072462	-820.6369969351109	0.01140880941793594	0.005764236401506788	1.3047332096493325	1.279061671367162	-0.5846719647770828	1.0200706024242996	5.095351248360975	8.65453230766813	0.8548635197860093	0.9666366095581607
ID77328	77328	2	0.9968329071998596	41.05831978093051	16.394245147231544	0.0	133.0	133	1.3282016332191342	1		24848.072041166368	25123.0	16779.0	32783.0	1.4486426E7	3165.4678196339205	-0.9811612180928806	-817.6592339810886	0.002886020506733168	0.0012517728603097388	1.387194167781781	1.2911423496776584	-1.1640432193778008	1.0743928956618165	5.542145107825463	8.866403917018467	0.8859163816865164	0.9668325041459365
ID54033	54033	2	0.9786877036094666	36.701366778227175	15.67061718087881	0.0	22.0	22	1.2847750969927214	1		25012.98901098902	25622.0	16732.0	30579.0	1.3657092E7	2971.5267036218506	-0.980813813292604	-860.6248021342739	-0.01970534336551078	0.04149726545774125	1.3990423795171396	1.2572395742108338	2.342942887393309	1.1127890087259742	5.185660645486772	9.018562616133279	0.8011969859839508	0.9324786324786319
ID59666	59666	2	0.9952689409255981	41.15343858559966	15.901493810500625	0.0	49.0	49	1.2935770389038763	1		24944.333333333347	25216.0	15952.0	31903.0	1.3769272E7	3030.770866424433	-0.9811831966237784	-858.3275419702754	-6.200461344750046E-6	0.003221310880609928	1.3156555632846219	1.2836123285156347	-0.7299908101918878	1.0249633273669487	5.25695753795451	9.105223228687173	0.7968253419741337	0.9559204840103714
ID91922	91922	2	0.9904773831367493	34.9940123512828	20.47181241563124	0.0	198.0	198	1.281237389230424	1		24848.379182156164	25050.0	16291.0	32369.0	1.3368428E7	2931.889752490298	-0.9811181784787846	-880.760562523971	0.010593498859195105	0.003836342925480119	1.3765052687083095	1.2149961755467744	-0.31342359370566586	1.1329297132057659	5.157141888499683	8.318895433598634	0.9364565111255185	0.989963503649635
ID65300	65300	2	0.9856255054473877	40.29156714228919	16.13484822065014	0.0	76.0	76	1.2693738246053092	1		24959.05440900564	24939.0	16920.0	34101.0	1.3303176E7	2822.867526842476	-0.9810986536698408	-917.8835055245597	0.0021703420122611487	0.012035933095558659	1.3484282974326571	1.194510801796022	-0.9407441308078821	1.1288540006546701	5.062079365209371	9.287637954465746	0.7374426622977723	0.9416445623342168
ID66327	66327	2	1.0	39.88863075743758	14.024940742445548	0.0	81.0	81	1.3179097736999976	1		24923.36188811189	25239.0	16199.0	32656.0	1.4256163E7	3160.9259123908223	-0.9810864739647439	-818.0071298870668	4.3707914971053297E-4	0.00510274668860063	1.3643607127386461	1.286573174987422	-1.2765749195268812	1.0604610287727976	5.456588836864177	8.762118747479802	0.89312619046683	0.9745331069609509
ID73247	73247	2	0.9968518018722534	40.74266034076989	16.52135696213773	0.0	114.0	114	1.3558226151896666	1		24937.914893617028	25210.0	16730.0	32693.0	1.5237066E7	3112.15794764753	-0.9810504845551126	-829.7012635475107	0.01409770618933754	2.776700793793286E-4	1.4282963829350905	1.3122086052839643	-1.190335035368063	1.0884674716989868	5.775048289886751	8.854592056678996	0.9256107060219164	0.9838056680161943
ID67359	67359	2	0.9831655025482178	40.56463718731662	16.45040875211362	0.0	86.0	86	1.2847750969927232	1		24975.67216117212	25274.0	17796.0	31268.0	1.3636717E7	2830.177637086074	-0.9810730880685591	-914.8609427282623	-0.0040102214613215535	-0.00781105205627883	1.345069795407005	1.2406714868414517	-1.116992402361207	1.0841466171124272	5.185660645486786	8.770613582025492	0.8471376861749996	0.9578577699736608
ID79134	79134	2	1.0	41.02526014942056	16.33374986595711	0.0	141.0	141	1.3310463604729166	1		24900.67066895368	25158.0	16873.0	32742.0	1.4517091E7	3174.1472932302668	-0.9811311615370932	-815.8228539603081	-0.002283095528681701	-0.001444341803569675	1.3963772553373408	1.278221315837096	-1.1599912470588003	1.0924377789951543	5.565910738648045	8.963598589761403	0.8705251086023796	0.9750208159866774
ID82979	82979	2	0.9968369007110596	41.568907779487795	15.901129798051361	0.0	158.0	158	1.3630566882890525	1		24883.89285714287	25050.0	16315.0	32843.0	1.5328478E7	3157.8596556468283	-0.9810726989984068	-816.8983056238509	0.004041867900552828	-0.011284002726246068	1.4171227209178208	1.3364158275061422	-1.194867048963891	1.0603905549085602	5.836838930025448	9.289753618786367	0.8499222157679082	0.9631372549019607
ID86565	86565	2	0.9865848422050476	37.53828119898041	19.56574969166454	0.0	174.0	174	1.2953302500616046	1		24986.041366906484	25249.0	16049.0	31936.0	1.3892239E7	2914.682920355767	-0.9811217463811231	-891.0400395733732	0.0054082850576692805	-2.8019405080656273E-4	1.3683462021048278	1.2538496227147717	2.5336412459377335	1.091316037677751	5.2712169164480756	8.595864618614911	0.8964820918034536	0.9805481874447396
ID85028	85028	2	1.0	40.443315120281426	15.85472912062759	0.0	167.0	167	1.3502315702779668	1		24853.773178807918	25107.0	15474.0	32842.0	1.5011679E7	3207.6564266018618	-0.9810666910475976	-802.9832585260814	-0.006505943134516904	-0.005777208699769296	1.3886606145245497	1.329004568508007	-1.5343161632104465	1.0448877659491531	5.727517028241591	9.141711288311836	0.8612341659033939	0.9632294164668267
ID80932	80932	2	1.0	41.02222419751978	16.242618121477474	0.0	149.0	149	1.3384143548834095	1		24929.561016949123	25198.0	16851.0	32522.0	1.4708441E7	3166.8519010467876	-0.9810682093087246	-815.8764199762254	0.0022458080090785888	0.0035297005746923508	1.4164320584244503	1.286686655149631	-1.1221890929951126	1.1008368298183142	5.627701378786753	8.920046416315543	0.8888053907225222	0.9712879409351926
ID61991	61991	2	0.9905321598052979	37.951773393642895	15.765122898969352	0.0	60.0	60	1.3173356461303	1		24953.129144851657	25252.0	16649.0	32273.0	1.4298143E7	3083.2549190554873	-0.981169647273361	-843.3953969804375	-0.0023514488165855053	0.009274592100925662	1.4214015287755335	1.238605389405316	-1.2322095050402369	1.1475822250846028	5.451835710699662	8.778687483844026	0.8889829809057695	0.9728583545377438
ID58151	58151	2	1.0	39.84483352774109	16.503119332704262	0.0	42.0	42	1.3121571937574925	1		25006.424295774665	25158.0	15758.0	33763.0	1.4203649E7	3322.446798361837	-0.9810364455246986	-778.7336728172114	0.014948465103738559	0.0051381698230968794	1.3842683744137187	1.283588916449247	-0.4930711832084251	1.078435904731071	5.4090575752190215	8.721613448955202	0.8935889700557493	0.9660441426146013
ID56874	56874	2	0.976902961730957	37.883703879332096	17.065306659027836	0.0	36.0	36	1.3372834595780672	1		25098.385521885513	25410.0	17119.0	31311.0	1.4908441E7	2838.5387871932426	-0.9810758570464024	-916.7846158646815	-0.01339830823625808	-0.004984751369578061	1.4792548867166464	1.2494815887904098	-0.2309384823079533	1.1838949048850524	5.61819512645772	10.00447003923974	0.70537247196064	0.9191290824261276
ID55850	55850	2	0.9968498945236206	37.57657549239311	15.965272509437522	0.0	31.0	31	1.3429284127404293	1		25104.96984924621	25500.0	16614.0	32131.0	1.4987667E7	3032.544768161138	-0.9810485343578461	-857.097384322241	-0.015229386416088987	-6.598388708739487E-5	1.5262814990737368	1.2322457646614482	-0.5831433631890636	1.2386177683419128	5.665726388102885	9.670484179690453	0.7613231292143076	0.9141104294478531
ID49962	49962	2	0.9824383854866028	37.99860979501651	13.327188548468445	0.0	1.0	1	1.272350086192998	1		24837.63177570093	25077.0	16659.0	30830.0	1.3288133E7	2895.308119954643	-0.9810349735781335	-887.5164872481809	2.11801457759237E-4	-0.0027795841272126444	1.371176869305036	1.2076811458347132	-0.8932903748761218	1.1353798757513263	5.085844996031943	8.74086956775697	0.8364956838973605	0.9545049063336307
ID77103	77103	2	0.99368816614151	41.05483130040307	16.402201161811952	0.0	132.0	132	1.3361516071030994	1		24833.811544991506	25086.0	16800.0	33008.0	1.4627115E7	3138.6190120592346	-0.9810518909168993	-819.3338138462491	-1.5520597577416343E-4	-0.0033191710743153023	1.4124376217316295	1.2875776092432842	1.8999350020920571	1.0969728050503504	5.608688874128687	9.232089989523448	0.8269345838304766	0.9554655870445343
ID50734	50734	2	1.0	37.1845966373529	12.98295543993088	0.0	5.0	5	1.3150366292889948	1		24867.809106830107	25080.0	16460.0	32467.0	1.4199519E7	3049.3863933218713	-0.9811571647362421	-849.2731438045772	-0.00633989208111199	0.0056395542662754485	1.368117560573377	1.284549592632558	-0.09195894830707928	1.0650562410514293	5.432823206041608	8.608677146666224	0.9212183818232285	0.9819587628865977
ID59439	59439	2	0.9887292981147766	40.716025102655635	16.244096817488035	0.0	48.0	48	1.3081153358134865	1		24940.172597864756	25272.0	16312.0	32148.0	1.4016377E7	3005.1983821318577	-0.9810637600159433	-859.9234425267572	-0.007782850928913469	-0.002274669769604264	1.3922038012658033	1.257634992060644	2.7618794970297027	1.1070014829856694	5.375785692067419	8.737337953493507	0.8848986706087161	0.9699828473413382
ID74291	74291	2	0.9968381524085999	40.957270375627886	16.308235786154935	0.0	119.0	119	1.331614576661221	1		24935.206484641636	25220.0	16927.0	32795.0	1.4612031E7	3192.3993425665617	-0.981140584272644	-812.6971902893391	-0.003713828137941842	-0.0014006760796126069	1.403293609104941	1.2909468325093958	1.8594356188864531	1.0870266487870464	5.570663864812564	8.904443361969017	0.8828832268712112	0.9799331103678928
ID54837	54837	2	0.9936296343803406	36.74098093174665	15.115620538532161	0.0	26.0	26	1.3406732836719573	1		24856.44276094278	25091.0	16984.0	33221.0	1.4764727E7	2829.873182123832	-0.9811022685605706	-912.0247109795321	-0.0028372317471104867	0.05431366510882715	1.5314519575873684	1.234950877777581	-0.9559521845668789	1.2400913956540287	5.64671388344481	10.846298798523781	0.6031738682550294	0.8826151560178309
ID88119	88119	2	0.9838593006134033	34.82330619600267	19.990011639953213	0.0	181.0	181	1.283007462451924	1		24885.238888888864	25137.0	16996.0	31924.0	1.3438029E7	2787.482035910842	-0.981136229476482	-928.6681279922219	0.002940479679714792	0.007246428195934952	1.3520311776817573	1.2363473195268675	-1.5005737439437472	1.0935690613210214	5.171401266993228	8.561998492022308	0.886477684540402	0.976660682226212
ID71991	71991	2	1.0	40.62140598283342	16.693087195909843	0.0	108.0	108	1.3429284127404297	1		24930.66778523488	25237.0	16294.0	32651.0	1.4858678E7	3133.6329420495767	-0.9811040346555802	-826.1554289099181	0.004364635339493025	-0.004427511810047446	1.4049687802894595	1.3094716040845071	-1.142389077697864	1.0729280237212302	5.665726388102888	9.16371536818324	0.8478563538521127	0.9597423510466995
ID89657	89657	2	0.9678773283958435	38.09362898091154	20.41754820498848	0.0	188.0	188	1.286540302904651	1		24910.787545787553	24870.0	18201.0	33762.0	1.360129E7	2801.1423126463637	-0.9810399942511006	-920.3023429997694	-0.011286740646345056	-0.0033745236823196634	1.306584945557497	1.267652343341393	0.027444460933136353	1.0307123655950352	5.199920023980324	9.653059293502718	0.7012559844193579	0.9439171699741155
ID70713	70713	2	1.0	40.68320750721781	16.70843553694602	0.0	102.0	102	1.32990919976941	1		24926.124786324755	25225.0	16459.0	32822.0	1.4581783E7	3174.1117870672056	-0.9810615006603962	-813.6042579920181	-0.00513912792661155	0.002034750082746074	1.3905470213256335	1.2889308213271142	2.0724339825219777	1.0788375902857943	5.556404486319024	8.983995931525374	0.8650966378508554	0.9653179190751449
ID60729	60729	2	0.9968405365943909	40.10260088635144	14.920088438197737	0.0	54.0	54	1.2711604177830744	1		24994.584269662933	25070.0	16832.0	33885.0	1.3347108E7	2902.4956460021863	-0.9811063890033616	-894.3457980172116	2.0043399956700243E-4	0.00828281047463921	1.3349896495146811	1.2262760236910746	-1.1194368132526935	1.0886534709342028	5.07633874370291	8.556778309405193	0.8712441963678252	0.9744525547445256
ID80701	80701	2	1.0	41.028158459425555	16.225020227908242	0.0	148.0	148	1.327631956318291	1		24913.95501730102	25177.0	16783.0	32832.0	1.4400266E7	3197.475197321753	-0.9810632406681141	-807.3406705717238	0.005542776451762248	0.006913646240649622	1.394298220723595	1.2807745487818092	-1.2462920266902464	1.0886367331781868	5.537391981660951	8.848379622868817	0.8887664204541578	0.97571189279732
ID75581	75581	2	0.9936782121658325	41.10318126464792	16.37704363690403	0.0	125.0	125	1.3242087483274174	1		24886.572413793096	25175.0	16653.0	32540.0	1.4434212E7	3167.42980531595	-0.9810320600517421	-812.73903124878	1.5417088167100096E-4	4.0562683925412753E-4	1.3919860867816805	1.273385122939158	-1.2816276552230454	1.0931383300354367	5.508873224673851	9.198460067196374	0.8181678078920721	0.963424771404821
ID78911	78911	2	1.0	41.02826014541593	16.351439716361966	0.0	140.0	140	1.3316145766612204	1		24865.928205128203	25113.0	16908.0	32747.0	1.4546568E7	3155.602445842399	-0.9810494699182735	-815.8718181748796	2.5748319151925285E-4	-0.005863640692174365	1.4149732614638113	1.2766995119809048	-1.2772492839805987	1.1083056335381247	5.570663864812559	8.752498859154825	0.9138032370868487	0.9774812343619681
ID82755	82755	2	1.0	41.57833390902561	15.911625176863804	0.0	157.0	157	1.3468658029234524	1		24889.24581939799	25112.0	16592.0	32941.0	1.4883769E7	3202.9649938559896	-0.9810867036710741	-806.1757001103792	-0.002515584391180137	-0.008539610387219702	1.394108462697223	1.3261867173927886	-1.2929222575741437	1.0512158238456535	5.698998271254489	8.945303376737181	0.8949901200039633	0.9692805173807603
ID51522	51522	2	0.9876938462257385	38.662913785567255	15.193098296255144	0.0	9.0	9	1.2865403029046516	1		24848.26277372264	25078.0	16015.0	31312.0	1.3616848E7	3100.1369410576085	-0.9811083736424462	-832.5163731989651	-0.0014029113527172156	0.010206358908076064	1.3405252119869127	1.269519671684161	-0.7278113718821162	1.0559310279993965	5.1999200239803285	8.344332196410868	0.9384764029904434	0.9873646209386283
ID53827	53827	2	0.9912951588630676	37.11828837179526	15.866921935024937	0.0	21.0	21	1.3207766680465713	1		24974.81141868511	25441.0	15962.0	31976.0	1.4435441E7	3036.312134863607	-0.9809739660690763	-848.1936424515029	-0.011689669726283696	0.024909186648307546	1.413254872569848	1.2562521820405164	-0.6357191254415889	1.1249770490144055	5.480354467686766	9.5567883139513	0.7540403403085341	0.9305891848264731
ID84804	84804	2	1.0	40.45851084842365	15.82960842060854	0.0	166.0	166	1.3406732836719584	1		24894.746621621616	25142.0	15551.0	33084.0	1.473769E7	3250.2017071320984	-0.9811659866555363	-798.0443047849925	0.002892013776351387	0.015088829348735596	1.3986365062294532	1.3135671023474764	1.6169542600388471	1.0647621303319406	5.64671388344482	8.85398572497855	0.9051655401598055	0.9761709120788822
ID52296	52296	2	1.0	39.28955167310322	15.924955566411251	0.0	13.0	13	1.2610029214537495	1		24925.352380952394	24979.0	15455.0	34955.0	1.308581E7	3146.0387481688795	-0.9811095186703831	-822.9656350279132	-0.009537402892581518	0.012010220467189915	1.3196706761461936	1.2240706581494087	-0.8041818056129417	1.0781000813640254	4.99553559890615	8.331753233961102	0.9043137300655616	0.9731481481481482
ID59209	59209	2	0.9886638522148132	40.7332355932694	16.540680905543724	0.0	47.0	47	1.3247798972641884	1		24957.80862068965	25248.0	15727.0	32227.0	1.4475529E7	3027.623505795326	-0.9810959248469517	-855.6390840239897	0.006234430029171197	-0.005245487439610662	1.3774813347535226	1.2806352377116936	-0.3719974395686831	1.0756234829324849	5.513626350838378	9.102525329198603	0.8362254929136689	0.9666666666666662
ID86347	86347	2	0.9842727780342102	37.549950153407984	19.53624785598524	0.0	173.0	173	1.2912357210771193	1		24963.110909090916	25194.0	16197.0	31663.0	1.3729711E7	2960.2325999766567	-0.9810917426684347	-875.1066441694717	0.0029039459964151164	-0.0018610863858542868	1.3888627615662135	1.2223227093876377	-0.4677014097283012	1.136248840751727	5.2379450332964606	8.529254263397634	0.9047918462499369	0.9734982332155475
ID66123	66123	2	0.9670432209968567	40.33345154278979	14.29713039217521	0.0	80.0	80	1.2483413234759002	1		24898.94379844961	25122.0	17663.0	32163.0	1.2847855E7	2609.0434855434296	-0.9811142060066604	-991.5484020148903	-0.006955755225150426	-0.004243915887280575	1.3341461677692334	1.2049236001204455	-1.4269660433491178	1.1072454449691838	4.895719949451317	8.5703384138582	0.8375880810751387	0.9510618651892886
ID65098	65098	2	0.991919755935669	40.325082477417034	16.411616202152448	0.0	75.0	75	1.2687777344927935	1		24983.054409005646	25177.0	15706.0	33283.0	1.3315968E7	2979.30262485917	-0.9810215652397646	-866.9201017079856	-0.008591246453685497	-0.017200594139242673	1.3376836282200766	1.2374580324043454	2.3482882049268174	1.080993127193975	5.057326239044855	8.500028480844382	0.8796098263297923	0.9672727272727272
ID57931	57931	2	0.9968389272689819	39.8774201023751	16.527015068037525	0.0	41.0	41	1.319057279162231	1		25008.47294938919	25161.0	15698.0	33855.0	1.4329855E7	3301.3674579424496	-0.9810304951317976	-783.5195112500039	1.019549044750176E-4	-0.005215854328382481	1.4057582185876996	1.2601479797794342	-0.48052345726711015	1.115550110895509	5.466095089193209	8.890623167131249	0.8690057313418929	0.9704641350210972
ID87887	87887	2	0.9875989556312561	34.271224945299394	20.313979761189522	0.0	180.0	180	1.296497740384281	1		24879.016216216212	25101.0	16458.0	30912.0	1.3807854E7	2974.3575961617075	-0.9810700789381029	-867.004288305745	-3.092619833592234E-4	0.010213471899863592	1.3840464234241627	1.2404277361493479	-0.5388068978439149	1.1157815833114546	5.280723168777104	8.53515986940769	0.9109193860767502	0.9762741652021091
ID76881	76881	2	0.9968305826187134	41.067678404078336	16.39207820665978	0.0	131.0	131	1.3293402546311701	1		24840.078632478606	25147.0	16758.0	32807.0	1.4531446E7	3158.933434315525	-0.9810864138140204	-815.7852830836787	0.004117344025595886	-0.008419597256118473	1.4106105090246193	1.2804795481109381	-1.168240828558583	1.1016267390647982	5.551651360154495	9.118180565787663	0.8391037703453621	0.9550286181520844
ID73040	73040	2	1.0	40.74511900801314	16.518093027650295	0.0	113.0	113	1.3446172774774472	1		24940.62709030103	25237.0	16744.0	32341.0	1.4914495E7	3147.989014792591	-0.9810505833080931	-820.350998073378	0.001173622739808177	-1.7617721005668132E-4	1.3953687185173391	1.3068716279481958	-1.251796264228823	1.067716743310194	5.6799857665964355	8.837698710649645	0.9138580206973294	0.9803117309269892
ID53073	53073	2	1.0	38.88840127545678	15.593879817226878	0.0	17.0	17	1.2753194019842848	1		24843.090909090894	24870.0	15497.0	33845.0	1.3390426E7	3014.8070238986143	-0.9811028151630323	-855.644802641028	-0.0016180396151208641	0.003931945032028709	1.3164331025349103	1.2523835714014664	-1.5562400901788749	1.0511421042211293	5.109610626854533	8.648688154695801	0.8584147951909787	0.9702166064981949
ID94037	94037	2	1.0	36.54573631919125	23.478287862804343	0.0	207.0	207	1.3069582233925991	1		24794.936283185827	24978.0	15106.0	32856.0	1.4009139E7	3228.096534657493	-0.9809877552702981	-792.6412489130204	0.0038614193090146347	-0.010029816759130648	1.3780996217688923	1.2653348367281552	-0.9580313209102116	1.0891185335040006	5.366279439738379	8.780442397891356	0.8746823272116365	0.9657827202737379
ID67157	67157	2	1.0	40.67704965647794	16.134185825234983	0.0	85.0	85	1.327062034868412	1		25028.99137931033	25219.0	14286.0	33701.0	1.4516815E7	3328.4024213850744	-0.9811256982615943	-781.7920909661425	0.009257150662172049	0.0037194018098904665	1.4105944008606532	1.2637357198743595	-0.7308962645883138	1.1162099627926116	5.532638855496442	8.941735672512374	0.8695579529082267	0.9691923397169024
ID68183	68183	2	0.9731332659721375	40.35248395437366	16.92680244666776	0.0	90.0	90	1.2735386432818683	1		25009.272388059708	25237.0	17617.0	32662.0	1.340497E7	2732.8746428470754	-0.9811151607483618	-950.8631908039794	0.004309814242886731	0.006673035125470712	1.3346501317602804	1.2801746926675195	-1.2833379544241903	1.0425531291977421	5.095351248360988	8.617730516381956	0.8621804541948431	0.9701357466063352
ID75353	75353	2	0.9957663416862488	41.08249227750307	16.34432385592111	0.0	124.0	124	1.3338850208958861	1		24878.149914821148	25125.0	16675.0	32290.0	1.4603474E7	3145.0172478752143	-0.9811141792806098	-821.880609384753	-0.008120638035535267	0.0021847182398844595	1.4049467554725055	1.2983704670815617	-1.0507964972123527	1.0820846523338619	5.589676369470623	8.870419081202115	0.8927055831658502	0.9702970297029702
ID84571	84571	2	1.0	40.475466593995115	15.852575719343521	0.0	165.0	165	1.3395442954433663	1		24895.664983164985	25202.0	15944.0	32903.0	1.4788025E7	3198.222487014405	-0.9810505876565477	-806.0105201143509	4.5718847631598977E-4	0.006164909000748363	1.402612457994101	1.3020092010392998	-1.1619781842997292	1.0772677004697793	5.6372076311157935	8.804928531039241	0.9137391326713773	0.9721311475409836
ID78682	78682	2	1.0	41.04249975344438	16.34128997649149	0.0	139.0	139	1.338979444355445	1		24846.46296296298	25105.0	16911.0	32416.0	1.4758799E7	3155.966205062419	-0.9811436413670298	-819.2887451861948	0.0046834998743136205	0.009092731152939992	1.3973104826275746	1.3006587961603373	-1.2598614842393534	1.0743097934312686	5.632454504951266	8.953180623904592	0.8829840612382615	0.9777227722772274
ID61787	61787	2	0.991999626159668	38.6610634791494	16.0377751886711	0.0	59.0	59	1.2888901501647725	1		24960.076642335767	25261.0	16505.0	31539.0	1.3678122E7	3087.0077572896976	-0.9811034031695627	-839.5940927891747	-0.005820962363543977	-0.0019481475199214008	1.3529367844011457	1.2457197325081257	-0.4549156561819085	1.0860683579902437	5.218932528638393	8.543110378285698	0.8985857169187238	0.9768683274021353
ID82525	82525	2	0.9951361417770386	41.51826099814932	15.951929741273585	0.0	156.0	156	1.3384143548834089	1		24927.912310286672	25144.0	16709.0	32803.0	1.4782252E7	3202.5304367606896	-0.9810455849219735	-805.7520863130816	-1.58843504111268E-4	-9.797777323889043E-5	1.413535003536676	1.2820268105007653	-1.1998642046170218	1.1025783485639766	5.627701378786748	8.774718445116635	0.91849020296611	0.9777043765483074
ID55644	55644	2	1.0	36.77057860863013	15.354134617037742	0.0	30.0	30	1.363056688289052	1		25131.545602605875	25495.0	16598.0	32816.0	1.5430769E7	2992.30646668687	-0.9809208991836559	-863.6130731752123	-0.015769112115779835	0.021283124815549025	1.524743396709657	1.2520178632149301	-0.827937673355781	1.2178287878372778	5.836838930025444	10.144171229655816	0.7127782357614529	0.910303928836176
ID74076	74076	2	0.9937050938606262	40.969671685451644	16.319696443607377	0.0	118.0	118	1.3304779016127075	1		24913.059931506836	25189.0	16973.0	32600.0	1.4549227E7	3165.0947039943085	-0.9811070266155597	-817.4974987499179	0.0013721185713325213	-0.004950375449938587	1.392133797317901	1.2883118276109022	-1.2704221890301735	1.0805876089017443	5.561157612483529	8.747670874060635	0.9132510888895752	0.9749999999999998
ID56670	56670	2	0.9885038137435913	37.94421854405257	16.840555169601085	0.0	35.0	35	1.342364985649239	1		25109.510887772212	25451.0	16238.0	31693.0	1.4990378E7	2909.923244790003	-0.9808717555458379	-884.9603865307098	-0.030113452734960914	-0.014277816811563416	1.4762202918132055	1.2583999663910566	-0.15684679165239157	1.1730930794974765	5.66097326193836	9.930393697652145	0.7213865389356373	0.9297423887587812
ID80480	80480	2	1.0	41.01094594057771	16.256958467507726	0.0	147.0	147	1.341237421413597	1		24921.260067114054	25173.0	16854.0	32345.0	1.4853071E7	3144.1840989703205	-0.9810957528848665	-822.7048089693359	-0.009263873221591707	0.008268007100896466	1.419695186367373	1.2937041243132326	-1.073493684947939	1.0973878491119624	5.651467009609332	8.79238230260794	0.9186666146075555	0.9769926047658175
ID49763	49763	2	0.9747543334960938	37.72797642969197	13.279068495278606	0.0	0.0	0	1.274132506052908	1		24792.476722532574	25052.0	16783.0	31226.0	1.331356E7	2898.0231051242536	-0.9810583198117675	-886.1849937088244	-0.004493244267260441	0.00725995872700623	1.3513249323466001	1.224505100183218	-1.1327420790236993	1.103568235154273	5.100104374525498	8.72570700578226	0.8417588207869952	0.9649280575539569
ID93797	93797	2	1.0	36.389580208406095	22.627203636254702	0.0	206.0	206	1.2894769428881674	1		24774.52189781021	24918.0	15041.0	33441.0	1.3576438E7	3320.2136290427497	-0.9809749054830107	-769.4852946121111	-0.00866052676434901	0.00777234735177109	1.3870562604484282	1.2224840708472837	-0.9937594075266877	1.1346211321077437	5.2236856548029085	9.031024208670381	0.8048461773080291	0.9457831325301205
ID71780	71780	2	0.9968461990356445	40.6567984587189	16.683127043683104	0.0	107.0	107	1.345179761198966	1		24966.32220367278	25307.0	16244.0	32471.0	1.4954827E7	3152.511947100789	-0.9810868021842613	-821.618660175811	0.003386260636949043	0.00612463058024621	1.4164733115444275	1.2909202836812184	-1.370147735695177	1.0972585445053038	5.6847388927609535	8.99762096310298	0.8823989809047156	0.9707792207792207
ID70502	70502	2	0.9968108534812927	40.83607610333661	16.572825424666497	0.0	101.0	101	1.2841861558217398	1		24881.35714285712	24986.0	17299.0	32935.0	1.3585221E7	2817.058264373579	-0.9810210133627154	-913.0898628786722	-0.007583573910558109	-0.006600422955286336	1.33051175249805	1.262743279956823	1.518405389639191	1.0536676564563023	5.180907519322272	8.603416488073602	0.8795768880456485	0.9680284191829488
ID50535	50535	2	0.988216757774353	37.18624135108928	12.72469566088792	0.0	4.0	4	1.3110036487487942	1		24881.470070422547	25126.0	16425.0	32583.0	1.4132675E7	3076.422909480081	-0.9810371924328959	-836.8407683081048	-0.006980698239329529	-0.007805653638916303	1.3745258754629717	1.2785698601239492	-0.33751924201152605	1.0750494895364733	5.399551322889997	8.483283469021428	0.9428434300089598	0.9852558542931484
ID89449	89449	2	0.9801038503646851	37.67397994713089	20.695811358766345	0.0	187.0	187	1.2628013577202966	1		24914.777566539928	24871.0	17805.0	34102.0	1.3105173E7	2868.678079824784	-0.9810264919021857	-898.1281183467115	-0.0042235479914205275	-0.0016351259408063474	1.306093699957824	1.2554617644336374	0.9086496591739922	1.0403293329662076	5.009794977399699	8.574754576834986	0.8562220732018359	0.9564428312159712
ID93549	93549	2	1.0	36.17925168218757	22.25578526528883	0.0	205.0	205	1.2847750969927225	1		24746.324770642175	25019.0	15123.0	33511.0	1.3486747E7	3246.1862644979933	-0.9811361894202478	-792.9889514113377	-0.0015328529886668042	0.003491571004567444	1.3355428322849827	1.2577429776207512	-0.8089236211127621	1.0618567195750948	5.185660645486781	8.370863008734608	0.9299797401677314	0.9784753363228696
ID60527	60527	2	0.9728556275367737	40.040459963674046	15.60571216463579	0.0	53.0	53	1.2941617065219346	1		24994.13153153154	24943.0	18190.0	35164.0	1.3871743E7	2760.1398016306134	-0.9809424795341353	-932.210765600277	-0.001036863158041812	0.002329445806828541	1.3264905314025772	1.2750932941699316	-1.4835575283390046	1.0403086091564027	5.261710664119029	8.860538341008976	0.8422026598410237	0.9634464751958225
ID84337	84337	2	1.0	41.379115732024594	15.710665006993931	0.0	164.0	164	1.2994118769904188	1		24905.114695340508	25048.0	15309.0	32810.0	1.3897054E7	3127.508117419254	-0.9810609778381604	-825.0087330573375	-0.0017113611257630707	-0.0011532507486960613	1.3479117210586977	1.2772040776775648	-0.19964135573710598	1.0553612728121773	5.30448879959967	8.614012050640598	0.8983435434162901	0.9695916594265859
ID54641	54641	2	1.0	37.18217309901046	15.242361052631233	0.0	25.0	25	1.3213493004897108	1		24931.03979238755	25029.0	16652.0	34075.0	1.4410141E7	2984.99737482351	-0.9810112488323489	-862.9865316103252	-0.015618106368420273	0.04141280995883592	1.5589974216541274	1.162797586161963	-0.8816279221579064	1.3407298400058587	5.485107593851283	10.85896587180279	0.5845451729746027	0.8541820873427095
ID87669	87669	2	0.9866012334823608	34.309166071783515	20.080065568754065	0.0	179.0	179	1.3069582233926005	1		24901.28900709218	25152.0	16615.0	32137.0	1.4044327E7	3007.0933393387168	-0.9810361578281249	-856.7687112865451	-0.005776173058534647	0.008127003700516427	1.3758451773597538	1.260818119555487	2.4507299690577167	1.0912320786163991	5.366279439738388	8.483546288572729	0.936975597803696	0.9860262008733625
ID91257	91257	2	0.9727270603179932	36.603782834478004	18.929677576617006	0.0	195.0	195	1.2114363528435605	1		25221.958847736623	24711.0	20054.0	39789.0	1.2257872E7	3597.845067859874	-0.9807578263058303	-714.618084740835	-0.03653313652635095	-0.1404828598815668	1.5750032027277716	1.0976876341757045	1.3903123053018243	1.4348373377736934	4.6105323795803645	16.484895289762182	0.2132006648294997	0.7142857142857151
ID64888	64888	2	1.0	40.1070361631117	16.283296831660294	0.0	74.0	74	1.2924069101805495	1		24978.706521739125	25092.0	15577.0	34218.0	1.3788246E7	3128.577939672192	-0.9810971802080531	-828.7783467989924	-0.0017327937304763045	0.005211158935959279	1.385856171769275	1.2479427777067444	-0.72158607556373	1.1105125944283794	5.247451285625488	8.48876501543966	0.9151014767301121	0.9787234042553193
ID93307	93307	2	1.0	37.16416116565761	21.450801331923596	0.0	204.0	204	1.3011572261679598	1		24801.622103386846	24997.0	15878.0	32159.0	1.391371E7	3063.4155045255793	-0.980921513657616	-832.5197012357515	-0.0011389690452935865	-8.237753514173618E-4	1.3453015745501051	1.2732547997205443	-0.44410700172554873	1.0565847266747974	5.318748178093228	8.663077268338098	0.8905840578866818	0.967993079584775
ID86139	86139	2	0.9912135004997253	37.86069274153465	19.130161474261303	0.0	172.0	172	1.3127335861392375	1		24998.149384885775	25206.0	16659.0	32558.0	1.4223947E7	3094.3865499078333	-0.9810666025814941	-837.2077322497303	-0.002900528802251729	-6.111433106478026E-5	1.3330018051575876	1.320363614626972	-0.3643981546559845	1.0095717500774861	5.413810701383542	8.751811191583945	0.8882128474418545	0.9644369178662157
ID82299	82299	2	0.9968603849411011	41.03341804260061	16.187507248344613	0.0	155.0	155	1.3401089084486029	1		24903.84940778343	25154.0	16883.0	32521.0	1.4718175E7	3127.8157114416404	-0.9812251179598279	-832.2365023579737	4.769083657404235E-4	-0.001392710905517563	1.4299575947810073	1.278259699044024	1.9427754226796004	1.1186753332287906	5.6419607572803	8.995433496511705	0.8761848322998552	0.9689795918367342
ID75131	75131	2	0.9937110543251038	41.07300096117697	16.339857400090114	0.0	123.0	123	1.3287710658854741	1		24887.449225473298	25156.0	16663.0	32486.0	1.4459608E7	3144.525682601144	-0.9812275906176412	-827.3799099297038	-0.002809738669941642	0.010737982406169518	1.4046343965950638	1.2896597144242206	-1.2352436742045123	1.0891511775431202	5.546898233989976	8.655482381715062	0.9304167254442209	0.9848101265822783
ID59002	59002	2	0.9909386038780212	40.59256353114791	16.256121360744395	0.0	46.0	46	1.2959141266970975	1		24946.45225225227	25255.0	16421.0	32324.0	1.3845281E7	3019.8261191140723	-0.9811244649167721	-858.7795287045703	-0.006607885931661687	0.0045012003530281695	1.3775618378311991	1.2476407745182567	-0.361541185471271	1.1041333899680443	5.275970042612584	8.573066296743951	0.9020691291691306	0.9685863874345554
ID57722	57722	2	1.0	39.13548444525898	16.27015703185369	0.0	40.0	40	1.249552717573153	1		25057.235976789172	25074.0	15780.0	34868.0	1.2954591E7	3095.7768086311057	-0.9810821489430802	-839.5123472107019	-0.014331875245065915	0.021811300112976145	1.3292181488395993	1.1887245205064856	-0.8600785262845202	1.118188550761326	4.905226201780351	8.797505345145192	0.7964340601349789	0.946788990825688
ID78458	78458	2	1.0	41.04350140464067	16.3415589072119	0.0	138.0	138	1.3321825504881402	1		24854.205782312925	25151.0	16757.0	32349.0	1.4614273E7	3164.8628687550477	-0.9810726998837643	-814.118288175888	0.004335517238791171	0.006473783915734616	1.3972903976593112	1.2997794505929443	-1.2585937164415442	1.0750211484124352	5.575416990977076	9.078112215228058	0.8501511070771003	0.9614754098360656
ID76666	76666	2	0.996819257736206	41.05722771858619	16.38237805726157	0.0	130.0	130	1.3418013219730547	1		24859.543624161106	25082.0	16595.0	32773.0	1.4816288E7	3144.2784361134454	-0.9810013461870917	-816.4863413723164	0.003319356943132641	-0.008621928773435	1.4295492886698995	1.2945967440045407	-1.1890594393510536	1.10424291988246	5.656220135773844	9.095662394706702	0.859147049876093	0.9643435980551051
ID51325	51325	2	0.9847931265830994	38.88674074493442	15.02125884945004	0.0	8.0	8	1.2723500861929988	1		24830.973684210494	25154.0	15993.0	31776.0	1.3210078E7	3072.2431022227906	-0.9812248326579849	-844.7980090431831	0.009620330906165729	0.0019046136650586406	1.3364948424221925	1.2496376091024943	-0.6494137599600648	1.0695059373109619	5.08584499603195	8.510352668971159	0.8824251320574218	0.9753874202370093
ID72831	72831	2	1.0	40.735411027502224	16.54366274088414	0.0	112.0	112	1.3338850208958872	1		24955.073253833052	25317.0	16500.0	32582.0	1.4648628E7	3164.9753499220938	-0.9810858533019906	-817.972632064682	-0.0048948051432956535	0.005018619442571341	1.4156610765861606	1.2707590932832922	-1.1232635737194219	1.1140278940900445	5.589676369470633	8.88025583354971	0.8907289598965891	0.9694971145919208
ID80254	80254	2	0.9968518018722534	41.003258872342855	16.194329400400587	0.0	146.0	146	1.3299091997694088	1		24941.528301886803	25218.0	16900.0	32602.0	1.4540911E7	3153.442553291942	-0.9811311325776652	-822.5254738060014	8.016004270295681E-4	-0.0048848037944620075	1.3970318864145546	1.2819487151278348	-1.1556761436313026	1.0897720555656112	5.556404486319014	8.971568898398804	0.8674948873260188	0.9661157024793383
ID53631	53631	2	1.0	38.04438754332016	15.86339833966264	0.0	20.0	20	1.2959141266970964	1		24862.97833935022	25044.0	16167.0	33362.0	1.377409E7	3291.1627431747597	-0.9811045714690062	-784.4989068824535	-0.0063949491669459575	0.00678311405221878	1.3604817364180084	1.268072829014609	2.435017100072568	1.0728735016546393	5.275970042612575	8.532107568289938	0.9107507564104629	0.977112676056338
ID61569	61569	2	0.9919741749763489	38.99607523156519	16.13962015892186	0.0	58.0	58	1.290063468705575	1		24976.05464480872	25304.0	16418.0	31578.0	1.3711854E7	3085.131061217936	-0.9810755726269492	-839.3825349874836	0.006883937353498219	0.0034202940076190993	1.3611397674964354	1.2445589730672528	-0.5809542199663071	1.093672374674111	5.22843878096743	8.31727025817932	0.9497739730317557	0.9883198562443845
ID82050	82050	2	1.0	41.027748446952025	16.222519531118337	0.0	154.0	154	1.313309725550841	1		24902.080843585238	25169.0	16676.0	32531.0	1.4169284E7	3196.9382630162445	-0.9810674794579356	-807.2756035621545	0.005072732251346275	0.00637263513096626	1.381767050090323	1.2662833049107642	1.7884266711667063	1.0911989795109056	5.418563827548052	8.836572678648482	0.8720198077403652	0.9628378378378373
ID66948	66948	2	1.0	39.578048965958295	15.942046070547834	0.0	84.0	84	1.2929921069097357	1		25023.3206521739	25256.0	15112.0	33186.0	1.3812873E7	3394.5067340890596	-0.9809694824910097	-759.9817450467818	-4.980431703655825E-4	0.003562663901116898	1.3791305325341159	1.2253330076081534	-0.7320199434441086	1.1255148796049939	5.252204411789997	8.535166740136315	0.9059984708040822	0.9778761061946903
ID67974	67974	2	0.9887735247612	40.27571185403179	16.976783702021006	0.0	89.0	89	1.2847750969927234	1		25014.852941176465	25217.0	17179.0	32629.0	1.360808E7	2902.7696288077564	-0.9811144168110919	-895.3743239252383	0.007938868539363266	0.0032308533342248957	1.3473165486603949	1.2614233500358445	1.5172344750512423	1.068092285291936	5.185660645486787	8.564880764768374	0.8883238330265242	0.9723707664884138
ID52106	52106	2	0.988749086856842	39.00827984447766	16.65790991218603	0.0	12.0	12	1.3115805480720952	1		24919.644991212648	25208.0	16549.0	31851.0	1.4179278E7	2991.3149265739403	-0.981098692772299	-864.8296373836484	-0.0076459922589073035	-0.0029956926119917445	1.3750858018846517	1.272159924079011	-1.1807777498942846	1.0809063985254486	5.404304449054519	8.73869978115918	0.8893158487958874	0.9751286449399654
ID91021	91021	2	0.9760730266571045	36.80298870609756	19.141475197343105	0.0	194.0	194	0.9661783835762903	1		25688.696078431363	24497.0	20712.0	38244.0	7860741.0	4059.9164469862126	-0.9802612718356558	-628.4599972513365	0.006459803775006589	0.0061158019796807815	1.0338970806472945	0.9250009428889613	-1.2718418063277077	1.1177254343311576	2.9326788435062743	6.637494009910494	0.8365002707762882	0.9477726574500769
ID73871	73871	2	0.9963840246200562	40.953703865933356	16.30861559541828	0.0	117.0	117	1.3321825504881402	1		24932.66153846152	25240.0	16932.0	32687.0	1.4585607E7	3161.22149125215	-0.9810674956927483	-817.3998133036375	-0.0025750872483097445	-0.0043394369575546045	1.4172016289587466	1.2732858376618383	-1.1679389914774623	1.1130270886866878	5.575416990977077	8.951262814886158	0.8744170179903911	0.9654320987654319
ID71566	71566	2	1.0	40.631905662339975	16.680849646143788	0.0	106.0	106	1.3293402546311714	1		24993.77435897437	25297.0	16467.0	32829.0	1.4621358E7	3188.309970744202	-0.9811121587500473	-814.3997601082301	-0.0016649851492020955	-0.006511183312973	1.411197727266897	1.2675495831162906	-1.2729807244305924	1.113327435915718	5.551651360154507	8.91832823711376	0.8771323809714662	0.9741451209341115
ID55439	55439	2	1.0	36.57917931755102	14.973925445417063	0.0	29.0	29	1.3608349155190502	1		25102.597381342053	25472.0	16504.0	32286.0	1.5337687E7	2999.07759342818	-0.9809812847919807	-863.4565747637179	0.005195659565484547	0.05094329997013102	1.5413157388017977	1.2676682730351796	-1.2898943730632462	1.215866778073907	5.817826425367379	11.402917333202875	0.5622619212326163	0.8780487804878053
ID89234	89234	2	0.9950401186943054	37.41197879821415	21.191066497250965	0.0	186.0	186	1.298829572736671	1		24835.207513416808	25025.0	16513.0	31544.0	1.3882881E7	2887.291698930067	-0.9810431341008184	-890.2842520455949	0.009340513689081224	9.118509916619734E-4	1.3220143477134312	1.2956973495134878	0.7227176901955641	1.020311068946637	5.299735673435168	8.62527229579248	0.895196642504835	0.9712543554006972
ID56468	56468	2	0.9968646168708801	37.996135708051796	16.220884527414885	0.0	34.0	34	1.3344520283692711	1		25098.391822827944	25273.0	15859.0	33308.0	1.4732756E7	3052.164004837304	-0.9810112068101654	-849.6589344335724	-0.014434124905636671	0.012259572808514071	1.5325295562322034	1.1944033817031754	2.776662918525336	1.2830921108469004	5.594429495635136	10.371138806390219	0.6536011012742017	0.9124031007751926
ID52885	52885	2	1.0	39.4156767438649	15.135678083628846	0.0	16.0	16	1.3242087483274183	1		24847.45768566497	25103.0	15314.0	32895.0	1.4386678E7	3148.1970612603322	-0.9811284108171352	-820.6678578838544	0.004153030858407378	0.002343503899447011	1.3598215326220209	1.2991862186302257	-0.8728984818084332	1.046671765080548	5.508873224673859	8.854951225336661	0.8828771876832011	0.9731318219983204
ID78230	78230	2	0.9968525171279907	41.03403043230496	16.369053029974168	0.0	137.0	137	1.3310463604729168	1		24861.264957264975	25159.0	16795.0	32803.0	1.454384E7	3181.3167208956165	-0.981102440741017	-811.43726722611	-0.0045082744013488964	7.637445494874718E-4	1.3947324634597884	1.2820666243592314	-1.129804821250538	1.0878783028587666	5.565910738648047	8.968106917135172	0.8696500909986619	0.968569065343258
ID76438	76438	2	0.9937148690223694	41.09085214982949	16.376377112128225	0.0	129.0	129	1.3355853211666224	1		24865.92699490663	25128.0	16747.0	32917.0	1.4646031E7	3155.9048870689708	-0.9811068855633494	-818.3206537001678	-0.0019153507377995913	-0.008351555233866203	1.3869000945553944	1.3075490042053544	-1.1769334105479232	1.060686895936466	5.603935747964168	8.80164955149401	0.9090229878937913	0.9768019884009945
ID87449	87449	2	1.0	35.17907425647985	20.16805961974887	0.0	178.0	178	1.3092714255979603	1		24986.33568904591	25107.0	14266.0	34377.0	1.4142266E7	3409.306080543403	-0.9809888234980767	-756.347957689025	5.777368915138215E-4	0.004317537216557414	1.4042249903500594	1.239933941373808	2.4286755693517144	1.1324998401077901	5.385291944396439	8.51519043618196	0.9333195991167417	0.985217391304348
ID72604	72604	2	1.0	40.758733588835	16.53148318949014	0.0	111.0	111	1.3293402546311717	1		24959.186963979446	25291.0	16710.0	32544.0	1.4551206E7	3181.500491760729	-0.9811018495307126	-814.5602764430861	-0.006676143848152983	0.005093989964565576	1.3973355628165192	1.2921714759877498	-1.1542053988977523	1.0813855504343035	5.551651360154509	8.966079677567079	0.8678144175769207	0.9733333333333334
ID60318	60318	2	0.9957399964332581	40.775333180306326	15.787974906999832	0.0	52.0	52	1.2519719893784476	1		25021.970986460365	25018.0	17428.0	33892.0	1.2936359E7	2864.027490477501	-0.9810166359782755	-902.978741479799	-0.0039005803590982523	-0.011862490889562888	1.2730574247677913	1.2602681370742481	-0.950980440574254	1.0101480687460955	4.924238706438412	8.710711428000181	0.8155333181269275	0.9664179104477612
ID80030	80030	2	0.9936879873275757	41.00825893996044	16.28336470141345	0.0	145.0	145	1.3184836512685412	1		24904.815008726	25151.0	16751.0	32639.0	1.4270459E7	3201.791174945075	-0.9810839631101329	-806.856565083352	-0.0013207633369411646	-0.0012923207492340728	1.4146803990861188	1.2606286578264603	-1.2659722574737131	1.1222023157281464	5.461341963028696	8.659570477170458	0.9152010981745583	0.9795396419437336
ID57505	57505	2	0.9848310947418213	38.306102758795866	16.653409038200934	0.0	39.0	39	1.2818276852254509	1		25038.214285714294	25192.0	17124.0	33607.0	1.3670865E7	2937.579913237755	-0.9811870313351879	-889.0744401494209	-0.01103639274497184	-0.0034759008425540084	1.383227873063175	1.2098779045676824	-0.6774000810661648	1.1432788943752425	5.161895014664198	8.814034495833567	0.8349674387613438	0.9593639575971737
ID90787	90787	2	0.9804100394248962	36.25336192896003	17.873039629061168	0.0	193.0	193	1.1192572162429077	1		25370.95157384988	24873.0	20175.0	37976.0	1.0478203E7	3761.2370586339603	-0.9806316589509988	-683.0453384282165	-0.014644165119277951	0.005650718678436899	1.4175355681164947	0.8967257535294069	1.1893755253945781	1.5807905176551937	3.935588464219106	10.620899726132883	0.43842663044620683	0.8329979879275653
ID58786	58786	2	1.0	40.17436090995244	16.18812223019329	0.0	45.0	45	1.2616026850650461	1		24974.074427480904	25171.0	15908.0	33112.0	1.3086415E7	2993.7293739146894	-0.9810650015271997	-864.4489822022541	-0.006188012342491144	0.012003223581517435	1.3396236089923728	1.2156878320914755	2.687373887756277	1.1019470407034326	5.000288725070662	8.297544986868033	0.9126530606260317	0.9767873723305476
ID74917	74917	2	0.9936989545822144	41.0492420974981	16.31071536013173	0.0	122.0	122	1.3247798972641873	1		24917.71626297578	25179.0	16987.0	32939.0	1.440244E7	3194.538643204048	-0.9811610142468598	-812.4803226947354	-0.00596079521836751	0.006570476542505627	1.3913647346495386	1.2863016022988176	-1.173936629731071	1.0816784587401251	5.513626350838369	8.818049140083165	0.8910501877196505	0.9707112970711295
ID61351	61351	2	1.0	39.30162762146652	15.291109329301062	0.0	57.0	57	1.3133097255508426	1		24967.45709281964	25116.0	15693.0	33678.0	1.4256418E7	3164.675860372736	-0.9811595913321043	-821.7210422667914	-0.002035356114404032	-0.0018174952253403919	1.3593243512303885	1.2975450868074836	2.98230591959487	1.0476124221431937	5.418563827548064	8.732678110743885	0.8928924547644594	0.9652836579170198
ID81833	81833	2	1.0	41.02511460004432	16.212647730730072	0.0	153.0	153	1.3333177722966023	1		24928.257240204457	25210.0	16731.0	32536.0	1.4632887E7	3167.087190131023	-0.9810640629722994	-815.5910670441141	-0.009067674448481984	-0.0052113161094015995	1.3984673589173149	1.2939323306420676	1.9568979174390242	1.0807886361594934	5.584923243306108	9.118436276902	0.844085301802125	0.9576202118989396
ID64680	64680	2	0.9954438805580139	40.54944635486693	16.62807500344632	0.0	73.0	73	1.2573983321224134	1		24986.860153256715	25169.0	16067.0	33605.0	1.3043141E7	2917.1301882342946	-0.981096981370786	-889.1328321741613	-0.008442580211081454	-0.012164296756986322	1.3055690294950444	1.2530797574292591	1.783553508820677	1.0418882132239284	4.967016841919058	8.40228737134764	0.8841184112514858	0.9613615455381782
ID93096	93096	2	0.9901002645492554	37.883534996113404	20.768256492778917	0.0	203.0	203	1.2379966155341504	1		24805.664705882344	25074.0	16716.0	32204.0	1.2650889E7	2804.4013238471935	-0.9809710140018785	-911.971422882639	-0.00829565568123786	-4.754144580563365E-4	1.3217390756386591	1.185126123053225	2.965100198372869	1.1152729232172183	4.814916804654549	8.241589224343887	0.8907928492086639	0.9693779904306226
ID50346	50346	2	0.9688584804534912	37.67094688568352	13.307418137792396	0.0	3.0	3	1.2592019166001769	1		24866.944866920127	25137.0	17092.0	31618.0	1.3080013E7	2641.0004653363717	-0.9809941290377361	-971.991755696632	0.005872675525733142	0.008208044051562774	1.3617396991163035	1.1990533153206444	-1.0444778339369896	1.1356790242076553	4.981276220412604	8.247549916187479	0.920238891076046	0.9831144465290804
ID54443	54443	2	0.9918317198753357	36.63837959531318	15.545041535801207	0.0	24.0	24	1.3287710658854741	1		25247.97264957267	25751.0	16707.0	31937.0	1.4770064E7	3038.0825484453985	-0.9809562226413429	-856.1571100996979	-0.014260497361226159	0.036960219588596695	1.4420647393656065	1.2721879453892027	-0.752195784800397	1.133531208648918	5.546898233989976	9.744208530752553	0.7341197756349161	0.9254559873116576
ID67756	67756	2	0.9757305383682251	39.72997744461865	17.046489748158347	0.0	88.0	88	1.2865403029046507	1		25018.20000000002	25358.0	17109.0	32153.0	1.3634919E7	2835.7873599293894	-0.9810607263855932	-913.9974108362126	0.0013697490582906039	0.0032490376374278125	1.3425263023623146	1.2593238035403909	-1.4750237078928101	1.0660691861680158	5.199920023980322	8.479226571298884	0.9088538430790856	0.9715808170515097
ID85935	85935	2	0.9889426231384277	37.65779512955361	18.904945548268973	0.0	171.0	171	1.3034807230653156	1		24945.966192170796	25130.0	16529.0	32378.0	1.4019633E7	3104.414405199714	-0.9810491864744451	-831.9812882575527	-0.00451620954919377	0.008156008319303592	1.3321191515392545	1.3050504523844046	-0.6370307740333195	1.020741496319467	5.337760682751296	8.430782193236254	0.9436984098723067	0.9876868953386105
ID78001	78001	2	1.0	41.04586084599337	16.38378362590058	0.0	136.0	136	1.3395442954433652	1		24869.05892255893	25135.0	16656.0	32506.0	1.4772221E7	3154.8963238746037	-0.9810726325896197	-817.1752478895727	0.001101065974589005	0.0017404749539460893	1.3865182718658031	1.3098860555490541	1.9696793946658269	1.0585029636678036	5.637207631115784	9.018296677353414	0.8710134444391925	0.9673735725938004
ID89010	89010	2	1.0	37.536568734355164	21.18898165324175	0.0	185.0	185	1.316761268232437	1		24815.043554006992	25006.0	16113.0	32393.0	1.4243835E7	3088.1615517130003	-0.9810708328637118	-832.9403179396495	-0.004661719872033138	0.013457862622577107	1.3779797098961002	1.2985894463006988	-1.1395021243310122	1.061135768368949	5.447082584535162	8.513965336031491	0.9443001713539514	0.9870801033591734
ID70071	70071	2	0.9776831865310669	40.59489812426448	14.960360998452389	0.0	99.0	99	1.2120606437135701	1		25056.34020618554	24729.0	19940.0	38501.0	1.2152325E7	3375.000826099066	-0.980967144872966	-765.2868826671823	0.07061826821315108	0.03215497945629704	1.2642005226781245	1.1809309703598785	0.48154166826395545	1.070511786385677	4.615285505744887	13.030200132662904	0.34159087736011196	0.8207945900253594
ID51126	51126	2	0.9812055230140686	38.09444489427265	14.436322925944516	0.0	7.0	7	1.2628013577202954	1		24855.733840304147	25091.0	16356.0	31351.0	1.3074116E7	3002.800841353552	-0.9811714679851736	-862.6974335481315	-0.0014052829173678994	0.010350106417732473	1.3400717923652563	1.2103619613602892	-0.5516264943285752	1.1071661495865173	5.00979497739969	8.431711312397473	0.8855199701774447	0.9705340699815841
ID71352	71352	2	1.0	40.6614547287152	16.69952159993855	0.0	105.0	105	1.3412374214135976	1		24910.05042016805	25248.0	16152.0	32689.0	1.482148E7	3150.8003516629515	-0.9810564959636845	-818.8746369570935	0.007556753017603369	0.008001665591232141	1.3882062745533779	1.3196897628598423	-1.5278881997565847	1.051918650596377	5.6514670096093385	8.702849175744781	0.9376659524276737	0.9859038142620229
ID79803	79803	2	1.0	41.00026146030025	16.292977317778128	0.0	144.0	144	1.327631956318291	1		24845.123924268493	25080.0	16550.0	32406.0	1.4435017E7	3183.114427259894	-0.9811059717080014	-810.6068506487287	0.007065898112460005	0.0031859169890716306	1.38524159420835	1.2983642421847448	-1.3441769834472659	1.0669129272055564	5.537391981660951	9.098564247931396	0.8405613161576456	0.9580592105263156
ID87230	87230	2	1.0	35.965777153354274	19.704845188152085	0.0	177.0	177	1.3023194927919914	1		25013.884341637	25116.0	15051.0	34337.0	1.4057803E7	3305.3069064698943	-0.9809856678598694	-780.8739384982017	-0.0061533100739577335	0.0029753130360888717	1.3763866441438686	1.2486451894595318	2.3772101688387197	1.1023040458271647	5.328254430422266	8.815616900119805	0.8615676844613197	0.9672131147540987
ID90561	90561	2	0.9739804267883301	35.87596433955671	18.72278544271235	0.0	192.0	192	1.2818276852254522	1		25033.142329020364	24619.0	19567.0	38979.0	1.354293E7	3480.5311248696535	-0.9810174220407596	-743.3979693474234	-0.042969198323495356	-0.0935286603578004	1.655894773018524	1.0946224583959536	1.67396113931277	1.5127542471995796	5.161895014664209	13.78380095128335	0.34141377967748765	0.7818574514038878
ID92864	92864	2	0.9582880735397339	38.133535459534905	20.038429794608817	0.0	202.0	202	1.2392181221120422	1		24827.039447731775	24899.0	17579.0	32162.0	1.2587309E7	2515.8030327564543	-0.9810668010788545	-1022.7108782203928	8.45808011663087E-4	-0.004497937503560062	1.3320427091699467	1.1644516293644238	-0.4030298205817583	1.1439227491974027	4.824423056983572	8.583657430171838	0.8228307148451752	0.9477124183006537
ID76224	76224	2	0.9968326687812805	41.09218556552516	16.382510583186875	0.0	128.0	128	1.328201633219134	1		24877.365979381415	25169.0	16596.0	32561.0	1.4478627E7	3176.5401774917405	-0.9811715793102935	-816.2272782411702	-0.003843629285034375	0.0015875018592564235	1.396355050539898	1.2920413614756925	-1.140148746948094	1.0807355648003905	5.542145107825461	8.62410488229998	0.9363963182600749	0.9847972972972973
ID55233	55233	2	1.0	36.478857341330496	14.996001448811308	0.0	28.0	28	1.3959590102851054	1		25095.052877138398	25445.0	16631.0	32667.0	1.6136119E7	2968.227558379098	-0.980884680380901	-867.6754415138034	0.003780205749006775	0.06502311038967958	1.6302408981745582	1.27679395537233	-1.2149064329928894	1.276823790804334	6.122026499896392	11.470011807967001	0.5847595715135292	0.8598130841121492
ID66755	66755	2	1.0	39.74613225309774	16.20597496434194	0.0	83.0	83	1.2906497279808724	1		24964.617059891105	25048.0	15936.0	33929.0	1.3755504E7	3128.511651423125	-0.9810671139152993	-826.9876497303136	-5.866933552063746E-4	0.01053990117769534	1.3693439532395115	1.2309860882741697	-0.6609307126873599	1.1123959614842749	5.233191907131933	8.519425804153327	0.906057740976765	0.9760638297872342
ID65731	65731	2	0.9590557813644409	40.697000431211755	15.8131215440105	0.0	78.0	78	1.256194503859708	1		24944.789272030655	25012.0	18330.0	33356.0	1.302118E7	2631.8451045160164	-0.9811108827923943	-984.5911803774766	0.003274796767620178	0.011227977284851049	1.3210178350243413	1.2023314832559548	-0.7773687256164974	1.0987135024086534	4.957510589590025	9.050817859286898	0.7604976288370947	0.9464609800362972
ID73666	73666	2	0.9937252402305603	40.96449528887858	16.313929663431136	0.0	116.0	116	1.3372834595780674	1		24928.40476190476	25189.0	16893.0	32844.0	1.4657902E7	3152.4636145401296	-0.9811873094700571	-824.8508224132594	0.00919959707681673	0.0027103875875375753	1.4108242472192776	1.2874506699518695	-1.179624028054416	1.0958278092876523	5.618195126457721	8.800978438394308	0.9114750155011658	0.9809128630705395
ID63427	63427	2	0.973859965801239	38.579023417519416	17.579464770307	0.0	67.0	67	1.2723500861929986	1		25060.16417910448	25326.0	17332.0	31941.0	1.3432248E7	2707.8217391707453	-0.9810000639224936	-955.6761170529727	-0.005296672648066217	0.00413801477412948	1.3577066527561261	1.2142872812004162	-0.7138870609081245	1.1181099182838585	5.085844996031948	8.519590707173737	0.8805124914851105	0.9630963096309632
ID81605	81605	2	1.0	41.028697919416715	16.225888197485265	0.0	152.0	152	1.3372834595780674	1		24939.813874788466	25233.0	16636.0	32609.0	1.473943E7	3152.2000843979354	-0.9810886562208866	-820.9095198697637	0.0021480223003518205	0.0018129528110461392	1.4161386953627515	1.2811259850632186	1.9009473361990175	1.1053859744269183	5.618195126457721	8.917712454569516	0.8877685450561513	0.9760528488852189
ID53444	53444	2	1.0	38.345680467654084	16.147115656826564	0.0	19.0	19	1.2729445034579367	1		24842.791433891995	24962.0	16153.0	33604.0	1.3340579E7	3105.100881217617	-0.9810956225460135	-830.4311517868796	-0.005098654109850914	-0.006537102766789787	1.3258231453959897	1.2477018724520927	-0.6475650148340925	1.0626121308853742	5.090598122196458	8.634425148395739	0.8580484656546167	0.9666064981949459
ID60101	60101	2	0.9858959913253784	40.52330019756698	15.899393971021924	0.0	51.0	51	1.247128752695837	1		24981.128654970747	25021.0	17618.0	32875.0	1.2815319E7	2754.130820633903	-0.981042067522932	-938.7590673348978	-0.007695661637266896	-0.007231605778443641	1.2931221006103346	1.223416080861505	-0.7194068126041103	1.0569765436626792	4.886213697122287	8.685230363534899	0.8139910632791811	0.9536178107606677
ID51912	51912	2	0.9841789603233337	38.328421513001125	16.559753841806373	0.0	11.0	11	1.2918214483565404	1		24885.33454545453	25211.0	16552.0	31692.0	1.3686934E7	2946.610901990583	-0.9811000180854326	-876.8041223252651	-0.007690537419472544	0.006792684391699552	1.379034148866831	1.2384691720964052	2.2940207703657367	1.1134989710987202	5.242698159460969	8.865488470907653	0.8382226267253143	0.9566348655680835
ID56267	56267	2	1.0	38.218508926628665	15.51192660977304	0.0	33.0	33	1.3011572261679587	1		25060.22980251348	25244.0	14975.0	34118.0	1.3958548E7	3546.805236539601	-0.9810218117189093	-730.4687081816	-0.0015167728995224517	0.00867039258363315	1.3836043613710292	1.2529085030368186	-0.935339501583778	1.1043139686716372	5.318748178093218	8.366239500144966	0.9549017885076486	0.9893899204244035
ID88781	88781	2	0.9927237629890442	37.64002626085773	20.913041531765607	0.0	184.0	184	1.2883030901706816	1		24847.125226860266	24956.0	16321.0	32253.0	1.3690766E7	2856.8070066738183	-0.9809914432026353	-897.7208593314907	7.584164852186759E-4	0.0027582854064127343	1.3299871885446437	1.2701120133004458	0.23601641377161203	1.047141649411385	5.2141794024738815	8.428738616261125	0.9222967143174934	0.9759786476868332
ID85709	85709	2	1.0	38.48800119984189	18.05963534060068	0.0	170.0	170	1.3121571937574927	1		24962.243432574436	25255.0	16455.0	33203.0	1.4253441E7	3106.745404608764	-0.9810535527595986	-832.0949287814966	-0.013773573717799442	0.005248451705460186	1.3665502501611613	1.2944770576378892	2.1413232681287004	1.055677458397593	5.409057575219025	8.665878029610385	0.9051203387568162	0.9734816082121471
ID58573	58573	2	0.995469331741333	40.050416943213044	16.409883954655186	0.0	44.0	44	1.278281820382255	1		24992.362292051756	25175.0	15648.0	33075.0	1.3520868E7	3035.8635896838423	-0.9810362413274152	-851.7569409644934	0.009593665190478185	-0.008671015664629692	1.3359340449436208	1.2571620709629214	-0.4427731587597484	1.0626585671013475	5.133376257677103	8.351184974600255	0.9249468021907262	0.9773755656108593
ID61134	61134	2	1.0	39.77398315245442	14.657415359363029	0.0	56.0	56	1.3063792828444176	1		24967.48226950352	25119.0	14949.0	34210.0	1.408166E7	3279.2276098602015	-0.9810411901274444	-787.9694041197374	-0.0037341886503676268	-5.847752288971861E-4	1.354572591644718	1.2841201960747264	-0.9142439078548732	1.0548643310691235	5.361526313573862	8.82033841355072	0.8660197758541184	0.9616368286445013
ID57294	57294	2	1.0	38.4232696660527	16.89833729216777	0.0	38.0	38	1.2918214483565402	1		25059.50363636363	25251.0	16518.0	33535.0	1.3782727E7	3067.4374938497567	-0.9810381827300994	-845.3424771000725	-0.009689392854097869	-6.18540200179732E-4	1.335618903283732	1.269031001041419	-0.49049810152552664	1.0524714543519176	5.242698159460967	8.498468927890533	0.9121858620390313	0.9769707705934458
ID83665	83665	2	0.9841994047164917	41.529721533515946	15.197775963807056	0.0	161.0	161	1.2651952960922668	1		24866.714555765604	25066.0	17430.0	33409.0	1.3154492E7	2819.1846983557202	-0.9810591105368055	-913.7337802688562	0.005756337330823858	0.004070241336424302	1.3221452699134666	1.2233598546652984	-1.3449251931232231	1.0807492700299497	5.028807482057753	8.343565067350088	0.9077610821286295	0.9796296296296297
ID74705	74705	2	1.0	41.00882779755358	16.33425713793263	0.0	121.0	121	1.3293402546311703	1		24910.390034364264	25212.0	16884.0	32458.0	1.4497847E7	3154.385047297348	-0.9811108876643785	-820.3560091083056	0.006162432392568044	0.0018192120626488197	1.406745774182866	1.2850943249799407	-1.4301706616266185	1.0946634397477586	5.551651360154497	8.689868034414413	0.9238589840453845	0.9774058577405857
ID72403	72403	2	1.0	40.733129989808575	16.548915070720373	0.0	110.0	110	1.345179761198966	1		24934.12353923205	25260.0	16436.0	32683.0	1.493554E7	3136.7165375415175	-0.9809613885698544	-819.1538415345451	2.798329504657869E-4	-0.006149242583904887	1.4253022796814554	1.2936067246857468	-1.2792916871924074	1.101804940004236	5.684738892760953	9.115604609493955	0.8597049496256145	0.9660743134087235
ID77778	77778	2	1.0	41.03415730132636	16.395594889673493	0.0	135.0	135	1.3401089084486029	1		24898.7234401349	25178.0	16779.0	32778.0	1.4764943E7	3151.5446638085336	-0.9811507418746828	-822.4795062974957	-0.0068496216327827725	1.2858689374644003E-4	1.386861944314435	1.3223482859113354	2.0797599661237123	1.0487871910074267	5.641960757280301	9.023054695306653	0.8708287230853536	0.9721539721539721
ID52694	52694	2	1.0	39.08116263243265	15.921653651725622	0.0	15.0	15	1.265195296092268	1		24898.728301886815	24918.0	15423.0	35302.0	1.3196326E7	3136.964399904377	-0.9811048558148621	-824.2572705352665	0.0011208357756887803	0.008512568859472972	1.2997613070740763	1.242085270095	-1.0790907944422268	1.0464348449882712	5.028807482057765	8.658393357548253	0.8429469611127778	0.9531531531531536
ID64471	64471	2	0.9923531413078308	39.91572383657091	16.479505844122034	0.0	72.0	72	1.2964977403842795	1		24916.406810035856	25080.0	16276.0	32911.0	1.3903355E7	3079.7388912888814	-0.9811178097240484	-840.7566302413927	-0.013412044982718863	7.547048766256017E-4	1.3650134505018348	1.2578598908082845	-0.5126770045907126	1.0851871980946104	5.280723168777092	8.533983200278865	0.9111705992767035	0.975417032484636
ID71131	71131	2	1.0	40.66856940169488	16.704918855226182	0.0	104.0	104	1.3316145766612217	1		24911.524701873917	25303.0	16434.0	32573.0	1.4623065E7	3150.4446054918567	-0.981153729613218	-823.3227168780662	-0.010769799495794567	0.0024495477611035568	1.392996172253303	1.2973528717718898	-1.2967309503899325	1.073721885974466	5.570663864812571	8.909704237625775	0.8818409099833711	0.9840470193115033
ID90333	90333	2	0.9821984767913818	37.77200138031735	19.466090046933886	0.0	191.0	191	1.2306421151141707	1		25065.578842315383	24646.0	19675.0	39855.0	1.2557855E7	3660.2422062305463	-0.9808464945376801	-701.3756493519301	0.044026134341595004	-0.01423514196636141	1.2699565568260758	1.1831573292919089	-0.15077017775537532	1.0733623714997516	4.757879290680358	11.988479901524421	0.41600164176030224	0.8780701754385964
ID87004	87004	2	1.0	36.79943673015298	19.386772374879477	0.0	176.0	176	1.3046409197552256	1		25010.272241992872	25224.0	16120.0	32252.0	1.4055773E7	2992.229176163856	-0.9810093417252396	-863.5484033868917	0.009689446821906629	0.008594692576757181	1.3752741489784297	1.268033849792851	-0.11541060800703411	1.0845721107548492	5.347266935080311	8.515698593010573	0.9266189244492826	0.9757155247181265
ID75996	75996	2	0.9968433976173401	41.09791602257004	16.354533519614556	0.0	127.0	127	1.3327502822635338	1		24866.212947189073	25110.0	16721.0	32786.0	1.4596467E7	3162.1761905429707	-0.9810781658697523	-815.4436575995963	-0.008622886131978176	0.0044176136771768015	1.3732984373379213	1.3085120773100674	-1.018590472941383	1.049511472726363	5.580170117141589	8.762528924843044	0.9132682802293232	0.9816053511705685
ID79585	79585	2	1.0	41.01706917633875	16.302409286047745	0.0	143.0	143	1.3321825504881402	1		24853.681506849323	25117.0	16763.0	32668.0	1.451455E7	3163.64214103007	-0.9812091014756001	-820.4410715371893	3.101523901074549E-4	0.0033961135432993236	1.4169897387016621	1.2832539109196512	-1.1309754122462035	1.1042161856231307	5.575416990977077	8.847938755138255	0.8949587173557385	0.9670239076669417
ID92384	92384	2	0.9872828722000122	35.73396859586709	20.201017069728234	0.0	200.0	200	1.2675847133220637	1		24894.73733583489	25038.0	16267.0	33020.0	1.3268895E7	2897.7884175406502	-0.9809964384893345	-886.9585031498262	0.002768055532230179	0.009000626032660374	1.3573130953766706	1.2048489960190414	-0.7161310579370735	1.1265420810918114	5.047819986715825	8.444207140705062	0.8896024420862262	0.9716376944190299
ID83424	83424	2	0.9936777949333191	41.59535188401179	15.339958391187587	0.0	160.0	160	1.3023194927919899	1		24847.66131907308	25084.0	16558.0	32941.0	1.3939538E7	3016.5210702452023	-0.9811009621328964	-855.2304548570055	0.0017156778926292603	-0.013709482210707927	1.3554739873890258	1.277280705522857	1.375328747644308	1.0612185571488455	5.328254430422253	8.661543766880714	0.8924917500634021	0.975630983463882
ID54241	54241	2	0.9893847107887268	36.644842471825775	15.56561885957801	0.0	23.0	23	1.3276319563182903	1		25166.647766323033	25608.0	16765.0	31783.0	1.4646989E7	3020.6676846783494	-0.9809252132659069	-856.8970022337552	-0.04093439106631607	0.05486948344260795	1.4651669798507225	1.2754713821846104	-0.6617864799346993	1.1487258752455927	5.537391981660946	9.61762377086235	0.7522800824204641	0.9122944400939699
ID67557	67557	2	0.9717128872871399	40.50945786775033	16.8711114856426	0.0	87.0	87	1.270565165857305	1		24997.79588014981	25174.0	18060.0	32766.0	1.3348823E7	2709.4345570007163	-0.9810808306123182	-956.8762426970893	0.007690041446855188	2.499302014375513E-4	1.3318959006870528	1.2436760747089861	1.532272490316474	1.0709347295265044	5.0715856175384095	8.505007052472653	0.8810575344168373	0.9629963898916969
ID81383	81383	2	0.9968407154083252	41.04552664856366	16.22799422134649	0.0	151.0	151	1.3423649856492392	1		24931.776845637578	25172.0	16852.0	32758.0	1.4859339E7	3151.5406735984425	-0.9810367565276563	-818.5269225599299	0.0017265463703419336	0.0038287060522181576	1.4051393862004309	1.3044902154518228	-1.191585023186251	1.0771559414983787	5.660973261938363	8.724634450798385	0.9345584921725767	0.9900249376558603
ID69863	69863	2	0.9590402245521545	40.461077760795696	14.881471391546972	0.0	98.0	98	0.9909165527128454	1		25346.662538699682	24443.0	20520.0	38116.0	8186972.0	3817.839949848685	-0.9807330444481582	-675.8818331761768	0.01496877318620348	0.003941201146670476	1.0752336808776803	0.9668443043800362	2.7297309014952402	1.1121063401900537	3.0847788807707834	6.666896933410912	0.8721404317582614	0.9715568862275448
ID66535	66535	2	1.0	39.81943689351956	14.833654076027873	0.0	82.0	82	1.3196306577066599	1		24953.37543252594	25145.0	15483.0	32495.0	1.4423051E7	3234.9550425681323	-0.981019147000166	-797.3569885138079	-0.001491880622205198	0.007697520510582738	1.3714508368693021	1.2979448466377583	-0.927378997900553	1.0566325991600924	5.470848215357724	8.879007534101236	0.8720385433279376	0.9704890387858348
ID62183	62183	2	1.0	38.218589774125434	16.379015858672147	0.0	61.0	61	1.311580548072093	1		24956.361552028236	25222.0	16714.0	33303.0	1.4150257E7	2983.531995410097	-0.981211816798247	-873.692380796072	0.0028973632645044496	0.006156094885313842	1.3938224114765934	1.263557691842665	-0.4283272669762532	1.1030936066274595	5.404304449054502	9.379374365526825	0.771972677948656	0.9490818030050084
ID85481	85481	2	1.0	39.28222950123855	17.53005765364882	0.0	169.0	169	1.3052206313678196	1		24982.27304964539	25126.0	16121.0	33939.0	1.4090002E7	3211.9734210389524	-0.9810484549139288	-805.2594659113696	0.0013298963608778336	6.778810797320964E-4	1.3326984612206023	1.2946954899911722	-0.8761021727481881	1.0293528258368223	5.352020061244841	8.746994434748787	0.879042547326438	0.9607508532423205
ID50152	50152	2	0.9898219108581543	37.60337107039761	13.575896190643089	0.0	2.0	2	1.2717553910980244	1		24839.766355140186	25135.0	16296.0	30940.0	1.3289275E7	3051.8923796545064	-0.9810163412545252	-841.2103563328715	2.6987401524197345E-4	2.3612267356343207E-4	1.3381884103059738	1.2334828997967153	-0.8765167613806898	1.0848860657302297	5.081091869867439	8.34330192856499	0.9172569076506341	0.9825367647058825
ID59885	59885	2	1.0	40.9871221795941	16.32366666754588	0.0	50.0	50	1.2806468211468574	1		24969.78044280444	25092.0	16141.0	32995.0	1.3533621E7	2968.912476280909	-0.9810644564525189	-871.4993953542385	-0.011241781459822428	0.006764163705298079	1.309198486262935	1.2745004461090705	-0.5038809313037691	1.027224816013046	5.152388762335172	8.806965446032631	0.8347682135354302	0.9635555555555556
ID65519	65519	2	0.9918435215950012	40.4800260699143	16.109616417872402	0.0	77.0	77	1.3046409197552273	1		24958.930604982204	24918.0	17756.0	34182.0	1.4026919E7	2750.49854443655	-0.9810855720193342	-941.3653898523324	0.008318214629291054	0.003972526919994608	1.368230955935236	1.2442760962878305	-0.67687628027177	1.099620060223942	5.347266935080325	9.333910466350995	0.7712842576050759	0.9550084889643466
ID92145	92145	2	0.9707990288734436	34.65467569534864	20.532425727709498	0.0	199.0	199	1.2257145993685177	1		24783.1310483871	25062.0	18068.0	29761.0	1.2292433E7	2539.283512435939	-0.9811203435333804	-1014.3858196850219	-0.0018027372870119658	-6.348168132691128E-4	1.2979082615383832	1.192064811202191	2.461049099167522	1.0887900132119912	4.719854281364231	8.344395613551299	0.8518216666319623	0.9622093023255814
ID73457	73457	2	0.9968322515487671	40.851746946663184	16.443802904951212	0.0	115.0	115	1.3355853211666235	1		24945.21901528016	25275.0	16668.0	32951.0	1.4692734E7	3158.1930058967187	-0.9810644359562727	-818.4608983385215	-0.004662405118455339	0.001355793711710504	1.4097079503852354	1.2933937040450154	-1.1798271518548473	1.0899294978601286	5.603935747964177	8.72385688829597	0.9253072100054816	0.9857859531772573
ID50928	50928	2	1.0	38.39192312869234	13.574954389405109	0.0	6.0	6	1.3115805480720932	1		24924.063380281706	25116.0	14982.0	34120.0	1.4156868E7	3464.2583081527678	-0.9809929940791404	-742.661262006569	0.0087178813641843	0.011004281397696321	1.3745751180668901	1.287078384785915	2.3994278746035373	1.067980889365591	5.404304449054503	8.614881035004517	0.9150632243358237	0.9801724137931035
ID77557	77557	2	0.9956156015396118	41.057166064575604	16.391664753915677	0.0	134.0	134	1.3299091997694086	1		24869.820512820526	25151.0	16750.0	32874.0	1.4548845E7	3179.195825386326	-0.981096761576619	-812.0092887439115	0.0020188232169110237	7.178392567880965E-4	1.386111989114705	1.3006501475331407	-1.3608538466718005	1.0657070171741834	5.556404486319013	8.837757051775164	0.8939631144748592	0.972545757071547
ID63222	63222	2	0.9637171626091003	38.80724504514972	16.748198653596127	0.0	66.0	66	1.2483413234759007	1		24997.959302325562	25266.0	19000.0	30423.0	1.2898947E7	2427.437967029719	-0.98111430602823	-1069.973624916507	-0.004304449161997981	-0.007207680632409211	1.3354519392636819	1.1954317835148334	-0.4646680545579827	1.1171293566724136	4.895719949451321	8.305214378410867	0.8919176055430028	0.9716981132075476
ID60920	60920	2	1.0	39.77001957770974	14.554075312285988	0.0	55.0	55	1.2929921069097357	1		24987.534296028898	25144.0	15155.0	33768.0	1.3843094E7	3203.4899317688883	-0.9809532742972474	-803.4484720676271	0.011824813197131676	-0.002706924742098906	1.3383135992687862	1.2751574638387535	2.599063194929853	1.0495281070934617	5.252204411789997	8.579770638118239	0.8966028769145642	0.9744268077601408
ID74491	74491	2	0.9968310594558716	40.9566151866768	16.32417360988073	0.0	120.0	120	1.3361516071030999	1		24920.666666666646	25195.0	16734.0	32471.0	1.4728114E7	3151.9095727514573	-0.9810222411044149	-817.4286051296913	0.002200149057766265	-0.012952763912645564	1.4211358848469302	1.2905241512246	-1.2343278358427547	1.1012082830828005	5.60868887412869	8.738020385650973	0.9230922532563492	0.985797827903091
ID72187	72187	2	1.0	40.70831716951003	16.609646704732523	0.0	109.0	109	1.3372834595780685	1		24961.204737732685	25329.0	16453.0	32365.0	1.4752072E7	3155.070966519473	-0.9810739190437865	-820.2145007950769	-0.001818643267943794	-0.0044366492865603275	1.4168660089342882	1.2851900336095121	-1.269269364817419	1.1024564242495394	5.61819512645773	8.780984159601935	0.9156305938661305	0.9768595041322313
ID86781	86781	2	0.9860917329788208	37.431708532752644	19.590261171736792	0.0	175.0	175	1.3133097255508428	1		25018.76666666665	25229.0	16316.0	32045.0	1.4260697E7	2922.5383795437597	-0.9810420821499428	-885.9978525576532	9.485565000147162E-4	2.6114823579371284E-4	1.3763396822109595	1.2691157747772062	-0.42304796076134366	1.0844870968943527	5.418563827548066	9.092092704828765	0.8236948431470088	0.9587888982338101
ID55036	55036	2	1.0	36.4695751846549	14.946078524121837	0.0	27.0	27	1.37795995798046	1		25042.423999999995	25368.0	16736.0	32513.0	1.5651515E7	2958.9919077280365	-0.9810695671510345	-877.2065026299458	0.0011814392003866214	0.04932390094813185	1.5581079633396704	1.2843888444973133	-1.322539726344388	1.213112345233336	5.96517333646737	11.317400784779341	0.585247463598516	0.8807017543859652
ID58365	58365	2	1.0	39.75457073137525	16.22267176849877	0.0	43.0	43	1.2883030901706798	1		25038.992687385748	25191.0	15346.0	33713.0	1.3696329E7	3193.295879657568	-0.9809631124444708	-808.0987229224041	-0.001055700344224842	1.0196762012643614E-4	1.3635763920601518	1.2459927615782191	-0.6626657614773865	1.0943694330398814	5.214179402473868	8.772677890514428	0.8513957280053148	0.9597550306211724
ID56062	56062	2	1.0	38.08777260101031	15.734736179473716	0.0	32.0	32	1.3150366292889935	1		25002.228070175417	25213.0	15362.0	33527.0	1.425127E7	3413.9664649002852	-0.9810532119215781	-758.4141441558088	0.0017942845463974936	0.0033857382608286925	1.3619526584920119	1.304713382852807	-0.8615240309437278	1.0438711493202046	5.432823206041597	8.475715816253194	0.9503479955653868	0.9870466321243527
ID74753	74753	3	0.9882218837738037	64.72427562783278	36.513409340145806	0.0	121.0	121	0.924568214017221	1		26143.059859154928	25558.0	20662.0	33122.0	7424629.0	3304.5225578934733	-0.9794983669371877	-755.9497923506076	-0.0141529629031846	-0.00909142186034702	0.9689637141785573	0.9169139013054945	1.6036566640995311	1.0567663035743646	2.6855162829514536	6.4430266522023425	0.8129386992738638	0.9463986599664992
ID64514	64514	3	1.0	63.21610226694052	33.776588059893434	0.0	72.0	72	1.4631638232093458	1		24909.98011363636	24848.0	13588.0	40838.0	1.7536626E7	4054.7264757742983	-0.9809775189344058	-633.6270479523122	0.00787302085861117	0.0037180835131435316	1.6043914726544202	1.3713248220374679	-0.6353434555957934	1.1699572901121047	6.725673522789907	9.897845625320707	0.8627089313369405	0.9705075445816188
ID115207	115207	3	0.9887749552726746	63.176545381176574	37.89505080691879	0.0	299.0	299	1.0320507749644598	1		25053.245014245003	24945.0	14867.0	37834.0	8793689.0	3514.800753112787	-0.9807418370950665	-725.9941423098031	-0.02309006808534178	0.006461015967588936	1.2361689237020472	0.8922472746939155	1.375580801878205	1.3854555331941065	3.346200819819154	8.723269872100728	0.5525902887898192	0.8723667905824039
ID67593	67593	3	1.0	62.11008148555476	35.027257048916674	0.0	87.0	87	1.3856244745513608	1		24788.889763779534	24895.0	14400.0	36511.0	1.5740945E7	3727.278768669518	-0.9810166039051642	-687.3811918438712	7.226358779560593E-4	-0.0027405551846808713	1.4505332939866755	1.3530014297877526	-0.8066946637054473	1.0720855588557825	6.031717102770605	9.288736251788514	0.8784915029524778	0.9694423223834985
ID87049	87049	3	1.0	63.474296297615034	38.828459945166415	0.0	176.0	176	1.387261361683898	1		24633.300314465458	24688.0	11028.0	33692.0	1.5666779E7	3462.532677270389	-0.9809603677319025	-733.0804232738562	0.0052507368397162165	0.02584401920054439	1.490331426844265	1.3208712900601118	2.392490759592731	1.1282942085723138	6.0459764812641374	9.309651789938956	0.8766161003282028	0.971734148204736
ID54281	54281	3	1.0	64.40476025738036	33.0982528706365	0.0	23.0	23	1.384532141331088	1		24979.36435331229	25335.0	14389.0	31367.0	1.5836917E7	3195.9309736050313	-0.9808975854196877	-802.6928357232946	-0.007597803377379712	0.004587828650545059	1.4798812859613228	1.3043399442737411	-0.8570452805291671	1.134582508538695	6.022210850441577	9.187647467171033	0.8965142053284265	0.9738662567255952
ID71176	71176	3	1.0	62.126588958235004	38.45034815767248	0.0	104.0	104	1.4254524706424294	1		24698.86289120715	24582.0	15311.0	36544.0	1.6572937E7	3481.9402078473245	-0.9809409152372041	-730.1741499233599	-0.00311043494382633	-4.956856900344283E-4	1.4933162240523326	1.3899361266140313	-1.1789871735323167	1.0743775886235445	6.383448438944771	9.44117120530822	0.8999398280050706	0.9689754689754692
ID97293	97293	3	0.9905222654342651	65.56224824222141	34.50545979920921	0.0	221.0	221	1.0023024095386455	1		25227.81981981981	24525.0	19158.0	33572.0	8400864.0	3527.540998706861	-0.9804612322194798	-717.7461986751114	-0.0033104543706828984	0.00402758465071278	1.0518832400470253	0.9814832324969649	-0.6003402032752574	1.0717281816123925	3.1560757732385265	7.286362028324841	0.7470261317475121	0.9458689458689462
ID83468	83468	3	0.9921309351921082	63.63201134102416	35.5048137465046	0.0	160.0	160	0.9237496497009068	1		25655.996428571427	24074.0	20237.0	39467.0	7183679.0	4293.707025160001	-0.9802277337669195	-592.4572396610366	-0.007094797340408756	0.010350309025939239	0.9583360945229814	0.9208861190139513	-0.9770574886160662	1.0406673254551062	2.680763156786933	6.1852188089222935	0.8805584203439795	0.9608177172061334
ID81425	81425	3	0.9787847399711609	63.40623034496585	34.86516651961506	0.0	151.0	151	0.9097213724536749	1		26113.831501831504	24703.0	20922.0	38880.0	7129076.0	4064.8693779430696	-0.9795503228701097	-615.4521531401624	-0.007245448828625094	0.013132076317267488	1.0062761670835285	0.860337929455728	-0.9912307498620276	1.169628970932532	2.5999600119901696	6.607340005080547	0.7483818068621519	0.9350427350427352
ID104467	104467	3	0.9674441814422607	64.17934105236725	35.75588559793641	0.0	252.0	252	0.9391803816322957	1		26117.33333333333	25310.0	20810.0	34358.0	7600144.0	3222.0711654776187	-0.9795922909286694	-778.1705727256898	-2.520546288711775E-4	0.004092598196593745	0.9720916978054098	0.9166750106855718	1.5498101590028448	1.0604540174804071	2.7710725539127217	7.743017259196948	0.5808143078692193	0.9080996884735206
ID85522	85522	3	0.9921057820320129	63.3018827544818	36.90408842486096	0.0	169.0	169	0.9399855085539527	1		25695.3493150685	24744.0	20418.0	38877.0	7503042.0	3934.1393895827073	-0.9801456666451146	-644.8669109754677	-0.008706852332855222	-0.0028215142092385364	0.9756864609292466	0.9396703615342767	0.1506694104761908	1.0383284403438706	2.7758256800772507	7.1366855142619325	0.684871248018582	0.9211356466876974
ID65559	65559	3	1.0	63.76447327167017	34.007352027740616	0.0	77.0	77	1.3563804521255027	1		24987.70065789472	25222.0	13297.0	31389.0	1.5192522E7	3358.13542382439	-0.9810112445704959	-768.8392896473731	-0.01771027011482413	0.0016853138324996767	1.4379543818425264	1.3016540756694712	2.1537838363790534	1.1047131559150636	5.779801416051243	9.09944260039455	0.8771890495697221	0.9658459094519461
ID50200	50200	3	1.0	64.3726467745422	33.04524394703422	0.0	2.0	2	1.395416995506265	1		24764.574534161467	25096.0	13551.0	31648.0	1.5948386E7	3266.2716107962547	-0.9809298100567782	-779.9943997474091	-0.018898443479463758	-0.01762610789947372	1.4972813895641723	1.3314256010328336	2.366355599362629	1.1245700761669888	6.117273373731892	9.375182788874993	0.8745975675302956	0.9787072243346006
ID92185	92185	3	0.9652619361877441	62.23724043423084	37.79699454044835	0.0	199.0	199	1.006069060954165	1		25002.320359281446	24466.0	18239.0	35367.0	8350775.0	3469.905614730725	-0.980696110610704	-732.1200186009211	-0.03781239785440987	-0.008428527234172839	1.179213895871311	0.8932206158317106	0.73064605767085	1.3201821307866943	3.179841404061105	7.752685831063959	0.6648305287641405	0.9052774018944527
ID66584	66584	3	1.0	62.668712615632224	34.02791422609693	0.0	82.0	82	1.4486149578794745	1		24879.376080691647	24796.0	14418.0	41997.0	1.7266287E7	4159.341346535869	-0.9809325503587444	-615.4481284566186	0.003268703224186114	0.006297088255130153	1.54749435466507	1.3732707563043052	-0.7264651157251392	1.1268676242910967	6.592585990183465	9.56194686813675	0.9060934999086779	0.9740168539325839
ID59930	59930	3	1.0	64.38694435474999	33.259176969607566	0.0	50.0	50	1.3867159473275787	1		24915.6147798742	25261.0	13853.0	31350.0	1.5846331E7	3289.313965910278	-0.9808647178103307	-776.5519527756137	-0.014267703640544784	-0.01772752558804221	1.4812825759568393	1.3311836989004775	-0.75012871633882	1.1127559458400367	6.04122335509964	9.366340800534926	0.8653560713838929	0.9724560061208878
ID68637	68637	3	1.0	61.9488163884038	34.99081430259434	0.0	92.0	92	1.365828821899634	1		24835.071428571442	24979.0	13519.0	35124.0	1.5298404E7	3587.5977031214784	-0.9809922476422652	-714.5398952836264	-0.007392678999830746	-0.0025503516570274535	1.4321259978623393	1.3284423048068823	-0.7040190030681076	1.078049074980738	5.860604560848033	9.408941916514147	0.8318992019301533	0.9528593508500771
ID58403	58403	3	1.0	64.55828237563023	33.05369682729181	0.0	43.0	43	1.3845321413310885	1		24939.79527559054	25270.0	13832.0	32427.0	1.583677E7	3216.1941258547645	-0.9809187655742448	-797.2732651053201	-0.004541087378608558	0.008676557672059031	1.4959835154214791	1.3036615970281795	-0.8403196210699275	1.1475244180174637	6.022210850441581	9.26422209556242	0.8817549470380525	0.9716257668711653
ID79397	79397	3	0.9742935299873352	66.01022963097016	34.80573393849986	0.0	142.0	142	0.9646111832200623	1		25833.970779220785	25096.0	20581.0	33433.0	7956863.0	3280.037924195336	-0.9801142925941726	-776.3864942353869	4.7368210034474375E-4	0.008461400852566745	1.0405552451340097	0.9141317295251732	-0.8423718544547626	1.1382990126319152	2.9231725911772553	6.547832263849303	0.856779823912828	0.9700315457413248
ID96808	96808	3	0.9866346120834351	66.38616015130907	34.22694302890614	0.0	219.0	219	1.1286798725901186	1		24895.376190476185	24626.0	18081.0	35516.0	1.0456058E7	3449.1987982413752	-0.9807580545669157	-735.772187933523	-0.013517740175748019	-0.015548379208561787	1.318798876995541	1.0024272057579837	-0.24279027073140869	1.3156056314316942	4.00213223052234	9.876018814510521	0.5156291727008696	0.8556910569105689
ID72235	72235	3	0.97710782289505	63.83156216719494	38.463811233557614	0.0	109.0	109	0.9327143468690907	1		25670.47038327526	24671.0	19188.0	37185.0	7367425.0	3850.265576844236	-0.9800725848575026	-655.8135845723402	0.0070362175291750996	-0.009458238105099593	0.9765427888088136	0.9098202266333713	-0.05052105207524702	1.073335984650877	2.7330475445966065	6.36810835798529	0.8469078562868813	0.9583333333333338
ID60971	60971	3	1.0	63.989314049382465	33.38442822481231	0.0	55.0	55	1.3872613616838985	1		25040.52987421385	25076.0	12825.0	34952.0	1.5925777E7	3580.347402409545	-0.9808610790175006	-716.8666791441283	0.008906287794901985	0.0017495757268906021	1.5431426362144924	1.2773014588763387	2.534324994012281	1.2081272008974437	6.045976481264142	9.711736053962914	0.8055315894639926	0.9571106094808123
ID51756	51756	3	0.9968496561050415	64.36031370361468	33.04011390489548	0.0	10.0	10	1.3823448853976605	1		24837.90536277603	25181.0	13784.0	31573.0	1.5747232E7	3248.4053339721104	-0.9808934833757046	-785.0821108306986	-0.005530690417446384	0.012700664289328567	1.498808964059242	1.3089503697066789	-0.9387974372926378	1.145046442360613	6.003198345783516	9.129150716784876	0.9051734407272417	0.9722863741339492
ID90158	90158	3	0.9777936935424805	65.88640185586854	36.17910693657737	0.0	190.0	190	0.9030444280939047	1		26075.38888888889	24668.0	20502.0	36822.0	7040355.0	3829.94728732236	-0.9795965434123222	-653.7496794239584	-0.006736630406506051	-0.014938308011922021	0.9427694596257749	0.9027774719056958	2.89270000585778	1.0442988321758395	2.5619350026740535	6.516185478793865	0.7582127722369061	0.9341421143847491
ID53297	53297	3	1.0	64.41821745577725	33.07426338285897	0.0	18.0	18	1.3948747701135353	1		24776.23757763977	25098.0	13865.0	31361.0	1.5955897E7	3236.8937648893875	-0.9809604041597536	-788.7341752371805	-0.007633766271450686	0.016569627538282228	1.5188971139780174	1.3120556517697148	-0.8698212180896727	1.1576468665252977	6.112520247567377	9.521931709428328	0.8471884961164915	0.9705660377358486
ID94771	94771	3	0.9811052083969116	67.6621957886199	35.62687936429318	0.0	210.0	210	1.1900156122269154	1		24539.865671641805	24627.0	16047.0	30884.0	1.1509197E7	2639.689087711009	-0.9811814859820576	-969.4232195059993	-0.011756894315953208	0.009855946899497954	1.2317029192840423	1.1933413372035646	-0.4261643472949815	1.0321463615518196	4.4489260899868155	8.429506526469769	0.7867934801045049	0.9425981873111772
ID112691	112691	3	1.0	63.7665348504056	38.882019390705715	0.0	288.0	288	1.3063792828444172	1		24612.208556149748	24712.0	13422.0	33684.0	1.3807449E7	3152.6433746140847	-0.9810232826149168	-807.1680456150593	0.01236993702936664	-5.227525062132833E-5	1.3815691542593855	1.2720808149336382	2.401126918214064	1.086070270096369	5.361526313573859	8.71410254529881	0.8872642297905055	0.9682403433476396
ID108088	108088	3	0.9776477813720703	67.51003752114751	36.503664768109616	0.0	268.0	268	0.9847902710997665	1		25548.762499999993	24454.0	20037.0	42624.0	8175604.0	4152.135297605778	-0.9803162343311562	-612.8954210810136	-0.0640970939909998	-0.036558994935508335	1.101429970878275	0.983228462386968	0.4512139898132188	1.1202177449220205	3.0467538714546443	7.107122537014129	0.7579832854125124	0.927641099855282
ID101951	101951	3	1.0	64.94285370017921	39.00742499117469	0.0	241.0	241	1.3597226677520895	1		24539.670473083177	24512.0	13897.0	36511.0	1.5042818E7	3256.1333873680023	-0.9810046020605294	-778.4293162015035	-0.007894430525943493	-0.004086942028351793	1.4755260391455673	1.2886159608580803	-0.7226600010925508	1.1450471544392675	5.8083201730383704	9.429439782565941	0.8208969257759788	0.9599371563236454
ID99393	99393	3	0.9873055815696716	65.61938109132998	34.62753928860036	0.0	230.0	230	0.9855581388742138	1		25385.19875776396	24359.0	19683.0	36110.0	8174034.0	3773.1088519906784	-0.9803196625090621	-670.264782549739	-0.002621075453702857	0.00501302501119355	1.0895318307445394	0.9035987217262559	-0.8956141184931711	1.2057695573794889	3.0515069976191866	7.535084839345849	0.6753796041769455	0.9413489736070386
ID114752	114752	3	0.9920812249183655	62.86635735450998	36.18920503976407	0.0	297.0	297	0.9343350506923759	1		25608.615916955023	24279.0	20172.0	37869.0	7400890.0	3988.669966973981	-0.9799153495013977	-626.4873134726076	-0.002306146440308984	0.0054264814000828335	1.1024713322472643	0.8465619366255028	-1.3508710546510887	1.3022925843345226	2.7425537969256437	6.468774785112928	0.8236087597265526	0.9490131578947376
ID77378	77378	3	0.9578565359115601	66.52735628044195	37.30941878936233	0.0	133.0	133	1.0645244568748673	1		25160.36021505376	24530.0	19091.0	35835.0	9359654.0	3146.22002087594	-0.9807351415478499	-814.2235783848598	0.016909815175087533	0.012742955875150083	1.2216004357845351	0.9318517854849571	0.18893215245498252	1.3109385578402752	3.560091497222362	8.241811920506459	0.6586059116084659	0.9246913580246908
ID62024	62024	3	1.0	63.0062899763357	33.64410896011355	0.0	60.0	60	1.4527866438605868	1		24919.50795947899	24860.0	13785.0	43285.0	1.721938E7	4255.145634644954	-0.9809651526014121	-603.6138697603589	0.001706282704418328	0.014388852659595252	1.5893943495068041	1.3516443978203347	-0.6065350168563922	1.1758968202508482	6.630610999499598	9.75482053595404	0.8756384952856242	0.9674063800277395
ID86602	86602	3	0.9853954315185547	63.46624894069184	37.03536231068271	0.0	174.0	174	0.9253860542602946	1		25633.25886524824	24606.0	20562.0	39088.0	7228579.0	3895.8635231631633	-0.9801782894814199	-650.7198186214346	0.006460164272692918	-0.005259057542762933	0.9632551674975828	0.9041397616902924	-1.3684664931427648	1.065383039561023	2.6902694091159662	7.46187891771231	0.6071685140114933	0.9056000000000007
ID73293	73293	3	0.976262629032135	64.53046153401839	37.146194066540204	0.0	114.0	114	0.8662745846602782	1		26444.57959183674	24661.0	21782.0	39093.0	6478922.0	4182.352546908376	-0.9795963214248988	-607.1341988243227	-0.0031947346033001233	-0.009099244047838828	0.9049527381339961	0.8595010026294275	1.427348057871702	1.0528815386666455	2.3575505775998478	5.740142928035744	0.8991361727944561	0.9763779527559056
ID56909	56909	3	1.0	64.41529428934348	33.04043795550095	0.0	36.0	36	1.4051412734026885	1		24986.815950920252	25343.0	14070.0	31955.0	1.6291404E7	3221.5788641205463	-0.9809295430683364	-797.9007289235329	-0.004261263946193007	7.568497859971635E-4	1.5059571012625832	1.342881767164094	2.47626310187081	1.1214368517660886	6.202829644693179	9.632144242927701	0.8401440628363359	0.9630996309963106
ID83025	83025	3	0.9946947693824768	63.350632760453735	34.46662974737275	0.0	158.0	158	1.2001435872923334	1		24731.514644351464	24840.0	14147.0	33982.0	1.1821664E7	3046.3890861388136	-0.9810624349486188	-841.1391531381366	-0.00886023568305117	0.006838626177489188	1.2306463647629606	1.2030309359388223	0.2257118563973248	1.0229548783818996	4.524976108619078	8.682828390194961	0.7542298551480874	0.9351669941060905
ID63057	63057	3	1.0	62.893799272185184	33.716849933955594	0.0	65.0	65	1.3823448853976594	1		24838.25832012678	25029.0	13513.0	36106.0	1.5672941E7	3751.8441012585945	-0.9810343031572977	-684.8914429088668	-0.001271194563712062	0.012545820419435787	1.4456806970222051	1.3482676090966565	-0.9312276911430268	1.0722505586193054	6.003198345783505	9.056806758911161	0.9196918834562916	0.9783113865220758
ID69712	69712	3	0.9951789379119873	62.17069303257616	34.576781318988715	0.0	97.0	97	1.3474273479980592	1		24838.565000000006	24856.0	13937.0	33899.0	1.4903139E7	3201.104332469332	-0.9810522220663773	-803.5085599905034	0.006303213128750808	-0.006270440115751502	1.4789494137801726	1.2554759160992663	2.1719979138340135	1.1779990319330322	5.703751397419013	9.233792957404972	0.8406402636084189	0.9638554216867474
ID85075	85075	3	0.9614817500114441	64.87595775044916	37.17686971164401	0.0	167.0	167	0.8766910861926646	1		26285.807086614186	24951.0	21748.0	36001.0	6676595.0	3384.945809403425	-0.9793377436592525	-736.1296978394689	0.008484398755835095	0.0028477089432468548	0.9808848126501818	0.813214258406437	0.3598016851449535	1.2061825066524405	2.4145880915740556	5.972067999372054	0.8507528846241699	0.9513108614232209
ID55891	55891	3	1.0	64.3758438481885	33.082594746625276	0.0	31.0	31	1.385078415623929	1		24946.995275590536	25309.0	14043.0	31395.0	1.5841342E7	3274.4358680421374	-0.9809214812915078	-783.4320683059995	-0.01716199774672384	0.01982402273935132	1.4896623202047046	1.3299296520118657	2.4473512031308466	1.1201061033199775	6.0269639766060985	9.248863985623831	0.8853840097313099	0.9701606732976281
ID91732	91732	3	0.9612339735031128	62.13990476403639	37.482275161198345	0.0	197.0	197	0.9778523276122807	1		25368.168253968248	24522.0	19612.0	36713.0	7990973.0	3374.542563990922	-0.9802749820153163	-747.196288323203	0.015293185923092017	0.0021942911623052453	1.0487301509324558	0.9525084300102103	0.11597764560955603	1.1010192853843972	3.0039757359740076	7.217152383405552	0.7247271548116526	0.9002849002848997
ID104020	104020	3	0.984582245349884	63.75411451344551	35.36150340927478	0.0	250.0	250	1.109072680388964	1		25107.398034398044	24597.0	19606.0	36675.0	1.0218711E7	3492.787223686388	-0.9805975610064608	-726.5977616878836	0.04034866504603148	0.02521873047391974	1.2794249491989729	0.988787560947987	-1.5202154163334574	1.2939330951659032	3.8642915717513713	12.25231169396913	0.3234772025431099	0.7809798270893376
ID64088	64088	3	1.0	63.000495037774286	33.83236883031024	0.0	70.0	70	1.4137289241558413	1		24796.358118361164	24859.0	14565.0	38299.0	1.63408E7	3740.770601796448	-0.9809857699335353	-683.9758729218596	0.003252418203610532	-0.00881226453813345	1.5171169464565437	1.3390153291875724	-0.8487091844064717	1.133009393833476	6.27887966332542	9.677993460513912	0.8424058520116342	0.957246376811594
ID59481	59481	3	1.0	64.4204412120282	33.214117250897715	0.0	48.0	48	1.4029861474818461	1		24905.64984709481	25214.0	14248.0	31149.0	1.6288295E7	3218.1886259005896	-0.9809630036662416	-797.5732513690034	-0.005948475379415058	0.008959090247856258	1.51388869621916	1.3184813000000037	-0.752414988778771	1.1482064222064854	6.183817140035118	9.826918520430251	0.8046959072255294	0.9587324981577013
ID88152	88152	3	0.9792518615722656	63.66445668623805	35.11973483067883	0.0	181.0	181	1.0429876834514409	1		25156.09192200555	24712.0	19164.0	33013.0	9031037.0	3275.4311268817332	-0.9803542136468794	-766.5108378301401	0.008762325526048751	1.233026398079597E-4	1.191898203405925	0.926914656223925	2.020406577730758	1.2858769633242102	3.417497712286884	9.60984334799463	0.465034828290208	0.8419203747072604
ID110174	110174	3	0.9755499362945557	63.58403093719252	37.15027306942748	0.0	277.0	277	0.9038817434597773	1		25737.17777777779	24301.0	21075.0	37678.0	6949038.0	3582.2387703338222	-0.9799183963003836	-701.1773953509056	-5.350568954758653E-4	3.747534293383382E-4	0.9195448663627048	0.9054880910242047	-1.5166841238809592	1.01552397593943	2.566688128838554	6.471589499481809	0.7701246823005937	0.9310344827586218
ID53857	53857	3	1.0	64.48600673131145	32.99190824711619	0.0	21.0	21	1.393789686503097	1		24799.03576982893	25111.0	14228.0	31843.0	1.594578E7	3157.397685369763	-0.9809725438915803	-809.8631304012584	-0.01374508333031429	-4.8448735547572516E-4	1.4778506661467183	1.3257070479025357	2.1767578049338834	1.1147641317023216	6.103013995238351	9.496816415579463	0.8503508390058703	0.9675960813865865
ID74336	74336	3	1.0	63.05425251581343	38.99104644307037	0.0	119.0	119	1.3741116681181347	1		24667.35691318327	24706.0	14268.0	34356.0	1.5343096E7	3359.7398365570325	-0.9810726601876947	-761.1295065730205	0.015178656417500427	0.017312176225349692	1.4351626010049716	1.3650798555405315	2.4377010431795654	1.0513396671850304	5.931901453315763	9.678093201140202	0.7958371188147566	0.959262106072252
ID50786	50786	3	1.0	64.45454956234589	32.88585125073736	0.0	5.0	5	1.3807021695643624	1		24788.895734597176	25067.0	14200.0	31693.0	1.5691371E7	3170.955014550252	-0.9808249165011258	-799.744609994567	-0.007018407341555944	-0.004789382984121293	1.445194916161688	1.3380078877839299	-1.0166150226063941	1.08010941441854	5.988938967289964	9.616688784193398	0.813783027900936	0.9567198177676537
ID54883	54883	3	1.0	64.3962636444894	33.098236019230264	0.0	26.0	26	1.4040641239355272	1		24727.967889908276	25097.0	14036.0	31494.0	1.6172091E7	3164.0517882491017	-0.9809328614588694	-804.1343276294878	-0.010458747761973785	0.020621841865485446	1.5124887785498773	1.3379300316259564	2.3092176924719223	1.130469264309572	6.193323392364146	9.386809365102668	0.8832784321088407	0.9702159344750557
ID70757	70757	3	0.9796909689903259	61.64205433477729	35.84487524869708	0.0	102.0	102	1.2459150017973877	1		24738.925196850385	24686.0	18059.0	32706.0	1.2567374E7	2869.118225316474	-0.9811189841340917	-896.1045879097552	0.014588549486941136	-0.007715847371990571	1.3172398823695948	1.1939610878711346	0.5252831778662981	1.1032519365587279	4.876707444793252	9.795967178218975	0.638619130682439	0.9218328840970358
ID89700	89700	3	0.9889528155326843	63.78310059693183	38.660220586390416	0.0	188.0	188	1.0835416141490475	1		25057.708010335926	24403.0	19249.0	40396.0	9697333.0	3764.386970578622	-0.9806315808255138	-674.0448240778362	-0.0021476813451781736	0.007716243983611354	1.2564445583756836	0.9445871644595385	0.9950418511331293	1.3301520554692055	3.6884259036642826	9.303123062059901	0.5355418268114339	0.856512141280353
ID65127	65127	3	1.0	63.20885500533412	33.69487084231978	0.0	75.0	75	1.449137075379895	1		24927.23342939481	24823.0	13414.0	41746.0	1.72995E7	4154.6675304850105	-0.9808796439251107	-615.5843161534441	-0.004633078827063565	-0.0011089357952186662	1.5629066515609176	1.3719338086340322	-0.763209717678246	1.1391997498166677	6.597339116347978	10.107624649016822	0.8114849329992084	0.9526424159231296
ID98920	98920	3	0.9648364782333374	65.03954065611082	34.77623123983115	0.0	228.0	228	0.906389048535573	1		25963.3846153846	24416.0	21849.0	36936.0	7088004.0	3614.028150533789	-0.9796564551073341	-691.9057572988464	0.0074612635556833215	0.0013460667407177447	0.9547260054567734	0.87596356313251	0.6533482149526593	1.089915203827204	2.580947507332107	6.852114215857824	0.6907801491029708	0.9019933554817264
ID96366	96366	3	1.0	66.96979678731068	34.435059715124275	0.0	217.0	217	1.196355644375133	1		24487.72553191488	24715.0	13753.0	33076.0	1.1509231E7	3159.1853648858923	-0.9812188062143284	-809.9272392570434	-0.007731333057873651	0.006611481219166842	1.2565504290319178	1.15788830911186	1.1801220173450162	1.085208667488607	4.496457351631966	8.263939803592267	0.8273819696812204	0.9555555555555556
ID52337	52337	3	0.9968357086181641	64.07286710818033	33.176196656674136	0.0	13.0	13	1.4291625223884488	1		24808.79585798819	24996.0	15340.0	32625.0	1.6770746E7	3251.7485597816567	-0.9809466143787144	-785.5827525405391	-0.001130097934567769	-0.0030931741607979116	1.5211400655465308	1.3632810264064446	2.1833790055583635	1.1157934689050844	6.416720322096374	9.482627678815991	0.8967380061538102	0.9775524981897175
ID112240	112240	3	0.9726978540420532	65.36679031286361	38.40114090090863	0.0	286.0	286	1.015051998663383	1		24974.771929824557	24639.0	18686.0	34641.0	8541372.0	3469.698393938428	-0.9806892422588476	-731.0917738226315	0.005297678483523745	-0.0026434810700353656	1.198759463511818	0.8906590216350231	1.8451886597235851	1.3459241240392994	3.2368789180353015	7.51199234298989	0.7208187000196199	0.92905866302865
ID67189	67189	3	1.0	62.34131673423183	34.779474174525234	0.0	85.0	85	1.4533072626351782	1		24877.021428571443	24803.0	14132.0	42492.0	1.7413915E7	4145.2414338135395	-0.9809992251496351	-619.6920119193991	-3.6184845500525045E-4	0.01231585686581628	1.5383902099200573	1.397021491469916	-0.8562453547503966	1.1011929446421016	6.635364125664123	9.962665976237234	0.8400854926341421	0.960110041265475
ID57975	57975	3	1.0	64.56834881871424	32.958973405063645	0.0	41.0	41	1.3834389456285952	1		24919.234645669283	25235.0	14179.0	31259.0	1.5823714E7	3181.979160618202	-0.9808570060405469	-802.5335558521515	-0.011441834975249346	-0.003243601460972089	1.4576090531236092	1.3423270545320327	2.1938037309900444	1.0858821985315394	6.012704598112545	9.391275200565765	0.8567036104952016	0.9619771863117869
ID101497	101497	3	0.9610130190849304	62.66042434256796	37.15298074171569	0.0	239.0	239	0.9088894368681768	1		25665.889705882364	24758.0	20182.0	34868.0	6981122.0	3599.1451520366177	-0.9798703154664683	-694.2543183078484	-0.0033002204098332272	-0.005900435380632561	1.0117131410076152	0.8487078756858321	-1.0637985621639203	1.1920628640214517	2.595206885825647	6.407207952605151	0.7944090983146851	0.9462738301559793
ID66173	66173	3	1.0	63.229870272972775	33.79490308379485	0.0	80.0	80	1.4412854531680848	1		24891.50946142651	24828.0	13671.0	41163.0	1.7100467E7	4110.903062331211	-0.9809017722535951	-621.9800352527981	0.00442088259828053	0.006731357913005245	1.569199057980899	1.3297091365593097	-0.6020447339852562	1.180106998468313	6.526042223880239	10.075305657865892	0.807873351431923	0.9703180212014133
ID68226	68226	3	1.0	61.95972817830272	35.01572095609274	0.0	90.0	90	1.388896319660471	1		25006.588419405318	24960.0	14847.0	37936.0	1.597921E7	3893.8780052381685	-0.9809049715011179	-659.7945526117069	-0.021523357313748374	0.027949976544078232	1.5490260896785761	1.293424648779899	-0.8208048332632343	1.197616027450682	6.060235859757701	9.352845731516949	0.8705863406525882	0.9740259740259749
ID114306	114306	3	0.984257698059082	63.46990981268441	38.746881705742275	0.0	295.0	295	0.9824830669825415	1		25244.14733542319	24376.0	17316.0	36995.0	8052883.0	3798.995820676775	-0.980365057410321	-663.5598096339877	0.01742722875224384	-0.004590613107065245	1.0391709914527842	0.9599545032738219	0.3903258296485128	1.0825210860606445	3.0324944929611046	7.1534264035771695	0.7447005217816896	0.9232995658465996
ID80520	80520	3	1.0	66.33997678960328	33.92908377562757	0.0	147.0	147	1.2765051943389967	1		24663.584729981387	25091.0	13072.0	34540.0	1.3244345E7	3385.4187725688994	-0.9812268305971782	-761.5626087636945	-0.0025257254379092006	-0.002034554066605037	1.374753651269885	1.2014332370913792	0.6593857504365056	1.144261377850764	5.119116879183557	8.977475656137567	0.7981719054933043	0.9547872340425528
ID82568	82568	3	0.9581121206283569	63.64965328027917	34.20045061812845	0.0	156.0	156	1.2001435872923325	1		24801.317226890755	24867.0	18513.0	32885.0	1.1805427E7	2572.195402702049	-0.9811135090369757	-1001.7717161289969	-0.005096954339946237	-0.01667743512856955	1.2261733527999463	1.191460857693806	2.222421599515849	1.0291343982322088	4.524976108619071	9.338837964587661	0.6519893086902018	0.9388560157790932
ID93836	93836	3	0.9783860445022583	67.75267060999184	35.87959334972079	0.0	206.0	206	0.9472008550077592	1		25212.09427609428	24697.0	17709.0	34726.0	7487992.0	3367.9298564710366	-0.9805881175476293	-756.3013117833902	-0.01097220860607273	-3.7634425119224544E-5	1.0856053023861145	0.8743190128635758	0.5004630773252479	1.2416581206790098	2.8186038155578896	6.558817737353461	0.8233657065963783	0.9472843450479216
ID105612	105612	3	0.9702182412147522	65.07737878712224	38.46687698293763	0.0	257.0	257	1.019513787195245	1		25119.45481049563	24600.0	20034.0	34276.0	8615973.0	3389.3595355979032	-0.9806445455862087	-750.9842173105143	0.029914658770489197	0.012418666903758225	1.1625990874708865	0.9250018761540727	1.5547472818671646	1.2568613290869028	3.2653976750223888	8.251421327515935	0.6026822717838479	0.8841698841698834
ID71827	71827	3	0.9709609746932983	65.25338556203941	36.590886331702215	0.0	107.0	107	0.9399855085539541	1		26476.61224489796	25354.0	21233.0	35494.0	7784124.0	3641.139628540124	-0.9792011972132426	-684.6816305769468	0.006648679483952603	0.004523642999997543	0.9771399129899131	0.9567413832677613	-0.7685970514757334	1.021320839757637	2.775825680077259	6.430662021288412	0.8435108702193092	0.9511400651465797
ID49813	49813	3	1.0	64.46941786598093	32.86140965987936	0.0	0.0	0	1.3856244745513604	1		24702.70643642071	24995.0	13974.0	32351.0	1.5735624E7	3169.2364158078226	-0.9809479417918618	-802.6458342885977	0.008324279801824564	0.002691391709796755	1.483126786706015	1.3201518698735513	2.204168873614318	1.1234516426114474	6.0317171027706005	9.02844737792199	0.9298752447484678	0.9776579352850536
ID103574	103574	3	0.9726558923721313	63.139819886761174	37.36990949432577	0.0	248.0	248	0.9030444280939021	1		25420.022222222222	24679.0	19924.0	36364.0	6863406.0	3817.683565487819	-0.9800778303721391	-655.13367729009	5.828923301835576E-4	0.0055186947536363575	0.9589909562918236	0.873190670137743	-0.6867433990646525	1.0982606538163606	2.5619350026740384	6.370047645579724	0.7934007559405385	0.9423076923076925
ID60569	60569	3	1.0	63.93748049997693	33.23326755503888	0.0	53.0	53	1.440760490319431	1		25033.923976608155	24927.0	13512.0	40444.0	1.7123204E7	3926.807139453603	-0.9808347313185771	-652.529689518869	0.010919919089306491	0.006938943557039434	1.5325902397966034	1.372657545408733	-0.6576045372640775	1.1165131790684526	6.521289097715725	10.127446192795423	0.7989938355415217	0.9574319609211446
ID109720	109720	3	1.0	63.4407931881631	39.76218403753381	0.0	275.0	275	1.3474273479980579	1		24513.92821368947	24680.0	12692.0	35540.0	1.4683843E7	3436.091598229992	-0.9810304978005655	-737.9122966878169	-0.006065846463480075	4.308093823280177E-4	1.4006225395468317	1.32893166709914	-0.8881470723073293	1.053946244357456	5.703751397419001	9.285248759011495	0.8313489748190346	0.9577015163607346
ID59035	59035	3	1.0	64.51994046820062	33.14246985354347	0.0	46.0	46	1.3910732744755683	1		24923.776562500032	25288.0	13995.0	31688.0	1.5951217E7	3260.967812178352	-0.9809463255707213	-786.9802571592891	0.006207521519371137	0.0018104742404092713	1.5074717487861027	1.3142593020193711	-0.9171946916836508	1.1470124247702558	6.07924836441577	9.505212691024408	0.8455437276780732	0.9667422524565387
ID86174	86174	3	0.972879946231842	63.669319746398955	36.84565716846311	0.0	172.0	172	0.92456821401722	1		26071.272084805663	24900.0	20932.0	35735.0	7378170.0	3490.022175776174	-0.9794285005576979	-711.3295007084197	-0.0043628283664417684	-0.006472502807650825	0.9645227910587248	0.9056703094875519	-1.4494565815707687	1.0649822357591394	2.6855162829514474	6.307253806359111	0.8483147902422142	0.9543918918918921
ID78497	78497	3	1.0	66.60199930918964	35.12318571852048	0.0	138.0	138	1.3075369076022234	1		24710.365724381634	25057.0	12209.0	32389.0	1.3986067E7	3173.2259444180013	-0.981084940717298	-807.8060010785612	-0.004840507595990065	-0.004125140555778682	1.3530048532433343	1.28503301402976	-1.467919030850032	1.052895013957984	5.3710325659029	9.035277398472248	0.8267699214650092	0.9649871904355248
ID91296	91296	3	0.979144811630249	62.626733862248976	36.731020244556284	0.0	195.0	195	0.9924422142055409	1		25370.54907975461	24175.0	19277.0	39289.0	8270799.0	3869.374665722824	-0.9802570405772059	-651.0986511671714	-0.015196053850308679	-0.005137676652509531	1.055593904212272	0.9767409409798228	2.8395249917761776	1.0807306829519683	3.094285133099812	6.652325969489756	0.8786646430714073	0.9789473684210519
ID111776	111776	3	0.9639911651611328	64.42168374336424	36.865392792566595	0.0	284.0	284	0.8688904172412482	1		26413.482071713122	24949.0	21692.0	37370.0	6629784.0	3679.9790937826388	-0.9791543476028263	-674.2888324550797	0.001071293004657204	0.016872134352225374	0.9672209013141414	0.8203017515746729	0.9703261708420753	1.1791037864510696	2.3718099560933954	5.914089369079703	0.8521459531449275	0.950476190476191
ID107171	107171	3	0.9876729249954224	63.49313354289954	39.19124562099926	0.0	264.0	264	1.1117976787972448	1		24832.67892156862	24472.0	16977.0	38205.0	1.0131733E7	3408.6468911933484	-0.9808265740682012	-745.3565266355218	-0.05597440377367449	-0.010194432104809529	1.171124875680601	1.0721535406567948	1.562904139409793	1.092310785042203	3.8833040764094466	10.92674718917625	0.4087233720835007	0.8202811244979928
ID51363	51363	3	1.0	64.41475158165852	32.931141652361404	0.0	8.0	8	1.3850784156239273	1		24828.71451104101	25191.0	13929.0	32102.0	1.5741405E7	3190.794897997131	-0.9809736996060557	-802.3952631022818	0.014332046356427333	0.012328240611040757	1.4973874893225283	1.3256556538419015	-0.911426360357047	1.1295448293702277	6.0269639766060825	9.160975978243961	0.902453785528351	0.9791505791505787
ID69285	69285	3	0.9968496561050415	62.361612528888166	34.73917223662138	0.0	95.0	95	1.385078415623928	1		24829.082018927442	24910.0	13799.0	33545.0	1.5741638E7	3217.4807331425905	-0.9810493197959558	-798.988892721439	0.01456280469413976	-0.005024002131057698	1.5344073239739928	1.2762905111946703	-0.8225889125353689	1.202239858805902	6.02696397660609	9.229211416598933	0.8891586759137591	0.978395061728395
ID72875	72875	3	0.9653606414794922	63.62466196069573	35.9027543980917	0.0	112.0	112	0.952775014925633	1		25750.407284768222	25312.0	19997.0	33046.0	7776623.0	3363.0641091627713	-0.9800065745917804	-750.6210415282899	-0.005360474461619414	-0.0014028498611509998	1.0446729161768697	0.8847853824264698	-0.6282368452164514	1.1807077025977963	2.8518756987095024	7.066477601079233	0.7176860143447691	0.9345794392523363
ID62635	62635	3	1.0	63.35543574531582	33.462076114830055	0.0	63.0	63	1.4548680011511288	1		24885.231759656654	24817.0	14087.0	42236.0	1.7394777E7	4100.434520348556	-0.9808711911232337	-622.394656707823	0.01238512897455133	-0.005659702663824592	1.5894174734465873	1.374299410724973	-0.6981303667255359	1.156529254864582	6.649623504157651	9.664782125757535	0.8945874152958011	0.9695079695079692
ID84141	84141	3	0.983519434928894	64.25428112696612	35.229975245905976	0.0	163.0	163	0.9196458992896797	1		25530.226618705015	25004.0	20032.0	34352.0	7097403.0	3531.8139869918505	-0.9803111168502301	-719.8295804403274	0.007365239136095728	0.006198311334651337	1.0571810449168944	0.8186755397979947	3.0046868202990726	1.291330928462514	2.6569975259643437	7.14415414204201	0.654183191813115	0.9178981937602635
ID61613	61613	3	1.0	63.346102491227605	33.53173735955547	0.0	58.0	58	1.4724407561666397	1		24936.265363128485	24859.0	13862.0	43385.0	1.7854366E7	4191.518371611156	-0.980880572552277	-610.4235535204004	-0.007869698260286627	-0.0128984204765436	1.5743087412229757	1.397267384196201	-0.7962347473177033	1.1267054244800974	6.811229793751192	10.361199653310912	0.7972881547585117	0.9477513227513232
ID109239	109239	3	0.9716584086418152	62.98533552550226	38.32747947897789	0.0	273.0	273	1.0246946528699652	1		25008.328530259372	24742.0	18218.0	34027.0	8677890.0	3216.9515003089095	-0.9807263386105178	-791.1407640730522	0.010095624764990036	0.01040360755912774	1.286665674418769	0.8312727360584565	0.21080963342783288	1.5478261449059343	3.2986695581739913	7.9771211654752445	0.6514128169191717	0.9278074866310159
ID70326	70326	3	1.0	61.81641054820458	34.86657908255752	0.0	100.0	100	1.3434916035442763	1		24828.29966329969	24997.0	13599.0	34429.0	1.474801E7	3468.3604839040026	-0.9810292107171833	-740.3708023433903	0.002900420636262347	0.0087208379944533	1.387704792527948	1.3309480983995117	-0.8048121230569606	1.042643807220347	5.670479514267395	9.062832581116423	0.8675644250978886	0.9543999999999999
ID55481	55481	3	1.0	64.31255660541325	33.055929864783366	0.0	29.0	29	1.3790574969501472	1		24940.833597464334	25303.0	13797.0	31791.0	1.5737666E7	3291.1412459567373	-0.9808562746922677	-776.5570375526403	-0.009775916449861805	0.005949696759498886	1.4634942828620128	1.3270458522991853	2.2304737292387724	1.102821187622434	5.97467958879642	9.367174233045363	0.8556719335272219	0.9639570552147239
ID89272	89272	3	0.9879682064056396	63.883222111402425	37.12976645315457	0.0	186.0	186	0.9088894368681764	1		25984.069597069607	24409.0	21085.0	38838.0	7093651.0	3980.312337950181	-0.979862408034471	-635.2981246630237	0.0064677168061673665	0.00177227006915428	1.0133202130488883	0.8457519882446171	2.4960934722336923	1.1981292709131717	2.5952068858256445	6.504219796698953	0.7708882586693176	0.9349315068493145
ID63674	63674	3	1.0	63.205776274683	33.57470069720239	0.0	68.0	68	1.442859195714975	1		24929.80841799714	24862.0	14230.0	40341.0	1.7176638E7	3976.8898024755067	-0.9808919489392275	-643.5912876310479	-0.0011163147788895247	-0.01124993410390496	1.5995447283183837	1.3299027568093174	-0.6750424325162714	1.202753148776071	6.5403016023737885	9.964801848087765	0.8276949507793957	0.9731258840169734
ID73917	73917	3	0.9851189851760864	64.21932365634254	36.752087835465126	0.0	117.0	117	0.9286502127352416	1		26034.484429065746	25443.0	20960.0	33117.0	7523966.0	3182.4654402526576	-0.9793688948908252	-776.6745884818171	0.016857537889851122	0.011832347897996866	0.9793939847804358	0.9135477612004098	0.32373852018595684	1.0720774833857658	2.7092819137740154	6.095628957271956	0.9162774844096168	0.9827586206896551
ID52927	52927	3	1.0	64.41807464924229	33.0212892839497	0.0	16.0	16	1.389985223253574	1		24831.12792511701	25198.0	13759.0	31737.0	1.5916753E7	3213.842115441361	-0.9808992421649435	-793.5525761680351	0.0018264503609511696	-0.0091418932103292	1.5096893041212998	1.309372493630301	2.397277534193379	1.1529868784211361	6.06974211208673	9.255563797994503	0.8903778469049279	0.9755538579067993
ID56511	56511	3	1.0	64.38833765411101	33.07545638637506	0.0	34.0	34	1.3943323338612084	1		24984.28705148208	25365.0	13849.0	31819.0	1.6014928E7	3255.593473446539	-0.980956234762012	-790.612361167856	-7.392876887850916E-4	0.002462119605451063	1.489951786704466	1.320326664476853	2.335485654172058	1.1284720870912828	6.107767121402863	9.514940230547502	0.8477742176027421	0.9676204819277103
ID105153	105153	3	0.9670433402061462	65.80118950489324	37.96205446754004	0.0	255.0	255	0.9097213724536763	1		25955.218978102203	24422.0	21188.0	37490.0	7111730.0	3780.397181907193	-0.9796934900884752	-662.4791234179079	0.0019245419646819687	0.008794172057639407	0.9248652993093884	0.9180721421167106	1.2451539097524866	1.0073993718805316	2.599960011990178	7.140006885260134	0.6408837668496653	0.9101497504159731
ID113856	113856	3	1.0	64.14461322961094	39.428682515960936	0.0	293.0	293	1.3530299806794834	1		24570.595709570975	24476.0	11945.0	37315.0	1.4889781E7	3382.6444024807643	-0.9810345271394976	-751.4670688336723	-5.115743660269188E-4	-0.018482857015725603	1.4306938852368511	1.3064432436480982	-0.6659338672247568	1.0951060386226934	5.751282659064165	9.445885612289475	0.810007821275239	0.9550118389897385
ID76483	76483	3	0.9630295634269714	65.64888735233158	35.752133689980084	0.0	129.0	129	0.9367608489351275	1		25811.24137931035	25421.0	20564.0	31585.0	7485260.0	2919.519008770533	-0.9800921263265191	-870.5016620590483	-0.022878665635341112	-0.01719558835981232	0.9469963910264618	0.9028855154727667	-0.7156166330049387	1.0488554471167897	2.7568131754192016	7.898407068533357	0.5553134268908048	0.926517571884985
ID90824	90824	3	0.9772646427154541	63.54160374759998	37.006555192280075	0.0	193.0	193	0.9583167526479176	1		25395.36092715233	24335.0	19269.0	38744.0	7669399.0	4059.4811746705736	-0.9801605884749685	-618.1335317639496	-0.013671678823438458	-0.01176895136937268	1.0323845738275899	0.9261437141340829	2.755552434201581	1.114713146644675	2.8851475818611143	6.880300497991522	0.7658841540977748	0.9454828660436135
ID57546	57546	3	1.0	64.54278502913165	32.937042163718026	0.0	39.0	39	1.3872613616838994	1		24973.451410658312	25295.0	14324.0	31569.0	1.5933062E7	3185.6176588099847	-0.9810068584115602	-809.8230813890416	-0.006179168975325586	-0.006969771014598263	1.4613794298361829	1.3379479902096583	2.1894154776910533	1.092254288305469	6.04597648126415	9.502165598864405	0.8414554504000261	0.959999999999999
ID64714	64714	3	1.0	63.39016767169225	33.52248655580288	0.0	73.0	73	1.3927037574823682	1		24957.593750000036	25069.0	12916.0	33581.0	1.597286E7	3548.9296171968435	-0.9808117114755264	-718.9268823627189	-0.010900265030753928	0.004820866202787897	1.5083356619150392	1.3325718890163565	-0.617477237879192	1.1318981544991344	6.093507742909302	9.07703867151267	0.9293704505909804	0.9846390168970814
ID74959	74959	3	0.9638407230377197	65.05765530796947	36.60149212627023	0.0	122.0	122	0.8920878137726516	1		26298.10447761193	25812.0	20906.0	33105.0	7047892.0	3137.691369083379	-0.9790673085457826	-784.0282230690595	-2.3902151234739098E-4	0.0014022736326595499	0.9247234221096838	0.8818955506918132	1.2920109746438317	1.0485634283836376	2.5001443625353375	6.422549909689949	0.7616579413917013	0.9359430604982198
ID54483	54483	3	1.0	64.43783589363291	32.996708042095726	0.0	24.0	24	1.3752122783611613	1		25036.718399999994	25404.0	14224.0	32278.0	1.5647949E7	3239.9938292415122	-0.9808998845286162	-793.6918263132424	-0.0022989884452643103	-0.011354870052840233	1.4665515302882604	1.3200300856044649	2.2085342990966734	1.1109985645643075	5.941407705644809	9.232413153966238	0.8759287013260892	0.9667440061871609
ID67797	67797	3	1.0	62.02157452677853	35.19082517701876	0.0	88.0	88	1.386170318367905	1		24833.138582677177	24982.0	15114.0	35528.0	1.5769043E7	3598.9073336969136	-0.9810475209789757	-714.3564387419298	0.008972807688953163	-0.006428149538795452	1.4822272565233863	1.3305367682047857	-0.6124891795252835	1.1140069872125875	6.036470228935121	9.168126287348024	0.902467879088917	0.9754224270353306
ID50394	50394	3	1.0	64.39407459453027	33.046238212852074	0.0	3.0	3	1.3823448853976608	1		24784.3537735849	25148.0	13427.0	31486.0	1.5762849E7	3276.2059676344675	-0.98089716258822	-776.8944110373606	0.0016021368636677095	-0.005104063532205816	1.474467140694395	1.3179791795932223	2.3813246119046356	1.1187332573413418	6.003198345783517	9.373464356847654	0.8586027835757656	0.9611872146118717
ID113372	113372	3	1.0	65.32595591909762	39.450021499295126	0.0	291.0	291	1.347427347998061	1		24583.21983471075	24724.0	15033.0	33188.0	1.4872848E7	3066.984469803611	-0.9809787459635605	-826.7565338790849	-0.005691528491782982	0.002332761586291056	1.4206943419374696	1.2943533538070833	-0.9770301338311829	1.0976093489144825	5.703751397419027	9.190597695547435	0.8485607512368427	0.9638554216867476
ID87267	87267	3	0.9746883511543274	62.964064390113215	37.74285012039148	0.0	177.0	177	0.9870920824310608	1		25218.74922600618	24516.0	18038.0	35499.0	8145656.0	3473.0553120980176	-0.9803876589299277	-725.9558967102065	0.010672687143595583	0.020136874709443718	1.099755387986727	0.9309849226061421	0.9998484327902692	1.1812816311870435	3.0610132499482043	6.792859014735311	0.8336233515776276	0.9540740740740736
ID108770	108770	3	0.9643630981445312	66.09467697077068	37.76948862234785	0.0	271.0	271	1.170789539537521	1		24588.893805309737	24546.0	16950.0	34956.0	1.111418E7	3050.2398135165604	-0.9808974215670636	-827.8784977844082	1.0590693134367734E-4	-0.0055636849912030625	1.266084604029264	1.0804668840760248	0.8902168227253514	1.1717939926608418	4.306332305051363	9.8570451332069	0.5569598816315613	0.9151515151515158
ID53479	53479	3	0.9968207478523254	64.45056432152509	32.99812512377432	0.0	19.0	19	1.3894408781286256	1		24792.634374999998	25137.0	14021.0	31885.0	1.5867286E7	3180.4812315975432	-0.9808978349443417	-800.5731435576693	0.003047202005667296	-0.0010353827881575616	1.47282083334279	1.3158217656742073	-0.8239506392612862	1.11931636317639	6.06498898592222	9.665008343646539	0.8158971459995061	0.958677685950413
ID66790	66790	3	1.0	62.52174987681448	34.79919589714353	0.0	83.0	83	1.394332333861208	1		24922.442546583876	24907.0	14561.0	35908.0	1.6050053E7	3703.01746843025	-0.9810970674119294	-698.6306427962925	-3.9486781603255633E-4	0.001177118498554702	1.5558531351057856	1.298687343045646	2.41910525009539	1.1980197877782048	6.107767121402859	9.356962690369263	0.8766425335824175	0.9720121028744328
ID111334	111334	3	0.9736150503158569	65.567794049001	37.39676305567847	0.0	282.0	282	0.8450564755480449	1		26520.686440677953	24888.0	21958.0	38386.0	6258882.0	4025.457514262759	-0.978884110359627	-610.8314710192699	0.005685230220180774	-0.007265889824748057	0.8786298051402857	0.8414339192966646	-0.5724779077641304	1.0442053558700275	2.243475549651491	5.603872916749886	0.8977484190258689	0.9772256728778472
ID60137	60137	3	1.0	64.3843553348819	33.208305498799774	0.0	51.0	51	1.398665933537526	1		24923.13978494627	25290.0	14047.0	31394.0	1.6224964E7	3248.9086816912163	-0.9807932399883271	-783.4631931548464	-0.00467192821387296	-0.0084172360975814	1.5031663594895397	1.335906693240608	-0.7793936510199246	1.125203105198311	6.145792130718992	9.303309474513028	0.892303907959214	0.9692653673163417
ID71400	71400	3	0.9596377611160278	63.20086959518948	37.90789070381369	0.0	105.0	105	0.9519807046458966	1		25797.63879598662	24555.0	20526.0	35271.0	7713494.0	3262.9692858451813	-0.9798494548488603	-768.8994015699043	0.009659181808081877	-5.483292797252233E-4	1.044498609623406	0.8987748559608989	1.4790589832279752	1.1621359928974768	2.847122572544992	6.872898435357587	0.7574189668191929	0.9301242236024841
ID65771	65771	3	1.0	63.66010756362098	33.88842551283441	0.0	78.0	78	1.3905293552858662	1		24994.056338028167	25076.0	13976.0	32198.0	1.5971202E7	3405.565094259854	-0.9809057520598791	-754.0537045040293	-0.0046439839077692235	0.0038878597733997817	1.4278082705670372	1.4021420457697384	-0.9791796513032157	1.0183050104479312	6.074495238251227	9.073833635608215	0.9271253055225455	0.9883990719257538
ID51950	51950	3	0.9968536496162415	64.07368459583236	33.17069809045755	0.0	11.0	11	1.41906981557613	1		24812.102255639107	25087.0	15217.0	32860.0	1.6500048E7	3270.3930410796943	-0.9809437985805314	-781.090578503488	-0.008406013621772125	-0.0015299378825563293	1.5005405765432103	1.3714261250530102	2.260276033470757	1.0941461221509174	6.3264109249705704	9.593157630762892	0.8638614625899319	0.9610108303249096
ID81646	81646	3	0.9810743927955627	63.90470366165912	34.29947503501868	0.0	152.0	152	0.9527750149256324	1		25819.76510067114	24393.0	20933.0	40433.0	7694290.0	4170.038698379588	-0.9801424288735231	-611.2308418591127	0.004712727914619382	0.006336527517364323	1.0135336384467981	0.9265418109960671	1.7432798907520528	1.0938887230110117	2.8518756987094993	6.759361158192203	0.7843847707100179	0.9463722397476335
ID88816	88816	3	0.9783597588539124	63.564380763982605	36.63917924558093	0.0	184.0	184	0.966961031240937	1		25197.226537216833	24510.0	19815.0	36323.0	7785943.0	3792.041365115633	-0.9803332720360208	-662.4472509161723	0.013738535086935713	-0.008639833527028679	1.101832774170722	0.8826216003794897	-0.4196348208116819	1.2483637084079755	2.9374319696707873	6.8439228264153416	0.7880748606315053	0.9507692307692307
ID106741	106741	3	0.9680842161178589	65.36908216402226	38.04269782186711	0.0	262.0	262	0.9229303593847744	1		25852.686832740208	24592.0	20851.0	37164.0	7264605.0	3625.6612827579866	-0.9797495684590614	-689.9684787763123	-7.233510921379849E-4	-0.00490761781743646	0.9880207893586955	0.8890859768435733	1.0708657996135615	1.1112769913055651	2.676010030622433	6.489454587605478	0.7985115562390498	0.9607508532423206
ID97524	97524	3	0.9608447551727295	65.68366127206221	35.70885518079049	0.0	222.0	222	0.9685244292403933	1		25667.724025974043	25090.0	20235.0	32651.0	7905659.0	3247.9061055039833	-0.9799880933066403	-774.0093751084964	-0.002429917899718383	0.0013012027991705555	0.989825615198772	0.9723762975324656	-0.8831446650672142	1.017945025717499	2.946938221999834	6.622556528283939	0.8443636870717836	0.9582689335394133
ID58615	58615	3	1.0	64.54575517887405	33.050287563859115	0.0	44.0	44	1.3932468277925325	1		24930.051083591334	25284.0	13748.0	31937.0	1.6104813E7	3183.9778857949664	-0.9808500878841693	-802.0823717767398	-0.008129794966488217	0.0015137072862149961	1.476758174108038	1.3430668588049361	2.3021051033904474	1.0995418168698323	6.098260869073829	9.771900889759388	0.8025234942486031	0.9624906226556633
ID68856	68856	3	1.0	62.22179969950029	34.65519283510096	0.0	93.0	93	1.4126583227723353	1		24993.246200607897	24989.0	13732.0	37710.0	1.6445556E7	3874.268091553432	-0.9810083509449892	-666.4583617517235	-2.3001497084372966E-4	5.376486919732137E-5	1.5648696267437934	1.2975644274768883	-0.7690204240996523	1.2060053386225142	6.269373410996399	9.469618579793465	0.8785551487964004	0.971997052321297
ID72443	72443	3	0.990595817565918	63.420481202253775	38.49660893926886	0.0	110.0	110	1.053811090071682	1		25274.32791327915	24491.0	19026.0	42480.0	9326227.0	4015.8889857645504	-0.9804887138052677	-632.5350744141296	-0.0011218360734270975	0.04796504277015182	1.1469513880179092	0.9901334704689321	0.7968143804482514	1.1583805842607335	3.488794604754622	9.035921688180832	0.5369580397599296	0.8790419161676652
ID102651	102651	3	0.996836245059967	62.31800035239349	38.884203792436125	0.0	244.0	244	1.2483413234759002	1		24645.51544401545	24471.0	13087.0	36173.0	1.2766377E7	3382.5704563853387	-0.9809396399927978	-749.9498721695867	0.03120798523955024	-0.07268181691520699	1.215546839805803	1.1346190928876143	-0.20109068940416613	1.0713259167111553	4.895719949451317	14.886524412641968	0.2776130023199398	0.8619246861924685
ID83709	83709	3	0.9968444108963013	64.38009577717976	34.165713820712874	0.0	161.0	161	1.0779418783984442	1		25169.562499999996	24542.0	19880.0	34557.0	9665112.0	3412.9738778081087	-0.9805441355711183	-743.3430978889567	-0.01551070672406733	0.01151554579483536	1.2395881484226183	0.9586286865851101	-0.9952378901919563	1.293084763443039	3.650400894348147	8.684581386150036	0.6082087268513122	0.8888888888888884
ID104701	104701	3	0.9861923456192017	63.828497402324366	36.02078566254644	0.0	253.0	253	0.9716436786338921	1		25276.826923076915	24122.0	20067.0	38400.0	7886370.0	4106.922647081638	-0.9803483829993401	-614.0704129221626	-3.819977335560335E-4	-0.007252654559546189	1.100866577188856	0.8712504802627842	-1.3446623100024613	1.263547742156556	2.9659507266578835	7.122340425258837	0.734730959831946	0.9327354260089681
ID110845	110845	3	0.9688019156455994	63.00119424108215	36.491220290486204	0.0	280.0	280	0.8801358581511428	1		25835.78125	25168.0	20752.0	35158.0	6613960.0	3509.5537405549353	-0.9798149344326101	-714.6832236453027	-0.0127399430129172	-0.004249754481938035	0.9389223222552543	0.849075026606421	2.63366496645276	1.1058178521725395	2.4336005962321114	6.715691141409197	0.678075008689557	0.9326047358834233
ID61183	61183	3	1.0	64.1698557900556	33.304358048722314	0.0	56.0	56	1.324208748327418	1		25074.783362218368	25324.0	13012.0	34610.0	1.446815E7	3527.8681608413676	-0.980915124326228	-730.629046888525	7.294127228338272E-4	-0.005526438430687015	1.4192693087107038	1.2552011714954927	2.374117243421447	1.1307106310454875	5.508873224673856	9.191583214415616	0.8193925205859359	0.9468954248365999
ID76033	76033	3	0.9792578220367432	63.33138377435111	35.53135597860562	0.0	127.0	127	0.9646111832200605	1		25432.59672131146	24510.0	20137.0	34917.0	7756942.0	3562.8777303887005	-0.9802935584861744	-710.1788298371599	-0.0010658652821700944	-0.01081345135323889	1.0477323690564233	0.9302668515683364	-1.003435941135198	1.1262707762724768	2.9231725911772437	6.860115616490067	0.7805513005656856	0.9318181818181825
ID90369	90369	3	0.9625717401504517	64.08511899536985	38.332883806617374	0.0	191.0	191	1.1145160145878186	1		24867.47710843377	24452.0	19808.0	37218.0	1.0320003E7	3141.584501110038	-0.9807343041648883	-805.8971941773664	0.02554103443086479	0.059234426565571166	1.2179794593261783	1.021302468677021	-0.32885511754181385	1.1925746746739285	3.9023165810674985	10.613852736200787	0.435297575247765	0.8394683026584877
ID100101	100101	3	0.977048933506012	65.90237685756111	36.66727659118314	0.0	233.0	233	0.906389048535574	1		26219.207407407423	25251.0	21079.0	35037.0	7079186.0	3339.956284014371	-0.9791785346847914	-738.3450486712634	0.005531564771706314	-3.807944353681046E-4	0.9631665833398251	0.8793690284068317	-1.3274975178321584	1.0952928204496932	2.5809475073321133	6.784659260384012	0.7045842858344267	0.93138936535163
ID92424	92424	3	0.9921337962150574	63.977968363611446	36.24246496601451	0.0	200.0	200	0.9286502127352428	1		25778.978873239434	24570.0	20258.0	36821.0	7321230.0	3867.9334681506252	-0.9798361478608165	-647.733955472743	0.0049945528277554035	0.0014542224410532933	1.0640849740786467	0.8262870726063234	1.914455236232915	1.2877909014384639	2.709281913774023	6.574091552006083	0.7877575353223166	0.9612141652613816
ID62221	62221	3	1.0	63.21012657812168	33.49055717621682	0.0	61.0	61	1.454868001151129	1		24953.369627507156	24809.0	13487.0	44192.0	1.7417452E7	4347.923871493646	-0.9808845711676617	-588.9943408563962	-0.006991993678808796	0.006453325883521603	1.5750026861043245	1.3637387255540327	-0.6769081054514215	1.1549152756254417	6.649623504157652	9.656529166498975	0.8961171882203217	0.970853573907009
ID79630	79630	3	0.967380940914154	66.38484114122043	35.5805280291714	0.0	143.0	143	1.0800451816245928	1		25274.44647519584	24744.0	19325.0	36062.0	9680113.0	3265.786114263628	-0.9805583926390847	-780.6658897848819	-0.006651383349594519	-0.0035031273986355	1.2590807666444646	0.9398653579308756	1.4928681575142555	1.3396395090211064	3.664660272841697	8.995764932058728	0.5690722225796494	0.8882488479262644
ID94995	94995	3	1.0	66.24710347609674	33.82513300955916	0.0	211.0	211	1.2114363528435605	1		24591.53416149068	24885.0	13500.0	31916.0	1.1877711E7	3176.4297568790316	-0.981177225079189	-807.123835848196	0.005689631784559504	-0.0033688502338063094	1.2846392465471947	1.1902695415482782	0.9802652664710244	1.0792843147747546	4.610532379580366	8.387984606156067	0.8234660351819084	0.9435797665369652
ID97042	97042	3	0.9698240160942078	66.51859321797053	34.09513727850545	0.0	220.0	220	1.14333001791076	1		24864.154734411077	24641.0	18874.0	33062.0	1.0766179E7	3067.07896105018	-0.9808381273911292	-829.9236286525033	0.006041602956943467	-0.011091727203938117	1.2463959423294495	1.0667554433733601	-0.22006587268409852	1.168398952235968	4.106701006141686	10.020925160907195	0.513910287145598	0.8807339449541293
ID69911	69911	3	0.9930970668792725	62.11163294989238	35.130892611085464	0.0	98.0	98	1.2894769428881678	1		24752.489169675075	24905.0	15956.0	31017.0	1.3712879E7	2712.432780455598	-0.9810287724216601	-943.7918040594034	-0.0114994358523363	9.080618740449495E-4	1.371405002182582	1.2412344251570242	-0.8527867412245989	1.104871871410665	5.223685654802912	8.82601353561386	0.8426703637347221	0.9682819383259909
ID112918	112918	3	1.0	65.12440969609693	39.27342161736442	0.0	289.0	289	1.3434916035442783	1		24682.500837520925	24504.0	13155.0	38553.0	1.4735453E7	3345.9846508876576	-0.9809621844491617	-760.2043717248235	-0.0168305576929762	0.002525974404425239	1.4427086231291113	1.289379153736689	2.6096617271704328	1.1189172858488252	5.670479514267412	8.954306878919548	0.8887215296096502	0.9746732026143792
ID63256	63256	3	1.0	62.92051552026314	33.943232673670835	0.0	66.0	66	1.3916169810722412	1		24833.175273865418	24981.0	15162.0	36460.0	1.5868399E7	3553.348977170261	-0.9809553863904754	-719.948577424767	-0.0036904497040461046	6.553007865440273E-4	1.4779302695350158	1.3280515642418393	-0.7620473780119011	1.1128560888211743	6.084001490580269	9.343209909971451	0.8758040792188758	0.9674981103552526
ID77592	77592	3	0.9724085330963135	66.17195389894113	34.877973528213495	0.0	134.0	134	0.9669610312409384	1		25627.4498381877	24526.0	20718.0	35724.0	7918882.0	3583.6295622171115	-0.9800053825611309	-701.0155298625282	-0.012278006609123792	0.023516253085746144	0.9842192138640837	0.9721419984483985	-0.66136684513118	1.012423303833145	2.9374319696707953	7.570706018184464	0.6440282484065928	0.921013412816692
ID108312	108312	3	0.9623532295227051	65.7980917178554	35.62683315806184	0.0	269.0	269	0.8818531980439496	1		26505.852713178294	25191.0	21038.0	36106.0	6838510.0	3528.1819473644728	-0.9791106497453513	-704.2512801748392	-0.012428752266859185	0.008061043784303007	0.9366702199038651	0.8618116917821249	-1.5166652210433256	1.0868618154471095	2.443106848561157	6.456067505832349	0.736573685777997	0.931159420289856
ID102177	102177	3	0.9759138822555542	64.62419077865266	37.40049928120704	0.0	242.0	242	0.9253860542602939	1		25688.441281138803	24671.0	20631.0	36365.0	7218452.0	3370.633275217591	-0.9796802435227013	-734.8895909521582	0.013631304492840682	9.748542402011296E-4	0.9701008685839219	0.9179455611437759	1.3921662365910121	1.05681742975603	2.6902694091159614	6.209099479835438	0.8768966305967195	0.9741824440619626
ID50977	50977	3	1.0	64.30284631774904	33.08799183450406	0.0	6.0	6	1.396500814695295	1		24794.250773993783	25142.0	14327.0	30880.0	1.6017086E7	3145.9693063585014	-0.9809165041338125	-810.2156179430332	-0.0037609938200787287	0.013153167057875824	1.4851964895633964	1.3302418107309224	-0.8173960289945263	1.1164860986795564	6.126779626060931	9.25490299649821	0.8988730947550033	0.9735649546827795
ID86819	86819	3	1.0	62.02601626155282	38.18436730134711	0.0	175.0	175	1.3541477255877268	1		24636.765676567666	24708.0	12806.0	36016.0	1.492988E7	3353.039016941796	-0.9811066398867394	-763.1011253500959	0.0034737921537186414	0.005252052319269241	1.3960462358675478	1.334248069716058	-1.1025718412599428	1.0463168488335466	5.760788911393201	9.3411115831911	0.8296495961742267	0.9520816967792616
ID55077	55077	3	1.0	64.44754601054177	33.03422120853831	0.0	27.0	27	1.3910732744755683	1		24885.076682316132	25211.0	14054.0	31811.0	1.5901564E7	3184.3926068678898	-0.9809687260018735	-805.6189477905839	-0.0027809341692923775	0.0023742260005528166	1.4701183358717154	1.343216182222314	-0.8373513206559117	1.094476343666025	6.079248364415771	9.723833482279975	0.8079504450126024	0.9726235741444865
ID114983	114983	3	0.9772336483001709	62.76879321315086	36.513523567042355	0.0	298.0	298	0.9229303593847722	1		25741.97122302161	24811.0	19986.0	36024.0	7156268.0	3633.980873413972	-0.9798970132785993	-690.5720662945314	-8.957414126683176E-4	-0.0035828076997430846	0.9829219520212953	0.9008970020138366	-1.5259011074342714	1.0910480885429774	2.6760100306224204	6.56958960040073	0.7791500817927114	0.9446308724832212
ID56103	56103	3	1.0	64.4576161637714	32.96953947183802	0.0	32.0	32	1.3861703183679053	1		24974.690737833607	25318.0	14119.0	32104.0	1.5908878E7	3226.6705404872127	-0.9808762809008813	-793.994268753784	-0.010615443929065903	-0.016687381153705626	1.4754084422450533	1.342950492784453	-0.826592252754302	1.0986320420389912	6.036470228935124	9.10296187678402	0.9154349292241021	0.9754224270353296
ID99622	99622	3	0.9783377647399902	64.45706818785258	34.27190319984543	0.0	231.0	231	0.9924422142055397	1		25351.380368098162	24322.0	20381.0	39265.0	8264550.0	3841.1789884134255	-0.980534358941502	-664.9074025384897	0.006450846389398326	-0.007411395782661468	1.073730743036457	0.9584919217155855	-0.7174039345584671	1.120229308886201	3.0942851330998042	8.021030104766337	0.6043797462923316	0.9029126213592233
ID57134	57134	3	1.0	64.47288025914864	33.05180526073091	0.0	37.0	37	1.3910732744755683	1		25009.472783825837	25335.0	14098.0	31731.0	1.6081091E7	3220.9121118406915	-0.9809695510679236	-800.5015027128126	-0.004622000585821331	-0.004468755926417622	1.497160045894812	1.3072141706244826	2.29021422182156	1.145305856942775	6.079248364415771	9.221560267459955	0.8983610886910006	0.9645550527903469
ID74542	74542	3	0.9957364201545715	63.86170336761909	38.194331057875374	0.0	120.0	120	1.0342474091096734	1		25171.794366197184	24562.0	14823.0	40648.0	8935987.0	3977.097037718064	-0.9806487340525486	-641.4784540027274	-0.00298179564303645	0.014662497951822851	1.126804891684495	0.9684148679351777	0.34324646441205964	1.163555960357188	3.360460198312693	8.67399108568262	0.5612685102519994	0.8750000000000002
ID88373	88373	3	0.9683670997619629	65.60721462853213	33.97823165429885	0.0	182.0	182	0.9700853076571765	1		25367.996794871797	24847.0	20106.0	32771.0	7914815.0	3334.9820417266433	-0.9802749833105442	-756.0546875322088	0.0061441957950436514	8.87544267195951E-4	1.015914834589144	0.9513490025654551	3.0148989119715437	1.067867661446617	2.9564444743288676	6.4180079787564575	0.9019429858129175	0.967340590979783
ID81204	81204	3	0.988667905330658	63.682930920633055	35.053447325023605	0.0	150.0	150	1.1694965633953724	1		24896.03333333334	24667.0	18518.0	36000.0	1.1203215E7	3219.229747303581	-0.9809578418337758	-796.7872123462806	0.011055730060911302	0.004855700457369667	1.251472427254111	1.1237761639611112	1.5850752196100892	1.1136314040003243	4.296826052722314	9.084991777798308	0.6541970169124888	0.9177664974619284
ID54070	54070	3	1.0	64.3997411692261	33.09248215892603	0.0	22.0	22	1.3785088366949132	1		24795.54240000002	25137.0	14298.0	31114.0	1.5497214E7	3185.992904427367	-0.9810641768585834	-806.4399491159903	-0.022040642145080416	-0.012701942821946345	1.4661049645148863	1.3500656933896371	-0.8259350123140105	1.085950833128651	5.969926462631907	9.287429580991988	0.8697366630560486	0.9668976135488834
ID91959	91959	3	0.9937556982040405	61.755915415645475	36.30134470720021	0.0	198.0	198	1.3423649856492392	1		24598.5731092437	24790.0	14889.0	33979.0	1.4636151E7	3330.8633908595825	-0.9810517024729124	-764.7241235648918	1.6461587216330716E-4	-0.006754315284262037	1.3665243010836874	1.336078476415669	-0.509004500439828	1.0227874523880485	5.660973261938363	9.001463464265193	0.8779599831115569	0.9682926829268296
ID104247	104247	3	0.9811807870864868	63.80284272151463	34.94808211133197	0.0	251.0	251	1.2663905682493402	1		24585.24670433146	24909.0	15524.0	29872.0	1.3054766E7	2705.0065436679233	-0.9811487636706688	-946.087423106368	0.003275089828906087	0.003144910167556067	1.292159344363446	1.265071819655134	-0.14455603760856064	1.021411847365074	5.038313734386784	8.844164962761502	0.8094339246439413	0.9515260323159785
ID52535	52535	3	0.9954865574836731	64.09465762804987	33.15850443449573	0.0	14.0	14	1.4249216746937912	1		24765.200298953656	24968.0	15433.0	32984.0	1.6567919E7	3226.7986543366246	-0.9810233299815618	-793.5226053365561	0.0025033687935845745	-0.002663535959986976	1.4957396604206323	1.3854000431218232	-0.9814671128054857	1.0796445891904065	6.378695312780245	9.53066919645036	0.882459800206736	0.9731689630166785
ID64311	64311	3	1.0	63.0270176639922	33.66268700720233	0.0	71.0	71	1.4595402030124014	1		24874.77872340426	24788.0	13985.0	42799.0	1.7536719E7	4223.506625444274	-0.9808882053700301	-604.5525876937165	0.01609372210968936	-0.007629009594562813	1.5786484346403988	1.3783959225887457	-0.6185205802214526	1.1452793850953664	6.692401639638302	9.694591654742524	0.8948141005859933	0.9770992366412216
ID70966	70966	3	0.996833324432373	62.546628666527184	37.03397713940126	0.0	103.0	103	1.151242430783868	1		25108.86206896552	24603.0	19606.0	37180.0	1.0922355E7	3692.757692733787	-0.9807427154386472	-692.5741189588609	-0.022204428908779373	-0.0012298141666393337	1.28221827586851	1.0606468565441418	2.0158292941701355	1.2089021599953678	4.163738520115874	10.501422913879303	0.47445717078341393	0.8374760994263865
ID59706	59706	3	1.0	64.45317591562488	33.20611872359001	0.0	49.0	49	1.398665933537526	1		24911.36000000001	25245.0	14304.0	31373.0	1.6192384E7	3191.1915052298004	-0.9809540390308358	-804.1190224310762	-0.010722841065326182	-0.0077393330483498425	1.4850667029027946	1.3491019355062766	-0.8342748037099662	1.1007816858149377	6.145792130718992	9.213271078666033	0.9098295377655925	0.9788039364118095
ID85306	85306	3	0.9681008458137512	63.68563938043813	36.57932465640599	0.0	168.0	168	0.928650212735243	1		26006.26223776224	25122.0	21203.0	34715.0	7437791.0	3378.2064769882695	-0.9797564549252706	-745.1664742070889	-0.002809484819942606	0.004920219986154859	0.9631571322759997	0.9145010491715655	0.9570365624655576	1.0532050599050828	2.7092819137740234	6.403534678399956	0.8302799112840125	0.9484193011647255
ID65346	65346	3	1.0	63.48364247660353	33.764411163960816	0.0	76.0	76	1.437606687580028	1		24938.152046783634	24884.0	13533.0	38734.0	1.7057696E7	3888.5181326836546	-0.9808412194987779	-656.660635273132	0.0011923414757816452	0.0056353014043606636	1.5735293489542597	1.3372229487468026	-0.7710537819202338	1.176714287194155	6.492770340728624	9.898632543016998	0.8327017936872559	0.9687943262411339
ID67396	67396	3	1.0	62.55993654122698	34.52692258496734	0.0	86.0	86	1.3932468277925325	1		24933.935837245685	25003.0	13068.0	34385.0	1.5932785E7	3480.944567961171	-0.9809808157549524	-738.9113788116599	0.0045516203013769635	-8.573619012024222E-4	1.4529021244101483	1.3565083810854983	-0.5702619552750222	1.0710601900207313	6.098260869073828	9.451391773011721	0.8578756308507598	0.9596110695587137
ID66375	66375	3	1.0	62.93943835761748	33.93642523889043	0.0	81.0	81	1.4339184840274959	1		24874.288856304967	24805.0	14878.0	39495.0	1.6964265E7	3796.199921177709	-0.9809348358873312	-674.2659102392288	-0.005796179445695234	0.002045803493068887	1.5623791929998683	1.3399130827737875	2.4103260452545383	1.1660302545636378	6.459498457577018	9.77488638474545	0.8495427274875147	0.9583921015514809
ID96583	96583	3	0.9770753979682922	66.06529611796769	33.94167981052158	0.0	218.0	218	1.1545232651096176	1		24582.473804100227	24684.0	17018.0	31878.0	1.0791706E7	2820.8260316837236	-0.9811490679749728	-907.1548903339886	0.011239992204551007	-3.4095164825633504E-4	1.2221961668278203	1.0937648584639046	0.4826448906628612	1.1174213153495223	4.1875041509384605	8.969059032705463	0.654140968517486	0.9148494288681215
ID94537	94537	3	0.995252788066864	67.72524853272684	35.00105130715672	0.0	209.0	209	1.2133082617934499	1		24645.230452674907	24785.0	14552.0	32886.0	1.1977582E7	2982.6563370815243	-0.9810839769408216	-857.1089116622696	-0.007931539506514502	0.005011010349746157	1.2473838257054486	1.1910452760818482	0.936355157119897	1.0473017699284581	4.62479175807392	8.373564256935772	0.8288602867018098	0.9548577036310106
ID79176	79176	3	0.9626832008361816	64.84555087287205	36.84138077569484	0.0	141.0	141	0.947999170240078	1		25893.258389261748	25456.0	20504.0	32515.0	7716191.0	3147.204029352158	-0.9797272500192498	-795.2145642796561	0.0028612850380546092	0.004406458633731668	0.9930229585826226	0.9176875581568192	0.9674145745545328	1.0820926466270449	2.823356941722412	7.082892700595011	0.7072196610619397	0.9266770670826849
ID89930	89930	3	0.9628092646598816	64.13746490927028	37.91836585656687	0.0	189.0	189	0.9146970961961444	1		25957.48014440434	24699.0	21089.0	36295.0	7190222.0	3703.6323783534976	-0.9797800912104206	-679.2256409332366	0.002038638178001525	9.819528442802932E-4	0.9350335780035128	0.9130902501983175	1.119299982515207	1.0240319374787206	2.6284787689772497	6.730132268270566	0.7292343848960902	0.920133111480864
ID58189	58189	3	1.0	64.57218529762397	32.9591466973227	0.0	42.0	42	1.3845321413310874	1		24930.588050314433	25251.0	14001.0	32178.0	1.5855854E7	3213.8042622924963	-0.9808990633595192	-796.7329009561321	-0.00685424893701887	0.012395656500410947	1.4730922554483354	1.3300181440105532	-1.1101388237315235	1.1075730523542746	6.022210850441573	9.749618164519497	0.7961421302510285	0.9540662650602406
ID68434	68434	3	1.0	62.06269555888728	34.83756083694569	0.0	91.0	91	1.4397099903691026	1		24906.661313868604	24756.0	14635.0	42452.0	1.7061063E7	4191.946920529795	-0.9810377496986565	-614.7882804732413	0.004591587636780091	-0.0011029281568052007	1.590127112565688	1.3224558671123847	2.3542537243682355	1.2024046715734795	6.511782845386701	9.839364581218634	0.845231487427023	0.9709425939050309
ID107860	107860	3	0.9618279933929443	66.16717253500478	36.7401093664335	0.0	267.0	267	0.949593787296845	1		25519.084459459442	24539.0	18878.0	37106.0	7553649.0	3600.0011567269858	-0.9802779671865178	-704.6768577465109	-0.013915675669822766	-0.0038081082246711894	0.9915567269783528	0.9718074217536645	-0.2545675877659687	1.0203222416114603	2.832863194051446	6.741568796158077	0.7832736637811647	0.9356357927786506
ID112471	112471	3	0.9921489953994751	64.28433079149454	39.08834159387577	0.0	287.0	287	1.0437127358041791	1		25278.418282548464	24484.0	17723.0	38210.0	9125509.0	3455.133860503548	-0.9805405564064089	-737.3100555233232	-0.0326489505450739	0.035562046336412634	1.2005169790857482	0.9350318832042768	1.2895450487826692	1.2839315970399596	3.4222508384513906	9.990967202106468	0.43083069350801634	0.8500590318772129
ID50014	50014	3	1.0	64.42792722789166	32.96292737663068	0.0	1.0	1	1.3746620833888052	1		24748.25559105428	25057.0	14174.0	31099.0	1.5492408E7	3121.8223890812064	-0.9809836883293983	-817.9031798448838	0.0017188283643658497	4.156742142457313E-4	1.4791324303632527	1.3233590521307343	-1.0599190563824674	1.117710592587634	5.936654579480289	8.972220658019927	0.9267268645988948	0.9788401253918495
ID101727	101727	3	0.9684807658195496	62.89649747090573	38.136930110372454	0.0	240.0	240	1.1373595853641987	1		24844.654929577457	24716.0	16481.0	37074.0	1.0583823E7	3066.6310536922692	-0.9806328201657091	-820.4298908524247	-0.061362099554214455	6.495951803917903E-4	1.212289209034891	1.1027706647483	-0.12511814513202096	1.0993121668788568	4.063922870661048	12.907792797902887	0.3065147302290246	0.7931354359925791
ID72033	72033	3	0.983718752861023	63.34437165306477	36.940769872580304	0.0	108.0	108	0.9677430459512387	1		26020.284789644007	25148.0	19872.0	35950.0	8040268.0	4083.5231291011764	-0.9797228890889573	-615.749686367715	0.00991121684507924	0.002409208246812128	1.0420183836940675	0.9166829186497288	-0.16673130091884952	1.136727174134495	2.9421850958353053	6.912603157685076	0.7737427708397463	0.9421613394216141
ID60771	60771	3	1.0	64.13294643630509	33.47909407113843	0.0	54.0	54	1.419069815576131	1		25050.112275449126	25047.0	14069.0	34962.0	1.6733475E7	3565.5406706041304	-0.98077328418245	-716.7666628805183	-0.011323799411945473	0.01164576223084113	1.519809699514358	1.3473710761174391	-0.7196714604302809	1.1279815386076233	6.326410924970577	9.79766558269679	0.8281748502759259	0.9520743919885534
ID114535	114535	3	0.9903225898742676	62.82817057524025	37.90768456793465	0.0	296.0	296	1.263998893653437	1		24541.996204933614	24769.0	14967.0	32313.0	1.2933632E7	2775.8463950858386	-0.9809641560214981	-911.2246346349363	0.013352488432702205	0.0027157602213673917	1.323385152383899	1.2141650891103137	2.3143926197956226	1.0899548704316782	5.01930122972873	9.450300707012351	0.7062555416447759	0.9556561085972847
ID80742	80742	3	0.9873300790786743	65.61945979277473	33.694982197813175	0.0	148.0	148	1.0588241510738132	1		25171.45822102424	24736.0	19389.0	34801.0	9338611.0	3454.2688224245258	-0.9808237684348701	-745.4352997284684	0.004200467983639587	-0.008387743650914095	1.239035215578275	0.9241518481693193	2.939303612947243	1.340726870841321	3.522066487906248	8.594639445586783	0.5991727994899276	0.8970944309927372
ID103784	103784	3	0.9936662316322327	64.89290331678866	36.901314424562116	0.0	249.0	249	0.973199554215934	1		25521.891373801922	24529.0	20090.0	35863.0	7988352.0	3614.2310315890145	-0.9800570578390124	-694.047304733301	-0.0015255342374650828	0.019839472716290208	1.034866779510318	0.9538689487867871	-1.1618739699231586	1.0849150513040087	2.975456978986921	6.726126671430386	0.8264821062971511	0.9542682926829266
ID109931	109931	3	0.959084153175354	64.12904450994125	37.83055444627167	0.0	276.0	276	0.8971613398783571	1		25325.88679245281	24973.0	19883.0	35326.0	6711360.0	3410.6917667893413	-0.9806126512295797	-751.1579237132325	0.023592348646984125	0.015854756176618787	1.0148672015418816	0.8251142281936713	0.5269191648600929	1.2299717625323403	2.528663119522415	6.673905087986675	0.7134126178126392	0.9109589041095876
ID82794	82794	3	0.9801480770111084	63.62590523007422	33.800741320079936	0.0	157.0	157	1.2386075194033215	1		24726.717391304326	24926.0	17071.0	31308.0	1.2511719E7	2516.0067451730633	-0.9810802974378051	-1019.2363626156498	0.03593531323811618	0.021441044821858147	1.3882588828198577	1.1538912203196048	0.12635918273089874	1.203110707814674	4.819669930819048	8.457861902381062	0.8466540330706299	0.967557251908397
ID86383	86383	3	0.9655989408493042	63.21300468549027	36.961399787710974	0.0	173.0	173	0.9947263189855436	1		25138.204892966383	24474.0	18428.0	36009.0	8220193.0	3655.11922261227	-0.9806376789310659	-696.6487604775818	0.013669967138845057	-0.006266344567205471	1.039968245309535	0.9781392669423786	0.5493158402710346	1.0632108130782143	3.1085445115933594	7.175829803705646	0.7586172177992907	0.9383070301291253
ID105840	105840	3	0.9850497841835022	65.68966755337856	38.83058291030875	0.0	258.0	258	1.286540302904653	1		24758.13602941177	24548.0	17524.0	36827.0	1.3468426E7	2992.7711906375007	-0.9810399269709147	-856.0933095490383	0.062147934458126594	-0.05143360134744979	1.2528988801549497	1.189195254942944	-0.5446187465779859	1.0535686843243097	5.19992002398034	14.930726371197053	0.2931194623068561	0.879421221864952
ID51570	51570	3	1.0	64.36125207930337	33.02390303923784	0.0	9.0	9	1.3981249681591243	1		24841.910493827145	25225.0	13842.0	31756.0	1.6097558E7	3207.1797437178548	-0.9809951807352675	-799.6405663485392	0.015368188508035303	-0.00355225684063688	1.4991836607593398	1.335183884982119	-0.6288651255769238	1.1228293552834614	6.141039004554469	9.39845694626956	0.8736522651104501	0.9634601043997018
ID87922	87922	3	0.9719688296318054	63.76646303527338	35.88800812762511	0.0	180.0	180	0.9005278107677235	1		26228.60740740741	24623.0	21500.0	38400.0	7081724.0	4013.3500891692574	-0.9792109692894956	-615.6589707188683	0.013287074962758777	8.916268260203987E-4	0.96870352827419	0.8748757595526874	-1.0945618612752224	1.1072469635796922	2.547675624180487	6.306034644822618	0.8050841767944934	0.9469964664310956
ID59253	59253	3	1.0	64.42997201214344	33.20119976148334	0.0	47.0	47	1.3965008146952953	1		24909.355038759695	25236.0	14002.0	31609.0	1.6066534E7	3266.4617179461393	-0.9808771934883661	-782.3082527463403	-0.016651581301293752	-0.0023032637609952354	1.4876292395922275	1.3520988786922252	2.5375542582337935	1.1002370189309598	6.126779626060934	9.21192488432826	0.9072800210841133	0.9824695121951226
ID94068	94068	3	0.993720293045044	67.74677562107992	36.50030409675699	0.0	207.0	207	1.271160417783076	1		24706.131970260223	24856.0	15236.0	34147.0	1.3291899E7	2990.750600413478	-0.9810141023442762	-853.6870020507155	-0.007410027287982128	-0.014121587958303388	1.415209191503827	1.1298146185838762	2.3537512945945585	1.2526030095783924	5.076338743702923	10.382672914173629	0.5917552417557111	0.938488576449912
ID53110	53110	3	1.0	64.41117617830636	33.060154828078886	0.0	17.0	17	1.3943323338612075	1		24801.212403100777	25150.0	13616.0	31218.0	1.5996782E7	3223.44265250794	-0.9808187842412428	-786.8566207865637	-0.015165118171406268	0.00721010401580529	1.5038738796524331	1.3277659454607087	-0.8034523796970889	1.1326347725619808	6.107767121402856	9.34480018071912	0.878925966426616	0.9742228961334342
ID98681	98681	3	0.9812436699867249	64.93106856011138	35.297158679959345	0.0	227.0	227	0.89378218911464	1		26139.742424242402	24516.0	21155.0	38610.0	6900892.0	3982.6156749064844	-0.9797599980398811	-635.43634937475	-0.002366172606649858	0.004076919844808477	0.9678072761199752	0.864847248050467	-0.8059216538306994	1.11904995743653	2.5096506148643707	6.180422296544847	0.8256325900434612	0.9547920433996383
ID73082	73082	3	0.9869447946548462	62.54063736047963	36.095604045773605	0.0	113.0	113	1.003056871376403	1		25277.969879518074	24422.0	20184.0	37638.0	8392286.0	3686.1008200926353	-0.9805450370491519	-691.2610964295803	0.0014563611107435762	0.007302686755925032	1.067958380539938	0.9540698013809108	-0.3939093302065839	1.119371327961734	3.1608288994030387	7.165439467598519	0.773615546038577	0.9637681159420288
ID62845	62845	3	1.0	62.935262030075094	33.64966928312285	0.0	64.0	64	1.387806561689889	1		24850.383045525894	24976.0	13843.0	37186.0	1.5829694E7	3738.483846767603	-0.9809140501820846	-683.2580421161334	0.0032262403672699076	-6.024539885749626E-4	1.443807934831667	1.3384267208096783	-0.899875736707304	1.0787351390879574	6.050729607428667	9.346566321254718	0.8703890642963993	0.968060836501901
ID107393	107393	3	0.9796287417411804	63.11165785921994	37.72857216336403	0.0	265.0	265	1.0870268004216583	1		24932.500000000007	24682.0	17460.0	37534.0	9773540.0	3511.3729406585044	-0.9807660306028678	-724.1280321001884	-0.010354245127080044	-0.027705674999935107	1.233173610333492	0.9599466493192145	1.5827974121178612	1.2846272354906887	3.7121915344868737	8.6525303217827	0.6230945895781135	0.9242603550295866
ID96128	96128	3	1.0	66.15324174863176	34.11820044116192	0.0	216.0	216	1.2723500861929986	1		24585.276635514037	24795.0	14625.0	31028.0	1.3153123E7	3108.4794062707942	-0.981102820132375	-821.2485727366558	-0.012862248913654914	0.011149949621777656	1.3366589264229711	1.2213142364257807	1.2634116545489515	1.094443089711908	5.085844996031949	9.289315150381073	0.7406373162325228	0.9553571428571422
ID55682	55682	3	1.0	64.39798703948392	33.05184509705487	0.0	30.0	30	1.40621759778372	1		24952.56990881458	25256.0	13968.0	31752.0	1.6418791E7	3207.7300943375853	-0.9808858254149974	-798.3813222262884	-0.003768913199236559	0.014193908906210601	1.542138424060418	1.3197417876335673	-0.8841616722557625	1.1685152645091512	6.212335897022206	9.47207722488372	0.870110347586912	0.9652880354505163
ID69507	69507	3	1.0	62.33933926117714	34.45833426846581	0.0	96.0	96	1.3850784156239284	1		24822.177496038057	24869.0	15429.0	35718.0	1.5662794E7	3280.7545633517116	-0.9810612655723352	-783.8650587461688	-0.0017493012697023926	-0.0019582870968801657	1.470314330542521	1.3199505353578447	-0.9336259927447428	1.113916234856416	6.026963976606092	9.172338274260476	0.9002193289104463	0.9776407093292214
ID78723	78723	3	0.9826200008392334	67.09763835644952	36.70537093476546	0.0	139.0	139	1.0509357474956715	1		25222.70410958903	24452.0	20473.0	40629.0	9206287.0	3835.446878573888	-0.9806424983802844	-666.2957988051337	-0.03695378789494456	0.019715820682939936	1.1813381112623387	0.9984607798886758	0.534988784272798	1.1831592537806572	3.4697821000965465	9.026173217370564	0.5351859937069754	0.8361970217640318
ID91522	91522	3	0.9677085876464844	61.576472659396025	36.05860325438754	0.0	196.0	196	1.1406803503444962	1		24489.133177570082	24576.0	16147.0	31879.0	1.0481349E7	2833.3130165355014	-0.9811287037135551	-898.7379905333358	0.0034179434948707925	-0.009554654451828667	1.174689848383544	1.0781995355448308	1.4264568368070936	1.089492074201233	4.087688501483624	10.189070467106896	0.49478727946458406	0.8939708939708945
ID56708	56708	3	0.9968456625938416	64.39440091247965	33.08015311701247	0.0	35.0	35	1.3932468277925334	1		24963.41550387596	25282.0	13980.0	31728.0	1.6101403E7	3260.65412993141	-0.9808805305198179	-785.5422421029016	-0.00911084951627446	-0.0021695787669718976	1.4964560858617584	1.3234518513321611	-0.786462493682168	1.1307219709998928	6.098260869073835	9.474798219465798	0.8536422916153954	0.951780415430267
ID63876	63876	3	1.0	63.246682410120904	33.575911184833245	0.0	69.0	69	1.4590218083226292	1		24855.94586894584	24780.0	14495.0	41749.0	1.7448874E7	4127.35181734848	-0.9808834110254594	-618.0104054674749	0.007440148967674165	-0.004380410083626166	1.571703239935059	1.365401944990093	-0.7155131071426495	1.1510919884814306	6.687648513473777	9.841672858074798	0.8676517639162722	0.9650205761316871
ID61830	61830	3	1.0	63.149701671763786	33.615230090405134	0.0	59.0	59	1.408367778852665	1		24983.39389312979	24960.0	14355.0	41089.0	1.6364123E7	4078.1054841707846	-0.9807796977487541	-625.221969557565	-0.0016102889201483014	5.60041868397001E-4	1.5724111983831301	1.3128909958655974	-0.8630876139430669	1.1976707916611382	6.231348401680258	9.87222393843286	0.8034556358174973	0.964679911699779
ID74123	74123	3	0.9805566072463989	63.154663480183835	38.08572079215569	0.0	118.0	118	1.013560371114437	1		25148.558823529405	24456.0	19585.0	37401.0	8550510.0	3640.730959956156	-0.98048100050807	-693.9627200277506	0.002585496255294287	-0.02267813964866866	1.1092833000955775	0.9206389968925577	1.3243118521854607	1.204905835881114	3.227372665706256	8.691382813636789	0.5368849408789577	0.8934210526315789
ID89482	89482	3	0.9631786346435547	63.501071443480505	37.23164793561992	0.0	187.0	187	0.8548468192597816	1		26207.13636363636	24813.0	21934.0	37016.0	6342127.0	3648.284136276142	-0.9795925410981199	-689.6320686051171	-0.004733176363674205	-0.013852026144132801	0.9292000264639246	0.820108121147046	1.3505918228651468	1.133021369382731	2.295759937461152	6.151851918707516	0.7622976674632933	0.9324324324324328
ID93578	93578	3	0.9872163534164429	67.39007939349743	34.91943771259093	0.0	205.0	205	1.2201473581781508	1		24645.008130081304	24660.0	16016.0	31572.0	1.2125344E7	2840.7775999966157	-0.9809646801574894	-894.1593432031865	-0.002681425441037738	0.005472204451097266	1.2562316890740493	1.2094371222230482	1.3253045071194467	1.0386911944334805	4.677076145883567	9.05901256182937	0.7161806465417957	0.9380362249761652
ID101258	101258	3	0.9760976433753967	62.546213323577	37.90651044163838	0.0	238.0	238	1.053092990437989	1		25021.416438356173	24433.0	17549.0	38902.0	9132817.0	3723.3191622992003	-0.9808014795670481	-686.633476170561	-0.019293967823651094	0.01491871154900398	1.1947467268648966	0.9591005865331546	1.0294630991300324	1.245694918385493	3.484041478590119	8.29944875344851	0.6356158018221737	0.8982843137254898
ID112012	112012	3	0.9703612923622131	65.75344256722464	36.83620671128774	0.0	285.0	285	0.8895401993931128	1		26006.633587786248	24930.0	21395.0	36274.0	6813738.0	3424.8410891481294	-0.9797493192994573	-734.7660029586708	0.004312622190830088	-0.010398537836632707	0.9644094388903774	0.8568661658248604	2.173641340636461	1.1255076666050767	2.4858849840417974	6.152548489364975	0.8252410153629758	0.9372759856630828
ID70553	70553	3	1.0	62.9171314937577	34.79656979656101	0.0	101.0	101	1.423328099162955	1		24686.035820895555	24738.0	15653.0	36002.0	1.6539644E7	3264.344519305207	-0.9810948794485345	-784.9046834816796	-0.006575712163688376	0.0032535806312240807	1.4980447764018747	1.3648873377031558	-0.9419527125430762	1.0975592893423698	6.364435934286712	9.31056911236748	0.9226082350398331	0.9788011695906431
ID114075	114075	3	1.0	62.65274987528817	38.70424940465174	0.0	294.0	294	1.3574954382999145	1		24566.891268533796	24513.0	13022.0	36539.0	1.4912103E7	3404.55637592783	-0.9810390138146446	-746.6980654861172	0.010044600011314003	-0.004783509215113227	1.419484127188636	1.3136247851197216	-0.6342160739250061	1.080585676570701	5.789307668380291	9.565521078382806	0.7950953771044389	0.9485981308411213
ID50587	50587	3	1.0	64.46066636965394	32.92295866935397	0.0	4.0	4	1.3757622532995077	1		24792.6012658228	25128.0	13839.0	31959.0	1.5668924E7	3220.51975939169	-0.9808098589908029	-786.9239805170906	-0.018159640998663684	0.023487879514726657	1.4591127692265133	1.3180217624194281	-0.9700862965764585	1.1070475547748857	5.946160831809321	9.639814621829485	0.8040983135418355	0.9660231660231653
ID57756	57756	3	1.0	64.53416200442965	32.94310245006989	0.0	40.0	40	1.398665933537525	1		24966.58049535604	25281.0	14538.0	31879.0	1.6128411E7	3157.423224084963	-0.9808823375889468	-811.4063211643	0.002513574522404085	0.013151390009103552	1.4796982966693122	1.3618682864416913	-1.1107739276076067	1.0865208562389603	6.145792130718986	9.428282733399927	0.8688054486025029	0.9707207207207201
ID54686	54686	3	1.0	64.40935350143054	33.03813884341004	0.0	25.0	25	1.3894408781286252	1		24830.03912363067	25171.0	14055.0	31866.0	1.5866395E7	3189.6327365019233	-0.9809333251200237	-800.9976600068998	0.0046548321620703504	-1.898018808198182E-4	1.4732168894902884	1.3339989794477354	-0.8131004874461556	1.104361331745687	6.064988985922218	9.446986264871532	0.8539910371528335	0.9558052434456925
ID64926	64926	3	1.0	63.60746521053771	33.819034233672646	0.0	74.0	74	1.4137289241558408	1		24960.305722891557	24978.0	13046.0	32730.0	1.6573643E7	3443.9440377787514	-0.980787129670591	-739.9567170080909	-4.2600943722343143E-4	0.0013883297551387167	1.4702113878209633	1.3833048158973547	-0.7797896307031794	1.0628253230414961	6.278879663325416	9.441017095680886	0.885226600394219	0.9642335766423359
ID53663	53663	3	1.0	64.47749136152999	32.98895832130406	0.0	20.0	20	1.3943323338612084	1		24792.066770186353	25166.0	14121.0	32104.0	1.5966091E7	3172.296155643697	-0.9809808657724257	-806.1925798512631	-0.006625537627077028	0.005890975215067437	1.4730126923915634	1.355214981138388	2.1871854167914013	1.0869217894523455	6.107767121402863	9.326482647733831	0.8823818385334429	0.9742228961334347
ID84388	84388	3	0.9579153060913086	65.89397437816896	36.20173280409725	0.0	164.0	164	0.9535686635554829	1		25798.664429530207	24740.0	20440.0	36190.0	7688002.0	3552.6753140433907	-0.9798363932558334	-705.760012806769	9.178301460384679E-5	0.006725156746660341	1.0007446356981762	0.9362730490993669	-0.3426561929837679	1.0688598124882764	2.8566288248740346	7.1834676811941245	0.6956573752033642	0.9106060606060602
ID80295	80295	3	1.0	67.49944364126873	34.552691675207875	0.0	146.0	146	1.282417709507663	1		24766.45137614679	25057.0	12656.0	31700.0	1.3497716E7	3067.535987540428	-0.9810876426226081	-837.6570589285411	-0.004547238549710562	-0.007120450817875384	1.3630445936530515	1.2200999898118141	0.8695090003397066	1.1171581059215359	5.166648140828711	8.749659063141083	0.8480793501973592	0.9619469026548668
ID109481	109481	3	0.9937271475791931	62.38929811887887	38.478518999332486	0.0	274.0	274	1.2604028724445393	1		24670.648183556412	24595.0	13395.0	34852.0	1.2902749E7	3272.7932102503614	-0.9809185217133636	-775.0199959841901	0.009392566681774695	-0.012790100928033387	1.298516557852644	1.1732670279571555	2.160316095124038	1.106752791062038	4.990782472741629	12.490962769840687	0.40196355397096606	0.8997429305912594
ID82347	82347	3	0.9968746304512024	61.86297517080406	35.534210371457704	0.0	155.0	155	1.2782818203822541	1		24766.87012987012	25007.0	15316.0	32531.0	1.3349343E7	2948.104235201905	-0.9810348347786432	-869.1326918832563	0.0013617284213077957	0.0030831544886703974	1.3916904953088924	1.2035674994830217	-0.828762461693754	1.1563044830528215	5.133376257677095	8.761339969437167	0.8403726235638853	0.9557522123893811
ID66988	66988	3	1.0	62.38413971406348	34.4447387896497	0.0	84.0	84	1.434973223768515	1		24917.64306784661	24848.0	14549.0	42851.0	1.6894162E7	4210.87560611752	-0.9809541576756534	-609.5552438268295	-0.0018521113522358289	-0.0072631644449165965	1.50887906584039	1.3930877440315244	-0.8211772806277674	1.083118469963544	6.469004709906065	9.515867408820027	0.897739981427647	0.9784327821710999
ID68015	68015	3	1.0	61.98076263922717	34.93944721486474	0.0	89.0	89	1.3959590102851067	1		24876.706065318805	24886.0	15111.0	39237.0	1.5995722E7	3924.6998296725446	-0.9810241310781654	-655.3818989089975	-0.008401506989016032	-0.003158259961607457	1.5282063788338172	1.3033786412591872	-0.8037522586836472	1.1724961039390864	6.1220264998964025	9.53328280353809	0.8464866557902803	0.9691497366440932
ID103347	103347	3	0.9881667494773865	63.05022806263585	36.99089859918156	0.0	247.0	247	0.9448018620759053	1		25395.17627118643	24416.0	19893.0	36789.0	7491577.0	4086.046731743635	-0.9801164875098263	-612.7206066934447	-0.0042639062252129815	0.0026721846452319588	1.0222360193064761	0.9072030463453468	-1.1047614953521903	1.126799588498449	2.804344437064344	6.575299929625102	0.8150984780803661	0.9365079365079367
ID52149	52149	3	1.0	64.04894548814718	33.186532685516234	0.0	12.0	12	1.4126583227723335	1		24775.95295902882	24990.0	15266.0	32991.0	1.6327353E7	3254.5855019613623	-0.9809904965692354	-785.7035326195803	0.008766937482222669	-0.0016804639660592377	1.4807655761178473	1.367438011833571	-0.9666642002474558	1.082875832983696	6.269373410996383	9.535176186005252	0.8665159425291505	0.9719970523212971
ID91063	91063	3	0.9766350984573364	63.53199280988884	35.47121804758156	0.0	194.0	194	0.9130415344839321	1		25614.247272727265	24661.0	19835.0	37576.0	7043918.0	3774.912292298385	-0.9800843341094287	-667.8414086790276	0.009877790186412253	0.010070786663851042	0.977534982917806	0.8751488687734549	0.5748221881447926	1.1169927972230007	2.618972516648228	6.490564288149246	0.7812245691728609	0.9229480737018427
ID65974	65974	3	1.0	62.76205875919379	34.2522735534002	0.0	79.0	79	1.3552645486440273	1		24802.036303630386	24992.0	13567.0	35853.0	1.5030034E7	3724.635287975446	-0.9810112974243917	-688.0377986361791	-6.803619207776046E-4	0.009132364561823312	1.3946868092119815	1.3252286971678586	-0.7673430094584154	1.052412170210743	5.770295163722225	9.285881936734624	0.8409333527821622	0.9650238473767883
ID87486	87486	3	0.9824015498161316	65.00692628018152	36.7830861890972	0.0	178.0	178	0.9575270394914224	1		25715.03606557379	24378.0	20690.0	39014.0	7843086.0	3980.916015737193	-0.9799707379578032	-632.0948869102808	-6.411714244082156E-4	7.832666195066937E-4	1.024642502616368	0.9313924578741409	0.03419415659210667	1.1001189605454458	2.8803944556966043	6.958890544551244	0.7474494370698023	0.9483568075117368
ID113600	113600	3	0.9822062849998474	64.63940989674407	38.37210002432266	0.0	292.0	292	0.9171748355330045	1		25733.29893238434	23997.0	20719.0	41551.0	7231057.0	4450.604980902547	-0.9797911881279538	-560.6594663945322	0.007592435210986578	0.006467512213865044	1.0090734245122086	0.8680204278450856	2.9251413340876686	1.162499628052874	2.642738147470805	6.500987602501194	0.785787872958685	0.9344537815126058
ID111555	111555	3	0.9629058837890625	66.12454679073797	38.004547066274036	0.0	283.0	283	1.0083222979556343	1		25096.03273809525	24466.0	19411.0	36665.0	8432267.0	3494.2939178036586	-0.9805979102283328	-725.9690221564049	-0.0062922447312789	0.006426497681607937	1.0978556417513317	0.9505529427020758	1.7696604702742194	1.1549652759272175	3.194100782554661	7.113282836128111	0.7932650576431282	0.9424964936886399
ID58823	58823	3	1.0	64.52621442620355	33.11959793067018	0.0	45.0	45	1.3834389456285958	1		24898.011058451804	25247.0	14040.0	31483.0	1.5760441E7	3252.5850203724035	-0.980941725921166	-787.9989406833772	-0.005020381599785597	0.013065589752586322	1.4761764353544633	1.3084580940160406	-1.0274549307331724	1.1281801397426845	6.01270459811255	9.325820737933482	0.8687715798618605	0.9738260200153965
ID60360	60360	3	1.0	63.937287809258194	33.45535671165535	0.0	52.0	52	1.402986147481844	1		24998.955315870546	24935.0	13835.0	35947.0	1.6224322E7	3842.56125755491	-0.9808275132330591	-665.6489469888238	-0.009571156742106842	-0.00874655272301256	1.484744239664824	1.3682952413373959	-1.1769505269534755	1.0851051694176828	6.1838171400350985	9.42919985990903	0.8740108430640089	0.9608567208271788
ID109003	109003	3	0.9804680347442627	64.09993675132823	37.61851607616011	0.0	272.0	272	0.9080567390874341	1		25674.790441176465	25162.0	20666.0	34071.0	6983543.0	3424.9188042494757	-0.9797855347858198	-726.7003850874336	0.010676046278301559	0.007216302771751091	1.0010916044993414	0.8644830723891418	-1.4490952458881698	1.1580233742838473	2.590453759661122	6.104784172423493	0.8734641390479645	0.9680284191829479
ID69069	69069	3	1.0	61.799208959293495	35.41131220825694	0.0	94.0	94	1.4002875757442552	1		24964.25462962964	24955.0	14456.0	40694.0	1.6176837E7	3608.8842438204333	-0.9808893612104361	-710.1015610280449	-0.004803619542127151	-0.011873771851477971	1.5401967941367656	1.2903895472484108	2.515141018539217	1.1935905691587758	6.160051509212514	9.454248599630455	0.8660444280796769	0.9657228017883749
ID85969	85969	3	0.9665786623954773	63.754342002348395	36.98785246915762	0.0	171.0	171	0.9383745639106721	1		25854.546075085313	24468.0	20714.0	38403.0	7575382.0	3928.228865875635	-0.9798621027446949	-640.5027087737718	-0.005308654264301431	0.0026812416791401677	1.0218210384855493	0.8900260598918024	-0.9150881097813424	1.1480799097160916	2.7663194277482175	7.013838254591736	0.7066440360265377	0.9267515923566885
ID106963	106963	3	0.9886268973350525	63.263992722516406	38.57002794887189	0.0	263.0	263	1.176590348985777	1		24619.530567685586	24662.0	16352.0	35704.0	1.1275745E7	2958.778668308113	-0.9810664799990592	-862.3118597856139	0.012950125692075676	-0.01631489805443405	1.2302061685048522	1.1076701876208217	2.146001986198784	1.1106249696466302	4.349110440531987	9.54470310536526	0.5999091036239548	0.9122632103688937
ID61396	61396	3	1.0	63.870604514040586	33.62793530408901	0.0	57.0	57	1.3179097736999976	1		24964.415652173928	25195.0	14952.0	32203.0	1.4354539E7	3388.024067143787	-0.9808791830403755	-755.9864082127517	-0.007626299509441484	0.001647579866756678	1.387373125387129	1.2740654639264393	1.5347249030971892	1.0889339399495974	5.456588836864177	8.849777524561128	0.8755206385063539	0.9761904761904759
ID89047	89047	3	0.9711723327636719	63.779320312970306	35.13150430361098	0.0	185.0	185	0.8869852677418043	1		25631.70610687022	24961.0	20171.0	36613.0	6715507.0	3685.769284668983	-0.9799687252123425	-680.4292759078386	0.005792745435703163	0.00596213078636061	0.9561258668308728	0.8922295875488415	0.5280517865701653	1.0716141676690738	2.4716256055482315	7.498028067359987	0.5524569306457994	0.871021775544388
ID62424	62424	3	1.0	62.97378836562879	33.834359508692955	0.0	62.0	62	1.4051412734026871	1		24914.110260336947	24928.0	14519.0	40420.0	1.6268914E7	4011.8922845146226	-0.9809099304573262	-638.1866784288646	-0.007506186888791531	0.00291543092294426	1.5092701515524405	1.3233229895189063	-0.7266963345657835	1.1405153265727932	6.202829644693168	9.366804142889787	0.8884169567771247	0.9789947486871712
ID97758	97758	3	0.9853711724281311	64.94366113678672	34.69892368353569	0.0	223.0	223	1.0458848770420128	1		24969.45730027547	24612.0	19479.0	33776.0	9063913.0	3261.086655861677	-0.9808513707278468	-784.4084652473371	-0.00154647272764006	-0.0035146757327533954	1.169655110948737	0.9743135937399205	1.3607154237316836	1.2004914213081996	3.436510216944967	7.471629984663527	0.7735649625629596	0.9389610389610386
ID79842	79842	3	0.9951623678207397	67.61188073143646	35.0285706175315	0.0	144.0	144	1.2176648584382117	1		24682.379591836754	24818.0	15971.0	32260.0	1.2094366E7	2876.192147033698	-0.9810661908953222	-889.3228311883435	-0.0034047197044491558	0.0032820798250322576	1.2807971221631185	1.176265640512794	0.5982605832035973	1.0888672405705515	4.658063641225524	8.086979581861002	0.8950402966923698	0.9702970297029697
ID102882	102882	3	1.0	63.24965790531626	39.63406145894636	0.0	245.0	245	1.3872613616838982	1		24409.773228346472	24512.0	11533.0	34378.0	1.5500206E7	3640.3940208069434	-0.9810951819713318	-695.9595355923393	-0.002328195219882758	-4.302536225937093E-4	1.4422330299414303	1.3432676762481945	2.3291402801455288	1.073675080137155	6.045976481264139	9.103498698073182	0.9167684282238494	0.9754601226993864
ID104930	104930	3	0.9733967781066895	64.46247423417933	36.95200856612073	0.0	254.0	254	0.9179992625179147	1		25759.33691756274	24457.0	20577.0	37265.0	7186855.0	3663.9708411677007	-0.9796985919061479	-678.5455221165913	-0.004220132169727036	6.217989921841209E-4	0.9577667000469406	0.9019724929036845	1.0958453174538678	1.061857991881371	2.6474912736353122	6.519971156943438	0.7826238025865767	0.9488926746166958
ID100327	100327	3	0.9814136028289795	65.60494360361311	35.971305952874964	0.0	234.0	234	0.9383745639106748	1		26069.937931034485	25181.0	20754.0	34532.0	7560282.0	3294.629400838231	-0.9795137825589745	-756.679897562857	-0.015538685568373657	-0.007257417795353071	0.9715251185500968	0.9302915935663445	-0.2858514327405517	1.044323226468897	2.7663194277482326	6.752863664103864	0.7623180928484141	0.9282296650717715
ID51175	51175	3	1.0	64.39629537868126	32.97712815177457	0.0	7.0	7	1.3845321413310874	1		24790.635220125787	25159.0	14567.0	30687.0	1.5766844E7	3040.2381691232354	-0.9809433084657234	-839.4724507282772	0.00872716572506234	-0.010881137219950479	1.471190271553693	1.3318713221040637	-0.7980900737232842	1.1046039111567747	6.022210850441572	9.203241551377683	0.893478650144506	0.9716257668711651
ID70121	70121	3	1.0	62.72106939100878	34.39570425075774	0.0	99.0	99	1.4243906809452664	1		24799.14776119404	24746.0	14241.0	38127.0	1.6615429E7	3661.8964693753946	-0.9810360975076003	-700.6771654538301	0.014324829370317928	-0.014198455803486833	1.5051637778650127	1.3872827661336486	2.3768378654569693	1.0849725914637416	6.373942186615745	9.792528679995689	0.8352726855555398	0.9682310469314083
ID63465	63465	3	1.0	62.95428253459495	33.69406795731066	0.0	67.0	67	1.4605764404187722	1		24939.322489391787	24820.0	14385.0	41816.0	1.7632101E7	4036.0630275936983	-0.9809555850173296	-636.5586368301723	0.007435747105157514	-7.613959964149317E-4	1.601304241298298	1.3451621693539373	-0.6172301289901259	1.1904172431992956	6.701907891967335	10.523314458060906	0.7605070115575125	0.9546377792823291
ID90602	90602	3	0.9879547953605652	63.92417515980771	37.60625063220426	0.0	192.0	192	0.9755287148369448	1		25451.072784810134	24810.0	20181.0	33087.0	8042539.0	3257.6830393949854	-0.9800553078287527	-767.8042455144521	-0.0014185816248287147	0.0010413467532376579	1.0511853553205188	0.9385816320123799	0.08258514823821599	1.119972221347129	2.989716357480456	6.630377199296812	0.8546009666869498	0.9603053435114512
ID76269	76269	3	0.9905231595039368	65.99823021316753	35.76619948271381	0.0	128.0	128	0.9464018663754794	1		25817.881756756746	24527.0	20042.0	37849.0	7642093.0	4031.8667077028977	-0.9797121260402585	-618.4525469120247	0.006323039868833371	-0.004543569178038358	1.013000395561378	0.9224678136574088	-1.5176800431548714	1.0981417243654548	2.8138506893933894	6.761582602693204	0.7734178604772686	0.9206842923794715
ID55278	55278	3	1.0	64.39562995419631	33.09090389714318	0.0	28.0	28	1.390529355285869	1		24950.856250000015	25292.0	13976.0	31351.0	1.5968548E7	3243.5321732579278	-0.9809343524292344	-791.5632494326281	-0.0059613165749410335	-0.004531332428054944	1.4854103454471348	1.3264858429101551	-0.7445289084736916	1.1198086684350266	6.074495238251253	9.187069108847009	0.9044115361702947	0.9838337182448036
ID111086	111086	3	0.9674146771430969	65.05212753410697	36.62543926922721	0.0	281.0	281	0.9511857310586905	1		25567.199335548165	25040.0	20735.0	33111.0	7695727.0	3265.1732572917	-0.9799743416584915	-766.3635221465438	0.012009732891688277	0.015632228358447187	0.9786810099402639	0.9326454268083166	0.7509727157945507	1.0493602196597793	2.8423694463804825	6.958145342401588	0.7377401130922189	0.9492063492063502
ID56308	56308	3	1.0	64.40019616542192	33.07258945511911	0.0	33.0	33	1.3959590102851072	1		24998.017107309486	25360.0	13855.0	31391.0	1.6073725E7	3260.571114856103	-0.9808909861856053	-787.0899171544145	0.009605799430193898	-0.005298353506845321	1.4864666048063613	1.352334312804094	2.467658878432448	1.0991857492132555	6.122026499896407	9.21194778930437	0.9065716493148063	0.9706103993971353
ID57333	57333	3	1.0	64.4912539724522	33.00209457692961	0.0	38.0	38	1.38780656168989	1		24989.508607198746	25317.0	14088.0	32203.0	1.5968296E7	3225.8122288168156	-0.9808382670683123	-793.0694971458871	-0.010791222705329553	0.013243947511150484	1.4718545203882154	1.3233826398407222	-0.893238507285382	1.1121911955603125	6.050729607428677	9.359025813735565	0.8680731421888693	0.9784780937740208
ID52726	52726	3	1.0	64.37067585416128	33.05268178333012	0.0	15.0	15	1.3916169810722419	1		24816.74531250002	25160.0	13914.0	31293.0	1.5882717E7	3234.4533168646026	-0.9809652653232612	-790.8256268904836	0.020028101436941583	-0.007821745383434317	1.5183579694578881	1.3048115939212501	2.4659739308923108	1.163660697476548	6.084001490580277	9.394095130931522	0.8663417980721039	0.9660377358490562
ID77815	77815	3	1.0	63.828035445745336	33.985996011110224	0.0	135.0	135	1.2924069101805475	1		24823.45009074409	24809.0	16591.0	35784.0	1.3677721E7	3013.4360371139887	-0.9809562769335236	-848.6487053738144	0.0207977526428502	0.0126763612835973	1.4099394376157288	1.1716058238318536	-0.9221389274375712	1.203424743148153	5.247451285625472	10.786937379024815	0.5667114201377692	0.9324324324324332
ID113142	113142	3	0.9760948419570923	64.46320138989213	38.78341228521428	0.0	290.0	290	1.3293402546311706	1		24562.45205479452	24738.0	16571.0	33546.0	1.4344472E7	2797.0733714691332	-0.9811335992646564	-913.3494057604173	0.0037433902492441094	-6.283615280931443E-4	1.4131913942872554	1.271680059463967	-0.5866117132821098	1.1112790389140312	5.5516513601545	9.310506823116931	0.8047952482466902	0.9558101472995086
ID101890	101890	5	0.9948150515556335	34.53006113154771	13.310302658412171	0.0	241.0	241	1.4355003030236704	1		24824.51830161054	24931.0	18012.0	34166.0	1.6955146E7	2815.367866485332	-0.9811311635953436	-916.9752792132407	-0.007394047017141871	0.002383930827440066	1.5120783612065956	1.3781198200177962	-1.3319918158505675	1.0972038419613395	6.473757836070579	9.680213791571392	0.8681532906877272	0.9645892351274791
ID73224	73224	5	0.9936898946762085	33.99510294859437	12.471012165996768	0.0	114.0	114	1.411050897647783	1		25015.617378048806	25110.0	18716.0	33758.0	1.6410245E7	2804.02692350271	-0.9811367231747897	-928.0501282361168	0.0019040752282101824	0.009216080661458305	1.436630444764928	1.3913551804503348	-1.039687869295254	1.0325404073314617	6.255114032502848	9.898548539168383	0.8022358419821954	0.9570909090909093
ID86536	86536	5	1.0	34.56422388729644	12.974170664480322	0.0	174.0	174	1.4470474750493922	1		24969.33429394816	25157.0	16530.0	33540.0	1.7328718E7	3154.7169045914657	-0.9810547026532928	-819.7253474040748	-0.009805069240193816	-0.0036217050146393668	1.5391308765917018	1.396864156507439	0.47438719753833103	1.1018472121440717	6.578326611689924	9.58353138065714	0.9000655880441363	0.9739619985925408
ID105992	105992	5	0.9827381372451782	34.96498464970275	4.705439058091673	0.0	259.0	259	1.4222647235201824	1		25271.57611940297	25355.0	18358.0	33364.0	1.6931956E7	2775.970441450259	-0.9810130106922053	-940.7325001865075	-0.007517617073972692	-0.00396067708033771	1.539752658615863	1.3257911720464979	-0.2597169971688521	1.1613840030621814	6.3549296819576755	9.881812520238626	0.8178005404080101	0.95295794725588
ID110090	110090	5	0.9592554569244385	35.44942346590587	6.321956748062667	0.0	277.0	277	1.3965008146952933	1		25117.827426810476	25276.0	18214.0	32442.0	1.630147E7	2468.7617143562675	-0.9810095946284438	-1051.1674732106649	0.01132874988678075	1.2910369114168608E-4	1.5268558183778478	1.2959993643756769	-0.49641757888534255	1.1781300673039925	6.126779626060917	9.284278554860379	0.8931940048385516	0.9662668665667169
ID80909	80909	5	1.0	34.67934033584408	12.39650324801051	0.0	149.0	149	1.4029861474818446	1		25008.009244992325	25187.0	17328.0	31686.0	1.6230198E7	2820.921373959677	-0.9811611279669109	-923.4291357393481	-0.0023231979117945005	0.012741640788888483	1.427812316604081	1.4058191915382743	0.25021217801972134	1.015644348290438	6.183817140035106	9.447006245007078	0.8707191533684919	0.9680059523809523
ID103949	103949	5	1.0	34.58712040792591	10.618379553539604	0.0	250.0	250	1.4265134700231528	1		24912.63150074292	25165.0	16017.0	32620.0	1.6766201E7	3135.5676241018555	-0.9810184319401223	-821.2559121122138	0.006680831633189515	-0.0018680787474471463	1.483833167480331	1.4053920674494669	0.31208618614971995	1.0558143893420577	6.392954691273807	9.678287076736131	0.857658686426062	0.956614509246088
ID82958	82958	5	0.9956767559051514	33.989860538850664	13.015914307570409	0.0	158.0	158	1.4286331048772707	1		24946.631111111095	25084.0	17828.0	33586.0	1.6838976E7	2952.072683104256	-0.9810786503896451	-876.32776020384	0.03725429811131833	0.00982545926458745	1.5299302624657163	1.3940714685601225	1.0610649535834435	1.0974546836152643	6.4119671959318625	9.672577230399174	0.861225229192791	0.967718794835007
ID85009	85009	5	1.0	34.80415337659078	12.675181707920405	0.0	167.0	167	1.4307495995264332	1		24996.14814814814	25128.0	16385.0	32622.0	1.68724E7	3088.703023877653	-0.9811722234097835	-843.4767986872133	-4.984424183566665E-4	-1.6600639834149305E-4	1.5051629554398054	1.3768682623470703	0.024265828504086862	1.0931786261628533	6.430979700589932	10.104588344699303	0.7914978730838047	0.9616204690831557
ID62993	62993	5	1.0	35.28037811006389	11.959650048203969	0.0	65.0	65	1.4243906809452653	1		25098.39195230995	25226.0	16954.0	33714.0	1.6841021E7	3194.264798955401	-0.9809788047356818	-810.4510653226367	-0.006854119235691858	0.001860838825137516	1.4763001114286027	1.408760598396535	-1.2903899909937875	1.0479425057095875	6.373942186615736	9.35777307801104	0.914687965116485	0.978832116788321
ID69653	69653	5	0.9857091307640076	34.27614970356025	13.10065420735382	0.0	97.0	97	1.385078415623928	1		25015.588607594946	25281.0	16117.0	30711.0	1.5809852E7	2655.4898745638657	-0.9810772453091512	-976.8208381135803	0.005251428622480545	-0.0010229598303488734	1.459182185767838	1.3350855195682998	-0.49119303550220944	1.092950349906922	6.02696397660609	9.457295047524735	0.8467877819308883	0.9591527987897124
ID91671	91671	5	0.995121955871582	34.45196771184115	13.144709727350701	0.0	197.0	197	1.428633104877272	1		24921.536189069433	24966.0	17489.0	34505.0	1.687188E7	2831.131198733618	-0.9810686666492759	-912.3532255928594	7.673639984532408E-5	3.3563109027396944E-5	1.5487081111129994	1.327448828105785	-1.1186885413533312	1.1666800846273995	6.411967195931874	9.71915929398449	0.8529896382150919	0.966332378223496
ID64026	64026	5	0.9937332272529602	35.04058439304629	11.862314671524311	0.0	70.0	70	1.4512236669219436	1		25016.922190201716	24987.0	17457.0	33703.0	1.7361744E7	2891.220967634883	-0.9810890431928557	-897.7956802810958	-0.0069062888914492825	-0.0013527787072696684	1.4751477229214744	1.4511725363973589	1.666058672890884	1.0165212515554047	6.616351621006041	9.694843836193625	0.8845997364723889	0.9795918367346939
ID107547	107547	5	1.0	34.399531091704155	6.505553079699073	0.0	266.0	266	1.4333908231139445	1		25233.677941176455	25254.0	16086.0	34956.0	1.7158901E7	3088.9682465798624	-0.9811165538069443	-848.8607556101724	-0.006389223546546364	0.003405792632498168	1.539591204603627	1.3524802844704689	-0.7566487125261715	1.1383465047746828	6.454745331412514	10.07770065219113	0.7986676031399678	0.9583627381792519
ID88090	88090	5	1.0	34.20072633035152	12.94505657110672	0.0	181.0	181	1.4365538813695564	1		24890.42228739005	25089.0	17191.0	33584.0	1.6975268E7	2939.39172195994	-0.9810530934053894	-876.9180130356028	0.010501653200357498	-0.007810141939394088	1.4945114101550026	1.4195743434395305	0.7676101080821722	1.0527884059484371	6.48326408839961	9.756920004662884	0.8558114405807032	0.9592123769338957
ID74273	74273	5	0.9968433380126953	34.27251916844336	12.93578002774678	0.0	119.0	119	1.4217327374445239	1		25019.71814092955	25199.0	18464.0	34479.0	1.6688152E7	2869.2389054263417	-0.9811118830179538	-905.8902167502096	-0.010400829650152831	0.0015020662495389759	1.5099990640138181	1.3672729680224873	2.472157774877702	1.1043874188471365	6.350176555793168	9.344782345831435	0.9138128975384298	0.9780380673499269
ID89633	89633	5	0.9945340752601624	34.45177738925147	13.328110750780231	0.0	188.0	188	1.422796510685343	1		24920.158682634723	25045.0	17573.0	34606.0	1.6646666E7	2977.55796451613	-0.9811243271527603	-870.045924633864	0.014411200963983432	-0.0016755673633177684	1.5467593109812643	1.3353531735574693	-1.084951114927774	1.158314775154647	6.3596828081222	9.618964870237349	0.8637511573892718	0.9598278335724536
ID112163	112163	5	1.0	35.545705814491185	6.757833306129778	0.0	286.0	286	1.3845321413310872	1		25119.98425196849	25370.0	16513.0	31689.0	1.595119E7	3011.0877479108985	-0.9811076521318737	-866.4762754437319	-0.011996360329629235	-0.018247433131503534	1.4468191112159796	1.3809598718544442	0.3047353226177085	1.0476909146339606	6.022210850441571	9.114189166183525	0.9110238458475761	0.9761171032357472
ID70696	70696	5	0.9887433052062988	34.098210869944225	12.947975995575906	0.0	102.0	102	1.3861703183679053	1		24963.162460567823	25211.0	16780.0	31534.0	1.5826645E7	2666.3545426339288	-0.9810978993098984	-971.8829778229393	-6.494640023856523E-4	-0.010796460657347993	1.4683866161974566	1.3363471974971506	-0.3697771303508577	1.0988062226250805	6.036470228935122	9.208131979174416	0.8946431816461499	0.979182729375482
ID96299	96299	5	0.996852457523346	34.53654959752273	12.775299827522508	0.0	217.0	217	1.399747237087927	1		24779.29384615383	24901.0	18086.0	32268.0	1.6106541E7	2621.2125973578686	-0.981081419153403	-980.4674275144347	-0.003274364392627673	0.009516733491574812	1.499753851741669	1.3111062930000812	1.453297758733745	1.1438842599938435	6.1552983830480175	10.46567346039804	0.7061949607332666	0.9473299195318218
ID78893	78893	5	0.9849367141723633	34.02452370548439	13.215294681074605	0.0	140.0	140	1.3774108605456363	1		24909.087859424897	25165.0	16339.0	30201.0	1.5593089E7	2629.7689188726017	-0.9812435558747328	-991.0522274408075	-0.005225276197329918	0.003731672836379225	1.478098799035102	1.3073781245079417	-0.4715499445011992	1.1305824774997015	5.960420210302864	9.286543737707337	0.8685174040858047	0.9638739431206763
ID98865	98865	5	0.9968278408050537	33.826642706813466	13.534274018652331	0.0	228.0	228	1.4365538813695555	1		24881.399707174216	25001.0	17389.0	34145.0	1.6993996E7	2859.285540715203	-0.9810717852302743	-902.0661921290106	-0.0030202108263918674	0.009438122047837018	1.5653571048055979	1.3337130836902789	-0.8692861983200808	1.1736835485443229	6.483264088399603	9.967716622035155	0.8199969010905868	0.958538299367533
ID114224	114224	5	0.9954033493995667	35.73837888388019	6.252345627572412	0.0	295.0	295	1.3834389456285947	1		25098.7804107425	25344.0	17066.0	32307.0	1.5887528E7	2749.1029568225686	-0.981010710284387	-943.3147777396852	-0.0031751522845873095	0.012644656749659644	1.519036128685464	1.2902345545274956	-0.2945863173110057	1.1773333176941296	6.01270459811254	9.450758595288598	0.8459533056039502	0.9547169811320756
ID65074	65074	5	0.9605910778045654	34.40637869610925	11.973662255155403	0.0	75.0	75	1.3502315702779666	1		24952.23880597014	25092.0	19755.0	31529.0	1.50462E7	2519.5528843223174	-0.9811467996909804	-1030.7775358726255	0.007824350891059843	0.004158790040033793	1.4291968678843232	1.2767469663408888	0.4449756808698249	1.1194049451947008	5.72751702824159	10.122069926295094	0.7024858594638281	0.9488188976377953
ID101427	101427	5	0.9885247349739075	34.19724404641246	13.272906396779991	0.0	239.0	239	1.4190698155761323	1		24794.11544227886	24855.0	18220.0	34067.0	1.6537675E7	2798.966330573862	-0.9811788543217907	-923.5981709198583	0.005448908652400613	-0.004580126611686836	1.534673040614518	1.3393599098110822	-1.2118184930380327	1.1458257256863726	6.32641092497059	9.443256685788796	0.8915047716760334	0.9750915750915748
ID67133	67133	5	1.0	34.74380279980508	12.445741815865489	0.0	85.0	85	1.423328099162955	1		25083.017910447772	25120.0	18153.0	36366.0	1.6805622E7	3097.6811892208043	-0.9810118084735354	-836.688301631518	6.110129956475199E-4	0.0018587919432691208	1.514200853560427	1.351274679395286	-0.9261925016229164	1.120572209817513	6.364435934286712	9.956327716799384	0.8068102682844082	0.957796852646638
ID105532	105532	5	0.9968467354774475	35.00905521453511	5.267199719306015	0.0	257.0	257	1.4574655179508376	1		25236.87749287747	25379.0	16804.0	34566.0	1.7716288E7	3315.0489808316524	-0.9811177619480719	-791.1217693217156	-0.0028009872735098155	-0.006295208548984884	1.5574505565308545	1.3808397442416842	-0.22314648425696917	1.1279010203940498	6.6733891349802335	9.661734857667772	0.8983510579518311	0.975
ID68161	68161	5	1.0	35.24300670521817	11.89262544656002	0.0	90.0	90	1.4349732237685136	1		25117.474226804134	25272.0	16685.0	33943.0	1.7054765E7	3140.070205540187	-0.9809430214889535	-823.4862281858098	-0.0028423453382730056	0.004889679748154453	1.4764915371028111	1.4059457781314673	-1.100808270890837	1.0501767280563983	6.469004709906049	9.580935160842264	0.885587604649934	0.9638810198300277
ID66112	66112	5	0.9710031151771545	34.73388359853002	12.364093213443102	0.0	80.0	80	1.3997472370879265	1		24981.04341085272	25058.0	18802.0	32620.0	1.6112773E7	2553.360264625757	-0.9810112646818598	-1010.8958821538224	-0.010070521755205617	-0.013907090500769468	1.5079218064019113	1.332976231233387	2.374214868642923	1.1312443320963415	6.155298383048013	9.322682878091527	0.8899736567314854	0.9825493171471931
ID76864	76864	5	0.9761819243431091	34.23678610890008	13.248990984703564	0.0	131.0	131	1.3597226677520886	1		24890.124183006526	25126.0	16517.0	30388.0	1.5232756E7	2547.8014329364087	-0.9811015941907546	-1014.3323870979991	-1.1251300346106782E-4	-0.00134276219894436	1.4432493645712632	1.2910934559849943	-0.36930622713971806	1.117850421966694	5.8083201730383625	9.360986152405662	0.8329466895344364	0.961447678992919
ID109635	109635	5	0.9880661368370056	35.47583735737303	6.686856996746159	0.0	275.0	275	1.3997472370879265	1		25073.661514683154	25358.0	16914.0	32820.0	1.6222659E7	2800.391565630432	-0.9810429036961472	-926.7128344576726	0.0013908937409554912	7.737826151683068E-5	1.5214085363205754	1.320263609537354	-0.35099373880364004	1.1523520949378483	6.155298383048014	9.666277873095039	0.8278285945966367	0.9628252788104089
ID75337	75337	5	0.9834340810775757	34.14960833320642	13.310611018140584	0.0	124.0	124	1.3702525705574486	1		24927.476725521643	25147.0	16597.0	30473.0	1.5529818E7	2601.8833382394196	-0.9810544064042964	-992.2140463540251	0.0034158892728591993	-0.0045701796045088	1.4846199301658047	1.3095674188312063	-0.5616220079918325	1.1336720117020271	5.89862957016416	9.140315939562557	0.8872348095157333	0.9725705329153607
ID84552	84552	5	1.0	34.90809951433741	12.332203891647344	0.0	165.0	165	1.40352523920106	1		24996.285714285706	25222.0	16959.0	31864.0	1.6272582E7	2863.977394855234	-0.9809198141536906	-897.4015114064342	-0.005406175753905702	0.01633729807140583	1.498156725095717	1.3565584590845738	0.05412851596388172	1.104380511626971	6.18857026619962	9.416660881706598	0.8770136020658476	0.9701937406855436
ID71755	71755	5	0.9595789909362793	34.45626435876762	12.689142876398929	0.0	107.0	107	1.3658288218996344	1		24987.862681744737	25048.0	18028.0	31805.0	1.5467487E7	2463.2730525864604	-0.9810754290475203	-1051.7751539468893	-0.002891961285401984	-0.0012080577271542494	1.4288614184385093	1.3324163456198463	-0.8284488242697252	1.072383585758096	5.860604560848037	9.305685262776429	0.8504632726707143	0.9587869362363923
ID80459	80459	5	0.989959180355072	34.55667802790523	12.422128271321869	0.0	147.0	147	1.394874770113535	1		25002.012422360254	25215.0	17517.0	31401.0	1.6101296E7	2652.683574427071	-0.9810649697801832	-976.6777193809019	0.010127529991746029	-0.002957359757269024	1.5165040654509372	1.328983248064935	0.16270395354120215	1.1411009639580045	6.112520247567374	9.344398342707095	0.8796856090260561	0.9720332577475438
ID93771	93771	5	0.9797227382659912	34.05292148214753	13.417629155251555	0.0	206.0	206	1.3992066897663262	1		24865.75462962961	25056.0	17704.0	33016.0	1.6113009E7	2677.126945651168	-0.9810993720559466	-964.27173929243	0.02410603016037531	-0.011444046375675022	1.5251861784738283	1.3286611912704764	-0.5091673651816075	1.1479120399501044	6.150545256883499	9.519866664683885	0.852828589997783	0.9535740604274132
ID82508	82508	5	0.9808192253112793	34.13150170586144	13.206697162374871	0.0	156.0	156	1.409441639305183	1		24967.31458966564	25113.0	18296.0	32817.0	1.6428493E7	2688.3239990212783	-0.9810677354197875	-962.5352608266719	7.232862122408746E-5	1.2967896026369786E-4	1.4648383607533173	1.3780658042365483	1.8638191287546864	1.0629669180165464	6.240854654009302	9.451684500146635	0.8778806965935163	0.9654411764705879
ID103503	103503	5	1.0	34.55307886820903	12.442201255558832	0.0	248.0	248	1.404064123935527	1		24868.40215716484	25031.0	17405.0	31707.0	1.6139593E7	2773.6370654872503	-0.9811097641044639	-931.3404416872065	-0.006542162777615419	-0.005357506826109672	1.495028339310017	1.3559066005110512	0.9980995733031637	1.1026042197497452	6.193323392364143	9.283395835620807	0.9030668166102069	0.972388059701493
ID111697	111697	5	0.9903196096420288	35.594464754286754	6.3584909297952725	0.0	284.0	284	1.3434916035442768	1		25135.948247078446	25365.0	18097.0	31839.0	1.5056433E7	2653.757784146062	-0.9809873487765792	-977.4278590401168	-0.008522743940983759	-0.0011776538806213292	1.4577653058670583	1.248708629461264	2.7171647521649978	1.1674183003732332	5.670479514267399	9.395773055451127	0.8071692584651314	0.9521149241819632
ID107097	107097	5	0.978178858757019	34.58669850181405	5.945925607212729	0.0	264.0	264	1.3685953404764915	1		25207.740322580645	25136.0	18448.0	34629.0	1.5628799E7	2542.6024470735083	-0.9811032978955428	-1029.4711257296597	-0.006908215219042454	0.011383439596390764	1.5466886943728178	1.2244554460667587	-0.5547727146164748	1.2631645351745127	5.884370191670613	11.373811633042363	0.5716073282480069	0.9211309523809526
ID100952	100952	5	1.0	34.17550381776769	13.249887316326523	0.0	237.0	237	1.4323349181285723	1		24841.84638109308	24984.0	17122.0	33867.0	1.681793E7	3005.3277519240187	-0.9811093466892021	-858.6031176510937	-0.0028764853826439155	-0.0038392605710651207	1.5057409841429654	1.3887587223579476	-1.3888249943242401	1.084235122992708	6.4452390790834855	9.501136894059954	0.897217518251108	0.9769452449567726
ID69215	69215	5	0.9842595458030701	34.58556546122158	12.708547475164435	0.0	95.0	95	1.3883515475980701	1		25037.770800627943	25144.0	17722.0	32720.0	1.594906E7	2607.0001038980954	-0.9811202741453096	-998.1853075174441	4.3022191999796377E-4	0.01895404498457049	1.4526455622658867	1.341476508049923	-0.6493406530274897	1.0828706679161815	6.055482733593184	9.349518473510386	0.8705227914930117	0.9762452107279694
ID87646	87646	5	1.0	34.64902255487495	12.981159131888807	0.0	179.0	179	1.444431223632541	1		24964.374455732937	25147.0	15953.0	33803.0	1.7200454E7	3121.7666308309776	-0.9811205814891426	-831.1588284005493	-0.003179145710042248	-7.40990403339319E-4	1.4985787910352921	1.4157196240930483	0.48857852487630055	1.058527949695778	6.554560980867343	9.583237301395862	0.8968689476190191	0.967719298245614
ID91230	91230	5	0.9936721324920654	34.36581761148318	13.225983966424515	0.0	195.0	195	1.4115869094041142	1		24917.065349544057	25007.0	17456.0	34168.0	1.6395429E7	2938.9603910045153	-0.9810319513206761	-876.9879992450353	0.009265542510898298	0.005201747123355692	1.5351392799195758	1.3215085033438276	-0.904196367394654	1.161656755166687	6.259867158667367	9.831430273342244	0.8138447649214969	0.9488472622478384
ID93282	93282	5	0.9896791577339172	33.83408383570785	13.334908378062917	0.0	204.0	204	1.4169358747965621	1		24884.826546003005	25073.0	17298.0	33509.0	1.649864E7	2770.7523880982653	-0.9811172082648456	-933.3006907823868	0.019964822462778118	0.0069350541432054835	1.5305998904094331	1.3529956455938124	-0.40190478663866536	1.1312674178915576	6.307398420312518	9.414947294683191	0.8941787458441932	0.9750183688464364
ID86118	86118	5	1.0	34.15904787556373	12.910974206684955	0.0	172.0	172	1.4444312236325412	1		24981.344877344847	25191.0	16522.0	32252.0	1.7312072E7	3034.155741145069	-0.9809863562898898	-849.5824983874035	-0.008307967817680529	-0.002305917746048086	1.5080881704203488	1.4181452241000592	0.2707200055932754	1.0634229448379424	6.554560980867346	9.759215742581194	0.8648158380902733	0.9656862745098038
ID113766	113766	5	0.9958193898200989	34.13077956733399	5.807133713581384	0.0	293.0	293	1.4339184840274977	1		25187.000000000004	25201.0	17544.0	34797.0	1.712716E7	2845.658954205938	-0.981057299977469	-916.80311463229	-0.0016655242111758676	0.006861773084471706	1.5414417538594558	1.3633112552289264	-1.1861693607009651	1.1306601833934231	6.459498457577033	9.707281264811355	0.8614169959523081	0.9597457627118651
ID72808	72808	5	0.9926704168319702	33.93814195269808	12.748830301889251	0.0	112.0	112	1.3861703183679046	1		24996.24375	25134.0	16886.0	31570.0	1.5997596E7	2530.918847532147	-0.9809922889587677	-1019.4414767863427	-0.012029576535467181	5.173744749117823E-4	1.4715400248021073	1.3265206928106923	-0.41958627354799094	1.1093230831432728	6.036470228935117	9.604814636200116	0.8222709578616049	0.9694656488549612
ID78440	78440	5	0.983180582523346	34.44602034866979	13.308253646390096	0.0	138.0	138	1.3697003833214225	1		24890.057971014507	25128.0	16305.0	30395.0	1.5456726E7	2655.4419096157258	-0.9810944791014669	-972.8396940917804	8.579155271268769E-4	-0.003361968563471809	1.4293069881146594	1.331616482657259	2.4730030769847478	1.0733623432344856	5.893876443999644	9.583184255865206	0.8064755669522328	0.9516500383729853
ID82027	82027	5	1.0	34.28064255604779	12.728038589398409	0.0	154.0	154	1.432862967885913	1		24985.896907216487	25048.0	17294.0	33275.0	1.6965424E7	2880.740400460085	-0.9810708793771721	-899.0643191020241	-0.0022346441372498318	0.009806845551661163	1.4854053726260148	1.428838490801257	1.2394136327745002	1.0395894162908759	6.449992205247998	9.643067875468075	0.8716429190991148	0.9665242165242167
ID105073	105073	5	1.0	34.69504451231525	6.672275161923014	0.0	255.0	255	1.4212005522349946	1		25107.54626865671	25399.0	16248.0	32644.0	1.6822056E7	3181.850420549789	-0.9810859539983825	-818.6101495077074	-7.505518700849384E-4	-0.011617394840744892	1.4859712370566107	1.3819554808360737	0.10689360024816914	1.0752670818003545	6.3454234296286485	9.582488441980562	0.8683881004306488	0.9694989106753815
ID84080	84080	5	0.9895920753479004	34.22928892079105	12.607449255541146	0.0	163.0	163	1.384532141331088	1		24958.823343848573	25102.0	18400.0	31604.0	1.5823894E7	2663.52229295687	-0.9809876801675113	-966.9994086365314	0.006758408212269816	-0.005722494897053066	1.4559971766668587	1.3430446283221453	0.9288766471890482	1.0841018577959125	6.022210850441577	9.462920385490259	0.8451142964310822	0.9731182795698927
ID63607	63607	5	1.0	35.35115251233429	11.765202350328176	0.0	68.0	68	1.4423348056574181	1		25039.97525473071	25138.0	16533.0	33788.0	1.7202463E7	3220.936850697291	-0.9810691015254944	-805.7680676015234	0.006648600773796917	0.005362134371342941	1.4571379364951484	1.4493473593068464	-0.26791458514479205	1.005375231229612	6.535548476209278	9.497558798751225	0.9104747843284653	0.975177304964539
ID73853	73853	5	1.0	34.298649489542605	12.732308029416044	0.0	117.0	117	1.4222647235201828	1		24986.13095238094	25068.0	18178.0	34375.0	1.679068E7	2854.4475315021386	-0.9811073566225506	-909.1399627871845	-0.006570063135101736	0.0036293947620072904	1.506443614365283	1.3657263906349024	-0.7303694560357712	1.1030347108288385	6.35492968195768	9.433935352257377	0.8972941198528198	0.9702467343976775
ID89213	89213	5	0.963221549987793	34.28868601854601	13.057393644985298	0.0	186.0	186	1.4131937248468065	1		24897.485671191578	24894.0	18685.0	33197.0	1.6507033E7	2572.3368399468704	-0.9809962527428887	-999.2766785480031	0.0025962448790489995	0.0025859768941881686	1.525667703989234	1.3266865022535936	-1.117422105243375	1.1499835879822689	6.274126537160915	9.551254517389667	0.8642557968277297	0.9613983976693374
ID76419	76419	5	0.9722263216972351	34.08317597219409	12.96750158851903	0.0	129.0	129	1.3485497366541481	1		24903.121262458473	25163.0	17807.0	30656.0	1.4991679E7	2271.1522705123302	-0.981101804685968	-1138.4953672942113	0.00831142067432458	0.0028857238936429983	1.469135562918892	1.2605567940808529	-0.5813740103792466	1.1654655861738672	5.713257649748047	9.35919717918107	0.819627421367936	0.9592976855546691
ID103045	103045	5	1.0	34.91181716489653	12.301730932427914	0.0	246.0	246	1.395959010285106	1		24818.186915887858	25016.0	17046.0	30846.0	1.5933276E7	2789.049994984732	-0.9811606898087027	-926.8701385240372	-0.004952865384939181	0.0015500087932884135	1.4745888626497794	1.334227565666265	0.45934230595934183	1.1052004175265433	6.122026499896399	9.549080532739707	0.8436881653352976	0.964794007490637
ID100484	100484	5	1.0	34.46281809834695	13.102965995715277	0.0	235.0	235	1.4355003030236704	1		24857.068814055634	24992.0	17532.0	33105.0	1.6977378E7	2932.108914894887	-0.981110443319946	-880.6350056250137	-0.004902613624841525	0.003649564185336696	1.4945389201518227	1.3980559278666607	-1.4828401354311986	1.0690122550622052	6.47375783607058	9.617643376385539	0.8794860900888826	0.9777458722182341
ID80009	80009	5	1.0	33.801930432529815	13.12619841646995	0.0	145.0	145	1.4110508976477825	1		25004.117199391185	25243.0	15870.0	31997.0	1.6427705E7	2790.7744969176215	-0.9811334860597422	-931.8654574715156	0.007956017461029356	0.008332589584234187	1.5053379158474876	1.342350797241323	-0.24497662975088508	1.1214191692224722	6.255114032502846	9.484047815857133	0.8738917223070022	0.9655172413793108
ID113289	113289	5	0.9925373792648315	35.339473966309576	6.56018219163495	0.0	291.0	291	1.3850784156239273	1		25106.017405063285	25319.0	17587.0	31916.0	1.5867003E7	2690.0809597890475	-0.9809940196743953	-963.4264274449699	0.0010351305519030627	-0.006093863069527499	1.5141107568170924	1.285139538127034	-0.217479615871056	1.1781683715246685	6.026963976606083	10.07005974713963	0.7468688820156735	0.9491017964071854
ID74895	74895	5	0.9876944422721863	34.50822355736222	12.994401309328248	0.0	122.0	122	1.3691479733843264	1		24968.81935483875	25165.0	16945.0	30680.0	1.5480668E7	2485.6942606888624	-0.9811494941069818	-1045.664749627633	-0.013711638420392792	0.01065850780212162	1.447177251189823	1.3034166161204328	-1.0268005380992558	1.1102952296996857	5.889123317835131	9.58252896403374	0.8059353983262492	0.9664586583463344
ID90767	90767	5	1.0	34.6363817939769	13.181807372788795	0.0	193.0	193	1.4407604903194327	1		24889.292151162797	25007.0	17237.0	34959.0	1.7123833E7	2985.6294205400304	-0.9810284408309027	-862.1547256086117	0.004627285210809502	-0.004066401931036831	1.5156255417129871	1.3894339314096233	-1.2359012721394005	1.0908223179603356	6.521289097715738	9.642620186607076	0.8813597154334533	0.9634831460674166
ID111246	111246	5	1.0	34.5417696753822	6.80481067914915	0.0	282.0	282	1.399747237087927	1		25123.42526964562	25243.0	16492.0	34346.0	1.6305103E7	3198.9521771713935	-0.9810160399673522	-811.6903733521581	0.0021459967252950344	-0.004384091968284266	1.433495398865544	1.3903923936757971	-0.5488521821990126	1.0310006048550042	6.1552983830480175	9.65287301542715	0.83012938723437	0.9649776453055142
ID64657	64657	5	0.9837014675140381	35.231633225257795	11.952534543576096	0.0	73.0	73	1.3735610322843168	1		25008.16881028938	25211.0	17199.0	31868.0	1.5555081E7	2778.1554514097916	-0.9810920902368366	-934.160712202257	-0.0013573647658436988	-0.004360459622958006	1.4295814048125155	1.3450217039729213	-0.7784633430686542	1.0628686515539651	5.927148327151244	9.598153078025076	0.808500542163577	0.9555555555555548
ID67731	67731	5	0.9968411922454834	35.02306354958428	12.423162632948472	0.0	88.0	88	1.4291625223884485	1		25101.396731054974	25192.0	17420.0	35364.0	1.689324E7	3095.754942225035	-0.9810950651571084	-841.5835054082806	0.003478783846460272	-0.013795120067679549	1.5382543848911503	1.3666613594858237	2.096778059915002	1.1255563598211957	6.416720322096372	9.542240365000518	0.8855687251419742	0.9747292418772563
ID71323	71323	5	0.9643842577934265	34.71087040164415	12.181619431787002	0.0	105.0	105	1.3790574969501466	1		25003.501587301584	25076.0	18418.0	32233.0	1.5752206E7	2484.8442250434887	-0.9808812174986932	-1032.4947374238786	-0.004587072320978236	0.001696893823163093	1.4626669906177865	1.3212583074359745	-0.790053340686837	1.1070257665635639	5.9746795887964135	9.171037300774028	0.8926630619071438	0.9721577726218098
ID77979	77979	5	0.97394859790802	34.23426584095187	13.176913011842283	0.0	136.0	136	1.3485497366541477	1		24921.53743760399	25118.0	17610.0	30742.0	1.4977844E7	2337.4622461862546	-0.9811277661669121	-1108.5683600675297	0.0037608317160446737	0.0031763642144617132	1.4699654534426085	1.2916960535462445	-0.6411801054378581	1.1380118793480403	5.713257649748043	9.607520041085214	0.7778056180169726	0.9479495268138799
ID108699	108699	5	0.9755779504776001	35.19993663683297	6.709154882381019	0.0	271.0	271	1.378508836694911	1		25125.711783439492	25256.0	17395.0	32432.0	1.5778947E7	2678.730079170708	-0.9810546050793156	-971.4242327907033	-0.0035177126977694135	0.005745928097508106	1.5445326092420404	1.2432488880043573	-0.4260262488765673	1.2423358059232201	5.969926462631889	9.570657055095714	0.8190215643936632	0.9558599695585996
ID92837	92837	5	0.9954188466072083	34.02395252122778	13.174956703752649	0.0	202.0	202	1.421732737444523	1		24875.449101796396	24953.0	18310.0	33988.0	1.66168E7	2823.7964713570204	-0.9810383511339844	-911.5435450803263	0.00799777243559005	0.00744532743381296	1.5145354940811668	1.3642076943395842	-1.249310088945382	1.110194217761216	6.350176555793161	9.635814710696545	0.859446374283335	0.9590811198851392
ID87207	87207	5	1.0	34.50849716718959	13.098572386617104	0.0	177.0	177	1.4454782924352372	1		24950.156521739107	25133.0	16750.0	33760.0	1.7215608E7	3115.6328072622587	-0.981126670424159	-832.5945418809823	-0.003797299299336566	-0.004334451260681478	1.5370004112959499	1.3845591383651832	0.02867494369238267	1.1101009474472585	6.564067233196378	9.588624686724241	0.8971607074019282	0.9745942131263235
ID110761	110761	5	0.9824517965316772	35.63771673955371	6.487507582927596	0.0	280.0	280	1.3965008146952933	1		25132.712749615992	25353.0	17435.0	32879.0	1.6361396E7	2679.754314020993	-0.9810565664481028	-971.4260255579222	0.006982628747580515	0.0035521073535814194	1.5400294657611628	1.2703572254926812	-0.37146236326275245	1.2122806363886307	6.126779626060916	9.979647775121373	0.773057319714483	0.9519940915805019
ID102568	102568	5	0.9967873692512512	35.12469994685606	12.766729970476904	0.0	244.0	244	1.4254524706424292	1		24809.75297619044	24986.0	17434.0	33240.0	1.6672154E7	2831.63255007599	-0.9810311005441075	-906.2670303654616	0.008711720089906018	-0.007088429607716856	1.5501947540636	1.3400275010361387	-1.5011798506533574	1.156838014790708	6.383448438944767	9.79927812828098	0.835366490879235	0.9627240143369178
ID66730	66730	5	0.9704552888870239	34.59187311005356	12.645209882371583	0.0	83.0	83	1.3608349155190513	1		25003.498366013086	25215.0	17889.0	31321.0	1.5302141E7	2387.614643822372	-0.9811148020423688	-1088.0900163096694	0.009627551388398315	0.012090653937521482	1.4282028477438642	1.3214061795146017	-0.8546393470039484	1.0808204698032309	5.817826425367389	9.117294289278627	0.8795057385865384	0.9630212431156567
ID104618	104618	5	1.0	34.665584336354286	8.226952729358558	0.0	253.0	253	1.4217327374445237	1		25024.062874251467	25286.0	16092.0	32947.0	1.6716074E7	3222.2861722620087	-0.9810753934075915	-805.191596610686	-0.0037809457171468636	0.0012327329763956068	1.459066684436435	1.401844442342944	0.0859866204120366	1.0408192523828492	6.3501765557931655	9.442965134905688	0.8949090332737436	0.9702251270878721
ID81580	81580	5	1.0	34.71124862149727	12.222734230017638	0.0	152.0	152	1.4196027995632161	1		25026.945864661662	25235.0	16668.0	32283.0	1.6642919E7	2820.6626320444525	-0.9810978569613473	-921.0601367990431	-0.00385071683808166	-0.01756393210935953	1.5353955143737892	1.35671206837495	3.1139338984596687	1.131703292219449	6.331164051135101	9.498319713673206	0.8818604452074917	0.9751098096632502
ID106671	106671	5	1.0	35.293425752016	6.386754864010102	0.0	262.0	262	1.361390698640249	1		25114.52528548121	25260.0	17527.0	32069.0	1.5395204E7	2736.3301908152066	-0.9811689194788601	-956.4340063429185	-0.012262540715488488	0.015141440396765573	1.4579944035751642	1.302970506078979	2.7451945020127946	1.118977288260114	5.8225795515318985	9.907327544414903	0.7454392430968615	0.9401381427475055
ID65710	65710	5	0.995538055896759	34.15446680074469	12.904855552807474	0.0	78.0	78	1.3937896865030959	1		24966.996884735225	25151.0	17006.0	32340.0	1.6028812E7	2686.8335532540887	-0.9811386619102348	-966.7483270658404	-0.004772514181068432	-1.6561088018266792E-4	1.466276834104093	1.333034300698061	-0.29335311900882977	1.0999543172566961	6.103013995238342	9.560870025884205	0.8389950554430375	0.958208955223881
ID88752	88752	5	0.9898357391357422	34.06079183091075	12.91421951636924	0.0	184.0	184	1.4243906809452667	1		24864.385307346336	25030.0	18703.0	31956.0	1.6584545E7	2685.4036487501703	-0.9811807492309228	-965.4834587385823	-0.0024891801379884324	-0.004455758019097819	1.5186039904957633	1.3518179211141874	-1.5451280816388664	1.1233790932761925	6.373942186615748	9.721704765267855	0.8474871617671078	0.9703328509406658
ID85687	85687	5	1.0	34.53688660539994	13.077848209706044	0.0	170.0	170	1.4323349181285723	1		24974.694690265456	25122.0	17913.0	34557.0	1.6932843E7	2957.2797831963335	-0.9811056153101557	-877.0427788818118	-0.0017540610433469243	0.004597946904123654	1.5402009834510397	1.3505695848082513	-1.1949487407251078	1.1404084623079318	6.445239079083485	9.5282762088316	0.8921137218574874	0.9699570815450644
ID72381	72381	5	0.9674986600875854	34.5228963468892	12.907676740426087	0.0	110.0	110	1.3785088366949123	1		24954.076311605717	25099.0	17801.0	31717.0	1.5696114E7	2408.150120677987	-0.9811138138190192	-1076.6215328510584	0.0031404247937726506	0.001539937896406923	1.4337863876165855	1.3390953614265135	-0.65756747104388	1.0707126832918004	5.9699264626319	9.341562537515488	0.8596858815304026	0.9617151607963246
ID112829	112829	5	0.9873075485229492	35.24307743597367	6.5706107738680215	0.0	289.0	289	1.3965008146952929	1		25159.38080495355	25247.0	17307.0	32501.0	1.625296E7	2679.729899128294	-0.9809769080019206	-968.3148636739392	-0.0037034292412843834	0.008247008033453922	1.534109864379333	1.2887037789794118	-0.421412875322862	1.190428622467663	6.126779626060912	9.779650264779324	0.8049992494472086	0.9555226093402522
ID83649	83649	5	1.0	34.61339194879008	12.563051614846392	0.0	161.0	161	1.4121227177017945	1		24938.003034901365	25072.0	17390.0	32716.0	1.6434144E7	2921.1318646735976	-0.9811051330274513	-886.5683357364524	-0.010297032940498147	0.029702203657484542	1.4674598649672106	1.3919146566902383	1.1849230147595025	1.054274310507375	6.264620284831881	10.03067105290413	0.7824284612186951	0.9684055841293168
ID90310	90310	5	1.0	34.53475091436835	13.195253090257834	0.0	191.0	191	1.4328629678859133	1		24934.550000000025	25103.0	16475.0	34025.0	1.6955494E7	3194.138485285374	-0.9810140627287899	-806.7165752604078	-0.0029612654818668054	-0.011019972701178413	1.5299842483994295	1.376523779272807	-1.2089661309185211	1.111484066920873	6.449992205247999	9.803947193954329	0.8432709258223771	0.9556338028169012
ID92358	92358	5	0.9945411682128906	33.80500228375776	13.145503096208229	0.0	200.0	200	1.4270436738957708	1		24911.67359050445	24975.0	17596.0	34807.0	1.6790468E7	2912.435458076111	-0.9810243199735117	-884.4209387280972	0.006367952770966296	-0.017313542307281674	1.5822608835015972	1.3225457677211345	-0.7845955335308847	1.1963751441494348	6.3977078174383175	9.666502929612733	0.860390273687227	0.961428571428571
ID100038	100038	5	0.994832456111908	34.378955466961244	13.301982796405778	0.0	233.0	233	1.431278234164656	1		24892.067846607664	24986.0	17501.0	35012.0	1.6876822E7	2979.8071118363428	-0.981060873075084	-865.4436987486441	0.0023738528297833584	-0.014556712767867951	1.586412007139316	1.3257246898514532	-1.0917306451565991	1.1966375969938923	6.435732826754454	9.974611094716396	0.8128603258550213	0.9575671852899579
ID75977	75977	5	1.0	33.84646471280752	12.904990095409511	0.0	127.0	127	1.4056795386104792	1		24942.859111791753	25142.0	16670.0	32342.0	1.6287687E7	2812.009361440983	-0.9810855160834497	-920.1779778893965	0.011434444543949101	0.009679866250157211	1.4397927386586669	1.374589147871552	-0.2784918272319568	1.0474349669412695	6.207582770857685	9.733347763257601	0.8233943866315977	0.9710037174721191
ID79564	79564	5	1.0	33.75866241022146	12.885338229507797	0.0	143.0	143	1.3921604753249763	1		24889.157076205272	25027.0	16653.0	31212.0	1.6003728E7	2596.413070669625	-0.9810790143327108	-994.0921098867718	0.0036873634466392156	0.00911174790917923	1.5022613357462264	1.3192618031501715	-0.15960444672508514	1.1387135837322686	6.088754616744789	9.327666434111729	0.879411867512851	0.968986384266263
ID108240	108240	5	0.9840745329856873	34.787569742321764	6.106074829307708	0.0	269.0	269	1.3910732744755667	1		25246.879499217514	25248.0	17476.0	33437.0	1.6132756E7	2576.4151645021943	-0.9810512462511707	-1014.6888732931404	0.02185693853167238	-0.014783133144294403	1.5272440064983455	1.249867072544779	-0.747004353695236	1.221925147118898	6.079248364415758	11.694850770084287	0.5585607077188083	0.93562545720556
ID69846	69846	5	0.9659214615821838	34.606119416445445	12.479801220609275	0.0	98.0	98	1.4013676280264993	1		25006.584615384632	25141.0	18277.0	32652.0	1.625428E7	2470.255091799448	-0.9809483182822619	-1042.4503563078533	0.006494143152483367	0.011041518575385026	1.4698414504514306	1.350564366534035	-0.6601945291810569	1.088316474855247	6.169557761541561	9.643431427204009	0.8336825386324594	0.9686567164179103
ID114909	114909	5	0.9642770290374756	35.16694147575599	6.189646733934095	0.0	298.0	298	1.4115869094041127	1		25193.86494688922	25213.0	17714.0	34434.0	1.6602757E7	2562.0779207523137	-0.9810559924899216	-1018.4844353901509	0.018591944067762718	0.019524982678624875	1.549585169361068	1.2652319196645567	2.609050424124103	1.22474397403118	6.259867158667354	10.556843339801539	0.7058409122232636	0.9648351648351646
ID77535	77535	5	1.0	33.82077075935867	13.10722214944138	0.0	134.0	134	1.4153333077901356	1		24930.939939939937	25141.0	16204.0	32963.0	1.6604006E7	2916.3434453308487	-0.9811228989744157	-888.624110424537	-0.0023933056212486637	-2.4845482165578167E-4	1.4853316155482454	1.3676147100334848	0.010432743812743917	1.086074611987669	6.293139041818972	9.324136380680917	0.9096199083393207	0.9749631811487484
ID63200	63200	5	0.9846327304840088	35.109965601280294	12.17555296209345	0.0	66.0	66	1.398124968159123	1		25056.406832298122	25203.0	17806.0	33730.0	1.6136326E7	2804.165211068017	-0.980994695883777	-922.4376618717915	-0.007129517468685778	0.011120793095625994	1.4791808323242468	1.3473995159622727	2.1748760209364617	1.0978041885875696	6.141039004554457	9.588120113888078	0.8394305831266653	0.9663425579655945
ID73441	73441	5	0.9694239497184753	34.58556136801142	12.935739023849985	0.0	115.0	115	1.3663825737253046	1		24962.017857142848	25211.0	17591.0	30803.0	1.5376603E7	2464.0597503589743	-0.9810836667037239	-1050.81808501312	-0.0018157855426691016	0.006412633626500435	1.4533524037776708	1.282099599699766	-0.6849195580875668	1.1335721531447385	5.865357687012553	9.79626834984621	0.768038550486367	0.9625585023400943
ID86752	86752	5	0.9893619418144226	34.79137330956242	12.521727724387885	0.0	175.0	175	1.4370803808856274	1		24972.16862170087	25112.0	16999.0	33379.0	1.7031019E7	2873.798201373075	-0.9810959789744456	-901.9600248996029	-0.0047080309405195765	0.00727451467326881	1.5419392065451625	1.352947293480813	-0.11633988794218038	1.1396890433019884	6.4880172145641195	9.840222539363296	0.8419998556953546	0.9687721788502486
ID102118	102118	5	1.0	34.91022411661896	13.145991799337544	0.0	242.0	242	1.4428591957149752	1		24838.759768451517	25018.0	16840.0	34446.0	1.7163583E7	3145.286357351489	-0.9810379344460851	-817.146394555519	-0.0033719607664132534	-0.008769067923468581	1.5033259791541909	1.399487413349205	1.5624157728297485	1.0741975703493345	6.540301602373791	10.061101597779608	0.8119262281904019	0.960223307745987
ID99561	99561	5	0.9870237112045288	34.11493997968444	13.314741057037688	0.0	231.0	231	1.415333307790136	1		24870.681268882203	24915.0	18352.0	34295.0	1.6464391E7	2615.1631426845784	-0.981093503092054	-987.0024312588939	-0.004912886558271237	-0.005700261201208791	1.5220794232373547	1.3284601384251191	2.0756364812240604	1.1457471543269413	6.293139041818977	9.529478274741965	0.8708411500787837	0.9742457689477556
ID85231	85231	5	1.0	34.705466835187515	12.76844813896739	0.0	168.0	168	1.4254524706424299	1		24991.19374068555	25180.0	16375.0	32508.0	1.6769091E7	3063.253452564337	-0.9810755669047557	-845.8895246905655	8.420816364256465E-4	0.003121651680012719	1.5034855257829518	1.3656652784433918	-0.12236760121278287	1.1009180283888083	6.383448438944774	9.521083607839197	0.8848964668911569	0.9717800289435601
ID106225	106225	5	0.985501229763031	34.1928008148501	4.991830596336246	0.0	260.0	260	1.4126583227723353	1		25299.966817496253	25392.0	17790.0	34477.0	1.6773878E7	2749.6839942770985	-0.9809756509057991	-948.8893727950543	-0.005178304125638254	-0.015504176390386343	1.5857492530712434	1.2848132793720781	-0.8362959579876857	1.2342254540256936	6.2693734109963986	9.628182155725765	0.8498561186008491	0.9620714806710429
ID70896	70896	5	0.9813162684440613	34.35817861409554	12.73926575856465	0.0	103.0	103	1.4040641239355272	1		24960.85407066052	25012.0	18016.0	32773.0	1.6249516E7	2629.513203014146	-0.9810586063961195	-983.3250532311827	0.006984612581382169	0.002506615160882444	1.4709936615490578	1.359102815005156	2.4525994072799193	1.0823269919748324	6.193323392364144	9.60293239291163	0.8439678037962672	0.9594992636229751
ID81138	81138	5	0.9968270063400269	34.52940504824648	12.773578143095344	0.0	150.0	150	1.3932468277925323	1		25001.669266770677	25107.0	17828.0	33028.0	1.602607E7	2771.0946810005657	-0.9811993545931804	-941.7424177034702	0.006487219229974253	-0.007595703338471314	1.4390114248713053	1.3614448536646429	-1.3214435652482734	1.0569737150923697	6.098260869073827	9.580498624946143	0.8349099500033548	0.9588938714499256
ID104180	104180	5	1.0	34.60272143421912	9.767047879952933	0.0	251.0	251	1.4486149578794756	1		24941.723988439277	25159.0	16350.0	33043.0	1.7259673E7	3182.7754519965465	-0.9810289570246168	-810.4777255024433	0.0010667367226052102	-0.006659187271582526	1.5353564478801227	1.3874663092832915	0.08809590817958401	1.1065900754543188	6.5925859901834745	9.514620525131399	0.9151298541844178	0.9781382228490832
ID64247	64247	5	0.9968536496162415	35.32573775068748	11.964223709256583	0.0	71.0	71	1.400827705976781	1		25018.616332819685	25205.0	17049.0	32536.0	1.6237082E7	2883.6627315234487	-0.9810381421018237	-897.7467122943563	-3.8048798467737647E-4	0.0035323068242234454	1.4420737976053393	1.3959858563768128	-0.8548580195719236	1.033014619036431	6.164804635377041	9.354180999763734	0.8853554072873945	0.9818319454958362
ID83193	83193	5	1.0	33.7996149188958	13.275181266928232	0.0	159.0	159	1.421732737444523	1		24976.92365269463	25175.0	17411.0	33943.0	1.6684585E7	2906.5051433956114	-0.9810428787911439	-889.4334304716265	0.021640972306823405	4.037336270677247E-4	1.5668600880905	1.3296178574388597	2.574268582006815	1.178428884152189	6.350176555793162	9.339802805794436	0.9147875607137601	0.9780380673499264
ID88313	88313	5	1.0	34.11674247483867	12.94124244119105	0.0	182.0	182	1.4381328016644603	1		24889.35087719298	25024.0	17779.0	33326.0	1.7024316E7	2874.758424070361	-0.9811338248082085	-900.5059691665973	1.6771862462087208E-4	1.5349047584719435E-4	1.5099536543180996	1.375470617565985	1.5104397437924255	1.097772380619874	6.497523466893156	10.120930949121739	0.7971073193471384	0.9506258692628649
ID91901	91901	5	1.0	34.374143058961515	13.217284267686624	0.0	198.0	198	1.4360271888197291	1		24904.25550660792	24989.0	16141.0	33739.0	1.6959798E7	3181.1531939603137	-0.9810861659933751	-812.1692714960153	0.008937028264478253	-0.009006450329390972	1.470077636793955	1.417161228535381	1.370217338911288	1.0373397233801425	6.478510962235097	10.306484972247288	0.7664148539972209	0.946527777777778
ID66313	66313	5	0.9821953177452087	35.10770302883352	12.444814720038272	0.0	81.0	81	1.3796059390068036	1		24986.66825396827	25231.0	18017.0	32122.0	1.5741601E7	2733.5064483995816	-0.9810394403344816	-945.9181502063894	-0.0023938086334635523	-4.833766012908996E-4	1.4290243386972352	1.3620952376610327	1.770555781880312	1.0491368732417947	5.979432714960918	9.213109102424852	0.8852326405403677	0.9676923076923076
ID67337	67337	5	0.9904513359069824	34.62253463341733	12.796424116581566	0.0	86.0	86	1.3888963196604707	1		25039.854460093902	25254.0	16859.0	32113.0	1.6000467E7	2748.0725743271905	-0.9811537726252484	-948.7378992130257	-0.0028341740783563454	0.0022732898477669924	1.4494100441639781	1.3534942502934393	-0.6031869384367632	1.070865313132837	6.060235859757699	9.329000778886346	0.8750424706697452	0.963718820861678
ID89865	89865	5	1.0	34.69946337615938	12.916477818009914	0.0	189.0	189	1.4105146822008516	1		24887.01063829786	25047.0	17407.0	33484.0	1.6375653E7	2936.386562431229	-0.9810663300132563	-878.3206007019863	-0.0011394116254256352	-0.00789897183274734	1.457147008640831	1.3899319145546136	1.3398387191724057	1.0483585515106009	6.250360906338332	9.574854912428385	0.8567429814352073	0.9640762463343111
ID68364	68364	5	1.0	34.97245224021929	12.286391550503131	0.0	91.0	91	1.413728924155841	1		25100.174506828535	25145.0	17825.0	34465.0	1.6541015E7	2908.921507322344	-0.9810355360898715	-892.7274780430517	-0.0015624851558304277	-0.003934124244281447	1.4976322448874138	1.3520853175106193	-0.7746055039750137	1.1076462598120413	6.2788796633254185	10.007097981815287	0.7879083800934505	0.9614264919941778
ID107788	107788	5	1.0	34.18907281561239	6.621054732647825	0.0	267.0	267	1.416401887261188	1		25177.08446455504	25298.0	16356.0	34529.0	1.6692407E7	3271.583185967292	-0.9810622407518433	-797.343456967579	-0.0027130872362590747	-5.523270440336374E-4	1.4450067233030297	1.4092625745479055	-0.49837470040605936	1.0253637252565164	6.302645294148005	9.473443494928835	0.8825046289969007	0.9707174231332355
ID96528	96528	5	0.9898273944854736	33.79875020333913	13.347956359534129	0.0	218.0	218	1.3861703183679044	1		24833.0125588697	25084.0	17380.0	32145.0	1.5818629E7	2632.231392491096	-0.9811053969903151	-979.7453993120079	0.06321763235274408	0.010183685295077264	1.5542487440020674	1.2915949997446745	-0.16115613403205828	1.2033561172885578	6.036470228935115	9.40499686468145	0.8575819209529786	0.9672505712109672
ID99094	99094	5	0.983721137046814	34.325659600030086	13.436306737132957	0.0	229.0	229	1.4110508976477831	1		24866.2613981763	24980.0	18095.0	33434.0	1.6362E7	2776.8412211518043	-0.981223296215313	-935.9182984044752	0.007951622084999664	0.0017157071979438429	1.5003525140066523	1.3668467779194649	-1.051564272367437	1.0976742516014868	6.25511403250285	9.536696488931279	0.8642694722108644	0.964809384164223
ID114454	114454	5	0.9718222618103027	35.26348355430443	6.573125805207908	0.0	296.0	296	1.3630566882890522	1		25104.87133550489	25263.0	17919.0	31576.0	1.5414391E7	2524.983947693552	-0.9810398307856577	-1028.9015120870488	-0.009809969373186712	-0.010527370085554868	1.4964404956973631	1.2609349260988012	-0.48005439981123565	1.1867705975336817	5.836838930025446	9.337268473760389	0.8412941722585685	0.9563862928348906
ID105757	105757	5	1.0	35.01264492496799	4.653644001238395	0.0	258.0	258	1.4714128741871528	1		25326.22346368719	25371.0	17350.0	35733.0	1.8133576E7	3362.7002407938025	-0.9810295051403954	-778.9609462176821	0.002272014408233594	0.0023514623788228424	1.6030698896253273	1.367378365429311	-0.36433689367212435	1.1723674515809799	6.801723541422161	10.170828478798871	0.8262589543865072	0.9565508021390376
ID101660	101660	5	0.9936977028846741	34.31940506943928	13.402730197139144	0.0	240.0	240	1.4180032466050243	1		24839.805722891568	24964.0	17868.0	34152.0	1.6493631E7	2911.5583046877405	-0.9810226229441046	-882.0547338835847	-0.003695528008580795	-0.0058719409819062915	1.5551498017147571	1.3244262216260243	2.008904424190828	1.174206442247473	6.316904672641556	9.644243132495252	0.8534496137549363	0.9623461259956552
ID77087	77087	5	0.9947778582572937	34.044663261380244	13.10837281789682	0.0	132.0	132	1.3954169955062647	1		24888.185069984447	25119.0	16226.0	32185.0	1.6003103E7	2745.679661239517	-0.981170569088055	-944.6711991345641	-0.007003902119985945	0.00789281713557072	1.48231977839515	1.3349748075624805	-0.3541607363216054	1.110372847485943	6.117273373731889	9.276304016842294	0.8933421098016936	0.972789115646259
ID75555	75555	5	0.9768195748329163	33.957456511775455	12.73447945940601	0.0	125.0	125	1.365828821899634	1		24976.144246353328	25112.0	17390.0	31348.0	1.5410281E7	2547.945543084241	-0.9810368464820999	-1014.2382994431229	0.014741053997052878	0.01570009448582903	1.43491899424365	1.2887250546286433	-0.41324734193471074	1.1134407522302217	5.860604560848034	10.595756976260468	0.6559765360914267	0.9558139534883723
ID109861	109861	5	0.9738724231719971	34.65829734220963	5.832427889252948	0.0	276.0	276	1.3768615441287577	1		25188.306220095685	25214.0	18004.0	32722.0	1.5793068E7	2433.1340474090057	-0.9810792335078892	-1073.564844258085	0.012274407214436473	0.006854664864387137	1.5076358359411428	1.2887125499164611	-0.9123415987330059	1.1698775153845387	5.955667084138351	9.5795274391611	0.8155528423974345	0.9521276595744685
ID71975	71975	5	0.9801012277603149	34.15868361992257	13.142870561614549	0.0	108.0	108	1.3697003833214225	1		24975.717041800643	25182.0	16102.0	30541.0	1.5534896E7	2627.301385522668	-0.9810598874280199	-984.8067790205095	0.005415137203288785	-0.019372778074951715	1.4900174993756152	1.2970966743399353	2.622342148782958	1.1487328036931814	5.893876443999645	9.200543667931747	0.8749513578073941	0.9710258418167579
ID80679	80679	5	1.0	34.81191356324	12.071001859795302	0.0	148.0	148	1.408904811390335	1		24993.96788990825	25209.0	16917.0	31531.0	1.6346055E7	2812.052715585318	-0.9811298192664875	-924.2557497097898	0.007531990756910218	-0.005437471494521405	1.4860168650450098	1.3501466391201713	0.3186289204437918	1.1006336808077224	6.236101527844782	9.76824350263417	0.8212778062961154	0.9597659107534751
ID84776	84776	5	1.0	34.82862686621154	12.492315045818247	0.0	166.0	166	1.4312782341646553	1		24993.261061946898	25182.0	17143.0	32381.0	1.6945431E7	2961.603170983773	-0.9810962737282727	-875.9720738600502	9.461071156046434E-4	0.005739010732961054	1.4552650590013976	1.4271976048442079	0.650775804816677	1.019666130367598	6.435732826754448	9.352190318308432	0.9246581419103862	0.983297022512709
ID103724	103724	5	1.0	34.53649223671744	11.604158093173579	0.0	249.0	249	1.4206681676678088	1		24928.107784431144	25115.0	16126.0	32144.0	1.6651976E7	3002.5282945010913	-0.9810158096285044	-858.0569766871502	0.015355222550401549	0.005444925566696471	1.4930567717821024	1.386369708770781	0.3152599082952607	1.0769542657606932	6.340670303464132	9.480482356206135	0.8865110782505295	0.9659666908037652
ID82736	82736	5	1.0	34.42250602311526	13.038020022012915	0.0	157.0	157	1.4470474750493925	1		24974.480519480552	25116.0	16780.0	33206.0	1.7307315E7	3040.122423708838	-0.9809956218063367	-848.1033742776441	0.008524128278525996	-0.004966682608741088	1.493895546898145	1.4316864163190781	0.9468254336982773	1.0434516454650795	6.578326611689926	9.955336937456446	0.8340908744723726	0.9705469845722301
ID86326	86326	5	0.9825162887573242	34.571097220277665	12.753786227918	0.0	173.0	173	1.3619462549574535	1		24855.586709886516	25089.0	18669.0	30363.0	1.5335897E7	2604.7113786851046	-0.9810751145497647	-989.3806395393291	-0.013387224013690592	0.011895363760233334	1.475019886247402	1.282241062477556	0.44147856898089133	1.1503452271270718	5.827332677696424	9.511924502250151	0.8093621436177886	0.964594807238395
ID87864	87864	5	1.0	34.51319867231117	13.114619211158402	0.0	180.0	180	1.448092652126828	1		24953.64646464647	25115.0	16535.0	33155.0	1.7292877E7	3132.534836287489	-0.981117194793966	-827.7943888155088	0.004120669264999874	0.0024842330931315803	1.4905661056698147	1.4374999467777587	0.41249187586290414	1.0369155901612428	6.587832864018958	9.706615822392935	0.8786517014246112	0.9692307692307692
ID111931	111931	5	0.9917293787002563	35.408649667672215	6.542444440740888	0.0	285.0	285	1.3708045353615295	1		25123.35056542813	25317.0	17984.0	31854.0	1.5551354E7	2631.994120442556	-0.98108728650376	-990.3220379126707	-0.0021769550917677765	-0.009996709869131567	1.4999712634196531	1.271556389658162	2.7721817381488094	1.1796340890732315	5.903382696328672	9.257569466218817	0.8655991930243294	0.9687987519500781
ID94012	94012	5	0.9833426475524902	34.41610851045195	13.153952915040241	0.0	207.0	207	1.404602801923477	1		24850.792048929652	25017.0	18747.0	32456.0	1.6252418E7	2650.3986327116368	-0.9810237230563131	-969.4547250724644	0.004590265851045675	-0.003996191167563447	1.5076878268952902	1.3339334358409742	-1.4547081642053057	1.1302571675510729	6.198076518528659	9.608345213364757	0.8436641620028638	0.9490538573508004
ID98623	98623	5	0.9919597506523132	34.028665756171414	13.302466828950218	0.0	227.0	227	1.418003246605024	1		24878.861861861882	24910.0	17541.0	34677.0	1.6569322E7	2843.8993973755328	-0.9810665948863744	-906.6006706940799	7.621027765254569E-4	0.007072309235633447	1.5383307586739234	1.3291610518609225	-1.0543487999465169	1.1573697231950546	6.316904672641554	9.357668392148684	0.9065231204348515	0.9764878765613518
ID69438	69438	5	0.971052885055542	34.50654618374188	12.439395375334081	0.0	96.0	96	1.3986659335375253	1		25053.83436532509	25131.0	18685.0	33017.0	1.6184777E7	2560.0654610323313	-0.9811590545064077	-1019.2714273526022	-0.0027848441046188863	-0.003895898056020522	1.4490677058872856	1.3665682279429001	-0.9085131290635398	1.0603698200042102	6.145792130718987	9.309409129393861	0.8911349910644492	0.967814371257485
ID62785	62785	5	0.9878873825073242	35.09954583574438	12.354305980487059	0.0	64.0	64	1.3894408781286236	1		25024.43149606298	25308.0	17532.0	31934.0	1.5890514E7	2812.8167757869305	-0.9811229185198594	-924.7862042493459	0.0065438519803051294	0.005047811811416623	1.4233980851208563	1.3713270515982217	-0.9140239694273008	1.037971272762357	6.064988985922203	9.58572631920054	0.8294492711175862	0.962292609351433
ID78658	78658	5	0.9788677096366882	34.29839791174505	13.105419599044557	0.0	139.0	139	1.3785088366949123	1		24906.368421052663	25075.0	17442.0	31272.0	1.5616293E7	2511.3055728730083	-0.981023438229375	-1025.4221593458153	-0.004831249305175284	0.003799326992089432	1.456116448905405	1.3135437216256807	-0.6379359255745976	1.1085405266170145	5.9699264626319	9.586335170056072	0.816344792979964	0.9551330798479091
ID91458	91458	5	1.0	34.0384376689972	13.1252398724222	0.0	196.0	196	1.458503229380242	1		24955.492917847023	24987.0	16771.0	35645.0	1.7618578E7	3092.7534970583724	-0.9809385629686189	-830.4949781057257	0.013486144919999901	-0.0020382594742396768	1.617130811301875	1.3346922010076046	2.4995595530995063	1.211613291874372	6.682895387309275	10.13177806438727	0.8180939684429688	0.9716655148583282
ID63812	63812	5	0.9837726354598999	35.148429055490006	12.077879655059842	0.0	69.0	69	1.4019073421339436	1		25013.858243451476	25090.0	17522.0	33216.0	1.6233994E7	2813.7041759486033	-0.9810420942879476	-920.0883425534919	-0.002584634308488974	0.0037721572678471784	1.452229459345192	1.3755675542576027	-0.7216670881698823	1.0557311088432615	6.174310887706068	9.50231368735961	0.85928974930181	0.9572586588061901
ID74053	74053	5	0.9950062036514282	34.02736549496195	12.942048714958746	0.0	118.0	118	1.3965008146952937	1		24968.619565217385	25198.0	16549.0	31911.0	1.6079791E7	2643.3847345863774	-0.9810823183284862	-979.7193499015772	-8.961980169095252E-4	0.004745566010070706	1.4751303840180292	1.3333747007589587	-0.2882411206423151	1.1063134640085663	6.1267796260609195	9.462191799163016	0.8599211477938448	0.961222967934377
ID96071	96071	5	0.9805375337600708	33.919788438687114	13.283337528595569	0.0	216.0	216	1.401367628026499	1		24836.597842835115	24973.0	17458.0	33623.0	1.6118952E7	2725.8516106243724	-0.9811825358912786	-950.1859491190844	-0.0020868209666963272	-0.018891455870394026	1.5306269168661435	1.3311885846642513	-0.7329358303119589	1.1498197434229005	6.16955776154156	9.50728262026954	0.8577309675065204	0.9600591715976331
ID101195	101195	5	1.0	33.97754442710243	13.566774210247667	0.0	238.0	238	1.4538276949750943	1		24835.404591104692	24936.0	17245.0	34631.0	1.7310277E7	3096.9382850233324	-0.9810845476724251	-831.8756048556081	-0.004863053409716316	1.8191546550395623E-4	1.5194796625303824	1.418824467466735	-1.0174513430602923	1.0709426693517374	6.640117251828628	10.016074401956212	0.831745631254785	0.9782913165266107
ID109391	109391	5	0.9834430813789368	34.98728033171936	6.635964703986988	0.0	274.0	274	1.3845321413310865	1		25171.643423137884	25204.0	16952.0	33289.0	1.5883307E7	2679.3664895548595	-0.981064315382702	-973.4774882568088	0.020995903681949014	0.0061888376864496514	1.5555169901965158	1.2451545309104746	-0.48267669330363955	1.2492561779131943	6.022210850441565	9.563133663184257	0.8274949826578668	0.9657012195121951
ID89424	89424	5	0.9955902099609375	33.415913184358594	12.89137279131439	0.0	187.0	187	1.4131937248468052	1		24938.40182648401	25097.0	17015.0	32631.0	1.638453E7	2877.896770741689	-0.9811524600359015	-902.204993244884	-0.00953797698552925	0.01060252051270091	1.531468089641418	1.3295741861823822	-0.3594451489141699	1.1518485433586338	6.274126537160901	9.581847684223469	0.8587457714164115	0.960698689956332
ID114002	114002	5	0.9799900054931641	34.710382787795524	6.107891763191783	0.0	294.0	294	1.3485497366541475	1		25225.34710743803	25198.0	18094.0	33329.0	1.5261335E7	2560.967178479789	-0.9809840672566964	-1016.2661381397533	0.020805456522198028	0.02019938607061712	1.4653834238046544	1.1646314952650285	-0.6730510577859611	1.2582378458442647	5.713257649748042	12.434571593877992	0.4643356403193552	0.9037593984962409
ID105301	105301	5	1.0	34.834084455854516	5.875849776395368	0.0	256.0	256	1.4439074044952311	1		25178.152173913037	25410.0	16949.0	34625.0	1.7372925E7	3396.1760578195062	-0.9811016625287993	-769.7577415768096	9.157990662124778E-4	7.113680927126974E-4	1.5303589045005117	1.3840063077255345	2.981290025816711	1.1057456139889217	6.549807854702827	9.542651972503577	0.9038580983966527	0.978693181818182
ID93526	93526	5	0.9889746904373169	33.746072621917776	13.364458972475562	0.0	205.0	205	1.421732737444523	1		24886.730827067684	25095.0	17350.0	33762.0	1.6549676E7	2853.049583503728	-0.9810220959924707	-901.8183552409558	0.02664611437247259	0.010481261771775973	1.5784098301858611	1.3246555766260268	-0.42977017385738986	1.1915624393520925	6.350176555793161	9.4613335649222	0.8914376162210407	0.98379970544919
ID84316	84316	5	1.0	34.9019273524092	12.7751457957246	0.0	164.0	164	1.430220769495607	1		24989.011834319535	25163.0	16559.0	33984.0	1.6892572E7	3144.789090944958	-0.9812053998311359	-829.6872048414233	-0.01784071118838823	0.008990690072146574	1.4660563242694729	1.4373107223317692	-1.4399481117088575	1.0199995738507184	6.426226574425418	9.47102614164171	0.9002680282929142	0.9761732851985563
ID82272	82272	5	1.0	34.936142004228444	12.520529228375665	0.0	155.0	155	1.4217327374445228	1		25021.05097451273	25200.0	16720.0	32331.0	1.6689041E7	3044.52114073407	-0.9811230129931966	-854.2939581696379	0.0031702975213044314	-0.009570787338720693	1.4660575803700497	1.3911539172076508	0.6916512541482304	1.0538428294927615	6.350176555793158	9.750321436396455	0.8393784168089575	0.9667149059334299
ID64866	64866	5	1.0	35.13961835990285	11.87907595595483	0.0	74.0	74	1.403525239201059	1		25019.10339506171	25168.0	17024.0	32754.0	1.6212379E7	3010.867728106863	-0.9810281700589732	-859.3742094700365	-7.30631835742918E-4	0.0032293758957162183	1.455274148562064	1.3736122709931655	1.2778522067847733	1.0594504572311765	6.188570266199614	9.246671812668566	0.9095557065419815	0.9701937406855438
ID75109	75109	5	0.9704403877258301	34.421802270681724	12.942294079473866	0.0	123.0	123	1.380154163125009	1		24973.72310126584	25105.0	17894.0	31460.0	1.5783393E7	2422.860874140347	-0.9810589421187976	-1067.7649983403926	0.005953806862071391	0.008512008004868695	1.4797506720848108	1.3141401953795635	-0.6380822429620987	1.126021924667949	5.984185841125449	9.976127250676644	0.7555983066240602	0.9669738863287249
ID76646	76646	5	0.9831108450889587	34.01306403135772	13.125360597514584	0.0	130.0	130	1.3790574969501468	1		24906.779014308435	25156.0	16305.0	30023.0	1.5666364E7	2600.5671020073637	-0.9812128422061263	-1000.4183278556296	-0.010321572872431283	0.006193802039853554	1.4597735230119075	1.3257417228145418	-0.46773804230127425	1.101099481060924	5.974679588796415	9.301575704498052	0.8677835908064964	0.9669230769230768
ID103270	103270	5	1.0	34.791229395820146	12.429088171377416	0.0	247.0	247	1.4062175977837195	1		24812.493883792024	24927.0	17532.0	31162.0	1.6227371E7	2668.7972224987516	-0.9810274609604837	-961.480642358007	-0.0027011713916389943	0.00654761948624261	1.502763650801074	1.3289598507375981	0.988402414409305	1.1307818290876217	6.212335897022203	9.401067867240844	0.8833044490738493	0.9717472118959106
ID80235	80235	5	0.9638739824295044	33.76369925800438	12.961530043071997	0.0	146.0	146	1.3641662177265665	1		24989.042139384135	25197.0	18295.0	31353.0	1.5418239E7	2446.9041979745643	-0.9810732279890615	-1058.7355913904835	-0.010106947096692983	0.014765852834111986	1.5077859233292927	1.2783794937607518	2.4062502805586403	1.1794509616965698	5.846345182354476	9.224187193453918	0.8634518053916268	0.9692671394799046
ID67946	67946	5	0.9968165159225464	35.06921285315435	12.175815958152972	0.0	89.0	89	1.4040641239355254	1		25093.41474654378	25258.0	17643.0	34023.0	1.6335813E7	2887.6347659575677	-0.9810373783334435	-899.1552261556948	0.0093539062219664	0.008141495994720317	1.4521345169346642	1.3688719746534883	-1.2197845232245828	1.0608256607066944	6.19332339236413	9.327873808722217	0.8944751869379183	0.9738415545590432
ID100714	100714	5	1.0	34.377709247240766	13.168954850607093	0.0	236.0	236	1.450180746437315	1		24879.985611510783	24987.0	16223.0	33186.0	1.729159E7	3102.5488865532184	-0.9810400664554987	-829.8725911790337	-0.005821483510304342	-0.007363175932131274	1.490180805720596	1.4431226687435714	0.8351029696849498	1.0326085494991184	6.606845368677026	9.730912350018297	0.8767926185640301	0.9706703910614528
ID66928	66928	5	0.9853085279464722	34.892662189115214	12.5250414886555	0.0	84.0	84	1.409978262830929	1		25032.805175038062	25088.0	17833.0	33763.0	1.6446553E7	2767.4640905480915	-0.9810346999112154	-935.7981249485804	-0.005654374540735559	0.012286275177984961	1.4859574661257415	1.3622349145538586	-0.8174865003279631	1.0908232128321296	6.245607780173813	9.49694961512636	0.8701944389105856	0.9711751662971175
ID65907	65907	5	0.9822272062301636	34.75566820415682	12.33170217828931	0.0	79.0	79	1.4281034911037882	1		25013.84375000001	25016.0	18538.0	33755.0	1.6809303E7	2691.164146402426	-0.9811290373194668	-966.5010131183601	0.008006031612485896	0.008319353089260278	1.4738097724407464	1.402968066748931	-0.8156643782817364	1.0504941683070346	6.407214069767351	10.104950069103092	0.7885164437328139	0.9580668088130776
ID71541	71541	5	0.9885891079902649	34.77578405879505	12.552724060928462	0.0	106.0	106	1.3981249681591237	1		25027.634674922585	25080.0	17872.0	34235.0	1.6167852E7	2701.2625844318804	-0.9810604397292337	-959.8621609678837	-0.011542862235083873	-0.011539774821288984	1.4783514161061215	1.3231877833301005	-1.0187398675908166	1.1172650131227155	6.141039004554464	10.192269562211518	0.7428650346268857	0.964179104477612
ID90997	90997	5	0.991663932800293	34.474533420210484	13.22890125557682	0.0	194.0	194	1.4397099903691033	1		24853.47959183674	24892.0	17902.0	34213.0	1.7049487E7	2729.110993245147	-0.9810832311881742	-944.6151219802072	0.018090727186618468	0.005804882259048747	1.55821378771011	1.35360469858449	-1.0771372461331574	1.1511586723506402	6.5117828453867075	9.964490604099101	0.8241372977813634	0.9627547434996488
ID111478	111478	5	0.9650219082832336	34.8437077567263	6.530308939497725	0.0	283.0	283	1.3970424089815823	1		25169.959752321978	25150.0	17228.0	33319.0	1.6259794E7	2518.0019940000966	-0.9811124997799744	-1038.4863046147968	0.00298206308992827	0.005246180696408295	1.5372334360688409	1.268782698424209	-0.6351011413551465	1.211581335383939	6.131532752225434	10.7101495207389	0.6717193338775819	0.944363103953148
ID108923	108923	5	0.979117214679718	34.88392655505722	6.417232792236563	0.0	272.0	272	1.405679538610479	1		25207.256880733923	25199.0	17839.0	34415.0	1.6485546E7	2630.0058393322915	-0.9810352845086808	-991.6014794855848	-0.0018385638965600012	-0.006634781591473422	1.5788848048219746	1.2566561443361097	2.505468927335059	1.2564175267340916	6.207582770857684	10.892339189999761	0.657491388882082	0.9375448671931085
ID78209	78209	5	0.989380955696106	34.03445741803257	12.804048715881114	0.0	137.0	137	1.3817975304423673	1		24937.167456556082	25113.0	17407.0	31270.0	1.5785227E7	2378.788845326149	-0.9810279507391158	-1084.147472122869	-0.01817952607684929	0.004928096490953301	1.4962898020196977	1.3267860900536956	-0.524506064748205	1.1277551168471642	5.9984452196189935	9.657859746517802	0.8081403151800605	0.9460269865067468
ID87426	87426	5	1.0	34.575671711247985	12.83161564954282	0.0	178.0	178	1.423328099162955	1		24952.904477611934	25137.0	16487.0	32455.0	1.6718446E7	3066.636082227069	-0.9811207730436358	-845.7210145219739	-0.014402579207040625	-0.006851441014636207	1.494006902714175	1.400282323306674	0.6733310682138354	1.066932630547086	6.364435934286713	9.573764668178201	0.8725780567473731	0.9709934735315447
ID68997	68997	5	0.9905376434326172	34.911922837316396	12.115041256819774	0.0	94.0	94	1.4131937248468056	1		25085.57942511348	25202.0	18109.0	34177.0	1.6581568E7	2811.383110240532	-0.9810445953793289	-923.6124773944499	-0.005799005331272669	-8.219717966203293E-4	1.4800665116331992	1.3768956251248285	2.198112741601882	1.0749300706791172	6.274126537160906	9.26815394479862	0.9178604560764947	0.9821428571428573
ID106887	106887	5	0.9906707406044006	35.19215620977334	6.126559294807312	0.0	263.0	263	1.382892023707386	1		25152.781299524573	25181.0	18406.0	32270.0	1.5871405E7	2497.5837789845127	-0.9811481846381309	-1048.2801745014585	-0.01139816451489567	-0.013530846329632132	1.4836226485717037	1.2790556665258555	2.841912291497655	1.1599359491534007	6.007951471948013	10.213016633562862	0.7238160377698816	0.93491124260355
ID72584	72584	5	0.969415009021759	34.420985441867195	13.151004575424944	0.0	111.0	111	1.383438945628595	1		24985.619651347075	25207.0	17349.0	31092.0	1.5765926E7	2428.635008458786	-0.9810911855183524	-1067.5861774965947	0.0033548705228272743	-0.004555077033021746	1.4617139813385482	1.311643994043103	2.4374627731490675	1.1144136579567288	6.012704598112543	9.130108227897725	0.9064166621573251	0.9738260200153966
ID93070	93070	5	0.9906311631202698	33.7041902189889	13.297755388373558	0.0	203.0	203	1.4185366313320318	1		24877.412030075207	25036.0	17395.0	33593.0	1.6543479E7	2849.587786481952	-0.9810237691249253	-902.6569462651997	4.8630914611113077E-4	-0.0022611421542358488	1.52997953663836	1.3381131966625754	-0.5611805143035533	1.1433857318307028	6.321657798806056	9.586491342410138	0.8644133755443685	0.9644670050761416
ID81808	81808	5	1.0	34.72979925821424	12.278047842733649	0.0	153.0	153	1.4083677788526656	1		25009.509893455095	25184.0	17326.0	31413.0	1.6431248E7	2780.79526706952	-0.981042992265962	-930.8600966492629	0.012106703676959528	-0.0014847343180797523	1.4766805905254858	1.3664975843304972	0.7947284568478578	1.0806316875042057	6.231348401680265	9.29680632951272	0.905991931787828	0.9769001490312967
ID88979	88979	5	1.0	34.45687200387652	12.269101772402893	0.0	185.0	185	1.4019073421339447	1		24881.287692307716	25009.0	17354.0	31166.0	1.6172837E7	2674.860780675547	-0.9810674266234813	-964.030719575981	4.6320423764738283E-4	0.008303801670966234	1.4353693669201737	1.3851957471727776	0.9445282519037344	1.0362213209575628	6.174310887706079	9.427088909727175	0.8730581103363253	0.9737631184407798
ID102803	102803	5	1.0	34.880145494191815	12.654484374601779	0.0	245.0	245	1.4078305414580075	1		24815.732415902152	24995.0	17043.0	32381.0	1.6229489E7	2882.979835564364	-0.9811060163746516	-893.9390164376979	0.002825699851449884	-0.0027160842265169464	1.478273213355812	1.371422026157791	1.2932554911131924	1.0779126958441654	6.226595275515748	9.368744862578824	0.891451413061987	0.9710896960711637
ID85915	85915	5	1.0	34.445534862328394	13.04122170218346	0.0	171.0	171	1.4227965106853429	1		24975.63473053894	25134.0	16069.0	32933.0	1.6683724E7	3162.706143200353	-0.9810222986194786	-816.4375261451695	-0.00562881699462929	-0.005966726127059138	1.4528555536559555	1.4260177057571162	0.5922969481691238	1.0188201365175829	6.359682808122197	9.868930377432626	0.8205501879168836	0.9598278335724533
ID104859	104859	5	1.0	34.66109243944067	7.455630358549489	0.0	254.0	254	1.4585032293802418	1		25046.91903409088	25263.0	16532.0	33441.0	1.7633031E7	3218.2902572296725	-0.9810738274784536	-806.8596406552924	0.020232992704073843	0.005687974990921996	1.5518579991068324	1.3958584766608106	0.054315232797296206	1.1117588387751212	6.682895387309273	9.939572910744355	0.8500394454050513	0.9663230240549829
ID83869	83869	5	0.9968289136886597	33.89775233429304	13.2208716195569	0.0	162.0	162	1.4423348056574186	1		24975.901449275363	25069.0	17713.0	34910.0	1.7233372E7	3015.9997606616935	-0.9810602767375145	-857.9103897607885	0.01930175384525952	0.018925304728619443	1.546428078332521	1.3856216106789545	-1.0258446330448072	1.1160536660328004	6.535548476209281	9.601671024251338	0.890837028160957	0.9765625000000002
ID70053	70053	5	0.9776239395141602	35.02942361381353	12.193289342283544	0.0	99.0	99	1.3779599579804602	1		25003.75675675672	25211.0	17729.0	30881.0	1.5727363E7	2484.7246517868152	-0.9810851302842148	-1043.903446336415	0.0022893982324539816	0.005400232687710222	1.4579204884070796	1.3186893431517188	2.13492489002729	1.1055829759893205	5.9651733364673705	9.622562916191384	0.8095644206978496	0.9661277906081605
ID63398	63398	5	1.0	35.33207578354325	11.864634799254258	0.0	67.0	67	1.420135583518758	1		25057.477477477496	25225.0	17451.0	33321.0	1.668828E7	2990.856148747293	-0.9810418700327562	-867.0893777024652	0.007543099189458907	-0.0033121014922303173	1.4724227405660668	1.3965864189499193	1.4873192791059657	1.0543012022651403	6.33591717729961	9.294600391237815	0.9216327743094248	0.9815905743740796
ID100265	100265	5	1.0	34.6847546200778	13.066919752145388	0.0	234.0	234	1.427573680849568	1		24910.829123328353	25056.0	17446.0	33254.0	1.6764988E7	2965.6643526540483	-0.9810512039401532	-869.7736266378067	-0.002259921302313948	8.464285685736225E-4	1.5324771192283255	1.355170313645013	-1.4279275221046677	1.1308372857625613	6.402460943602838	9.829831510684954	0.832654156308027	0.9628305932809147
ID79784	79784	5	0.977797269821167	34.044921517441374	12.760974012198782	0.0	144.0	144	1.3613906986402502	1		24932.226384364832	25013.0	18041.0	30949.0	1.5308387E7	2375.9742150724937	-0.9811351446142268	-1091.5023782444298	0.01916535058037659	0.011376062993210749	1.4642432748449665	1.2803246393065706	-0.3718940037873165	1.1436500008607247	5.822579551531907	10.875182617599549	0.6186602005339326	0.9294385432473441
ID90539	90539	5	1.0	34.4119620358852	13.136979342806365	0.0	192.0	192	1.4454782924352374	1		24849.088150288997	24945.0	17123.0	33668.0	1.7195569E7	3010.3255896579353	-0.9811019274728563	-857.0844178371509	-0.004991910223173127	0.0045364702814559696	1.5229376782055017	1.374862820535966	1.6566025071845918	1.1077015506258372	6.564067233196382	9.927762322648165	0.8369126689053777	0.959694232105629
ID113066	113066	5	0.9957452416419983	34.47251009142715	6.500839998230856	0.0	290.0	290	1.3905293552858686	1		25211.743749999994	25307.0	17341.0	33649.0	1.6135516E7	2798.9681951939656	-0.9810195424060991	-931.1205179585716	0.00845574673881683	-0.007330620541338985	1.5312462440901569	1.2932798684814066	-0.7251029114712453	1.1840022267478538	6.074495238251249	9.969616518147847	0.7680034183053448	0.9376375641966257
ID76204	76204	5	0.9919379949569702	34.01610110574803	13.190613860748176	0.0	128.0	128	1.3883515475980697	1		24915.578616352203	25146.0	16451.0	30980.0	1.5846308E7	2565.126765779499	-0.9811277192649588	-1009.9347089712613	0.009611127199803945	0.017692019042011686	1.5061761338783064	1.313380859823137	-0.278103635853363	1.1467931199188723	6.055482733593181	9.363195801939352	0.867981409214074	0.9710365853658534
ID73649	73649	5	0.9926441311836243	33.90407006588523	13.05681322192457	0.0	116.0	116	1.392703757482369	1		25006.189062499994	25261.0	15653.0	30969.0	1.6003961E7	2673.830161800204	-0.9810731438621126	-969.5419267084253	-0.0020953707698358782	-8.96206740299304E-4	1.48643602305378	1.314267559144238	-0.47517991891157535	1.1309995538668294	6.093507742909308	9.615306922264654	0.8282299444077299	0.9639097744360905
ID92593	92593	5	0.996813952922821	33.942123802064096	13.324328974278227	0.0	201.0	201	1.4433833952584159	1		24906.62299854439	24968.0	17401.0	35161.0	1.711085E7	2978.3010559411464	-0.9810372400298588	-865.2870277836079	-0.0016380833061017245	-0.003908696754313992	1.58466476927594	1.3253703286043497	2.410188372676179	1.1956392376345366	6.545054728538315	9.800926814508738	0.8562268724512948	0.9642857142857145
ID108468	108468	5	0.9868365526199341	34.53824398953027	6.276126408913245	0.0	270.0	270	1.4381328016644603	1		25214.3582966226	25152.0	17509.0	34717.0	1.7170978E7	2681.2821890500627	-0.9810731259856333	-974.8950840158461	-0.012883263970245981	-0.006956969536146876	1.6085959723461587	1.29049604197215	-0.6196735900859618	1.2464943091866325	6.497523466893158	11.153783316180624	0.6563164872744324	0.9466759002770089
ID74683	74683	5	0.9767884612083435	34.3576723259036	12.924202532581942	0.0	121.0	121	1.3828920237073878	1		24997.30586370839	25171.0	17268.0	32247.0	1.57733E7	2661.0378575500895	-0.9811415993589812	-977.4599649992567	0.007407457318102308	-0.0056083920076978894	1.4792697561028443	1.3181607286558579	2.585622917931113	1.1222225969448134	6.0079514719480285	9.294109497568362	0.8740186716652449	0.9648854961832065
ID115131	115131	5	1.0	33.969299615784465	6.176147120214367	0.0	299.0	299	1.4423348056574186	1		25208.95058139532	25318.0	16873.0	34104.0	1.7343758E7	2989.7462634032795	-0.9810419214899382	-872.6572059147232	0.02531855416536599	0.009534748760690593	1.4957906188112	1.4270470395501544	1.0404037872091612	1.0481719083925332	6.535548476209282	9.921165345664145	0.8343850788351597	0.9649122807017543
ID77756	77756	5	0.995533287525177	33.95444354135274	12.888260295135174	0.0	135.0	135	1.3817975304423669	1		24955.316455696175	25166.0	16665.0	32139.0	1.577176E7	2708.276497900282	-0.9810183973313668	-952.4547450147273	-0.007767091862312253	-0.004566578198423993	1.4547783358927968	1.3370953649835302	-0.4297181475870071	1.0880138948882798	5.99844521961899	9.44625822704895	0.844751427097494	0.9582384206529992
ID64453	64453	5	0.9968278408050537	34.7400580190982	12.060671600320246	0.0	72.0	72	1.4035252392010604	1		25047.33384615386	25226.0	16934.0	33241.0	1.6280767E7	3000.035062084627	-0.9809867127538207	-861.5313493437958	-8.788111507777766E-4	0.009846718866435176	1.4497214680081156	1.3899449059833502	-1.05818394224217	1.0430064254830842	6.1885702661996245	9.172762372823316	0.9242722295297819	0.9863636363636362
ID71108	71108	5	0.9948683977127075	34.582982999455844	12.439219109497408	0.0	104.0	104	1.4249216746937927	1		24964.050670640834	24970.0	18251.0	34126.0	1.6750878E7	2723.3324500048743	-0.9811550179705864	-954.5227676585254	-0.006815030859386645	-0.001277302882733381	1.505706716779421	1.3786650936119673	2.251317775284965	1.0921482844209953	6.378695312780258	9.534924907025854	0.8816722417417168	0.9647735442127972
ID86983	86983	5	0.9968129992485046	34.93544173373697	12.739846571636393	0.0	176.0	176	1.4360271888197282	1		24980.060117302048	25145.0	17348.0	31492.0	1.7036401E7	2862.0357845276094	-0.981014944811519	-902.01170849111	-0.0028687515045595024	3.0965171027999707E-4	1.5073073300656081	1.3857861219729568	0.4428308289323638	1.0876911712174173	6.478510962235088	9.226705415162325	0.9562947072674786	0.9898329702251272
ID102342	102342	5	0.9756473302841187	34.68704282707486	13.064878680629159	0.0	243.0	243	1.41426392092964	1		24826.485627836595	24937.0	17949.0	33456.0	1.6410307E7	2712.738948311661	-0.9811399526066243	-952.1939553798842	0.006234119781832171	0.0014700288191840263	1.5272380647928059	1.3275892174443342	-1.2916645367842376	1.150384505029955	6.283632789489943	9.453792827513618	0.8835039583560269	0.966374269005848
ID110536	110536	5	0.9900957345962524	35.77530848838466	6.393309493848092	0.0	279.0	279	1.4040641239355272	1		25094.551459293412	25281.0	17506.0	33306.0	1.6336553E7	2719.75020262074	-0.9810567958257584	-955.6989869666414	0.00256434214256474	-0.00211544480818372	1.5516291141698335	1.2879388342670548	-0.482951444848658	1.204738200982068	6.193323392364144	9.245770419193427	0.9104317846583528	0.9774943735933986
ID104395	104395	5	1.0	34.54208756473898	9.07950368198955	0.0	252.0	252	1.4355003030236697	1		24941.50073421436	25166.0	15812.0	32758.0	1.6985162E7	3116.398022191652	-0.9810681307402712	-829.4788725219515	-9.998634285273927E-4	0.006001549772521145	1.4866471400989056	1.4131355630361826	-0.07091001854572355	1.0520201875783102	6.4737578360705745	9.600455498579072	0.8826380303544661	0.9742489270386263
ID67532	67532	5	1.0	34.612232025868764	12.296020260814565	0.0	87.0	87	1.441285453168086	1		25051.62445414843	25061.0	18462.0	35342.0	1.7210466E7	2910.0550517042166	-0.9811149998487307	-894.4737629804101	-0.0049532576402552	2.218847797654949E-5	1.5375797883124958	1.3872414112971463	2.202274441217171	1.1083721807834261	6.526042223880252	9.709147958388566	0.8699564344533964	0.9655414908579469
ID81359	81359	5	0.9968125224113464	35.053043509684194	12.543359379698815	0.0	151.0	151	1.416401887261187	1		25006.17575757574	25142.0	17333.0	33281.0	1.6504076E7	2903.3067698255554	-0.9811746885757483	-897.8184275527748	-0.015208333238236584	-0.0050576860623481636	1.5101002671559327	1.3611612161725821	1.553161877301794	1.1094205809082254	6.302645294147996	9.243838295459424	0.9268896888676839	0.9822222222222222
ID65491	65491	5	0.9853267669677734	34.464436548515486	12.174135533091526	0.0	77.0	77	1.4243906809452664	1		25016.358630952385	25057.0	19152.0	33444.0	1.6810993E7	2803.7737834157033	-0.9811510874090573	-928.8823449166619	0.022738054786721234	0.012912770771390502	1.4508758119288696	1.3957119511313707	-1.223247400782576	1.0395238148908754	6.373942186615745	10.36009446204337	0.7462606695964309	0.9450317124735728
ID106450	106450	5	0.979446530342102	34.116252288166784	5.642954549053151	0.0	261.0	261	1.4142639209296402	1		25225.064954682784	25301.0	18136.0	32880.0	1.6698993E7	2679.346041028446	-0.981037609159431	-974.1504715398631	-7.676079067517618E-4	0.004223502991863445	1.5042054812923864	1.3356829528395633	-1.1386702537692053	1.126169558497813	6.283632789489945	9.76813024311362	0.827556736049975	0.9510791366906471
ID85461	85461	5	1.0	34.90130235233257	12.701828479050896	0.0	169.0	169	1.4302207694956064	1		25017.421991084695	25190.0	16240.0	32359.0	1.6836725E7	3118.7838012660463	-0.9810597195768734	-830.990999811808	0.0023948335323309687	6.095415550974932E-4	1.4856637933247268	1.4030354742962603	0.04812862341012283	1.0588925373179972	6.426226574425413	9.446513002419739	0.9049463743864774	0.9705671213208904
ID83412	83412	5	1.0	33.95957146773964	13.366804522048877	0.0	160.0	160	1.4302207694956068	1		24956.420974889206	25068.0	17611.0	34148.0	1.6895497E7	2879.820541905879	-0.981032617643443	-896.4434976181268	-0.0043192507984749174	-0.007850777762487346	1.5630074261868905	1.3276653218539884	-0.8708865893152975	1.1772601125140965	6.426226574425417	9.425937562554822	0.908901416861167	0.9712643678160918
ID88534	88534	5	1.0	34.642152923787705	12.2632254929283	0.0	183.0	183	1.3959590102851072	1		24909.88198757763	25102.0	17244.0	31921.0	1.6041964E7	2785.603845744999	-0.9810099952189095	-923.9121333898757	0.008978520564772753	0.019568772366803898	1.4700734516004301	1.3620617461630447	1.324979195556298	1.0793001534193707	6.122026499896407	9.680085102108372	0.8210067322824253	0.9720754716981135
ID99802	99802	5	0.9951732158660889	33.91276638559636	13.31569010411499	0.0	232.0	232	1.4286331048772716	1		24918.82962962966	25051.0	17868.0	34488.0	1.682021E7	2861.1954084425765	-0.9810428605295102	-901.4160641367879	0.0038544371149956446	0.013442808292741795	1.5928254161530124	1.312357456071381	-0.7543592451503486	1.2137130846356667	6.4119671959318705	9.715872761498247	0.8535668076298348	0.9691091954022991
ID68575	68575	5	0.9728891849517822	34.6917044572025	12.596044074135644	0.0	92.0	92	1.3502315702779666	1		25024.77295492489	25217.0	18403.0	31954.0	1.4989839E7	2435.8995361818625	-0.9810560433492002	-1064.0545544956888	0.017466808509775746	0.010573499286922016	1.424432169087484	1.3000040679971527	-0.6560982479813144	1.0957136244058305	5.72751702824159	9.21584666410841	0.8474337818972691	0.964
ID92127	92127	5	0.9749852418899536	33.99563560776417	13.396509373031103	0.0	199.0	199	1.3812499585839562	1		24854.928797468336	25070.0	18438.0	32394.0	1.5708315E7	2488.18259969778	-0.9810839934308975	-1036.1842920688034	0.013540569818843867	-0.02725627657277195	1.5140126289538212	1.314310960268306	-0.6186618151774448	1.151944003148804	5.993692093454477	9.436632478019163	0.8458049262742696	0.9655436447166922
ID79336	79336	5	1.0	33.537291509892874	12.505003500366792	0.0	142.0	142	1.3861703183679035	1		24928.828885400337	25121.0	16841.0	31246.0	1.5879664E7	2739.8670015317452	-0.9810362388236508	-941.3756561057181	-0.004704390010029204	-0.0021969655732815016	1.4443004289161532	1.3428008568794436	0.08788258221040111	1.0755879559628716	6.036470228935107	9.342576888208816	0.8690796197379144	0.9694656488549619
ID90088	90088	5	1.0	33.81541279623412	12.984665052159906	0.0	190.0	190	1.4302207694956062	1		24899.907875185716	25016.0	17026.0	33831.0	1.6757638E7	3021.663926933921	-0.9810301845262235	-852.3163894254707	0.005978881355618334	0.0022063154605759415	1.4959916903255384	1.38388059418321	1.2580353084391191	1.081012116662058	6.426226574425412	9.857428316535927	0.831071984869396	0.9629629629629629
ID108008	108008	5	0.9692506194114685	34.73842616643205	6.162117984329915	0.0	268.0	268	1.404064123935527	1		25204.024539877308	25231.0	18072.0	33875.0	1.6433024E7	2507.6093533753888	-0.9809971022677234	-1037.7384342134158	0.006280487654398252	0.008616525144676432	1.5496565137076488	1.266805509766789	-0.8294682295541898	1.223278949894156	6.193323392364142	10.571283058781841	0.6964311987064448	0.9435191889934832
ID112616	112616	5	0.962151288986206	35.008718601114964	6.202287574205477	0.0	288.0	288	1.4190698155761312	1		25240.287218045112	25221.0	17543.0	34425.0	1.6784791E7	2557.1444576561016	-0.9810487747188654	-1021.9327820375191	0.036057194601039566	0.01229802023654363	1.5688087172442966	1.2820471336774757	2.5768409895470317	1.223674758933599	6.326410924970578	11.256305755332049	0.6274447632353742	0.9486813970064144
ID72173	72173	5	0.9656688570976257	34.244383279904184	12.762809978476902	0.0	109.0	109	1.360834915519052	1		25006.324632952677	25229.0	18174.0	31313.0	1.5328877E7	2321.4302627265547	-0.981053236093411	-1115.5312734996558	0.0029573751813969542	0.010368049512382555	1.4635219446200753	1.2834267508940485	-0.7864963049642042	1.1403237026192345	5.817826425367395	9.501186738942742	0.8098692623396062	0.9466357308584687
ID75765	75765	5	0.9836907982826233	34.15952595748149	12.966996145222275	0.0	126.0	126	1.394874770113535	1		24966.340062111805	25137.0	17726.0	31591.0	1.6078323E7	2396.185311589019	-0.9810637771459259	-1079.6136344840893	-0.011303057986467347	0.006387088678984894	1.4920271345426557	1.3213767310642341	2.6334315784549323	1.129145912340215	6.112520247567374	9.577938437462246	0.8373096417412899	0.9661908339594294
ID77303	77303	5	0.9688366055488586	34.072278393887	12.840063149262424	0.0	133.0	133	1.3574954382999151	1		24909.641571194774	25122.0	17176.0	30707.0	1.5219791E7	2383.8688455864185	-0.9811564781117115	-1088.1563865492983	0.0015983153431998792	0.006777263863415896	1.4510655466562785	1.2809449935054193	-0.38289840210922493	1.132808632699605	5.789307668380297	9.198453953012212	0.8598185632370333	0.9567949725058921
ID114679	114679	5	1.0	34.112006587912816	6.3496792433657285	0.0	297.0	297	1.4286331048772718	1		25203.071005917172	25417.0	15311.0	33803.0	1.7037276E7	3281.725569719488	-0.9809302775201817	-790.0870884711361	-0.00796540516606255	-0.011070096321073785	1.4980618213806856	1.3925682834178845	0.18426572098197438	1.0757546608083592	6.411967195931873	9.453655197780858	0.9015745406580268	0.9754157628344186
ID99326	99326	5	0.977087676525116	33.93225491773614	13.482901195034394	0.0	230.0	230	1.4099782628309292	1		24875.339393939394	24991.0	18065.0	33520.0	1.6417724E7	2734.6007933891365	-0.9810748951872601	-943.1243206880973	0.0066502689744350404	0.017197693328468284	1.52148493583971	1.3323288530610657	2.1372257892988484	1.1419740196604258	6.245607780173815	9.326454849649236	0.9023008929718274	0.9747774480712169
ID102403	102403	7	0.9968257546424866	56.19106401586251	36.80492990889317	0.0	243.0	243	1.4418102248778724	1		24463.81449275362	24561.0	15775.0	32250.0	1.6880032E7	2837.549144413091	-0.9810051516227632	-890.5252446404445	0.018202270936444064	0.002166221540107002	1.532590484127183	1.3879572738026071	-0.9567949094899822	1.1042058088202686	6.530795350044772	9.912024943216931	0.8353167043917739	0.9689703808180535
ID64517	64517	7	0.9885547161102295	55.75351715428911	36.09170980471502	0.0	72.0	72	1.4323349181285723	1		24733.227138643084	24811.0	16615.0	34593.0	1.6769128E7	2979.1071469385574	-0.9810609326315937	-860.1259510258102	-0.00831693778948581	-0.001166551589856972	1.55760962889728	1.3543293990647518	2.424314412900738	1.1500965939105403	6.445239079083485	9.488838182623	0.8995448359392036	0.9783549783549788
ID74756	74756	7	0.978723406791687	51.36718752457379	38.58891232026615	0.0	121.0	121	1.4533072626351766	1		24525.202877697862	24680.0	17114.0	31709.0	1.7045016E7	2869.142988852529	-0.9811269429611266	-888.7372051179045	-0.009610866064929235	0.0032674747053890326	1.4918953723761779	1.4505721936652085	0.9525039386787296	1.0284875023052502	6.635364125664108	9.380983503910944	0.9474970792702476	0.987968860580326
ID87047	87047	7	1.0	56.194119846743355	36.51192484308175	0.0	176.0	176	1.429162522388451	1		24646.796735905074	24779.0	16103.0	32920.0	1.6611941E7	3075.6599797079075	-0.9810737527254731	-830.786258295813	0.010878325883492265	0.005185114473419549	1.479400207601359	1.398902580417935	-1.214835552798979	1.0575434117502125	6.416720322096393	9.313172112328116	0.9296676450794963	0.9832483612527314
ID71174	71174	7	1.0	53.31390627529226	36.89710733216721	0.0	104.0	104	1.4391844528482645	1		24661.42459736453	24777.0	15008.0	33965.0	1.6843753E7	3280.2636210460746	-0.9809724657779737	-775.1999117264468	0.005472072866862036	-0.005551719836708049	1.5290433887505899	1.4056585020864703	-0.3437591852557297	1.087777284796396	6.507029719222189	9.463097050036819	0.9131162384230351	0.9785561115082203
ID67595	67595	7	0.993726909160614	55.81288220150775	35.91428100299678	0.0	87.0	87	1.4407604903194322	1		24781.590379008754	24828.0	17233.0	33188.0	1.7000171E7	2883.6039453637736	-0.9809840343761086	-886.680411932991	-0.009787444273170996	0.015901873516795357	1.5741971030982247	1.3340199985586614	-0.7023037628602632	1.1800401079437055	6.521289097715734	9.762828275442711	0.859789262133314	0.9628070175438598
ID108556	108556	7	0.996846079826355	54.19689152985377	39.54705552273836	0.0	270.0	270	1.4169358747965626	1		24407.416289592737	24612.0	15152.0	31896.0	1.6182117E7	3030.049622474641	-0.981017568343164	-832.5819727456469	0.007696657095544891	0.0037801157152137707	1.5434931022235998	1.3327118454372406	2.636996234879643	1.1581596633270752	6.3073984203125235	9.734252608659338	0.8364787346477972	0.9657933042212512
ID110607	110607	7	0.9917159676551819	56.298909694847595	36.1403155464807	0.0	279.0	279	1.4333908231139454	1		24634.857142857138	24622.0	15623.0	33423.0	1.6727068E7	2996.0635715868016	-0.9809997710534418	-849.0613885688326	0.005463824430188906	-0.017474447961691286	1.595916321641799	1.3394489521848143	-0.8771018381646384	1.19147229839454	6.454745331412521	9.696308124207233	0.8627325035710509	0.9679258731290092
ID115215	115215	7	0.9887144565582275	54.58640144426463	39.84347905922784	0.0	299.0	299	1.390529355285868	1		24611.20657276995	24414.0	19224.0	37112.0	1.5726561E7	3337.8453590072727	-0.9808754456864962	-756.3437616671122	0.021492764833473656	-0.028047493312048265	1.43025536400738	1.308047578646679	2.8975028916612025	1.0934276301227044	6.0744952382512425	13.205254431692117	0.437750361327692	0.8795595320027527
ID54287	54287	7	0.9810435771942139	56.78293165917113	36.666875782492085	0.0	23.0	23	1.4281034911037875	1		24746.754074074106	24754.0	17632.0	33919.0	1.6704059E7	2770.4879609564437	-0.9809268955301669	-918.7708877748292	-0.012713851748925665	-0.00962080006686485	1.619174089690987	1.281927965767245	-1.0125338222576303	1.2630772811964495	6.407214069767345	10.009304543121667	0.8036580361287743	0.9499647639182529
ID83470	83470	7	1.0	56.23203519031125	36.33450916795868	0.0	160.0	160	1.4439074044952325	1		24640.635838150312	24764.0	16084.0	33516.0	1.705132E7	3205.551172374849	-0.9810064202370192	-794.0433565967007	0.007250205228262485	0.005369736526504497	1.5024166870097584	1.413636596739624	-1.2745452992813584	1.0628026258480394	6.5498078547028395	9.634824396599996	0.8866471377355615	0.9656622284512967
ID85521	85521	7	1.0	56.16986148944013	36.645157195688526	0.0	169.0	169	1.4381328016644606	1		24677.532258064493	24732.0	15702.0	33909.0	1.6830077E7	3176.6698074825786	-0.9810680840153148	-805.1266972096283	-0.0016897318261747704	9.022930063986156E-4	1.5366452453545907	1.3552234664312777	-1.0700498377442622	1.1338685341695363	6.49752346689316	9.730209899350774	0.862409045152512	0.9653954802259888
ID95249	95249	7	0.9800652861595154	54.427043367894825	40.225722587535245	0.0	212.0	212	1.442859195714975	1		24246.369030390724	24452.0	17313.0	31268.0	1.6754241E7	2767.0637047650166	-0.9810597581290338	-907.7525755876364	-0.002855141682917263	-0.0015832426046243952	1.5192526084229954	1.3921101451569386	-0.4610795836064888	1.0913307497315332	6.5403016023737885	9.672539102667406	0.8784694276815322	0.9662921348314604
ID81424	81424	7	0.9763613939285278	56.261339439182244	35.43208177753592	0.0	151.0	151	1.3872613616838996	1		24799.133858267705	24949.0	17244.0	31080.0	1.574745E7	2646.1274780929753	-0.980967876482723	-966.1026738971846	0.0014186808077365637	-6.65774154742621E-4	1.5313047215898015	1.2642036860680348	-1.1236105769106581	1.2112800638578365	6.045976481264152	9.655015135568314	0.8150240037780441	0.9643669446550419
ID104469	104469	7	0.9890180826187134	55.279808432292924	36.635815373496015	0.0	252.0	252	1.4318066736266932	1		24536.60740740739	24709.0	16552.0	31822.0	1.656221E7	2798.0334825339837	-0.9810273736547924	-906.8704998857862	0.008682171654724138	0.0012553690057734753	1.4970933876979036	1.3836844278225093	-0.7095931108547866	1.0819615785182064	6.440485952918957	9.54890282596159	0.8876087070194794	0.9692417739628039
ID65561	65561	7	0.990519106388092	56.073244501480985	35.52230912180081	0.0	77.0	77	1.4631638232093458	1		24769.337570621472	24775.0	17268.0	34142.0	1.7536691E7	2885.613701323897	-0.9810109814129797	-886.9059032002414	0.02173960226758863	0.003080401346244716	1.6416087287594106	1.3351102106764712	-0.5537140234766639	1.2295679529914187	6.725673522789907	9.850384879763281	0.8710423008313158	0.9751895244658858
ID66587	66587	7	1.0	55.981688675937704	35.26150431953366	0.0	82.0	82	1.4708986638362465	1		24821.941176470587	24760.0	16497.0	35992.0	1.7722866E7	3195.8516540308015	-0.9809838709762894	-801.3437930043727	-0.0015622544556897818	0.01389523936505609	1.6267929381277433	1.353700349241024	-0.3983523511299218	1.2017378432677759	6.796970415257651	9.935074821086252	0.8653323887887916	0.962962962962963
ID88602	88602	7	0.9871059656143188	56.062144196626264	37.50204473078957	0.0	183.0	183	1.4496590048314961	1		24467.49137931031	24645.0	16848.0	31991.0	1.7029374E7	2733.0399586820745	-0.9811420072781883	-931.5579248167073	0.0037025437233291843	0.0021476951458898963	1.5111553737103236	1.413902201908097	2.3735425372328116	1.068783521003773	6.602092242512508	9.939495468818205	0.8397746715998298	0.9665970772442594
ID92186	92186	7	0.9800451993942261	54.98987767489082	38.4116843083212	0.0	199.0	199	1.4475701579181797	1		24402.69740634002	24612.0	17384.0	31463.0	1.6935472E7	2736.159447133439	-0.98114617811746	-928.2409956801816	0.005925107693267059	-0.0017956492089825952	1.5129501170979114	1.4135605911851181	2.6459232199110754	1.0703114719896554	6.583079737854434	9.794332502679149	0.8623613672712777	0.9638135003479469
ID50205	50205	7	1.0	56.97409780601167	34.537688241018344	0.0	2.0	2	1.44443122363254	1		24649.918958031845	24792.0	15793.0	33705.0	1.7033094E7	3092.7710911750623	-0.9810128210203926	-823.591684863996	0.009415024604289533	0.0013157991845012215	1.5231346279366298	1.41182152224946	-1.4355453107602643	1.0788436101397678	6.554560980867336	9.58357731505661	0.8968053091102485	0.9800995024875623
ID68636	68636	7	0.9905864000320435	53.68044080550569	34.51068191651231	0.0	92.0	92	1.4428591957149755	1		24803.697539797413	24987.0	17324.0	33036.0	1.7139355E7	2861.8507363890863	-0.9809651011499251	-893.310476967742	0.013841000470382827	-0.0025887242962715916	1.5125857062693484	1.4118277713872227	-0.6120815293949708	1.07136701581038	6.540301602373793	9.504498981056734	0.9098068097664781	0.9800569800569798
ID59934	59934	7	0.9765465259552002	56.217375257111776	35.868275915769345	0.0	50.0	50	1.4029861474818457	1		24723.704892966387	24836.0	17041.0	32809.0	1.6169303E7	2730.5066608372317	-0.981074793029398	-938.775584835308	0.013524734119327824	4.402783189561552E-5	1.5727060126884607	1.297239346721872	-0.8745715753152288	1.2123483740010614	6.183817140035115	9.364873950550448	0.8860589776619376	0.9680059523809521
ID106530	106530	7	0.9936357736587524	53.64007519108656	39.37206713761769	0.0	261.0	261	1.4281034911037889	1		24371.051928783414	24599.0	15487.0	30952.0	1.6426089E7	2894.670788966685	-0.9810851549698613	-873.3915967365458	-0.016258835391098354	1.4163077994886204E-4	1.5137019452734244	1.3747257397361905	-0.35813710309714475	1.1010937683933257	6.407214069767356	9.574295571085118	0.8783456143443577	0.9683908045977011
ID79398	79398	7	1.0	56.19786879759585	35.9403933918675	0.0	142.0	142	1.4475701579181808	1		24714.242774566475	24738.0	15817.0	33572.0	1.7102256E7	2972.08228963201	-0.9810042983358641	-858.8791193486046	-0.002041342041605696	0.0067694240072045	1.6031488692998495	1.3243399142545804	-1.2548402246161459	1.2105267326343476	6.583079737854446	9.690776371923006	0.8808903169107941	0.9719298245614035
ID97318	97318	7	0.9794671535491943	52.832475377449846	43.18604917799443	0.0	221.0	221	1.4590218083226296	1		24212.957446808497	24468.0	17229.0	31030.0	1.7070135E7	2774.1911215466876	-0.9810432912412543	-903.3721369825464	-0.0032519889610185056	-0.0023712424445780297	1.5095043152309697	1.4278387169209277	-0.22134270941493464	1.0571952541573815	6.68764851347378	9.568223923000767	0.9179534167326894	0.9770833333333336
ID58410	58410	7	0.9889089465141296	55.83128111117569	36.16690977025154	0.0	43.0	43	1.4233280991629556	1		24773.98804185353	24842.0	16024.0	33524.0	1.6573798E7	2996.2795657921724	-0.9810492468075648	-856.0673231335401	0.010167887266632904	-0.0032221369685342988	1.54716298834862	1.3434867368916583	2.3837520397540106	1.1516027258506434	6.364435934286717	9.688187864355552	0.8520884526482739	0.9640028797696186
ID72234	72234	7	1.0	51.64497863079312	37.96288500495827	0.0	109.0	109	1.4312782341646564	1		24583.54933726068	24698.0	15005.0	33134.0	1.669223E7	3075.072731973674	-0.980995437103062	-825.331253795292	0.007119451330426744	0.010536177501598203	1.4946786220358947	1.3853543570905231	-0.049577731697088505	1.0789142968265324	6.435732826754457	9.55645075416788	0.8855531213872511	0.9692197566213321
ID60974	60974	7	0.9948664307594299	55.9478720118186	35.94513593381603	0.0	55.0	55	1.4339184840274977	1		24804.728739002923	24852.0	17226.0	33844.0	1.6916825E7	2929.785637845368	-0.9809872418306586	-873.6688809279384	-0.004766726031724215	-0.011839684290938991	1.6036280099636926	1.3123281524228165	2.183246953564939	1.2219718117020344	6.459498457577034	9.454176455065772	0.9081576700947792	0.9784017278617713
ID112687	112687	7	0.9781860113143921	55.078943255104626	37.38490934155445	0.0	288.0	288	0.9763038668979384	1		26505.464968152868	25020.0	20414.0	38141.0	8322716.0	4189.680065146933	-0.9789825276683459	-589.3577772590892	0.02260342606513624	-0.005145511908445116	1.0328127791173336	0.9579861100304364	2.516937393539547	1.07810830272322	2.994469483644978	6.799728380124569	0.813854231553275	0.9589041095890413
ID99886	99886	7	0.9937039017677307	53.38829505750862	42.898281054458515	0.0	232.0	232	1.4428591957149761	1		24242.2142857143	24430.0	17260.0	32113.0	1.6630159E7	2889.66384464292	-0.9812188387968566	-876.5938003374654	-4.6156339331142245E-4	0.00170836622875975	1.5375286456171557	1.3947323763174195	-0.16264448565624348	1.1023825586359215	6.540301602373798	9.818041396341105	0.8526247245639073	0.9656140350877187
ID90161	90161	7	0.9929639101028442	55.68362524229783	38.09558763454639	0.0	190.0	190	1.4386587233502304	1		24428.221574344003	24605.0	17196.0	31628.0	1.675776E7	2734.8368638734205	-0.9809655568260791	-920.6700239678574	0.0068642175976551395	2.223236132000283E-4	1.5177043398071	1.3898711744113819	3.065137999988977	1.091974830293071	6.502276593057674	9.612854426032804	0.8842408458404419	0.9715909090909093
ID51762	51762	7	1.0	56.037544798126525	35.052686736151486	0.0	10.0	10	1.4470474750493927	1		24725.748554913294	24781.0	16928.0	34319.0	1.7110218E7	3082.6612772549856	-0.9809720586064986	-827.0246787854985	-0.005276398343154879	-0.0030516624448799425	1.5824996025046183	1.3377922725551727	2.7163556763498344	1.1829187796712688	6.5783266116899295	9.97404166998304	0.8309653977184688	0.9571230982019361
ID53302	53302	7	0.9948375821113586	55.704123930951326	35.696291083515646	0.0	18.0	18	1.4355003030236693	1		24638.387096774193	24623.0	17001.0	34375.0	1.680338E7	2956.386966212123	-0.9809887269810544	-860.0700188769189	0.004612086994711419	-0.0036840092755333334	1.5665570953290162	1.3377981140305382	2.3371570841146765	1.1709966391036908	6.47375783607057	9.601141578590704	0.8825118914637802	0.9659574468085107
ID94774	94774	7	0.9788241386413574	54.95069450438249	39.03522494192918	0.0	210.0	210	1.441810224877872	1		24369.931884057994	24590.0	17400.0	31227.0	1.6815253E7	2787.4929551541804	-0.981023912336423	-903.9479993200546	-0.0064370229377510605	0.010956167044684936	1.5062075891488467	1.3985660719885646	-0.4416086348544677	1.0769656288081055	6.530795350044768	9.691387502171663	0.8737838656402606	0.9689703808180533
ID101949	101949	7	0.9895689487457275	56.26593151296611	36.84895335709102	0.0	241.0	241	1.4465246033159536	1		24439.94812680113	24634.0	16971.0	31344.0	1.6961324E7	2796.5071055753247	-0.9810687492819268	-905.8045193310845	0.009392242447637637	0.0010701766469834806	1.5182270880398985	1.409947010256967	-0.5708628482539628	1.0767972675534787	6.573573485525407	9.821483069321337	0.8563617117937675	0.9678096571028689
ID96831	96831	7	0.9768862724304199	53.0879917973991	43.148128447412304	0.0	219.0	219	1.434445950841006	1		24199.11583577712	24483.0	17254.0	31106.0	1.6503797E7	2767.4185355187433	-0.9810751231665011	-906.6169838741298	-0.006616149106029901	-0.001076043367344415	1.4996858849871313	1.396287662526854	2.8564382772762036	1.0740522352486865	6.464251583741537	9.702069586712813	0.862977244430142	0.964539007092199
ID77376	77376	7	0.9856690168380737	56.41955342302187	35.842767956629785	0.0	133.0	133	1.3970424089815827	1		24677.316279069768	24801.0	15995.0	32498.0	1.5916869E7	2656.9622649657567	-0.9810461500413613	-961.4673391468682	-0.006948056801711587	0.020565904098396936	1.5686918880056089	1.26095922082112	-1.036907084887394	1.2440464862805773	6.1315327522254375	9.72762638743378	0.8142638459957527	0.9513274336283193
ID108098	108098	7	0.9952204823493958	54.065556772729515	39.510006711232236	0.0	268.0	268	1.4217327374445234	1		24439.367316341817	24620.0	15305.0	31583.0	1.6301058E7	3014.2589259026217	-0.9809815190377909	-836.4199796225549	-0.0016765850718660701	0.0011061626491281815	1.5333243303445758	1.3357028215048141	-0.5540906081044573	1.1479532016089624	6.350176555793165	9.656333588809705	0.8557977556973722	0.9688179840464103
ID69703	69703	7	0.9809069633483887	52.31535270492598	32.414179896662404	0.0	97.0	97	1.4291625223884485	1		24795.493313521525	25020.0	16436.0	31411.0	1.6687367E7	2801.49599922266	-0.9810612609473501	-916.9756624152838	0.017905568669537113	-0.004321971631419401	1.50557520066137	1.393782444974343	2.5131658675233273	1.0802081817647553	6.416720322096371	9.448672595943616	0.9031946854319599	0.9825327510917029
ID114759	114759	7	0.9772022366523743	55.83632507346136	39.664801106095986	0.0	297.0	297	1.4126583227723353	1		24383.074355083474	24504.0	16426.0	33426.0	1.6068446E7	2796.9354292465837	-0.9810894905181557	-904.5684004459838	-0.006047067546119014	-0.005855935476780607	1.5773338883492845	1.280715663322379	-0.7023957263194173	1.231603496015213	6.2693734109963986	9.345365881692846	0.9020723752966537	0.9755917159763314
ID86600	86600	7	1.0	56.26482056827321	36.65088003242499	0.0	174.0	174	1.4460015425129857	1		24614.843930635856	24696.0	15751.0	33327.0	1.7033472E7	3029.6592514108247	-0.9809980191901915	-838.8852372285979	-0.006925235683972417	-0.015584842832976566	1.5208802710243523	1.4035905171770162	1.8544190282174775	1.0835640825525354	6.568820359360896	9.590884447277416	0.897387326960046	0.9780608634111818
ID62027	62027	7	0.9968388676643372	55.74907663920551	35.657873520137784	0.0	60.0	60	1.4386587233502293	1		24780.29385964915	24806.0	16663.0	34495.0	1.6949721E7	2940.310182722412	-0.9809548487464507	-868.1762319754506	-0.007051693434658584	0.005650198856514295	1.6079038110774375	1.3211789572480614	-0.7021483845721631	1.2170219653108971	6.502276593057665	9.880139132707981	0.8370457251283444	0.9513212795549366
ID73295	73295	7	0.9960384964942932	51.05794480310306	38.26737977892848	0.0	114.0	114	1.4402353361229008	1		24574.26415094338	24726.0	15480.0	32145.0	1.6931668E7	2982.673416936492	-0.9810758476669104	-854.2617544132069	0.008845978897243811	0.003838243733438628	1.485008512583562	1.4243082340003053	-0.03739011527268733	1.0426173753224568	6.516535971551215	9.594324089066497	0.8896063861954735	0.9730305180979418
ID85072	85072	7	0.9912875890731812	55.91398996253295	36.3927265579624	0.0	167.0	167	1.4355003030236704	1		24656.679882525677	24758.0	16287.0	33051.0	1.6791199E7	3012.5138491784155	-0.9810373466282831	-846.8801908278724	0.004658381760442787	0.005668701565463188	1.5224812053908034	1.3746910162398105	-1.1970179892242294	1.1075079326227382	6.47375783607058	9.56575433918282	0.8890534402984804	0.9756446991404011
ID56915	56915	7	0.9831129908561707	55.69723301338615	36.00473060105513	0.0	36.0	36	1.4370803808856276	1		24831.346041055724	24940.0	17233.0	33045.0	1.6934978E7	2811.715405545719	-0.9810338256525751	-913.6148305846293	-0.005197247885620569	-0.02052997702498375	1.5794592154224585	1.351992896206121	-0.9917641101567419	1.168245202955311	6.488017214564122	9.630127349893474	0.8791395069169311	0.96671388101983
ID63060	63060	7	0.9936984777450562	56.09806191956249	35.50470899453555	0.0	65.0	65	1.4381328016644588	1		24831.938416422276	24904.0	17210.0	33755.0	1.6935382E7	2920.0333445618644	-0.9810356711229256	-879.8327589827313	0.012923924184428904	-0.0023148698523911115	1.6029309942681471	1.3182121459286555	-0.4737918793043646	1.2159886397791553	6.497523466893145	9.797310386067489	0.850636446545802	0.9619985925404643
ID80981	80981	7	0.9867333173751831	56.315046844035045	35.89473452181368	0.0	149.0	149	1.393246827792533	1		24730.915492957753	24793.0	17105.0	31810.0	1.5803055E7	2697.5752410146315	-0.981003890850502	-946.8969022150943	-0.004840716766463108	-0.0198581484302948	1.5500922951962004	1.2939683547056613	-1.3990474808762021	1.1979367884532226	6.098260869073832	9.809275961518013	0.7964196326839861	0.9646616541353389
ID83028	83028	7	0.9896084070205688	55.59533710239873	36.73520522998914	0.0	158.0	158	1.439709990369102	1		24609.942982456127	24748.0	16419.0	32369.0	1.6833201E7	2952.9564173711738	-0.9810328521332325	-862.114772601955	-0.00885118506605656	-0.003712111696803613	1.5112663653768814	1.4004591415374916	-1.0419068552000008	1.0791220682937885	6.511782845386696	9.354851336125975	0.935052493805725	0.9849029475197696
ID99412	99412	7	0.9800251126289368	53.08033754431323	43.04496185767076	0.0	230.0	230	1.4460015425129848	1		24213.84034833091	24565.0	17551.0	31235.0	1.6683336E7	2791.284131431494	-0.9811361888368544	-902.3800353179176	0.001724510493618888	0.007440353069362795	1.5173266076375287	1.3911473253381215	2.7456785199999647	1.0907015957269222	6.568820359360888	9.519682884012497	0.9108613745785944	0.9787535410764872
ID91734	91734	7	0.9802140593528748	55.13477413272067	38.46984993341068	0.0	197.0	197	1.4454782924352358	1		24407.226551226526	24606.0	17635.0	31054.0	1.6914208E7	2762.015280476019	-0.9810539925071515	-915.1611089407228	0.002892358713721522	-0.01728978063377635	1.48737505904528	1.4342463345955265	2.622754975944618	1.037042956407301	6.564067233196366	9.845106491550679	0.8510244713454398	0.963712491277041
ID104022	104022	7	0.9830058813095093	55.95206404616788	36.1646094416393	0.0	250.0	250	1.4062175977837206	1		24599.98928024503	24749.0	17204.0	32460.0	1.6063793E7	2880.2589045512686	-0.9809991039938982	-881.9174082210269	0.004579548417332832	0.011121069741793653	1.508681050853686	1.3304762151023697	-1.1643763269569007	1.1339406399967886	6.2123358970222124	9.567620282626754	0.8528191269549508	0.9674315321983723
ID55896	55896	7	0.9927776455879211	55.928468389699006	35.57231204991617	0.0	31.0	31	1.430220769495606	1		24802.149629629625	24853.0	17299.0	34306.0	1.6741451E7	2857.3387885154966	-0.9810507746010891	-898.7887037122525	0.0029787825292957593	0.002440959994974557	1.5868629049048213	1.314927177770537	-0.8778945692714133	1.2068066823254442	6.42622657442541	9.80617331292059	0.8397823999079526	0.9643366619115551
ID64091	64091	7	0.993686318397522	55.753290545702406	36.11181755138698	0.0	70.0	70	1.45226583845082	1		24714.49283667621	24711.0	16422.0	34285.0	1.7250716E7	3000.6335190640234	-0.9809658621903585	-848.9642978366315	0.008018256487127028	-0.010318977265873757	1.619556189301504	1.3240541873174791	2.365171393634318	1.2231796891807798	6.625857873335082	9.967321947883569	0.8380983916518672	0.9633724948168623
ID106077	106077	7	0.9888638854026794	53.605357394346065	39.36989101543758	0.0	259.0	259	1.418003246605024	1		24394.582335329356	24608.0	15345.0	30809.0	1.6295581E7	2910.05087578508	-0.9811663945209474	-873.4378281523632	0.0015389963153419938	0.005442157856213507	1.5067985466086393	1.3587946945277878	-0.47407941267707754	1.1089228951782788	6.316904672641554	9.397465696182602	0.8988613133413665	0.9822616407982262
ID110173	110173	7	1.0	55.89528749851404	36.804212362922236	0.0	277.0	277	1.4051412734026878	1		24636.78101071977	24761.0	14019.0	33258.0	1.6087818E7	3153.357156811111	-0.9809417706223689	-804.2692687837904	-0.0027828138697322618	-0.004522300370744784	1.5552524032841237	1.299677108567594	-0.825737678421059	1.196645222903253	6.202829644693175	9.389971459686912	0.8840384884270194	0.9709821428571428
ID88156	88156	7	0.9888449907302856	56.38913910855772	36.936398542435256	0.0	181.0	181	1.4312782341646553	1		24507.417777777784	24677.0	16645.0	31698.0	1.6542507E7	2854.913505158899	-0.9811121449171791	-891.8064410165292	0.0019639953768177294	0.002032582855398954	1.4720607393912486	1.4136358070596038	-1.3144956722214776	1.0413295503975455	6.435732826754448	9.547263773664934	0.8872582117101058	0.9664525339043538
ID59486	59486	7	0.9830318093299866	55.88121399895225	36.10856999707091	0.0	48.0	48	1.4249216746937934	1		24686.11441307577	24839.0	17412.0	32383.0	1.6613755E7	2765.057643900492	-0.9809958481082801	-921.7161985458839	-4.7159155277730856E-4	0.004888186483475063	1.5303598911381355	1.3324011878089752	-1.1066236992682013	1.1485728961670225	6.3786953127802635	9.619582663979974	0.8662221004724305	0.9647735442127964
ID74334	74334	7	0.9936206936836243	51.125333880181124	38.33584314379362	0.0	119.0	119	1.4475701579181797	1		24532.218523878433	24710.0	16201.0	31453.0	1.6951763E7	2936.7323302804325	-0.9811258834286525	-868.4814684611952	-0.00810311661137552	0.011899699631881108	1.4859095247893896	1.4352082544592515	0.1177010061295578	1.035326768901034	6.583079737854434	9.794098447419318	0.8624025844648182	0.9678546470999295
ID89699	89699	7	0.980236291885376	55.37690761760872	38.04450701723228	0.0	188.0	188	1.44443122363254	1		24445.939218523887	24583.0	17366.0	31758.0	1.6892144E7	2686.263235465448	-0.9809942802751386	-939.4427294996144	0.005589805503542821	-0.007652210783003547	1.498024804797261	1.4143691349747087	-0.1873552416123243	1.0591469848668948	6.554560980867336	9.486293661456772	0.9152934255863068	0.9794034090909096
ID54886	54886	7	0.9905043840408325	56.291747967167616	35.5309920757609	0.0	26.0	26	1.4259830690120587	1		24603.95542347698	24634.0	16378.0	33170.0	1.6558462E7	2868.416443587526	-0.9809680057962912	-884.2259779964219	0.003980425974182091	0.002307790946339519	1.586464108933583	1.304350603193503	-0.5076938205665382	1.21628656056843	6.388201565109283	9.505928440550452	0.8883812698906772	0.9682997118155621
ID70759	70759	7	1.0	53.18644343122595	36.86744610504621	0.0	102.0	102	1.4507023004000275	1		24667.459770114943	24760.0	14912.0	34257.0	1.7168552E7	3290.397805622073	-0.9809878832810076	-773.6404853923518	-0.0016177691508392502	0.002635931653654805	1.5301033016049645	1.3809625734040096	-0.4681381594086896	1.1079976612496671	6.611598494841536	9.749254195136706	0.874125013792957	0.9673157162726006
ID50791	50791	7	1.0	56.87911172251921	34.91401059197302	0.0	5.0	5	1.4270436738957704	1		24664.344674556196	24819.0	16613.0	33455.0	1.6673097E7	3037.9332859548344	-0.9810024442932663	-838.4819287008505	-0.00504229947299634	0.001299139988716649	1.4706197395053742	1.4027409632790153	-0.7280790008742057	1.0483901005269618	6.397707817438315	9.541708005083933	0.8830433447264385	0.9662598707824843
ID78950	78950	7	0.988839864730835	56.540132880364375	36.23341092714234	0.0	140.0	140	1.4078305414580088	1		24659.311450381654	24820.0	16527.0	32296.0	1.6151849E7	2810.1555167343695	-0.9810464077287689	-908.4030938152926	3.037484237112943E-4	-1.222807617646596E-4	1.536639006081313	1.3132904994353032	-1.2153998739187784	1.1700678614076983	6.226595275515758	9.80645435020868	0.813647847422681	0.9541150764748726
ID94310	94310	7	0.9834243059158325	54.633443292021276	39.23392051220771	0.0	208.0	208	1.4491370753798969	1		24347.921739130452	24568.0	17779.0	31042.0	1.6800066E7	2802.126185215818	-0.981170216088381	-905.5307958644231	0.0021278533942781707	0.005530406667103349	1.5122396043186972	1.4128871434618862	-0.3630057544547796	1.0703187521498536	6.597339116347995	9.81029855272662	0.8614185578866812	0.9559228650137745
ID53865	53865	7	0.974348247051239	56.13185511774349	35.90408123311287	0.0	21.0	21	1.406755451158822	1		24666.935779816515	24698.0	16821.0	33044.0	1.6132176E7	2702.16950365763	-0.9809842937187204	-941.8510016182311	0.015119062518870529	0.005630401782474147	1.5993880737359645	1.2602015246478935	-0.6256637455118571	1.2691526255555368	6.217089023186725	9.38949461359763	0.8861607614209175	0.9717682020802375
ID65131	65131	7	1.0	56.13040039449385	35.66528214677573	0.0	75.0	75	1.457465517950838	1		24764.07965860598	24713.0	17068.0	34939.0	1.7409148E7	3029.5361810478394	-0.9809277867434082	-840.8373353852867	0.002480669389861928	0.008897588400547485	1.6339413958090148	1.3195421478436569	-0.7278903669598934	1.238263892122837	6.673389134980237	9.89664602628253	0.8562098894051187	0.9709543568464728
ID107629	107629	7	0.9968028664588928	53.84173027982332	39.51377363743045	0.0	266.0	266	1.418536631332032	1		24420.202702702703	24611.0	15315.0	30782.0	1.6263855E7	2941.180733092491	-0.9810761303058082	-860.8952435020832	-0.0040929824098284474	-0.008045193903416093	1.4979145403258602	1.386262254187611	-0.5238084073797179	1.080541965130314	6.321657798806059	9.565555006703947	0.8682014367625106	0.9672727272727271
ID112238	112238	7	0.9729365110397339	55.65166498059159	36.9866626941296	0.0	286.0	286	0.9817127939774325	1		26152.625386996897	24841.0	20712.0	36823.0	8447298.0	3952.5260590447765	-0.9793607855197906	-627.9428113068604	-0.005693075178733584	-0.0015166179044895501	1.0889665299346352	0.9008242045551694	-1.2264816663581115	1.2088557616770201	3.0277413667965885	7.070655175908432	0.7610432223715661	0.921852387843705
ID52341	52341	7	0.9948564767837524	56.04158350742992	34.96630355344541	0.0	13.0	13	1.4397099903691033	1		24729.903790087472	24760.0	16939.0	34138.0	1.6964714E7	3068.5454400639805	-0.9809270062730355	-828.9678528910483	-0.021813844343210168	-0.0036695392051970923	1.5641005981629335	1.3600278369500192	-0.4465263818133836	1.1500504296077978	6.511782845386707	9.817628058544884	0.8489783663668373	0.9681978798586572
ID67192	67192	7	0.9937278032302856	55.61305502688432	35.8776597521558	0.0	85.0	85	1.4553878753864644	1		24830.64949928471	24883.0	16339.0	34039.0	1.7356624E7	2943.223762514204	-0.9810026455144507	-871.3082898617491	-0.0057470460023314966	-0.00285433513423343	1.58266757178912	1.3509031481830862	2.473559864414144	1.1715625756870494	6.654376630322172	9.70687933084541	0.8874787851688166	0.979706088173548
ID101496	101496	7	0.9957413673400879	56.060547129589835	36.84841930793917	0.0	239.0	239	1.4212005522349949	1		24515.949253731353	24572.0	15282.0	33042.0	1.6425686E7	3034.6932391457512	-0.9808944629281717	-829.5201589333841	-0.007038712377204403	0.019489982216908053	1.5834507718756468	1.3017875949800148	-0.9184800895030719	1.2163664625333568	6.345423429628649	9.61612386667262	0.8623238026299801	0.963898916967509
ID76924	76924	7	0.9923304915428162	56.57867353136255	35.42096442643795	0.0	131.0	131	1.3801541631250074	1		24720.678288431052	24885.0	15833.0	31282.0	1.5598748E7	2732.0659970451657	-0.9810590653574394	-937.3309167983276	-0.004557192802980841	-0.006859500459128571	1.5283722861433027	1.2814959157378099	-0.8311596939063763	1.1926470208555882	5.984185841125437	9.387230221236134	0.8533751617608161	0.9581430745814304
ID98940	98940	7	0.9774465560913086	53.612442631277986	42.31675184800003	0.0	228.0	228	1.4286331048772716	1		24217.927407407427	24444.0	17245.0	31009.0	1.6347101E7	2786.6618015478984	-0.9810382166606979	-899.2686430305952	0.00865387490712356	0.009137746757886926	1.4996104741736578	1.3804450182361678	-0.41273738127416754	1.086323942180436	6.41196719593187	9.552705001412813	0.882975031606741	0.9747109826589594
ID57982	57982	7	0.9951160550117493	55.856689463946346	35.69438581586081	0.0	41.0	41	1.4333908231139443	1		24816.230882352946	24833.0	16128.0	34531.0	1.6875037E7	3066.1761904937734	-0.9809188263037256	-832.1405673344499	0.0036208950867498675	0.008783696168057945	1.571308817354963	1.3199257733766436	2.353415459491537	1.190452409558781	6.454745331412512	9.665330385476988	0.8682715444790817	0.9734767025089603
ID66177	66177	7	0.9948538541793823	55.61392685612133	35.50872359728599	0.0	80.0	80	1.4460015425129842	1		24741.27391304347	24758.0	16942.0	35261.0	1.7071479E7	3030.3176406504317	-0.9809750656147901	-841.9740374388798	-0.010963031256703015	0.010800401276858149	1.591705957309568	1.3302015434081798	2.424783119128311	1.1965900695253848	6.568820359360882	9.562555646197138	0.9027121718781433	0.973925299506695
ID68225	68225	7	0.9761443138122559	55.42499338713052	34.59367561013371	0.0	90.0	90	1.4548680011511292	1		24780.157367668085	24989.0	16781.0	31442.0	1.732133E7	2751.4219394100546	-0.9810909524018987	-934.5799838536573	0.003904853514455267	-0.007898466291784997	1.5552431910969116	1.3922398297948386	-0.9924232393737964	1.1170799439964976	6.649623504157653	9.850729579356674	0.8611327900858244	0.9701803051317613
ID96386	96386	7	0.9796340465545654	54.17647298277074	43.09101489403305	0.0	217.0	217	1.430220769495606	1		24128.289940828377	24335.0	16935.0	31538.0	1.6310724E7	2771.778187152201	-0.9810743789895902	-902.5055079764275	0.004228923851027766	0.0046270921822238135	1.491835786926171	1.3779891730536198	-0.7632356290773804	1.0826179306041044	6.42622657442541	9.911182719573343	0.8220816084264222	0.9636493228795435
ID75397	75397	7	0.9884447455406189	56.27321127303049	35.255529866247684	0.0	124.0	124	1.4397099903691029	1		24733.792700729937	24783.0	17191.0	32886.0	1.6942648E7	2798.779968788067	-0.981002545635016	-912.6971190525708	-0.0011910211869717358	-2.7786452577974424E-4	1.617795822083313	1.3084470802302446	2.5066206211593256	1.2364243434275026	6.511782845386705	9.649200736823905	0.8788749589525541	0.9634317862165959
ID114308	114308	7	1.0	56.74409827286765	39.412438560777524	0.0	295.0	295	1.4433833952584156	1		24401.886792452846	24421.0	15281.0	34064.0	1.68129E7	3204.3527543600317	-0.9811893642095556	-794.4424481386834	0.0012061092121341743	-0.0016627939003835933	1.5427266586612889	1.3928451994882052	-1.0962952031391047	1.1076081241678235	6.545054728538313	9.984743848198393	0.8249911519823987	0.9636109167249827
ID84614	84614	7	1.0	55.964219197153746	36.395048268983004	0.0	165.0	165	1.4243906809452667	1		24668.60029940122	24793.0	16080.0	33198.0	1.6478625E7	3170.9110331306833	-0.9810082860329554	-803.7092406472768	-0.013402731766369082	-0.0052737211538468175	1.5120573903087342	1.3754492189569556	1.753056878483514	1.0993189493795872	6.373942186615747	9.510205285949551	0.8856012088658102	0.9759825327510915
ID82570	82570	7	0.9968227744102478	56.51414445001788	36.22355076038323	0.0	156.0	156	1.4486149578794754	1		24683.925179856113	24724.0	16702.0	34159.0	1.7155328E7	3092.0854983755203	-0.9810292386146633	-825.6384556487819	-0.007056275623520913	-0.022536202203388856	1.6026070928481642	1.336714295390681	-1.2438081643307648	1.198915204523769	6.592585990183473	9.703466781970539	0.8798564463602484	0.973333333333333
ID105610	105610	7	0.9962188005447388	54.46514004210553	38.163697647827625	0.0	257.0	257	1.4339184840274972	1		24500.18942731276	24673.0	17075.0	32126.0	1.6684629E7	2934.0704532029636	-0.9810524747264399	-864.7063385717065	-0.0119530803077299	0.016349183192693212	1.5612353773234124	1.3415496283715866	-0.2902465435736109	1.163755215838334	6.4594984575770305	9.378120552585457	0.9229475910150508	0.9769949676491728
ID80524	80524	7	1.0	56.491460734712916	35.577039698500776	0.0	147.0	147	1.4222647235201824	1		24754.458083832345	24806.0	15544.0	33045.0	1.6535978E7	3026.2930297624057	-0.9810416802195516	-846.5645064273643	0.004812686928203915	-0.004514255755302857	1.551858683761875	1.3201955857834193	-1.133701173365685	1.1754763464392166	6.354929681957677	9.472516203885576	0.8899997808324794	0.9681390296886305
ID93839	93839	7	0.9884835481643677	55.20526939802394	38.545180714564076	0.0	206.0	206	1.4475701579181788	1		24358.505797101432	24553.0	17157.0	31100.0	1.6807369E7	2732.1735804742575	-0.9811214765691645	-926.6742848890531	-0.00105248845561101	0.018254641777405285	1.5201882873362185	1.4171999819815173	-0.5069846890399337	1.0726702700141895	6.583079737854426	9.673137868910588	0.884105768347777	0.9671787709497208
ID109713	109713	7	1.0	56.34629690242161	37.56637642006307	0.0	275.0	275	1.442334805657419	1		24562.35890014471	24648.0	13920.0	33533.0	1.697259E7	3086.8996037703623	-0.9809050480617175	-817.4966158596764	-0.0014290106378656352	-0.0012334060805872635	1.5981047229110426	1.3329281573311489	-0.7200325878728493	1.1989428793453074	6.535548476209286	9.39045638080655	0.9313619793510038	0.9863701578192252
ID103573	103573	7	0.994863748550415	56.19962072047187	36.19572551743224	0.0	248.0	248	1.4376066875800304	1		24581.301610541745	24649.0	16594.0	34317.0	1.6789029E7	2993.907440498142	-0.9809878132635994	-847.2821218249969	0.008172314462447827	0.0033909067098236985	1.614490677831169	1.2938384784940926	-0.9295810252619278	1.2478301616986114	6.4927703407286455	9.775447572233642	0.8538205509688882	0.9667374380750176
ID71828	71828	7	1.0	52.36978839204314	37.31862557443851	0.0	107.0	107	1.4428591957149752	1		24615.86107091172	24628.0	14704.0	33991.0	1.700956E7	3073.3425745710047	-0.9810401110528535	-828.8673464328549	-0.013693568418220607	-0.0033279972512841446	1.5432449782706967	1.3740718789598632	2.7880955399177565	1.1231180856702294	6.540301602373789	9.650482504248535	0.8824895768878613	0.9676511954992963
ID49814	49814	7	0.9837530255317688	59.044527755345726	33.05669994496982	0.0	0.0	0	1.4238594891755567	1		24633.95964125559	24885.0	16741.0	31985.0	1.6480119E7	2860.417751385381	-0.9810719079675279	-892.7477371324194	-0.008382183387775743	-0.004894508764744992	1.4574016931388043	1.438296378869813	-0.4712149837895747	1.0132832944236456	6.369189060451234	9.317422616571971	0.9219394851247359	0.9759650400582666
ID87703	87703	7	0.9897096753120422	56.24764720581611	36.59968991999827	0.0	179.0	179	1.4360271888197296	1		24597.82941176475	24705.0	16468.0	32430.0	1.6726524E7	2907.095288516041	-0.9810733961178083	-877.195348254752	-0.002495492840134076	-0.013538738083466428	1.4805411760949252	1.424820379719848	-1.1839190696189992	1.0391072426869927	6.478510962235101	9.491884618799073	0.9036081954994227	0.9784637473079683
ID86173	86173	7	1.0	56.074541289423514	36.53118201130318	0.0	172.0	172	1.4449548528770872	1		24654.11159420293	24697.0	15960.0	33658.0	1.7011337E7	3145.2033413829095	-0.9809952058430093	-809.2344066548284	4.104410918640537E-4	0.007253966606498012	1.5233519831009787	1.3809854316622745	-1.1909022861854468	1.1030905527130286	6.559314107031864	9.591640700742133	0.89594734900865	0.9759547383309758
ID59037	59037	7	0.9937307834625244	55.72249492124213	35.83687343763496	0.0	46.0	46	1.4370803808856278	1		24748.805555555537	24812.0	17091.0	34022.0	1.6928183E7	2887.462685995176	-0.9809459587297702	-882.5226072204326	-4.40990979848586E-4	0.010057468616805511	1.5808832812218634	1.3201348908168409	-0.8386901794914312	1.197516475186625	6.488017214564125	9.697274795755945	0.8670066975870122	0.9673990077958895
ID60573	60573	7	0.987342894077301	55.96358922756473	35.731739236546225	0.0	53.0	53	1.4486149578794751	1		24817.35786435786	24841.0	17237.0	33588.0	1.7198429E7	2820.308111332218	-0.9809659313264861	-907.0083292192782	0.005173193746084713	-0.0012749637069154399	1.6182763452534423	1.309593171018987	-0.7038448795589397	1.2357092118877429	6.592585990183471	10.132434569765127	0.8069340678923038	0.9539202200825307
ID111777	111777	7	0.9695947766304016	54.93592224688993	37.019320052106885	0.0	284.0	284	1.0473304684396751	1		25418.301104972372	24511.0	20611.0	36585.0	9201425.0	3819.9789481006687	-0.9801882280538247	-658.4180199841534	0.007249934577009696	-0.006878284062252144	1.188924579498465	0.9479161176794773	2.4908276222223584	1.2542508322455606	3.4460164692739825	7.705270723636702	0.729375898402827	0.9330759330759331
ID91299	91299	7	0.9875431656837463	55.022116004707115	38.49170379585611	0.0	195.0	195	1.4626467128121354	1		24388.059405940618	24546.0	17568.0	30828.0	1.7242358E7	2770.9341843963575	-0.9809948394049163	-908.6072720716672	0.004628903702825011	-5.661350101466837E-6	1.5074220562430942	1.424887162280139	-0.25881724609459306	1.0579238104937945	6.720920396625389	9.962764600217973	0.8509006937116694	0.9651877133105802
ID78501	78501	7	1.0	56.41605357037076	36.31629983727236	0.0	138.0	138	1.443383395258416	1		24673.28343023255	24685.0	16335.0	34239.0	1.6975219E7	2872.647917992034	-0.9810035285707456	-887.0991711308427	0.005508268394812282	5.069708778229889E-5	1.570765291110078	1.3426929914162984	-1.3482469380511688	1.1698618382249875	6.545054728538317	9.86667709705662	0.8448533209140953	0.9629370629370628
ID107173	107173	7	0.9920321702957153	53.589330428327216	39.44387604399436	0.0	264.0	264	1.4131937248468065	1		24394.26251896812	24624.0	15326.0	30550.0	1.6075819E7	2889.6742587282333	-0.9810460040541076	-873.8912468439322	0.004430647216571796	0.002115222281289698	1.4894942204543455	1.3599986740300118	-0.2841736947073864	1.0952174063821742	6.274126537160914	9.442244035707493	0.8843266154646253	0.9677419354838714
ID69284	69284	7	0.9854296445846558	51.891276488452874	33.41842649492848	0.0	95.0	95	1.4376066875800302	1		24798.299120234587	24985.0	17224.0	32163.0	1.691244E7	2806.180688106474	-0.9810805186648621	-916.4983428091695	0.0051754665232860535	3.0230246386045586E-4	1.518235441874871	1.37677058226712	-0.7697315478465364	1.1027512219027817	6.492770340728643	9.504906200981212	0.9031174519434875	0.9743223965763198
ID93351	93351	7	0.9788874983787537	55.23114798862071	38.58161294080091	0.0	204.0	204	1.4201355835187572	1		24357.131539611353	24548.0	17416.0	31714.0	1.6294921E7	2753.6567512363486	-0.9810323652331713	-914.9903010165007	-0.006863060184251337	0.013443286866033192	1.4885802797216483	1.402825789887052	2.973051078147688	1.0611298212884301	6.335917177299605	9.68095601124572	0.849538102367771	0.9666424945612766
ID98471	98471	7	0.979153573513031	52.809186576652394	43.26138433177762	0.0	226.0	226	1.4527866438605868	1		24237.93390804597	24501.0	17252.0	31061.0	1.6869602E7	2808.035006893988	-0.9811662092929546	-899.3482996340878	-0.011179796215156192	-0.005597989374840071	1.4965879368577224	1.422888948165229	-0.17870981324747426	1.0517953202093009	6.630610999499597	9.719736046714107	0.8819713370991668	0.9734822051639914
ID51369	51369	7	1.0	56.60698297678398	34.79812514792025	0.0	8.0	8	1.4381328016644606	1		24724.07906295756	24820.0	15799.0	34001.0	1.6886546E7	3162.319320753125	-0.9810316072750507	-808.717544747121	0.013486437253570604	0.0031953405350367992	1.471134800224881	1.43353020001115	-1.0996809605451534	1.0262321646334611	6.49752346689316	9.760412337326786	0.8570800579447949	0.9552760307477292
ID84143	84143	7	0.9968553185462952	56.2249249941062	36.61324332601583	0.0	163.0	163	1.4496590048314963	1		24649.545323741	24715.0	16461.0	33706.0	1.7131434E7	3100.240027502729	-0.9810241370070095	-822.0945064968764	-0.0033564471980597563	-0.002855228260066743	1.5602703011190733	1.3682246688675146	-1.1584785806152527	1.140361182356488	6.6020922425125095	9.577770043465687	0.9044043458086507	0.9774806474313865
ID62639	62639	7	0.9957141876220703	55.6103730484326	35.72564736532152	0.0	63.0	63	1.4318066736266937	1		24789.788774002973	24810.0	16005.0	33891.0	1.6782687E7	3075.894912062391	-0.9810011092339804	-832.2859837953895	-0.006496148256728955	2.222773434219311E-4	1.5732168069629386	1.32525597469623	2.359828449606406	1.1871041044154094	6.44048595291896	9.742829196141706	0.8526255124756728	0.9630419331911871
ID72878	72878	7	0.994783878326416	51.115930015367525	38.366945682355905	0.0	112.0	112	1.4365538813695555	1		24545.48755490484	24710.0	15733.0	31977.0	1.6764568E7	2956.4496770665187	-0.981035905111668	-858.9817768298137	0.004631438716996666	-0.007740702976293571	1.4720062122393593	1.4199123972337346	0.3287012835533787	1.0366880485775838	6.483264088399604	9.907409524837016	0.8300100413513026	0.9625970359915312
ID82096	82096	7	0.9857884645462036	56.23647061023135	35.95581439021906	0.0	154.0	154	1.4512236669219454	1		24748.368345323746	24735.0	17654.0	33836.0	1.7200116E7	2841.295285377492	-0.9810355945233579	-901.1679317558035	-0.015198617365876048	0.005515640092979732	1.64700729998776	1.3067005210580929	-0.9694144293176284	1.2604321138971506	6.616351621006058	9.843456542262555	0.8580906798081118	0.9680111265646738
ID101040	101040	7	0.990749180316925	52.753009356600174	43.27373178439017	0.0	237.0	237	1.4460015425129853	1		24224.00433526014	24486.0	16940.0	31050.0	1.6763011E7	2907.3898880107854	-0.9809805405069085	-859.478223176565	0.002686467341354909	0.0023897862013146113	1.4953771926278665	1.4209617171800613	0.019761840166334164	1.052369796137425	6.568820359360892	9.990917856397381	0.8269637499311787	0.9590562109646079
ID61618	61618	7	0.9900954365730286	55.88210948856968	36.083300039320115	0.0	58.0	58	1.4454782924352374	1		24780.206647398823	24807.0	16407.0	33620.0	1.7147903E7	2984.009726108966	-0.9810018966264477	-857.6187860364295	-0.008139211027017266	-0.004176195321026956	1.598519161356407	1.3406511052170949	-0.9140853934112779	1.1923453873538223	6.564067233196382	9.605829681291643	0.8939497777431175	0.9801277501774309
ID95925	95925	7	0.9784401655197144	54.93605860286814	43.001040930453094	0.0	215.0	215	1.4491370753798953	1		24201.62481962482	24378.0	17085.0	31569.0	1.6771726E7	2746.553409930844	-0.9811748243940733	-918.5310275151002	-5.438136027675586E-4	0.005717432331759932	1.4994878367600792	1.417249499876395	-0.6594196518720317	1.0580267178720872	6.597339116347982	9.738802544160983	0.8741129436620768	0.9692737430167595
ID109238	109238	7	1.0	56.74964464641964	38.1791809186099	0.0	273.0	273	1.428633104877271	1		24545.572700296754	24584.0	13797.0	33518.0	1.6543716E7	3135.3293219081097	-0.9810794285750359	-811.876409020649	-0.0011124807862370684	-0.006287853473457523	1.576345008791467	1.313013193132086	-0.774775783875918	1.200555346310896	6.411967195931864	9.395947635670847	0.9126830400441063	0.981090909090909
ID89273	89273	7	0.9825944900512695	55.895592107324624	37.77496127483094	0.0	186.0	186	1.447047475049393	1		24469.06195965415	24635.0	17467.0	31438.0	1.6981529E7	2714.6130411103577	-0.9810071298266821	-931.1527910505287	-0.00972476884266494	0.0019312260876773516	1.5054731473530603	1.4225232790569229	-0.37026469731975353	1.0583117826733421	6.57832661168993	9.666938361178808	0.8846009418109043	0.9767113620324632
ID70331	70331	7	1.0	54.18520645847537	36.31824190418117	0.0	100.0	100	1.4527866438605872	1		24707.156160458457	24744.0	15316.0	34590.0	1.7245595E7	3323.9786219909242	-0.9809766462170082	-766.5952387733073	0.006948160461084054	0.00855023649320883	1.5405735682961228	1.3841647329751194	2.544206303866739	1.1129987143833804	6.630610999499602	9.891145693465322	0.8516677769147231	0.9748427672955973
ID55484	55484	7	1.0	55.839224130024206	35.73763288253263	0.0	29.0	29	1.4507023004000268	1		24801.78591954023	24817.0	16978.0	34624.0	1.7262043E7	2997.1231700665326	-0.9809593867774881	-852.6650365873464	0.002071188287042506	0.002306498365220459	1.601603558096515	1.3239476991504409	-0.7303462813691607	1.2097181475705137	6.611598494841532	9.925480538820237	0.8433604911981427	0.9693379790940767
ID63678	63678	7	0.9968143701553345	55.96581642260088	35.7761099782422	0.0	68.0	68	1.4475701579181803	1		24791.91654676259	24772.0	17059.0	33780.0	1.7230382E7	2925.8406657052756	-0.9809698814646617	-873.5818559635621	0.00457694110160728	9.09757805027114E-4	1.607468698984742	1.3207097313450797	-0.6321980373315625	1.2171248994641781	6.5830797378544395	9.557702114653393	0.9055907922837596	0.9753521126760565
ID76479	76479	7	0.9936246871948242	56.746590417911065	34.862017050149845	0.0	129.0	129	1.3763120084676226	1		24736.4274322169	24920.0	15485.0	31124.0	1.550974E7	2755.575495648327	-0.980883713677496	-921.2312363212698	0.00894550874212636	0.011370347302612865	1.5050746274117734	1.3030178286914114	-0.7625336520670462	1.1550683300498525	5.950913957973831	9.047801481136412	0.9134975960367006	0.9827315541601256
ID73918	73918	7	1.0	51.604565580816534	37.83799722774581	0.0	117.0	117	1.4291625223884505	1		24548.731563421814	24709.0	14935.0	32776.0	1.664404E7	3032.7304122748856	-0.9810767089135591	-839.3276722791986	-0.0020688632398525777	-0.0030281993435905263	1.4891497779373735	1.4031769738218651	-0.12782891908041857	1.0612701075626563	6.416720322096389	9.926132514071398	0.818394754629645	0.9601706970128021
ID105150	105150	7	0.9833489060401917	54.88554592077773	37.44172345382731	0.0	255.0	255	1.4201355835187586	1		24524.453592814363	24748.0	17147.0	31607.0	1.6382335E7	2858.376533478139	-0.9809691193354232	-884.5173336411439	0.002525119322183772	9.48345704930898E-4	1.524619428003808	1.3708722068671273	2.6179667304236824	1.1121528471921107	6.335917177299616	9.757392816628842	0.8362801277697851	0.9680464778503993
ID56514	56514	7	0.9936550855636597	55.784472151517136	35.447242420322105	0.0	34.0	34	1.447047475049392	1		24883.25904486251	24854.0	17162.0	34831.0	1.7194332E7	2950.798100006403	-0.9809713975887872	-869.455209697371	-0.020931480308370002	-0.003892369678287705	1.634972188914887	1.3352417468753615	2.28293239573975	1.22447653598379	6.578326611689923	9.927539544241684	0.8387683702433593	0.9651324965132492
ID52931	52931	7	0.9951099753379822	55.98896108913575	35.16477910710149	0.0	16.0	16	1.4402353361229008	1		24679.548762736566	24746.0	17036.0	33228.0	1.695485E7	2920.9890014386297	-0.9809272530846642	-869.0821769455279	0.0025418955973767958	0.0013261236255991998	1.5724584517769766	1.360682234499139	-0.38698467478328663	1.1556397312380517	6.516535971551215	9.546012840390683	0.8986335579284873	0.984206748025843
ID103106	103106	7	1.0	55.96118332583445	36.582052275419926	0.0	246.0	246	1.4344459508410072	1		24523.54772393537	24563.0	15728.0	33020.0	1.6700536E7	3042.2703573973313	-0.9808841809625282	-827.2567278757327	-0.010780977597248746	-0.008292723207588207	1.5518114362160593	1.351509867119112	-1.155624504983245	1.148205776346947	6.464251583741549	9.770328510438942	0.8509612453232442	0.9624911535739563
ID80071	80071	7	1.0	56.584661426002995	35.98611021354185	0.0	145.0	145	1.421200552234995	1		24680.581845238117	24700.0	16096.0	34036.0	1.6585351E7	2960.334267260592	-0.9809677980708674	-859.4296875862701	-0.010281341132695363	0.002687535095522569	1.5733682561751197	1.3000907661188075	-1.3009713416543018	1.2101987777915955	6.345423429628652	9.451534320041429	0.8926184114956757	0.9780219780219783
ID90826	90826	7	0.9833131432533264	55.13308486742271	38.44488908677482	0.0	193.0	193	1.4412854531680845	1		24417.962209302306	24633.0	17748.0	31167.0	1.6799558E7	2790.3457771513094	-0.9810209846491784	-904.6612935364857	0.0015519435659188733	-0.004336931066604069	1.5121419622484025	1.3981744216313434	-0.26272503871354996	1.0815116761212706	6.526042223880238	9.80511708158234	0.8530101043065816	0.973068745570517
ID57550	57550	7	0.9885268211364746	55.950172019062435	36.172138440096724	0.0	39.0	39	1.4196027995632168	1		24816.567567567567	24883.0	16763.0	33756.0	1.6527834E7	3008.731369418429	-0.9808997065629413	-847.1744706941519	-0.0012113180901327783	-6.474166720129411E-4	1.555254399629903	1.3238233999528564	-0.9261226519073918	1.1748201457122516	6.331164051135105	9.430685216528362	0.8945547644280264	0.9680232558139533
ID74958	74958	7	1.0	55.865624512160544	35.89813672889997	0.0	122.0	122	1.436553881369556	1		24725.31964809386	24807.0	15758.0	33907.0	1.6862668E7	2983.1426501174315	-0.9810334361781545	-857.4188795072005	0.029778765066581277	0.014482426285676317	1.5768934370664558	1.3544980341573691	-0.08693785430190132	1.1641902736665384	6.483264088399606	9.677447725503919	0.8699251932954942	0.9673758865248231
ID64720	64720	7	0.993702232837677	56.2191257095179	35.907875038249976	0.0	73.0	73	1.4428591957149757	1		24729.474600870803	24703.0	17236.0	34659.0	1.7038608E7	2952.7625623672	-0.9810575723187579	-867.5114501014317	-0.004286131327107305	0.0015350328341882718	1.6270874299617961	1.314268404635824	-0.856701948780614	1.2380176105752558	6.540301602373796	9.985172399487555	0.8243212676070767	0.9669711876317634
ID100565	100565	7	0.9879679083824158	52.8489874911916	43.12378035429513	0.0	235.0	235	1.4533072626351762	1		24231.642754662826	24581.0	17407.0	30791.0	1.6889455E7	2842.2670594830256	-0.981033891212846	-881.9698622070875	0.001447493123303864	0.0022739076431034576	1.4965264962371034	1.4263097354915961	-0.3035665635093227	1.049229672208124	6.635364125664105	10.398135821355183	0.7711940187448778	0.9561643835616437
ID67798	67798	7	0.9937118291854858	56.05637523132116	35.74900186849004	0.0	88.0	88	1.45226583845082	1		24743.851585014407	24753.0	17249.0	33573.0	1.7172233E7	2880.097910421139	-0.9810277339829409	-888.4891433861071	0.010083708991047768	-0.006233568029675587	1.601570804695401	1.3425151503566701	-0.830570101502403	1.1929629280309475	6.625857873335082	9.932601656955866	0.8439679271662992	0.9541409993155372
ID54489	54489	7	0.9894474148750305	56.256401368365076	36.071830497803774	0.0	24.0	24	1.4381328016644606	1		24878.26500732067	24901.0	17245.0	33659.0	1.6991855E7	2915.2506647740943	-0.9809984880824069	-881.1591634419661	-9.317877799993165E-4	-0.007655505948994488	1.596030028056893	1.3176055403618872	-0.8263278332500412	1.2113109570095881	6.497523466893159	9.613509197409712	0.8834741126835267	0.9764285714285709
ID113368	113368	7	0.9622136354446411	57.1289828549932	38.02956073338417	0.0	291.0	291	0.9855581388742112	1		26016.14018691591	24443.0	20187.0	39887.0	8351181.0	4722.986612267837	-0.9794492459702719	-525.0616756589527	0.005794994058377229	0.010169958988181568	1.0479462609720611	0.9722913052221498	-0.8268769521636528	1.0778109969137548	3.05150699761917	6.5542911071965175	0.8926326768141124	0.9727272727272729
ID98010	98010	7	0.9936828017234802	52.48599894231721	43.12478705780418	0.0	224.0	224	1.4391844528482627	1		24208.048175182492	24483.0	16715.0	31550.0	1.6582513E7	2845.4287463578753	-0.9810534352830106	-881.0574769210334	0.005460033985421169	0.011710683003158476	1.5041391177257266	1.4079996554512801	-0.14813023298920566	1.0682808848015184	6.507029719222173	9.903966719119188	0.8336318704258157	0.9540069686411151
ID50398	50398	7	1.0	56.77718832775646	34.794906223161504	0.0	3.0	3	1.4164018872611879	1		24661.546003016592	24860.0	16412.0	32337.0	1.6350605E7	2957.165017394376	-0.9810198389440007	-862.0900468545036	0.015279822967120054	0.006525767847999543	1.4516266914233638	1.4176486234527237	1.5568355991965765	1.023967905310616	6.302645294148003	9.61148372234429	0.857337579881599	0.9560201874549382
ID78046	78046	7	1.0	56.655305461880815	36.269203646918974	0.0	136.0	136	1.412658322772335	1		24680.612708018158	24679.0	17152.0	33006.0	1.6313885E7	2767.610180351221	-0.9809470447613612	-918.256961002998	0.0015033490507604301	0.004521113625562777	1.5589746851677777	1.2983481148637217	-1.2416050983440592	1.2007370498869727	6.269373410996398	10.678943665491566	0.6908398969589604	0.9381223328591755
ID87265	87265	7	1.0	56.280511702056096	36.51724005028571	0.0	177.0	177	1.4302207694956075	1		24624.383358098083	24835.0	16042.0	32819.0	1.657221E7	3098.0761520481215	-0.9810675127934324	-823.748227930991	-0.008431709681246636	0.012866546593102091	1.4919010953632992	1.3988175497507016	-1.3231284113932453	1.066544450796451	6.426226574425424	9.59150466752984	0.8777936055413127	0.9733621310295175
ID111332	111332	7	0.9672896862030029	55.14962010986699	36.45783831701783	0.0	282.0	282	1.1036024981838386	1		25062.992574257438	24267.0	20236.0	34470.0	1.0125449E7	3414.777173384131	-0.9805298478713079	-739.2511774970995	-0.00789553423563792	-0.005032396221450477	1.176556604053227	1.0555748074939146	-0.7602138289677968	1.1146122432066565	3.826266562435253	7.613846622576653	0.829424460022638	0.956057007125891
ID71398	71398	7	1.0	53.43292260920977	36.65976932439686	0.0	105.0	105	1.4460015425129853	1		24664.24277456647	24753.0	14646.0	34151.0	1.7067656E7	3265.923426107992	-0.9810987578570911	-783.9965730367603	0.003076923398067082	-0.009050577754192613	1.5330091889171433	1.3806585838727834	-0.3103361402615285	1.1103463280668653	6.568820359360894	10.215569796916569	0.7909919403375024	0.9537612146307796
ID92905	92905	7	0.980057954788208	55.30889093052524	38.65135444472661	0.0	202.0	202	1.444431223632539	1		24346.56811594202	24524.0	17294.0	31520.0	1.6799132E7	2738.4979958532963	-0.9810662330453287	-921.3329874089146	-0.0013199801772429713	-7.129945871724669E-4	1.490886969998283	1.4279082325090864	-0.24377596356806863	1.0441055917007578	6.5545609808673255	9.863861474285567	0.8465635070287445	0.9643356643356641
ID66792	66792	7	0.9948470592498779	55.850565352332715	35.73301678864213	0.0	83.0	83	1.4605764404187722	1		24769.12802275959	24767.0	17203.0	35091.0	1.7412697E7	3027.798202976183	-0.9810040106268255	-844.9337377315514	-0.015866869820469434	0.002635274253155596	1.613173687005967	1.333715862443031	-0.5989819894578348	1.209533253995375	6.701907891967336	10.212624599672798	0.8074833617002384	0.953991880920163
ID108776	108776	7	0.9968162775039673	54.52541651543176	39.574591286041134	0.0	271.0	271	1.4249216746937934	1		24393.77414561667	24565.0	14799.0	32177.0	1.641701E7	3034.5666145595833	-0.9809838892089402	-829.3779684687167	0.002905608178135765	0.0033206283560255423	1.5434687905941942	1.332392809016844	-0.5701935101290077	1.1584187336864273	6.378695312780264	9.860360357958243	0.8244344821878157	0.9592566118656181
ID53485	53485	7	0.9896862506866455	55.667461212414494	35.39856632441125	0.0	19.0	19	1.4254524706424287	1		24700.535714285717	24714.0	16771.0	33737.0	1.659876E7	2956.1507419035206	-0.98097114105089	-861.4960217570992	-0.002428795219145949	0.006126072691226841	1.5625765789021693	1.3158320675620376	-0.7638009567702486	1.1875197583513053	6.383448438944765	9.542235705169688	0.8809777477360875	0.9703757225433522
ID65775	65775	7	0.9936758279800415	55.9132186057431	36.132638987154586	0.0	78.0	78	1.4616119431652375	1		24785.423728813577	24812.0	17029.0	34616.0	1.754808E7	3006.8393549506422	-0.980961297041556	-849.4359409297216	0.031861165957856576	-0.017004016362221576	1.6728675440283245	1.3196990887370776	2.475584120303894	1.2676128659217467	6.711414144296373	9.778981465802952	0.8819351598924419	0.9778393351800552
ID81647	81647	7	0.9925950765609741	56.51093504265454	35.639078220448475	0.0	152.0	152	1.3839856514178173	1		24769.026729559744	24874.0	16707.0	32060.0	1.5753101E7	2560.241877274596	-0.9810164071700993	-999.8982333731005	0.002197821423746226	8.449002820357546E-4	1.5453057530125036	1.246163675147793	-0.930926589149998	1.2400503913173628	6.017457724277051	9.415555894831435	0.8529645465217865	0.9634703196347031
ID60143	60143	7	0.986512303352356	56.10350282260581	36.13737187896377	0.0	51.0	51	1.4333908231139454	1		24726.002954209758	24796.0	17417.0	33097.0	1.6739504E7	2825.4815796242574	-0.9810485047919292	-906.0213512335033	-0.007674213246980118	0.005263148458619299	1.5754770474636512	1.332127806434296	-0.974994493287919	1.182677097388071	6.4547453314125205	9.644788358244716	0.8719740729704016	0.9700000000000003
ID51952	51952	7	0.9936890006065369	56.0239910074815	35.23645158785173	0.0	11.0	11	1.4323349181285718	1		24715.585294117634	24715.0	17518.0	34116.0	1.6806598E7	2878.043382220883	-0.9810603406209998	-889.6662481110238	-0.0036335730484931793	-0.0065351913273342275	1.560422860576594	1.3384747217271287	-0.7626624736776284	1.1658216888572015	6.445239079083482	9.608718377190286	0.8772390705913322	0.963752665245203
ID88817	88817	7	0.982657790184021	56.00806343033012	37.49421079741995	0.0	184.0	184	1.4397099903691029	1		24468.771929824572	24628.0	16979.0	31617.0	1.673664E7	2710.5813762725115	-0.981115380477938	-937.9756480170582	3.521976185210254E-4	0.00280186482872133	1.484262552446807	1.422672064143769	-0.3432992393512017	1.0432921190029174	6.511782845386705	9.752849264600542	0.8602937133461385	0.9647887323943659
ID85749	85749	7	0.9968268871307373	56.15391905086828	36.45856131748658	0.0	170.0	170	1.4407604903194329	1		24675.60058309037	24758.0	16053.0	33402.0	1.6927462E7	3094.9721328320493	-0.9810435855413506	-825.2263590696298	-4.2041019015888925E-4	-0.010866024758428482	1.560910755134142	1.3458052895515074	-1.0433778725603158	1.159834017039953	6.521289097715741	9.833269201435893	0.8475151296448822	0.9655172413793103
ID68855	68855	7	0.98340904712677	52.47780717374092	34.13996248590701	0.0	93.0	93	1.4600584136458115	1		24820.74576271186	24929.0	17506.0	32863.0	1.7573088E7	2842.2485879486885	-0.9810313553927219	-903.294469086874	-0.007963546874001786	-0.009033128128767314	1.5436924170958863	1.4029481381015456	2.229119578132749	1.1003203719168082	6.69715476580281	9.921413697084958	0.8549743414389034	0.9637482900136801
ID72441	72441	7	1.0	51.673628798135525	37.82448231541896	0.0	110.0	110	1.42013558351876	1		24581.503748125942	24727.0	14827.0	33245.0	1.6395863E7	3092.77724904707	-0.9810971106454495	-825.0373409440181	0.003316227789979617	-0.00809739402733346	1.4952649297533085	1.3686326817582435	-0.14652333359661235	1.0925246413320953	6.335917177299627	9.469072541595763	0.8879826253529551	0.9758418740849198
ID95481	95481	7	0.9844629764556885	54.881806091989304	41.3771737769444	0.0	213.0	213	1.4275736808495683	1		24197.564444444477	24388.0	16323.0	31853.0	1.6333356E7	2832.117119184068	-0.981164402346	-890.1287325546169	8.394668203630582E-4	0.009447524557588696	1.5063660888290713	1.3714665641328192	2.477716807550638	1.098361511847392	6.40246094360284	10.034865561084803	0.7989759095270708	0.9607703281027106
ID102648	102648	7	0.9920172691345215	56.27256668411976	36.84035765195599	0.0	244.0	244	1.422796510685343	1		24476.66666666668	24635.0	16179.0	31917.0	1.637489E7	2860.630980882096	-0.9810079529618736	-883.9367339091687	0.004394628881322906	0.0017826241808837858	1.4778116344502636	1.3886498233896656	-0.9545488457477591	1.0642075558278299	6.359682808122198	9.557054266915348	0.8749781653077413	0.9702683103698334
ID110843	110843	7	0.9950446486473083	56.58864312613802	35.725750645060856	0.0	280.0	280	1.4238594891755554	1		24715.819672131147	24669.0	14927.0	34233.0	1.6584315E7	3024.2782030631506	-0.9809152869372225	-840.096435948183	-0.013401235919479566	-0.02008483222800435	1.584201524139	1.3241243225882615	-1.006869548635118	1.196414488514467	6.369189060451222	9.73040285191631	0.8453418354511929	0.9612625538020086
ID106746	106746	7	0.9873603582382202	53.61578294237631	39.3874453895981	0.0	262.0	262	1.4270436738957715	1		24384.539940828367	24628.0	15302.0	30899.0	1.6483949E7	2881.322633000233	-0.9810558274065525	-876.5380055518427	-0.0017905272947561076	7.594232578923349E-4	1.5103655663315838	1.3618889236492153	-0.31386438984123916	1.1090225789372907	6.397707817438325	9.70645039355011	0.8533228739015141	0.9586894586894588
ID58622	58622	7	0.9948505759239197	56.038698170682004	35.54707607131708	0.0	44.0	44	1.4360271888197278	1		24795.595307917883	24819.0	17127.0	34737.0	1.6910596E7	3047.607389292968	-0.9810030928290568	-840.2973489264267	-0.014118745147367903	-0.00952815366419662	1.5839218589443573	1.3308031064501096	2.3833309749883913	1.1902000012379268	6.4785109622350845	9.928786895280975	0.8258338558130301	0.9639321074964641
ID104702	104702	7	0.9905705451965332	54.76541680904942	36.85851991631411	0.0	253.0	253	1.4533072626351775	1		24524.182733812937	24673.0	17541.0	32327.0	1.7044307E7	2848.0237290241685	-0.9809825985700474	-888.3642341762626	0.0014782682108844412	0.0014165054405345721	1.5459839181489603	1.3895481726240704	-0.499274843327425	1.1125802966797986	6.6353641256641165	10.048546834313743	0.8257871154780241	0.9594501718213061
ID83713	83713	7	1.0	56.188578705290915	36.50957555985911	0.0	161.0	161	1.434973223768516	1		24636.709251101296	24746.0	15870.0	33218.0	1.6777599E7	3137.556356285919	-0.9810376547138797	-812.483940006175	0.005642398193173274	-0.0022069826208403857	1.5151591284237613	1.388187482427873	2.0072892839261476	1.0914657764913864	6.469004709906071	9.61473595823803	0.8793719474956743	0.9728377412437457
ID90368	90368	7	0.9801146388053894	55.68020418924638	38.00043634214808	0.0	191.0	191	1.4486149578794754	1		24442.688760806894	24637.0	17178.0	32013.0	1.6963226E7	2722.1207001993116	-0.9810110997843345	-927.7814910653276	0.008896168129147439	9.171474734485471E-4	1.5373135455016675	1.3966342453193963	0.024558204362161495	1.1007273741523496	6.592585990183472	9.54521166165524	0.9092735141915418	0.9747013352073081
ID61189	61189	7	0.9936867952346802	55.96243343532757	35.91870235543382	0.0	56.0	56	1.4265134700231528	1		24803.967261904752	24850.0	16651.0	34205.0	1.6668266E7	2983.2312574021526	-0.9809291746290705	-855.3274033954126	-0.005633945792700706	0.020780478641350377	1.6152495774811966	1.2839479442902526	-0.85707943413016	1.2580335399610634	6.3929546912738076	9.577468193207736	0.8758103107764666	0.9739319333816078
ID97542	97542	7	0.9890692234039307	52.69863853105258	43.14057132245404	0.0	222.0	222	1.4439074044952303	1		24183.686676427493	24514.0	17038.0	31019.0	1.6517458E7	2817.6718751679623	-0.9811215900658125	-892.1122573086388	0.003938817757232701	0.009577919178810693	1.4943245816532513	1.409304454641165	-0.1000239853765023	1.0603277217581306	6.549807854702819	9.831179554101434	0.8515833619484626	0.964310706787964
ID92426	92426	7	0.9854133725166321	55.105261380023684	38.48657878867966	0.0	200.0	200	1.4574655179508373	1		24402.26428571429	24562.0	17648.0	31078.0	1.7081585E7	2720.8054722623788	-0.981132225697588	-932.759106267086	-1.4000725048355752E-5	0.005944606468521073	1.5206902644222826	1.4157462397649818	-0.19894111324484873	1.0741262958782232	6.67338913498023	9.744384899260009	0.8831763966291861	0.9669421487603308
ID79631	79631	7	0.9845767021179199	56.57581575406534	36.18075051057227	0.0	143.0	143	1.3888963196604713	1		24700.998430141288	24840.0	17145.0	32428.0	1.5734536E7	2608.0319144862196	-0.9809673611263972	-976.3086846570998	-0.010154734363263734	0.0023199416228953554	1.544163983538026	1.277800804360674	-0.8214785134382652	1.208454383710161	6.0602358597577055	9.370068516936573	0.8673888951240917	0.9600903614457839
ID62225	62225	7	0.98873370885849	55.69239216907421	35.78178943174046	0.0	61.0	61	1.4243906809452656	1		24752.29017857143	24804.0	16774.0	33740.0	1.6633539E7	2959.515761840604	-0.9809225206769462	-860.0791904644964	-0.002951819307421311	0.011501381266080026	1.5744747503065422	1.300909595911604	-0.8444156371300561	1.210287598196429	6.3739421866157375	9.556408873522964	0.8770584522866846	0.9696312364425159
ID69906	69906	7	0.9802585244178772	52.71652188101673	32.80194627074928	0.0	98.0	98	1.4522658384508202	1		24779.69870875178	24955.0	17013.0	32249.0	1.727145E7	2819.363316875183	-0.9810210810272606	-908.61905593948	-0.0032152935998115235	0.0010832728902094384	1.4861338085279285	1.4475939082005662	1.8945405506423885	1.0266234198065045	6.625857873335084	10.02078312961191	0.8291796854231408	0.9647058823529412
ID112914	112914	7	0.9720331430435181	55.32899330867976	38.309796085852575	0.0	289.0	289	1.0730181377153238	1		25614.801566579627	24458.0	20097.0	38424.0	9810469.0	4127.471676728562	-0.9798608349274809	-603.8927661037724	-0.029288215601172916	0.061235375211851385	1.208878553801378	1.0269329709727715	1.4057332384785546	1.177173766907354	3.6171290111965506	11.300595376542812	0.3559354240415569	0.8200431034482766
ID100117	100117	7	0.9937006831169128	53.37664046077232	42.9061326893102	0.0	233.0	233	1.4486149578794758	1		24218.322766570658	24399.0	17237.0	32174.0	1.6807516E7	2889.169119589179	-0.9810534607204636	-868.0882418273325	-0.015516218025199159	0.00653217529754831	1.5672988864219386	1.393353166331496	-0.23413603111196557	1.1248396489085515	6.592585990183477	9.661187852977154	0.8875740860693994	0.9753867791842477
ID77595	77595	7	1.0	56.440430546172095	36.13953520216936	0.0	134.0	134	1.4110508976477831	1		24654.700152207	24663.0	16582.0	32851.0	1.6198138E7	2711.0137661283065	-0.9810451088298375	-941.3815436642791	-0.00923205614439787	-0.0015200651234609976	1.560975978510332	1.3025266487119347	-1.1920118314497956	1.1984215294589	6.255114032502852	9.803906246698855	0.8177994166386824	0.9584850691915516
ID63259	63259	7	1.0	55.816638284531415	35.91359859712465	0.0	66.0	66	1.453307262635177	1		24779.2660944206	24808.0	17253.0	34286.0	1.7320707E7	3004.0942645489263	-0.980963702496793	-850.1104082976506	0.001683493320854384	-9.108849361555312E-4	1.620672819683814	1.335048619358118	-0.6409755691017738	1.2139429202683436	6.635364125664113	9.954452392233682	0.8414724015650884	0.9555099247091033
ID73502	73502	7	0.9875771999359131	50.99350163415785	38.425378323345015	0.0	115.0	115	1.4318066736266928	1		24543.194977843417	24719.0	16119.0	31811.0	1.6615743E7	2952.359090390901	-0.9810681138622799	-861.5831389044511	0.00227771204740281	-4.065848563530434E-4	1.4888341754677614	1.4101682228192043	0.3918098571369284	1.0557848002639632	6.440485952918953	9.454758371419238	0.90537319554086	0.9699355762347883
ID86817	86817	7	1.0	56.131663289255215	36.61665903438623	0.0	175.0	175	1.4243906809452669	1		24641.055472263877	24773.0	16242.0	33044.0	1.6435584E7	3052.6201891884175	-0.9809944942794624	-833.3043895350933	0.001441801324098146	-0.008307765744015979	1.4995106187557883	1.3849941057790043	1.844498119945957	1.082683754753146	6.373942186615749	9.738254050295382	0.8446091532138984	0.9675324675324678
ID95008	95008	7	0.9873321652412415	54.687172166804785	39.54605160698153	0.0	211.0	211	1.4501807464373155	1		24322.552669552682	24531.0	17179.0	31205.0	1.6855529E7	2783.0971652815524	-0.9811002422809671	-907.3355461254779	0.008985849957759888	-0.012672321614658135	1.5146667031749887	1.4253354785048544	-0.4381563028324118	1.0626738238241573	6.60684536867703	9.598980062985154	0.9010602412251437	0.9761235955056184
ID102176	102176	7	1.0	56.04458037319876	37.01176853541551	0.0	242.0	242	1.4328629678859128	1		24500.77695716396	24557.0	16012.0	33281.0	1.6587026E7	3069.183472577678	-0.9810033299083073	-824.4797672273526	0.010248185233979922	-0.005255114445588938	1.558461268660988	1.3405084032078616	-1.0634669142418307	1.1625897047206577	6.449992205247996	9.434976673495946	0.9105156025910329	0.983333333333333
ID108322	108322	7	0.9952400326728821	54.166058874148256	39.53535745502169	0.0	269.0	269	1.4238594891755558	1		24451.55439642322	24658.0	15034.0	31549.0	1.6406993E7	3010.9279884924777	-0.9810474251549114	-840.732587674884	0.003530688354372855	-0.015782751134475376	1.5192616244856147	1.3687218283897276	2.643137440924353	1.1099856763978069	6.369189060451228	9.38892993905185	0.9079497384431264	0.9781021897810216
ID50981	50981	7	0.9937364459037781	56.94895607466864	34.81655103437349	0.0	6.0	6	1.419069815576131	1		24703.19133034381	24876.0	17200.0	33476.0	1.6526435E7	2962.447589548706	-0.980910418567703	-856.9694171014313	-0.00921930401985293	0.011582153151795888	1.4777145096497297	1.390871510144485	-1.1696091761442187	1.0624378304335411	6.326410924970577	9.539638169533257	0.873581556577834	0.9658925979680697
ID55080	55080	7	1.0	55.92746294430414	35.60964862741497	0.0	27.0	27	1.452786643860586	1		24764.31044349071	24771.0	16695.0	34362.0	1.7310253E7	3068.496262307683	-0.9809609648677277	-831.643940267912	-0.0029475682953893838	-0.0037731047553024107	1.598094385704882	1.348091706451576	-0.6621252144303154	1.1854493118360312	6.630610999499592	9.598448158219462	0.9044016928967918	0.9721254355400692
ID56107	56107	7	0.9821317195892334	56.11852158040052	36.06171765285409	0.0	32.0	32	1.4344459508410075	1		24761.245227606447	24819.0	17481.0	33291.0	1.6862408E7	2801.2799868586826	-0.9810085995307632	-913.191333097456	-0.011908979558936774	-0.029782519570155923	1.5422247041653958	1.3824616450292493	1.8536694199886905	1.1155641892204295	6.464251583741553	10.099934492373238	0.796326192375306	0.9604519774011301
ID74541	74541	7	0.9908003807067871	50.88121694723421	38.56422615268865	0.0	120.0	120	1.455387875386463	1		24535.352435530058	24710.0	16551.0	31397.0	1.7125676E7	2857.8602291547268	-0.9810256748298085	-887.7595366322538	0.008501587431663026	-0.003732633458269814	1.4849824643267109	1.4483172363707038	0.6536054474563793	1.025315743702592	6.65437663032216	9.896826895927694	0.8537393390768642	0.9681881051175655
ID110382	110382	7	1.0	55.89743849537768	36.41233498485638	0.0	278.0	278	1.4212005522349958	1		24658.78228228225	24711.0	14321.0	33445.0	1.6422749E7	3127.9577077864465	-0.9810114474201905	-814.5597812229892	0.005377308425658543	0.0022899770783484275	1.5528929045682187	1.3180388947530144	-0.6868558407174078	1.1781844304823899	6.345423429628658	9.344402567664327	0.9132031307050421	0.9823399558498902
ID97073	97073	7	0.9754562377929688	52.94680900239655	43.237865435224315	0.0	220.0	220	1.4402353361229003	1		24195.16837481699	24547.0	17327.0	31096.0	1.65253E7	2757.109710453924	-0.9811296830122032	-912.5398018609797	0.006742408667706582	0.0051786650058700074	1.4884738493520013	1.4129807598152746	-0.17497525476125123	1.0534282501812666	6.516535971551211	9.657603206002998	0.8779867160709173	0.9751066856330017
ID114992	114992	7	1.0	54.287335480694665	39.91889367614878	0.0	298.0	298	1.4296917438553536	1		24434.331858407095	24417.0	16406.0	31912.0	1.6566477E7	2653.089271011895	-0.9810646082381137	-954.3373350305741	-0.008631680479010738	0.015134829210822303	1.551526789306708	1.3338230883399584	-0.7125963931518199	1.1632178231655128	6.421473448260902	10.071693325199444	0.7954988724316387	0.9643112062812274
ID57140	57140	7	1.0	55.97263678496508	35.69063071618941	0.0	37.0	37	1.4527866438605865	1		24843.17790530848	24818.0	16869.0	35213.0	1.7315695E7	3025.502084279961	-0.9810889587325076	-851.986345297616	-0.007064300050542909	3.8550665077743257E-4	1.6213153263233353	1.342599413883183	-0.7635900278001664	1.2075942455791977	6.630610999499596	9.785816153582267	0.8701002811212644	0.9748427672955978
ID70965	70965	7	1.0	53.37316130011841	36.99006405509338	0.0	103.0	103	1.4370803808856265	1		24669.49780380673	24782.0	15230.0	33799.0	1.6849267E7	3297.1621772946296	-0.9809810726961405	-771.8352421911052	-0.0018371475084371343	-0.00832447873431323	1.5402855164991391	1.3536371198358033	-0.4338953621066056	1.1378865826950553	6.488017214564113	9.84687239806992	0.8408629892455044	0.9646643109540636
ID81205	81205	7	1.0	56.42724430729535	35.47953929658745	0.0	150.0	150	1.4072930989717467	1		24773.550458715607	24890.0	15996.0	32337.0	1.6201902E7	2837.0591625725747	-0.98094519728336	-899.0630399098367	0.005421730221496423	-0.002814092075883432	1.5521938868143623	1.304653637764082	-1.0523117923039784	1.1897363728464478	6.221842149351232	9.532610471561263	0.8604094246221857	0.9660516605166044
ID83253	83253	7	0.9905701279640198	56.01061559736092	36.42613736183085	0.0	159.0	159	1.4265134700231532	1		24624.91369047621	24761.0	16466.0	33141.0	1.6547942E7	3028.5764154653634	-0.9810723308013485	-842.8883804583048	-0.003954290738747226	-0.006409365325640396	1.5261164701105727	1.3619293119153177	-1.282951060281966	1.1205548311199458	6.392954691273812	9.178836225481154	0.953534143429655	0.9882439382806757
ID85305	85305	7	1.0	56.20641476047117	36.462952089296934	0.0	168.0	168	1.427043673895772	1		24672.619047619042	24768.0	15832.0	33384.0	1.658E7	3180.0724978557896	-0.9809972171330713	-801.0484737668558	-0.007043429968663928	-0.007824060698646431	1.5243783272202858	1.3629192413258695	-1.2482235361839218	1.1184656295096005	6.397707817438329	9.403925833705934	0.9091088288300174	0.9789090909090907
ID99643	99643	7	0.9896289110183716	53.61981255708752	42.9613544831769	0.0	231.0	231	1.4610942835268412	1		24237.122159090908	24438.0	17291.0	31278.0	1.7062934E7	2887.818954197994	-0.981155054234832	-873.9444693766276	-0.0042692818500401	-0.010413158356713177	1.4876287320397363	1.4794960136522994	2.5970805208251875	1.0054969518757677	6.706661018131845	9.790238634962336	0.8792849998446585	0.9737750172532781
ID104251	104251	7	0.9858432412147522	55.35183932260184	36.52412883505321	0.0	251.0	251	1.439184452848263	1		24564.078717201177	24763.0	16360.0	32316.0	1.6850958E7	2860.2743729728218	-0.9809917082966264	-886.4311917160366	-0.0016944575505587842	-0.004907424822803713	1.5039240601241415	1.4052085276916602	-0.8791896506444424	1.0702497390865124	6.507029719222175	9.469371924762738	0.911906487308881	0.9743772241992882
ID106299	106299	7	0.9910401105880737	53.61902617617233	39.39480874743149	0.0	260.0	260	1.4164018872611883	1		24376.54462934947	24619.0	15404.0	30783.0	1.6112896E7	2905.4070851091046	-0.9810704787969025	-869.6724797621206	0.005555354839029718	-6.706138795629476E-4	1.5058792345117957	1.344629992332512	2.8703881488548726	1.1199209024778383	6.302645294148007	9.671596391799103	0.8467133379563102	0.9714285714285713
ID52539	52539	7	1.0	55.87888066162254	35.03111044571703	0.0	14.0	14	1.441285453168086	1		24721.08163265308	24739.0	16603.0	34094.0	1.6958662E7	3122.8853347128124	-0.9811254436296423	-822.9798688056197	-0.002926875896868247	-0.012654553749187078	1.562587197369833	1.3607768427296911	-0.5628254034774312	1.1483052535163036	6.5260422238802525	9.871954643027003	0.8414986832899592	0.969632768361582
ID88378	88378	7	0.9876720309257507	56.24217921976512	37.23686135763275	0.0	182.0	182	1.4233280991629547	1		24473.12705530641	24633.0	16358.0	32458.0	1.6372522E7	2831.5052566195095	-0.9811161976247278	-898.1173521504933	0.0037621459603391456	0.005794502655351926	1.454761023687492	1.4127241298528723	-0.8961046148219348	1.0297559112542358	6.364435934286708	9.70478876378092	0.8491758006494636	0.9598566308243724
ID91962	91962	7	0.9779399633407593	55.20660723009801	38.550647245818	0.0	198.0	198	1.4507023004000257	1		24391.742816091948	24569.0	17628.0	31353.0	1.6976653E7	2758.5158049196457	-0.9810752787551618	-916.7906861178855	0.015934133463623226	0.003932757302083555	1.5193021724939582	1.4130652201023035	2.9159939465967604	1.0751819172111272	6.611598494841521	9.805227157204701	0.8641736450047705	0.9626297577854671
ID64316	64316	7	1.0	56.03724058713761	36.00881987463292	0.0	71.0	71	1.4621294195288275	1		24768.882602545982	24776.0	16281.0	34723.0	1.75116E7	3072.295709285127	-0.9809906210584048	-832.0900390594309	-6.910618118568798E-4	0.00532002081631132	1.6022380154901688	1.3529855781184097	-0.6000932879159526	1.184224016429202	6.71616727046089	10.142001473574021	0.8205102852412962	0.9592668024439923
ID59709	59709	7	0.9852452278137207	56.04804496997531	35.91251648106793	0.0	49.0	49	1.4265134700231532	1		24732.106128550076	24811.0	17457.0	32466.0	1.6545779E7	2749.9802393043083	-0.9810528591253244	-931.3442714333908	-0.0018943033767074805	-0.014247769937774737	1.5218296830488498	1.3775975574426478	-1.2458870179041948	1.104698302364845	6.392954691273811	9.306254223833207	0.9276019780609167	0.988243938280676
ID54078	54078	7	0.9968088269233704	56.05954683012161	35.30567254055938	0.0	22.0	22	1.4265134700231525	1		24704.367407407415	24765.0	17452.0	33662.0	1.6675448E7	2919.94713858166	-0.9809792187534757	-872.6904037959254	5.227231212769725E-4	0.0030133094856994976	1.556604426446274	1.3306873287058112	2.6111536634817245	1.169774741869815	6.392954691273806	9.56668368099761	0.8777860237988706	0.9662356321839078
ID65350	65350	7	0.9937226176261902	55.859515611581635	35.648491303232774	0.0	76.0	76	1.453827694975094	1		24758.06723891271	24750.0	17283.0	34780.0	1.7305889E7	2944.77474774501	-0.9809747041915824	-867.0038862064426	0.002416046816194778	-0.005098329089147387	1.6296393490286663	1.3292309953692636	-0.7306587810861759	1.2260016165030432	6.640117251828626	10.172930976249226	0.806293978907055	0.9522835719154737
ID79175	79175	7	0.9923096895217896	56.12688759200658	36.290713287075405	0.0	141.0	141	1.4089048113903362	1		24700.033485540294	24799.0	16719.0	33699.0	1.6227922E7	2821.8852452379506	-0.98097155802174	-902.4878719519647	0.008915579455461753	0.001986692698627615	1.5518725136566152	1.3203278699371248	-1.0834010268750018	1.175369049606229	6.2361015278447915	9.251999057259146	0.9154863672790553	0.9820359281437122
ID67398	67398	7	0.9904037714004517	55.827528546542084	35.73518889275599	0.0	86.0	86	1.4460015425129848	1		24781.88243831638	24822.0	17077.0	34412.0	1.7074717E7	2958.091772627594	-0.9809861166274423	-864.459556867974	0.0017556521638015575	0.0018863054826998924	1.591048605586715	1.3321714716251725	-0.8235820186694086	1.1943271864587577	6.568820359360888	10.015592088488786	0.8228941830005452	0.9478737997256509
ID66377	66377	7	1.0	55.99155502410387	35.41205709027096	0.0	81.0	81	1.4641974961204784	1		24772.55555555556	24756.0	16167.0	35380.0	1.7613287E7	3253.089804823602	-0.9809975494466314	-786.2543577612324	0.0037961779934223	0.013105255950604435	1.6034298680677093	1.3755993312213357	-0.45014051521977433	1.1656227447014622	6.735179775118939	9.848098704222345	0.8726784888696739	0.9712131596984239
ID89929	89929	7	0.9775843024253845	55.49548728689186	38.13161936842479	0.0	189.0	189	1.4402353361229003	1		24413.7785923754	24592.0	17388.0	31547.0	1.6650197E7	2726.7119661247148	-0.9810429619852234	-926.7087822830966	-0.0032379162574862575	-0.00318139120458061	1.492682726405776	1.4012109534823989	-0.15800746900862037	1.0652805151829883	6.516535971551211	9.838113220733133	0.8460636340755369	0.9600840336134449
ID94542	94542	7	0.990594744682312	54.802887614640106	39.13293397833294	0.0	209.0	209	1.454347941080484	1		24332.18687589159	24546.0	17325.0	31078.0	1.7056863E7	2736.555831833475	-0.9810704538971452	-921.6516860904493	0.006098302840415193	-9.42589808370415E-4	1.516904344912982	1.399794667153681	-0.29606455317307284	1.0836620402315362	6.644870377993154	9.990540556751643	0.8366010459660165	0.9568788501026697
ID68433	68433	7	0.9770799875259399	54.63598033858889	34.920849812211465	0.0	91.0	91	1.4376066875800304	1		24769.945827232816	24906.0	17064.0	32665.0	1.6917873E7	2783.432740276231	-0.9810396088686912	-920.9023285304627	0.0075199524544159275	-0.007325073936600711	1.5003904838187028	1.4023213350084858	-1.12392802944045	1.0699334356270231	6.4927703407286455	9.896175507744715	0.8331153335776488	0.9579242636746145
ID112465	112465	7	0.9672727584838867	54.4608467798494	37.74324988099676	0.0	287.0	287	1.0566786085427518	1		25363.466307277613	24333.0	20128.0	38422.0	9409846.0	4280.791480975389	-0.9801611788846686	-585.4585654688643	0.002091107138837983	0.006670316036106988	1.2332536556756906	0.9157742805107706	-0.6720485033930484	1.3466786324113043	3.507807109412692	7.3703948877568415	0.8114542778823632	0.9621903520208595
ID58196	58196	7	0.9948635697364807	56.155950309760726	35.8163802999154	0.0	42.0	42	1.4397099903691029	1		24791.124087591244	24779.0	16656.0	34103.0	1.698192E7	2978.988291912489	-0.9809925127846713	-859.0103649931834	-0.008812104535006682	-0.018773229458696923	1.613962910510367	1.3302688560584142	2.2581519117186524	1.2132606902431273	6.511782845386705	9.711611013878409	0.8676153267233814	0.9620786516853934
ID107865	107865	7	0.9968236088752747	53.97336831793466	39.47200081848746	0.0	267.0	267	1.4062175977837195	1		24402.7774390244	24677.0	15112.0	31162.0	1.6008222E7	2999.742425458104	-0.9810027869299338	-840.1670336319944	-0.006152944861157927	-3.898067437279228E-4	1.507911063126808	1.3359067159145301	-0.42348630049540914	1.1287547589687261	6.212335897022204	9.19424204365171	0.9234915553892887	0.9834462001504889
ID77147	77147	7	0.9918274283409119	56.75661070906671	35.710523156449945	0.0	132.0	132	1.4402353361229001	1		24665.19736842107	24657.0	17203.0	32720.0	1.6870995E7	2639.1072030550554	-0.9810014594285955	-965.1770161579075	0.006433976638194193	0.01258479639337931	1.5796322818388497	1.338200688676373	-1.2160915241638222	1.180415086619989	6.516535971551209	10.674160494819828	0.7187191290452422	0.9520833333333334
ID101725	101725	7	0.981817901134491	56.40540630208657	36.81775379537931	0.0	240.0	240	1.4548680011511301	1		24443.751072961375	24629.0	17209.0	31369.0	1.7086182E7	2766.806550018359	-0.9810377151900759	-914.142901801993	0.0035102731517471088	-0.005636427963370667	1.5159741732076972	1.4194081819637516	2.5060575402322205	1.0680325733435936	6.6496235041576615	9.732055978873607	0.8822623045188991	0.9735560194850382
ID96604	96604	7	0.9856067895889282	53.471967976807996	43.11582041997013	0.0	218.0	218	1.4418102248778704	1		24141.622998544404	24390.0	17055.0	31376.0	1.6585295E7	2741.1650540034125	-0.9811055547578337	-914.6245663552426	0.0019556885927001456	-4.1453720106186467E-4	1.4881411303535284	1.42669453957823	-0.5749078148678076	1.0430691988163519	6.530795350044754	9.391661186388319	0.9304458554742098	0.9821300929235166
ID99164	99164	7	0.9786859154701233	53.40300148406328	42.894651208351334	0.0	229.0	229	1.4470474750493922	1		24207.63872832371	24378.0	17436.0	31006.0	1.6751686E7	2755.6640078204773	-0.9811336400163762	-913.6844020160411	-4.3870572110210957E-4	-0.01002954720752757	1.5279830351415769	1.3965232676090176	-0.49045324239847815	1.094133603486343	6.578326611689925	9.551660272883973	0.9060821223631884	0.9836531627576404
ID72034	72034	7	1.0	51.813112726021075	37.686063631057394	0.0	108.0	108	1.407293098971748	1		24591.535060975602	24726.0	14542.0	33356.0	1.6132047E7	3135.6482615470277	-0.9809928830418182	-809.5392392075707	-0.003251973220314539	-0.004201380841059785	1.485666019681061	1.3500901281147755	-0.1954169966254834	1.1004198821567561	6.221842149351245	9.47750266724647	0.8704443728764053	0.9667651403249634
ID50021	50021	7	1.0	57.23379864626589	35.01668767334487	0.0	1.0	1	1.4137289241558417	1		24607.29893778451	24773.0	16102.0	32499.0	1.621621E7	2888.230767568858	-0.9810954423047561	-884.3145857318168	0.006043253397098326	0.01155446114622829	1.4533598348449457	1.3959583360921357	-1.1837675552338176	1.041119779343487	6.278879663325424	10.058996631068528	0.7797990439179351	0.9565532223026785
ID60774	60774	7	0.9857925176620483	56.2323845558685	36.1287047568915	0.0	54.0	54	1.4339184840274979	1		24760.05580029371	24812.0	17241.0	33673.0	1.6861598E7	2893.328389659764	-0.9810220128455095	-884.7335378318024	0.00783728567447047	0.0025432901903513104	1.5678313495751228	1.3285381841545096	-0.9012524648889023	1.1801176422888446	6.459498457577036	9.492515546162629	0.9008366124028355	0.9721030042918457
ID75623	75623	7	1.0	56.78381751619936	34.76849687836874	0.0	125.0	125	1.4137289241558417	1		24778.423831070893	24912.0	15747.0	31535.0	1.6428095E7	2875.894140192641	-0.9808766442984719	-883.8550903361607	-0.003634820309919805	0.002759952094961942	1.53830565760788	1.310766492771724	-0.6775499349847642	1.173592448457395	6.278879663325424	9.565519974699027	0.8623327056897729	0.9635302698760028
ID103783	103783	7	1.0	55.81945979390498	36.492736085357265	0.0	249.0	249	1.4486149578794754	1		24545.16978417265	24592.0	16676.0	33831.0	1.7058893E7	3059.110507636648	-0.9810156623042344	-829.2421347871494	-0.0010266531115072153	0.0015262708714268414	1.5831281023731179	1.3453760404747144	-1.1574674012626776	1.1767179247628885	6.592585990183473	9.827734483930564	0.857746269651037	0.9678995115143055
ID80745	80745	7	1.0	56.681828802061275	35.77185445729489	0.0	148.0	148	1.4180032466050236	1		24743.96246246249	24766.0	16622.0	32896.0	1.6479479E7	2746.34588725153	-0.98105676553608	-933.2199468044709	0.0014544885361997698	-0.002047880305166351	1.5585234933623617	1.332365809616154	-1.2260616466478806	1.169741434457375	6.3169046726415505	9.544447913665856	0.87138998174212	0.976487876561352
ID109928	109928	7	1.0	56.19697197421778	37.25947340812832	0.0	276.0	276	1.4196027995632161	1		24567.715361445767	24669.0	13770.0	33105.0	1.6312963E7	3094.699107492927	-0.9809620958824584	-818.1057201685126	0.004606852567434471	0.004516707776694196	1.5550900947621689	1.3139089340714685	-0.6911289469876237	1.1835600279719094	6.3311640511351	9.392165482055429	0.9019074186666018	0.9758241758241757
ID114539	114539	7	0.9902620911598206	56.81685908305228	39.56561429041873	0.0	296.0	296	1.4376066875800293	1		24388.75735294117	24389.0	17045.0	32944.0	1.6584355E7	2568.926767124769	-0.981098532827399	-985.5645060525203	0.001846167313440296	0.004744397989528332	1.5742402754206144	1.334041418706674	-0.8509720266589821	1.180053522586134	6.492770340728637	10.009188548879788	0.8144082505512447	0.9606188466947962
ID82797	82797	7	1.0	56.70112499153737	36.218426334047244	0.0	157.0	157	1.456427067147139	1		24687.088445078443	24749.0	16407.0	34133.0	1.7305649E7	3145.6968999654123	-0.9810323990278498	-811.8091462658602	-0.008049077281669198	-0.01042382109949014	1.5856706427866762	1.3645549438142914	1.897563004947371	1.1620423567220446	6.663882882651208	9.682450915396723	0.8932368096233312	0.9749652294853967
ID84847	84847	7	1.0	55.74241906052325	36.440010931011635	0.0	166.0	166	1.4307495995264339	1		24683.860294117654	24811.0	15978.0	33147.0	1.6785025E7	3066.7852740492117	-0.9809293325565424	-828.0022836827875	0.00154516189749121	0.004773989090551616	1.510221560642398	1.377725664617438	-1.0970906441440982	1.0961700136882846	6.430979700589937	9.520289361913692	0.8916341739828032	0.9761904761904763
ID105839	105839	7	0.9936909079551697	54.31560219391102	38.970109016045086	0.0	258.0	258	1.4444312236325416	1		24467.708695652167	24546.0	15843.0	33161.0	1.6882719E7	3035.1353021795853	-0.9810374723343794	-834.1316682560847	-0.011944550582987557	-0.005491066159693526	1.5953531390244502	1.3242205596593377	-0.4581245780468137	1.2047488066752736	6.55456098086735	9.703141625460043	0.8748402010060584	0.9663629992992293
ID86382	86382	7	1.0	56.10233483739702	36.54970433092591	0.0	173.0	173	1.4376066875800306	1		24645.172262773707	24689.0	15618.0	33612.0	1.6881943E7	3218.9424486663347	-0.9810156858816754	-791.2790767008513	-0.004637258010150192	-0.01761240219245381	1.5411480249173009	1.376874829249	1.8801642783776258	1.1193087361164862	6.492770340728647	9.286200323181562	0.9461583127037263	0.9877078814172089
ID87923	87923	7	0.9855948686599731	56.24354628707216	36.77946619756709	0.0	180.0	180	1.4433833952584159	1		24557.77391304349	24687.0	16788.0	32035.0	1.6944864E7	2856.9565664427832	-0.981083205019958	-891.6073473652989	-0.004539919672988568	0.00369891088954327	1.500202909170434	1.4162033210273959	-0.9298654124781914	1.0593132263537555	6.545054728538316	9.608638377430278	0.8908394651656669	0.9704016913319237
ID51574	51574	7	1.0	56.41655507616635	34.97130015554441	0.0	9.0	9	1.4641974961204798	1		24703.00847457628	24777.0	16757.0	34091.0	1.748973E7	3100.2420820633115	-0.9810631641046241	-825.6078050484863	0.024808400590089413	0.003186663308288469	1.5478397079832993	1.4261924549055	-0.20792412716428565	1.0852951175413836	6.735179775118951	10.092083614659742	0.830993020707599	0.95872801082544
ID94072	94072	7	0.9854214191436768	54.931874565830114	39.02975764647433	0.0	207.0	207	1.4533072626351777	1		24375.81922525108	24565.0	17474.0	30966.0	1.6989946E7	2765.6529547512127	-0.9810386163528944	-912.0268229369944	4.9451141181922264E-5	-0.00542832517952478	1.5190079783194044	1.4122142513785056	-0.1464839084214591	1.075621476583071	6.635364125664117	9.532316490731738	0.9176513710963314	0.9755415793151642
ID59259	59259	7	0.9937415719032288	55.9704552458377	35.566686274927115	0.0	47.0	47	1.437606687580029	1		24773.019033674947	24750.0	17486.0	34995.0	1.6919972E7	2972.16495408649	-0.9809351885525657	-857.716614377213	0.006340240976086259	-0.0010766600592157672	1.5977405638417843	1.3330282428028841	-0.7850498057650972	1.1985796793639603	6.492770340728633	9.725338839879248	0.8626416492853552	0.9701704545454544
ID53116	53116	7	1.0	55.90241124404359	35.52885799774682	0.0	17.0	17	1.4548680011511292	1		24651.14714285715	24617.0	16400.0	34052.0	1.7255803E7	2962.2367746961686	-0.9809838047174821	-858.5894928716613	-0.015472504944493159	7.32279182485991E-4	1.610789733722249	1.3447394528561574	2.4410361548014965	1.1978452259290933	6.649623504157654	9.514378697257118	0.923094266872343	0.9817543859649119
ID73085	73085	7	0.99544757604599	51.21273156425654	38.258834628567165	0.0	113.0	113	1.442859195714976	1		24545.78664731494	24741.0	15741.0	31971.0	1.6912047E7	2959.691075281424	-0.9810638197403315	-859.3408328968615	-0.014445925797113455	-0.015112125038332421	1.4822955212636657	1.4480491120737404	0.13298360540889173	1.0236500329335385	6.540301602373797	9.506340225075029	0.9094544104040296	0.9751948972360028
ID69502	69502	7	0.9845014810562134	52.01404694189589	32.929417411046494	0.0	96.0	96	1.43865872335023	1		24792.740849194757	24939.0	16881.0	31470.0	1.6933442E7	2792.937379176872	-0.9810522207930752	-919.2362617895358	-8.259853159342973E-4	0.005543971787434667	1.5029722004898518	1.3936905982814403	-1.023975189256698	1.0784116663649497	6.50227659305767	9.576115739020318	0.8910386257349022	0.9757489300998572
ID78721	78721	7	1.0	56.502401974018824	36.00449841355013	0.0	139.0	139	1.4206681676678092	1		24667.102255639093	24671.0	16016.0	33241.0	1.6403623E7	2941.7899878987855	-0.9810416424611108	-867.8070963432704	1.0788188424376422E-4	0.02017006504125656	1.5426981954855334	1.3105702018833798	-1.2894196985279403	1.1771198469708601	6.340670303464136	10.101300285816185	0.7808910984001245	0.9535382416011439
ID62852	62852	7	0.9885165691375732	56.02071782242242	35.98658392125005	0.0	64.0	64	1.4533072626351777	1		24782.811781609205	24779.0	16504.0	34197.0	1.7248837E7	2973.265718147289	-0.9810723170888949	-864.0729713689963	0.001095419140136521	0.0013068702165047231	1.6190888121682063	1.3131763118558037	-0.8556130697861805	1.232956151851446	6.635364125664119	9.88724004767226	0.8529517563516668	0.9755415793151644
ID91524	91524	7	0.9833652973175049	55.11204014472624	38.47288287177264	0.0	196.0	196	1.447570157918179	1		24399.698412698388	24620.0	17610.0	31146.0	1.6908991E7	2745.9531847826015	-0.9810896678443942	-921.9998918763456	0.005726562252957601	0.004236764947162987	1.5121478576391463	1.39935968150725	-0.42698677998693946	1.080599846931714	6.583079737854429	9.72952653996451	0.8738875767539548	0.9692092372288315
ID55686	55686	7	0.9858257174491882	55.85414088389275	36.077391630517404	0.0	30.0	30	1.4243906809452662	1		24770.82712369597	24873.0	17220.0	33331.0	1.6621225E7	2863.213828859219	-0.9809900746996416	-892.8960960682706	-0.011278543450085634	-0.005363364501042156	1.5447821205586587	1.3323137305053097	2.1786934664629003	1.1594732420664655	6.373942186615744	9.664221857436875	0.8575988725461116	0.9696312364425157
ID56710	56710	7	1.0	55.86176610232752	35.4095182265562	0.0	35.0	35	1.4574655179508378	1		24882.575714285682	24867.0	17277.0	34576.0	1.7417803E7	3027.817195358412	-0.9809942347420426	-848.3533379231708	0.005178028924396146	1.888488271104532E-4	1.6459382972448553	1.3213084469477088	2.4432486954560773	1.245688166943198	6.673389134980235	9.679669752953716	0.8950251374962032	0.9763560500695407
ID98695	98695	7	0.9811803698539734	53.24072670877069	42.804933404523844	0.0	227.0	227	1.451223666921945	1		24192.300287356316	24353.0	17513.0	31111.0	1.6837841E7	2750.6661937970134	-0.9811553248473674	-915.8374110041322	-0.002734110945070967	0.0023632709583925604	1.5162584673278687	1.411950426312185	-0.2731906822084799	1.0738751439653031	6.6163516210060545	9.585465699557314	0.9049029551948383	0.9713886950453596
ID63879	63879	7	0.9885247945785522	55.69710076001826	36.21753250550847	0.0	69.0	69	1.4217327374445237	1		24720.96706586825	24844.0	17418.0	33757.0	1.6513606E7	2917.503870690735	-0.9810054514949046	-875.2385875683563	-0.004966719908979938	0.005223678987189023	1.553073817993607	1.3181812366495198	2.3006193856513315	1.1781944506668325	6.3501765557931655	9.665964894660963	0.85409314708889	0.9702251270878727
ID107400	107400	7	0.9952324628829956	53.75198105909194	39.249952255566576	0.0	265.0	265	1.4196027995632161	1		24431.914414414405	24635.0	15298.0	31504.0	1.6271655E7	2937.9216514839304	-0.9810553694339891	-861.3004271933141	-0.006226770500912549	-0.004592208942054522	1.51974183570142	1.3362524272800267	2.7905111073023208	1.1373164266536753	6.331164051135099	9.851893540541116	0.8196982550425083	0.9638205499276409
ID61834	61834	7	0.988493025302887	56.05502442032468	35.77338852858114	0.0	59.0	59	1.4307495995264339	1		24784.299259259264	24787.0	17187.0	33748.0	1.6729402E7	2916.342462974746	-0.9810649268834648	-880.6409616485254	-0.0010037983624129059	-0.01606792020714226	1.6003249212476134	1.3075894098235228	2.3946478433090386	1.2238741834591635	6.430979700589936	9.60260572586775	0.8764129936393001	0.9678111587982829
ID89483	89483	7	0.9770326018333435	55.79324685684569	37.91166299598961	0.0	187.0	187	1.430749599526434	1		24454.62186115215	24644.0	17108.0	31513.0	1.6555779E7	2743.711076659513	-0.9810146942978358	-921.107861379508	-0.0084443964111472	0.0063822416365157866	1.4833995184255804	1.4035236431480724	3.007559937791644	1.0569109581213383	6.430979700589938	9.33835803186885	0.926714506315905	0.9825708061002175
ID74122	74122	7	0.991371750831604	51.09419636130339	38.345909554934046	0.0	118.0	118	1.4391844528482636	1		24534.43777452416	24702.0	16094.0	31787.0	1.6757021E7	2947.232079885446	-0.9810551698001652	-862.1731300186499	-0.0035837339991222177	-0.00597839897509758	1.5049645637394222	1.4203757672230262	0.6135644691487858	1.0595538155947108	6.507029719222181	9.381028556469266	0.9291626379892601	0.9799570508231926
ID112013	112013	7	0.9799136519432068	54.69848697898913	37.61732189350662	0.0	285.0	285	1.1420059525934751	1		25214.80555555556	24536.0	19507.0	36243.0	1.0892796E7	3558.28586031642	-0.9803452560690448	-706.8975000948813	-0.009611162140018663	-0.0143818786070502	1.2072492235490269	1.041744963206584	-1.3199080134631145	1.1588721483548199	4.097194753812655	10.07614455704356	0.5071164435841568	0.8886597938144322
ID96143	96143	7	0.9831270575523376	54.754541485291746	42.87658300183664	0.0	216.0	216	1.441285453168086	1		24172.90524781343	24372.0	16869.0	31602.0	1.6582613E7	2778.0845154441427	-0.981170470488328	-906.8143668809838	-0.013267436037678545	-0.026765658438554097	1.4960041370971615	1.4223486710605326	2.5876442882154977	1.051784395440613	6.5260422238802525	9.492263968512937	0.9101649971943767	0.9800142755174878
ID93582	93582	7	0.9819421172142029	55.31195843516649	38.45395312330764	0.0	205.0	205	1.448092652126826	1		24374.93043478259	24551.0	17209.0	31476.0	1.6818702E7	2723.1129812498575	-0.9811100240622471	-929.8096053607813	-0.007591945944656815	-0.004565230229133854	1.4818819770768206	1.4463737720363907	2.7685359395036016	1.0245498125912758	6.5878328640189405	9.557526376907559	0.9062779756638929	0.9733146067415728
ID101268	101268	7	0.9885202050209045	53.607266392218555	42.16771440863152	0.0	238.0	238	1.4418102248778717	1		24154.252923976655	24392.0	16458.0	32002.0	1.6521509E7	2924.7678846331014	-0.981120088498007	-858.3302403477614	0.011193243851608905	-0.006270453653120903	1.5035553422870607	1.4246518663115941	0.6168954533038988	1.0553843909808975	6.530795350044765	9.787594056223144	0.856690679191691	0.9608391608391602
ID114077	114077	7	0.9880337715148926	57.247081755035936	39.181674534659855	0.0	294.0	294	1.4333908231139447	1		24361.957163958632	24274.0	18393.0	32561.0	1.6493045E7	2539.464324005376	-0.9810649437057637	-994.1026046554502	7.786850613768451E-4	-0.02291489628279083	1.495531372144084	1.3514727837476475	-0.7984423177387003	1.1065937768994212	6.454745331412516	12.343918014932626	0.5323324232125491	0.9397923875432527
ID70556	70556	7	1.0	53.58189145586877	36.67029226189545	0.0	101.0	101	1.450180746437314	1		24619.14409221901	24696.0	14834.0	33999.0	1.7085686E7	3229.412518017899	-0.9810932563733419	-791.1757670887009	-0.0018653598717011256	-0.0030074818427825237	1.553499665687878	1.367554792064921	-0.3541647384259378	1.1359688655269102	6.606845368677016	9.728346220359924	0.877255237849547	0.968641114982578
ID50590	50590	7	1.0	56.601477093797286	34.85850135895813	0.0	4.0	4	1.4418102248778721	1		24641.540579710156	24799.0	16050.0	33238.0	1.7002663E7	3007.5203996122536	-0.981069316150349	-849.2247844313279	0.009016448701168063	0.003536087637951093	1.493793951367916	1.4276232774209927	-1.5243180777475245	1.0463502346826825	6.5307953500447695	9.59636542520006	0.8911737470206453	0.9655657062543926
ID57759	57759	7	0.993666410446167	55.93698425860005	35.685207347191415	0.0	40.0	40	1.4349732237685142	1		24817.91923641701	24819.0	16585.0	34844.0	1.6901003E7	2954.543440035347	-0.98101199763367	-867.9606262365793	0.005542604870553707	-0.0032757205580333094	1.5878833019722003	1.310270410437622	2.313596073430034	1.2118745026393882	6.469004709906057	9.883076096393399	0.8322677241593079	0.9591261451726562
ID76704	76704	7	0.9898738861083984	56.94260282211503	35.26403586936547	0.0	130.0	130	1.3763120084676217	1		24676.242424242435	24860.0	16227.0	30735.0	1.5472004E7	2710.0473868366566	-0.9810027168329202	-940.3961726809146	0.001669878720286673	-0.004783586508168065	1.4700102387182974	1.3045816632650336	-1.1453858726287751	1.1268058413754172	5.950913957973823	9.499547023058813	0.828681686650898	0.9506454062262718
ID105376	105376	7	0.989534318447113	54.44473407263546	37.59091744563267	0.0	256.0	256	1.452265838450821	1		24507.21120689656	24688.0	17470.0	32299.0	1.7057019E7	2883.610727665709	-0.981075727698481	-881.1921090405388	0.003370799930876278	-0.0035578140224568973	1.5266984289363217	1.4000070882012177	-0.34972916977587243	1.0904933566428452	6.6258578733350895	9.73467287848072	0.8786365302564646	0.969401947148818
ID64930	64930	7	0.9855651259422302	56.01243278744691	36.00490070689543	0.0	74.0	74	1.4291625223884505	1		24718.27514792899	24767.0	17376.0	33925.0	1.6709554E7	2887.930906843164	-0.9810154119692933	-884.5777520395716	-0.0051276484535316275	-0.00310814679251533	1.5770206121348762	1.3099315677093766	2.19746383011638	1.2038954179053394	6.416720322096389	9.63720855115847	0.868201356465732	0.9719222462203024
ID84387	84387	7	0.9968584179878235	55.900849616298956	36.64598604501407	0.0	164.0	164	1.4391844528482645	1		24629.16374269006	24711.0	16149.0	32952.0	1.6846348E7	2992.0367369938767	-0.9810418741525624	-851.931905464356	0.002334906042450215	-6.971231036591812E-4	1.5275475437251906	1.371280295660801	-1.12040424930673	1.11395718917487	6.507029719222189	9.567021928543998	0.8933859444391796	0.9743772241992882
ID54691	54691	7	0.9716359972953796	56.24468316957576	35.600601190714116	0.0	25.0	25	1.407293098971746	1		24673.368902439015	24657.0	16692.0	32921.0	1.618573E7	2620.4611052563323	-0.9811089870825507	-978.0087464198256	-0.004117431062537437	0.01427589191116114	1.5949562659959062	1.263793907692385	-0.743944116006626	1.2620382613714325	6.221842149351227	9.474229331278536	0.8710459519561905	0.9717891610987378
ID53668	53668	7	0.9937286972999573	55.86084935396784	35.823833316467095	0.0	20.0	20	1.4355003030236697	1		24701.60792951539	24716.0	16560.0	34209.0	1.6821795E7	3031.332380400812	-0.9810266218538787	-842.6705022353395	-0.003950108177299387	0.0018694599987548412	1.5858673418601574	1.3136598128450052	2.455769483621255	1.2072131052145303	6.473757836070575	9.63778403761603	0.8758141001557302	0.9714693295292438
ID109479	109479	7	1.0	56.43197172773208	37.7857564806077	0.0	274.0	274	1.4291625223884505	1		24566.3694362018	24648.0	13624.0	33096.0	1.6557733E7	3120.4258084225958	-0.9810620759979786	-815.6826628807083	-0.002831723323474902	-0.00955344468201039	1.5796596993792316	1.319088804299336	-0.711578800582383	1.1975385540614178	6.41672032209639	9.411183949241325	0.9104046145870788	0.9818181818181821
ID75176	75176	7	1.0	55.953064357757604	35.49084761551149	0.0	123.0	123	1.4688400222902	1		24769.95786516856	24708.0	16418.0	34423.0	1.763621E7	3080.9222482512087	-0.9809966917161694	-830.0664373537792	-0.0033553953879602405	6.596638712538122E-4	1.585141750450524	1.3765207326605657	-0.4525989399753897	1.151556756712797	6.777957910599579	9.63398390439654	0.9176919009545677	0.9780521262002746
ID80299	80299	7	1.0	57.301466110339305	35.76556892673726	0.0	146.0	146	1.4423348056574186	1		24699.69767441861	24660.0	16314.0	33933.0	1.6993392E7	3011.5621853756697	-0.9810184150055067	-847.7630497827012	0.012589305654907464	0.019162543038261565	1.5444145178162867	1.3813608126832053	1.8413463971936317	1.1180384615199557	6.535548476209281	9.666340960870274	0.8789571117840111	0.9595254710397769
ID82348	82348	7	0.9924584627151489	56.04878515452085	36.11534211861398	0.0	155.0	155	1.462646712812137	1		24732.700141442714	24795.0	16962.0	33884.0	1.7486019E7	2980.1768461961074	-0.9810178785454668	-857.8111085044989	0.003951016329196175	-0.006252287790775676	1.6065896900640497	1.3503043674688477	-1.145169926158505	1.1897981882970652	6.720920396625405	9.88933151134145	0.8635843122564949	0.9691569568197395
ID68014	68014	7	0.9889522194862366	55.39946264776459	34.783123453213314	0.0	89.0	89	1.4548680011511292	1		24757.828326180243	24936.0	17014.0	31559.0	1.7305722E7	2726.3638303661623	-0.9810499127332636	-940.2397778371401	0.004001127282819457	0.0018102637932309747	1.5548151921912694	1.3807176996839825	-0.9699121722747786	1.1260920263042433	6.649623504157653	9.789605150242075	0.8719198595811904	0.9688365650969529
ID66992	66992	7	0.9888455271720886	55.47504250998003	35.72923056730791	0.0	84.0	84	1.4370803808856263	1		24791.07445255477	24831.0	17224.0	34155.0	1.6981886E7	2887.0678961268595	-0.9810710308018974	-890.1062188594316	2.076295914593195E-4	4.590200906305016E-4	1.581346724328555	1.3409902980867274	2.441576795155133	1.179238005364214	6.48801721456411	9.43683779305597	0.915522194698157	0.9798994974874368
ID103346	103346	7	0.9921677112579346	55.8333026298318	36.62229584516859	0.0	247.0	247	1.4312782341646553	1		24489.78434268833	24627.0	16710.0	33197.0	1.6579584E7	2941.694513913102	-0.9810260915163872	-860.8770742428294	0.011171512329864621	-0.014889545826642824	1.5265807178826607	1.3961227008233763	-1.3856158568024584	1.0934430884780726	6.435732826754448	9.910294127422198	0.8234453516889039	0.9521800281293952
ID52152	52152	7	0.996835470199585	56.01239672935831	35.192875089393326	0.0	12.0	12	1.43550030302367	1		24718.572058823516	24793.0	16930.0	34388.0	1.6808629E7	3096.9734982716964	-0.9810026207913685	-824.3134029554064	0.0032739076041302124	0.00199977767434827	1.5634440218808898	1.338376937864164	2.692801052462575	1.1681641977303472	6.473757836070577	9.78696738718731	0.8493174193206194	0.9659574468085106
ID65976	65976	7	0.9936840534210205	55.879665776341156	35.49480392617204	0.0	79.0	79	1.4667784914184216	1		24778.353023909993	24783.0	17136.0	35125.0	1.7617409E7	3041.2696816637363	-0.9809841548848157	-840.6086613938867	-3.4532314195027025E-4	0.002104880408901302	1.6434560789603814	1.33453383610487	-0.637910420265294	1.2314832599203096	6.758945405941521	9.864310841001116	0.8728815304874831	0.9640677966101695
ID71608	71608	7	1.0	53.000166225060205	36.972424662850926	0.0	106.0	106	1.4270436738957704	1		24698.470414201205	24809.0	15137.0	33939.0	1.6696166E7	3259.120412219471	-0.9809406122700358	-780.0697153349292	5.8513915296697E-4	0.004119979366631046	1.5511708486085138	1.3417029095678552	-0.26302199476730737	1.156120954606952	6.397707817438315	9.85862903292317	0.8271822680158921	0.956645344705046
ID87485	87485	7	0.9853233098983765	56.266104135520614	36.53816580230516	0.0	178.0	178	1.4249216746937938	1		24620.044709388956	24745.0	16478.0	32383.0	1.652005E7	2901.93548450117	-0.9810366145290567	-877.809796550498	0.011856928874677567	0.0028006096084911723	1.4808938619583096	1.3875331778187425	-1.0045705727727605	1.0672853706362062	6.378695312780266	9.656233575496548	0.8596589661501437	0.9633883704235463
ID91068	91068	7	0.9759584069252014	54.92481749975925	38.60501382663909	0.0	194.0	194	1.4418102248778708	1		24400.25072886299	24648.0	17433.0	31091.0	1.6738572E7	2840.8663335969245	-0.9810186950967533	-887.8195475672632	0.004282850007053316	0.001343391683831445	1.5059859607723824	1.3999084485983115	-0.20008449110192364	1.075774606746808	6.530795350044758	9.634811739010694	0.8840757388783638	0.9710247349823323
ID113599	113599	7	0.9855091571807861	57.40994503733381	38.244089171638024	0.0	292.0	292	1.1453132457983495	1		25090.805555555562	24325.0	19863.0	38467.0	1.0839228E7	4031.554930132918	-0.9803170319265364	-619.9376020367031	0.017743978002539382	0.019070923460570866	1.2978468941536112	1.0088856508572626	3.120909112180239	1.2864162485122221	4.12096038463523	12.449320677421916	0.3341311733629555	0.8233618233618238
ID78272	78272	7	1.0	56.851473310460264	36.554691977950334	0.0	137.0	137	1.430220769495606	1		24634.92352941178	24679.0	15956.0	32951.0	1.6751748E7	3049.061891999294	-0.9809640690384984	-832.7103320013705	0.013001568910137965	0.013426912767174637	1.5453931192008965	1.3551625206114024	-1.1387113689007806	1.1403747489295002	6.42622657442541	9.533914490338564	0.8884303636926523	0.9782923299565843
ID100800	100800	7	0.9919160008430481	52.781769380897494	43.22273868962073	0.0	236.0	236	1.431806673626693	1		24248.84241531664	24608.0	17216.0	30959.0	1.6464964E7	2904.8547098193976	-0.9810294419153496	-863.3731240103253	0.0022874669148055453	0.011519162561856087	1.4646807482350808	1.4258225868540348	0.1356749601356689	1.0272531531898252	6.440485952918955	9.478010824075065	0.900936331290588	0.9713261648745519
ID111552	111552	7	0.9769177436828613	55.09417582418059	36.68207819297626	0.0	283.0	283	1.0232170823062963	1		25652.78735632182	24671.0	20312.0	35903.0	8927170.0	3577.925998442337	-0.979944009277177	-700.6326068433799	-0.0034576149353777647	-9.162555092576267E-4	1.1121276825886168	0.9549926057851403	-0.7411934377267831	1.1645406214159	3.2891633058449594	7.733515415018648	0.6911007902112193	0.9376693766937674
ID98246	98246	7	0.989580512046814	52.577711476741364	42.95434339140373	0.0	225.0	225	1.4501807464373138	1		24196.632183908026	24488.0	17046.0	31442.0	1.6840856E7	2808.296392830407	-0.981025241444354	-890.9347524203066	0.013135712624228166	0.0026515510950839948	1.5070979212505773	1.4137133974930596	-0.24241639398290954	1.0660561920988487	6.606845368677013	10.229367564233376	0.7934260189723856	0.9632709632709627
ID109001	109001	7	1.0	56.87856743009253	38.00350636126487	0.0	272.0	272	1.412658322772334	1		24527.409711684373	24585.0	14395.0	33556.0	1.6163563E7	3130.5256007655344	-0.9810019113673507	-809.1412941140211	-0.0035008827831812415	-1.1669180354482637E-4	1.5587973097321557	1.3004829238478075	-0.8046662160653553	1.1986295868615173	6.269373410996388	9.38129991105514	0.8951750339232601	0.9741506646971931
ID58826	58826	7	0.988576352596283	55.80106846694081	35.633330078323866	0.0	45.0	45	1.4381328016644594	1		24749.026354319176	24772.0	17073.0	34023.0	1.6903585E7	2876.703941194997	-0.9810317325360429	-889.9146083130075	-0.006957184439847665	-0.028963324598019043	1.5881988206675908	1.3369491029384026	2.199099398706743	1.1879276609535703	6.49752346689315	9.603032868144378	0.8854027980188366	0.977825464949928
ID69066	69066	7	0.9770508408546448	51.73368490880546	34.02001607221424	0.0	94.0	94	1.437080380885627	1		24783.128843338196	24978.0	17756.0	31548.0	1.6926877E7	2673.9796674558743	-0.9810100997151681	-957.5882843262143	-0.0012334013186494168	1.8237236543960418E-4	1.4966955764983112	1.3927797737863097	-0.6726274501499405	1.0746103617153369	6.488017214564115	9.348061057231742	0.9329938410366259	0.9798994974874372
ID60364	60364	7	0.98550945520401	55.97357681174998	35.675069073870816	0.0	52.0	52	1.4201355835187583	1		24764.699699699704	24824.0	17448.0	32737.0	1.649329E7	2735.1012912859183	-0.9810030146536676	-935.1371304747087	-0.012796320219603821	0.0017449408129428597	1.5815656767107675	1.3127688140903144	2.3162299642502036	1.2047556734555096	6.335917177299614	9.709764860551275	0.8445044258468192	0.9624548736462093
ID93133	93133	7	0.9866159558296204	55.38704606538444	38.67478997995353	0.0	203.0	203	1.4355003030236682	1		24325.62499999998	24523.0	17340.0	31328.0	1.6541425E7	2759.892391174252	-0.9809999193831617	-910.1550476285034	1.1416546042370761E-4	0.007520976511847669	1.4960106049454442	1.417750784767563	-0.5060826865452935	1.055199983677464	6.473757836070559	9.404806400753213	0.9197432173356407	0.9784482758620692
ID81870	81870	7	0.978506326675415	56.14422361992087	36.22049291017815	0.0	153.0	153	1.4147987153979629	1		24769.17069486406	24908.0	17725.0	33253.0	1.6397191E7	2625.8542941578976	-0.980994232432932	-973.7598822609158	-0.007078652184670448	-0.004835975693562391	1.5925797957207293	1.2861260684953235	-0.9536549816528009	1.2382765848016244	6.288385915654467	9.65956926298106	0.8469027216604034	0.9635833940276763
ID85968	85968	7	0.9905664324760437	55.89621438052164	36.442393681328156	0.0	171.0	171	1.431278234164656	1		24632.181683899544	24728.0	16323.0	32670.0	1.6675987E7	2932.6037108062237	-0.9809465225719692	-864.8694909151054	-0.0030485663834175386	0.017980665556017322	1.5288960843793964	1.3594402934905752	-1.1637830194430077	1.1246511462844146	6.435732826754454	9.513804638041593	0.8935099894043089	0.9769119769119768
ID61398	61398	7	0.9948620200157166	56.08088151071321	36.204280656289136	0.0	57.0	57	1.4512236669219456	1		24777.741750358702	24822.0	16073.0	34710.0	1.7270086E7	3038.7177227785633	-0.9809505182397977	-839.7795501540445	0.0012305190719251553	0.0037242868981900057	1.598258508766875	1.3325795146460977	-0.7536153907431385	1.1993719633243316	6.616351621006059	9.722213974840205	0.8796260675072158	0.9754730203223548
ID72662	72662	7	1.0	51.14328007457609	38.220016586714465	0.0	111.0	111	1.4370803808856276	1		24566.976573938504	24776.0	15203.0	32214.0	1.6779245E7	3003.76121006232	-0.9810054037085143	-844.8072550342272	0.001531139567754014	-0.0012642463521407399	1.4784955765406889	1.4148700809095758	-0.1345647733349354	1.0449691434497013	6.488017214564123	9.4437216535967	0.9141879685641205	0.9750000000000002
ID89049	89049	7	0.9809184074401855	56.07921225318507	37.51375275177749	0.0	185.0	185	1.4323349181285723	1		24450.988183161	24652.0	16796.0	31893.0	1.6553319E7	2765.100616610271	-0.9810058883580901	-913.4149178810222	0.009759005610814988	-1.0928436036922214E-4	1.4802093335392579	1.4028472167745245	-0.4934284460219894	1.0551465019423905	6.445239079083485	9.835115763216683	0.8373170669521702	0.9651245551601422
ID106969	106969	7	0.9894294142723083	53.60772793092378	39.40561805250722	0.0	263.0	263	1.4169358747965628	1		24356.619548872175	24598.0	15486.0	30821.0	1.6197152E7	2898.632125661768	-0.9810553595408691	-870.284110261771	-0.008490334384726175	-3.873147538070972E-4	1.4956738125378302	1.351691596082206	-0.30641686533994195	1.1065200204491525	6.307398420312524	9.430096287943792	0.8913081436872994	0.975735294117647
ID83928	83928	7	1.0	56.328372984650514	36.63630361458451	0.0	162.0	162	1.4418102248778721	1		24611.545058139527	24716.0	15710.0	33311.0	1.6932743E7	3186.4072956185128	-0.9809891007569613	-797.1299164280301	0.00476355344546712	0.0012373563671251692	1.5139673730942433	1.382237843305443	1.816655129392403	1.0953016374329516	6.5307953500447695	9.575282444871224	0.8951024631030351	0.9730878186968834
ID62429	62429	7	0.9858044981956482	55.69982825179996	35.84713534365484	0.0	62.0	62	1.4370803808856274	1		24805.2166910688	24866.0	16242.0	33660.0	1.6941963E7	2902.1413536985233	-0.9810072965977849	-882.9577252903744	-0.010460350407517714	-0.03367244258342938	1.5885732237852144	1.36465385871496	2.111641714685709	1.1640851001448165	6.48801721456412	9.572866543181341	0.8896882373459406	0.975
ID102876	102876	7	0.988942563533783	56.54914784312947	37.057542700382236	0.0	245.0	245	1.4254524706424287	1		24371.644873699854	24544.0	16549.0	31712.0	1.6402117E7	2822.2499631238193	-0.9810013860936122	-891.7991722046997	0.007636653363726234	-0.00696326636183044	1.4736562467135979	1.3997072140284883	2.3409018816525116	1.0528317864936034	6.383448438944765	9.567182858162832	0.8763893056668246	0.9606580829756792
ID104929	104929	7	0.9829411506652832	54.78739655122057	36.82538051256405	0.0	254.0	254	1.441285453168086	1		24531.88953488369	24763.0	17624.0	32471.0	1.687794E7	2892.0480344360935	-0.9810218133832797	-876.9593150081597	-3.4229130689308185E-4	-0.0030152599099513983	1.5275576720440311	1.3753450808176728	-0.37475358643863876	1.1106722911575506	6.5260422238802525	9.778183176068929	0.8577157914862419	0.9635087719298245
ID79843	79843	7	0.995150625705719	56.49040695844832	35.87036414085847	0.0	144.0	144	1.4040641239355272	1		24663.076687116572	24770.0	15897.0	32024.0	1.6080326E7	2753.1549761746246	-0.9809966996870287	-924.8793968391666	-2.097942993368566E-4	0.01386669351307949	1.5136909609564784	1.3158122818502558	-1.1393113765583058	1.150385189312849	6.193323392364144	9.467727253532834	0.8682447087619165	0.9723880597014927
ID95715	95715	7	0.9752576947212219	55.371256782979735	43.1063028995703	0.0	214.0	214	1.4370803808856254	1		24214.977973568293	24447.0	16987.0	30961.0	1.64904E7	2755.256590130092	-0.9810727559061824	-911.0996017899613	8.432808118977349E-4	-0.0019212625807279696	1.5020217729624015	1.4108866200561312	2.194095157939436	1.0645942428050275	6.488017214564102	9.707006941931159	0.8652690649424392	0.9680851063829791
ID70123	70123	7	1.0	54.73595404595106	35.8409657271167	0.0	99.0	99	1.4703842736600565	1		24755.353351955346	24758.0	15378.0	34545.0	1.7724833E7	3294.7714441783905	-0.9809141544803143	-772.3131493337665	0.0021557796994783394	-0.015787426474637812	1.5583915836705167	1.4166970279270747	-0.440179649379459	1.100017542883372	6.792217289093138	9.889004492603187	0.872803112990036	0.969470827679783
ID90603	90603	7	0.9854081273078918	55.38812582393286	38.17049165314309	0.0	192.0	192	1.4360271888197274	1		24392.58883994126	24545.0	17532.0	31333.0	1.6611353E7	2751.6579875956245	-0.9810399740802933	-917.3629901152225	0.007336034357980173	0.009405223302845383	1.5045073392348574	1.3952115289763982	-0.36455274304854307	1.0783363726492745	6.478510962235081	9.503477193236094	0.9014050531893204	0.9749642346208872
ID51179	51179	7	1.0	56.88058248106766	34.72725498722649	0.0	7.0	7	1.4365538813695553	1		24671.130498533726	24800.0	16418.0	33713.0	1.6825711E7	3016.945621987381	-0.9810449736270082	-846.4788039368555	0.010147908298298432	0.005291883828930654	1.4779288220370237	1.4235901501141777	-0.8924250825472992	1.0381701657028801	6.483264088399601	9.81200297172594	0.8462296429279597	0.9619181946403387
ID63471	63471	7	0.9968207478523254	56.02877176665601	36.23198282888113	0.0	67.0	67	1.4249216746937938	1		24804.796407185626	24872.0	16468.0	33809.0	1.6569604E7	3001.196560052512	-0.9809876432872678	-852.9013570432234	-0.005808072546624788	-0.01057951785632614	1.5708782848788077	1.3384429831738833	-0.8740593841271669	1.173660966232379	6.378695312780268	9.511279584525672	0.886061417344652	0.9809941520467841
ID73710	73710	7	1.0	52.226119795904296	37.415775541517085	0.0	116.0	116	1.421732737444522	1		24579.689088191313	24714.0	14926.0	33087.0	1.6443812E7	3105.5963786784973	-0.9810274912923771	-818.4983082617289	-3.905377281803397E-4	0.0032298082791772	1.4961308916460043	1.3626411164952303	-0.2777767250019423	1.0979640005976887	6.350176555793153	9.307033936862869	0.921240599496069	0.9830757910228111
ID55281	55281	7	0.9968218803405762	55.93228865382462	35.55570488560866	0.0	28.0	28	1.4631638232093458	1		24821.466760961826	24799.0	16772.0	35014.0	1.7548777E7	3046.0350534257063	-0.9810210031982725	-842.4179132871861	0.0068047969900321935	-0.005320411792200433	1.6133265143534754	1.3479527679563206	2.4033914027186065	1.1968716951406966	6.725673522789908	10.096716388339505	0.829058796035537	0.9599728629579368
ID113139	113139	7	0.9606431126594543	56.92959288719086	37.60356110798601	0.0	290.0	290	0.9886236459315426	1		26194.052631578954	24792.0	20563.0	38556.0	8460679.0	4530.99713845086	-0.9793106834104931	-547.2846288149368	-0.0037660348055840024	0.006200668448161765	1.0427951268136526	0.948059360525107	-0.9411865273254104	1.0999259858961508	3.0705195022772345	6.662934694019287	0.8691417475996659	0.9656203288490288
ID97782	97782	7	0.9884832501411438	52.57145491050711	43.14538857008902	0.0	223.0	223	1.4412854531680845	1		24195.4840116279	24496.0	16926.0	31641.0	1.6646493E7	2822.2041237643193	-0.9810032666454965	-885.4568753995949	0.029132310327363825	-9.001718579771911E-4	1.534473564805719	1.3991813173763932	-0.06256590203922063	1.0966938635823216	6.526042223880238	9.46253351014466	0.9158933007232607	0.9744499645138395
ID100342	100342	7	0.9856536388397217	53.05375649908478	42.93150755268719	0.0	234.0	234	1.4641974961204793	1		24228.824858757056	24476.0	17457.0	31186.0	1.7154008E7	2793.532204179599	-0.9811004847169807	-900.4746440301434	0.002579532087479093	0.015092475169495958	1.5034984853784692	1.4481459691184642	-0.3880426361010089	1.0382230227065439	6.735179775118948	9.702154670031694	0.8991303735394716	0.9792674498963371
ID56313	56313	7	0.9936959147453308	55.66823559821233	35.652637464991024	0.0	33.0	33	1.4254524706424287	1		24815.84444444445	24857.0	16918.0	34426.0	1.6750695E7	2883.660787109634	-0.9811033143903255	-893.6017018930752	-0.004441078819833111	0.00887279651277547	1.5726589719502249	1.3407534173292088	-0.9124801006143044	1.1729665959628681	6.383448438944765	9.468758926467281	0.8947034244955695	0.97389412617839
ID57337	57337	7	0.9948541522026062	56.08477892921106	36.05569559329465	0.0	38.0	38	1.4344459508410075	1		24790.397643593547	24859.0	17017.0	33864.0	1.683268E7	2902.153816357734	-0.9810012554981895	-882.1404216759108	-0.01272583460079891	-0.035024126646707586	1.5787344030518813	1.3598465237767252	2.1121762072889014	1.1609651349971724	6.46425158374155	9.756254870465783	0.8534180815342244	0.9679715302491108
ID52730	52730	7	0.993682324886322	56.08557382094474	35.20925160415343	0.0	15.0	15	1.3981249681591243	1		24724.157650695517	24868.0	17619.0	31282.0	1.599653E7	2803.831614832422	-0.9809908089871519	-910.1246461647872	0.004212847823762771	0.00763346977610207	1.5176655773481469	1.3208198745096433	2.676532047987326	1.1490329655370932	6.14103900455447	9.5514695564181	0.8458850087990246	0.9591685226429104
ID77819	77819	7	0.9907447695732117	56.482259105665214	36.10525405846188	0.0	135.0	135	1.4407604903194322	1		24669.55571635312	24665.0	16506.0	33768.0	1.7046663E7	2795.1079470495056	-0.980945468081647	-908.7393189347688	-9.275432456763329E-4	0.008632684565447224	1.6193470185592207	1.3041860523519901	-1.2460900456501727	1.2416533788556197	6.521289097715735	9.963565041316622	0.8254937646131483	0.9567642956764293
ID92670	92670	7	0.9804374575614929	55.247831383804424	38.584553921924616	0.0	201.0	201	1.4381328016644583	1		24355.095168374814	24508.0	17529.0	31477.0	1.663453E7	2727.3425419938694	-0.9810862815057335	-926.4253323407513	-0.004461884445654713	-0.008492019960324476	1.4694232399193519	1.4338698004837915	-0.11918386716326348	1.0247954447632306	6.49752346689314	9.96984034634741	0.8214503391983932	0.9653954802259885
ID70659	70659	8	0.9676893353462219	64.72804564848799	71.61556052729641	0.0	101.0	101	1.4683249109216376	1		23690.81092436972	23860.0	16732.0	30389.0	1.6915239E7	2517.3256723431423	-0.9811155611624416	-977.8823271458019	0.014231489459973434	-0.0031501860168852485	1.5410493773729546	1.4270361952085517	-0.5218139541602564	1.0798950878381472	6.773204784435075	9.76199478717168	0.8931551930542244	0.9674134419551932
ID112131	112131	8	0.9817137122154236	63.60007367173247	72.84431890956229	0.0	285.0	285	1.477057373244718	1		23634.941988950268	23674.0	16263.0	31742.0	1.7111698E7	2639.280383492469	-0.981048704848872	-927.1514455957026	0.012953514809481636	0.004846461317496327	1.586019403451206	1.3772609757917091	-0.8574513963419753	1.151575069161815	6.854007929231841	11.075304704612986	0.7021713408368938	0.9562334217506635
[truncated: 453 more rows]
