# Supplementary material for: Adhesion pilus retraction powers twitching motility in the thermoacidophilic crenarchaeon Sulfolobus acidocaldarius
Source: Nat Commun. 2024 Jun 14;15:5051. doi: 10.1038/s41467-024-49101-7 (PMC11178785; doi:10.1038/s41467-024-49101-7)
Supplement: Supplementary file 15 — Source Data [file 41467_2024_49101_MOESM15_ESM.zip › TWITCHING FULL TRACK DATASET/Figure 1/MSD data/upsEflaJ_100X_1sec_interval_5min_total__12_spots.csv]

LABEL	ID	TRACK_ID	QUALITY	POSITION_X	POSITION_Y	POSITION_Z	POSITION_T	FRAME	RADIUS	VISIBILITY	MANUAL_SPOT_COLOR	MEAN_INTENSITY_CH1	MEDIAN_INTENSITY_CH1	MIN_INTENSITY_CH1	MAX_INTENSITY_CH1	TOTAL_INTENSITY_CH1	STD_INTENSITY_CH1	CONTRAST_CH1	SNR_CH1	ELLIPSE_X0	ELLIPSE_Y0	ELLIPSE_MAJOR	ELLIPSE_MINOR	ELLIPSE_THETA	ELLIPSE_ASPECTRATIO	AREA	PERIMETER	CIRCULARITY	SOLIDITY
Label	Spot ID	Track ID	Quality	X	Y	Z	T	Frame	Radius	Visibility	Manual spot color	Mean intensity ch1	Median intensity ch1	Min intensity ch1	Max intensity ch1	Sum intensity ch1	Std intensity ch1	Contrast ch1	Signal/Noise ratio ch1	Ellipse center x0	Ellipse center y0	Ellipse long axis	Ellipse short axis	Ellipse angle	Ellipse aspect ratio	Area	Perimeter	Circularity	Solidity
Label	Spot ID	Track ID	Quality	X	Y	Z	T	Frame	R	Visibility	Spot color	Mean ch1	Median ch1	Min ch1	Max ch1	Sum ch1	Std ch1	Ctrst ch1	SNR ch1	El. x0	El. y0	El. long axis	El. sh. axis	El. angle	El. a.r.	Area	Perim.	Circ.	Solidity
			(quality)	(�m)	(�m)	(�m)	(sec)		(�m)			(counts)	(counts)	(counts)	(counts)	(counts)	(counts)			(�m)	(�m)	(�m)	(�m)	(radians)		(�m^2)	(�m)
ID296453	296453	0	0.9935820698738098	64.81796830605614	68.54245555092399	0.0	249.0	249	1.9292223664401187	1		25365.495517522413	25341.0	19306.0	38426.0	3.1123463E7	3021.4411047866543	-0.9810779988119583	-870.5539377692596	0.026564713664815567	0.0016165230399498005	2.5148628572437692	1.4610359428741766	0.3192339061341203	1.7212874669575104	11.692690364708948	16.847559293578286	0.5176668159404193	0.8991228070175447
ID273414	273414	0	1.0	66.30659329156413	65.89785605957219	0.0	150.0	150	1.9959063701871567	1		25480.578907435513	25572.0	17401.0	36163.0	3.3583403E7	3434.7439115986435	-0.9810503208092799	-768.1293261406782	0.007284778276651651	-0.009814530958234455	2.475754103414574	1.6168750919869732	-0.5787230459189424	1.531196884461945	12.514981191170213	14.890690527884857	0.7092680381913854	0.912019397298234
ID290819	290819	0	1.0	63.80218707836097	66.67799824145858	0.0	225.0	225	2.129404199344822	1		25400.23482321547	25629.0	17710.0	33526.0	3.8074952E7	2976.2008283586056	-0.981130262039366	-887.4957789160641	-0.09680096818178216	0.049127975726940394	2.8670485446927008	1.5802845771232008	-1.1093682408489722	1.8142609161648373	14.245119115053948	16.227121395149368	0.6798184998612354	0.9170746634026927
ID240139	240139	0	0.9968549013137817	63.473367028989166	61.98124787264323	0.0	12.0	12	1.3948747701135338	1		25649.02496099842	25991.0	16669.0	32119.0	1.6441025E7	2945.3858919504883	-0.9810471428111114	-901.5168339890065	-0.011358779376687979	-0.008442851836857565	1.4645540772494745	1.3659314962586548	-0.7061020706945671	1.072201703570751	6.112520247567365	9.502471511095624	0.8506619793092638	0.9604182225541456
ID283661	283661	0	1.0	63.90286439538819	66.19603953528677	0.0	194.0	194	1.9378297691589401	1		25451.198067632824	25593.0	16599.0	33729.0	3.1610388E7	3166.8366137225926	-0.9810546360489169	-832.3439183778502	0.04516354124096881	0.017564726978766227	2.299465814175302	1.6642126446006786	0.4377998746595412	1.3817139424073117	11.797259140328318	13.689815331751632	0.7910351896625467	0.943009118541034
ID263182	263182	0	0.9845156073570251	61.786745681268286	67.54720748202593	0.0	106.0	106	1.4491370753798958	1		25276.83717579247	25455.0	18458.0	33572.0	1.7542125E7	2769.515032118902	-0.9810440453215354	-944.6954947669147	0.015878750223934156	0.0024197717981516887	1.5464079379394886	1.3791408137271137	-0.7580401709241519	1.1212835720236116	6.597339116347987	9.784993586308762	0.8658797470742088	0.9625520110957005
ID268814	268814	0	0.991500735282898	63.736065364164524	62.00727631058032	0.0	130.0	130	1.4636807509142948	1		25556.62816901407	25452.0	20269.0	33803.0	1.8145206E7	2666.7480785213043	-0.9810440676957979	-991.9617498959597	-0.012138984641523552	0.007367224050488354	1.5122236751246099	1.4190199735804894	1.326970159222649	1.0656817404119745	6.730426648954423	10.98491144968701	0.7009052915455166	0.9548213081591372
ID281103	281103	0	1.0	63.100055258274196	66.08217777187318	0.0	183.0	183	2.185159949497978	1		25486.302473050087	25494.0	16859.0	35224.0	4.0191899E7	2934.33399217172	-0.9810760816838313	-900.5729686486794	0.02194634094471206	0.04863282843044333	2.917987184037665	1.6104650194470391	0.35452528342452383	1.8118910679845566	15.000866175211995	17.17256661886606	0.6392279866851521	0.8983774551665247
ID245261	245261	0	0.9968083500862122	63.57464706258573	61.89164338419543	0.0	33.0	33	1.4002875757442559	1		25500.858243451465	25869.0	16518.0	31417.0	1.6550057E7	2908.4124060561335	-0.9810726093697637	-908.948358517557	-0.02531941289948332	-0.0013100268496368645	1.4606371181944422	1.3820324620850153	-0.8019070584047409	1.0568761286481212	6.16005150921252	9.710806124118854	0.820887496388599	0.9432314410480355
ID249869	249869	0	1.0	63.70057409119882	61.78952461467126	0.0	52.0	52	1.413193724846805	1		25284.732223903186	25709.0	16964.0	31870.0	1.6713208E7	2978.0540981521226	-0.9809312830567064	-873.5200631700577	-0.006563578172459138	-7.171992992642349E-4	1.4688530498311225	1.384706752475436	-0.9097116434867168	1.0607683158945087	6.2741265371609005	9.772753372856222	0.8255231553535514	0.9530685920577622
ID278539	278539	0	1.0	66.07414811719394	66.87712105839319	0.0	172.0	172	1.98183310542569	1		25481.218027734976	25590.0	16939.0	36120.0	3.3074621E7	3488.7245810230575	-0.981071765262391	-757.1364565873328	0.015057258295865131	-0.013799196974941991	2.412473165817244	1.62809636340839	2.3886962669696286	1.4817754157786922	12.339115523083123	14.308488441589118	0.7573670037167067	0.9328063241106732
ID239646	239646	0	0.9916968941688538	63.496889150920104	61.967324257666014	0.0	10.0	10	1.38889631966047	1		25628.076682316125	25999.0	16636.0	32000.0	1.6376341E7	2915.9607237386567	-0.9809124895028585	-903.327674979616	-0.004588123022151654	-0.004527873742326163	1.445809138396208	1.348698493438537	-0.6141267456281613	1.0720032278749605	6.060235859757694	9.595517219773184	0.8271087450119394	0.9608138658628489
ID255009	255009	0	1.0	63.66376318287223	61.7437665370483	0.0	73.0	73	1.4517448462050122	1		25221.12643678164	25513.0	16426.0	33269.0	1.7553904E7	3061.176564344411	-0.9810179035083588	-851.6062728510631	-0.005724394060939292	-9.797665435688028E-4	1.506122687366899	1.4352734991141947	-0.5991225116300275	1.049362848472037	6.621104747170552	9.939052557436487	0.842268091710231	0.9534565366187544
ID286240	286240	0	1.0	63.57434154420407	66.63647389901062	0.0	205.0	205	1.9684279542481835	1		25551.716848673972	25739.0	16383.0	33492.0	3.2757301E7	3128.1482699705352	-0.9810010517138573	-843.5341401204157	0.07343997727088326	-0.00320402078013386	2.3932939490866545	1.6113831073501326	-0.24316084425239787	1.485242049621799	12.17275610732508	14.830612175699972	0.6954735670363043	0.9212230215827336
ID307744	307744	0	0.9661023020744324	68.85530870569599	70.8310584961904	0.0	297.0	297	1.5852565304914756	1		24834.13373493975	24975.0	17771.0	31745.0	2.0612331E7	2562.826563181724	-0.9810483041445472	-1003.2336896828543	0.016354907808502177	-0.007701060812787377	1.8109193404466821	1.4239540299779654	-0.5634726470435568	1.2717540751471483	7.894942559260802	10.4796381298248	0.9033712519457726	0.9787860931054796
ID306723	306723	0	0.9503474235534668	69.01922463401677	69.86691821744486	0.0	293.0	293	1.5756836378210548	1		24909.619684082634	24968.0	18701.0	32118.0	2.0500617E7	2416.631118111173	-0.9811082004608822	-1070.6075609190543	0.01074712594281157	-0.007029059502909114	1.7594578164299979	1.4201217802416497	-0.43169689532376393	1.2389485471665722	7.7998800359705065	13.055775652126586	0.5750325514380555	0.9106548279689235
ID288297	288297	0	1.0	64.13511933662487	66.02675524197448	0.0	214.0	214	1.9966642613745953	1		25619.433434190596	25709.0	17120.0	34875.0	3.3868891E7	3300.4016057144377	-0.9810767374826175	-804.895855341304	0.017308962588049568	0.02438360854957696	2.55130457787523	1.6112853799810751	-1.4309269883891087	1.5833970875508072	12.52448744349924	15.066278540491275	0.6933584954668663	0.9181184668989536
ID254509	254509	0	1.0	63.58929177027196	61.83285951627418	0.0	71.0	71	1.423328099162954	1		25202.878923766813	25573.0	16852.0	31953.0	1.6860726E7	2996.4617990494876	-0.9810957853116159	-873.0199588388041	-0.0047312342050169496	0.014325872917484574	1.4763843210131558	1.4124426386525917	-0.831281345634526	1.045270286106317	6.364435934286702	9.513487376979299	0.8836703650113302	0.9745269286753998
ID298538	298538	0	1.0	65.06336726716458	69.33286712373395	0.0	258.0	258	2.1308247493356047	1		25289.326449033982	25385.0	17790.0	36147.0	3.7959279E7	2817.088457259845	-0.9811042396422656	-932.2181496388816	0.013255366829822517	-0.054209549673982685	2.663575258964666	1.5564699609325228	0.7971507761405295	1.7112924282643058	14.264131619712016	19.965438787187257	0.4496736950777386	0.848939179632249
ID262699	262699	0	0.9936820864677429	62.18997924947762	66.55131843622367	0.0	104.0	104	1.4605764404187735	1		25314.480113636346	25462.0	18836.0	33001.0	1.7821394E7	2849.786441980449	-0.9809659921901376	-915.6097335171531	0.0023485336907500334	-0.011460530179088952	1.5485858461234605	1.4007837104024528	-0.6346412403883639	1.105513888135195	6.701907891967348	10.19144780327721	0.8108425854367166	0.9578804347826089
ID301108	301108	0	0.95549476146698	65.56992337095726	68.99495118096198	0.0	269.0	269	1.232484854526828	1		25377.040000000008	25130.0	19933.0	31485.0	1.268852E7	2863.837977666448	-0.9807992819228237	-905.2847075332843	-0.010582491011926765	-0.0011614091502943034	1.4028263106056196	1.1070978598018844	-0.15017231084304053	1.2671204249791035	4.772138669173919	8.8698608464733	0.7622357358742368	0.9391955098222634
ID239154	239154	0	0.9936931133270264	63.48727479188263	61.968220081436456	0.0	8.0	8	1.398665933537524	1		25562.483076923105	25965.0	16384.0	31862.0	1.6615614E7	2924.6341028078	-0.981008678800517	-902.9821475933635	-0.006566210188880356	0.0016890361491799554	1.4547111011914857	1.371388427789863	-0.41147902275287085	1.0607578944908453	6.145792130718976	9.148825684562876	0.9226925736695847	0.9810318664643397
ID307253	307253	0	0.9377081990242004	68.49647202421615	70.4736722011915	0.0	295.0	295	1.522950585299803	1		24870.863102998643	24851.0	18272.0	32051.0	1.9075952E7	2360.5132636055487	-0.9810337905192076	-1089.978247784049	0.0019461388279329776	0.016838639667428587	1.7351168485023736	1.2894707405876125	-0.6916329521387611	1.345603893045049	7.286542410202786	12.582078968939033	0.5783976872844676	0.9130434782608698
ID268337	268337	0	0.9690166115760803	64.68589612952194	62.039897252564906	0.0	128.0	128	1.022477496317139	1		26686.095652173928	25569.0	21382.0	36258.0	9206703.0	3613.7486841049936	-0.9799571861716355	-722.1135544749492	0.006227246751391567	0.007805622654414676	1.1015680129131447	0.9699326826932957	1.6770198893051076	1.1357159445893974	3.284410179680443	7.243001268014044	0.78673800663571	0.9401360544217665
ID249397	249397	0	1.0	63.68859669074446	61.79302794001881	0.0	50.0	50	1.429162522388449	1		25293.18168389957	25654.0	16548.0	32310.0	1.7123484E7	2976.5538755981847	-0.9809442810282446	-874.8603051472062	-0.011218806262227963	-0.0030776487733152947	1.4892912728786138	1.41007189636547	2.1962468865312035	1.056181090281521	6.416720322096377	10.291615894055434	0.7613000119993614	0.9297520661157027
ID278067	278067	0	1.0	66.17613994251734	66.87831776290895	0.0	170.0	170	1.9680436082610666	1		25457.107198748072	25628.0	17315.0	35906.0	3.2534183E7	3520.3477394968013	-0.9810714645234069	-749.6130049783451	-0.0017075222609612285	-0.024339803012007083	2.4146403437214166	1.6087882133034535	2.4903422135700577	1.5009062869519927	12.168002981160546	14.195597236086588	0.758790410634398	0.9326047358834252
ID295996	295996	0	1.0	65.42709249126331	68.17890810042248	0.0	247.0	247	1.8190269197973776	1		25713.449725776965	25446.0	18792.0	40717.0	2.8130514E7	3666.302486677781	-0.9807643663892148	-715.1880184531211	0.015077719435503225	-0.038184010499823395	2.1883773571483696	1.5202734564502969	0.3185582094828554	1.4394629781000292	10.395086921796125	15.285072326263561	0.5591173808576118	0.8955773955773944
ID290367	290367	0	1.0	63.84956914232387	66.49615094165874	0.0	223.0	223	2.100071176464011	1		25450.10920329662	25614.0	17545.0	34493.0	3.7055359E7	3099.6648941631865	-0.9811394865622382	-854.244407739873	0.021344985677056363	0.015038610441311946	2.7960184808246593	1.5684131915243045	1.9242069337859513	1.7827052819590696	13.85536276956365	15.736557849134192	0.7030857244651586	0.9120775969962448
ID272952	272952	0	1.0	66.26436004485996	64.93659526280359	0.0	148.0	148	2.152020477432267	1		25499.679503916424	25624.0	16784.0	36064.0	3.9065509E7	3300.354162619135	-0.9810388507223996	-799.5133503582398	0.056944606939188805	-0.004378520457945806	2.8833423842424053	1.5845013626579552	2.419619540843799	1.8197159385244592	14.549319189582985	17.20952923817022	0.617325980371824	0.8882762623331402
ID280644	280644	0	1.0	63.62456702377966	65.77558776176798	0.0	181.0	181	2.1576375061772795	1		25482.675535366627	25653.0	16542.0	34713.0	3.9268803E7	3161.837241653385	-0.9810585179034369	-834.8654039657134	0.039270648332561185	-0.036584322672695534	2.8781839179592152	1.5378387722130755	0.11481433128144276	1.8715771574787867	14.625369208215238	17.235551320280564	0.6186803785385694	0.8947368421052626
ID283205	283205	0	1.0	63.74798369745414	66.1548114034578	0.0	192.0	192	1.9684279542481835	1		25370.535101404093	25501.0	16007.0	33383.0	3.2525026E7	3232.5321490118763	-0.9810531065449146	-812.776754854216	0.025127846304627784	-0.02241184341111171	2.3671299873625284	1.64768626243441	0.4269653648598606	1.4366387833234469	12.17275610732508	14.764130091251321	0.7017510290255402	0.9248826291079819
ID262209	262209	0	0.9905226826667786	62.16826998310743	66.42795248371773	0.0	102.0	102	1.4631638232093482	1		25339.68749999996	25504.0	18678.0	33282.0	1.783914E7	2810.4893605189686	-0.9811374713681936	-937.9490660136402	1.2327436679293133E-4	0.0017999161795154478	1.5659777178483123	1.4044463085036452	-0.6239657278546016	1.1150143002025967	6.725673522789929	10.036037163995239	0.8391143038438824	0.9515803631472771
ID265793	265793	0	1.0	63.150104977759085	64.02783492969408	0.0	117.0	117	1.4626467128121348	1		25497.541725601117	25514.0	18051.0	34417.0	1.8026762E7	2836.412765464393	-0.9810261455403289	-929.5738384004461	0.007718993329123164	-1.9691729817299436E-4	1.5225972200739892	1.4263361991946788	-0.42328961653719266	1.0674883109141171	6.7209203966253845	10.107529533182731	0.8267012183584082	0.9619047619047616
ID275521	275521	0	1.0	66.42932619052199	67.13380831840892	0.0	159.0	159	2.000449410291347	1		25476.77836611195	25549.0	17366.0	36068.0	3.3680301E7	3441.0468681598954	-0.9810501031817089	-766.5990115595787	-0.009549797118607406	-0.036574819337254365	2.5161832256824828	1.6405788884180244	-0.6891911850085639	1.533716691983514	12.572018705144389	14.808745051977276	0.7204077393769416	0.9277446509996496
ID248901	248901	0	1.0	63.67538695152552	61.83056200228726	0.0	48.0	48	1.4318066736266932	1		25327.57669616518	25750.0	16847.0	32079.0	1.7172097E7	2960.5262774972207	-0.9810599108566987	-886.2744416905862	-0.007824179757805977	0.007023998483517035	1.4741429925017449	1.4148499184059908	-0.7945886377409214	1.0419076775030354	6.440485952918957	10.238616247906775	0.7720509651418925	0.9475524475524482
ID244804	244804	0	0.9936743974685669	63.55922437586611	61.85906479739712	0.0	31.0	31	1.4035252392010598	1		25523.8064516129	25862.0	16466.0	31462.0	1.6615998E7	2882.0287719732078	-0.9809841298014705	-913.7405604173563	-0.012677854541247471	0.002329275923783345	1.464074070699206	1.3700998595623004	-0.9023752866203518	1.0685893152101533	6.188570266199619	9.61619392664587	0.840995678860961	0.9594694178334565
ID285763	285763	0	1.0	63.556818551637434	66.60529098447373	0.0	203.0	203	1.967659187199043	1		25494.12870514819	25652.0	16224.0	33873.0	3.2683473E7	3124.3990902362666	-0.9809926452649284	-842.2630299326973	0.03485518517484558	0.005670695070062005	2.364272900100374	1.672719941450252	-0.1779490684213282	1.4134302111867836	12.163249854996042	14.481659962210827	0.7288242266811957	0.9214980194454446
ID248399	248399	0	1.0	63.658495789431846	61.78775866070322	0.0	46.0	46	1.4418102248778708	1		25366.17997097244	25719.0	16705.0	32693.0	1.7477298E7	2998.82087624385	-0.9810260557413046	-874.6966463852864	-0.009011956971904378	-0.004535372694229545	1.4743637787518795	1.426758129579688	1.946373835295161	1.0333663065835943	6.530795350044759	9.6613693978797	0.8792220352639287	0.968970380818054
ID306248	306248	0	0.943591833114624	69.10575067729451	70.19416669847574	0.0	291.0	291	1.5583042426795222	1		24890.184538653364	24994.0	18016.0	31926.0	1.9961928E7	2420.0092649218223	-0.9811030803240829	-1067.9839001008152	0.030689324640902908	0.004342678009529464	1.7570246552036184	1.393919255309379	-0.40613346539848977	1.260492419852288	7.628767494047932	11.349766236024731	0.7442012744776106	0.9419014084507047
ID254035	254035	0	1.0	63.62777119048903	61.76275104891786	0.0	69.0	69	1.445478292435236	1		25223.892441860466	25540.0	16850.0	33103.0	1.7354038E7	3018.0596483197855	-0.9809356202719143	-860.0666505819198	-0.004634700767020027	0.001991892778766572	1.4843485428472936	1.4285620516088635	-0.9631669446073161	1.0390508001914252	6.5640672331963685	9.74517943344813	0.8685667596764522	0.961029923451636
ID295504	295504	0	1.0	65.97565980083621	68.30563364289148	0.0	245.0	245	1.852814678514816	1		25831.23893805309	25214.0	17574.0	40222.0	2.91893E7	4098.89692796947	-0.9806202227381643	-637.7644373245246	0.005023214764601668	0.00197243812836127	2.323306248478448	1.3942253303942704	0.5336312241373801	1.6663778786901287	10.78484326728642	17.523714456710394	0.4413380444036242	0.8873680093859982
ID303185	303185	0	1.0	65.41997044764707	69.08080766687104	0.0	278.0	278	1.6023436214526112	1		24977.212264150963	25163.0	18073.0	32521.0	2.1180676E7	2735.5077307895704	-0.9810857366214703	-947.2258541129567	-0.012405270585670886	0.008470571388794878	1.7021364732519213	1.5414351297293691	0.5699572959747209	1.1042543668709346	8.06605510118339	10.781968463090626	0.8719165759384017	0.9669515669515673
ID244309	244309	0	0.9968201518058777	63.59342095219076	61.82951107879078	0.0	29.0	29	1.3937896865030948	1		25463.110591900302	25910.0	16666.0	31264.0	1.6347317E7	2915.6819164086387	-0.9810791763424103	-905.6602951813488	-6.88193285631974E-4	1.248506720663546E-4	1.453115321920385	1.3485544171126356	-0.9939542046015859	1.0775355473097057	6.103013995238332	9.650046863477279	0.8235602657300813	0.9603590127150338
ID247893	247893	0	1.0	63.61919241444635	61.79636715400356	0.0	44.0	44	1.42704367389577	1		25367.093889716845	25759.0	16853.0	32206.0	1.702132E7	3009.2137092416638	-0.9810343147666032	-872.0940838584443	-0.0064104975978096475	7.943889080443481E-5	1.4984606802179603	1.392734712430824	-1.0508014184830794	1.0759124956414754	6.397707817438311	9.68076744264284	0.8578565889899478	0.9634931997136724
ID287826	287826	0	1.0	63.530626941381094	65.9874263077595	0.0	212.0	212	2.051602868191565	1		25645.46728971962	25696.0	16719.0	34957.0	3.5672845E7	3220.8934879346634	-0.9810583263827864	-824.7849508750842	-0.011871448434702541	-0.021191748588162373	2.65725315499952	1.6172905583800148	0.9661630860746611	1.6430276806050241	13.223196989683048	15.530424547637368	0.6889372637648483	0.9163372859025027
ID267871	267871	0	1.0	64.69004034527946	61.82568480707608	0.0	126.0	126	1.4491370753798964	1		25502.908045977005	25616.0	17181.0	34681.0	1.7750024E7	3074.1717813376317	-0.9810620175643929	-859.5167045747155	-0.005584060573646199	-0.009169750993406268	1.4801197823538788	1.4358104719707756	-0.5420521845156774	1.0308601387495695	6.597339116347992	10.12530649385944	0.8086532118590318	0.9559228650137741
ID280159	280159	0	1.0	64.5228467221664	66.02650667281948	0.0	179.0	179	2.0677632550423684	1		25504.97602256701	25564.0	16245.0	34546.0	3.6166056E7	3249.426096137413	-0.9810569051572892	-813.0018175759108	0.105575577657319	-0.040131581379472585	2.581577382455043	1.655997354177273	2.9583810358639298	1.5589260308556552	13.432334540921776	15.565728336176466	0.6966625587061506	0.9357615894039738
ID285272	285272	0	1.0	63.685680954792865	66.51200675772922	0.0	201.0	201	1.951832735657077	1		25484.907936507923	25712.0	16789.0	33945.0	3.2110984E7	3124.8477091178715	-0.9810182203368218	-842.9937480137181	0.025476382496298886	-0.0017317761122817928	2.330932453314011	1.6515282966095348	3.042445553255898	1.4113790590807573	11.968371682250904	13.986426973099391	0.7688318524569766	0.9270986745213556
ID300633	300633	0	0.9694951772689819	66.459523077081	68.47893287219712	0.0	267.0	267	1.6461239272192179	1		25085.654403567452	25161.0	19608.0	32487.0	2.2501832E7	2326.272572447748	-0.98117453417205	-1124.0752010267772	-0.007047414198311105	-0.014211096885138023	1.6781753979641112	1.6182584005296055	-1.343364686574952	1.0370256056850358	8.51284896064786	12.784475090089902	0.6545140736979626	0.9481206987824244
ID277594	277594	0	1.0	66.15400897225413	66.82454263216361	0.0	168.0	168	1.9799236405778406	1		25442.924265842386	25565.0	17141.0	35816.0	3.2923144E7	3520.483132159429	-0.9810453055140923	-748.1127013291821	0.04786975030331716	-0.014283727525732284	2.419858267204301	1.6419895620163174	2.441168133748812	1.4737354750494165	12.315349892260539	14.094428334357088	0.779043462969194	0.9387681159420294
ID305765	305765	0	0.9549503326416016	69.96937653120169	70.06748668089213	0.0	289.0	289	1.5549023581607575	1		24867.090225563923	25030.0	18877.0	31707.0	1.9843938E7	2345.1221774101405	-0.9811727367326234	-1105.2175402597677	0.005704419456395726	-0.0034338330854724606	1.6804578648812558	1.4539935995865505	2.631707946816782	1.1557532752270034	7.595495610896306	10.62292403389925	0.8458197651995863	0.9540298507462684
ID238688	238688	0	1.0	63.51286742263119	61.97720432626977	0.0	6.0	6	1.394874770113534	1		25580.451863354032	25966.0	16196.0	31889.0	1.6473811E7	2962.067582475726	-0.9810294067729936	-893.1910406646244	-0.009236989374709396	-0.0033953817393371265	1.4651424061791931	1.3677525048376078	2.6384695044901756	1.0712043304597336	6.112520247567366	10.121744856464238	0.7497550565675144	0.9532987398072645
ID265312	265312	0	1.0	63.48619427438537	64.48974052031407	0.0	115.0	115	1.5044596054638912	1		25474.762982689736	25449.0	18667.0	33920.0	1.9131547E7	2621.511220094476	-0.9810257792015626	-1004.8584678572677	-0.0027089264630793934	0.013061571576257057	1.5197747620725748	1.500375785871859	-0.5567912118379965	1.0129294116736516	7.110676742115673	10.14304129400618	0.868529177010692	0.9720597790773233
ID243813	243813	0	0.9944629669189453	63.63513222103034	61.81672464758627	0.0	27.0	27	1.4056795386104788	1		25460.8619631902	25787.0	16627.0	31337.0	1.6600482E7	2901.1910556860025	-0.9810168792184584	-907.0592092617653	-0.004281187255237724	-0.0028098303640266423	1.487693557339856	1.3419636837920395	-1.020082029399238	1.1085944987244527	6.207582770857682	9.412515798349354	0.8804829424137298	0.9717261904761907
ID253547	253547	0	1.0	63.68354767192416	61.72374139736511	0.0	67.0	67	1.4512236669219434	1		25216.434285714302	25529.0	16797.0	33209.0	1.7651504E7	3053.8872313352776	-0.9810473613999221	-854.8323865998765	-0.002160768027096634	3.224147323060172E-4	1.4790731669313748	1.4352824977177618	-1.3694508460812382	1.0305101394904796	6.61635162100604	9.919744073189179	0.8449431825820075	0.9639889196675901
ID270452	270452	0	1.0	65.350417953831	63.15834980397417	0.0	137.0	137	2.1660357377535506	1		25484.773402194944	25632.0	16715.0	35111.0	3.9475914E7	3099.446792085082	-0.9810744485556435	-852.4717760593567	0.07599875691056263	0.019542342141635843	3.1743662554062433	1.4028171509280156	0.4434049086338201	2.2628510446327823	14.739444236163608	20.90296600023032	0.4239114469804086	0.8392422192151554
ID247414	247414	0	1.0	63.633059661525515	61.7367905850115	0.0	42.0	42	1.4517448462050129	1		25392.924285714274	25702.0	16839.0	33262.0	1.7775047E7	3018.3982993067234	-0.980938108839049	-865.8482576261624	-0.0026784983099632626	2.8637724580011603E-4	1.4878876772590035	1.4361438494207028	-0.6377607330860415	1.0360296970663299	6.621104747170558	9.937637021802757	0.8425080572892245	0.9620165745856357
ID305265	305265	0	1.0	70.68440691814973	69.97838042109714	0.0	287.0	287	1.587640734772227	1		24900.309352517983	25046.0	17379.0	32513.0	2.0766858E7	2838.0232549122343	-0.9812205551020665	-916.8592591721743	0.013444677481394048	0.0032661331486238164	1.721334688994453	1.4853278543698174	0.38779022836388455	1.1588920815901393	7.918708190083396	11.346317282458982	0.772955257761887	0.96189376443418
ID261754	261754	0	0.982323944568634	62.25085112166286	65.85417196218275	0.0	100.0	100	1.4307495995264345	1		25350.395555555573	25397.0	18518.0	34425.0	1.7111517E7	2624.986482199663	-0.9810759701554631	-1001.3287341272796	-0.010538311468446845	-0.0020939495620737668	1.5005357871024612	1.3810142928178553	-0.7739616913906964	1.0865461674844301	6.430979700589942	9.740014373241449	0.8518591786676704	0.9568599717114575
ID243320	243320	0	1.0	63.57058041856358	61.864622887735706	0.0	25.0	25	1.3899852232535734	1		25427.743749999976	25757.0	16374.0	31090.0	1.6273756E7	2920.3502367760925	-0.981123062469349	-905.0963807207044	0.004866930769601614	-4.3282667250788974E-5	1.463146936571441	1.3577442017692714	-0.8692712338142043	1.0776307751230458	6.069742112086724	9.641327784862149	0.8205525642463672	0.9558383233532934
ID275066	275066	0	1.0	66.40755517793711	67.20541529871623	0.0	157.0	157	1.9848844284110811	1		25460.27	25549.0	16760.0	35952.0	3.3098351E7	3468.581883189818	-0.9810515807801999	-760.0810525480576	0.0312786529701499	-0.030854611999016988	2.5464452648591007	1.564471936538413	2.4149631176387145	1.627670784874176	12.37714053239924	14.7959041004415	0.7104723331223204	0.9211177927131241
ID287354	287354	0	1.0	63.51778479196479	66.64183485920353	0.0	210.0	210	1.958796680325598	1		25615.589905362773	25811.0	16458.0	33856.0	3.2480568E7	3154.7990487015304	-0.9810446582809876	-840.4653540909663	0.008626595196235654	0.0049108404350214595	2.341855008025332	1.6633184892512631	-0.1355119198931246	1.4079414274289164	12.053927953212185	13.975722556073324	0.7755144857112065	0.9258853596202993
ID238211	238211	0	0.9937586784362793	63.56407004415889	61.9857901766536	0.0	4.0	4	1.3965008146952929	1		25628.941448382113	26031.0	16534.0	31829.0	1.6633183E7	2943.71151144534	-0.9809081468751764	-894.6345686711103	-0.01715203497044833	-0.0037989415614426304	1.5036339586542276	1.332333417078773	-0.8680934418078106	1.128571826976345	6.1267796260609115	9.530187054696444	0.8476943211434731	0.9484915378955115
ID291972	291972	0	1.0	64.16998201084293	66.78438120948039	0.0	230.0	230	2.0776176234358896	1		25358.905462184895	25454.0	17889.0	33297.0	3.6212517E7	2861.1544675781242	-0.9810714861731776	-918.7626509611638	0.014465061085447825	0.014558263214689698	2.858330914778093	1.541227019009397	-1.3936546401674483	1.8545813689505954	13.560668947363666	16.20858356354267	0.6486357017018364	0.9065776930409902
ID253057	253057	0	1.0	63.60186957370669	61.840069886587116	0.0	65.0	65	1.4153333077901344	1		25190.078787878763	25568.0	17000.0	31645.0	1.6625452E7	2966.4085912176897	-0.9810607780621219	-879.7561901268756	-0.014124204632655707	0.005190762961127595	1.4441131282785535	1.414402767616303	-0.8176642646183352	1.0210055871937536	6.293139041818963	9.756301498631869	0.8308196613970305	0.9470672389127328
ID282752	282752	0	1.0	63.19835246835909	65.7951895377736	0.0	190.0	190	2.1558837567968934	1		25382.847854356296	25499.0	17065.0	34185.0	3.903882E7	2951.7503837842405	-0.9810295101618743	-889.3940923958444	0.052315937334254374	0.07496763150856667	2.887534862826113	1.4888797524211408	0.5634338703653607	1.9394009879780754	14.601603577392652	19.72386337861026	0.47165717585346006	0.849557522123894
ID261254	261254	0	1.0	63.388837042418764	65.29373034361481	0.0	98.0	98	1.4323349181285703	1		25397.255539143276	25485.0	16581.0	34393.0	1.7193942E7	2978.111450537417	-0.9810651332484326	-883.7133707698762	0.024948846250541907	0.008738186133866139	1.4789721270257516	1.457575818954969	-1.5118047968542137	1.014679379139346	6.445239079083468	9.207197634349741	0.9554192003935376	0.9919531821506946
ID289921	289921	0	1.0	64.06151542883251	66.29930159992922	0.0	221.0	221	2.0349424590370777	1		25482.509461426493	25586.0	17695.0	34787.0	3.5012968E7	3191.4037856972454	-0.9810494972525168	-826.7241369018849	0.014381317144255957	0.015325808122934133	2.6062798786524533	1.578787049253751	1.842070448183385	1.6508115390763876	13.00930631227985	14.877689331786025	0.738572328166472	0.9212386401884892
ID267405	267405	0	1.0	64.40721010831001	62.182435091747735	0.0	124.0	124	1.4887903566220486	1		25449.15374149663	25452.0	18909.0	34018.0	1.8705128E7	2576.5137540546352	-0.9811547470072752	-1028.5050137201376	-0.0048477814542429295	0.01575847688010779	1.5234827599962109	1.4517923400772028	-0.20216379002704596	1.049380629680961	6.963329831015716	11.07868303269994	0.7129360187438735	0.9337157425111535
ID284813	284813	0	1.0	63.66412425480255	66.49017359348655	0.0	199.0	199	1.9568647371784194	1		25482.770504731878	25657.0	16629.0	33934.0	3.2312153E7	3101.3945271118655	-0.9810609470488861	-851.2504458833562	0.06103988806220423	0.02368874038698397	2.3713881665893797	1.6657155914752875	-0.052153617854159534	1.4236452961871442	12.030162322389613	14.04121626105113	0.7667819739379199	0.9336038362227965
ID264847	264847	0	1.0	64.16203847209209	64.53419668094693	0.0	113.0	113	1.4913287904459631	1		25411.29769959408	25462.0	18922.0	34484.0	1.8778949E7	2639.4480952082044	-0.9810916302553694	-999.0775457816973	0.0012953959873456384	-0.012817561315649253	1.5427188709070385	1.478587289417378	1.4740022943547106	1.0433735511921862	6.987095461838267	10.434109510549526	0.8064840076311411	0.9582790091264655
ID272520	272520	0	1.0	65.74054837046958	64.59027807093652	0.0	146.0	146	2.1396818194750944	1		25462.412856196206	25547.0	16853.0	34204.0	3.8422781E7	3102.8219888177364	-0.9811431602100045	-853.9573093513537	0.07837139742035887	-0.05298681106970209	2.919800650219195	1.4692488725856903	2.488697287422196	1.9872743853672108	14.382959773824924	18.086758619596072	0.5525055494797322	0.8819586126493736
ID279688	279688	0	1.0	65.90152262320096	66.32865230515391	0.0	177.0	177	1.9280456524749308	1		25559.248169243237	25753.0	17270.0	35326.0	3.1412316E7	3453.6616445646655	-0.9810684795569377	-767.0295770306245	0.012933257996016955	-0.029740907899054488	2.2338238852688796	1.6662911299824894	3.0705557181712035	1.3405963970367858	11.67843098621541	14.147320701229404	0.7332396907612813	0.9428242517267843
ID242830	242830	0	1.0	63.62020169407703	61.861530544904966	0.0	23.0	23	1.4174696611687825	1		25484.23909774433	25872.0	17092.0	31639.0	1.6947019E7	2943.870777069455	-0.9810120543193893	-894.4978220381577	-7.495202971500711E-4	0.0029723254094512373	1.4672151554862518	1.390629600138097	-0.8744967203639592	1.0550725767239164	6.312151546477034	9.700708599754874	0.8429083639216702	0.947218259629102
ID260755	260755	0	1.0	62.93920171861539	64.39729747497857	0.0	96.0	96	1.456427067147138	1		25387.138176638135	25468.0	16865.0	34204.0	1.7821771E7	3212.8238053136115	-0.9810714284088299	-819.1050801004965	0.002191545881204464	7.930924112479016E-4	1.4963369982813532	1.4374268526792957	-0.3535451517086631	1.0409830562802218	6.6638828826511975	9.782743830466918	0.8750157236724361	0.9675638371290546
ID260241	260241	0	0.9905939698219299	63.231556356979574	63.584858483592235	0.0	94.0	94	1.0437127358041822	1		26319.806094182837	25321.0	20740.0	38907.0	9501450.0	4355.930250955012	-0.9801179407586272	-595.7289964330608	-0.0049979092971828565	-0.0070067813308669555	1.1718140100773216	0.9516768685698989	1.559491873231052	1.2313150069920544	3.4222508384514105	7.165287216464417	0.8376343823920035	0.9612817089452602
ID299670	299670	0	1.0	66.47957209723609	70.22978573493184	0.0	263.0	263	1.5928734225420993	1		25144.633651551325	25267.0	16285.0	32692.0	2.1071203E7	2950.3916894716695	-0.9810910669231238	-884.3779964199751	3.990996888912979E-4	-0.008660495308496342	1.6407960494742946	1.56428746270773	-1.3841857898019096	1.0489095441793868	7.970992577893064	11.245705527151308	0.7920431720971992	0.9604810996563574
ID277148	277148	0	1.0	66.17762253655218	66.82182354642092	0.0	166.0	166	1.9749503920071605	1		25478.313421256782	25629.0	17197.0	36470.0	3.2841546E7	3518.237319742126	-0.9810272109742763	-748.9027348955746	0.007009079176380597	-0.009029861374909959	2.413201471617588	1.6174247733192946	2.4621192370902376	1.4920022936616661	12.253559252121837	14.523350140680845	0.7300262953218403	0.9306859205776178
ID302750	302750	0	1.0	64.96713099922366	69.89898113315539	0.0	276.0	276	1.5534421271063044	1		24985.24155193994	25112.0	16965.0	32326.0	1.9963208E7	2788.9154062706775	-0.9810410439517436	-927.1520531288951	0.008485103570911484	0.008983731531165289	1.6463932792352818	1.4986247971314037	0.05726256058394483	1.0986027205653672	7.581236232402782	10.86869283209308	0.8064830859037907	0.9562350119904082
ID252568	252568	0	1.0	63.6296232505195	61.77473792322194	0.0	63.0	63	1.4286331048772705	1		25203.890207715107	25592.0	16849.0	32004.0	1.6987422E7	3006.329562464937	-0.9809960235381374	-865.5332384400166	-0.008983558599503482	0.0033037476059376595	1.475779405909202	1.404085955431362	-0.8553782451134558	1.0510605851447423	6.41196719593186	9.972964827730477	0.8101260195964446	0.942697414395528
ID294553	294553	0	0.9937419295310974	67.77838016445598	68.59076085184789	0.0	241.0	241	1.5718381564618635	1		25609.895960832335	25364.0	19745.0	41003.0	2.0923285E7	3775.9803905086333	-0.9808017023644536	-692.9893657433604	0.06179932879354282	-0.07008978412081432	1.5799166039542392	1.512949221168534	0.7586917562609823	1.044262809252767	7.7618550266543505	16.411981788125562	0.36212068910625045	0.8653948065712755
ID246941	246941	0	1.0	63.623951857859005	61.811495395346256	0.0	40.0	40	1.409978262830928	1		25399.486280487836	25802.0	16888.0	31977.0	1.6662063E7	3013.8929905672017	-0.9809499454752154	-867.9160594440311	0.0073368539066451825	0.005631403459546947	1.4752798310742687	1.3833001976826351	-1.0562168060580548	1.066492893983332	6.245607780173806	9.865373078279303	0.8064130443442463	0.9480519480519483
ID252066	252066	0	1.0	63.681131055898646	61.7251370616972	0.0	61.0	61	1.4349732237685133	1		25227.06314243761	25591.0	16539.0	33306.0	1.717963E7	3071.4985268462897	-0.9809948266007726	-847.8934088028893	-0.0060162075497977065	-7.386476483473106E-4	1.4596722643661946	1.4280559501851224	-1.2268383605244986	1.0221394085973827	6.469004709906048	9.807803121497349	0.8450917316367059	0.9564300773014758
ID259238	259238	0	0.9611559510231018	63.13628586359402	63.467365369693326	0.0	90.0	90	1.0371690177805415	1		26400.207865168526	24940.0	20268.0	40187.0	9398474.0	4882.657871968763	-0.9799228255126762	-527.8011451926725	0.007184456004775364	-0.006322255218128851	1.1428851796674069	0.9627390656795083	-1.0759852020046297	1.1871183173197093	3.37947270297077	6.808075119287333	0.9162418588535272	0.9806896551724141
ID237732	237732	0	0.9951586127281189	63.58220151010846	61.94916340807034	0.0	2.0	2	1.4056795386104788	1		25656.311349693246	26029.0	16573.0	31603.0	1.6727915E7	2907.2559276528305	-0.9809181841151176	-907.3065217688518	9.309618917204047E-4	0.009316879321721672	1.4824144643145742	1.3634153275594925	-0.6737809190502372	1.0872801811375332	6.207582770857682	10.097837690200338	0.7650249721110918	0.9518950437317788
ID264365	264365	0	0.9968605637550354	63.938072453827125	65.13475993723613	0.0	111.0	111	1.5224537819640236	1		25379.668848167552	25346.0	19700.0	34681.0	1.9390067E7	2627.5085277113853	-0.9810750972350684	-1001.4756814138314	-0.0026520492084661554	5.692852415065011E-4	1.5307976897473843	1.5267997696263613	1.09509602005235	1.002618496675567	7.281789284038239	10.879528228100458	0.7730860643867736	0.9533291848164277
ID274605	274605	0	1.0	66.49501435504136	67.34985014948	0.0	155.0	155	1.9898328487032666	1		25460.056661562023	25542.0	16991.0	36232.0	3.3250834E7	3482.290496024523	-0.9811271933331155	-760.1743053136747	0.016054896780796534	-0.011954604976463478	2.493069126054284	1.5733585575866018	2.4506663755914486	1.5845524302346186	12.438931172537938	14.639882511564277	0.7293193663122065	0.9185679185679185
ID282281	282281	0	1.0	62.99183670423061	65.68963611446598	0.0	188.0	188	2.2208720309662597	1		25423.46940024483	25435.0	17138.0	36000.0	4.1541949E7	2896.8313769209194	-0.981052152826024	-908.8115079695956	0.08054952679563254	0.057566147286770675	3.0499284306447616	1.4886145948290104	0.5716634562316351	2.048836845506739	15.495191296321622	21.516074872110554	0.4206110833971925	0.8449974079834104
ID242349	242349	0	1.0	63.63623957386196	61.78222331175925	0.0	21.0	21	1.440760490319431	1		25557.725547445258	25912.0	16746.0	32986.0	1.7507042E7	3032.390540877269	-0.9809176534890606	-866.498544022871	-0.00509648167273347	-0.0032024405053884923	1.4928642493162803	1.4251445965647764	-0.7280579710215276	1.0475177416486283	6.521289097715725	9.703238978575676	0.8703819223633772	0.966197183098592
ID251564	251564	0	1.0	63.68518984026869	61.776815820085424	0.0	59.0	59	1.4233280991629542	1		25256.363772455097	25709.0	16597.0	32280.0	1.6871251E7	3029.0590145535502	-0.98096245963666	-859.27986574722	-0.007646598415701149	-0.004153315730834426	1.4764070150797646	1.3902299405512797	-1.038585090144587	1.0619876410475755	6.364435934286704	10.042681509859895	0.7929949168654309	0.9489723600283496
ID297141	297141	0	0.9824627637863159	65.18931398569586	68.24944156056169	0.0	252.0	252	2.174401532925379	1		25343.02754644461	25379.0	18523.0	35184.0	3.9560466E7	2783.775811575442	-0.9811336330024129	-946.878203671483	0.03950065048189443	0.04993727444076366	2.9005678702809434	1.4688686002033404	0.8978850510485119	1.9746952653759553	14.853519264112016	19.956091611037383	0.46869276538897053	0.8601706578585193
ID284343	284343	0	1.0	63.76590520901846	66.45130680933497	0.0	197.0	197	1.9514451211689618	1		25414.170906200332	25599.0	16653.0	34022.0	3.1971027E7	3139.7025605713866	-0.9810367446574775	-837.5096424657346	0.047777911319157526	0.010517797079106578	2.314745128281815	1.664703960081811	0.054181513885487725	1.3904845448725056	11.963618556086388	14.131522972027799	0.7528257821641313	0.9322222222222226
ID291511	291511	0	0.9944904446601868	62.796647285105806	68.19537041341007	0.0	228.0	228	1.6575729727450081	1		25323.372246696035	25476.0	18012.0	33350.0	2.2993622E7	2893.6199053709915	-0.9810620490714795	-906.7207207698236	0.020512432411392414	-0.0036338571381634237	1.7502547649845182	1.6012264634154407	0.518200897699036	1.0930713456054166	8.631677114760745	11.305561674814305	0.848634656116798	0.9700854700854701
ID286897	286897	0	1.0	63.47496874367486	66.69954759301822	0.0	208.0	208	1.9688122252043563	1		25591.880281690133	25765.0	16361.0	33692.0	3.2706423E7	3159.0565831344143	-0.980989462346818	-836.0740208615291	0.06424854473149882	-0.008244427049275629	2.437234264535965	1.6793645928760228	-0.2530005830236736	1.451283583609465	12.177509233489582	14.200973044486279	0.7588083922168678	0.9432989690721651
ID246453	246453	0	1.0	63.62390779392933	61.844857575995825	0.0	38.0	38	1.4024468485391892	1		25389.78101071974	25707.0	17061.0	31250.0	1.6579527E7	2950.09952823799	-0.9809027510003306	-884.1122833499952	0.008212958835716884	-1.344953157057253E-4	1.44118288675334	1.392980437270122	-1.021322709584707	1.0346038237103188	6.179064013870587	9.437648976556732	0.8717760188451751	0.9672619047619049
ID258741	258741	0	0.9431200623512268	63.69996727956023	62.560562526517025	0.0	88.0	88	1.1015441765323224	1		26215.320895522374	25400.0	21373.0	35428.0	1.0538559E7	3255.082680343392	-0.9799784065908008	-788.3898387880712	0.05103900567067584	0.0015191848439430064	1.4435796821814344	0.9207996556302155	0.1627865824275494	1.5677456799149396	3.8120071839416916	10.773709233717119	0.41269867412230427	0.7733847637415618
ID241851	241851	0	1.0	63.61539818878053	61.8934698253518	0.0	19.0	19	1.436553881369555	1		25595.49487554906	25969.0	17167.0	31939.0	1.7481723E7	2951.5290020180646	-0.9809460893888174	-892.9095917055706	-0.009452286984621727	-0.009437223062146767	1.5052538849864063	1.402206069769415	-0.7283927644454912	1.0734897797396763	6.483264088399598	9.958939670731121	0.8214428872192971	0.9525139664804472
ID279228	279228	0	1.0	66.03653955937651	66.64022903911429	0.0	175.0	175	1.9672746910180978	1		25536.255086071982	25663.0	17088.0	36761.0	3.2635334E7	3471.293373411821	-0.9810698319708034	-762.5026138150984	0.024024439548361372	-0.02690445383040895	2.365011310093994	1.646606883550685	2.7270072232099927	1.4362938317093434	12.158496728831519	14.272304835198645	0.7500695243875684	0.9345999269272938
ID274111	274111	0	1.0	66.33216984503967	67.05122930089605	0.0	153.0	153	1.981069540340354	1		25482.202932098764	25596.0	17271.0	36815.0	3.3024935E7	3527.9669553899503	-0.9810932562543616	-749.6111011467094	-0.004712231872689393	0.00634382685877379	2.465630301901887	1.5961609971746402	-0.7116195085682325	1.5447253167232453	12.329609270754078	14.525252478416183	0.7343647086398848	0.9334292911119111
ID304313	304313	0	1.0	68.19737951150168	69.41147700802796	0.0	283.0	283	1.5843018441474432	1		25095.271739130443	24968.0	16208.0	37765.0	2.0778885E7	3460.179729495211	-0.9809725712113401	-747.8250347906124	0.013622538932202851	-0.0032564511835179266	1.7015159190706022	1.501934541117136	-1.1906345447051878	1.1328828737136691	7.885436306931791	12.485842306992314	0.6356234350133124	0.9160684704583107
ID237250	237250	0	0.9937611818313599	63.64633045967721	61.93511461768877	0.0	0.0	0	1.387806561689888	1		25659.926216640506	26054.0	16972.0	31334.0	1.6345373E7	2941.8240142318123	-0.981010047085591	-901.1939706742612	6.857624893975098E-4	0.012677306072906453	1.4710982643035886	1.345400472242409	-0.9987199002629737	1.0934277894608406	6.050729607428659	9.252618523871897	0.8881540402881412	0.9658573596358118
ID258241	258241	0	0.9968619346618652	63.338744372113425	63.330195174279005	0.0	86.0	86	1.5034536143079653	1		25091.81927710842	24972.0	20204.0	35264.0	1.8743589E7	2939.9302568286607	-0.98107886432366	-885.0785964017966	0.008885165182565347	-0.008734559475373892	1.6097953370657996	1.4017222381486916	0.9286369479909824	1.1484410343606435	7.101170489786657	11.559488530266178	0.667824837052782	0.9222222222222225
ID289473	289473	0	1.0	64.18885774446728	66.20441079991717	0.0	219.0	219	1.9557046552245627	1		25537.16113744076	25691.0	17848.0	34297.0	3.2330046E7	3237.0866420539965	-0.9810308179374773	-815.9852990665374	-0.034780540273276817	0.002017534292671281	2.4422775040317286	1.6008168620762986	-1.2899187853648286	1.5256445392910436	12.015902943896046	14.495509451746472	0.7186200147723848	0.9356032568467793
ID272066	272066	0	1.0	65.4704766686063	63.969077849207224	0.0	144.0	144	2.157988085025343	1		25474.004548408047	25582.0	16782.0	34372.0	3.9204493E7	3146.3065027444604	-0.9811182551282993	-841.4056444257596	-0.0058734091026720146	0.040281988641484565	3.0136862594465454	1.4810632494577094	-0.2500916803849556	2.0348126662045023	14.63012233437973	18.273215048344902	0.5505894571792338	0.8796799085452986
ID302284	302284	0	0.990411102771759	64.98626958196631	69.37365681320405	0.0	274.0	274	1.6136344971438021	1		25033.210220673634	25226.0	17662.0	31334.0	2.1553594E7	2786.8724057186205	-0.9810841098340577	-931.7704104336935	0.005147870347830607	0.0062608319916219145	1.7826320325669633	1.4969021986139845	0.1469551429947301	1.1908807630969762	8.180130129131772	11.195894684068763	0.8200729129718894	0.9712189616252823
ID281806	281806	0	1.0	63.31784410512334	65.91795133153127	0.0	186.0	186	2.144625801222786	1		25464.773175542337	25527.0	16954.0	34698.0	3.873192E7	2931.2798651542853	-0.9810259456772968	-898.3237397366748	0.057494851077295815	0.0534041791328375	2.87603430820901	1.6113295472484026	0.5377128751263915	1.7848827467480435	14.449503540128163	17.534643420645025	0.5905666422828617	0.8928046989720998
ID257231	257231	0	1.0	63.67243350566899	62.51465104586136	0.0	82.0	82	1.4270436738957701	1		25151.864381520103	25110.0	17367.0	33054.0	1.6876901E7	2821.065410749887	-0.9810328054953422	-922.2899043699376	-0.015567780504299704	-0.007275848797497509	1.528099455284564	1.3746113167779213	-1.2481290580677116	1.1116593008025117	6.397707817438312	9.788669372078802	0.839048270453716	0.9593727726300786
ID266953	266953	0	0.9968135952949524	64.46570878381716	62.556056435287076	0.0	122.0	122	1.4892983895174439	1		25481.699319727893	25480.0	18610.0	34539.0	1.8729049E7	2657.9644545442648	-0.9809836431440828	-989.1078784103458	-0.04005091018863746	-0.006058814327475871	1.5310750798677737	1.467997082838852	2.484183683043805	1.042968748212319	6.968082957180233	11.18913379076372	0.6994074318978095	0.945196647324306
ID245971	245971	0	0.9901382923126221	63.551657785080245	61.917782584930684	0.0	36.0	36	1.4024468485391892	1		25426.787365177184	25793.0	16542.0	31266.0	1.6501985E7	2880.541237148706	-0.9810644694542715	-914.6763699891927	-0.007930050796072152	0.007556122525452509	1.4785505061215407	1.3547680776318887	-0.8890757705723538	1.0913679843313266	6.179064013870589	9.504734796585916	0.8595132010647627	0.9708737864077673
ID257746	257746	0	1.0	63.28111494643959	62.74706209721476	0.0	84.0	84	1.4465246033159522	1		25178.578871201167	25099.0	17953.0	34705.0	1.7398398E7	2870.6390629335274	-0.9809889617065437	-905.192409176817	-0.023222568428492685	-0.031698722945778315	1.4879059878624796	1.4522145587279376	2.0155773149500673	1.0245772423365633	6.573573485525396	11.223843144667889	0.6557347644391874	0.88370607028754
ID276693	276693	0	1.0	66.47397209833964	66.82456871029316	0.0	164.0	164	1.981069540340354	1		25501.416988417	25611.0	17475.0	37357.0	3.3024335E7	3468.068145546338	-0.9810420754602494	-761.0330709979982	0.005607858755227947	-0.012527081056617484	2.341899132032028	1.7034983310586107	-0.05491852353521052	1.3747586888310561	12.32960927075408	13.850800137350586	0.8076244396731207	0.9419026870007258
ID294102	294102	0	0.9952553510665894	67.32723389148163	68.83839309115612	0.0	239.0	239	1.643824549190515	1		25368.94955156947	25351.0	18737.0	39422.0	2.2629103E7	3693.336709258601	-0.9810500458770718	-711.2079086738714	0.0025608120588064115	-0.016838937860239135	1.8344601029751553	1.4743703320280033	0.8330379744280376	1.2442329197250237	8.48908332982528	13.51760342133861	0.5838096357672187	0.9187242798353913
ID251094	251094	0	1.0	63.656227812881454	61.84027181831274	0.0	57.0	57	1.4206681676678081	1		25228.79010494755	25666.0	16787.0	31394.0	1.6827603E7	2949.5915660186524	-0.981013420404977	-883.8788680788304	-0.013576324653690117	0.002394195837327524	1.465417971952232	1.4042046508062593	-0.8254983724097219	1.0435928773707062	6.340670303464126	9.673916729994774	0.8514131355056139	0.9481165600568592
ID269521	269521	0	1.0	65.96342491936389	62.32194720055564	0.0	133.0	133	2.096105032836391	1		25447.266162310854	25632.0	16396.0	35663.0	3.7000325E7	3253.965363636522	-0.9811002538732969	-811.9244498264052	-0.01968556317219412	0.022793433512225732	2.9053040490233526	1.5479985667254115	0.6183169135663198	1.876813138896597	13.803078381753974	16.686878648872344	0.622924773371331	0.9018633540372669
ID256725	256725	0	1.0	63.853404541580254	61.7489882780216	0.0	80.0	80	1.448614957879474	1		25188.889048991354	25543.0	17022.0	32675.0	1.7481089E7	3001.9518692327742	-0.9809215739302682	-862.8335568660328	-0.012329301726303693	7.602995546228624E-4	1.5005153420445603	1.4277017147322906	-0.4508896761301445	1.051000588260779	6.592585990183461	10.029737961636034	0.8235434051828415	0.9461118690313781
ID241370	241370	0	1.0	63.54726784646166	61.90958962727029	0.0	17.0	17	1.3981249681591235	1		25644.02332814926	26028.0	17027.0	31277.0	1.6489107E7	2964.123085784267	-0.981026538490817	-894.6519450853073	7.817380138340427E-4	1.8703879316560323E-4	1.465941451027254	1.3452304941793571	-0.909801576512107	1.0897325457385911	6.141039004554461	9.584436296359607	0.8400759843315533	0.9641791044776119
ID263901	263901	0	1.0	63.677244087381844	66.00679957669057	0.0	109.0	109	1.4667784914184212	1		25350.060563380284	25423.0	18497.0	34577.0	1.7998543E7	2694.2004485516127	-0.9810564997577751	-974.5696542501918	0.019275780677206533	0.014054338341868084	1.4992444061136492	1.463658046171894	-0.7385439938257764	1.024313301890991	6.758945405941519	10.423710578253434	0.7817072030702545	0.9518072289156627
ID256221	256221	0	1.0	63.712802345045866	61.684727383963235	0.0	78.0	78	1.4512236669219432	1		25201.931034482797	25457.0	16622.0	33063.0	1.7540544E7	3072.3336886668867	-0.9809908919177447	-846.6397728377583	-0.029989572373766874	0.0032389819342383956	1.5089052507479912	1.4338730354009044	2.310216507293399	1.0523283536928416	6.616351621006038	9.918729517158578	0.845116044649118	0.9514695830485304
ID276187	276187	0	1.0	66.58323069694549	67.0046136011924	0.0	162.0	162	1.9568647371784182	1		25474.850474683557	25618.0	17311.0	37376.0	3.2200211E7	3508.3860469714673	-0.9810833883852109	-753.1766355481948	0.009654907351966878	4.897186125560284E-4	2.3857852187080786	1.6783331509117052	2.8789539237582003	1.4215206423182851	12.030162322389598	14.090431963758858	0.7614348266304315	0.9277859237536655
ID273638	273638	0	1.0	66.34598795995687	66.52421857539792	0.0	151.0	151	1.9940103819467558	1		25460.343249427933	25505.0	18056.0	36016.0	3.337851E7	3377.3945373195347	-0.9810999438989222	-782.6410281405283	0.02691465378918621	-0.05684654300807165	2.4432806336163924	1.644810480792732	-0.6186914757284868	1.485448118277329	12.491215560347625	14.725460372237842	0.7238970459917713	0.9230769230769235
ID271591	271591	0	1.0	65.30312131362327	63.60429937760029	0.0	142.0	142	2.1663849575442526	1		25443.679147837338	25543.0	16862.0	34541.0	3.9412259E7	3094.6090795119376	-0.9810891994486998	-853.1054002297369	0.004355071364104972	0.0166893521796732	3.269818153517421	1.430534437500467	0.13677409707580557	2.285731869014411	14.74419736232813	18.36182829823165	0.5495398054803926	0.8862857142857143
ID296679	296679	0	0.9909045696258545	65.32742899583864	68.32939983009629	0.0	250.0	250	2.005359422837906	1		25397.798949737462	25418.0	17959.0	37050.0	3.3855266E7	3099.3310849702975	-0.9810332704113768	-847.7140637558805	0.05537273719537079	0.03356393293740885	2.7038389255823225	1.5335601487478117	0.5629794759820996	1.7631124072897117	12.633809345283112	17.787097580685355	0.5018038713436268	0.884525790349417
ID250599	250599	0	1.0	63.70200473129913	61.81191233386412	0.0	55.0	55	1.4035252392010595	1		25259.620000000006	25670.0	16860.0	31437.0	1.6418753E7	2965.6633395176555	-0.9810038114195592	-879.7092981628234	-0.0016157413793195649	0.00472910121095724	1.4567192971326204	1.3771900567875546	-0.9188730568246909	1.057747469169634	6.188570266199617	9.414626140137862	0.8773927331844976	0.9723674383868566
ID299235	299235	0	1.0	66.19332691020306	70.43502051795258	0.0	261.0	261	1.5446517521423915	1		25182.44599745872	25354.0	16698.0	32222.0	1.9818585E7	2876.140451412802	-0.98104919685024	-906.5274992793583	0.00837724207845485	-0.004666056768545431	1.7046917428471506	1.4327107610051988	2.716187337036491	1.1898366294471945	7.495679961441486	10.549666297678355	0.8463372473135341	0.9639364303178484
ID301806	301806	0	0.9818540811538696	64.98089843345791	68.98831852388112	0.0	272.0	272	1.5790407517971476	1		25071.412121212135	25269.0	18288.0	32472.0	2.0683915E7	2603.2562590606262	-0.9811466845094607	-1002.3931168490672	0.005379301068535438	-0.009254155153227826	1.767454084888561	1.4387233225108687	-0.3296991913269427	1.2284878247500635	7.833151919122112	10.749309872455452	0.8518933898369954	0.9614935822637106
ID291048	291048	0	1.0	63.76462699254805	66.86247729177803	0.0	226.0	226	2.1709197027766325	1		25397.709698137456	25606.0	17969.0	33394.0	3.9544234E7	2912.191653280963	-0.9810777725890413	-904.3484039559253	-0.004493829671585419	0.022230208175368818	2.9998525206844997	1.5433223618162326	1.975666896162787	1.9437627516484466	14.805988002466814	17.461576630775443	0.6102114447329376	0.8831868443436344
ID278761	278761	0	1.0	66.10126199148591	66.87307380721609	0.0	173.0	173	1.9711162777484217	1		25484.633099141316	25614.0	17135.0	35817.0	3.2645815E7	3500.081781807547	-0.9810664505869493	-754.5648596584248	0.006205905829578472	-0.025428615228371084	2.4162396665700765	1.6481693486553919	2.55233493225131	1.4660141984446509	12.206027990476672	14.110665775002833	0.7703520009649175	0.9321234119782222
ID255725	255725	0	1.0	63.660075269950255	61.58845392242657	0.0	76.0	76	1.4595402030123998	1		25219.852062588867	25417.0	17030.0	33614.0	1.7729556E7	3145.1783286205055	-0.980993428643501	-827.7316726923218	-0.0047589706622292805	-0.0013438158892352698	1.5050238043908397	1.4300599826637272	-0.3911283579355465	1.0524200541486937	6.6924016396382875	10.138906112867737	0.8181061511341757	0.967032967032967
ID240880	240880	0	1.0	63.55594935648451	61.936203947337575	0.0	15.0	15	1.405141273402687	1		25675.81163859112	26007.0	16984.0	31557.0	1.6766305E7	2952.0274450877755	-0.9810370851845642	-899.9411626746485	-0.0010666902944227363	-0.00608606447081024	1.4706938535513587	1.3888607533720687	-0.4379044079381411	1.0589210257260162	6.202829644693167	9.702598441233933	0.8279871606808624	0.9518599562363244
ID289015	289015	0	1.0	64.22128552415758	66.17296790468484	0.0	217.0	217	1.9568647371784187	1		25571.636148382004	25712.0	17832.0	33967.0	3.2399263E7	3223.2771151714987	-0.9811017967158666	-823.7291253417039	0.007497367337982851	0.012019599360969187	2.440108761648668	1.5889527076674053	1.825787535356402	1.53567110580073	12.030162322389604	14.499846546399697	0.7190424643382087	0.9325718496683862
ID281329	281329	0	1.0	63.130690273188605	65.75442075332553	0.0	184.0	184	2.1830818130796965	1		25493.217363751635	25549.0	17215.0	33710.0	4.0228297E7	2875.8971046047677	-0.9810383103508722	-917.2553092323926	0.016102442474714828	0.03050804418204935	2.921597179320271	1.5267326419714888	0.5553198134927742	1.9136272448773848	14.972347418224883	20.59208646419372	0.4437098335376793	0.8393285371702632
ID263411	263411	0	0.9887221455574036	62.12098719434666	68.09134967356655	0.0	107.0	107	1.4533072626351737	1		25243.956958393115	25393.0	18289.0	34103.0	1.7595038E7	2860.6008498709994	-0.9811035766042503	-916.3584966095095	-0.010919833000541708	-0.0035906103963942114	1.578227116793204	1.3677507884997373	-0.6871632041350839	1.1538849986877615	6.635364125664082	10.157832377680228	0.8081138324050601	0.972144846796657
ID286451	286451	0	0.9968429207801819	63.507119647329	66.6780704248759	0.0	206.0	206	1.9718836970018507	1		25544.633956386304	25729.0	16189.0	33734.0	3.279931E7	3126.4835956981333	-0.9810745457351384	-847.0893478155521	0.04232527581806836	-0.016517414142761866	2.3593666427144004	1.638074139089353	-0.2881160282846696	1.440329583632907	12.215534242805722	14.560365861890597	0.7240653318411382	0.9251259899208065
ID303859	303859	0	0.9734750390052795	67.17453909307685	69.9216922073808	0.0	281.0	281	1.5655691037062722	1		24917.38054187195	25079.0	18641.0	30924.0	2.0232913E7	2478.5827170668013	-0.9812387375655818	-1051.5782381772526	0.007682505942134621	0.007365205594522045	1.663202842886887	1.4828745444483438	0.16877070571402095	1.1216072520184968	7.700064386515663	11.465279152074231	0.7360968415315603	0.946814728229105
ID245500	245500	0	0.9968172907829285	63.46953842266423	61.90189559377365	0.0	34.0	34	1.4008277059767809	1		25453.54559505408	25735.0	16529.0	31371.0	1.6468444E7	2910.9710508404555	-0.9810350053996205	-904.6324801026731	-0.010868275314917861	-1.5677636088428807E-4	1.4594508492118787	1.385278484426121	-0.7497067265915417	1.053543287952303	6.164804635377038	9.35059925585106	0.8860338073773447	0.9664679582712372
ID250115	250115	0	1.0	63.68671458706599	61.807825046818884	0.0	53.0	53	1.4126583227723335	1		25275.989441930644	25642.0	16924.0	31706.0	1.6757981E7	2946.283351017092	-0.9809970608271917	-885.7488095039231	-0.029093554802567118	0.0012180191194178728	1.4877627206730668	1.400730253380941	2.4484108090720555	1.0621336385660662	6.269373410996384	9.544472516115464	0.8648287889982722	0.9502881844380408
ID240384	240384	0	1.0	63.500284240081236	61.97840609156607	0.0	13.0	13	1.3839856514178173	1		25648.446372239763	26049.0	16701.0	31753.0	1.6261115E7	2962.7040978418895	-0.9810303897181387	-895.4200875861578	0.002211866376095153	0.00481757819506472	1.4580588016687595	1.3356133450418726	-0.9261777688587725	1.0916773234420236	6.01745772427705	9.376646649359284	0.8600581412577808	0.9656750572082385
ID283904	283904	0	0.9968268275260925	63.7886208952759	66.25018246553299	0.0	195.0	195	1.959568924266628	1		25460.578947368405	25626.0	16670.0	34009.0	3.2411317E7	3137.183841636177	-0.98102707019414	-839.2761705468947	-0.001161794736757795	-0.008530266238394993	2.278377312167975	1.6807805680936676	0.3656324484174114	1.3555471519712405	12.063434205541212	14.465492935224416	0.7244598954522729	0.9283101682516459
ID255237	255237	0	1.0	63.66833963065895	61.74247421810018	0.0	74.0	74	1.448614957879474	1		25204.21676300579	25537.0	16490.0	33119.0	1.7441318E7	3017.0153880355556	-0.9809702566384543	-861.2883733843905	-0.0022480062753336806	0.0037103126847926266	1.500802150393742	1.4316819288275295	-1.083058514868815	1.0482790347314213	6.59258599018346	10.030892016715393	0.8233539185897041	0.9454669393319707
ID298754	298754	0	0.9958142042160034	65.12090818980136	69.12905431662817	0.0	259.0	259	2.1513173176430556	1		25295.431090790342	25347.0	17810.0	36349.0	3.8727305E7	2851.454977013435	-0.9810342803378872	-917.7416007981185	0.07393671595979075	-0.025188738798528086	2.717937881913449	1.553615072414165	0.9776922820130739	1.7494281113596823	14.539812937253949	20.275238913033512	0.44446413497048265	0.8424676397686586
ID269059	269059	0	1.0	65.67824430317535	62.462582356044884	0.0	131.0	131	2.1757927048737913	1		25477.088874680292	25617.0	16253.0	34259.0	3.9846167E7	2862.9392491576764	-0.9810792319102256	-922.8539703565478	0.0057229727907403835	0.08863692287498709	2.805839074072493	1.4664910048367645	0.3938467198951973	1.913301250957766	14.872531768770063	20.742744609459518	0.4343725064648356	0.8638873550524575
ID288527	288527	0	1.0	64.17508808314992	66.15465561463988	0.0	215.0	215	1.9722672946510391	1		25603.403875968997	25722.0	17802.0	34097.0	3.3028391E7	3215.8473269001197	-0.9810416248556633	-823.983664926907	0.0027180382788911184	0.013206694553168512	2.437834412800448	1.6192958791097412	-1.29401495381788	1.5054904074360544	12.220287368970231	15.089481476208194	0.6744389604006484	0.9301736613603464
ID307978	307978	0	0.9708161354064941	69.40563313432489	70.95765657341751	0.0	298.0	298	1.6032875647577227	1		24844.65298944902	24984.0	17651.0	32543.0	2.1192489E7	2712.598020834424	-0.9811332332764335	-952.5943409920202	0.014126896529267489	-0.015043219151975233	1.8203993557443925	1.4469597693306333	2.722228468929778	1.258085673374674	8.075561353512393	10.939311517836925	0.8480131859936619	0.9609728506787327
ID271127	271127	0	1.0	65.51064718363062	63.1725926900994	0.0	140.0	140	2.162190597448033	1		25452.918393782416	25571.0	16986.0	35246.0	3.9299306E7	3063.8233898044623	-0.9810774238804997	-861.4436509965035	0.0017083872007537687	0.01569134584093818	3.1762553900647945	1.4501025741486726	0.43923856202847406	2.1903660104386153	14.68715984835394	18.82749386069575	0.5206701211827341	0.8828571428571432
ID239892	239892	0	0.9968463778495789	63.47307419683021	61.98610461111309	0.0	11.0	11	1.3975837933882553	1		25635.3953488372	25996.0	16495.0	31652.0	1.653483E7	2920.6724317706453	-0.9809340143711129	-903.1662424456262	-0.015836407704240565	-0.001690003597868353	1.4666196860144203	1.3511830493349677	-0.7544397957129367	1.0854337513605345	6.136285878389946	9.404261356352778	0.8718987760124709	0.9714070729872091
ID268573	268573	0	1.0	63.62689490308552	62.05120171453429	0.0	129.0	129	1.4249216746937918	1		25568.101190476184	25554.0	18762.0	33960.0	1.7181764E7	2710.8773083821798	-0.9810440732407377	-976.2523812542912	0.007200585355370517	-0.015818979333383408	1.4832584384092893	1.3921781930080956	1.9361380490443745	1.065422835854364	6.378695312780249	10.226147126905273	0.7665096882236994	0.9565217391304346
ID283421	283421	0	1.0	63.91639611928742	66.13961824333857	0.0	193.0	193	1.9638108377550918	1		25320.17176470586	25458.0	15998.0	33921.0	3.2283219E7	3181.3328520247105	-0.9810776314703739	-825.3067751308939	0.01675031181087841	0.03417942849145392	2.30336172745156	1.7256742382986139	0.4436986523185553	1.3347604526579147	12.11571859335088	13.785065366657	0.8012008143026649	0.9419807834441981
ID278302	278302	0	1.0	66.12919944922969	66.87374844924392	0.0	171.0	171	1.9703485595974903	1		25459.327357755257	25579.0	17128.0	35695.0	3.2664317E7	3510.9203968701627	-0.9811029836471836	-752.9693453555855	0.02219032041439289	-0.016829200945531923	2.416979301383658	1.61925577537598	2.435204220956465	1.4926482512143284	12.196521738147641	14.207833257628028	0.7592593608056482	0.9266883351390405
ID301336	301336	0	0.9500824213027954	65.69170409260771	69.00008892461702	0.0	270.0	270	1.5708753152343276	1		25024.852579852584	25108.0	19775.0	32374.0	2.037023E7	2366.448755531782	-0.9811500070530522	-1100.8512458263858	0.00173308323164798	-0.003208040116478732	1.718828096253266	1.426431622874274	-0.25583054904017793	1.204984570371351	7.752348774325339	11.256677531291624	0.7688165382936427	0.9362801377726747
ID262938	262938	0	0.9948292970657349	61.843261225437416	67.17129290001937	0.0	105.0	105	1.4397099903691026	1		25269.899416909644	25410.0	17784.0	33978.0	1.7335151E7	2740.849680728593	-0.9811665740524148	-960.6423018810214	0.01020516586473764	0.006748643599857557	1.5148156286363221	1.391878567308255	-0.8163892006324411	1.0883245594950244	6.511782845386701	9.616014604907587	0.8849516529204171	0.9730113636363639
ID254752	254752	0	1.0	63.63055045132909	61.705469221986384	0.0	72.0	72	1.4496590048314946	1		25214.577809798273	25569.0	16632.0	33366.0	1.7498917E7	3080.6513894165932	-0.9810629044316679	-848.0522767481164	-0.00291044521892006	0.006111954406390268	1.4881664009928253	1.4571448485033602	-1.1158443692643636	1.0212892716337207	6.6020922425124935	9.80937415497914	0.8622016546221892	0.9487704918032789
ID266023	266023	0	1.0	63.78791041856722	63.56725375177156	0.0	118.0	118	1.4360271888197278	1		25523.6725146199	25640.0	17442.0	34995.0	1.7458192E7	2988.1119436468016	-0.9811282124905968	-888.1555257635366	0.00655792421114672	-0.030029373402766645	1.4738642986188222	1.4437391573288496	2.3752194462414815	1.0208660554346318	6.4785109622350845	9.639821246617718	0.8760867265914968	0.9612129760225668
ID275747	275747	0	1.0	66.38522154682323	67.13672221052815	0.0	160.0	160	1.9924922923609187	1		25478.646071700958	25589.0	16680.0	36315.0	3.3402505E7	3466.2291368052415	-0.9810461772262112	-760.9247449934053	-0.006617763874908461	-0.014518763521345724	2.5041809808551543	1.592866612611211	-0.7180162314851342	1.5721222110054849	12.472203055689555	14.553228791056428	0.7400044357404479	0.9358059914407995
ID285987	285987	0	1.0	63.563372578498935	66.63914240828504	0.0	204.0	204	1.9818331054256897	1		25522.751543209888	25678.0	16108.0	33674.0	3.3077486E7	3134.2522572940456	-0.981034182447729	-842.4344388940689	0.021345689494732204	-0.02244256873842993	2.3856600543364266	1.6392593580138022	2.8935152298638744	1.4553280069280774	12.339115523083121	14.706803169500699	0.7168979429704996	0.9307995697382571
ID280878	280878	0	1.0	63.367192795375075	66.07906154863144	0.0	182.0	182	2.144625801222786	1		25470.004599211527	25505.0	16790.0	34649.0	3.8765347E7	3036.1972115690446	-0.9810602422471083	-869.0610745960704	-0.010317289735492868	-0.0029328501436250414	2.809811085563823	1.623881518646334	0.22349725599472703	1.7303054769082407	14.449503540128164	16.034269503016603	0.7062597102791472	0.9159385357035252
ID307502	307502	0	0.9638412594795227	68.515599035532	70.74615520747761	0.0	296.0	296	1.565085828774644	1		24856.23114956734	24991.0	17621.0	32131.0	2.0108691E7	2459.602944737458	-0.9811215793912649	-1050.4065963587252	0.01181358011742211	-0.008071303879661512	1.765216903780758	1.4272612179345854	2.566924131551046	1.2367861479030686	7.69531126035114	10.903480994782806	0.8134028936735995	0.9529134785167751
ID245032	245032	0	1.0	63.568875821241086	61.87404589226204	0.0	32.0	32	1.3981249681591232	1		25517.88080495356	25890.0	16489.0	31176.0	1.6484551E7	2913.414762974772	-0.9810554649614498	-907.1558263088527	-0.0037666961117377926	-0.00846106049782192	1.4678414978048853	1.3519260700829758	-0.966534336630149	1.085740951585315	6.14103900455446	9.589315778889068	0.8392212636675389	0.955621301775148
ID249640	249640	0	1.0	63.729976399884585	61.729324683160606	0.0	51.0	51	1.4517448462050129	1		25302.3724928367	25623.0	16523.0	33299.0	1.7661056E7	3059.617497298169	-0.9809539680693175	-851.859998027531	-0.01545982769829145	5.095038332785276E-4	1.486179868656315	1.445339775487844	-0.8446754369835726	1.0282563960814586	6.621104747170557	10.02425250606376	0.8280114206631701	0.9560741249142074
ID303407	303407	0	0.9899013638496399	65.89220190236004	69.01377840507219	0.0	279.0	279	1.5699118834876247	1		24958.713407134062	25133.0	17853.0	30819.0	2.0291434E7	2594.1229025010794	-0.9811222375317845	-1000.0788528407483	0.01407569233211819	-9.268719836026762E-4	1.6933074555753218	1.4712238885642297	0.12498983775410819	1.1509515776200616	7.742842521996313	10.859427638710258	0.825080682100807	0.9587992937021779
ID273192	273192	0	1.0	66.13948354851722	65.52566650903908	0.0	149.0	149	2.0989902441577977	1		25474.364074328976	25597.0	16538.0	36434.0	3.7014251E7	3452.982789147953	-0.9810525994574651	-763.9792975058763	0.04293331697583089	-0.045560455988965604	2.722825212597444	1.6209789076522259	2.492912610829407	1.6797412969062608	13.841103391070126	15.57850686800968	0.7166859929264833	0.9168765743073056
ID296233	296233	0	0.9946245551109314	65.00510627772675	68.48638479407069	0.0	248.0	248	1.8710974721002522	1		25589.481001727123	25398.0	18178.0	38782.0	2.9632619E7	3421.6263654165173	-0.9808451621320784	-765.9155090787569	0.06966910446585024	-0.004257714935806003	2.4533798641711764	1.4324887930291927	0.0168510623719767	1.7126694994822056	10.99873394468964	16.867087707275072	0.485816604553235	0.8805175038051748
ID239405	239405	0	0.9968278408050537	63.520673340313294	61.967381515945775	0.0	9.0	9	1.3910732744755663	1		25574.27656249996	25948.0	16519.0	31570.0	1.6367537E7	2943.151887507618	-0.9810237731330487	-898.4426198753624	0.009675209253868663	-0.006345266862792896	1.4660121887862974	1.3501746526287437	-0.8238370888807004	1.0857944829078385	6.079248364415754	9.59836183072267	0.8292118799446064	0.9551904406273342
ID262449	262449	0	0.9858483672142029	62.230351241731775	66.47005197147351	0.0	103.0	103	1.4688400222902027	1		25336.741935483817	25456.0	18559.0	33446.0	1.8065097E7	2796.575704691938	-0.9810382755823653	-937.4806332732453	0.007120435897476198	0.0021917130996847206	1.5541326651878689	1.4061693975671081	-0.3930253716748158	1.1052243548158283	6.777957910599603	9.843706034745999	0.8790052321005118	0.9767123287671237
ID254261	254261	0	1.0	63.59309618494796	61.78009885511887	0.0	70.0	70	1.4465246033159527	1		25217.96237337192	25556.0	16823.0	32520.0	1.7425612E7	3006.4667377103965	-0.9810001383097574	-866.1681572305043	-0.001330274991889164	-0.002928982249163337	1.4870419257986471	1.4248910895205034	-0.9456270469227692	1.043617955600423	6.5735734855254	10.12232016303295	0.8062156920365101	0.9577562326869808
ID288050	288050	0	1.0	63.89361598948695	65.83098262505744	0.0	213.0	213	2.0330828749339376	1		25627.067399267435	25665.0	16832.0	35416.0	3.4980947E7	3282.9077890145627	-0.9810354717843525	-807.6308315861539	0.02815722626437722	-0.0036739241872151703	2.722692366523218	1.5616399510854457	1.395756549907119	1.7434827820783927	12.985540681457264	15.429058562000384	0.6854740941120531	0.9067374709591765
ID290610	290610	0	1.0	63.85831461844202	66.78158648015376	0.0	224.0	224	2.146741165012943	1		25426.57884362682	25657.0	17820.0	33394.0	3.8699253E7	2930.9295578372034	-0.9810730642077459	-899.3600412683949	0.0016509662875179082	0.027458625526336763	2.931246946684881	1.5574948970209552	1.9172896675137125	1.8820266777705164	14.478022297115215	17.725326729563808	0.5790693876363053	0.901984009475866
ID248639	248639	0	0.9968351125717163	63.66973532763172	61.81480064347341	0.0	47.0	47	1.4212005522349933	1		25345.299401197586	25758.0	16887.0	32089.0	1.693066E7	2978.63261448162	-0.980906835905971	-874.2997155470285	-0.006460937737226223	0.0048121908444193635	1.484229596487784	1.3828949907591692	2.200752301820227	1.0732771514871025	6.345423429628636	9.616559830657044	0.8622456179972482	0.9604316546762587
ID306488	306488	0	0.8961549401283264	69.20681059509621	70.1796087598665	0.0	292.0	292	1.5239437061000325	1		24934.77272727273	24948.0	19305.0	31605.0	1.9199775E7	2278.9580003294564	-0.9810178575249803	-1130.9171041350378	0.023568391311113497	-0.008640275372866664	1.6473533808905607	1.3781673219880461	2.5535408040460723	1.195321754193247	7.296048662531821	15.348701329381447	0.3891834068639864	0.8857472590882861
ID249154	249154	0	1.0	63.68756150543169	61.82410757345452	0.0	49.0	49	1.429162522388449	1		25330.03555555557	25720.0	16904.0	32062.0	1.7097774E7	2994.0211324839765	-0.9810532363397233	-876.1298369805708	-0.011709561167637232	-2.768240090016783E-4	1.4963268474296136	1.3904654134840486	-0.861363916792283	1.0761338131239893	6.416720322096377	9.90872933950879	0.8212720507642819	0.9433962264150945
ID298309	298309	0	0.9894452691078186	65.3931323965075	69.14484428747124	0.0	257.0	257	2.1492064579514567	1		25314.5468852459	25301.0	17695.0	37633.0	3.8604684E7	2975.2317159697686	-0.9810503039137136	-880.9847410812089	-0.03274610818427598	-0.024565174141398662	2.808576924930601	1.5548154274337491	1.0915615586605236	1.8063732037739089	14.511294180266852	17.677012102613208	0.5835771677431637	0.8976771537783003
ID295750	295750	0	1.0	65.68387920594921	67.89150279962023	0.0	246.0	246	1.8698841806257984	1		25825.940259740288	25271.0	16613.0	39807.0	2.9828961E7	3935.754606567562	-0.9806521370715888	-665.1814086320825	-0.023832503117232975	-0.01729147426023742	2.338086595698851	1.4440920828907766	0.15292692774834143	1.6190702957241343	10.984474566196067	15.72446003109199	0.5582614891743987	0.8957364341085253
ID300870	300870	0	0.9509264826774597	66.45868740948141	68.87015599756899	0.0	268.0	268	1.2453076827255758	1		25408.57338551859	25175.0	19847.0	31731.0	1.2983781E7	3011.132557106502	-0.9808260792417527	-863.2994795700728	-0.007854340812309357	-0.008149777339288185	1.3211266676798443	1.1957726869956962	0.5513167065977291	1.1048309449173757	4.871954318628745	9.332603125095085	0.7029225508884437	0.9250902527075815
ID268108	268108	0	0.9943767189979553	64.41950965082587	61.86282187761902	0.0	127.0	127	1.5377800547277047	1		25516.68320610686	25476.0	19318.0	34332.0	2.0056113E7	2617.1572885025826	-0.9810899607682477	-1011.6744809865567	-0.014545621879835852	0.01122612328836229	1.5753811580401942	1.533008903202658	0.0040901365892812205	1.027639927432264	7.429136195138271	10.707807554424729	0.8142299436150426	0.957134109001837
ID238921	238921	0	0.9968233108520508	63.50645555219972	61.98609438285254	0.0	7.0	7	1.4035252392010593	1		25580.073282442754	25953.0	16622.0	31730.0	1.6754948E7	2950.5685531216523	-0.9810154964375943	-895.9890317021672	-0.020016033825696493	-0.008143284941191617	1.475753595459332	1.370950334804572	-0.6358835524293568	1.0764457019296032	6.188570266199616	9.819448870233902	0.8065400989214745	0.952450621799561
ID244559	244559	0	0.9926281571388245	63.58767407389459	61.83428892026734	0.0	30.0	30	1.4067554511588205	1		25484.84474885846	25794.0	16550.0	31802.0	1.6743543E7	2880.6873735539284	-0.9809651456568451	-911.842599769865	-0.0172228439563318	-0.006680938152900511	1.4703878776934045	1.3732906127711488	2.5072261730920884	1.0707040913403785	6.217089023186713	9.69726024204158	0.8308045160517213	0.9603524229074888
ID270664	270664	0	1.0	65.50254441647176	62.99921104019315	0.0	138.0	138	2.186544276497455	1		25465.146835443047	25571.0	17097.0	34085.0	4.0234932E7	3061.5082444443324	-0.9811027715653616	-863.6884993631451	0.08666630169686304	0.033553386794241045	3.2210808067085592	1.487250288840523	0.5535931955157245	2.165796053883943	15.01987867987005	18.901692683284374	0.5282930448761997	0.8596300326441796
ID285512	285512	0	0.9936719536781311	63.60887200528838	66.56256526051685	0.0	202.0	202	1.9684279542481837	1		25473.42990654203	25666.0	16264.0	33699.0	3.2707884E7	3113.6112979379113	-0.9810593145354058	-847.5251599523822	0.043693541344844544	-0.006208447980427101	2.3635150361053228	1.6668047159592978	-0.14097782305453066	1.4179915700232746	12.172756107325082	13.759612081483883	0.8079535699395999	0.9467652495378932
ID277834	277834	0	1.0	66.13520322834202	66.8564741170145	0.0	169.0	169	1.9541568080052452	1		25467.961995249425	25631.0	17103.0	35848.0	3.2166036E7	3529.791089854422	-0.9810843977252188	-748.447568106069	0.015800625832551863	-0.01714842839764647	2.3964170442915016	1.59213788509278	-0.6474995968623891	1.5051567246337167	11.996890439237982	13.861269163861396	0.7846438279233937	0.9386388992190414
ID248148	248148	0	1.0	63.66154028441037	61.681404095516186	0.0	45.0	45	1.4636807509142944	1		25364.37130801684	25668.0	16916.0	34164.0	1.8034068E7	3092.8272980784086	-0.9809642348380712	-845.2423779865842	-0.0013192848882655965	0.007068455082990698	1.4822625584611195	1.4591249013639314	-0.7386709830117317	1.0158572148796583	6.7304266489544196	10.218650476046962	0.8099633544979151	0.9503355704697991
ID306012	306012	0	0.9229193329811096	69.41989544258787	70.33205399835079	0.0	290.0	290	1.5466094864542679	1		24883.60583016481	24966.0	18891.0	32125.0	1.9633165E7	2337.4924952818487	-0.9811794448174707	-1109.9645146476764	-0.013036585314201906	0.0218593127871944	1.7830811631000745	1.3603519893705966	-0.5885082973599021	1.3107498478574393	7.514692466099541	12.681775692468328	0.5871660562752975	0.9218658892128273
ID282974	282974	0	1.0	63.53726968807701	66.0281390408276	0.0	191.0	191	2.0323385648687484	1		25369.402492668607	25531.0	17032.0	34327.0	3.4603865E7	3196.97847766766	-0.9810935267156708	-823.569788367199	-0.012064221786311634	0.001702993042601963	2.644684403863713	1.5790602129552367	0.6262588328351533	1.674847090798484	12.976034429128257	14.951411975564634	0.7294364084963123	0.92292089249493
ID253791	253791	0	1.0	63.663544384146434	61.73000397512173	0.0	68.0	68	1.4522658384508185	1		25206.243902439026	25523.0	16317.0	32990.0	1.7568752E7	3037.49903943426	-0.9810318740375918	-858.3821415433504	-0.010129034067579536	0.0027613912377224673	1.507987311050506	1.4451713993965227	2.1598917557925166	1.0434660633888921	6.625857873335067	9.938131225800866	0.8430290221842407	0.9521857923497271
ID272728	272728	0	1.0	66.44028239728028	64.67047841039297	0.0	147.0	147	2.2126819402628892	1		25500.936301793445	25463.0	15308.0	36683.0	4.1235014E7	3387.3630709637737	-0.98106980880388	-780.3137940082329	0.018484021197492036	-0.006071892214017234	3.132936330280789	1.5292011880963308	2.731293862510772	2.048740450026012	15.381116268373264	19.257410845281495	0.521197024016118	0.8769647696476961
ID295257	295257	0	0.9844340682029724	65.20410234758985	67.89483478132597	0.0	244.0	244	1.6703027382277615	1		25909.089227421136	25160.0	19354.0	40423.0	2.3810453E7	4356.310275000321	-0.9805729768036793	-600.3949070866123	-0.08725946368598068	0.01237396012312296	2.269286913319255	1.264373472117082	0.20718287087848175	1.7947916208013555	8.764764647367176	17.47965747277757	0.3604825834087683	0.8462597521798977
ID244060	244060	0	1.0	63.63197513550649	61.823473747557806	0.0	28.0	28	1.3948747701135342	1		25457.998444790053	25876.0	16853.0	31099.0	1.6369493E7	2938.0583987053737	-0.9810187848181343	-895.6681650717941	0.006138426716640583	9.043435589019224E-5	1.474190622672549	1.3400496369830062	-0.9786599399824983	1.1001015051886798	6.1125202475673674	9.46812779194146	0.8568443803752276	0.9597014925373141
ID280411	280411	0	1.0	64.07570335100401	65.94350894313183	0.0	180.0	180	2.0910463337773852	1		25513.311203319496	25612.0	16101.0	34822.0	3.6892248E7	3364.3428831296933	-0.981049233839533	-785.1644016724324	0.04564940600930774	-0.01531045694379598	2.701619029794315	1.6114185618499668	2.9842984132878776	1.6765470460342462	13.736534615450793	16.079542872063925	0.6676358562692145	0.9148464704020267
ID261986	261986	0	0.9857668280601501	62.13033693616217	66.16994977846605	0.0	101.0	101	1.4517448462050144	1		25377.365994236297	25545.0	17850.0	33388.0	1.7611892E7	2742.5680403670062	-0.981068100449479	-959.012110058558	-0.008998958155964784	0.011122378787666823	1.5561997179634701	1.3689289898744235	2.1641695270497965	1.1368009074789378	6.6211047471705715	9.642676912772425	0.8948393867024095	0.9761737911702872
ID290149	290149	0	1.0	63.92317022757817	66.39859690129454	0.0	222.0	222	2.054918741023073	1		25477.35816618906	25646.0	17382.0	34717.0	3.5566392E7	3219.619026964756	-0.9811170725621928	-822.3021232783539	-0.03924319482114365	0.055685138879264705	2.698238903221654	1.5819518590881692	1.861620057841964	1.7056390734778162	13.265975125163685	15.834910164567873	0.664841062586955	0.9132853403141352
ID305504	305504	0	0.9730636477470398	70.28500195211582	70.02424459660466	0.0	288.0	288	1.5074735509332302	1		24881.982643524694	24991.0	18710.0	31300.0	1.8636605E7	2460.158331709166	-0.9811732930212878	-1054.2006391739044	0.022644354078818176	-0.0026078522339222174	1.6251992327929101	1.3769924782443177	-0.21830900727803482	1.1802528034612498	7.139195499102797	13.90698746997361	0.4638665029825846	0.9130699088145902
ID253291	253291	0	1.0	63.61023906978542	61.829229306824566	0.0	66.0	66	1.4355003030236688	1		25203.285087719312	25544.0	16870.0	32090.0	1.7239047E7	2930.488976584906	-0.9809908727582358	-887.6665293319742	-0.015032541498098816	-0.009488483544201355	1.5012668614854907	1.411929705629857	2.1885577364422395	1.0632730903666205	6.473757836070567	9.785584999587432	0.8495573985960759	0.9625441696113077
ID275308	275308	0	1.0	66.41423879558867	67.1987743486529	0.0	158.0	158	1.9974218649918303	1		25453.371580547093	25562.0	16689.0	35801.0	3.3496637E7	3452.723905487716	-0.981074858173534	-764.3221841653832	0.03370071501982232	-0.002264129757055557	2.488795897705512	1.6229452062631466	2.46112576009736	1.53350580666614	12.533993695828254	15.207524919711096	0.6810551202755527	0.9259129213483148
ID243561	243561	0	0.9937495589256287	63.585321262720385	61.8365983070691	0.0	26.0	26	1.3937896865030952	1		25452.409657320866	25799.0	16166.0	31495.0	1.6340447E7	2892.9498080107546	-0.9810077513410292	-908.8957081640731	-1.97189150599627E-4	-0.0048558486284713395	1.455212277147328	1.364363740788828	-0.7529223633611083	1.0665867419680726	6.103013995238335	9.585003536045205	0.8347754627984358	0.9574944071588373
ID247657	247657	0	1.0	63.63096263120589	61.71482619448734	0.0	43.0	43	1.4585032293802407	1		25381.22048364153	25697.0	16765.0	33401.0	1.7842998E7	3042.569893483273	-0.9810157711759177	-862.1542298291716	-3.5410204774423784E-4	-0.0027422942304458297	1.490406067092001	1.4399891954609376	-0.8701679035119085	1.0350119791106662	6.682895387309261	10.153062067750461	0.8146676003537239	0.944257891202149
ID279913	279913	0	1.0	64.89775447545443	66.22948031694958	0.0	178.0	178	2.1382671536546787	1		25540.711169861257	25647.0	16658.0	34482.0	3.8643096E7	3082.4889428069737	-0.9810793784697021	-859.2710948967042	0.040433292643393064	0.028005697293718563	2.733445600259473	1.6834295064899834	0.2500467516049114	1.6237363012359303	14.36394726916688	15.75566471191443	0.7271268900356254	0.9152029073288925
ID287593	287593	0	0.9968459606170654	63.568686753225904	66.59656103889974	0.0	211.0	211	1.9580241318118876	1		25639.359621451134	25836.0	16535.0	33988.0	3.2510708E7	3141.299051360919	-0.9810580775630331	-845.4706780614823	0.03183034554965712	0.03054640484686586	2.32696223785886	1.707249737550742	3.089764700585417	1.3629887805384415	12.044421700883156	14.265973626307431	0.7436917831404266	0.9333333333333336
ID267636	267636	0	1.0	63.78090091542624	62.52412999963241	0.0	125.0	125	1.484719835384187	1		25500.474043715858	25521.0	19100.0	34151.0	1.8666347E7	2629.855117257574	-0.9809849151247511	-1000.4847822543686	0.008497958660233649	-0.0015694991888289896	1.5238474343032073	1.4875178963617348	-1.3122369766936273	1.0244229249478811	6.92530482169957	11.137586927030982	0.7015627868928861	0.9454899415963657
ID238450	238450	0	0.9936631917953491	63.54785103857935	61.9840333866945	0.0	5.0	5	1.3807021695643613	1		25570.028616852156	25963.0	16477.0	31760.0	1.6083548E7	2944.3843942262743	-0.9810217017142495	-897.8174642777467	-0.010819322272507868	-4.425857311715196E-4	1.4452822950724564	1.3417277366087517	-0.7007989456158251	1.0771800087590357	5.988938967289955	9.4709812945471	0.8390151319018608	0.9502262443438922
ID292213	292213	0	0.9936573505401611	64.4859027437366	66.46261663573578	0.0	231.0	231	2.019643325591343	1		25387.1859259259	25537.0	17394.0	33512.0	3.4272701E7	2958.4941722912927	-0.9810593311409821	-888.9427712180158	-0.01907162762616358	0.020349732045484906	2.69120856514643	1.5518246183354472	1.4756547736950456	1.7342221107647684	12.814428139534712	15.373153134090959	0.6813702813906143	0.9217094017094017
ID302965	302965	0	0.9837966561317444	64.70681888064351	69.70630712558919	0.0	277.0	277	1.6028156625945222	1		24991.799295774646	25161.0	18060.0	31887.0	2.1293013E7	2712.630172799561	-0.9810418762520741	-953.518501127061	0.004409786648663575	0.007610129381904634	1.7465783656270997	1.4908429068297828	0.42818635876349864	1.1715374957520694	8.07080822734792	10.449084981420091	0.9289030086485047	0.9815028901734111
ID285041	285041	0	0.9950624108314514	63.639982548377105	66.50130864146394	0.0	200.0	200	1.954543884726484	1		25497.836104513048	25725.0	16741.0	33577.0	3.2203767E7	3117.8081403286947	-0.9810860731262079	-848.4169559022522	0.04897439887714059	-0.020862298807753886	2.3672981296058913	1.645435488874312	-0.06929822933259987	1.4387061331863127	12.001643565402507	14.546376973093887	0.7127560496350728	0.9259259259259259
ID277375	277375	0	1.0	66.18242191723859	66.81654548537477	0.0	167.0	167	1.9707324560569734	1		25465.512062256814	25587.0	16996.0	35908.0	3.2723183E7	3530.2247595376757	-0.9810205225980799	-745.716745038619	0.028014669737044216	-0.020560061401076773	2.4339317025114413	1.6157038388476113	2.46180579067821	1.5064219345096221	12.201274864312163	14.097151699717593	0.7715291306705331	0.9399487367264745
ID305023	305023	0	0.9623003602027893	69.81910651522615	69.9603338052538	0.0	286.0	286	1.5534421271063028	1		24886.114321608045	25073.0	18845.0	32163.0	1.9809347E7	2391.9946715924557	-0.981122671728718	-1081.4580132686024	-0.0029899927796891023	-0.022109535192284466	1.623731553239568	1.5320657157830986	-0.67597758776873	1.0598315310578015	7.581236232402766	10.753102832235683	0.8239147836716552	0.9511031604054864
ID261501	261501	0	0.9514354467391968	62.74853595721027	65.49989069188634	0.0	99.0	99	1.4307495995264328	1		25358.116863905347	25424.0	20092.0	34253.0	1.7142087E7	2469.7743258032037	-0.9811092925784776	-1066.495163742984	0.021404802685787705	0.019711672206195546	1.4910881729772476	1.3942577761591906	2.3859267778536535	1.0694494221038515	6.430979700589927	10.523852091402636	0.7296885499971136	0.9508081517919885
ID243074	243074	0	0.9936124682426453	63.58108905322827	61.8907862860421	0.0	24.0	24	1.396500814695293	1		25459.56454121305	25820.0	16703.0	31153.0	1.63705E7	2929.316213702818	-0.9811180552150621	-903.2110790588509	-0.007258451353978251	-0.0037862901932120357	1.4556802182450215	1.3604963629754203	-0.8751219916956106	1.0699625944323974	6.126779626060913	9.727879401643634	0.8135903104199171	0.9548148148148154
ID265088	265088	0	1.0	64.36360108397838	64.17503693121077	0.0	114.0	114	1.4652304398088276	1		25441.796061884645	25531.0	18700.0	34334.0	1.8089117E7	2667.5415863091416	-0.9810022303281929	-984.9948068222003	0.011546950397995564	0.002304600260158685	1.5139556371995753	1.4301403026149249	-0.3529917308397979	1.0586063719981873	6.7446860274479805	11.01613238879006	0.698414598551569	0.9422310756972107
ID237966	237966	0	0.995288610458374	63.47727224039312	61.96351912298025	0.0	3.0	3	1.3910732744755663	1		25617.612244897966	26028.0	16295.0	32034.0	1.6318419E7	2967.707079565199	-0.9811473746312841	-898.4833206137445	-0.017443225357174436	-0.014929292564813783	1.453002350009932	1.3763253680516934	-0.6258633925382658	1.0557113773662266	6.079248364415754	9.143321844804921	0.9138012256880516	0.9778287461773701
ID247182	247182	0	1.0	63.63509004403079	61.750066313477106	0.0	41.0	41	1.4465246033159525	1		25388.471780028925	25767.0	16683.0	32750.0	1.7543434E7	3002.0627281050984	-0.9810230393199266	-874.3782422060643	-0.0024324918481267496	-0.0011257914773817109	1.4954289055043923	1.4192988934634703	-0.8879446297276563	1.053639168177708	6.573573485525399	9.898397156573587	0.8431049438333509	0.9732582688247717
ID252812	252812	0	1.0	63.62275486552849	61.81548341426931	0.0	64.0	64	1.4376066875800282	1		25222.76934306568	25608.0	16672.0	32056.0	1.7277597E7	2988.9136894883445	-0.9810562621669372	-874.0527214539476	0.0052031652944909265	0.007466195518343892	1.4631783131317597	1.4272619759032679	-1.0002062656124786	1.02516450226719	6.492770340728627	10.046154314846408	0.8084258942481448	0.9505915100904659
ID274837	274837	0	1.0	66.48209845619957	67.34821675795952	0.0	156.0	156	1.993630967923351	1		25459.60594512191	25547.0	16881.0	36257.0	3.3403003E7	3474.8236868467116	-0.9810406533251453	-758.250205264159	0.032183401116209424	-0.029482022892196535	2.4936748955174104	1.6074707641785568	-0.7053455799579436	1.551303420931402	12.48646243418309	15.295099823641342	0.6707252367318574	0.9134214186369952
ID261014	261014	0	1.0	63.074970988336204	64.98599451992784	0.0	97.0	97	1.4527866438605845	1		25394.09221902015	25441.0	17100.0	34665.0	1.76235E7	3171.1918280878235	-0.9809793350848921	-825.9891422381091	0.006969382241657865	0.0026945280421159555	1.514562184610018	1.413765188239703	2.872320002666895	1.0712968442063695	6.630610999499578	9.582343945602426	0.9074441459813101	0.9823943661971831
ID260501	260501	0	1.0	62.934129866556724	63.850177532184084	0.0	95.0	95	1.481659605743703	1		25447.980689655167	25440.0	17801.0	34372.0	1.8449786E7	2792.3495274776233	-0.9810166717684552	-941.9277110929914	-0.0026325118285941266	0.011836329221183543	1.5248353043883165	1.4581499531675646	-0.634993203493545	1.0457328487210045	6.896786064712488	10.480536537427056	0.7890228597674442	0.9615639496355205
ID284575	284575	0	1.0	63.698816603576205	66.45632282141779	0.0	198.0	198	1.9645811107157796	1		25447.867658574796	25625.0	16509.0	34158.0	3.2496927E7	3098.7836359514786	-0.9809701089910119	-846.6611120346787	0.029018191220647634	0.023899755202834987	2.3280343362710445	1.687618935302377	-0.039924749754972545	1.37947867707109	12.125224845679918	13.715550680143137	0.809977894109482	0.9416758951642674
ID287128	287128	0	0.9937328696250916	63.5281318101894	66.68438511284901	0.0	209.0	209	1.9726508177066142	1		25611.00852052669	25805.0	16548.0	33628.0	3.3063812E7	3120.1597644577932	-0.9810037935753145	-847.7809443787316	0.07817172330538996	0.0013887168537059082	2.4222025656625448	1.6693880498422307	-0.1824689774736357	1.4509523809586755	12.225040495134747	14.503646832554159	0.730307462368367	0.9342535415909918
ID259486	259486	0	0.9063653945922852	62.827385391211735	63.85552813739121	0.0	91.0	91	0.9551539824614003	1		27661.443708609262	26488.0	21898.0	38201.0	8353756.0	4127.610430051418	-0.9785855963672879	-612.4899576777469	-0.016625989614530004	0.0034310115085530307	1.0217113616580642	0.9341925862815579	1.4603805786675228	1.0936838684674905	2.8661350772030496	6.55871778630632	0.8372759757443589	0.9725806451612912
ID242594	242594	0	1.0	63.638371498323316	61.816026158467906	0.0	22.0	22	1.440760490319431	1		25530.25877192984	25883.0	16863.0	32410.0	1.7462697E7	2990.256987442356	-0.9809748417969586	-880.453230539669	0.0015894522218420613	-0.0037180038541282565	1.5071573571331305	1.3898735250611407	2.123161081573276	1.084384535684159	6.5212890977157265	9.840927297039512	0.8461965899719036	0.95944055944056
ID252322	252322	0	1.0	63.657086211275384	61.78122435786601	0.0	62.0	62	1.4318066736266928	1		25210.125368731602	25636.0	16796.0	32123.0	1.7092465E7	2985.281067538916	-0.9809510230041694	-869.7520107886129	-0.0011287446387573997	-0.006940767901369748	1.5105721810779307	1.389229658981168	-1.0219573270182924	1.0873451853783145	6.440485952918952	9.820919645996986	0.83912021944835	0.9575971731448764
ID260000	260000	0	0.9758013486862183	62.996367434919854	64.0795650597743	0.0	93.0	93	0.9824830669825416	1		27315.577287066237	26012.0	20840.0	38899.0	8659038.0	4555.673840081619	-0.978987113088188	-558.7004320715449	5.4594489799951E-4	-2.3892529256493728E-4	1.038166049676217	0.9466227858154856	-1.148314908983679	1.096705113412065	3.032494492961105	6.396914969613663	0.9312552390258311	0.9860896445131379
ID264608	264608	0	0.9890714287757874	63.84200685414745	65.05522865225176	0.0	112.0	112	1.5323592461252167	1		25413.643500643484	25321.0	20382.0	34332.0	1.9746401E7	2588.3639342240594	-0.981138760892164	-1021.4845488485284	0.0012781067659785746	0.001549135129906693	1.5841491404529282	1.4978396522947754	0.693042155661935	1.057622648743423	7.376851807328553	10.151692118493836	0.8995059639188685	0.9693941286695807
ID289696	289696	0	1.0	64.17840273220578	66.20176919577656	0.0	220.0	220	2.0064907963681544	1		25522.388429752104	25657.0	17872.0	34385.0	3.3970299E7	3222.147310002252	-0.9810502294992473	-820.1498449651775	-0.032023488675536574	0.06662447354099377	2.5584283282311775	1.5887410615040751	1.7983166279031235	1.6103494711775692	12.648068723776655	14.804537010936464	0.7251776666222471	0.9252433936022246
ID272289	272289	0	1.0	65.67087733402221	64.19542114651064	0.0	145.0	145	2.114430804768202	1		25478.035064059328	25595.0	17304.0	34353.0	3.7783926E7	3141.1709061093366	-0.9810581330386584	-840.1877027369015	0.003919854722123206	0.05907799651208463	2.999015093567409	1.512173190137439	2.802187697010689	1.9832484222887417	14.045487816144284	16.38339996512618	0.6575649012767698	0.9083922533046421
ID291746	291746	0	1.0	62.70502875260128	68.27615504680966	0.0	229.0	229	1.6680366908701212	1		25317.94008714598	25442.0	17999.0	34372.0	2.3241869E7	2949.6011987991274	-0.981005552028046	-886.6247518496523	0.0040294880638311985	-0.007407321081034711	1.766514772037502	1.6001824529175195	0.10310112958147385	1.1039458461856761	8.740999016544619	11.17173451329154	0.880095341833947	0.9678947368421049
ID251812	251812	0	1.0	63.709068970788735	61.72455770350418	0.0	60.0	60	1.4585032293802402	1		25248.699857752512	25517.0	16650.0	33149.0	1.7749836E7	3052.3314776859247	-0.9810210032073892	-855.1501437420942	-0.01708535741556441	-0.0060941732668962365	1.484177326280294	1.4580770191877415	-0.7660056799456594	1.0179004995957568	6.682895387309259	10.541308188888367	0.755762789769342	0.9487179487179489
ID258986	258986	0	0.9777678847312927	63.425625585729044	62.96025914941121	0.0	89.0	89	1.4512236669219436	1		25320.778571428586	25144.0	20474.0	36594.0	1.7724545E7	3150.3571309413346	-0.9809346009476243	-827.0683772802047	-0.023397580671535464	-0.043834258046503365	1.527171597024017	1.3309286144966666	0.9678438942632434	1.147448165431146	6.616351621006042	13.124055044051898	0.4827167346198221	0.8866242038216563
ID279471	279471	0	1.0	66.05065640294549	66.51682155624235	0.0	176.0	176	1.9630402625487493	1		25528.339355852313	25737.0	17443.0	37452.0	3.2497576E7	3499.4337456804974	-0.9810606569850219	-755.763188550787	0.06267168234245254	-0.024649616347596135	2.3490525096388684	1.6307858391470216	-0.20484037038284172	1.4404420575957015	12.106212341021834	14.396285827499923	0.7340357800442138	0.9398523985239854
ID242095	242095	0	1.0	63.63977072690482	61.81839298941839	0.0	20.0	20	1.4512236669219438	1		25578.26657060515	25890.0	16851.0	32489.0	1.7751317E7	3002.856910885079	-0.9810813816395672	-883.4502222182135	-0.0016953145129078044	-0.008001359881911887	1.5110360226203223	1.4185407945764248	-1.039997223899439	1.0652044892875403	6.616351621006044	9.969671717038551	0.8365015025174535	0.9653259361997234
ID246707	246707	0	0.996829092502594	63.654700697775176	61.798806405815206	0.0	39.0	39	1.4190698155761312	1		25393.409022556378	25787.0	16993.0	31950.0	1.6886617E7	3019.178395666314	-0.9809609813266522	-866.7012082936835	-0.01807301927655184	-0.0022710407287420964	1.4738643970319254	1.4092228045199915	-0.8168203297752948	1.0458703849416857	6.326410924970578	9.669791015433093	0.8502234622079216	0.953438395415473
ID274356	274356	0	1.0	66.4791914770308	67.31287538868068	0.0	154.0	154	1.9928719231717105	1		25453.310213414632	25569.0	16905.0	36239.0	3.3394743E7	3478.8320256893653	-0.9810543454193411	-757.7470556484968	-0.003595142188493116	-0.005993711037641319	2.482681778406126	1.622079575776935	-0.6938018696884743	1.530554860242898	12.476956181854067	14.64660520001631	0.730877451115429	0.9213759213759216
ID294324	294324	0	0.9968615174293518	67.49579372055383	68.43426113380444	0.0	240.0	240	1.5732813134512098	1		25611.499999999993	25330.0	19392.0	41406.0	2.0950207E7	3804.2425669991035	-0.9807252652004259	-685.102830752179	0.017384113995262417	-0.030371509327919457	1.5934653428978982	1.4776805537080808	0.9840426749795097	1.0783557643086443	7.776114405147901	16.070845555507603	0.37835114325703045	0.8520833333333327
ID276917	276917	0	1.0	66.30325560958492	66.85299185783158	0.0	165.0	165	1.9783947417856806	1		25488.092034029414	25670.0	16991.0	35945.0	3.2956103E7	3458.148275283344	-0.9810423967632895	-762.830516333508	0.019456292140258766	-0.05627121422704444	2.439345862592393	1.6330191819363684	-0.4554210246352587	1.493764365768144	12.296337387602463	14.504897264061754	0.7344399978406396	0.9369793553060485
ID299445	299445	0	1.0	66.64274253873171	70.47139535149131	0.0	262.0	262	1.5866874829692212	1		25170.457932692378	25292.0	15967.0	32857.0	2.0941821E7	3120.7814158702254	-0.9810631720768151	-835.6944188028674	-0.010515376561506622	0.01304823475315962	1.6415436362014115	1.5486944508804508	-1.459896305060634	1.059953198171644	7.909201937754347	11.045011208153836	0.8147234304675693	0.961294049682265
ID302517	302517	0	1.0	65.52541837671589	69.68513462972138	0.0	275.0	275	1.6108191978250903	1		25016.569753810083	25076.0	16149.0	33824.0	2.1339134E7	3066.2476152310956	-0.9810793887892854	-846.0957659847871	0.013951893819511407	-0.003335563602282122	1.6868353170797135	1.5665727516128651	1.1130622669027628	1.0767679415737519	8.151611372144682	10.736637501455084	0.8886213631024628	0.9711211778029446
ID237489	237489	0	1.0	63.63126741761771	61.946371137315246	0.0	1.0	1	1.401907342133944	1		25655.15716486901	26032.0	16556.0	31380.0	1.6650197E7	2945.5056185174512	-0.9810310003905006	-900.9135591990378	-0.0029511172965446184	0.0035979023775314176	1.468820171499891	1.3537163948941955	-0.9151899108094419	1.085027984472842	6.174310887706072	9.973382653040312	0.7800337484084623	0.9593796159527331
ID258494	258494	0	0.9918267726898193	63.43127594614074	63.17978219424896	0.0	87.0	87	1.5129835241324094	1		25153.708058124175	25096.0	19918.0	34876.0	1.9041357E7	2824.5475782503745	-0.9809965022653281	-919.4265330175966	-0.02363734888710548	-0.014102625375289847	1.5951078405030872	1.424570024145265	0.8978973993120724	1.1197117821288876	7.19147988691246	11.91273723960563	0.6368028654567783	0.9527707808564236
ID269753	269753	0	1.0	65.52477838663565	62.47940080398083	0.0	134.0	134	2.189310304518602	1		25478.69124133583	25635.0	16641.0	35711.0	4.0434683E7	3153.8339368262696	-0.9810471777633455	-836.3427432426918	0.018615989852168	0.0397015017241724	3.225694368960718	1.5436797197852135	0.5060561246142823	2.089613750583922	15.057903689186181	18.525466147842263	0.5513610585822835	0.869612956354654
ID246210	246210	0	0.9968209862709045	63.5354511424653	61.910603287171675	0.0	37.0	37	1.3916169810722414	1		25376.104199066853	25684.0	16272.0	31652.0	1.6316835E7	2902.116964462059	-0.9810967224739021	-907.6423407688753	-0.014828620134866176	0.0013442996344841726	1.4474044667771215	1.368014652688126	-0.7825451845310963	1.0580328682393831	6.084001490580272	9.640626021926012	0.822599997085236	0.9559372666168788
ID257986	257986	0	1.0	63.145402330875655	63.31211316017353	0.0	85.0	85	1.453827694975094	1		25127.01578192254	25277.0	17173.0	34216.0	1.751353E7	2957.4998918652154	-0.9810529570232054	-879.8267898923538	-0.0036907004920627953	-0.035672860803242265	1.5109600981075666	1.4326004399364693	0.9472997773700114	1.0546974969340175	6.640117251828624	10.532582086438595	0.7521698258828908	0.9106910039113432
ID282053	282053	0	1.0	63.10799392897108	65.72227671471637	0.0	187.0	187	2.1962101334891013	1		25441.506599622888	25486.0	17303.0	35217.0	4.0477437E7	2864.8825286464767	-0.9810741419568247	-920.687514263309	0.10672952100928232	0.12032880841920915	2.8511398998017192	1.4576369807178107	0.5842264384428296	1.9560013484274257	15.152966212476485	21.44611025659564	0.41400963666489704	0.8445033112582778
ID256455	256455	0	1.0	63.75138217868297	61.71873773357751	0.0	79.0	79	1.448614957879474	1		25193.26330935251	25527.0	16691.0	32834.0	1.7509318E7	3025.789793963581	-0.9809770181739011	-858.7285614206111	-0.012941272831540394	0.003129102662222595	1.4931575383536528	1.4342329944513916	-0.8693667170197382	1.0410843594661552	6.59258599018346	9.750064553815513	0.8714664757876851	0.9618585298196948
ID264141	264141	0	1.0	63.726939121177	65.41542714190167	0.0	110.0	110	1.4312782341646533	1		25377.65731166917	25459.0	18647.0	34059.0	1.7180674E7	2791.1519881318754	-0.9810146964010965	-939.6281199558534	-0.004762630566330916	0.011044512735776689	1.4942314524408067	1.408065721823636	-0.5958225624321075	1.06119439546158	6.43573282675443	9.588509486433802	0.8796414099512833	0.9706093189964152
ID304077	304077	0	1.0	68.13592986864776	69.64681293125774	0.0	282.0	282	1.5952462428989471	1		25086.24494649227	24960.0	16219.0	36759.0	2.1097532E7	3398.0231703330496	-0.9810263049508696	-763.4279477162029	0.009759190292650674	0.004861516561896629	1.6851012017455627	1.5287687478595908	-1.213168910599419	1.102260367439386	7.994758208715655	10.686606555608224	0.8797019542067664	0.9694524495677235
ID296910	296910	0	1.0	65.97894513705198	68.65513905158464	0.0	251.0	251	1.9549308848064526	1		25612.27733755946	25415.0	16446.0	36624.0	3.2322694E7	3258.954597435473	-0.980833634526667	-804.3692623175064	0.032333353642422125	0.05438232480217916	2.4657240130772484	1.5345839175763647	0.7354757249537243	1.606770398696393	12.006396691567021	18.969113225893263	0.41930350692336116	0.8344895936570871
ID241608	241608	0	0.9968292713165283	63.57074472054039	61.9182906364854	0.0	18.0	18	1.4029861474818444	1		25606.62672811059	25946.0	16680.0	31380.0	1.6669914E7	2923.3365737681756	-0.9811596707125311	-912.3358614031191	-0.018702634308926595	0.00335407243764948	1.4648064604768363	1.3720428595768113	-0.8498008275542319	1.0676098419612319	6.183817140035102	9.654222143337407	0.8337424752538638	0.9559147685525352
ID276431	276431	0	1.0	66.55122883274062	66.73346009040384	0.0	163.0	163	1.9672746910180983	1		25511.179827990596	25697.0	17360.0	37985.0	3.2628799E7	3478.2766905501776	-0.9810474955742343	-759.3112598791263	0.014282200249578023	-0.011297584210099921	2.3412730197429865	1.6521893701722665	3.101511226352517	1.4170730438114805	12.158496728831526	14.180465844071193	0.759816551898243	0.939060205580029
ID251342	251342	0	1.0	63.66810610567652	61.83302856129165	0.0	58.0	58	1.4333908231139434	1		25220.466076696157	25554.0	16765.0	31984.0	1.7099476E7	2961.795079448216	-0.9810556261077918	-881.9449395997223	-0.011323464145060339	-0.0066396044127218674	1.493431330430382	1.4096021208885352	-0.993237097275632	1.0594701216035383	6.454745331412503	9.71837749050632	0.85881861139491	0.9624379872430903
ID291275	291275	0	0.9957888126373291	62.999290149845834	68.00620562805787	0.0	227.0	227	1.6730179436042623	1		25305.2966558792	25447.0	17948.0	32542.0	2.345801E7	2786.68360211441	-0.9809631979413872	-935.8634513415903	0.0032551818169097757	-0.003894735708720504	1.7337093245260904	1.6404343578102372	0.8519010712746728	1.056859920222814	8.793283404354305	11.179278523773181	0.8841651272565242	0.9716386554621849
ID250833	250833	0	1.0	63.669653552430454	61.83120738127453	0.0	56.0	56	1.3997472370879258	1		25240.335394126738	25604.0	16843.0	31594.0	1.6330497E7	2972.5632511476506	-0.9809900267624633	-876.349008078504	-0.01178852203679368	0.005006384646518175	1.4464747116212207	1.3839419526038537	-1.0129266454899024	1.0451845244662994	6.155298383048008	9.697583456375705	0.8224924555734184	0.9522058823529419
ID256977	256977	0	0.9961876273155212	63.49438809515516	62.70307709334728	0.0	81.0	81	1.398665933537524	1		25167.024844720476	25436.0	17783.0	31617.0	1.6207564E7	2685.796767480582	-0.9809601828181178	-965.5557009813417	-0.020784622297107636	-0.008702465556077383	1.4410315197385506	1.387553818737504	0.8488856271424281	1.0385409922691895	6.145792130718975	10.320841618921147	0.7250325492094182	0.9268817204301082
ID278993	278993	0	1.0	66.0906720976661	66.71316632368774	0.0	174.0	174	1.9695805421995354	1		25524.593750000004	25695.0	17127.0	36314.0	3.267148E7	3456.179078903402	-0.9811035710625846	-766.8805359019179	0.0373983617217219	0.018798185147204927	2.380549718100778	1.6336040633961426	2.7015216664538135	1.4572378775502006	12.187015485818609	14.642149646650285	0.7143277876897907	0.933381871132145
ID271826	271826	0	1.0	65.14037165985191	63.94611653603475	0.0	143.0	143	2.170571212574086	1		25486.027599486577	25572.0	16803.0	35952.0	3.9707231E7	3116.108034776967	-0.9810432365283351	-846.5324203502324	0.15655149817400207	0.03723783778890323	3.0732830248015284	1.3337214533924884	-0.09241005213502969	2.304291512282603	14.8012348763023	20.79963863455653	0.4299284993986906	0.841621621621621
ID273874	273874	0	1.0	66.25769363736303	67.02875344185138	0.0	152.0	152	1.9913529656925049	1		25472.601067887128	25520.0	17232.0	36702.0	3.339458E7	3503.6236167148313	-0.9810645599882916	-753.3694943928624	0.025217588155384784	-0.048694853418563874	2.4621664415784377	1.609980062495567	2.3482877647783824	1.529314864782816	12.457943677196003	14.896972996776082	0.7054401373355831	0.9287739192062365
ID286675	286675	0	1.0	63.488350891560614	66.67697510845794	0.0	207.0	207	1.9665054731231912	1		25582.52927400466	25789.0	16327.0	33682.0	3.277122E7	3135.8775084137433	-0.9810776412808655	-845.9457096142781	-0.004106940949159645	-0.04706905223021711	2.352552891602935	1.709505520809382	2.852453721320301	1.3761598678482745	12.148990476502496	14.20930179757997	0.7561441187616331	0.9314868804664719
ID266719	266719	0	0.9781550765037537	64.71117020782339	62.6295032861519	0.0	121.0	121	1.497403474616765	1		25570.736842105267	25444.0	20074.0	35886.0	1.8947916E7	2800.9946567497805	-0.9811063014195643	-948.1128671920644	0.058166334986052684	-0.02830472382694098	1.4711571204957894	1.4232212163544373	1.0297248179249703	1.0336812742745216	7.044132975812492	14.71937615473817	0.4085625938456415	0.9069767441860469
ID289247	289247	0	1.0	64.20332368022942	66.18873551479822	0.0	218.0	218	1.962269384740683	1		25560.274371069212	25667.0	17784.0	35219.0	3.2512669E7	3250.8056280722612	-0.9810623333601897	-814.6567091244902	-0.014081070698626443	0.015306103885515187	2.443204790671325	1.5989334602490102	1.840969785690561	1.5280215539993967	12.096706088692816	13.895681325965034	0.787258396589146	0.9485650391352954
ID257501	257501	0	0.9968406558036804	63.49772329571306	63.61770714661813	0.0	83.0	83	1.4512236669219438	1		25033.846264367785	25025.0	18245.0	33276.0	1.7423557E7	2727.540285045699	-0.9810855557922007	-952.1375659731718	-0.009542186291379696	-0.01179453205029043	1.4972268602151355	1.443400259997351	0.14346965692080363	1.0372915273119623	6.616351621006045	10.867797076081478	0.7039558139608159	0.9261477045908187
ID284122	284122	0	1.0	63.62022347975024	66.33740224397711	0.0	196.0	196	1.9641960119939164	1		25440.77254901957	25585.0	16402.0	34885.0	3.2436985E7	3198.774028062209	-0.9810565399829713	-823.7804125105282	0.024711878535558698	0.025343770521127584	2.3032850228597996	1.7040533990779487	0.2651114094506468	1.351650731195449	12.120471719515413	13.965323857744936	0.7809574344307245	0.9337239106554381
ID263643	263643	0	0.9427869915962219	63.54132574498128	66.44041024251415	0.0	108.0	108	1.5288996336732967	1		25256.054404145085	25196.0	21088.0	33517.0	1.9497674E7	2403.4992695921487	-0.9811269680427516	-1092.5342070479026	-0.005374553200521867	0.003169362526320396	1.5485561742742926	1.5156426926731377	-0.8633247349370227	1.021715858071473	7.343579924176967	10.53995858463922	0.8306917191359608	0.9692597239648684
ID281572	281572	0	1.0	63.30430673044747	65.527768910632	0.0	185.0	185	2.174053600843316	1		25513.927249521344	25588.0	17180.0	35009.0	3.9980324E7	2917.266301547056	-0.9810060880600601	-903.4175345299833	0.13117863564476154	0.10177044097082268	2.8043527606029612	1.4524524317418732	0.7466164185859937	1.9307708117089957	14.848766137947482	22.78933926227039	0.359283078978929	0.8271114641249672
ID241127	241127	0	1.0	63.52807845564473	61.95911976697111	0.0	16.0	16	1.3899852232535732	1		25663.23124999999	26028.0	16790.0	31105.0	1.6424468E7	2950.524468848792	-0.9810115498621342	-898.7247759985885	0.005393216710902786	0.0073882466428785735	1.4444166478269749	1.3566286876877247	-0.7628937433572432	1.064710381651208	6.069742112086722	10.12372059904988	0.7442173696173475	0.9341623994147773
ID269283	269283	0	1.0	65.74174469143611	62.34333368456663	0.0	132.0	132	2.141448837547718	1		25478.27978933511	25645.0	16491.0	35685.0	3.8701507E7	3345.254442043075	-0.981051043335096	-788.6371720756449	0.015344156175397814	-0.011483378240545308	3.118137411280216	1.507871379873797	0.43180331939046	2.067906754448242	14.406725404647505	16.916884485989005	0.6326075559721008	0.8962152572442342
ID302051	302051	0	0.9832599759101868	65.0029070238875	69.41167370245854	0.0	273.0	273	1.6056449951807465	1		25065.58802816897	25231.0	17738.0	32358.0	2.1355881E7	2715.9446258729813	-0.9810358092404627	-954.855220510183	0.007978627167930607	0.015409411137987295	1.7726293058116607	1.4830436013296253	3.0253368388695163	1.1952644576480467	8.099326984335004	10.776450805675223	0.8764099412143748	0.9714937286202968
ID255978	255978	0	1.0	63.71942626441105	61.59958729505341	0.0	77.0	77	1.4527866438605854	1		25200.897988505738	25459.0	16901.0	33590.0	1.7539825E7	3134.3043591007504	-0.9810368992048626	-831.9186001627613	-0.004364073183676852	-0.0016652029837187477	1.4855103242947754	1.44594943286884	-0.6104375227699962	1.0273598028580049	6.630610999499584	9.676781204560097	0.8898187862927595	0.9700973574408902
ID298991	298991	0	1.0	65.83557665421705	70.21532614471137	0.0	260.0	260	1.5909726182581547	1		25235.999999999978	25370.0	17594.0	33143.0	2.1097296E7	2887.7501077880547	-0.9809861984793146	-901.7472921534027	0.023410587377383024	0.007475690371992375	1.780317352457797	1.4548022054787901	-0.3148851835928418	1.2237521676507745	7.951980073235012	10.960632363963525	0.8317904406084976	0.9532763532763533
ID240622	240622	0	1.0	63.557719354143266	61.945789808855636	0.0	14.0	14	1.3959590102851058	1		25694.398133748076	26097.0	16845.0	31447.0	1.6521498E7	2975.2679797831643	-0.9809490174038122	-889.3473447119413	-0.03554576951000921	-0.01891923431451704	1.4428338666659262	1.4011050946418178	-0.6108412086701007	1.0297827566138256	6.122026499896396	9.513013316175217	0.8500977365733544	0.9540740740740743
ID255469	255469	0	1.0	63.69157163200578	61.652622800674024	0.0	75.0	75	1.4605764404187709	1		25198.544807965867	25456.0	16750.0	34004.0	1.7714577E7	3090.526232018691	-0.9810480576201271	-844.1304716339463	-0.003239447636164821	0.008356952038931047	1.4924339292532312	1.4491008876703493	-0.9433232147989862	1.029903398687821	6.701907891967323	9.77887983130242	0.8807042664514966	0.9710743801652899
ID245740	245740	0	0.9936885833740234	63.52928597931738	61.91688308124216	0.0	35.0	35	1.3801541631250074	1		25435.505546751214	25851.0	16520.0	31680.0	1.6049804E7	2925.759927258782	-0.9809829960063332	-896.9145393348825	-6.818463863561588E-4	-0.003669630744451409	1.4256525365837691	1.3561290301004947	-0.9440463658579472	1.0512661442533402	5.984185841125438	9.929482036168405	0.7627140513082475	0.9523449319213316
ID308214	308214	0	0.9759312868118286	69.42706291657512	71.0435366440045	0.0	299.0	299	1.6037593280649032	1		24845.167058823514	24961.0	17495.0	32476.0	2.1118392E7	2741.966726061568	-0.9810776028834568	-939.5868832192333	-0.00953169950049421	0.023365487260341128	1.808169151018059	1.4507687998114545	-0.4560939055303088	1.2463523831316563	8.080314479676899	11.002388664221218	0.8388110876812983	0.9653605905735375
ID271351	271351	0	1.0	65.4467246508545	63.368925420440476	0.0	141.0	141	2.1400353398111664	1		25454.966953073355	25589.0	17292.0	34589.0	3.8513365E7	3092.7738036420433	-0.981044180257478	-851.9230535597491	-0.005590832114332678	0.002712458117976012	3.1933829269976464	1.4361832605450704	0.3036722745386875	2.2235205037730847	14.387712899989438	17.661995056764024	0.57959163566517	0.8845704266510815
ID301566	301566	0	0.9676136374473572	64.82491492834455	68.78619944263914	0.0	271.0	271	1.5814343271468227	1		25096.97702539302	25186.0	18367.0	33308.0	2.07552E7	2434.828601831097	-0.981129457282847	-1071.8276057864077	-0.01534436042049516	0.009533774119373109	1.8304160512119212	1.3860374637904533	2.6159782995745706	1.3206108052853114	7.856917549944696	11.011059011189863	0.8143364594374565	0.9554913294797692
ID288761	288761	0	1.0	64.24287824012015	66.17377288169801	0.0	216.0	216	1.9595689242666283	1		25612.848818897608	25731.0	17819.0	34066.0	3.2528318E7	3236.8325352552624	-0.9810224166961256	-818.0986494832213	0.005656697936806351	0.023450223810791034	2.4287460818860445	1.6187856598125667	1.880554881514822	1.50035062836377	12.063434205541213	14.381724662369615	0.7329239002457365	0.9242534595775667
ID275962	275962	0	1.0	66.43215933439025	67.12958608906453	0.0	161.0	161	1.9799236405778402	1		25486.17901234566	25619.0	16483.0	36173.0	3.3030088E7	3493.5001271770725	-0.9810699061431344	-756.1729687553188	0.017538731545213307	0.024082697508329646	2.4535867927987867	1.6112017084476957	2.5688819045646265	1.522830307300681	12.315349892260532	14.34369082697027	0.7522025267657134	0.9377488237423094
ID250364	250364	0	0.9968439936637878	63.667837934751645	61.81898142534719	0.0	54.0	54	1.418003246605023	1		25264.748114630467	25646.0	16811.0	31334.0	1.6750528E7	2899.109142502868	-0.9809802566819842	-898.9509963878136	-0.014177081581307696	-0.001484084168937524	1.482485279979398	1.3973718928987244	-0.8091869791068927	1.0609096171986925	6.316904672641545	9.636652112656822	0.854794708405731	0.9581831290555157
ID278022	278022	1	0.995239794254303	48.05486417444613	42.69825874891073	0.0	170.0	170	1.3910732744755674	1		25795.04999999997	25978.0	16508.0	33997.0	1.6508832E7	2992.9483164664125	-0.9810382178209013	-891.8132597995233	0.021406801041699817	0.005529254722482806	1.5013589208358882	1.3157805476039424	-0.7862404038140891	1.1410405204499239	6.079248364415763	9.296938624377493	0.8838525573756434	0.9733637747336373
ID262144	262144	1	0.9713528752326965	46.36217415762702	37.98893671886208	0.0	102.0	102	1.1798006969690669	1		25794.478260869553	25467.0	20962.0	35438.0	1.186546E7	3125.600946064002	-0.9808227444395791	-844.1648920435704	0.024555230252554187	0.03368985184403572	1.3280727684200193	1.0311417262769471	3.1390448649133607	1.2879633658267085	4.372876071354573	12.036967415760095	0.3792650851488429	0.8526413345690447
ID268288	268288	1	1.0	48.96102958860747	38.87555178568849	0.0	128.0	128	1.5456309292626893	1		26069.086624203803	26202.0	15825.0	35417.0	2.0464233E7	3039.925120777756	-0.9808660345721281	-879.2201561178097	0.2465755777484276	0.3020679463124184	2.2394424082585846	1.2260490774540436	0.5718130561384205	1.8265520112040756	7.505186213770505	16.299618772416586	0.354990264090676	0.7279852466574449
ID270848	270848	1	1.0	48.34878067520164	38.02905168826241	0.0	139.0	139	1.4094416393051832	1		25831.843226788435	25942.0	16265.0	35234.0	1.6971521E7	3099.3133560094166	-0.9809956576842748	-860.4668521540968	0.006216929253100391	0.008981795596987294	1.4864544992476443	1.3668406606965515	-0.8559096303382513	1.0875111796060681	6.240854654009305	9.148149522721807	0.9371032056807317	0.9842578710644676
ID301056	301056	1	0.969744086265564	51.76795731462902	45.928514234027794	0.0	269.0	269	1.421732737444523	1		25613.294736842134	25519.0	20592.0	34396.0	1.7032841E7	2636.612307714606	-0.9810141770344116	-1003.9105640735621	-0.009125398533136299	-0.018410403420564155	1.437181379068851	1.3788828873336156	-0.022709505289902763	1.0422795092105095	6.350176555793162	11.561928024908493	0.5969461304287198	0.9329608938547486
ID244742	244742	1	1.0	45.79357675119335	36.34043853530594	0.0	31.0	31	1.3719077987476527	1		25538.03858520899	25681.0	16980.0	33111.0	1.588466E7	2885.3994292755538	-0.9810851318723136	-918.1528132534643	-0.0015553367819196215	0.0072478708255106425	1.427293917438192	1.3436404191872995	-0.5600709430150399	1.0622588432562117	5.912888948657711	9.171732875829537	0.8832970732674635	0.97339593114241
ID248846	248846	1	0.9627701640129089	42.29001978820706	38.33573508010104	0.0	48.0	48	1.346304023627722	1		25114.554257095155	25213.0	19348.0	32739.0	1.5043618E7	2506.8742599423717	-0.9810784096143804	-1038.888648227017	9.574323209832832E-4	0.0075759894876541445	1.4061046535370882	1.3019933860523671	-0.8379479852493246	1.0799629772316937	5.694245145089978	9.542978180954416	0.7857387334888529	0.9507936507936503
ID295947	295947	1	0.9944643378257751	49.86961870444857	45.190660116008814	0.0	247.0	247	1.4078305414580088	1		25824.967938931262	25850.0	18599.0	33402.0	1.6915354E7	2744.39085845763	-0.9810850050929429	-976.1672473217807	0.0019057104523695757	-0.003435686318954848	1.426863668402041	1.3983278568951796	2.4049305354879564	1.0204070964946816	6.226595275515759	9.386962023729255	0.8879947130343602	0.9725315515961398
ID285716	285716	1	0.9874246120452881	49.501352440170216	46.76253175000004	0.0	203.0	203	1.4008277059767817	1		25868.492260061917	26094.0	17495.0	34720.0	1.6711046E7	3048.319656441394	-0.9810335517523444	-877.8866730019257	0.011281604185166398	-0.006715603289041569	1.4836554987688377	1.3627118234316267	1.9969510360667093	1.0887522022320513	6.164804635377046	9.445624711489172	0.8682960180625662	0.9744552967693462
ID290325	290325	1	0.9899298548698425	53.09919903820808	43.406863538816594	0.0	223.0	223	1.342928412740429	1		26008.44166666666	25712.0	20600.0	38562.0	1.5605065E7	3330.228696132563	-0.9809238535283291	-803.1837545053259	0.008265008419111689	-0.030833185385747572	1.45271579638859	1.2503507675303118	-1.3482619845222608	1.1618466066590167	5.665726388102883	14.070277772394126	0.35963348292617425	0.8418079096045198
ID280598	280598	1	0.995185136795044	47.75732166927097	44.11916864319309	0.0	181.0	181	1.4222647235201828	1		25707.407185628763	25765.0	16432.0	35664.0	1.7172548E7	3267.9038596706364	-0.9809617756673336	-810.6710158776582	-0.0018690121156407567	-0.0024884284607016457	1.545219022193825	1.333032573510847	-0.8110655055940212	1.159175741763111	6.354929681957679	9.269712596993825	0.9293687706517932	0.9852616064848936
ID292880	292880	1	1.0	50.247806116017216	44.992777934904	0.0	234.0	234	1.3867159473275787	1		25770.746855345875	25962.0	16972.0	33795.0	1.6390195E7	2966.3006713454956	-0.9810409808427534	-899.1105933673139	-0.007217216404100105	-0.008145585554685158	1.459937263736918	1.3375204835461012	-0.500731563524675	1.0915251629390073	6.041223355099638	9.466981265250157	0.847055216534619	0.9599697885196371
ID275475	275475	1	1.0	47.16227262207783	39.03759208695244	0.0	159.0	159	1.3569380597347234	1		25827.976973684228	25877.0	17572.0	34149.0	1.570341E7	2748.275908754177	-0.9809576327287771	-968.2541540849785	0.004415671157561294	-0.03451018148940519	1.4794846099890135	1.2953215340105972	2.225060526339164	1.1421755688784139	5.784554542215784	9.510617692482159	0.8036414634575998	0.9463452566096424
ID247833	247833	1	0.9482350945472717	44.635738366899304	35.42002876891982	0.0	44.0	44	0.9638266274308671	1		26944.282894736836	25642.0	21192.0	38192.0	8191062.0	4225.319645248738	-0.9795227000511356	-610.0688767563704	-0.004978808267702271	-0.001416839192491087	1.0070147448802942	0.9646170988318603	-0.9725622412854394	1.0439528244935496	2.918419465012724	6.657745641897701	0.8273764959418739	0.9504643962848299
ID253981	253981	1	0.9679215550422668	44.1127169422704	38.70525474139447	0.0	69.0	69	1.1306887971211959	1		25456.82701421802	24916.0	20688.0	35012.0	1.0742781E7	3130.909778145715	-0.9807018778328419	-826.3911729333995	-0.012377494801172485	0.04595349188614005	1.292602364151328	1.0159643695293306	1.2083645722357508	1.2722910398424272	4.01639160901588	11.541651239154392	0.37888727654322624	0.8132820019249279
ID292390	292390	1	0.9968393445014954	51.26726380201257	45.44711265357292	0.0	232.0	232	1.3823448853976605	1		25721.4384858044	25822.0	18170.0	32424.0	1.6307392E7	2654.4628568905014	-0.981064619218715	-1004.0889015628139	0.003654623843126437	-0.002098932675734126	1.4128656770971242	1.3626414050563305	0.09415176281247495	1.0368580257831792	6.003198345783515	9.293645190416948	0.8734144655989811	0.964858670741024
ID303142	303142	1	0.9545524716377258	52.473162586320484	43.36446462299789	0.0	278.0	278	1.436553881369555	1		25531.245255474438	25493.0	19969.0	34956.0	1.7488903E7	2520.744591680593	-0.9810400671064583	-1048.1491782674823	-0.009542218879100447	-0.01951778895017002	1.516832442926316	1.347155674273129	-0.8283207963949647	1.1259518642823056	6.483264088399598	10.717567513032044	0.7092692319687713	0.9491997216423097
ID305703	305703	1	0.9480823874473572	50.4913446807601	46.32041496628185	0.0	289.0	289	0.9245682140172203	1		27430.768683274022	26199.0	21496.0	38102.0	7708046.0	3975.666734723522	-0.979331313656797	-653.8449412142494	-0.006840637884538467	-4.816152616098409E-4	0.9827208151079784	0.8984493538048333	2.7227594821860945	1.0937965628738724	2.6855162829514496	6.307462559056714	0.8482586392722311	0.9543918918918921
ID283168	283168	1	0.9846850037574768	48.71331702085513	44.84200369745715	0.0	192.0	192	1.3768615441287575	1		25656.56230031948	25823.0	18242.0	33561.0	1.6061008E7	2797.062594099828	-0.9810159111327769	-948.0092362501888	0.011235056910280017	8.748275659044464E-4	1.493012101319402	1.2914041151877371	-0.79924933181009	1.1561153350532387	5.95566708413835	9.365527403330251	0.8532490222368402	0.9705654531371033
ID295456	295456	1	0.9918422698974609	49.61268820264446	45.18446449032183	0.0	245.0	245	1.4590218083226307	1		25789.757446808493	25790.0	19599.0	33440.0	1.8181779E7	2608.170653077175	-0.9810989185311705	-1026.51994559918	-0.004456338256725015	-0.0039371386589212775	1.4768715394443315	1.444217963906697	-1.2204897223968045	1.0226098666224208	6.687648513473791	10.48710699447799	0.7641381907725898	0.9474747474747471
ID300576	300576	1	0.9773927330970764	51.46329567433199	45.47572013770473	0.0	267.0	267	0.9801704319974622	1		26881.493670886095	25544.0	21300.0	39431.0	8494552.0	4465.7241553532895	-0.9798657342573504	-585.8983475905704	-7.983622966799889E-5	0.004312107716639015	1.0917270955624698	0.8956560505843711	-1.0544318258099934	1.2189133259917935	3.018235114467567	7.598541419527436	0.6569048391691613	0.92296511627907
ID285231	285231	1	0.9958932399749756	49.51593908457096	46.30690095561485	0.0	201.0	201	1.415867698335056	1		25832.89545454546	26055.0	17314.0	33738.0	1.7049711E7	3043.932540939123	-0.981104804465097	-881.3168438756531	-0.00858604592049047	-0.008442335460760642	1.467767300438199	1.3984958538828716	-1.074738808604019	1.0495328222554239	6.297892167983483	9.71148764363832	0.8391383327149099	0.9671532846715323
ID265256	265256	1	1.0	48.876030035086885	38.911390337981906	0.0	115.0	115	1.530877512422245	1		26074.1264516129	26131.0	15902.0	34950.0	2.0207448E7	3040.3716694480136	-0.9807940713007695	-875.9021768999105	0.23829023873816618	0.2579233926607929	2.264593928635708	1.2347290037426208	0.5289699378747361	1.8340817473076565	7.362592428835041	16.077647651829267	0.35792794792712895	0.7018577254191211
ID267816	267816	1	1.0	48.501455350586255	38.77826545934773	0.0	126.0	126	1.4312782341646553	1		25880.44740740738	25965.0	15742.0	34940.0	1.7469302E7	3214.3318250343605	-0.9808631454630125	-825.3704733396289	0.012193843672685407	0.0027849347035406318	1.5291770864462493	1.3563864377466035	-0.4667704563285934	1.1273904278980458	6.435732826754449	10.596315825560263	0.7202745708746331	0.9254955570745044
ID261678	261678	1	0.9814542531967163	47.241862027254136	37.11210367735395	0.0	100.0	100	1.3839856514178168	1		25628.97781299525	25679.0	18650.0	32069.0	1.6171885E7	2437.9756713532097	-0.9811237692117559	-1092.7993601166195	-0.009733175220233172	0.00938953794137986	1.453704996938121	1.3384381356832622	1.5387298724603529	1.0861204251297099	6.017457724277047	9.628139059904022	0.8157145396872053	0.9612756264236896
ID287786	287786	1	0.9575246572494507	51.555323359144246	45.05983791078164	0.0	212.0	212	0.9677430459512394	1		27309.53225806452	26385.0	21704.0	38330.0	8465955.0	4186.385194959271	-0.9796382293724026	-627.7045193007917	0.008955516259350937	0.0012276424553895762	1.0899870772167177	0.8877908600588098	-0.9942118015370016	1.2277520824493664	2.9421850958353093	6.62954698813425	0.84122495770366	0.9641744548286596
ID280117	280117	1	1.0	47.7086315861463	44.104723503718226	0.0	179.0	179	1.428103491103788	1		25763.811572700302	25819.0	16344.0	35562.0	1.7364809E7	3247.1919342342417	-0.981101649515426	-823.800890654451	0.0050460184347505335	-0.005304968575431201	1.5592206443777408	1.3226745909509678	-0.8177231004375421	1.1788391907163671	6.407214069767349	9.603681333598265	0.8729786376315416	0.964234620886981
ID277553	277553	1	1.0	47.5382527033114	41.89630778440404	0.0	168.0	168	1.3927037574823682	1		25749.94712286157	25911.0	16616.0	33917.0	1.6557216E7	2931.4964319495557	-0.9810120396868884	-907.6386671060847	-0.0019505951060352648	8.257393046415383E-4	1.499646335457834	1.3137572070052257	-0.8726525949011523	1.1414942787460338	6.093507742909301	9.39031216486785	0.8683947147481776	0.9588631264023935
ID253496	253496	1	0.9500663876533508	45.75813793531652	38.71600454724468	0.0	67.0	67	1.3910732744755665	1		25067.840375586875	25012.0	19511.0	33231.0	1.601835E7	2544.6751422324587	-0.9810332017099399	-1019.070545006439	5.072417489333733E-4	0.008723773158860857	1.4403385245799394	1.3488642813330207	-0.6103438074461932	1.0678157502669718	6.079248364415755	9.376658029074528	0.868887592944563	0.9674735249621784
ID300095	300095	1	0.9380061030387878	51.02159715923715	45.584835129597266	0.0	265.0	265	0.9302779970041763	1		27659.872791519436	26335.0	22007.0	38624.0	7827744.0	3914.103473981906	-0.9793410872092483	-669.9993547831567	-0.008068903538168018	0.005466029219313586	1.02592125719658	0.8721747241188758	-1.1304200454060038	1.1762795100867298	2.7187881661030606	6.350264338047986	0.8472305890241884	0.9533333333333334
ID294980	294980	1	0.9758571982383728	50.030503626809775	45.13436176452306	0.0	243.0	243	1.4019073421339452	1		25809.012307692275	25868.0	19541.0	32705.0	1.6775858E7	2561.5825279725195	-0.9810663779778681	-1044.1375571921	8.181173953522113E-5	-8.614987349512474E-4	1.4261100191165854	1.401081513406459	-0.12456613778905593	1.0178637041961067	6.174310887706082	9.329076032642368	0.8914994754718153	0.9715781600598349
ID243271	243271	1	1.0	43.762842016766704	40.25011782730424	0.0	25.0	25	1.363611565856628	1		25171.694308943097	25311.0	15200.0	33018.0	1.5480592E7	3155.224535165895	-0.9810798583491291	-827.3554849269697	0.013762682210833098	-0.0060532850766314246	1.4112078882396513	1.3511335473817687	-0.8959583894536305	1.0444621784236612	5.841592056189969	9.177559382161373	0.8715387124459331	0.9707740916271718
ID261191	261191	1	0.9954899549484253	47.15524209492466	36.85327980474208	0.0	98.0	98	1.3507917161515859	1		25624.74584717608	25734.0	17287.0	32796.0	1.5426097E7	2656.7598878499	-0.9810602590137881	-999.2149077414169	4.373928086761817E-4	0.008916655220001714	1.404156782931264	1.3236374290543969	-0.5969425430772736	1.0608318804752974	5.732270154406102	9.283703242545965	0.8357839266322142	0.9678972712680578
ID260683	260683	1	0.9936887621879578	46.20618195018419	36.59472499882494	0.0	96.0	96	1.3591662025486104	1		25537.055464926605	25772.0	17487.0	31612.0	1.5654215E7	2698.8585841146514	-0.981070244750783	-980.7894638973812	0.0014760911387765516	0.0017867756977258426	1.4021932891236708	1.3427271761250932	-0.5502911412623347	1.0442875619529708	5.80356704687384	9.022576491918036	0.8958673827828423	0.9705882352941174
ID238152	238152	1	0.9701557755470276	47.38602367508882	35.381164061531486	0.0	4.0	4	1.4328629678859124	1		25819.339705882354	25762.0	20543.0	34438.0	1.7557151E7	2644.3780737535185	-0.9810388234428682	-1010.3515033105217	0.07297872799481264	-0.019580690959899887	1.4621391974185265	1.3440961745748299	0.8922090245166308	1.087823345588374	6.449992205247992	14.197919101556913	0.40208665489097933	0.8834635416666667
ID297544	297544	1	0.9695100784301758	51.03475625175777	45.98825192985726	0.0	254.0	254	1.0105705109985434	1		26721.298816568044	25824.0	21534.0	37624.0	9031799.0	3857.012833333214	-0.980265904420611	-688.2768230135663	0.004125127997830342	0.004812154952902441	1.081158163999863	0.9749120664715523	-0.5411063487053549	1.1089801851697678	3.208360161048189	7.322564410826742	0.7519112417282288	0.9196185286103542
ID270409	270409	1	1.0	48.78732079126161	38.57456768834747	0.0	137.0	137	1.429162522388449	1		25899.547619047604	25974.0	15877.0	35078.0	1.7404496E7	3282.536298675989	-0.9809896428120289	-814.3044010927659	0.022918800482138804	-0.0022065789751932034	1.5659249468772665	1.3413559834077335	2.5276222887010666	1.1674193623820965	6.416720322096376	10.918533636512704	0.6763855826768239	0.9233926128590975
ID253005	253005	1	0.9949153661727905	45.82136313999827	38.24870092202464	0.0	65.0	65	1.3524707618167124	1		25142.137417218542	25294.0	16944.0	32769.0	1.5185851E7	2799.3304747960146	-0.9810137922622432	-928.1430225762743	-2.180091036282133E-4	-0.004560279236049372	1.4202377791872198	1.3057926123487198	-0.40154168954486436	1.0876442137566151	5.746529532899648	9.402572241936216	0.816812074840061	0.9497250589159468
ID264791	264791	1	1.0	48.5274763870274	38.79619182347262	0.0	113.0	113	1.4083677788526663	1		25878.26788432269	25955.0	15866.0	34795.0	1.7002022E7	3249.0525539379246	-0.9809119771323259	-818.6109592127224	0.008347989254287272	0.012871045081687179	1.455786962488573	1.390987407634993	2.478838131778441	1.0465852922160916	6.231348401680271	10.117079143316476	0.7650355261825369	0.9364285714285716
ID272467	272467	1	0.9867033958435059	47.768294429527714	37.329548824003936	0.0	146.0	146	1.414263920929639	1		25789.778787878775	25762.0	19710.0	33508.0	1.7021254E7	2588.951852788929	-0.9811207510091123	-1035.3600079858788	-3.418355764816845E-4	0.005083621896727284	1.4559525273545093	1.3941980459035404	-1.4352132771530421	1.0442939090557595	6.283632789489935	9.439507372490395	0.8861801163097126	0.9649635036496347
ID237663	237663	1	0.9762598276138306	45.47741076761251	35.52565393054472	0.0	2.0	2	1.0378981349305407	1		26517.106442577027	25616.0	21673.0	35548.0	9466607.0	3468.0780757070556	-0.9802592273578808	-759.353596004993	0.019532277228175243	-0.018187650109492977	1.1332717058911987	0.9993291092554936	0.7449080536523128	1.1340325178113677	3.3842258291352776	8.15333535339236	0.6397327564798506	0.8967254408060467
ID282713	282713	1	0.9937049746513367	49.0932473729182	44.83653828902019	0.0	190.0	190	1.3878065616898874	1		25721.54088050312	25958.0	17074.0	33259.0	1.63589E7	2861.5994607765615	-0.980988644166829	-927.6176892300665	0.00467924821874838	-0.0029955441104470674	1.484803989136704	1.3113722341091956	-0.8238766866562776	1.1322521176798586	6.0507296074286545	9.439830735037747	0.8532753422707282	0.9614803625377641
ID291929	291929	1	1.0	52.27578430898238	44.34789534087435	0.0	230.0	230	1.4067554511588203	1		25759.46165644173	25817.0	16227.0	35239.0	1.6795169E7	3271.964315575351	-0.9810690824104674	-815.992457067952	-0.0018872319124266625	0.00916564748476635	1.4903847496160383	1.3553711106452273	-0.840985458816889	1.0996137795105707	6.217089023186711	9.207814045633338	0.9214756641067713	0.9894099848714067
ID279642	279642	1	0.9968506693840027	47.75633747505946	44.072115307720864	0.0	177.0	177	1.4115869094041134	1		25779.969604863185	25871.0	16358.0	35850.0	1.696322E7	3269.9512304166	-0.9809967363133851	-813.9739180367297	9.58620359119556E-4	0.0052853129889829506	1.562500340175787	1.3076826701656343	-0.8956784505252493	1.1948620072925467	6.259867158667359	9.437158675763003	0.8832679387333228	0.9806403574087863
ID302689	302689	1	1.0	51.36646794217347	42.72925089279785	0.0	276.0	276	1.4460015425129857	1		25588.08248914615	25755.0	16949.0	34797.0	1.7681365E7	3007.809533337817	-0.9810129220848488	-879.0913398178766	-0.03537104570999119	-0.05912165654038539	1.5681391374873817	1.4086280836980865	1.1502283601632994	1.1132385869877939	6.568820359360897	11.091685211392118	0.6709685715422746	0.8944983818770228
ID299619	299619	1	0.9491884112358093	49.85557853721454	46.29438651218339	0.0	263.0	263	1.4507023004000275	1		25742.343390804595	25676.0	20570.0	34429.0	1.7916671E7	2517.2594110152304	-0.9810124396414822	-1056.7091033295821	-1.4118834505073903E-4	-0.005876471675717795	1.4887877692364677	1.430072306870926	0.7928802262559501	1.0410576878409836	6.6115984948415365	9.482175854824192	0.9240603278523453	0.9858256555634302
ID252521	252521	1	1.0	46.65497091014146	38.46339273881334	0.0	63.0	63	1.3790574969501455	1		25223.485668789817	25376.0	16291.0	33107.0	1.5840349E7	2925.1593423987483	-0.9810779095332269	-894.1697055545883	0.008184393316969062	-0.0017027675595734453	1.4729230962942774	1.3303070132614463	-0.30535661410591286	1.107205390643763	5.974679588796404	8.948328446868155	0.9376497690732422	0.9820312500000006
ID259177	259177	1	0.9728651642799377	43.379930717266504	38.63650271684176	0.0	90.0	90	1.369700383321422	1		25081.43800322059	25200.0	18575.0	32529.0	1.5575573E7	2555.4760786375814	-0.9811022486654056	-1019.0951839700414	-0.005085006785947451	0.00392277235043667	1.399302822394377	1.3444685170122876	-0.9623430777939569	1.0407851167120994	5.89387644399964	9.301110256955909	0.856133135376486	0.9604957397366383
ID252008	252008	1	0.969630777835846	46.620068913207575	37.57128269237131	0.0	61.0	61	1.0378981349305403	1		25883.49152542374	25206.0	20873.0	34104.0	9162756.0	3322.3498827718377	-0.9805604362570447	-785.9507638015401	-0.0021705751257010014	0.009445854674438718	1.1094315300400956	1.037654920881427	0.39322885310054767	1.0691719450409378	3.3842258291352754	7.897240734147537	0.6818964757536381	0.9210866752910722
ID274536	274536	1	0.9849303960800171	47.016886947687496	38.8560876806628	0.0	155.0	155	1.3541477255877274	1		25805.273026315772	26017.0	18305.0	32383.0	1.5689606E7	2678.0144279372216	-0.9810301146506137	-996.6511554460812	0.003985430294625265	0.011084509649156846	1.4485853028655815	1.3051421561186547	-0.7879773127112453	1.1099061478279963	5.760788911393206	9.075582489478894	0.8789067684124626	0.9665071770334933
ID277098	277098	1	0.9907376170158386	47.22096792967861	41.36525151834722	0.0	166.0	166	1.385078415623927	1		25737.24290220821	25911.0	16731.0	34369.0	1.6317412E7	2987.691532417635	-0.9811250863320965	-895.5620198772999	-0.007668606965312714	0.0078545944449525	1.4834154600809581	1.3214150393165847	-0.8001259902672445	1.1225961684590464	6.026963976606082	9.466650627876081	0.8451149037768685	0.9709035222052063
ID284778	284778	1	0.9952795505523682	48.917982653847105	45.53237701759146	0.0	199.0	199	1.3828920237073874	1		25855.350237717896	25981.0	16722.0	34978.0	1.6314726E7	3237.023526400782	-0.9810377493275688	-826.4762926408395	-0.004840199173930746	0.003942523482703084	1.4792890938096037	1.307291313802884	-0.827693581855171	1.131568058466159	6.007951471948023	9.34896532909103	0.8637920083674604	0.9656226126814363
ID294507	294507	1	1.0	49.834018643850676	45.59829516259228	0.0	241.0	241	1.3894408781286254	1		25819.068857589977	26036.0	16563.0	34727.0	1.6498385E7	3072.2316694852084	-0.980994677593002	-867.576978791985	-0.0033305698947161525	0.008223126039085704	1.4770547377289394	1.3348049502740857	-0.4609342129966109	1.1065697182390912	6.064988985922219	9.624843112281837	0.8227209611229366	0.9572393098274565
ID282238	282238	1	0.9968152046203613	48.14841911061764	44.53468809798714	0.0	188.0	188	1.429691743855353	1		25712.82640949555	25764.0	16342.0	35700.0	1.7330445E7	3219.676845220987	-0.9811083629906578	-829.4971812698146	-0.0026623650224637282	0.0014484505925438076	1.5423321519579822	1.345736415867668	2.353754619328131	1.1460878473468066	6.4214734482608975	9.650676608131462	0.8664211189807153	0.9656897784131522
ID251512	251512	1	1.0	46.229187713350896	38.243301032016056	0.0	59.0	59	1.387806561689888	1		25187.956112852655	25223.0	17986.0	32309.0	1.6069916E7	2603.6510263149135	-0.9810598204754789	-1002.1934214428031	0.0023929751040127293	0.011648828206392061	1.4289632143802975	1.368481723477984	-0.6466556853081866	1.0441960530891128	6.050729607428659	9.348932254203994	0.8699485815677185	0.9593067068575731
ID271999	271999	1	0.9874588847160339	48.09510548212057	36.63642202333116	0.0	144.0	144	1.4254524706424307	1		25841.19791666663	25737.0	20322.0	34987.0	1.7365285E7	2729.5756314280193	-0.9810703702451145	-981.3084659297502	-0.005850560993579447	-0.010927915465412856	1.472331243349114	1.3777548932084855	1.1107317442016964	1.0686452652840022	6.383448438944781	11.113931547409036	0.6494261673698871	0.9332870048644895
ID258687	258687	1	0.9333053231239319	43.98101994246964	37.97291561058657	0.0	88.0	88	0.9399855085539524	1		26927.57044673538	25686.0	20860.0	37852.0	7835923.0	4129.263167679093	-0.9792763159082578	-616.3010274830226	0.0045030629425796016	0.007571179859504886	1.0025847231865601	0.9045380417538111	2.1227916274334233	1.1083942044523036	2.775825680077249	6.255949607609969	0.8912828905950448	0.9733333333333333
ID264312	264312	1	1.0	48.54737392457989	38.79308808548537	0.0	111.0	111	1.4212005522349949	1		25871.09745127437	25924.0	15625.0	34601.0	1.7256022E7	3204.422446746951	-0.9808786296605533	-828.3070199220815	0.01695285470782464	0.012249153744941071	1.5346272847371354	1.3579132320941125	-0.4006071615036293	1.1301364832939307	6.345423429628649	10.684430018136851	0.6985021612353937	0.9143835616438355
ID242301	242301	1	0.9868136644363403	43.29546468855165	38.77701579119313	0.0	21.0	21	1.3850784156239273	1		25283.285261489706	25461.0	18421.0	33560.0	1.5953753E7	2815.546030285324	-0.98112479623827	-933.5411619830729	0.0054234604614551525	0.011183416191617192	1.4250955629747575	1.3709701410191595	-0.4794805096152006	1.039479650457859	6.026963976606083	9.194705882651679	0.895844798189319	0.973138910207214
ID246396	246396	1	0.9653838872909546	44.31084498031757	37.74778447485005	0.0	38.0	38	0.9551539824614015	1		26526.639344262305	25626.0	21175.0	35424.0	8090625.0	3648.0932818643473	-0.979675239774059	-700.9757512040815	-0.006310019828798623	-0.024070769376188735	0.9830689854519644	0.972876874594382	0.6873280152677653	1.0104762597649695	2.866135077203057	7.350226337712753	0.6666610668858856	0.9363354037267083
ID291460	291460	1	0.9962096214294434	53.02176717132308	43.91556676755723	0.0	228.0	228	1.4579844659886299	1		25796.151428571437	25713.0	19013.0	35420.0	1.8057306E7	2768.8206555373254	-0.9810600171967553	-965.1750424361742	0.0072983396537968865	0.001742360672426017	1.480382929372266	1.4646254158297642	-0.7396026672477798	1.0107587328283352	6.6781422611447585	10.043227617999811	0.8319915572280852	0.9629883481836874
ID297092	297092	1	0.9200307130813599	50.66340933655854	45.866936667772315	0.0	252.0	252	0.945602202636258	1		27814.837837837826	26596.0	21632.0	38784.0	8233192.0	4148.188346334475	-0.9791487673309788	-629.7454060313497	-0.004180424419026951	0.002935005725278215	1.0377407698688415	0.8905323252780661	-0.9703677618480009	1.1653038754598941	2.809097563228862	6.256041139451603	0.9019396828747174	0.9688524590163937
ID237185	237185	1	0.9668751358985901	44.23443566733831	37.122905100043	0.0	0.0	0	1.0466079223250817	1		26266.76373626375	25401.0	20968.0	36109.0	9561102.0	3457.122219881621	-0.9803665820073947	-758.7774507666986	0.0036089583420693596	-0.03369965145923912	1.091394344980647	1.0432022012993154	-1.0677177555314927	1.046196359268901	3.4412633431094637	7.346904523933692	0.8011594878750244	0.9589403973509933
ID258176	258176	1	0.9698349237442017	44.22410876091919	37.81126033096832	0.0	86.0	86	1.411050897647783	1		25000.64122137404	24908.0	18925.0	34093.0	1.637542E7	2621.914756790576	-0.9810553686696462	-987.5746557113778	0.03553547019080137	-0.0010747198618086468	1.4229560013983928	1.3671727394659667	-1.481463188717961	1.0408019120935776	6.255114032502848	12.013485567784656	0.5446368640500006	0.9320113314447596
ID304257	304257	1	0.9595499038696289	51.67403386693026	40.71361188247442	0.0	283.0	283	1.3207766680465713	1		26195.483592400673	25541.0	20336.0	40119.0	1.5167185E7	3610.2146387787143	-0.9804457705436511	-727.6227401729788	-0.03985566357363504	-0.0016594128799748487	1.604602676546446	1.0868415837268597	0.2898689445035325	1.4763905803494797	5.480354467686764	11.254214853145339	0.5437360269489031	0.8397669337217767
ID241796	241796	1	0.9729154706001282	43.53017057981025	37.58949669717109	0.0	19.0	19	1.3658288218996342	1		25411.75040518639	25523.0	19039.0	33799.0	1.567905E7	2682.884962743573	-0.9810717733095087	-981.8686133994063	-0.010323476870965702	1.485278518344829E-4	1.4197758144210544	1.3469940912626648	-0.9363016846876259	1.054032696676616	5.860604560848035	9.169006477213479	0.8760072968275936	0.965544244322631
ID274051	274051	1	0.9664269685745239	45.706823780904216	38.69049372030181	0.0	153.0	153	1.048052516418196	1		26127.513736263736	25581.0	20963.0	33446.0	9510415.0	3220.4998931523455	-0.9805338627307895	-817.3114937228771	0.026021726658381438	-0.00742043671793587	1.1351298714154505	1.0331011258604856	0.30721549146950367	1.0987596886703455	3.450769595438496	7.964521140132169	0.6836069795439212	0.922490470139772
ID279180	279180	1	1.0	47.76014975581227	44.07199843870137	0.0	175.0	175	1.418003246605024	1		25824.675226586107	25904.0	16569.0	35720.0	1.7095935E7	3293.6522470226373	-0.9809706814113015	-808.3880994035003	0.00248628172936798	-0.004971314065540018	1.5482434832794612	1.311738554058829	-0.8523706980961672	1.1802988320262677	6.316904672641554	9.43057566440489	0.8925607382959064	0.97505502567865
ID284302	284302	1	1.0	48.685948712120165	45.311704023965994	0.0	197.0	197	1.4078305414580088	1		25779.542682926818	25874.0	16703.0	34947.0	1.691138E7	3285.5752613774334	-0.9809520927869433	-808.154351860904	0.010445056460121184	2.8568977927853E-4	1.5153087560260372	1.3436108211263775	-0.9046982199284349	1.1277884430520748	6.226595275515758	9.608198919975948	0.8475718618028184	0.9682187730968227
ID286863	286863	1	0.9888639450073242	50.58526441265706	47.91652582282589	0.0	208.0	208	1.3905293552858673	1		26004.496075353243	26224.0	17342.0	33010.0	1.6564864E7	2944.0410557257937	-0.98103220839188	-913.6946295596731	0.00489989278918388	0.0026585201010069265	1.4922079566928892	1.3326100525251836	-0.8707637670647801	1.119763395049648	6.074495238251237	9.11010072686602	0.9197582718030318	0.980061349693252
ID257686	257686	1	0.9804054498672485	45.286262013084304	38.67071809923182	0.0	84.0	84	1.3247798972641878	1		25148.87392055269	24948.0	19521.0	35108.0	1.4561198E7	3076.144284741381	-0.9808953008620519	-839.5069358609065	0.0477285637461215	-0.0011203492184488583	1.3506995090538274	1.3066405122544624	1.1477624782790912	1.0337192949293652	5.513626350838373	13.784445085031459	0.3646436207753597	0.8297567954220312
ID257173	257173	1	0.985353946685791	45.15931719737418	38.385249203371764	0.0	82.0	82	1.387806561689889	1		25030.097484276703	25122.0	18037.0	34069.0	1.5919142E7	2781.6562391858433	-0.9810363168507525	-931.0038411747242	-0.007129981992160762	-5.88705778116457E-4	1.433681017600284	1.352349419831721	-0.7551118710053047	1.0601409639963344	6.050729607428666	9.619202712743586	0.8217495136459246	0.9636638909916727
ID302226	302226	1	0.9951615333557129	51.481411573767595	43.47762128512727	0.0	274.0	274	1.3872613616838996	1		25569.102201257847	25729.0	16784.0	34368.0	1.6261949E7	2941.212760835075	-0.9809672783552215	-896.1333873848573	-0.0052915955294828634	-0.0054888166948477025	1.4874866865701477	1.3218485667280606	2.3569236329354974	1.1253079392082612	6.045976481264152	9.162902811941567	0.9049199381317455	0.9769585253456217
ID276636	276636	1	0.9898761510848999	46.7958955132331	40.82699110154117	0.0	164.0	164	1.389985223253575	1		25735.101880877723	25857.0	17196.0	33988.0	1.6418995E7	2911.7188033733555	-0.9810007854384214	-912.7254581602277	-0.008248103063424973	0.007289539971517715	1.4701334307840976	1.3190811942803111	-0.8668314819685017	1.114513221141175	6.069742112086738	9.730608722288492	0.8055640644423582	0.9608728367193382
ID289432	289432	1	0.9872028231620789	52.32760282886307	42.98326972825955	0.0	219.0	219	1.4821700827978632	1		25885.982068965528	25770.0	20798.0	35445.0	1.8767337E7	2818.2313016442668	-0.9811707911230794	-957.2613960816936	0.0059462830486198825	0.0029250722911375684	1.5590199488905387	1.4345509684480526	0.4343368184135503	1.0867651154821922	6.901539190876986	10.695830863562326	0.7581004757218026	0.943469785575048
ID251037	251037	1	0.9968496561050415	46.42651820744193	38.45482902412487	0.0	57.0	57	1.3685953404764901	1		25210.63489499191	25368.0	15765.0	33407.0	1.5605383E7	2992.741474492792	-0.9810166329195164	-870.6582134746338	-0.004927154658836823	-0.004945769600765733	1.455250989513957	1.3115652282809775	-0.5146335145808946	1.109552890039105	5.884370191670602	8.987862285095325	0.9153707527227446	0.9825396825396824
ID281764	281764	1	1.0	47.946688492150564	44.36691010569529	0.0	186.0	186	1.4056795386104792	1		25756.92923076921	25855.0	16219.0	35907.0	1.6742004E7	3304.7530892816358	-0.9810031085712952	-804.9574163746678	-8.666993176713471E-4	0.0019454627266360684	1.5145872289580957	1.3265110874773833	-0.8528028077158385	1.1417825627363398	6.207582770857685	9.445741992280409	0.8742994909948286	0.9710037174721183
ID271525	271525	1	1.0	48.75838672350904	37.68839747397245	0.0	142.0	142	1.3691479733843264	1		25909.087096774212	26050.0	16652.0	34055.0	1.6063634E7	2886.4999727288164	-0.980918426161757	-922.846032226631	0.002428871542815857	0.02177294706724072	1.4331157148464975	1.3567096669973189	-0.9053414916801228	1.0563171691835005	5.889123317835131	9.268648216207733	0.86144531646863	0.9732914375490964
ID263846	263846	1	1.0	48.328835465736546	38.58622063590277	0.0	109.0	109	1.4131937248468054	1		25798.59393939394	25827.0	15840.0	35983.0	1.7027072E7	3205.3444035446464	-0.9809916857525365	-830.7551766851224	0.005732755476252406	0.006238075942982154	1.5041895047821154	1.352984461628366	-0.8570626881637023	1.1117566738141018	6.274126537160905	9.27293246736712	0.9169147171056585	0.977054034048853
ID269478	269478	1	1.0	49.035262276412226	38.77709957778107	0.0	133.0	133	1.5534421271063015	1		26028.998745294833	26098.0	15706.0	35361.0	2.0745112E7	3035.1912656112227	-0.9807571887999068	-874.166935422847	0.22021613502760565	0.2911589719478422	2.278605559892584	1.2178398533454444	0.5130676442064155	1.8710223299337616	7.581236232402752	15.880907618830529	0.3777454611544283	0.7474226804123706
ID294054	294054	1	1.0	50.332710605009396	44.183426362625376	0.0	239.0	239	1.3937896865030963	1		25813.979591836738	25837.0	18270.0	34653.0	1.6443505E7	2941.8547081385054	-0.9811030885929276	-911.1451208601386	-0.002405320583406244	-0.0025615584354966915	1.4633752395439878	1.3501944290424164	-0.270498569165265	1.08382556472392	6.103013995238346	9.60444009162011	0.8314002025957729	0.9596412556053813
ID276131	276131	1	1.0	47.194264751655275	40.0150848550453	0.0	162.0	162	1.392703757482368	1		25819.355694227746	25905.0	15903.0	34036.0	1.6550207E7	3098.349841776093	-0.9810378196637021	-862.2683002120795	-0.010391130081007043	0.00657092659647921	1.4936137338879667	1.3224578905098274	-0.7636190102037866	1.129422528011199	6.0935077429093	9.432220938315053	0.8606950420993237	0.9602996254681644
ID263341	263341	1	1.0	47.61096006895334	37.825601156418074	0.0	107.0	107	1.3757622532995069	1		25694.189792663492	25837.0	17177.0	34028.0	1.6110257E7	2966.9548056136273	-0.9809952246268769	-894.0424601586212	0.003192937631718994	-0.011716051219044598	1.4781416281692155	1.310653228279036	-1.0742047410282873	1.1277900181958134	5.946160831809312	9.441321351113904	0.8382642717983995	0.966023166023166
ID299182	299182	1	0.9449225068092346	50.94860460185756	46.12565728973568	0.0	261.0	261	0.9606819970994475	1		27200.911764705874	25759.0	21488.0	39493.0	8323479.0	4255.6699654089825	-0.9797360974140901	-618.061280766746	-0.010727642973634348	0.025462546867731566	1.0484791635610713	0.9230379151764558	2.053244915414967	1.1359004287062628	2.8994069603546615	6.956582626580691	0.7528824012219508	0.92284417549168
ID255663	255663	1	0.9689972400665283	44.88191991245214	38.554813281525355	0.0	76.0	76	1.0038107661625568	1		26049.507507507515	25025.0	20319.0	36336.0	8674486.0	3930.5693934493215	-0.9800933836838287	-652.5954719312965	-9.545334497970153E-4	-0.0017631709517122575	1.079019679618009	0.9539678918460361	2.3282075146105194	1.1310859504191313	3.165582025567547	7.581719848842161	0.6920348566046781	0.9249999999999999
ID250542	250542	1	1.0	46.24778287900026	38.586388764200095	0.0	55.0	55	1.3647206441740558	1		25204.56331168832	25387.0	15681.0	32917.0	1.5526011E7	2942.8614302428737	-0.9810716293761018	-887.8239285656725	0.02583294205795227	0.006278325841926994	1.4855650820461046	1.312095604617678	-0.1844834914041219	1.132207955592514	5.851098308518989	8.851932716229172	0.9383633795575831	0.9848000000000002
ID278717	278717	1	1.0	47.76940070802991	44.06715365843799	0.0	173.0	173	1.4142639209296393	1		25796.019696969714	25861.0	16642.0	36028.0	1.7025373E7	3280.22657179076	-0.9811416005150149	-818.2871139066175	-0.0071480622902387195	0.006767343618387562	1.5377407837303698	1.3307748832352473	2.2153401049038615	1.155522848456508	6.2836327894899355	9.33124041034143	0.9068634609813674	0.9785344189489266
ID301757	301757	1	0.9936652779579163	52.33197069637901	44.31481887628938	0.0	272.0	272	1.376861544128756	1		25562.92811501599	25631.0	18074.0	33207.0	1.6002393E7	2544.7039905702745	-0.981068383030892	-1041.1538139418	0.003814750775223295	-0.01714822289701582	1.4717804357930053	1.3167777786924209	2.3430511222219357	1.117713603319236	5.955667084138336	9.601956367878975	0.8117472402843692	0.9623655913978489
ID281287	281287	1	1.0	47.69962524619106	44.13798861586044	0.0	184.0	184	1.4238594891755547	1		25730.13493253375	25802.0	16182.0	35651.0	1.7162E7	3256.2078687437293	-0.9810782661475009	-819.4126481555911	0.005667209699511023	-0.011610128263042111	1.5477973001586134	1.3324321959333338	-0.851875793456423	1.161633068371199	6.369189060451218	9.29662106279792	0.9260698523100928	0.9845701689933869
ID293575	293575	1	1.0	50.420545992747115	44.40476041661013	0.0	237.0	237	1.4056795386104795	1		25808.315467075034	25984.0	16749.0	34797.0	1.685283E7	3092.7588546220704	-0.9811518681003711	-868.7834078778103	-0.005274481933712916	-0.0057889327972277475	1.4544021475107194	1.3769661403648208	-0.2700754747434251	1.0562366821346691	6.207582770857687	9.263484358928691	0.9090413486283919	0.9760837070254111
ID240327	240327	1	0.9821518063545227	43.6448917101356	37.99843647299029	0.0	13.0	13	1.0400824196368423	1		26222.52793296089	25264.0	21323.0	35767.0	9387665.0	3530.008664902622	-0.9802411860363225	-737.0566258938456	0.014182735141621446	0.016275011687325792	1.1117347144383036	1.0290855177574703	0.6332194481971797	1.0803132443851102	3.398485207628828	7.152792184436324	0.8347261771961585	0.9558823529411762
ID288962	288962	1	0.9916004538536072	51.838420756988384	42.95494678740653	0.0	217.0	217	1.4938629108640606	1		25955.87907608695	25925.0	20810.0	34418.0	1.9103527E7	2585.6844618742475	-0.9810348231717058	-1038.5268742938779	-0.05309982606361122	-0.0507833720877003	1.7872261384223014	1.2898869381764904	0.84696290765453	1.3855680568010853	7.01086109266086	13.225590767814152	0.5036757775968018	0.861565420560747
ID245450	245450	1	0.9829369783401489	45.000862210424344	38.680472028076935	0.0	34.0	34	1.3937896865030956	1		25325.517133956375	25344.0	18929.0	34308.0	1.6258982E7	2713.5694065276725	-0.9810963943520595	-968.7560202722327	0.004794566489885486	0.008054572929723735	1.4542182847516494	1.3455089999750118	-0.8129367875352933	1.0807941714092262	6.1030139952383395	9.689213550853022	0.8169155710175167	0.961797752808989
ID250067	250067	1	0.9968252182006836	45.23611719380116	38.84537011319498	0.0	53.0	53	1.3932468277925323	1		25111.67651632969	25188.0	17638.0	33811.0	1.6146808E7	2849.27378918294	-0.9810984837112235	-914.9291835785572	1.1917734787208331E-4	0.003931227545784073	1.473904192111291	1.339915803337772	2.6529920313640183	1.09999761808895	6.098260869073827	9.420375539039915	0.8635339773177922	0.960329341317365
ID286420	286420	1	0.9926995635032654	50.34139072220398	47.4600701664345	0.0	206.0	206	1.3927037574823686	1		25952.172413793105	26163.0	17296.0	33528.0	1.6557486E7	2904.9709220814766	-0.9809925234268315	-922.1533693628313	-0.006082669116425878	-0.0033590368784304505	1.4862758297350136	1.3248057254438264	-0.9118973025173565	1.1218821002883972	6.0935077429093045	9.681952302825641	0.8168670038773563	0.9668174962292609
ID298709	298709	1	0.8951804637908936	50.57411400201916	46.19120454317976	0.0	259.0	259	0.9022063356366983	1		28204.51481481481	27193.0	22508.0	37792.0	7615219.0	3724.2315449165417	-0.9787718987049763	-698.3647258164636	-6.845018773170122E-4	0.009422442431430547	0.9195789770002509	0.8988071644265287	-1.1515968938149521	1.0231104216742368	2.557181876509523	6.677743641023857	0.720629434145906	0.9243986254295534
ID262870	262870	1	0.9955035448074341	46.95937430922559	37.35249168908344	0.0	105.0	105	1.3812499585839568	1		25583.229067930508	25682.0	17473.0	33263.0	1.6194184E7	2790.9055469169766	-0.9810086183805616	-947.0141721789905	0.004285984171355067	0.008905569927658265	1.426066154546538	1.3698944080445719	2.3871229343345997	1.0410044352120156	5.993692093454483	9.935311660477367	0.763029454037118	0.9431563201196709
ID255184	255184	1	0.9967836141586304	44.8821381948666	37.450453730315395	0.0	74.0	74	1.3932468277925318	1		25089.292379471222	25072.0	18378.0	32170.0	1.6132415E7	2579.6958468092025	-0.9810956246582608	-1009.4827710528697	0.004867007136368025	0.004982728976963117	1.4238821840294034	1.3775937120322872	0.4611365386735529	1.0336009605682863	6.0982608690738225	10.267182545080688	0.7269646538458777	0.9475627769571635
ID239835	239835	1	0.9352070093154907	44.580390229836894	37.94463582844048	0.0	11.0	11	0.9739765599718176	1		27141.817891373776	25910.0	21057.0	38703.0	8495389.0	4480.282009717907	-0.9794100740878172	-576.3328302318405	0.0038479046751552512	0.006225526361955691	1.0406862656567646	0.9330577382961578	-0.919251464838035	1.115350340009125	2.980210105151434	6.72926085470253	0.8270314395344568	0.9514415781487099
ID283866	283866	1	1.0	48.80142388862217	45.16113239791045	0.0	195.0	195	1.423859489175556	1		25782.351796407173	25853.0	16573.0	35160.0	1.7222611E7	3229.294722580943	-0.9809476553497382	-822.1333146716719	-0.006017834836036976	0.00804487742620665	1.5338633768461278	1.3548981913304665	-0.9249635305420254	1.1320875521576446	6.36918906045123	9.694526675879565	0.8516100628106569	0.9781021897810223
ID244967	244967	1	0.9338029623031616	45.51400176131637	36.59719068287694	0.0	32.0	32	1.0444372848229295	1		26357.504155124654	25514.0	21033.0	36367.0	9515059.0	3462.391613323147	-0.9803077748490446	-757.9241521682911	-0.0026755846460408683	0.010506945013537829	1.111443935472132	0.997335642270428	-1.063860189191827	1.114413130710878	3.427003964615921	8.19267123278896	0.6416133865423287	0.9080604534005022
ID254695	254695	1	0.9739570617675781	42.964056627768045	37.62365794475935	0.0	72.0	72	1.4126583227723337	1		25014.37082066871	24986.0	19161.0	32765.0	1.6459456E7	2636.2556773243555	-0.9811059945339697	-985.4258347083301	-0.001530772135861178	-0.0010202705120802053	1.421166516811932	1.4079908686812523	1.3971593599652388	1.009357765326291	6.269373410996385	11.692280747900128	0.5762826333788617	0.932155477031802
ID271073	271073	1	1.0	48.24253663167677	37.5995092142347	0.0	140.0	140	1.4035252392010613	1		25799.717125382256	25804.0	17112.0	34512.0	1.6873015E7	2852.413531838057	-0.981125224100104	-940.3187351748754	4.956188110725704E-4	0.005980878609463184	1.5002733846973162	1.3309186930774117	-1.2302144761195202	1.1272464595326366	6.188570266199633	9.830745810272212	0.8046875029664162	0.9716417910447759
ID275681	275681	1	1.0	47.35693529847634	39.303521114760755	0.0	160.0	160	1.3878065616898887	1		25879.10971786832	26010.0	17035.0	33152.0	1.6510872E7	2846.715327240873	-0.9809158746773806	-934.533321265318	-5.266509669189951E-4	-0.003224238533959123	1.4957179541377859	1.2934851726818493	-0.8512924310037104	1.1563471972675474	6.050729607428665	9.329735998939105	0.8735321631832068	0.9762269938650303
ID278255	278255	1	0.9887651801109314	48.216832980115484	43.17208470955157	0.0	171.0	171	1.3905293552858675	1		25789.821036106732	26006.0	16946.0	33449.0	1.6428116E7	2960.5887363892293	-0.9810092208676219	-899.9752127911609	-0.007875859629650926	0.0072577596009587	1.5023572487700911	1.2972275051421578	-0.8069360588682563	1.158129351108273	6.07449523825124	9.294109497568348	0.8836992582185005	0.9740853658536587
ID268520	268520	1	1.0	48.93479435849369	38.877042650832664	0.0	129.0	129	1.5446517521423908	1		26031.706632653077	26099.0	15747.0	35239.0	2.0408858E7	3032.6568780748594	-0.9807448196604207	-874.4153911858872	0.27462214346073754	0.23832616301564488	2.2272284431279217	1.1749358932490763	0.5287929033139833	1.8956169914674386	7.495679961441479	15.75242995970857	0.3795996339167656	0.7300925925925922
ID301289	301289	1	0.9718789458274841	51.77342054758952	45.25616412334641	0.0	270.0	270	1.466778491418423	1		25595.519040902687	25526.0	20464.0	35675.0	1.8147223E7	2652.505444701449	-0.9810796337840342	-1000.7195277833179	-0.021256652120082077	-0.015643686129994557	1.5017846795027245	1.4207084541657273	1.325245213730855	1.0570674617295828	6.7589454059415335	11.056168813068943	0.6948314701456569	0.956931359353971
ID273130	273130	1	0.9823891520500183	46.314299756107786	38.7092471962123	0.0	149.0	149	1.3801541631250076	1		25626.61708860758	25571.0	18337.0	32962.0	1.6196022E7	2490.4370002462683	-0.9811031077140482	-1068.4888123239862	-0.0021360434294327405	-0.00415813552355263	1.4354854663849013	1.3423789727830806	-0.8127541907533335	1.0693593206460825	5.984185841125439	9.472910878037165	0.8380077467544614	0.973704563031709
ID307435	307435	1	0.9654400944709778	49.226866149338655	46.99606974511386	0.0	296.0	296	1.008322297955632	1		26407.361194029825	25299.0	20588.0	39927.0	8846466.0	4591.110693403982	-0.9800964554166992	-566.4683242643473	-0.013352904380357807	-0.0015133913425483475	1.1159502392739349	0.9397837408678967	-0.6924477287930191	1.1874542947969575	3.1941007825546466	6.746054507558645	0.8819801021047072	0.9641319942611188
ID306933	306933	1	0.9566040635108948	50.056970417695446	46.456140748350656	0.0	294.0	294	0.9598942298516744	1		27012.50331125828	25767.0	20806.0	38786.0	8157776.0	4429.751077614131	-0.9797086325093055	-588.845180409406	-0.0013517722739206806	0.03411554722228361	1.0640220820019963	0.9065714198874272	2.379111767037685	1.1736770635612144	2.894653834190147	6.88408465831341	0.7675631098683723	0.9283536585365854
ID239345	239345	1	0.9337056875228882	45.46321209098302	37.45886328436326	0.0	9.0	9	0.9511857310586889	1		27200.67114093959	25983.0	21481.0	37692.0	8105800.0	4023.526992641053	-0.9793440169979801	-641.0502932546636	-0.02768220008127911	0.011129592202644527	1.020848425092941	0.9323498233391706	2.0711839021314713	1.0949199533677354	2.8423694463804727	6.797769660647223	0.7729608556513478	0.9228395061728394
ID296182	296182	1	1.0	49.84733068528668	44.9822859834646	0.0	248.0	248	1.3735610322843181	1		25802.62843295638	25890.0	17504.0	34100.0	1.5971827E7	2883.6071920021136	-0.9812025538887541	-934.1522529198714	0.002563673048280703	0.0127628168012772	1.4534787771414972	1.3233692037937823	-0.29818940964526436	1.0983169118449498	5.927148327151256	9.411227972732258	0.8409362469074492	0.9644238205723122
ID265975	265975	1	1.0	48.50537358896755	38.80642632241507	0.0	118.0	118	1.416401887261189	1		25884.987933635002	25927.0	15848.0	35051.0	1.7161747E7	3235.7614726693437	-0.9808536382972873	-819.6329537471237	0.011494094310171149	-0.004599044763547023	1.5038753147112864	1.3538301643481039	2.5511040965203216	1.1108301131962386	6.302645294148012	10.055052751906794	0.7833647468966457	0.9371024734982337
ID283376	283376	1	1.0	48.499797607893214	44.760630483178495	0.0	193.0	193	1.374111668118136	1		25633.506410256407	25764.0	16664.0	34527.0	1.5995308E7	3024.768867169579	-0.9810823919407853	-878.9923120803559	-0.00310976502519173	-0.013062952842725503	1.4917208563252418	1.2889292532549226	-0.9156050602350372	1.157333385488933	5.931901453315772	9.43507485957206	0.8373616962885556	0.9696969696969697
ID285950	285950	1	0.9957506656646729	49.796591151626984	46.686848502642306	0.0	204.0	204	1.3812499585839566	1		25903.061708860754	26049.0	17395.0	33645.0	1.6370735E7	2905.4436062805134	-0.9810100898053894	-921.1263557646697	0.002768668894878651	0.015096178340998492	1.4986877817483262	1.2963777736906736	-0.8109273267928487	1.1560579116392082	5.993692093454481	9.21225663369696	0.8875079188871613	0.9648048967100232
ID293113	293113	1	1.0	50.388895276195456	44.78510594985488	0.0	235.0	235	1.399206689766326	1		25780.85935085009	25937.0	16645.0	33385.0	1.6680216E7	3134.0986725811804	-0.9811228451384919	-855.0698027094783	-0.005776467868735307	-0.01617585553705407	1.4299706943871042	1.398246098662929	2.8199595253510177	1.0226888498058473	6.150545256883497	9.41075583249322	0.8727190809715673	0.9722013523666417
ID280837	280837	1	1.0	47.724605360827496	44.09504180940979	0.0	182.0	182	1.4233280991629542	1		25699.623688155905	25752.0	16423.0	35510.0	1.7141649E7	3259.201233814981	-0.9810464517527919	-816.2902890551194	-9.3567230675081E-4	-4.1696359064232163E-4	1.5564743442832498	1.317626956623145	2.2372758429230126	1.1812708721990859	6.364435934286705	9.554056921213949	0.8761816115272022	0.9660894660894659
ID303362	303362	1	0.925081729888916	52.474206007918	42.899103994632846	0.0	279.0	279	0.9487968137722216	1		27337.51851851851	26152.0	21537.0	38525.0	8119243.0	4177.38309642344	-0.979431515250019	-623.241775389883	0.010865436367378092	0.00674636604890589	0.9912215097113992	0.9346160401392858	-1.1048978235304991	1.0605654805193345	2.828110067886925	6.763509674618371	0.7768943100829082	0.9296875000000004
ID254216	254216	1	1.0	43.55744667882859	38.47311555438017	0.0	70.0	70	1.3674894046672073	1		25007.82686084142	25143.0	16645.0	32238.0	1.5454837E7	2827.5213966904803	-0.980991190851122	-912.8727572684356	-0.004912890837484113	0.008395226850162469	1.4591774526415406	1.3107187551851038	-0.6216098968332686	1.1132651050190177	5.874863939341575	8.955392710703348	0.9205309745121323	0.9801744647105476
ID248588	248588	1	0.9903721213340759	42.52643677373466	38.639508923284275	0.0	47.0	47	1.3768615441287566	1		25094.250398724085	25079.0	18201.0	32345.0	1.5734095E7	2612.0672133955836	-0.9809356290197255	-988.6393752794814	0.00604834889655297	0.011572673417089377	1.39887501375453	1.3807259006753954	0.7235385346795006	1.013144616951313	5.955667084138342	9.251213050547376	0.8744659667142799	0.9675675675675676
ID265492	265492	1	1.0	48.50445594179703	38.78802975153462	0.0	116.0	116	1.40244684853919	1		25907.039999999997	25962.0	15841.0	34953.0	1.6839576E7	3255.444705812711	-0.9808780435245994	-816.4322583735228	-0.014049573264136842	0.008953213056160685	1.4845112437573293	1.3479930154191007	-0.7212848187080814	1.101275174853769	6.179064013870595	9.528085179674985	0.8553055623821257	0.9643916913946581
ID295701	295701	1	0.9682019352912903	49.910443752812476	45.316757031684695	0.0	246.0	246	1.4296917438553538	1		25855.178994082813	25821.0	20416.0	34389.0	1.7478101E7	2686.5174271595874	-0.9810845204831655	-998.3365018686943	0.03441000702308008	-0.023733991807177977	1.4711782029596074	1.377923767388308	0.14865675457014166	1.067677499857668	6.4214734482609055	12.54316904295426	0.5128968179505508	0.900066622251832
ID249105	249105	1	0.9808982014656067	42.835469533059396	38.432292523082005	0.0	49.0	49	1.341801321973054	1		25079.778151260496	25228.0	18600.0	32021.0	1.4922468E7	2628.0199523390606	-0.9811239237959801	-992.058247135209	-0.008286881786645123	-0.010126507230028819	1.388159437721687	1.3201605916465222	-0.9576387279142684	1.0515080108476467	5.656220135773837	9.27006033352608	0.8271248065793455	0.9497206703910611
ID298262	298262	1	0.9764241576194763	51.78380842684758	45.37474514173718	0.0	257.0	257	0.9716436786338929	1		27087.85256410256	25741.0	21580.0	39827.0	8451410.0	4362.384552952556	-0.979855496973083	-604.0683776748983	0.0036983806253541945	0.007366995014468337	1.1382164935785237	0.8662582657465593	-0.9105301000995406	1.3139458964903328	2.965950726657889	7.4464367929846285	0.6721663714814726	0.9149560117302057
ID300818	300818	1	0.967076301574707	51.79659580194998	45.513400144079725	0.0	268.0	268	0.9731995542159342	1		26774.50628930818	25613.0	21475.0	38992.0	8514293.0	4324.358711227279	-0.9800221509934928	-607.4589295945793	-0.025388119767908866	-0.009575178992666184	1.078570898605633	0.9214132760357202	-0.7388771353606713	1.170561491414652	2.9754569789869225	6.768079412034312	0.8162677679649686	0.9586523736600306
ID285469	285469	1	0.9968679547309875	49.52050703151207	46.59738891281243	0.0	202.0	202	1.3997472370879265	1		25826.92890262748	26061.0	17638.0	34080.0	1.6710023E7	3036.9150375671916	-0.981036407967685	-879.9026832159715	0.007073186552496999	-0.0036152384052141966	1.470488438992335	1.3677669321188874	-1.4419933867708274	1.0751016159707236	6.155298383048014	9.13573171881726	0.92677070950671	0.986290936785986
ID270623	270623	1	1.0	49.0088326808971	38.67974994593612	0.0	138.0	138	1.5387636045914341	1		26012.530612244893	26078.0	15832.0	35596.0	2.0393824E7	3070.0340364584154	-0.9808246099311158	-866.7953176024021	0.2687320669327709	0.3198535732001715	2.416708531919626	1.2409518086974007	0.5592568918876524	1.9474636444233806	7.438642447467277	16.16068767434625	0.3579182752166643	0.691865605658709
ID277791	277791	1	0.9952459335327148	47.78241725550301	42.308144628047955	0.0	169.0	169	1.4013676280264995	1		25795.286153846137	25957.0	16645.0	34160.0	1.6766936E7	2976.367170875168	-0.9808682183664826	-888.6670704106562	-0.0028454502601959115	5.617726065360279E-4	1.519862099422954	1.3119719848559335	-0.8003618089664206	1.1584562147413908	6.169557761541562	9.507609540846358	0.8576719821053054	0.9693801344286781
ID268056	268056	1	1.0	48.53208680019828	38.7505763082831	0.0	127.0	127	1.4265134700231525	1		25894.41456166418	25945.0	15936.0	34817.0	1.7426941E7	3222.622880229784	-0.9810622989899751	-832.5224183987694	0.008222831246462474	-0.0014398695093943883	1.5426021044142055	1.343216928053176	-0.5398463834077449	1.1484385524012217	6.392954691273805	10.198853796496866	0.7723404099004962	0.9438596491228068
ID272678	272678	1	1.0	48.02629467298002	37.74842685071399	0.0	147.0	147	1.3965008146952942	1		25873.852484472034	25937.0	16436.0	34677.0	1.6662761E7	3117.7355205385898	-0.9809665350182833	-855.437248769437	0.0041348490631900525	-0.004080095680974643	1.4797858266853252	1.3361348220513165	2.431461047111197	1.107512357483107	6.126779626060924	9.388396204928153	0.8734927507918563	0.9720965309200605
ID292647	292647	1	1.0	51.08094206036106	45.431538730605794	0.0	233.0	233	1.3965008146952937	1		25745.015527950312	25973.0	16858.0	34140.0	1.657979E7	3070.5924955088826	-0.981027957806239	-867.0981747554217	-0.0030707764776534323	6.213882774177408E-4	1.4502083118380338	1.360761151936362	2.8810806919047875	1.0657331815906035	6.12677962606092	9.56104436556739	0.8422314541738334	0.965543071161048
ID295207	295207	1	0.9952391982078552	49.64445233240041	45.17902141048082	0.0	244.0	244	1.4062175977837204	1		25794.404907975488	25857.0	18607.0	33900.0	1.6817952E7	2683.4069298770683	-0.9811489757036185	-1000.6195254632613	0.00459965949478821	0.008793046033496593	1.464697249924783	1.385399549517737	-0.3529517527468452	1.0572381450785442	6.212335897022211	9.537423848933605	0.8582278963414153	0.9589141599413054
ID238375	238375	1	0.9060820937156677	47.52918474389233	34.433966636460624	0.0	5.0	5	0.9622555968389434	1		26807.990259740247	26286.0	21968.0	34028.0	8256861.0	3017.874719194241	-0.9799340383768544	-867.6207133954463	-0.0027819793328241094	0.006345559455175265	1.0865049730041958	0.8909187383877227	1.0709125151565557	1.2195331921858794	2.9089132126836925	6.973092625334777	0.7517782557491474	0.9372128637059725
ID305955	305955	1	0.9142753481864929	51.021514287362415	45.6877742092753	0.0	290.0	290	0.945602202636258	1		27388.64309764307	26288.0	21366.0	38079.0	8134427.0	3964.976129818213	-0.9791835913082154	-649.857681224826	0.0011459200674834478	-0.005178185134735006	0.9840982125841242	0.9268902786031242	-0.5182866979613664	1.0617202869655895	2.809097563228862	6.992093133709555	0.7220416969508816	0.9219968798751946
ID275244	275244	1	0.9822169542312622	47.65448289832705	38.428171503718325	0.0	158.0	158	1.3948747701135322	1		25861.16068642746	25829.0	18996.0	34216.0	1.6577004E7	2572.5298803079104	-0.9810738791351294	-1042.2158753873045	-0.011678481972401978	0.004312389959350297	1.4665855327608548	1.3148031801084286	-0.8430390362037065	1.11544112073102	6.1125202475673515	10.710544194890476	0.6695871331060046	0.9469808541973486
ID253743	253743	1	0.8911339044570923	45.26514612248969	38.38507309123059	0.0	68.0	68	0.9977636583261128	1		25919.544072948327	25333.0	21135.0	32886.0	8527530.0	2979.9623205236458	-0.9801716495066335	-859.9280801245019	5.442562858475761E-4	0.020816984715539427	1.0988723832095584	0.9333157157478442	0.4729221850342536	1.1773854920347693	3.127557016251428	7.190580398551123	0.7601288335628525	0.9280677009873071
ID247596	247596	1	0.9968239068984985	44.93322889262544	36.06357825586845	0.0	43.0	43	1.4206681676678095	1		25344.718796992467	25300.0	18355.0	33782.0	1.6854238E7	2815.209984468149	-0.980985790637432	-928.9474005783387	0.009510892340909221	-0.005313674372448056	1.48618433944981	1.39220390921144	2.529707381571396	1.0675047883550346	6.340670303464138	10.054209642592017	0.78822310777982	0.9474431818181819
ID300342	300342	1	0.9813604354858398	50.317812055168346	46.11274356421708	0.0	266.0	266	1.0007917795775918	1		26611.963525835883	25530.0	21504.0	38368.0	8755336.0	3969.541250128339	-0.9801542313665789	-662.2059689227516	-0.001073983832724843	-0.0012102008664736379	1.0998412919137073	0.9502265436773436	2.1846104628221776	1.1574516616399284	3.1465695209094853	7.80513321808753	0.6490625558559785	0.9093406593406598
ID261936	261936	1	0.9605770707130432	46.81333438631933	37.58474524083578	0.0	101.0	101	1.4212005522349953	1		25616.034328358222	25545.0	20079.0	34793.0	1.7162743E7	2721.8637706477507	-0.9810796444671008	-976.0014869587573	0.0066265765006532674	-0.0054988871258414606	1.4842796791065072	1.375358181079527	0.9228549952519104	1.0791950049997063	6.345423429628655	10.636005161212939	0.7048770863364182	0.923875432525952
ID282935	282935	1	0.9874331951141357	49.02997465821023	44.870203380613106	0.0	191.0	191	1.3894408781286236	1		25692.649452269172	25875.0	17219.0	33528.0	1.6417603E7	2848.2711330659167	-0.9811544652010027	-939.2614046683145	0.004513302701242336	0.005664366925980114	1.4934870667498086	1.3216372615484382	-0.8497055490828779	1.1300279662212536	6.064988985922203	9.21284614345138	0.897950183882597	0.9718202589489721
ID280368	280368	1	1.0	47.744128462457965	44.12054505234306	0.0	180.0	180	1.4355003030236693	1		25735.75841874083	25775.0	16520.0	35659.0	1.7577523E7	3213.4435465540946	-0.9810787655243721	-830.5211574132048	-0.0060421048405985694	-0.007917228849393425	1.5631658735055458	1.3453142169133003	-0.862399707400851	1.161933661187411	6.47375783607057	9.705751799478822	0.8635906895107169	0.9784482758620685
ID287548	287548	1	0.9648545980453491	50.94117630644479	45.631528467479264	0.0	211.0	211	1.1714354924360628	1		26485.077605321505	25907.0	20643.0	38234.0	1.194477E7	3629.7885834619487	-0.9805713150977705	-736.5219508784763	-0.006538456687554795	0.004216160905904625	1.4591308221157737	0.9921276087846358	2.321418374935332	1.4707088172893612	4.311085431215867	11.100901462099594	0.4396225873933619	0.8149146451033243
ID290108	290108	1	0.9869332313537598	52.95156875695883	43.36182290918015	0.0	222.0	222	1.4349732237685149	1		25905.358936484507	25716.0	21075.0	38874.0	1.7537928E7	3148.0198476519645	-0.9810686233737979	-852.9024043122027	0.04815670305454824	0.0205670436470136	1.4668706188480318	1.3697662207151815	0.5291664086220496	1.0708912197310212	6.469004709906061	13.592291224507747	0.4400094352645032	0.8924590163934428
ID297789	297789	1	0.9891325831413269	51.08806383846456	46.089127366036415	0.0	255.0	255	1.0187715127705248	1		26810.801169590635	25774.0	21660.0	37560.0	9169294.0	3786.9878576071924	-0.9799886298217818	-693.409976862415	-0.022514890132059855	0.028531723186979187	1.1884130749731154	0.9188806331618649	-0.8302963177751823	1.29332693723644	3.2606445488578615	7.682407843765102	0.694254339966481	0.932065217391305
ID253245	253245	1	0.995887041091919	45.76504524272252	39.00725632517961	0.0	66.0	66	1.398665933537525	1		25096.947449768144	25113.0	17513.0	33635.0	1.6237725E7	2845.5360609232125	-0.9810266411505679	-912.0599465211004	-0.014423601275175743	0.0010609398972750382	1.5109604148289875	1.3387820516681195	-0.71945681411581	1.128608209937035	6.145792130718986	9.234892245941438	0.9055742528978878	0.9743782969103246
ID261436	261436	1	0.9936965107917786	47.14721907828732	36.797309553542576	0.0	99.0	99	1.4067554511588216	1		25664.41310975611	25813.0	18242.0	33783.0	1.6835855E7	2892.842893185231	-0.9810240066668142	-917.3004377275596	0.0058134733585956215	0.023378665634536257	1.46326983429145	1.3874927241070238	1.8978088944412428	1.0546144198580902	6.2170890231867215	9.366693830039384	0.8904802688571641	0.9783096484667166
ID284998	284998	1	0.9961873292922974	49.167274685509526	45.902363710130366	0.0	200.0	200	1.3948747701135333	1		25861.20807453419	26018.0	16624.0	34960.0	1.6654618E7	3189.30144413839	-0.9809957277510916	-837.1419538056684	0.0016335802064605914	0.02058888254198768	1.4980431982082045	1.3293801460280676	-0.8625385983290681	1.1268734550339643	6.112520247567361	9.170694961808003	0.9133257004664158	0.9794364051789792
ID302914	302914	1	0.9425227046012878	51.92272030931883	43.73131768862142	0.0	277.0	277	1.4984135276655925	1		25535.936657681934	25438.0	20575.0	36626.0	1.8947665E7	2592.9849196540245	-0.9810693663030455	-1020.7428820858177	0.007381869629211375	-0.0021408846158832875	1.5360503920203106	1.4813938360649856	3.01320003617477	1.0368953580234332	7.053639228141511	11.247830364846156	0.700624937749125	0.9333333333333335
ID267587	267587	1	1.0	48.86713920027713	38.92585951792922	0.0	125.0	125	1.524936180126496	1		26034.8046875	26103.0	15867.0	34935.0	1.999473E7	3067.9075123243488	-0.9807736944462304	-865.7949049079077	0.15744085899072782	0.22890121175480382	2.2198561583438345	1.2279933059930694	0.5643852416455213	1.8077103087696824	7.305554914860847	15.974976376052203	0.35973494236575565	0.7199063231850116
ID279875	279875	1	1.0	47.73109372473298	44.097942948058034	0.0	178.0	178	1.4328629678859124	1		25800.530882352952	25865.0	16377.0	35703.0	1.7544361E7	3238.732049610993	-0.9810323662197896	-824.0504463963016	0.002746563696821877	8.339804726517484E-4	1.5507834359473918	1.3344970305787967	-0.8995745736041154	1.162073350792536	6.44999220524799	9.657114715620725	0.8691090517005599	0.964463397299217
ID260943	260943	1	0.9968376159667969	46.40105106500342	36.18725321737894	0.0	97.0	97	1.3663825737253046	1		25589.092382495957	25802.0	16728.0	33067.0	1.578847E7	2818.4099395281096	-0.9810494395284481	-940.0469639701817	0.0037077868835997422	-0.004756080263241473	1.415130505931146	1.3489971236128573	2.7335938924876886	1.0490241092146821	5.865357687012553	9.179658551469124	0.8746842592601459	0.9686028257456825
ID237907	237907	1	0.992033839225769	45.05182003497608	36.00431499274662	0.0	3.0	3	1.386715947327579	1		25616.166666666686	25736.0	17860.0	34049.0	1.6291882E7	2961.4330922004738	-0.9810574769756092	-895.9810802218417	-0.006192862982435585	-0.00461901506739474	1.4023708861228723	1.3797844968183253	-0.8395207614529143	1.0163695050615726	6.041223355099641	9.266166434965657	0.8841675334491944	0.9694889397406568
ID294741	294741	1	0.9960806965827942	50.03022077516553	45.41751818990747	0.0	242.0	242	1.3954169955062656	1		25799.60371517027	25903.0	17753.0	33391.0	1.6666544E7	2717.8490910046025	-0.9810277426999231	-981.702676949	-0.0024071616608332238	0.0030061917242148154	1.46044219747689	1.3578816969612197	-0.3528787080519532	1.0755297760807798	6.117273373731897	9.348932254204003	0.8795159658111974	0.9705882352941178
ID243024	243024	1	0.9885477423667908	43.15081375852795	39.61643186176356	0.0	24.0	24	1.3790574969501461	1		25174.0969793323	25318.0	17821.0	33582.0	1.5834507E7	2905.0431509244227	-0.9810137175664855	-895.5017771694056	5.727111411800961E-4	-0.014231555783650129	1.4223677146654516	1.3761972180225357	2.681490678372925	1.033549331475367	5.97467958879641	9.35450320608202	0.8579915832221698	0.960275019098548
ID277328	277328	1	0.9957940578460693	47.397960527612874	41.58976709165096	0.0	167.0	167	1.398124968159122	1		25748.447900466548	25873.0	16290.0	34062.0	1.6556252E7	2968.655743545094	-0.9809824394027516	-894.8034236805319	0.0014942091552417212	-0.0049681513428456265	1.4882918369678562	1.3386161417441795	-0.8638165680247262	1.111813753439917	6.1410390045544485	9.377410397348658	0.8775782955495256	0.9685157421289353
ID252761	252761	1	1.0	46.66282673188511	38.110199755204015	0.0	64.0	64	1.3535889685077849	1		25240.89621087318	25356.0	16794.0	33418.0	1.5321224E7	2756.483186692234	-0.9810591303330616	-948.5815801449277	6.030069029814737E-4	0.002897569611653956	1.4385853222037253	1.3048436485869503	-0.5740151069039503	1.1024963211198577	5.756035785228685	9.195340164058571	0.8554561439097251	0.9703525641025643
ID264551	264551	1	1.0	48.54457896200552	38.80546633415011	0.0	112.0	112	1.4412854531680868	1		25886.067055393563	25905.0	15606.0	35041.0	1.7757842E7	3186.908190468484	-0.9808733289769419	-833.1055981905978	0.026916533939544185	0.008379267133457944	1.5304448363142018	1.3841146700764617	-0.4071897396762503	1.1057211294709104	6.526042223880257	11.175411436381374	0.656648113697647	0.9190093708166003
ID272224	272224	1	0.9923523664474487	48.322459485622794	36.94009367820731	0.0	145.0	145	1.4270436738957712	1		25869.448071216604	25828.0	19747.0	34875.0	1.7436008E7	2688.091999052067	-0.9809945414076022	-993.4848938631039	-0.009328804289667432	0.010368009415416712	1.4478785601944466	1.4297524072237526	-1.1651436502291177	1.0126778265097596	6.397707817438322	9.676075393092685	0.8586887614092094	0.9655667144906743
ID242541	242541	1	0.9951852560043335	43.575879249367205	38.95652991073365	0.0	22.0	22	1.38234488539766	1		25245.300632911432	25445.0	17733.0	33290.0	1.595503E7	2886.7660317105638	-0.9810801709380391	-906.9560578430986	-0.002850958756553207	-0.010799788760533944	1.429977444411196	1.3664341683926056	0.02794868301452406	1.0465029911344643	6.0031983457835105	8.943417024085615	0.9431604753962538	0.989036805011746
ID251757	251757	1	0.9449251890182495	45.89880440309057	37.954482291699854	0.0	60.0	60	0.9646111832200599	1		26504.130293159596	25556.0	21039.0	36392.0	8136768.0	4031.456608745402	-0.9798047296143337	-637.9276452039053	0.004031982057086663	0.00681423244962549	1.0076685386981965	0.9370141052865716	-0.8225486161279514	1.0754038098391447	2.9231725911772406	6.744605568627049	0.807516134361057	0.9403669724770635
ID252269	252269	1	0.9968433380126953	46.03578651348093	38.70816933677818	0.0	62.0	62	1.3735610322843164	1		25141.22239999995	25292.0	17576.0	33116.0	1.5713264E7	2806.904084895872	-0.981135552178489	-931.6949218247746	0.005415088665277354	0.011822404360911793	1.4637441033099348	1.3296796838538214	-0.6909390235689445	1.1008245978968059	5.92714832715124	9.235068564246667	0.8733240323823861	0.9666666666666667
ID297332	297332	1	0.9763488173484802	50.892049391354895	46.31394618667997	0.0	253.0	253	0.9863254088533068	1		26933.91277258565	25689.0	21505.0	39426.0	8645786.0	4358.335654796175	-0.9801018271384784	-608.7889628852204	0.0017838063025571208	0.014543709607328969	1.094548239595337	0.9364550429234989	2.458498393366899	1.1688209144331054	3.0562601237836846	6.86670635814692	0.8145227654168768	0.9373177842565603
ID284534	284534	1	1.0	48.64709758130089	45.34428156844306	0.0	198.0	198	1.4062175977837204	1		25823.972477064202	25920.0	16655.0	35117.0	1.6888878E7	3270.3266448036957	-0.9808910724126919	-810.6742532851437	-0.0011144385859269568	3.424871121020143E-4	1.5288274313800085	1.3257129522421582	-0.9519197453144851	1.1532115069060205	6.212335897022211	9.43579768880507	0.8768141551254356	0.9638643067846607
ID291703	291703	1	1.0	52.82413502591459	44.17970852500478	0.0	229.0	229	1.402986147481845	1		25776.186440677986	25817.0	17740.0	36538.0	1.6728745E7	3088.7488443574634	-0.9810702312623167	-865.009453671088	0.00763073272045519	-0.00673894055863107	1.510741905271031	1.3258558460700058	-0.9478917500715383	1.1394465769027977	6.183817140035108	10.07924162170625	0.7649107950161569	0.9538123167155423
ID274289	274289	1	0.923639178276062	46.263523892320215	38.40993140886071	0.0	154.0	154	1.381797530442366	1		25698.037854889604	25582.0	20927.0	34016.0	1.6292556E7	2457.641226832868	-0.980970081636806	-1078.0286760730016	0.05177488398068506	0.02629243056679265	1.3439931002481644	1.3286824987727917	2.8070886756142506	1.0115231452882942	5.998445219618981	12.88352806143423	0.45412869615342033	0.934122871946705
ID242036	242036	1	0.9915387034416199	43.46631522877669	38.115703550962564	0.0	20.0	20	1.3763120084676235	1		25358.831746031716	25400.0	18230.0	34659.0	1.5976064E7	2839.190558467233	-0.981027000603709	-923.6547401996606	-0.004154987652281799	0.00647362180892837	1.4570626750412292	1.317653098483213	-0.688424292422548	1.1058014258217845	5.950913957973838	9.418354486997496	0.8430308554201791	0.9705426356589144
ID302451	302451	1	1.0	51.356106140971946	42.33244587641477	0.0	275.0	275	1.5871641804361798	1		25729.146282973612	25822.0	16902.0	35319.0	2.1458108E7	2905.079835826408	-0.9809773304698852	-913.450058592713	-0.01903447979178149	-0.13720925133391712	2.1738883262010615	1.1858829148135563	1.4419039707507602	1.8331390890666797	7.913955063918872	16.870649940284192	0.34941360895053164	0.8125915080527079
ID289662	289662	1	0.981403112411499	52.93741585555967	43.355516596961444	0.0	220.0	220	1.4872652167066476	1		25874.627049180348	25789.0	20475.0	35803.0	1.8940227E7	2753.1387731495597	-0.9811399657835749	-977.8325320130594	-0.009976002345416216	0.011342219153767224	1.5397344604936714	1.4400350681398306	0.994959927098435	1.0692340030875969	6.94907045252216	10.838765094137418	0.7433219725547647	0.9549314173742652
ID258936	258936	1	0.9698037505149841	43.445749176044835	38.55794127432385	0.0	89.0	89	1.4465246033159527	1		25049.9956458636	24988.0	20061.0	33557.0	1.7259447E7	2565.02327412118	-0.9810805383939989	-1012.8432253527844	-3.5893930963855775E-4	-0.002908798056606202	1.525266993171934	1.404592050573239	0.7270100138420125	1.0859145846293559	6.5735734855254	10.382090733826953	0.7663757358873715	0.9544513457556937
ID279423	279423	1	1.0	47.79434649374064	44.04771899168787	0.0	176.0	176	1.4270436738957708	1		25786.229970326433	25864.0	16506.0	35893.0	1.7379919E7	3241.818963973422	-0.9810514439491762	-823.6538813384896	-0.002756065217319044	5.953911448747713E-5	1.559727820310107	1.3372025983105362	2.148546294216912	1.1664110003081927	6.397707817438318	9.41656987892946	0.9066690665821279	0.9817651349380011
ID287096	287096	1	0.9880841374397278	50.65441768376567	47.80291538893134	0.0	209.0	209	1.394332333861206	1		25993.610591900317	26195.0	17237.0	33769.0	1.6687898E7	2936.639235229749	-0.9811429774065263	-921.0966134361518	0.009642993238482582	-0.015503697645900684	1.4950983467042915	1.3274726740791731	-0.890493016990166	1.1262742924191604	6.1077671214028415	9.196420113728417	0.9075169151529704	0.9757023538344721
ID282490	282490	1	0.9968461990356445	48.93998326787883	44.39797283005928	0.0	189.0	189	1.3834389456285936	1		25693.095087163223	25939.0	16292.0	33839.0	1.6212343E7	2982.3000903730854	-0.9810243508799599	-890.795930802613	0.0037174671603100143	0.008570197266462342	1.4815761254350697	1.3145013466846023	-0.6991291569546639	1.1271012610004993	6.01270459811253	9.319448277979985	0.8699600847419816	0.9723289777094545
ID237436	237436	1	0.9500061273574829	44.01168266416025	38.01673192977834	0.0	1.0	1	0.9122126268827504	1		27576.054744525565	26305.0	21743.0	38002.0	7555839.0	3894.674080219198	-0.979149157709428	-664.9917527535081	-0.0030254576757606745	0.003064260395884244	0.9811472545625967	0.8639605126552139	1.329401368758259	1.1356390022354519	2.6142193904837088	6.474544966468835	0.7836703087304683	0.9482758620689652
ID246652	246652	1	0.9189733266830444	44.04688919856047	37.18956001346728	0.0	39.0	39	0.9270195701905789	1		27429.895104895117	26505.0	21583.0	36158.0	7844950.0	3686.464538819809	-0.9786290936814972	-681.4582663262759	-0.016451321047853143	-0.0032126540853734038	0.9591390975277675	0.9235530353056003	0.8910720818024954	1.0385316932128235	2.699775661444998	6.502098226839921	0.8024731121023465	0.9482470784641077
ID258438	258438	1	0.9529921412467957	44.88853455935553	38.435731221116306	0.0	87.0	87	1.3785088366949112	1		25058.178628389156	24984.0	19237.0	33243.0	1.5711478E7	2587.916576024554	-0.9811119450569634	-1005.9132993077724	0.01244182516226677	0.015367121884224304	1.4248253091405119	1.3359390158436661	1.0736863121725815	1.066534693756745	5.969926462631891	11.557832925756664	0.5615986059698022	0.9436513899323812
ID276865	276865	1	0.9819008708000183	46.794571479087935	41.0500111162883	0.0	165.0	165	1.3652748454737234	1		25706.409385113264	25914.0	18003.0	33082.0	1.5886561E7	2783.81924357826	-0.9810774556335816	-957.5338737384544	0.009810979809970422	0.005392046263824404	1.4643134802409468	1.2901516780226039	-0.7381499473547063	1.1349932765155784	5.855851434683522	9.374796790260962	0.837290548180405	0.9528228924980658
ID264074	264074	1	1.0	48.51375029108808	38.782582934739715	0.0	110.0	110	1.4169358747965626	1		25867.993948562776	25871.0	15680.0	35220.0	1.7098744E7	3245.5292657923837	-0.9809590828614411	-821.2402874981153	-0.0033482759136806233	0.016948705350499024	1.5231145324333129	1.3385275001719588	-0.712572578794177	1.137903055587308	6.307398420312523	9.552301414290904	0.8686485388688857	0.9574314574314572
ID299402	299402	1	0.9757869243621826	50.819142071718915	46.171803308963426	0.0	262.0	262	1.45850322938024	1		25728.77951635847	25631.0	20428.0	35776.0	1.8087332E7	2723.9234144074294	-0.9810943235452165	-980.3312115596556	0.002417801577525078	-0.009636151829133854	1.524088578546228	1.4158629799558822	0.4068578355084842	1.0764379040362493	6.682895387309256	9.818865834451058	0.8710676301202969	0.967653131452168
ID294283	294283	1	0.9950616359710693	50.14722771624481	45.06244516189454	0.0	240.0	240	1.3937896865030963	1		25754.718749999996	25856.0	18175.0	33678.0	1.648302E7	2726.756285295313	-0.9811005420878343	-980.6288194323231	-0.0017689725497748335	0.001787723072932344	1.455842093730688	1.3627199860229888	-0.2863179957415609	1.068335467787091	6.103013995238347	9.146453540227201	0.916745452828813	0.9764258555133082
ID263572	263572	1	1.0	47.90072055604265	38.208540555828	0.0	108.0	108	1.4190698155761319	1		25733.10360360364	25751.0	16613.0	35777.0	1.7138247E7	3122.50894539346	-0.981017309131722	-851.799474449027	0.005257737602696148	0.008085135904720313	1.5181667979391642	1.3481087256879365	-0.899968668014792	1.1261456654131865	6.3264109249705855	9.89001991449962	0.8127798521905839	0.9610108303249101
ID271765	271765	1	0.9936482310295105	47.98789309656374	36.7459706667963	0.0	143.0	143	1.4185366313320338	1		25792.959459459435	25726.0	19580.0	33633.0	1.7178111E7	2581.857742278127	-0.9810359150969663	-1033.5985173920003	0.0017245706955175545	-0.007688176601406967	1.4621894315852473	1.4044056966903058	1.2672249006966745	1.041144617279122	6.321657798806075	9.16374261493587	0.9460085947211544	0.9859154929577467
ID273814	273814	1	0.9614180326461792	45.66539210717047	38.462418362963625	0.0	152.0	152	0.9591058155668196	1		27256.928104575152	25781.0	21254.0	39982.0	8340620.0	4518.975649348452	-0.9794627768458704	-575.3248288465601	0.008087953336484004	0.008900246062429777	1.0026009645247205	0.9438852463706494	1.9585810697053003	1.0622064158538762	2.8899007080256296	6.580998973107991	0.8385117242133416	0.9529780564263329
ID304022	304022	1	0.9920880794525146	51.28541767487365	40.77154884623645	0.0	282.0	282	1.2935770389038777	1		26223.98553345388	25754.0	18445.0	39055.0	1.4501864E7	3692.9640622415664	-0.9805088419957176	-714.4428318656321	-0.08159097984867485	-0.03809451584287272	1.52815965324188	1.1908580518947234	0.5516468272282093	1.2832424912528326	5.256957537954521	12.00415719806329	0.45843839681839094	0.8303303303303304
ID256912	256912	1	0.9314441084861755	45.26539927589606	38.439106390746005	0.0	81.0	81	0.9947263189855434	1		26149.434650455947	25086.0	20839.0	35291.0	8603164.0	3473.3004524607404	-0.9799319884758815	-735.2610154759345	-0.0034461321307193865	1.4848481265403935E-4	1.0435158234333493	0.9685454626932581	-1.505454908253717	1.0774051024219546	3.1085445115933585	7.424568059089016	0.7086382152527732	0.9211267605633806
ID257435	257435	1	0.95528644323349	45.2622459532987	38.502976985171536	0.0	83.0	83	1.3468658029234526	1		25019.868333333332	25044.0	18958.0	32950.0	1.5011921E7	2573.6369329741347	-0.981101207692139	-1009.3632613694489	0.0027927771097345914	0.0094541633735669	1.4022798707761528	1.3192457641890254	-0.7139343119950209	1.062940589874223	5.6989982712544895	9.044216341770449	0.8755208734143931	0.9638263665594855
ID251290	251290	1	1.0	46.60193698363765	38.394922034055334	0.0	58.0	58	1.3779599579804607	1		25241.68102073363	25374.0	15614.0	33239.0	1.5826534E7	2965.8007701114802	-0.9810381601095624	-880.6669978705038	2.3327503187824705E-4	-0.002959400499967779	1.4334194421991482	1.346808244288469	2.706054581589048	1.0643084851002205	5.965173336467374	9.17912460954712	0.8896729797348826	0.9661277906081596
ID282014	282014	1	1.0	47.97255317393353	44.44425737492193	0.0	187.0	187	1.399747237087926	1		25737.591962905746	25841.0	16285.0	36418.0	1.6652222E7	3309.263031020682	-0.9808625594021845	-797.2433788336027	-0.011052805209948434	0.014447465461686222	1.5238594239420875	1.3304111972937163	-0.721473172609414	1.1454048395277174	6.155298383048009	9.052911870099782	0.9438052514606211	0.9862909367859861
ID276377	276377	1	0.994904100894928	46.93984694264964	40.6319077443618	0.0	163.0	163	1.393246827792533	1		25762.32868217052	25881.0	16515.0	33930.0	1.6616702E7	2950.6999049492238	-0.9809705028599892	-900.1579185999119	-0.0017172265379203936	-0.002262069378882336	1.4861307598064746	1.3224205078979105	-0.8679212418149888	1.1237959113087215	6.098260869073832	9.519078324800443	0.845718950043102	0.9639368895567247
ID250781	250781	1	1.0	46.4461832542624	38.385240606655856	0.0	56.0	56	1.389985223253573	1		25254.266040688566	25345.0	15532.0	33524.0	1.6137476E7	2991.8048574876957	-0.9810029162274965	-871.7959446544882	9.162684545234046E-4	-0.0017379551314363416	1.4693384381156391	1.333636955200062	-0.4384716505493257	1.1017529413731793	6.06974211208672	9.299183185030728	0.8820445024236913	0.9733231707317074
ID291227	291227	1	0.9925940036773682	52.86469348992128	44.288609624421085	0.0	227.0	227	1.394874770113535	1		25800.920807453404	25533.0	20612.0	38421.0	1.6615793E7	3391.2061111003736	-0.98110337975241	-790.0264862425801	0.022544872480024847	0.01294619284060553	1.5144990572434107	1.3064508055191772	0.3213408081015987	1.1592469083759769	6.1125202475673746	12.028952539814306	0.5308533373187923	0.8930555555555554
ID301986	301986	1	0.9922858476638794	51.778018802614795	43.888877964812345	0.0	273.0	273	1.3719077987476531	1		25539.229903536965	25638.0	17282.0	33635.0	1.5885401E7	2658.485963278068	-0.9811253411893962	-998.7316317043969	-3.7218512640122215E-4	7.199104561310996E-5	1.428972478959158	1.3254122485215474	-0.46482751475593714	1.0781343544645288	5.912888948657715	9.390323276853337	0.8426524714935546	0.95398773006135
ID293807	293807	1	1.0	50.67948930572089	44.21620431585534	0.0	238.0	238	1.3872613616838985	1		25827.311811023617	26042.0	16656.0	33379.0	1.6400343E7	3209.222032524408	-0.9809786587293345	-830.0951150930125	-0.00949514530935327	0.0030598438496675924	1.4409461089283944	1.3522309899150358	-0.3931762052061725	1.0656064826756653	6.045976481264141	9.528025846212381	0.8368940194335113	0.9724770642201835
ID278952	278952	1	0.995119035243988	47.747146956792186	44.054416662683956	0.0	174.0	174	1.4169358747965624	1		25794.87951807229	25901.0	16492.0	35674.0	1.71278E7	3262.1408446662144	-0.981003965349679	-816.7113688768505	0.0011917279726288892	0.007076306687935933	1.5573460014599836	1.3131249215369718	-0.814695044460897	1.185984650749876	6.30739842031252	9.503080129779432	0.8776701873895326	0.9686131386861315
ID289195	289195	1	0.9743155241012573	51.80988353379105	42.83913882787589	0.0	218.0	218	1.4994229003146955	1		25959.472409152033	25916.0	21008.0	35666.0	1.9287888E7	2697.6804265029077	-0.9810502001401014	-996.3730216250161	-0.04384876504479694	-0.06379259570079981	1.8001974941444039	1.2893559879922198	0.7905909943481461	1.3961989635986136	7.06314548047054	13.490662727776332	0.4876872996266133	0.8715542521994136
ID255411	255411	1	0.9813660383224487	44.95914162293969	38.22717901980314	0.0	75.0	75	0.9847902710997675	1		26153.862499999992	25120.0	20806.0	36471.0	8369236.0	3642.726891163407	-0.9800158346389127	-704.1842353850993	-4.4086157950095213E-4	-0.007698810360704145	1.0571936249124885	0.9481967902493611	1.6300902864711762	1.1149517017817185	3.046753871454651	6.9181179092201734	0.7999656081687736	0.9468242245199412
ID286645	286645	1	0.995876133441925	50.39306312295665	47.59439868745638	0.0	207.0	207	1.3997472370879254	1		25978.842592592577	26161.0	17266.0	33800.0	1.683429E7	2895.857806018927	-0.9811001526612767	-931.3815018265137	0.0037118732501786418	-0.0019046933857413042	1.5027507347383011	1.3288313618087308	-0.9214066800955844	1.1308814481115503	6.155298383048002	9.584383400839771	0.8420359193559623	0.962825278810409
ID255926	255926	1	0.9578869938850403	44.53985166032042	38.530498829933876	0.0	77.0	77	1.0751310734098398	1		25918.290575916242	24993.0	19729.0	38785.0	9900787.0	4114.93161117993	-0.979952773614025	-615.7785833264987	-0.011022272465830537	-0.02638616355823	1.3012748677753558	0.8930714943298828	2.2337005744572633	1.4570780458643673	3.6313883896900983	9.726624162810115	0.4823455705067314	0.8662131519274382
ID269235	269235	1	1.0	48.99096206966106	38.82595924417009	0.0	132.0	132	1.5470985329444202	1		26017.91012658227	26059.0	15871.0	34885.0	2.0554149E7	3015.416578850058	-0.9807823679413765	-880.6997278879511	0.2874722912282627	0.26678537670747227	2.320280076163772	1.2434856538647416	0.5663726858709879	1.865948407971064	7.519445592264052	16.145210232400242	0.3625002215534526	0.7187641980917758
ID284083	284083	1	1.0	48.70709057318728	45.366268926350855	0.0	196.0	196	1.4072930989717476	1		25799.244274809156	25876.0	16693.0	35032.0	1.6898505E7	3302.8075747791286	-0.980984340009008	-805.9430962148343	-0.013564278937782469	0.004277701858185494	1.5363740225295555	1.3173764924776337	2.289811253791574	1.1662376179493275	6.221842149351241	9.184292614670653	0.9269097034115357	0.9790575916230372
ID275901	275901	1	1.0	47.32340268977213	39.62612168228711	0.0	161.0	161	1.3691479733843264	1		25852.860389610385	26000.0	16656.0	33600.0	1.5925362E7	2927.6238224057915	-0.9811218993727402	-917.8844174250653	0.0068567522092927435	0.003948308374254809	1.4538272389863758	1.3204011247912262	-0.6366353747210514	1.1010496823200193	5.889123317835129	9.31197353601573	0.8534479634394101	0.9627039627039624
ID281530	281530	1	1.0	47.974545252809676	44.113515805093634	0.0	185.0	185	1.4270436738957712	1		25752.656249999993	25778.0	16468.0	36098.0	1.7305785E7	3216.970483281382	-0.9810233277199818	-827.6833663192551	-0.0033816177873378585	0.0028825848267539415	1.5747734338013004	1.3139664970823621	-0.8549001186254589	1.1984882699049444	6.397707817438323	9.708081127410658	0.8530362208312197	0.97962154294032
ID298949	298949	1	0.9605024456977844	50.268647462257434	46.14147304363518	0.0	260.0	260	0.9511857310586886	1		27691.444444444445	26479.0	21995.0	39061.0	8224359.0	4209.978264104724	-0.9792381042177541	-620.4646593871641	-0.002314932671033765	0.005050405570476938	1.006909263750707	0.9261982526319125	2.3748761449390394	1.0871422623498197	2.8423694463804714	6.222429654232441	0.922508548117917	0.9739413680781762
ID263111	263111	1	1.0	47.252304242876384	37.50129845355774	0.0	106.0	106	1.3457420098175397	1		25657.78631051752	25876.0	16363.0	32511.0	1.5369014E7	2872.514125130893	-0.9810635124903383	-925.517648466881	0.010885333002773565	0.010774610338725335	1.3948592789246819	1.308558117586177	-0.8318689075039918	1.0659513400120888	5.689492018925468	9.20353215274436	0.8440618838074893	0.9668820678513739
ID271298	271298	1	1.0	48.575599503970324	37.26756549295007	0.0	141.0	141	1.3872613616838998	1		25884.102523659298	25966.0	16346.0	34810.0	1.6410521E7	2990.4953998807086	-0.9810458491257863	-895.9936661740968	-0.007008030234598556	0.008091996023586134	1.4634381862740868	1.320298893798005	-0.8625668457877447	1.1084143091753442	6.0459764812641525	9.566575631425422	0.8301628579894827	0.9563909774436095
ID301516	301516	1	0.9723155498504639	51.74237684584005	44.881440487404646	0.0	271.0	271	1.4652304398088272	1		25570.902816901405	25614.0	19382.0	35209.0	1.8155341E7	2546.709751056734	-0.9810907227729824	-1041.9115350799616	0.016008582606742074	0.0011829853401767677	1.5445158416363753	1.402807478001998	-0.2788837624849244	1.1010176847903683	6.744686027447978	11.443672534547462	0.6472033521736074	0.937871777924653
ID250314	250314	1	1.0	46.179977294000466	38.48413964137376	0.0	54.0	54	1.3663825737253024	1		25219.58090614887	25413.0	16033.0	33101.0	1.5585701E7	2895.733008047772	-0.9809948338982617	-899.0925416559122	-0.004386429229338658	-0.0060674428691938525	1.4353648705169733	1.3184243734489451	-0.2182362122328656	1.0886971595967363	5.8653576870125335	9.32929493486636	0.8468504445283741	0.9595645412130638
ID268756	268756	1	1.0	48.971563912227516	38.846744548133536	0.0	130.0	130	1.5397465261893315	1		26031.556687898108	26124.0	15990.0	35545.0	2.0434772E7	3049.1314005994673	-0.9807495478581444	-869.9036981506134	0.2510481126766512	0.2274861681424476	2.2178396633819393	1.2460956627528517	0.5245344270836163	1.7798309790135443	7.448148699796316	15.708359974376876	0.3793119390102815	0.7171624713958811
ID288725	288725	1	0.9914997816085815	52.753243069416	43.33810798749048	0.0	216.0	216	1.4842102352883852	1		25988.814814814843	25954.0	20179.0	35562.0	1.8945846E7	2737.8212601897962	-0.9811029090487421	-985.6687521273828	-0.00439339826078005	3.634429791978517E-4	1.5553823683259669	1.444760908389697	1.2201583777052878	1.0765673124832582	6.9205516955350594	10.234255046592672	0.8303058725551771	0.9566360052562413
ID296406	296406	1	0.9968075752258301	50.318112542884016	45.17856836859924	0.0	249.0	249	1.4072930989717476	1		25850.695252679983	26077.0	17182.0	34317.0	1.6880504E7	2995.4206655718826	-0.9810750314112378	-894.7700884534868	-0.0035892578100059896	-0.002758705508394893	1.4831342336182884	1.3761259168875328	-0.5806569333535522	1.077760556223505	6.221842149351241	9.183880142338344	0.9269929652108807	0.9827327327327321
ID245206	245206	1	0.9727430939674377	44.49661753382902	37.878040644941365	0.0	33.0	33	1.3636115658566272	1		25400.138211382106	25247.0	19341.0	35428.0	1.5621085E7	2941.6489241441805	-0.9810486207522023	-893.9741159272936	0.014570517429474577	-0.01821106938171201	1.398585343594841	1.351039223812877	0.05620421041680984	1.0351922571483752	5.841592056189963	11.427014720359065	0.5621801607527336	0.9036764705882356
ID249814	249814	1	0.9916380047798157	44.74042538738931	38.42225781714628	0.0	52.0	52	1.3948747701135338	1		25085.917573872473	25190.0	17780.0	33805.0	1.6130245E7	2882.126668788155	-0.9810171090404678	-899.6242446935097	-0.010734991617328212	-0.029244579395402575	1.4378510493810879	1.402890124818738	1.059896564038181	1.024920643423067	6.112520247567363	9.15720368159187	0.9160188828647655	0.9824293353705109
ID273363	273363	1	0.9858507513999939	46.13210263394373	39.174159971250454	0.0	150.0	150	1.324779897264188	1		25828.287435456095	25549.0	19828.0	37192.0	1.5006235E7	3172.119099983446	-0.9808346610053439	-833.403693590139	-0.0022054662528108978	-0.01748773065950634	1.4700021186239391	1.1966067975961503	2.4256734438361676	1.2284754871667198	5.513626350838376	12.536307203982439	0.4408673566110858	0.8734939759036158
ID240088	240088	1	0.9506123661994934	43.8771972354218	38.48043300842687	0.0	12.0	12	0.9878581609960658	1		26655.2229102167	25513.0	20414.0	38420.0	8609637.0	4362.284525263027	-0.9797868675891822	-592.3744508251003	0.002673690178097066	0.007711261605384721	1.065389034259385	0.9344101707580156	-0.9023017262755937	1.140172771658849	3.06576637611271	6.986033527917659	0.7893826733759115	0.954142011834319
ID266203	266203	1	1.0	48.486190504608764	38.78672819248314	0.0	119.0	119	1.401907342133945	1		25937.810185185175	26034.0	16058.0	35122.0	1.6807701E7	3279.0254328477536	-0.9808864397594732	-811.8871341231937	0.022184164933439877	0.011736455829657245	1.4824808750635443	1.360691859201746	-0.5004094937289078	1.0895052138646923	6.17431088770608	10.439571561579694	0.7119229706046964	0.912219101123596
ID293339	293339	1	1.0	50.539842049717684	44.46350292152754	0.0	236.0	236	1.3954169955062625	1		25779.037383177554	26008.0	16763.0	33655.0	1.6550142E7	3135.941970987696	-0.981088193619936	-852.9109907562683	0.005874561247262961	-0.011661112530524029	1.4337785456359298	1.3866674791784677	-0.7821197099460336	1.0339743068650986	6.11727337373187	9.285065489148165	0.8916569737402767	0.974261922785768
ID281062	281062	1	0.9968336224555969	47.702619479935194	44.13184330998306	0.0	183.0	183	1.419069815576131	1		25725.98192771083	25814.0	16463.0	35685.0	1.7082052E7	3259.835926568931	-0.9810475109636659	-817.0149439715935	0.004600532287361736	-0.006704828690963255	1.535700550146679	1.3285052099878931	2.339701152509509	1.1559612552521898	6.326410924970577	9.624028221209102	0.8583284067779752	0.9779573842762675
ID283623	283623	1	0.9968393445014954	48.41624393099082	44.994461511822536	0.0	194.0	194	1.3752122783611613	1		25783.04625199361	25908.0	16954.0	34036.0	1.616597E7	3102.614358711004	-0.9810120351048565	-858.6819631881966	0.006558338351640336	9.610097256329937E-4	1.4916543808501865	1.3003833526496573	-1.053624350013652	1.1470881858113577	5.941407705644809	9.120234632426897	0.8976089957676474	0.9704968944099379
ID239588	239588	1	0.972825825214386	45.63453250476936	36.682025858697685	0.0	10.0	10	1.1675544144271208	1		26096.05077262694	25472.0	20109.0	38430.0	1.1821511E7	3757.4134031178564	-0.9805353334165511	-699.7325602793335	-0.003818198748980821	0.042831984121255724	1.3292568296633478	1.0874868842486256	-0.8785333461136244	1.2223198724661104	4.282566674228778	11.063792807027692	0.43964883729521326	0.8296500920810326
ID278499	278499	1	0.9942592978477478	48.52901092946799	43.505043672927584	0.0	172.0	172	1.4046028019234775	1		25826.874425727397	25955.0	16787.0	34249.0	1.6864949E7	2946.4449712949818	-0.9810680437183547	-908.4628010451628	0.0014535179766343987	-0.002263439523494785	1.5198764923410015	1.3077442102229315	-0.8594786588793366	1.1622123657361922	6.19807651852866	9.546709796285112	0.8545930481552321	0.9709605361131792
ID303598	303598	1	0.8960901498794556	52.5240198193407	42.16179488848274	0.0	280.0	280	0.9359529480957963	1		27658.138888888876	26917.0	21881.0	37259.0	7965544.0	3874.9116759381895	-0.9788545294238681	-660.8333335087518	0.018030788960022658	-8.070958592805458E-4	0.9857515366308474	0.9054840254913435	-1.120807685905148	1.088645971524399	2.752060049254673	7.041712970887231	0.6974468746414647	0.927884615384615
ID254447	254447	1	0.9662153720855713	43.25626047487687	36.8451132091799	0.0	71.0	71	1.2089359655486844	1		25347.446058091307	24978.0	19735.0	34138.0	1.2217469E7	3080.0061813453885	-0.980997499144737	-849.7080927406594	0.027694016505445014	-0.020538153521108566	1.3408684805218476	1.0459114985004732	2.8089945626158643	1.282009503140806	4.591519874922299	11.023785240727003	0.47479358733800336	0.8911439114391149
ID306666	306666	1	0.9499164819717407	49.78848571282416	46.77985015113295	0.0	293.0	293	1.327631956318292	1		25652.36941580757	25454.0	20292.0	36006.0	1.4929679E7	2893.3727246731073	-0.9809574329768118	-913.4352504815173	0.053752346696449155	0.012303307224633613	1.3711182689730863	1.2675707351849317	-0.7569552583198195	1.081689747888545	5.537391981660958	12.47016822142456	0.4474767831107896	0.8655274888558689
ID254956	254956	1	1.0	42.75765842408718	38.547447532519364	0.0	73.0	73	1.3608349155190491	1		24980.393442622964	25152.0	16499.0	32776.0	1.523804E7	2881.4718078210094	-0.9810083464152266	-895.6221329493064	0.009052271535779704	0.0034687554927923226	1.4108780061368533	1.3484875270790664	2.96672576013063	1.0462670049258296	5.817826425367372	9.302884603858534	0.8447639189468231	0.9584964761158963
ID286198	286198	1	1.0	49.9755637247985	47.1694442964871	0.0	205.0	205	1.3965008146952942	1		25971.486739469572	26029.0	17060.0	36123.0	1.6647723E7	3176.9304372836855	-0.9810322877231278	-845.643762096742	-9.801280208068597E-4	-0.005442412102139323	1.556557070972121	1.2924357530156565	-0.7542010381324915	1.2043593403696755	6.126779626060923	9.808590174831458	0.8002560116247027	0.950589970501475
ID272895	272895	1	1.0	47.30782738357662	38.03017896891384	0.0	148.0	148	1.4243906809452664	1		25784.830357142888	25862.0	17389.0	34853.0	1.7327406E7	3157.421164860819	-0.9810634413052922	-846.170328214833	0.0012684620173155484	6.80436396018133E-4	1.5082179405778868	1.3791371657414073	-0.921090233203983	1.093595313100773	6.3739421866157455	9.521322031556299	0.8835344252860984	0.9802631578947367
ID298488	298488	1	0.9525439143180847	51.00259245470975	45.549764200531854	0.0	258.0	258	0.9367608489351249	1		27794.803448275867	26490.0	22026.0	38183.0	8060493.0	3956.9554729884167	-0.9791633110634387	-660.1746799297526	-0.008784088306053223	0.01251872164614509	1.0209887262619362	0.9111651080741302	1.9700370575894233	1.1205309742599043	2.7568131754191865	6.494267880401746	0.8214039787886097	0.950819672131147
ID239100	239100	1	0.9098681211471558	45.661507300018634	37.22731258082322	0.0	8.0	8	0.941593697084003	1		27645.006756756757	26539.0	21670.0	37473.0	8182922.0	3969.9232097711433	-0.9789334905706306	-647.1801588390103	-0.0025150217363401014	-7.033978297756187E-4	0.9994058614913708	0.9443735771656657	2.1360511094590486	1.0582738501545887	2.785331932406281	6.528214168564566	0.8212928363646571	0.9497568881685573
ID249340	249340	1	0.995015025138855	42.110752073205795	37.759294563806584	0.0	50.0	50	2.100791489013564	1		25124.180631868105	25105.0	17613.0	35078.0	3.6580807E7	2741.9551911806466	-0.981136213356382	-953.1515959566876	-0.01654867960526781	-0.02872853652156541	2.7135569113690514	1.476640657857431	0.5556774370932249	1.8376555575182085	13.864869021892689	19.902134181493796	0.4398720177008254	0.8516788321167874
ID307195	307195	1	0.9706068634986877	49.90495206551907	47.05442963721315	0.0	295.0	295	1.282417709507665	1		25827.842201834865	25495.0	20082.0	39021.0	1.4076174E7	3645.133085913948	-0.9808231905178926	-724.8015323412383	0.04755167594862423	-0.018458057048569676	1.3011302165267793	1.2437884012245515	2.300223304471576	1.0461025486696716	5.166648140828728	12.911033521026337	0.38949037761339494	0.8668261562998413
ID244224	244224	2	0.9824925661087036	22.245108358828414	27.659022274273568	0.0	29.0	29	1.5372880438193401	1		25893.27179487178	25792.0	19403.0	35176.0	2.0196752E7	2546.3511537446066	-0.9811758711475416	-1060.060381676874	0.011382011569131774	-0.005935134080799697	1.6874980071077872	1.4121947670826032	-0.6549410790879766	1.1949470756034042	7.42438306897374	10.68147670450989	0.8177256870537072	0.9665841584158409
ID248320	248320	2	0.970249593257904	22.230633690789194	27.72137592928669	0.0	46.0	46	1.5417104893934828	1		25766.405852417323	25635.0	19199.0	34576.0	2.0252395E7	2547.6811906293774	-0.9810648113183565	-1048.013361971072	0.011807648068349953	-0.01638481521847269	1.7156518725782894	1.4204165223712544	-0.6917742505718705	1.2078512503601175	7.467161204454384	10.275710655935912	0.8886723287792423	0.9727554179566571
ID238598	238598	2	0.9821447134017944	22.2001392093381	27.78753347800119	0.0	6.0	6	1.566052229501974	1		26018.88423645318	25928.0	19339.0	35189.0	2.1127334E7	2530.662655044189	-0.9809473177385023	-1058.7025701736397	-0.006674174842870591	-0.005692891222834148	1.7401513995528906	1.4226948447079173	-0.7962407996688845	1.2231374887073185	7.704817512680174	10.663279784256495	0.8515116852971666	0.9694976076555022
ID303105	303105	2	0.969912052154541	22.249401793874867	27.854057759948393	0.0	278.0	278	1.5607296204004129	1		25848.962640099646	25763.0	19165.0	34671.0	2.0756717E7	2546.725352985702	-0.9810721750371884	-1052.1829260260456	0.004301561530689379	0.0017060831453157717	1.7494220176908835	1.415851169283286	-0.7125009884716402	1.235597395859378	7.652533124870501	10.642339526149307	0.8490648491482299	0.9716354858177432
ID247813	247813	2	0.9824716448783875	22.178840767222407	27.709176350348876	0.0	44.0	44	1.5510053536420603	1		25768.615577889464	25700.0	19192.0	34744.0	2.0511818E7	2531.945993931289	-0.9809199374393098	-1046.4546489779332	-0.004270690927175098	-0.005044224791602114	1.7310592794281567	1.422890513043856	2.437419087599211	1.2165793949423869	7.557470601580185	10.626215183960717	0.8410641426771461	0.9613059250302297
ID292354	292354	2	0.979262113571167	22.109234973471526	27.881534996072958	0.0	232.0	232	1.5592748464750803	1		26040.586121437424	25922.0	19473.0	34831.0	2.1014753E7	2536.931302568334	-0.9810076827032078	-1060.3921277717743	0.0011821330990143353	0.001727425301660182	1.7462893222500238	1.4200888637591897	-0.6739435063555017	1.2297042578218185	7.638273746376956	10.958204991656622	0.7993302377663202	0.9514505624629963
ID285187	285187	2	0.9873124957084656	22.292801895988738	27.611788323693183	0.0	201.0	201	1.564118830950618	1		26145.56280788174	26065.0	19593.0	34986.0	2.1230197E7	2559.159008506934	-0.9809517939586637	-1052.2630133494358	-0.00559633276648209	-0.012431351447029905	1.7473925994815838	1.4022373151354166	2.3758739471045103	1.2461461270646865	7.685805008022114	11.46156976982827	0.7352093494644549	0.9573712255772646
ID267790	267790	2	0.9872114062309265	22.189929094706937	27.698430089600855	0.0	126.0	126	1.5372880438193401	1		26008.397435897463	25938.0	19197.0	34797.0	2.028655E7	2574.248182629262	-0.9811581191095324	-1052.2233179457992	0.001535967499017661	-0.008419210976043742	1.737927867898239	1.3859938591632062	2.3648122710186357	1.2539217662533606	7.42438306897374	10.437151469142961	0.8564583804106044	0.9594594594594592
ID305163	305163	2	0.9853129982948303	22.23311399160428	27.84580143370972	0.0	287.0	287	1.5524678766955744	1		25841.288220551374	25747.0	19251.0	34668.0	2.0621348E7	2550.4635733101595	-0.9810044125087595	-1046.5097080201747	-0.0163896362144685	0.01335590146099498	1.7500720079046255	1.3809162323554107	2.376880528836044	1.2673266972316999	7.571729980073732	10.640855171030267	0.8403339652838302	0.9689781021897808
ID243730	243730	2	0.9825559854507446	22.259090434805536	27.632160875337096	0.0	27.0	27	1.5372880438193404	1		25861.520460358075	25786.0	19343.0	34686.0	2.0223709E7	2543.387852543705	-0.9810618769851871	-1053.4912286368785	-0.005868615565823507	-0.01844266557747669	1.6996639569242253	1.4101005666758883	2.445712519515944	1.2053494602381032	7.424383068973741	10.486458093299674	0.8484232951682874	0.9707893101305158
ID277520	277520	2	0.9826643466949463	22.52698481245227	27.421387175240714	0.0	168.0	168	1.5500295716306332	1		26144.579673776672	26036.0	19300.0	34948.0	2.083723E7	2593.8292069859694	-0.9810521558053411	-1043.7646281293696	-0.01449414011405791	0.001014445417437377	1.752358869796193	1.396964477430804	-0.6809831701229473	1.2544047455086362	7.547964349251154	10.759624631908478	0.8193047321795478	0.9577804583835944
ID253462	253462	2	0.9920207262039185	22.243178121614655	27.685886724854367	0.0	67.0	67	1.5436719539136772	1		25612.100381194432	25549.0	18950.0	34859.0	2.0156723E7	2554.6161807359085	-0.9810660210101121	-1038.9768615145415	-0.0047714915569331655	0.015578299490838192	1.7092621187712869	1.4101356747057705	-0.6714443071168105	1.2121260027890084	7.48617370911245	10.674627409438148	0.8255897908176912	0.9568651275820171
ID265233	265233	2	0.9793249368667603	22.250819852450693	27.722483007045653	0.0	115.0	115	1.5529550783007566	1		26064.996221662484	25986.0	19589.0	34776.0	2.0695607E7	2540.3518262230027	-0.9811274581994668	-1066.81429823349	0.009746184460393669	0.005067389467743184	1.7348792549650647	1.4089535898706194	-0.6779367479332944	1.231324628034323	7.576483106238246	10.512272700227028	0.8615575375439473	0.9719512195121951
ID261652	261652	2	0.9790411591529846	22.191769208846523	27.72797399406341	0.0	100.0	100	1.5592748464750799	1		25996.46029776678	25915.0	19496.0	34954.0	2.0953147E7	2531.697632939793	-0.9810767029028468	-1064.727651781334	-0.010290112854063095	-0.011034730308047141	1.7303331863693923	1.4192879431196728	-0.7535812462463625	1.2191558413199968	7.638273746376953	11.10162876780527	0.7788102910458298	0.9605499103407049
ID294931	294931	2	0.9886266589164734	22.177481662468352	27.875058779635562	0.0	243.0	243	1.5573330339577682	1		26139.629213483135	26038.0	19448.0	34794.0	2.0937843E7	2553.2364928841785	-0.9810540824566085	-1060.268067960459	-0.004199139134605386	-0.011304813592256956	1.7303965832277464	1.4196648945423254	-0.7894223678615122	1.2188767855569151	7.61926124171889	10.881550415859753	0.808613842033636	0.957014925373134
ID300051	300051	2	0.9783072471618652	22.112543133643747	27.89037199615189	0.0	265.0	265	1.5446517521423908	1		26008.16603295307	25905.0	19235.0	34744.0	2.0520443E7	2584.900540372172	-0.9810453670045706	-1041.5247593439353	0.0039289036564348805	0.003738843676777473	1.7302997839376322	1.3939164690430752	-0.767155479975281	1.2413224338510644	7.495679961441479	10.46189894697644	0.8605970595912321	0.9651162790697672
ID297502	297502	2	0.974263072013855	22.206505546930163	27.85948519670664	0.0	254.0	254	1.5519805221468534	1		26156.878140703528	26069.0	19528.0	35207.0	2.0820875E7	2578.607398324021	-0.9810887204706878	-1052.4901717668006	-0.0010202205106809405	-0.003927338757813269	1.7246276307739214	1.403499590144327	-0.7864739056110929	1.228805225797445	7.566976853909213	10.867085729779594	0.805204295730326	0.9544364508393286
ID274975	274975	2	0.9823891520500183	22.47612878638364	27.425550880291187	0.0	157.0	157	1.5426915333931086	1		26184.322335025394	26102.0	19219.0	35323.0	2.0633246E7	2592.606366466881	-0.9810573656451528	-1046.137517889036	0.0033954727677253213	-0.004353552437478547	1.7356613449171623	1.3927013065325502	-0.7704259212200313	1.2462552715186934	7.4766674567834155	10.514220012881143	0.849892130147986	0.9591463414634143
ID243239	243239	2	0.9672412276268005	22.239911260974395	27.66203002531227	0.0	25.0	25	1.535318423479676	1		25897.47870967743	25824.0	19330.0	34735.0	2.0070546E7	2559.7990704109734	-0.9811622297308175	-1053.8842850098004	8.446010180238729E-4	0.007772678974778943	1.7003008442247058	1.3959770066143635	-0.6710629675807741	1.2180006090131907	7.405370564315678	10.89772441566308	0.7835830213946217	0.9511599511599512
ID252964	252964	2	0.9808663129806519	22.198581979978027	27.70374869446121	0.0	65.0	65	1.5539290232558882	1		25608.50000000001	25502.0	19068.0	34961.0	2.0384366E7	2527.4462491096365	-0.9810967700148275	-1051.7391389065845	0.0026208455456659253	-0.014403730272305994	1.7621540825879287	1.4027828301798557	-0.6791001466033385	1.2561845245582288	7.585989358567281	10.904971476631824	0.8016282713750467	0.956834532374101
ID304675	304675	2	0.9761658310890198	22.206548793766498	27.845989003280675	0.0	285.0	285	1.5456309292626897	1		25825.14104193136	25737.0	18966.0	34404.0	2.0324386E7	2553.79175839022	-0.9809923073048268	-1043.8147186348485	-0.0021358391053665593	-0.005562984654934214	1.7256427635823819	1.412329153498828	2.328657745733134	1.2218417776814758	7.505186213770509	10.703630939553024	0.8232070549121122	0.9633923123856011
ID261167	261167	2	0.9872710704803467	22.17693439173731	27.76089760725889	0.0	98.0	98	1.5500295716306334	1		25962.893081761005	25830.0	19266.0	34766.0	2.06405E7	2560.0340638260177	-0.9810219951967583	-1048.4929844614358	0.003392809687962136	0.001976634763469747	1.7131567683491062	1.4147079206016238	-0.6743518159430593	1.2109614595361586	7.547964349251155	11.07418845492301	0.773420865833752	0.9469290399522959
ID287272	287272	2	0.9692985415458679	22.162849100491233	27.711508626111986	0.0	210.0	210	1.5446517521423908	1		26277.94910941478	26218.0	19549.0	35145.0	2.0654468E7	2572.6759119106537	-0.9810468246782091	-1057.4117674765334	0.003448650945577622	0.007084053225075185	1.701962555749451	1.412819515175949	-0.7107809293963044	1.204656743106704	7.49567996144148	10.719789245795653	0.8196876756198046	0.94942805538832
ID247341	247341	2	0.9824605584144592	22.179991584733568	27.70230460218383	0.0	42.0	42	1.5422010894025255	1		25793.517197452235	25695.0	19034.0	35080.0	2.0247911E7	2552.319857126841	-0.9810473860948289	-1046.2279845187527	8.414623288935666E-4	-0.018083525473492092	1.7148645523026884	1.4068252722045802	-0.7291922483709744	1.2189605818037317	7.471914330618899	11.164383595035764	0.753307424881935	0.9585365853658533
ID270384	270384	2	0.9810034036636353	22.461919418251945	27.529440872356734	0.0	137.0	137	1.5363035492938901	1		26061.34274711167	25990.0	18930.0	34804.0	2.0301786E7	2616.6225693231277	-0.9810724931336484	-1032.507910076736	0.0100837726073533	0.0036472642328192945	1.7134581219693135	1.4013197184811652	-0.7312715392353444	1.2227460295973447	7.414876816644706	11.663366241440515	0.6849612109176553	0.9330143540669856
ID289841	289841	2	0.9821302890777588	22.218828950804777	27.767370389679723	0.0	221.0	221	1.5592748464750803	1		26143.196517412904	26044.0	19159.0	34752.0	2.101913E7	2564.825802262794	-0.9810289217871334	-1054.1941590798608	0.004555780794842091	-0.01148476885173571	1.7672348907103925	1.3829088173883104	-0.7493314852894065	1.2779113622602396	7.638273746376956	11.2096226368287	0.7638764086557697	0.9588305489260144
ID291889	291889	2	0.9872943758964539	22.17659552083304	27.868853784533574	0.0	230.0	230	1.5650858287746443	1		26051.097530864194	25967.0	19449.0	34698.0	2.1101389E7	2547.641867378362	-0.9810689681026	-1059.8463165014882	-5.308941238459352E-4	-0.00408569432577402	1.7523431720619111	1.419087299328766	-0.7022565547644559	1.234838175840751	7.695311260351144	11.0207764546293	0.7961807415126839	0.9523529411764706
ID279602	279602	2	0.9772776365280151	22.445351848654667	27.46800368658086	0.0	177.0	177	1.5333462731171783	1		26215.021907216502	26165.0	19112.0	34682.0	2.0342857E7	2584.8093620669856	-0.981100063662908	-1052.9425236061918	-0.004638095327650418	0.002038214691256186	1.6949156177232556	1.3993963831286036	-0.7820732726333496	1.21117621723015	7.386358059657615	10.2273117045357	0.8873955279763717	0.9742946708463952
ID238132	238132	2	0.9775598645210266	22.248912365913128	27.794001389885793	0.0	4.0	4	1.5621830395765248	1		26039.246898262987	25932.0	19297.0	34807.0	2.0987633E7	2555.427176519314	-0.9810944818369064	-1057.5895576328119	-0.008039547650943491	-0.005533702538511393	1.7756883209832912	1.3911168745593074	-0.7312470036285784	1.2764479774898945	7.666792503364049	10.828732321319677	0.8216149570697626	0.9652902453620588
ID260660	260660	2	0.9821563363075256	22.176172020378605	27.76557618609323	0.0	96.0	96	1.5461202852759839	1		25935.47095959594	25851.0	19197.0	34842.0	2.0540893E7	2553.7063789126582	-0.9810463581255238	-1051.356568879642	-0.00797128861696914	0.005611105706957945	1.7177176177208011	1.414892305045636	2.4426729381851895	1.2140271111767746	7.509939339935024	10.422175002667501	0.8688195215181184	0.9587378640776698
ID282675	282675	2	0.9826064705848694	22.429193262045658	27.534619932476573	0.0	190.0	190	1.533839548430925	1		26045.19280205654	26000.0	19218.0	34889.0	2.026316E7	2585.096753820792	-0.9810630116540175	-1043.9188994146318	0.009789924916440223	-0.001864433998148124	1.7044764830211516	1.3914803652567873	2.367586926153356	1.2249375022310165	7.391111185822128	10.90277754852754	0.7813494254811285	0.9522351500306182
ID284733	284733	2	0.9800781011581421	22.228199418715064	27.599797645314368	0.0	199.0	199	1.5578187140051156	1		26120.860869565226	26039.0	19558.0	35379.0	2.1027293E7	2540.6629811141265	-0.9811002112582786	-1067.399122384779	-8.198629555493319E-4	0.004004970397665573	1.734496951967318	1.4084383987069193	2.4614891524348845	1.2315035954428333	7.624014367883408	11.107900606526975	0.7764787950835891	0.9616306954436451
ID267326	267326	2	0.9789703488349915	22.189890105648708	27.713071284168795	0.0	124.0	124	1.5333462731171785	1		26024.81829896905	25965.0	19150.0	34634.0	2.0195259E7	2596.9821342573414	-0.9810134018037014	-1035.5629890821717	0.0033690221207349014	-0.007708138988348532	1.698192046966663	1.4082400511791795	-0.7775115542649015	1.2058967116754662	7.386358059657616	11.163814369865868	0.744757709563123	0.9452554744525545
ID260152	260152	2	0.9785329699516296	22.18354779945162	27.73365093835565	0.0	94.0	94	1.5490531749531888	1		25881.179292929326	25785.0	19175.0	35019.0	2.0497894E7	2565.3466262760967	-0.981054966154749	-1044.8788955007117	0.01545951309919336	0.005090693116159876	1.7334787025258893	1.402186836219608	-0.7106805451809612	1.2362679906477136	7.538458096922118	11.28100668440791	0.744383393769587	0.9451728247914173
ID264761	264761	2	0.98654705286026	22.240529454024507	27.714797420219817	0.0	113.0	113	1.5510053536420603	1		26032.458438287158	25948.0	19666.0	34960.0	2.0669772E7	2535.687014791887	-0.9810738885295062	-1064.3632136112433	0.004554238411556831	0.007077253614400645	1.7179721377924395	1.4101119165290534	-0.6696088350075076	1.2183232533919537	7.557470601580183	10.877588940506037	0.8026404532973841	0.9543817527010805
ID272441	272441	2	0.9756365418434143	22.479020781759342	27.52158202487201	0.0	146.0	146	1.539746526189332	1		26115.380102040803	26073.0	19133.0	34851.0	2.0474458E7	2592.1633752321154	-0.9810595089529712	-1043.6817612392879	-6.119617917302671E-4	-0.001133112130945149	1.693054724873201	1.4187577060307575	-0.8191306349387938	1.1933360556749617	7.44814869979632	10.658055197945291	0.8239526832643723	0.9560707748627215
ID302649	302649	2	0.9871607422828674	22.293790971907057	27.855123711806293	0.0	276.0	276	1.540728820723817	1		25846.129936305733	25734.0	19363.0	34921.0	2.0289212E7	2587.0867965317466	-0.9810237314720834	-1032.9593129125617	7.723336773558502E-4	0.002854280205357249	1.7248298544196616	1.3859745934799046	2.3599131454644	1.2444887969331093	7.457654952125351	10.354736598125566	0.8740454935833963	0.9721189591078064
ID242749	242749	2	0.980948269367218	22.20905690311904	27.696264482779796	0.0	23.0	23	1.5451414182672736	1		25918.25696202534	25833.0	19639.0	34778.0	2.0475423E7	2550.4260572115822	-0.9811044746367071	-1055.308254612501	5.435118753995578E-4	0.011697672998851603	1.7166929835153912	1.4173656480160108	2.430845656573095	1.211185685160615	7.500433087605994	10.691494112771204	0.8245545693904914	0.9627821842586942
ID299578	299578	2	0.9676080942153931	22.164466110785902	27.899390489326652	0.0	263.0	263	1.5583042426795213	1		25995.65043695381	25878.0	19503.0	34996.0	2.0822516E7	2537.987788121316	-0.9811066488462221	-1063.7715675970956	0.005266298155276382	0.006819682585550681	1.7608935610940473	1.4015762494122619	2.380428466777925	1.2563665814346254	7.628767494047922	10.463706215111436	0.8755746265783427	0.9703748488512696
ID277062	277062	2	0.9742246866226196	22.535029459570158	27.39225497367412	0.0	166.0	166	1.5288996336732972	1		26201.96138996141	26128.0	19223.0	34663.0	2.0358924E7	2595.6258434385154	-0.9810918127543203	-1047.5661715041815	-0.009827799835535654	0.005148516535282018	1.6992584682553895	1.3927197782877991	-0.7518290563056674	1.2201007659591416	7.343579924176973	10.87393111708823	0.7804490113590462	0.9548825710754019
ID259648	259648	2	0.9705418348312378	22.17801687362102	27.71901475214444	0.0	92.0	92	1.5592748464750805	1		25834.223192019952	25721.0	19012.0	34732.0	2.0719047E7	2554.170959860662	-0.981054078578627	-1047.4966821859039	0.00495761683713936	-0.009068189287707935	1.7266265889427872	1.441061461322346	-0.6988429846679521	1.1981630452863552	7.638273746376957	10.624390186301415	0.8503487133092537	0.9704106280193237
ID252487	252487	2	0.9672250747680664	22.191333156018786	27.72022379469786	0.0	63.0	63	1.533346273117178	1		25618.68863049098	25545.0	19312.0	34590.0	1.9828865E7	2536.7319851027105	-0.981031542948778	-1044.631871530376	0.0077227101313332245	-0.004048617610739704	1.6972995470403056	1.406021604905102	-0.6672529418737103	1.2071646275697614	7.386358059657613	10.564682949146496	0.8316245169565146	0.9580764488286065
ID259142	259142	2	0.9758908152580261	22.1633160061454	27.7134733316093	0.0	90.0	90	1.5461202852759843	1		25760.297468354413	25701.0	19200.0	34677.0	2.0350635E7	2540.434565854883	-0.9810443078039578	-1049.5951868070197	-0.003245685592406057	-0.017787356531087366	1.7157694152186846	1.4104465317157366	-0.7688262303029584	1.21647249763629	7.509939339935028	10.6293820580927	0.8352764909209379	0.9711124769514443
ID294466	294466	2	0.9755119681358337	22.197584377495485	27.867589783126483	0.0	241.0	241	1.5519805221468541	1		26099.654911838832	25990.0	19339.0	34790.0	2.0723126E7	2558.802807983858	-0.981092212816554	-1058.515118585136	0.002225257612155998	0.009162476051202642	1.7455422104804588	1.4158156615506514	2.383298941203363	1.23288805024849	7.566976853909218	10.339578834699058	0.8894603065385948	0.9784880147510762
ID251979	251979	2	0.9777050614356995	22.220815261531776	27.698308036125404	0.0	61.0	61	1.5475874248930892	1		25629.347222222234	25524.0	18962.0	34821.0	2.0298443E7	2527.5679899380875	-0.9810257559749109	-1048.5294228782502	-0.0030265590131812264	0.010041800506491269	1.7404567632593362	1.4017439733034727	2.454474510492334	1.2416367014281668	7.524198718428573	10.422399721634907	0.8704316426017619	0.9611414693381907
ID237642	237642	2	0.9873071908950806	22.250607766400762	27.7802483936878	0.0	2.0	2	1.5544157668929641	1		26076.6025	25989.0	19445.0	35199.0	2.0861282E7	2543.881675602874	-0.9810832590330444	-1063.270203673393	-0.00802100654102868	-0.0016061933372155724	1.7214077586309648	1.419389587724286	-0.7139124286743386	1.2127803201592497	7.590742484731795	10.835703076062206	0.8124187361794528	0.9603126879134096
ID246865	246865	2	0.9761475324630737	22.186343332713882	27.699080253978888	0.0	40.0	40	1.5288996336732974	1		25802.70504527813	25668.0	19360.0	34768.0	1.9945491E7	2575.6279828719967	-0.981008967993846	-1034.9908505661128	0.006376744218487277	-0.01073320514893133	1.7259172034717833	1.371991477009372	2.4236460757501037	1.2579649599820317	7.343579924176974	10.361098598109688	0.8596191400689682	0.9674389480275513
ID274515	274515	2	0.9841090440750122	22.534230306300277	27.44495829559375	0.0	155.0	155	1.5466094864542677	1		26186.393129771	26055.0	19354.0	35107.0	2.0582505E7	2585.852392948667	-0.981111837235827	-1052.0363543715346	-2.7073991485949804E-4	-0.011222601413716636	1.7329076491430602	1.3991743753205945	-0.7514379680537476	1.2385215736573199	7.51469246609954	11.203642460976262	0.7523199774118899	0.9558645707376058
ID282204	282204	2	0.9820923209190369	22.380728420729817	27.533549645759738	0.0	188.0	188	1.5475874248930892	1		26065.865822784846	25974.0	19017.0	34945.0	2.0592034E7	2571.8823059013375	-0.9811283592267734	-1053.8219213664354	0.004393034686622574	-0.0071434210163170055	1.7295149385072024	1.3934369688797803	-0.6987365368675518	1.2411863450828378	7.524198718428573	11.381549486251144	0.7299066812113317	0.9417013682331944
ID291420	291420	2	0.9777204394340515	22.112525828389646	27.87476451206897	0.0	228.0	228	1.5665352062997333	1		26093.466748768464	25987.0	19360.0	35285.0	2.1187895E7	2537.147073025732	-0.9811070540805441	-1068.151493956281	-0.003793146851067066	-0.010746487418094806	1.7463042829739595	1.4153041325915863	2.4196074108988253	1.2338721005331013	7.709570638844692	11.420093083488439	0.7428493855152372	0.9563679245283019
ID269918	269918	2	0.9821742177009583	22.44500354215722	27.571245451035047	0.0	135.0	135	1.5446517521423906	1		26022.181472081214	25930.0	19143.0	35185.0	2.0505479E7	2569.394601132178	-0.981107583823268	-1051.8940981000753	0.0035153411051250857	-0.009978681883933353	1.7368503907342452	1.374886010600092	-0.6673401462808687	1.2632686472503767	7.4956799614414775	10.782764171257217	0.8101411379877792	0.9592457420924574
ID286814	286814	2	0.9738907814025879	22.158180972522736	27.706518118359426	0.0	208.0	208	1.553929023255888	1		26244.18193224594	26159.0	19727.0	35338.0	2.0916613E7	2569.8763614893005	-0.9810324095851066	-1056.3844454850307	0.005740324846348576	-0.006492227725434535	1.7353659467899547	1.4089671151419991	2.4092067299644455	1.2316582325734837	7.5859893585672795	10.62492194283029	0.8444434995569753	0.9643504531722052
ID251485	251485	2	0.982597291469574	22.243004767508417	27.72686464732653	0.0	59.0	59	1.5514930145104675	1		25626.07160804019	25508.0	19014.0	34587.0	2.0398353E7	2526.3230060138585	-0.9810499745030768	-1050.278526569566	-0.0016830649439070612	-0.027497627790706487	1.7295511814321978	1.4292913074271476	-0.6405089124005956	1.2100760512883444	7.562223727744702	11.145488671613013	0.7649995086922926	0.935882352941176
ID264282	264282	2	0.9790000319480896	22.248008378647516	27.756309932811494	0.0	111.0	111	1.5519805221468537	1		26009.00125944583	25941.0	19306.0	35245.0	2.0651147E7	2557.267806033711	-0.981082644997048	-1054.927562578819	-0.0012324203005881181	4.434691771765504E-4	1.7178714595838511	1.4138268459508894	-0.6942791619626282	1.2150508136860791	7.566976853909215	10.351686702056677	0.887380805978232	0.9713239780353872
ID297050	297050	2	0.9762111306190491	22.208266225730643	27.85819939175787	0.0	252.0	252	1.5699118834876236	1		26137.0980392157	26010.0	19503.0	35115.0	2.1327872E7	2571.3657210436086	-0.9810280949233732	-1051.2209670219925	0.005574438542380488	-0.01620660161820806	1.7636455675882787	1.4292436812540152	-0.7453502741392459	1.2339712189882555	7.742842521996303	10.854189992695463	0.8258771529947159	0.9621972829297104
ID242268	242268	2	0.9872994422912598	22.208695322606083	27.743313347535608	0.0	21.0	21	1.5402377517644992	1		25983.128826530596	25907.0	19665.0	35149.0	2.0370773E7	2541.485500983524	-0.9810610655917547	-1059.1910600864649	-0.0013931371089948308	-0.0211863466728971	1.7182056286810015	1.420879286745642	-0.7605549088363531	1.2092551736863943	7.4529018259608355	10.706742754702082	0.8169971245798215	0.9383602633153796
ID304219	304219	2	0.9746394157409668	22.23592279825009	27.86347770076061	0.0	283.0	283	1.5626672122333005	1		25844.780669145002	25774.0	19096.0	34231.0	2.0856738E7	2533.1101765368367	-0.9810724419568787	-1057.6823494259054	0.0037378717363000477	0.0077001974014040695	1.7304628820569654	1.4261672780317398	-0.666671044500475	1.213365997602459	7.671545629528566	10.612533347055331	0.8559622284394953	0.9740494870247438
ID258659	258659	2	0.9790307283401489	22.179448287787018	27.711261192508346	0.0	88.0	88	1.557333033957769	1		25681.842892768054	25631.0	19237.0	34602.0	2.0596838E7	2519.3327055302107	-0.9810401819104212	-1054.9291318050027	-0.00716866555374891	-0.008854996536955817	1.7572061292517702	1.3986819656382408	-0.71951933989655	1.256330010982825	7.619261241718895	10.482308998282612	0.8713824585317799	0.9674109837054918
ID274021	274021	2	0.9753268361091614	22.453507527624705	27.466167377344377	0.0	153.0	153	1.541219733216989	1		26193.373724489822	26153.0	19267.0	34764.0	2.0535605E7	2582.100228626933	-0.9810804744105459	-1052.0653789516498	0.011540611863631152	-0.0028446708765600057	1.7014170990489952	1.411784934398811	-0.7712379354202771	1.2051531770832504	7.462408078289865	10.907418395183342	0.7882153961446441	0.9457831325301204
ID284262	284262	2	0.9670342803001404	22.329342166238817	27.59176151007222	0.0	197.0	197	1.5553887972022722	1		26085.795994993754	26008.0	19549.0	35047.0	2.0842551E7	2552.006517988074	-0.9809595762444827	-1053.238707578574	-0.0013720081848563024	-0.003703221259363142	1.7378777418627906	1.3953217925435464	-0.7064980691153446	1.2455031886908292	7.600248737060827	11.221220497687215	0.7585033044906125	0.9523525908278736
ID237159	237159	2	0.9840229153633118	22.258159075830662	27.763721655023957	0.0	0.0	0	1.5436719539136765	1		26070.998729351944	25975.0	19351.0	35071.0	2.0517876E7	2560.8880931618473	-0.9810277319456038	-1052.8320459974782	-0.0016286857967713368	-0.0011608687034035741	1.7287627265267953	1.4033711266930742	-0.6678617720840133	1.23186425432628	7.486173709112444	10.812922040001085	0.8046066556657476	0.9539672925499687
ID241766	241766	2	0.9679126143455505	22.199367811369452	27.732467728235726	0.0	19.0	19	1.5446517521423904	1		26025.751269035536	25921.0	19299.0	34724.0	2.0508292E7	2549.882740719956	-0.9810627168792685	-1057.5286957744224	0.01238032010034961	-0.003153967497226792	1.7328848984512177	1.385949636084382	-0.6671074339257331	1.2503231382541473	7.495679961441476	10.97597510252658	0.7818702219189323	0.9534461910519951
ID246372	246372	2	0.9825164675712585	22.2199225632105	27.69292323365308	0.0	38.0	38	1.5436719539136774	1		25829.63867684478	25712.0	19203.0	34681.0	2.0302096E7	2569.0505181527014	-0.9810373313872088	-1040.3075747126818	-0.00773216489178203	-0.008729221928123507	1.703527225840996	1.408672746558075	-0.676169670577544	1.2093136819771397	7.4861737091124505	10.894054408649147	0.7926668287489107	0.9557038834951452
ID258148	258148	2	0.9758018255233765	22.171128423955714	27.694574663825207	0.0	86.0	86	1.5505175393970518	1		25615.55723270441	25529.0	19049.0	34548.0	2.0364368E7	2524.667166169013	-0.9811165604943008	-1054.3120653069607	-8.148724330149869E-4	-0.0016167136924553148	1.7453601201857367	1.3877101088758284	-0.7653303214732963	1.257726746402127	7.552717475415668	10.887364706522344	0.8006958193020578	0.9665450121654499
ID289388	289388	2	0.9711681008338928	22.177618663390973	27.769477671138226	0.0	219.0	219	1.543181821513986	1		26192.19822109275	26102.0	19457.0	34851.0	2.061326E7	2584.905648677879	-0.9810365106632851	-1048.3931329981476	0.007321190295830877	0.008994311240970923	1.7306524946178048	1.3932916413333682	-0.7331390064613114	1.2421322595186066	7.481420582947929	10.71002702273524	0.8196204786765823	0.9585870889159561
ID256618	256618	2	0.9712855815887451	22.28288758970448	27.669639203780044	0.0	80.0	80	1.542201089402525	1		25611.24617346937	25551.0	18982.0	34349.0	2.0079217E7	2549.2739500491375	-0.9810963511360533	-1042.822077357287	0.005328675694274468	-0.003153806564878147	1.7198407781949172	1.3975451117856716	-0.74319864936677	1.2306155727577495	7.471914330618897	10.534688480102083	0.8460545249087861	0.9661954517516899
ID271977	271977	2	0.978294312953949	22.55473158195321	27.500865050499016	0.0	144.0	144	1.5353184234796757	1		26091.03457106271	25984.0	19126.0	34994.0	2.0377098E7	2606.576713658725	-0.9810478938469251	-1036.2952662228922	0.004431351466456213	0.0038523140137372044	1.7200366892821428	1.3822549207685884	-0.8035947008931627	1.244370096599645	7.405370564315677	10.532387413354254	0.8388861199170764	0.9623224212476836
ID279146	279146	2	0.981488049030304	22.45031046699976	27.445382826345043	0.0	175.0	175	1.5402377517644994	1		26229.606870229025	26137.0	19097.0	35100.0	2.0616471E7	2592.6761059714017	-0.98096571252226	-1042.7752516536355	0.004157211266916907	-0.015857523232140357	1.7157093408529605	1.3994437238711588	2.3839860435271434	1.225993808530538	7.452901825960836	10.711526315105804	0.8162675773002039	0.9673041332510797
ID302186	302186	2	0.9809784293174744	22.306104831734515	27.828004363129082	0.0	274.0	274	1.5422010894025255	1		25864.5959339263	25769.0	19137.0	34835.0	2.0355437E7	2563.931767080199	-0.9810735780580173	-1045.8328814622541	0.004698387796281738	9.972812777101817E-4	1.7144413769299127	1.3900244418349965	-0.7167012573055775	1.2333893745541966	7.4719143306189	10.800920889395638	0.8048596910223905	0.9608801955990219
ID257650	257650	2	0.976177990436554	22.192072260221998	27.6948959769659	0.0	84.0	84	1.5417104893934828	1		25604.316326530665	25505.0	19018.0	34369.0	2.0073784E7	2537.9136365333525	-0.9810560732548983	-1044.9371397294337	0.004843681860533329	6.442022026564584E-4	1.7190460108377381	1.3966935078348446	-0.7546946553823607	1.2307968793401243	7.467161204454383	10.540801131424635	0.8445359702547802	0.9602689486552562
ID281717	281717	2	0.9821441769599915	22.438546137151636	27.52214180121449	0.0	186.0	186	1.5426915333931086	1		26110.13867684478	26009.0	19248.0	34565.0	2.0522569E7	2568.4968530112997	-0.9810644252165553	-1053.3656972962535	0.018774587585941322	-0.008929451823677555	1.7225043686885897	1.4091003002992546	2.3715626075871055	1.2224143081388716	7.4766674567834155	10.650564250876116	0.8282714570908236	0.9597315436241611
ID276599	276599	2	0.9770374298095703	22.57162513930819	27.393045207971657	0.0	164.0	164	1.5417104893934828	1		26207.437659033076	26108.0	19219.0	35047.0	2.0599046E7	2587.1443587576105	-0.9810533326161336	-1049.0439443077257	-6.602513564944767E-5	0.0011971716439811095	1.7318112466179967	1.3849572341931384	-0.7073246011390886	1.250443843218691	7.467161204454384	10.752216254827903	0.8116511531964513	0.9550151975683889
ID250998	250998	2	1.0	23.354885089693415	28.5759822205059	0.0	57.0	57	2.157988085025345	1		25582.54096228868	25542.0	18110.0	34547.0	3.9345948E7	2560.949467094569	-0.9810443641294635	-1034.005751669304	0.04079341081706402	0.012590710746916254	2.727589049996153	1.5361303331580018	0.6814012891116837	1.7756234553279935	14.630122334379758	22.7639285238859	0.354783484684341	0.8370954582540117
ID257141	257141	2	0.9622724056243896	22.205885166355106	27.682774303687196	0.0	82.0	82	1.5451414182672738	1		25606.10800508261	25518.0	19044.0	34659.0	2.0152007E7	2525.627613991057	-0.9810611936969748	-1050.3831502865305	-0.006562843824316046	-0.001120553268501858	1.7169870597375416	1.39982872892351	2.4373626586738895	1.2265693825686312	7.5004330876059955	11.131473209696058	0.7606605869274486	0.9610231425091352
ID294012	294012	2	0.9701247811317444	22.1278757636243	27.865351544346733	0.0	239.0	239	1.558304242679521	1		26102.021223470667	25961.0	19377.0	34744.0	2.0907719E7	2557.88940941531	-0.9811007856550987	-1059.4787323459625	-0.0033539872214597786	-0.002769739155519724	1.7606119101661175	1.3951353093560666	-0.7768757229764709	1.2619649853022064	7.6287674940479215	10.62092849627331	0.8498441178992872	0.9645432692307694
ID266877	266877	2	0.9769353866577148	22.15557319446226	27.72155838956982	0.0	122.0	122	1.547098532944421	1		26047.236040609107	25935.0	19516.0	34932.0	2.0525222E7	2554.9525357816606	-0.981104990032233	-1058.7103628014427	6.951967437235303E-4	-0.014430068302286294	1.7494541365766518	1.3936712561001754	-0.7212788352520845	1.2552846511824043	7.51944559226406	10.73308653198463	0.8202503490282511	0.9599514563106797
ID299134	299134	2	0.9698169827461243	22.18234799920046	27.88868754626623	0.0	261.0	261	1.5713568095951316	1		25998.8051470588	25908.0	19510.0	34929.0	2.1215025E7	2541.700643178059	-0.9810712756723201	-1060.3230439681445	-0.0034490055962607164	0.0057541508614313034	1.744075821803166	1.4257599081263237	-0.760826395883182	1.2232605306563573	7.757101900489849	10.829334234753516	0.8312005936969408	0.9662522202486675
ID245891	245891	2	0.9761269092559814	22.217211880024337	27.693723998916873	0.0	36.0	36	1.5636351077811868	1		25857.22867737949	25746.0	19172.0	34544.0	2.0918498E7	2519.1423779069505	-0.9810256278381311	-1061.3831688240512	-0.0038898247153217845	0.0035669975452386924	1.7426743447234174	1.4098346028945337	-0.7018995727160249	1.2360842478582452	7.681051881857598	10.923000247786051	0.8089965612435671	0.9647761194029846
ID276102	276102	2	0.9773688912391663	22.59724862539704	27.403437869349695	0.0	162.0	162	1.540728820723817	1		26197.118773946382	26134.0	19014.0	34774.0	2.0512344E7	2610.9245665114154	-0.9811446678183778	-1044.2105103239915	-0.0038394623844170473	0.0036239675868433726	1.7340791725546485	1.3956980895690014	-0.7708789750547931	1.2424457592330307	7.457654952125351	10.446349988937257	0.8587821432254741	0.9613970588235293
ID256139	256139	2	0.9760481715202332	22.240477246751173	27.70652250232895	0.0	78.0	78	1.541219733216989	1		25597.240764331225	25525.0	18956.0	34712.0	2.0093834E7	2525.4308855163363	-0.9811009536260268	-1052.353061171312	-0.004155562594308169	-0.007160448933283513	1.7229264807934048	1.387037479615939	-0.709564451157009	1.2421628875309636	7.462408078289864	11.676557982310502	0.6877952593071892	0.9474954737477361
ID263820	263820	2	0.9825452566146851	22.231328005646173	27.735185329805915	0.0	109.0	109	1.5529550783007569	1		25979.486858573226	25907.0	19522.0	35102.0	2.075761E7	2544.1956791192656	-0.9810458789582819	-1057.0504653763373	-0.002147044014568158	-0.007771338736690162	1.7162071176394067	1.408301461956214	-0.7466181478987378	1.2186361826646785	7.576483106238248	10.775256354405926	0.8200159515566868	0.9613992762364292
ID269452	269452	2	0.9871946573257446	22.39168513291883	27.602662186357826	0.0	133.0	133	1.5510053536420603	1		26024.1849056604	25958.0	19385.0	34714.0	2.0689227E7	2565.5977403940283	-0.9811168172823527	-1054.0569879007664	0.009368533642519914	0.0063050154829708905	1.715175079838854	1.4184882258383973	-0.7539276185575067	1.2091570790621826	7.557470601580185	10.887858288672561	0.801127078146505	0.9648058252427183
ID241290	241290	2	0.9856774806976318	22.173016136918324	27.75374559708697	0.0	17.0	17	1.5568472023958113	1		26083.896249999983	25971.0	19344.0	34853.0	2.0867117E7	2542.500836502411	-0.9810827502229146	-1064.1160580824048	0.00345203095697317	-0.0025271679791471924	1.739730862067787	1.4073381317236167	-0.7475680471656676	1.2361854076511642	7.614508115554376	11.29884923652887	0.7495201111581914	0.9507418397626114
ID296589	296589	2	0.9853367805480957	22.22374172303707	27.850654731629973	0.0	250.0	250	1.5514930145104668	1		26191.197484276763	26076.0	19655.0	35318.0	2.0822002E7	2570.381135426003	-0.981055382340412	-1055.347548638286	-0.0038053380198888693	-0.011859273852472742	1.7262540912021065	1.4249665945717365	2.3497713497383965	1.211434778736634	7.562223727744697	10.841185550853737	0.8085480436075423	0.9595898673100118
ID301704	301704	2	0.9871252179145813	22.337133883839872	27.811478816742248	0.0	272.0	272	1.549053174953189	1		25862.704545454522	25752.0	19326.0	35056.0	2.0483262E7	2579.6844358763055	-0.9811160185904396	-1041.7515443548357	9.431780644272383E-4	0.006680589519275449	1.7363238921956765	1.408203399495441	-0.741380173412882	1.233006462573376	7.538458096922119	10.587107425396075	0.8451576940968782	0.955997588908981
ID271497	271497	2	0.9727274179458618	22.516275151078137	27.489212420531718	0.0	142.0	142	1.537780054727703	1		26065.38107416881	25976.0	19033.0	34860.0	2.0383128E7	2595.048023417119	-0.9810170676578752	-1038.1543750339567	-0.007328343386231751	-0.006421036708783633	1.7214910080742611	1.3823051428131554	2.3563950250283012	1.245376982806287	7.429136195138254	11.120174757757807	0.7549617684912862	0.9472727272727273
ID255629	255629	2	0.9762519598007202	22.225286995499744	27.711770691296756	0.0	76.0	76	1.5367958753918651	1		25592.61923076923	25495.0	18886.0	34712.0	1.9962243E7	2544.2892442785273	-0.9810493684749004	-1041.466785967422	0.0071236134044670675	-0.004878502984630685	1.7249189370470954	1.3883117204318574	-0.7039142896046114	1.2424579521020904	7.419629942809223	11.033770407061768	0.7658508938339521	0.9414957780458382
ID290966	290966	2	0.9873167276382446	22.144220257653977	27.8430834236311	0.0	226.0	226	1.5343326651607299	1		26074.286811779766	25971.0	19503.0	34756.0	2.0364018E7	2583.3290328551866	-0.9810266873111996	-1043.759321157038	6.846138649292442E-5	-0.015090191676597194	1.7358717034043198	1.3940842336692834	2.365885660804464	1.2451698839140004	7.395864311986645	10.928277548363901	0.7782074176745308	0.9418886198547214
ID273559	273559	2	0.9777237772941589	22.46825979461527	27.48530746426125	0.0	151.0	151	1.5372880438193406	1		26183.523017902837	26108.0	19021.0	34983.0	2.0475515E7	2596.5806529313813	-0.9810216788083543	-1042.502420224212	0.0029349422097259513	0.011838041428182216	1.6886635258929519	1.4137436825940493	-0.74506993298098	1.1944622965843836	7.424383068973743	10.437558394523386	0.8563916008352701	0.9659863945578231
ID263313	263313	2	0.9802072048187256	22.19935164483109	27.70956091654461	0.0	107.0	107	1.5470985329444205	1		25948.75696202528	25869.0	19236.0	34673.0	2.0499518E7	2549.2215490478998	-0.9810783358637999	-1055.5609843497962	0.009010671464895198	4.1943746132882875E-4	1.7485834877135535	1.387041589241249	2.3642828203049624	1.2606568550479285	7.519445592264056	11.357890430853123	0.7324876990793999	0.9473053892215564
ID250516	250516	2	0.9825789928436279	22.279602537924703	27.689402307768017	0.0	55.0	55	1.540237751764499	1		25664.617647058836	25566.0	19087.0	34575.0	2.0069731E7	2543.001661479987	-0.981085615566608	-1046.9666470529562	0.007371370499441657	-0.002987293589876143	1.6955604111365485	1.4172935869840033	-0.7586952235287928	1.1963367552834951	7.452901825960833	10.781315960197817	0.8057340496349213	0.9619631901840489
ID278675	278675	2	0.972547709941864	22.44570278204499	27.483878285658914	0.0	173.0	173	1.526919192902023	1		26211.00910273081	26148.0	19133.0	34806.0	2.0156266E7	2619.449794858001	-0.9810368255192685	-1035.3279220942807	0.002741836675748855	0.0025169576978357738	1.724489850632581	1.3729135846700222	2.378550383773609	1.256080404395634	7.3245674195189086	10.589538156132154	0.8208008656586053	0.9601246105919005
ID288924	288924	2	0.9776644110679626	22.245096357983098	27.716234668646965	0.0	217.0	217	1.556847202395811	1		26265.327909887354	26150.0	19465.0	35153.0	2.0985997E7	2574.338366001286	-0.9810849875046367	-1058.393566603883	2.1053028462118E-4	0.008255075130206574	1.7373437419224507	1.427579209498564	2.4499681787256007	1.2169858809674674	7.614508115554375	10.243744310996675	0.9118727937148013	0.9762340036563071
ID293533	293533	2	0.9791127443313599	22.107950084863216	27.87350357065629	0.0	237.0	237	1.5563612191773537	1		26095.35081148568	25952.0	19603.0	35056.0	2.0902376E7	2561.9283158448184	-0.9810920792993214	-1057.0417934317938	-0.012484420416389653	-0.003759364473542879	1.7543527991934935	1.3963818022773231	2.408269791681244	1.256356102845486	7.609754989389858	11.15272844178675	0.7688086884382713	0.9552505966587109
ID303780	303780	2	0.976142942905426	22.254510922898856	27.85500341223782	0.0	281.0	281	1.5490531749531893	1		25848.137626262604	25790.0	19392.0	34351.0	2.0471725E7	2533.3741824724843	-0.9810637441652268	-1057.2142947381283	-0.009489004958882543	0.01046237420752353	1.7459397873539992	1.3865889627503398	-0.7503430040683983	1.2591617517933191	7.538458096922122	11.601385369574144	0.7038379548152841	0.9479976090854754
ID240801	240801	2	0.9873192310333252	22.18358290616811	27.770926357913222	0.0	15.0	15	1.5510053536420603	1		26098.845477386927	25984.0	19292.0	35223.0	2.0774681E7	2553.7639051037913	-0.9810033121369124	-1055.5119006190262	-0.003993313609533303	-0.010098506534976133	1.728060268446354	1.4297470579094742	2.385766738690349	1.208647542854932	7.557470601580183	10.443579099838459	0.8707382237836816	0.9754601226993864
ID281249	281249	2	0.9847621321678162	22.395683202879514	27.499001952642733	0.0	184.0	184	1.5505175393970516	1		26162.652010050253	26074.0	19278.0	35638.0	2.0825471E7	2570.873248750432	-0.981031711094276	-1052.654824389458	0.0064265567156532154	0.0036718538225957316	1.7616066413469271	1.3882189628468438	-0.7028102773976251	1.26896886477791	7.552717475415667	11.213772978886848	0.754761230963474	0.9549278846153846
ID307873	307873	2	0.9789571166038513	22.268128116285855	27.85552314505501	0.0	298.0	298	1.5602448464733902	1		25766.54545454544	25662.0	19154.0	34302.0	2.0690536E7	2558.7983310757113	-0.981048373975545	-1042.5432422951685	-0.01160382656298396	0.012141268255731854	1.7609714591184695	1.4008462685499472	2.3982763154527023	1.2570768817775397	7.647779998705985	11.031801397272492	0.78968225809723	0.9600238663484484
ID286380	286380	2	0.9863883256912231	22.175272880301947	27.66439453570609	0.0	206.0	206	1.5495414501977673	1		26210.41992433797	26111.0	19508.0	35365.0	2.0784863E7	2572.9008481087008	-0.9811100445681338	-1058.1998929261483	0.01120425081581111	-0.011823274714705845	1.7207966326352806	1.4161480332424405	-0.808512235867639	1.2151248261068517	7.5432112230866375	10.997446988845951	0.7837587068357026	0.9508687837028158
ID240296	240296	2	0.9790422320365906	22.15727094179539	27.79472449222001	0.0	13.0	13	1.5514930145104673	1		26092.569636135508	25987.0	19552.0	34927.0	2.0795778E7	2551.4189000926995	-0.9810953687991723	-1061.4709054546734	-0.005974094814352746	-0.007886037120044768	1.7201285127742871	1.4182463926787696	2.3445796980874496	1.2128559054716337	7.5622237277447	10.740062040299748	0.8238455602947424	0.9695307739183429
ID245423	245423	2	0.9824839234352112	22.198688253930566	27.703555280478092	0.0	34.0	34	1.5510053536420603	1		25928.56423173799	25817.0	19392.0	34825.0	2.058728E7	2539.844984700925	-0.9810518567258598	-1057.1255209552378	-0.01562264199617881	-0.01187172338577996	1.7249022990389538	1.403804513996557	-0.7706954333605335	1.2287339738837628	7.557470601580183	11.3305411196743	0.7397500922975785	0.9607250755287007
ID266408	266408	2	0.9756096601486206	22.17360565744313	27.73484937275126	0.0	120.0	120	1.5631512349217644	1		26082.796778190826	25963.0	19608.0	34852.0	2.1048817E7	2519.657564338469	-0.9810460526598145	-1071.5991403902724	-0.006132036139718941	-0.009347863429779486	1.7423081829381697	1.4206493951438761	2.4601612484511555	1.2264167280778786	7.676298755693078	10.839219338979616	0.8210426612547076	0.9647550776583035
ID298666	298666	2	0.9834437966346741	22.16650810879837	27.86324738532916	0.0	259.0	259	1.5441619307404626	1		26065.837563451772	25985.0	19412.0	34593.0	2.053988E7	2571.4728872121614	-0.9810749013825475	-1050.9540900375926	-0.0144242284264316	0.0024216328305728435	1.757183367561063	1.384145916240468	2.4196274561040116	1.2695073163484212	7.490926835276962	10.414604259687748	0.8678803896039771	0.9639143730886851
ID250035	250035	2	0.9784137010574341	22.28315014944669	27.69093400887945	0.0	53.0	53	1.5505175393970518	1		25689.45145018916	25574.0	19371.0	34688.0	2.0371735E7	2515.481116596902	-0.9810051463863678	-1054.8703847119873	0.011970055448529773	-0.004763372119158263	1.7192476617567234	1.4261447035682417	2.4028231103823767	1.205521191121162	7.552717475415668	10.776528385084093	0.8172507899043412	0.9601208459214503
ID283828	283828	2	0.969558835029602	22.308999234124588	27.58410961315007	0.0	195.0	195	1.5422010894025258	1		26072.689567430018	26007.0	19613.0	34970.0	2.0493134E7	2573.240020702654	-0.981058275385579	-1049.5685757981764	0.02053184151768602	-0.016863995353585185	1.730973918910452	1.4088904244604117	-0.6968550086030483	1.2286079093577449	7.471914330618901	11.399955545193492	0.7224959754987628	0.9430113977204556
ID288439	288439	2	0.9824711084365845	22.19683491089312	27.710361426897816	0.0	215.0	215	1.5587896201224334	1		26282.152985074597	26222.0	19466.0	35112.0	2.1130851E7	2562.1035047096298	-0.9810477765661101	-1061.9993577861064	-0.0224447822973058	0.013963767691030941	1.7550705664437583	1.4155218226078783	-0.7436318243751964	1.2398753155287385	7.633520620212437	10.729733487515949	0.8332146119774618	0.962829736211031
ID268977	268977	2	0.9750524759292603	22.31516420178653	27.669903358057123	0.0	131.0	131	1.5495414501977671	1		26026.738636363614	25949.0	19411.0	35031.0	2.0613177E7	2572.4939595274	-0.9810434090595387	-1047.1848936702447	-0.0013030347651704175	0.004208660535081613	1.7344235830784935	1.4046216413789248	2.4380599276589896	1.2347977077839982	7.543211223086636	10.77861936882099	0.8159055014327039	0.9682733374008539
ID301245	301245	2	0.9791991114616394	22.285439630924788	27.81642113914101	0.0	270.0	270	1.538763604591435	1		25902.248081841462	25803.0	19334.0	34858.0	2.0255558E7	2575.0458011843853	-0.9810373492679759	-1040.8040944054871	0.009720739678391125	-0.0057423359523980245	1.7481543028685516	1.3770677601787082	2.4508920969136474	1.26947587723765	7.438642447467287	11.056680020949576	0.7646348099407178	0.9583588487446422
ID255160	255160	2	0.976554811000824	22.208856298739377	27.673467765392274	0.0	74.0	74	1.5524678766955744	1		25609.51949685531	25486.0	19000.0	34734.0	2.0359568E7	2533.22925014957	-0.9810915749696615	-1049.0860737939172	-0.004361042973497159	0.005287409833113885	1.7284127562382579	1.397986386493428	-0.7399462607381325	1.2363587892823755	7.571729980073732	11.170335141452115	0.7625574620142389	0.9573317307692305
ID239807	239807	2	0.9757487773895264	22.146192851534842	27.77967022720607	0.0	11.0	11	1.5495414501977671	1		26086.007575757547	25975.0	19557.0	35071.0	2.0660118E7	2587.465040824696	-0.9810205070343122	-1042.2132752244147	0.0027977748005779826	-6.015519127230328E-4	1.7612952332691256	1.393304420744302	2.445531465149834	1.264113719188692	7.543211223086635	10.534888481169316	0.8540951339674803	0.9589123867069484
ID307387	307387	2	0.9762537479400635	22.24362196519235	27.868287971773153	0.0	296.0	296	1.5587896201224336	1		25765.641697877643	25655.0	19177.0	34276.0	2.0638279E7	2526.093994234798	-0.9811178520545834	-1059.9642904770549	-0.0047314303069371745	0.012013195075416198	1.752514553433349	1.4026534682120388	-0.7500132615442422	1.2494280256315038	7.633520620212439	10.488906954226133	0.8719152655493432	0.968636911942099
ID296133	296133	2	0.9687975645065308	22.217233418995985	27.838074705307417	0.0	248.0	248	1.5587896201224334	1		26150.73507462682	26038.0	19521.0	34872.0	2.1025191E7	2562.140381732571	-0.9810936043038709	-1059.284644523296	0.008779899156827572	-0.0058115792355005235	1.7450166103041218	1.395446446265343	-0.7664891443030449	1.25050776041914	7.633520620212438	11.407710298976031	0.7371192954275123	0.9497338852749855
ID271046	271046	2	0.9832645654678345	22.5047118959416	27.49902785397116	0.0	140.0	140	1.5573330339577682	1		26036.57927590511	25960.0	19043.0	34784.0	2.08553E7	2580.780529514273	-0.9811087859341605	-1047.900730546955	0.00145999564886598	-0.0017103888156663897	1.7557102954721437	1.4023065127439198	-0.7277959731677143	1.2520160746003468	7.61926124171889	10.763706917527099	0.8264165399856849	0.9513353115727003
ID275654	275654	2	0.9770554304122925	22.532136242901252	27.41163107879561	0.0	160.0	160	1.5372880438193404	1		26191.39692701666	26086.0	19283.0	34799.0	2.0455481E7	2586.922480317113	-0.9809939382938799	-1045.1519423018901	-0.009307165346941076	-0.027082253446578403	1.7230125844278115	1.4121364606173505	-0.8421244450910977	1.2201459508201875	7.424383068973741	10.281472575573838	0.8825911997807654	0.9750312109862669
ID268487	268487	2	0.9757813811302185	22.26014632385475	27.679771909290523	0.0	129.0	129	1.552467876695574	1		26007.750626566438	25936.0	19367.0	34749.0	2.0754185E7	2527.210306636698	-0.9811140412602439	-1069.2317801067047	0.022381341616593973	-0.008133067900464187	1.7207751747957978	1.411685665767341	-0.8006609599647231	1.218950660563977	7.571729980073728	11.107878978408484	0.7711568188411361	0.9619565217391298
ID306881	306881	2	0.9728595018386841	22.245080998267298	27.84745676362223	0.0	294.0	294	1.5466094864542679	1		25776.648989898968	25709.0	19061.0	34561.0	2.0415106E7	2549.298643892312	-0.9810032441129687	-1044.3035153668245	-0.009979623344938057	-0.0029659936600201263	1.732570558676513	1.3968070360613525	-0.8427963581210339	1.2403793179349454	7.5146924660995404	10.967824875828097	0.785018806669073	0.9605103280680434
ID262850	262850	2	0.990467369556427	22.207869628069147	27.71601769439489	0.0	105.0	105	1.5514930145104675	1		25993.984924623128	25930.0	19523.0	34878.0	2.0691212E7	2552.51556665409	-0.9811007716209453	-1057.3140498370403	-0.002140480646388321	-0.0014601374242193064	1.6941332526133737	1.4429020966667687	-0.7498936888367118	1.174115178380412	7.562223727744703	10.73327060931001	0.8248884596322076	0.9659987856709167
ID273102	273102	2	0.9743208885192871	22.465782219739236	27.508637717083634	0.0	149.0	149	1.5451414182672736	1		26137.653164556978	26079.0	19280.0	34891.0	2.0648746E7	2582.3984982493644	-0.9810895870763183	-1050.2216820116976	0.0023354341051208902	0.0053357664621817005	1.707764004185678	1.4004518960264682	-0.7702570645149576	1.2194378179151695	7.500433087605995	10.691937897254192	0.8244861221300093	0.9563636363636363
ID278223	278223	2	0.9667335748672485	22.489951167717393	27.442683520458893	0.0	171.0	171	1.543671953913677	1		26179.51077313058	26113.0	19189.0	35119.0	2.0655634E7	2606.0939057586784	-0.9810446062800963	-1039.8181800976383	1.1998413008809825E-4	-0.0017222970710828376	1.716424542370882	1.3951336815326263	-0.7582401027247098	1.230293960421987	7.486173709112446	10.819287976546425	0.80366009281578	0.956284153005465
ID254670	254670	2	0.9776527881622314	22.14613107397662	27.717905123996516	0.0	72.0	72	1.5372880438193404	1		25634.413265306157	25523.0	18824.0	34461.0	2.009738E7	2543.220440116601	-0.9810466107200616	-1043.4511713866257	0.011042332073496825	0.009251861512113563	1.7045488607688515	1.4066649769614543	-0.6859440143250097	1.2117660485518436	7.424383068973741	10.645005079402827	0.8233386248011874	0.9460932768019384
ID283338	283338	2	0.9821624159812927	22.392523443721196	27.541704010801606	0.0	193.0	193	1.5412197332169895	1		25971.29134860053	25852.0	19206.0	34575.0	2.0413435E7	2550.4876756804133	-0.9810431777446105	-1053.957004703784	-0.01776465447611606	-0.003772572296103794	1.7125932637524994	1.4066102265442029	-0.8410077192301847	1.2175322142794622	7.462408078289869	11.417359378794503	0.7193786025472709	0.9555690809494829
ID293067	293067	2	0.9872902035713196	22.166459889169936	27.876370916401488	0.0	235.0	235	1.564118830950618	1		26087.66501240698	25995.0	19405.0	34993.0	2.1026658E7	2539.478192978404	-0.9810949914288888	-1066.239818181797	-0.006117194046914886	-0.012019513449282775	1.7454557858210487	1.410690533215792	-0.7660635067031248	1.2373059467848913	7.685805008022115	11.04533858291604	0.7916644798402518	0.9671052631578948
ID285909	285909	2	0.9773634076118469	22.21167072221076	27.634257869501308	0.0	204.0	204	1.5367958753918656	1		26158.973007712077	26061.0	19308.0	35208.0	2.0351681E7	2597.832027138537	-0.9810439715312742	-1042.2712056482378	-0.002525857107754609	0.0032234779721383366	1.719514892592841	1.3866224242623448	-0.7046843012358159	1.24007434360337	7.419629942809227	10.88786889579965	0.7865137939371415	0.9547400611620791
ID244945	244945	2	0.9588617086410522	22.213588890036682	27.67389674228919	0.0	32.0	32	1.5495414501977678	1		25960.27581863979	25901.0	19389.0	34616.0	2.0612459E7	2537.7308554739125	-0.9810603605358997	-1059.7849770808714	0.004967372397730936	-0.001378795324717535	1.707928798589614	1.4241965329222295	-0.6860467178628817	1.1992226909057349	7.543211223086641	10.836221554497998	0.8072543260579886	0.966504263093788
ID262358	262358	2	0.9790436029434204	22.27899556852937	27.688951088035928	0.0	103.0	103	1.5587896201224336	1		25987.684472049685	25912.0	19303.0	34987.0	2.0920086E7	2527.2043911497626	-0.9809827728596681	-1060.8925518027454	-9.888234595110388E-4	0.0032865321014155287	1.7513191581495013	1.3923240678592794	-0.72022842650039	1.257838745000065	7.6335206202124395	10.681084541923163	0.840821952639398	0.9634073185362926
ID239317	239317	2	0.9776453375816345	22.172859079244446	27.758845415430397	0.0	9.0	9	1.5573330339577682	1		26042.64044943821	25901.0	18956.0	35136.0	2.0860155E7	2566.868719970267	-0.9810472774009517	-1050.3394649356949	-0.0031549378853435598	-0.015467714688706065	1.7686353688983099	1.4006968394058823	2.316441170763982	1.2626824871315423	7.619261241718889	10.473859177794585	0.8727890070252202	0.9738760631834746
ID306386	306386	2	0.9692538976669312	22.203865856365947	27.859785782402955	0.0	292.0	292	1.5514930145104673	1		25805.383647798728	25675.0	19160.0	34738.0	2.051528E7	2539.886911142846	-0.9811048172861248	-1055.0918005899484	-0.005833355563418981	-0.008769822303838258	1.7374200174206103	1.4000458345868767	-0.7457018978331473	1.2409736699322313	7.5622237277447	10.580586686595167	0.8488674609325064	0.9683505782105903
ID287964	287964	2	0.9789944291114807	22.21676311852907	27.7078712266026	0.0	213.0	213	1.5495414501977673	1		26282.61160151322	26196.0	19685.0	35307.0	2.0842111E7	2571.0952934590055	-0.9810433006430606	-1058.049030174129	0.002064407486130799	0.0011477277244266637	1.7459078027679378	1.3981424703426264	-0.7459664972571036	1.248733830637509	7.543211223086637	10.467964888427522	0.8650508125161186	0.9618181818181814
ID265950	265950	2	0.9790177345275879	22.204270993495147	27.731811053101467	0.0	118.0	118	1.5495414501977671	1		26060.65652724966	26026.0	19427.0	35082.0	2.0561858E7	2541.8860822678544	-0.9810595548718051	-1062.097668191481	0.005846924079285538	-4.729039416795165E-4	1.7196106930876094	1.4139669437291145	2.4645161445974653	1.2161604630956986	7.543211223086636	10.883172619329713	0.8003042029182272	0.9520095980803838
ID290522	290522	2	0.9905169606208801	22.130801300364762	27.837679742404077	0.0	224.0	224	1.5534421271063026	1		26122.81398252184	26022.0	19530.0	34834.0	2.0924374E7	2580.947724016172	-0.9810440570556971	-1047.644322523781	0.009177915286709219	0.008794084721335103	1.735395812061711	1.4078894377505404	-0.7330372516016217	1.2326222255310366	7.581236232402764	11.322214494881429	0.7431682328597344	0.9371327849588723
ID303329	303329	2	0.9824653267860413	22.22816271022758	27.838238143009022	0.0	279.0	279	1.542201089402525	1		25818.63878326996	25748.0	19249.0	34521.0	2.0370906E7	2562.125941512062	-0.9810457794590756	-1043.1486676908294	-0.013826788723569211	-0.014578852703289793	1.7442097837622688	1.3644101536954505	-0.8007489984946213	1.2783617734287203	7.471914330618896	11.10502476922212	0.761382139192576	0.9661954517516899
ID280803	280803	2	0.9872041344642639	22.402141174014375	27.49115006188079	0.0	182.0	182	1.5426915333931086	1		26133.065906210388	26063.0	19143.0	35061.0	2.0618989E7	2572.1613209775733	-0.9810703105796079	-1053.122279859798	-0.0016184782742549304	-0.005076729281911548	1.730580648711501	1.400375451922036	-0.6994216696266721	1.2357976186573776	7.4766674567834155	11.21329459823028	0.7472251216412968	0.947019867549669
ID295651	295651	2	0.9752197861671448	22.20175022439312	27.85340562663982	0.0	246.0	246	1.5573330339577682	1		26149.544319600514	26014.0	19480.0	35165.0	2.0945785E7	2552.271886152771	-0.9810920645931768	-1063.2437470434563	-0.009496211157090382	-0.0047128313782575934	1.7416910943425623	1.4035350427697864	2.4068313282332956	1.2409316769928642	7.619261241718889	10.877122121789757	0.8092723818100701	0.9570149253731343
ID254187	254187	2	0.9813436269760132	22.16665246160792	27.741083664780366	0.0	70.0	70	1.5441619307404624	1		25608.97848101264	25513.0	19038.0	34786.0	2.0231093E7	2548.0543442467424	-0.9810089160693876	-1038.3332609631743	0.0067518639197275375	-3.445617893867748E-4	1.702522375289478	1.4253414240249276	-0.6761797245370074	1.194466354932587	7.4909268352769605	10.968187646426527	0.7824843776517034	0.9499698613622662
ID300776	300776	2	0.9707466959953308	22.25792611369283	27.819075988482147	0.0	268.0	268	1.5616987168119543	1		25935.417391304312	25836.0	19272.0	34761.0	2.0878011E7	2540.0473978410823	-0.9810361296401933	-1056.4268746543198	0.011027963428188476	-0.014064816954628506	1.7557781308045386	1.4033184391123763	-0.7420330765460093	1.2511615908895912	7.66203937719953	11.291177833263474	0.7552239406114206	0.9515938606847695
ID248558	248558	2	0.9857850074768066	22.225201586223523	27.7239601512355	0.0	47.0	47	1.548076162446689	1		25744.57449494946	25671.0	19162.0	34619.0	2.0389703E7	2541.4151665568243	-0.9810769180240645	-1050.391706033078	0.0068684275362337925	0.007330417158660481	1.7148910328380331	1.418748982861148	2.4193912657039505	1.208734634212505	7.528951844593089	10.699986136349636	0.8263764904165282	0.9646772228989033
ID298218	298218	2	0.9820984601974487	22.2435324605155	27.826660897752728	0.0	257.0	257	1.550517539397052	1		26108.799999999996	26056.0	19436.0	34689.0	2.0625952E7	2594.733686806783	-0.9811075431393246	-1045.0866316460867	0.0026764067815005094	-0.011205400374095058	1.7277366713379683	1.4241042783112898	-0.8071675399615599	1.2132093819609384	7.552717475415669	11.021388820039293	0.781340714562588	0.9630303030303031
ID305910	305910	2	0.9755128026008606	22.18945422479948	27.84453652457779	0.0	290.0	290	1.5524678766955744	1		25805.735257214557	25707.0	19252.0	34537.0	2.0567171E7	2528.916796723022	-0.9811174673960806	-1060.4066844753481	0.005412822489716166	0.017548966561817016	1.7386629007700654	1.3978440087244313	-0.7488321180374503	1.2438175432440706	7.571729980073732	10.61198610160819	0.8449123086009281	0.9713414634146337
ID305399	305399	2	0.968117892742157	22.185488201593326	27.861267929134517	0.0	288.0	288	1.53137158295711	1		25821.5135483871	25689.0	19405.0	34430.0	2.0011673E7	2570.0204750910566	-0.9810282362047912	-1039.0798097196734	-0.0016394565874843256	-0.012162913667504204	1.7273515684692338	1.3513942383329582	-0.789074486820084	1.2781995952565595	7.367345554999556	11.731672691413634	0.6726684036473206	0.9399636143117047
ID249079	249079	2	0.9788523316383362	22.23362287380666	27.712151392235548	0.0	49.0	49	1.554902358160758	1		25726.677096370477	25613.0	19164.0	34737.0	2.0555615E7	2511.508826348346	-0.98102141989348	-1058.9946233750973	-0.00794809674116201	-0.0052949818659108125	1.7241725813471014	1.4166508703638798	2.4450587503199914	1.2170765694050163	7.59549561089631	10.472553127826115	0.8702836743294586	0.9702489374620521
ID285424	285424	2	0.9700375199317932	22.267606370997964	27.615183973312384	0.0	202.0	202	1.551980522146854	1		26121.091708542735	26083.0	19455.0	34857.0	2.0792389E7	2577.5347834961253	-0.9810529809781405	-1049.465957364322	-5.40396250241465E-4	-0.010070009897408286	1.716992481691791	1.4077426852366104	-0.6987320911502887	1.2196777860743795	7.566976853909217	11.120770265937116	0.7688870233188508	0.9459298871063575
ID238837	238837	2	0.9826337099075317	22.17860426457321	27.783222765415623	0.0	7.0	7	1.5475874248930892	1		25986.270202020205	25880.0	19443.0	34792.0	2.0581126E7	2569.3132775708473	-0.9810693976443065	-1048.315917910973	0.00164050070621939	-0.007791070528629112	1.7395244815368418	1.388823158415693	-0.7572398606442057	1.2525169032472163	7.524198718428573	10.549903036747224	0.8495191726697491	0.9646556977452774
ID280317	280317	2	0.9808790683746338	22.39862813324002	27.49163187239777	0.0	180.0	180	1.558304242679521	1		26166.968789013736	26092.0	19219.0	35232.0	2.0959742E7	2571.889421276633	-0.9810846220020161	-1055.413302807338	-0.008403338092410957	-0.0032269645644206397	1.7394934693003563	1.4004357592773091	-0.7045095056866024	1.2421087206442207	7.62876749404792	11.014251490008718	0.7902313696095634	0.9639639639639636
ID292605	292605	2	0.98539137840271	22.090124469295382	27.868372711039473	0.0	233.0	233	1.5665352062997335	1		26058.92355117139	25941.0	19512.0	34843.0	2.1133787E7	2553.4982625536313	-0.9810843195691384	-1058.6082325074099	0.0050112447386656085	7.232143491917904E-4	1.7471597923348834	1.4190900081987452	-0.7437678147322374	1.2311832105368412	7.709570638844694	11.226814197325883	0.7686470870743557	0.9502050380785011
ID295167	295167	2	0.9905021786689758	22.16153429537291	27.84952036862916	0.0	244.0	244	1.5592748464750805	1		26108.99129353233	25987.0	19500.0	34969.0	2.0991629E7	2572.466053263258	-0.9810299043607688	-1049.7434227981894	0.004296305214663345	-0.008308564068649778	1.7595452550783095	1.3970457082571126	-0.7279032309016127	1.259475795730001	7.638273746376957	11.262912157198146	0.7566650752227295	0.9452941176470595
ID248063	248063	2	0.9809541702270508	22.217725172589585	27.715042185466242	0.0	45.0	45	1.5456309292626897	1		25757.754740834385	25649.0	19277.0	34650.0	2.0374384E7	2541.195205295604	-0.9810194433351939	-1047.7764711092827	0.0014856401185438092	0.004571053747453337	1.7243766790129742	1.4245516752148917	-0.7703980286552333	1.2104697281359444	7.50518621377051	10.824539013398155	0.8049196247975046	0.96280487804878
ID265465	265465	2	0.9813864827156067	22.217418443120838	27.734002294705757	0.0	116.0	116	1.5495414501977676	1		26057.45959595958	25953.0	19499.0	34781.0	2.0637508E7	2554.0717603763196	-0.98100813729934	-1053.9840077456645	9.11066735651336E-4	0.0027198989942898394	1.7356852178977678	1.3955314039281828	-0.7296472893754694	1.2437450085409114	7.543211223086638	10.460203995100319	0.866334928510335	0.977216748768473
ID277753	277753	2	0.9823235869407654	22.517433575995724	27.443596129136168	0.0	169.0	169	1.5510053536420603	1		26169.124528301887	26043.0	19143.0	35145.0	2.0804454E7	2567.2569750924495	-0.9809904311944381	-1052.064466002112	0.001860938694903336	-0.01647310215934368	1.732727325143456	1.428296518509362	-0.7393559279993629	1.2131425811720193	7.5574706015801825	10.814995615532302	0.811958130697277	0.967153284671533
ID268027	268027	2	0.9701927900314331	22.21936747597101	27.683425522367354	0.0	127.0	127	1.5490531749531893	1		26043.245259165626	25979.0	19377.0	34882.0	2.0600207E7	2561.0404458126486	-0.9810383907496921	-1052.2512965287826	-0.0037165500134781608	0.002789075432559324	1.7565891012011894	1.4026446550374936	-0.6993269326031546	1.252340779892135	7.538458096922122	11.42015287016644	0.7263543709519625	0.9280280866003509
ID244481	244481	2	0.9769152998924255	22.223325893088926	27.647046069689722	0.0	30.0	30	1.5553887972022717	1		25922.787765293386	25859.0	19431.0	35028.0	2.0764153E7	2519.2481646118395	-0.9810271117597106	-1064.1143755488486	0.0034192630890711997	0.001980671670213864	1.7337870092308234	1.403004300273632	-0.666547774499861	1.235767423444588	7.6002487370608245	10.66755189801902	0.8392824486791637	0.9661631419939569
ID300295	300295	2	0.9809929132461548	22.249694386969924	27.834852014715427	0.0	266.0	266	1.5446517521423906	1		25976.85841836735	25861.0	19304.0	34659.0	2.0365857E7	2582.2042622951267	-0.9811447954886492	-1046.9546894533232	-6.302813011256311E-4	-0.015245553437942112	1.7488002894783652	1.3826653801769269	-0.7673867372055596	1.2648037005559418	7.4956799614414775	10.453729921951437	0.8619426053140804	0.9662990196078429
ID282893	282893	2	0.9790156483650208	22.381378924684196	27.52281804031493	0.0	191.0	191	1.5485647457514042	1		25996.82723833543	25893.0	19129.0	34968.0	2.0615484E7	2549.4116922201583	-0.9810195421958309	-1054.0988655555395	-0.0061234851635656225	-0.0060064383227801344	1.7279142109065988	1.392346041302497	-0.7160406523266785	1.2410091741922058	7.533704970757604	10.84216103232144	0.8053538998959513	0.9723926380368096
ID297743	297743	2	0.9807298183441162	22.20584567093329	27.84369414697199	0.0	255.0	255	1.5573330339577685	1		26156.95511221944	26069.0	19441.0	35027.0	2.0977878E7	2565.68664357882	-0.9810669761071068	-1056.5553258318987	-0.0048075642233226315	0.002093911597509057	1.717329975234316	1.415068668763433	-0.7138450299698427	1.2136018648020919	7.619261241718892	11.17481609381389	0.7667291225868057	0.9535990481856038
ID270600	270600	2	0.9824798703193665	22.488648588192664	27.487808093624505	0.0	138.0	138	1.5597599218784697	1		26026.427860696556	25909.0	18965.0	34883.0	2.0925248E7	2567.75704363519	-0.9810490806659479	-1049.4242211070639	0.008135969325519075	-0.025157907223275426	1.7508417308741882	1.4201000772515329	-0.8027000509527739	1.2329002433848	7.643026872541473	10.95049470910807	0.8009543625577321	0.9560047562425686
ID243980	243980	2	0.9815312027931213	22.28206653575964	27.62814223815231	0.0	28.0	28	1.54563092926269	1		25895.035487959452	25841.0	19104.0	34957.0	2.0431183E7	2554.5881553411027	-0.9810947650773336	-1052.09387437447	-0.011101454403594859	-0.004548821273296882	1.700735943754818	1.4070559828978106	-0.7140162342728769	1.2087194570980593	7.5051862137705125	10.855249923855256	0.800371623247253	0.9675245098039217
ID253708	253708	2	0.9780027866363525	22.214488570331564	27.70517006055019	0.0	68.0	68	1.5510053536420603	1		25604.374055415636	25518.0	19061.0	34129.0	2.0329873E7	2524.222741020874	-0.9810954100460646	-1052.8353682669874	-0.0025135188639197124	-0.01221278173943262	1.7426041021995475	1.4013776345368867	2.393502122754364	1.243493587490731	7.557470601580185	10.77539308016164	0.8179374375665656	0.9607250755287007
ID272651	272651	2	0.9872788786888123	22.458604093890234	27.53918176229687	0.0	147.0	147	1.5382719082681	1		26117.152564102544	26016.0	19076.0	35149.0	2.0371379E7	2598.184558456319	-0.9810705238077008	-1041.9513827911753	-0.004474136586786158	-0.012304527982293261	1.7109592982185358	1.4028655469413922	2.3042668848604295	1.2196174479791504	7.433889321302772	10.46115970077959	0.8536233586221625	0.9666254635352284
ID290068	290068	2	0.9820665717124939	22.166862471538114	27.790684298667593	0.0	222.0	222	1.555388797202272	1		26148.020000000055	26040.0	19531.0	35164.0	2.0918416E7	2563.8796326199113	-0.9810357548439392	-1055.165169295645	-0.014381521940839234	-0.002412670169129527	1.755832760543299	1.3964906770794348	2.3693190510078033	1.257317925111665	7.600248737060826	10.66628275877902	0.8394821864290692	0.9644149577804587
ID275221	275221	2	0.9855388402938843	22.524173710368284	27.433219941546604	0.0	158.0	158	1.5343326651607299	1		26175.654685494235	26087.0	19209.0	35156.0	2.0390835E7	2614.204956165665	-0.9810415111771627	-1036.2667944404682	-0.0012287737633442616	-0.008869222084577265	1.7146427998060585	1.4012470052529977	-0.7608570525538751	1.2236549254900828	7.395864311986646	10.74666192280709	0.8047326561393194	0.9575384615384614
ID261911	261911	2	0.9824309349060059	22.208329231855302	27.70574174407927	0.0	101.0	101	1.5500295716306332	1		25992.307692307735	25877.0	19341.0	35108.0	2.06119E7	2550.1527115401555	-0.981095774644457	-1057.9403132248656	-0.0020114344120103246	0.00842884540623205	1.7296355843044557	1.410915008114719	-0.7329475401379086	1.2258963682125792	7.547964349251153	10.288898215813568	0.895987523848522	0.9677026203534428
ID247574	247574	2	0.9873101115226746	22.183499731934894	27.7011873971665	0.0	43.0	43	1.5514930145104673	1		25797.699619771854	25698.0	19306.0	34795.0	2.0354385E7	2547.0911227468873	-0.9809948857168252	-1045.593206540006	-9.331288075703666E-4	-0.02189629242367456	1.7368564238575168	1.4031673452808826	-0.7265572161100564	1.2378113200103278	7.562223727744701	10.961583815459631	0.790883960448554	0.9642424242424237
ID287505	287505	2	0.9789422154426575	22.163609857899285	27.709362090048966	0.0	211.0	211	1.560729620400413	1		26269.045905707197	26167.0	19599.0	35249.0	2.1172851E7	2566.6516238357112	-0.9810229958142122	-1058.1784291970155	-0.004829264790206187	-0.004264665103404433	1.7432989625540682	1.407658919609016	-0.765368538346216	1.2384384727504003	7.6525331248705015	10.804482353554967	0.8237722407822198	0.9566250742721324
ID284957	284957	2	0.9858483672142029	22.219321257692243	27.605533755509533	0.0	200.0	200	1.5583042426795215	1		26141.581569115817	26049.0	19609.0	35460.0	2.099169E7	2558.2356513112577	-0.9810564894500717	-1058.4122515755075	0.0014408684128711143	-0.0018115428262316913	1.7236135566451662	1.4144705334966767	-0.7104354238654483	1.2185574148259313	7.628767494047924	10.740195431513293	0.8310743430127543	0.9564958283671036
ID243481	243481	2	0.9833220839500427	22.21138421645837	27.633735958009467	0.0	26.0	26	1.5451414182672736	1		25871.223918575077	25798.0	19289.0	34658.0	2.0334782E7	2551.5970571689572	-0.9810199872864401	-1048.1326136952446	0.002813689080129784	-0.005544904458276316	1.718617246526592	1.407162020592764	-0.7039523769004123	1.221335724938503	7.500433087605995	10.92362220175757	0.7898831730377226	0.9592705167173249
ID302878	302878	2	0.9757768511772156	22.25901763789728	27.84924516280173	0.0	277.0	277	1.5441619307404626	1		25820.816455696204	25729.0	19320.0	34684.0	2.0398445E7	2557.2121951223016	-0.9810750343278292	-1046.8882446081855	-0.007168854335526113	-0.0107616262044191	1.7241040458449834	1.4112525499294009	-0.8184561749100565	1.2216835646683035	7.490926835276963	10.649243559493033	0.8300569676367048	0.9580547112462006
ID238360	238360	2	0.9805418848991394	22.21762702678588	27.79369627069434	0.0	5.0	5	1.5650858287746443	1		26027.777777777766	25929.0	19213.0	35060.0	2.10825E7	2532.8615397861868	-0.9810582074646166	-1064.459975057946	0.007787258007054047	-0.004329366106129436	1.7350441628756148	1.4277980809186828	2.4259254147647846	1.2151887483692665	7.695311260351143	11.47941312309776	0.7338320636399984	0.9512338425381899
ID304920	304920	2	0.9815981388092041	22.265658761483742	27.8379897395059	0.0	286.0	286	1.5514930145104673	1		25839.193467336692	25763.0	19322.0	34513.0	2.0567998E7	2554.40014846894	-0.981084816855111	-1049.339503293258	0.01315526376644112	0.001106324367263443	1.7279160287185031	1.4093937098996734	-0.7870218886756365	1.22599953198422	7.562223727744701	11.221213562144566	0.7547093490948513	0.951555023923445
ID292121	292121	2	0.9670667052268982	22.13749428143218	27.869769661747497	0.0	231.0	231	1.5708753152343269	1		26030.079656862756	25895.0	19418.0	34913.0	2.1240545E7	2522.2275985084425	-0.9810212241806633	-1066.9189448737263	-0.0043957278650867205	0.00911769495801066	1.7596274624410146	1.4267403223157866	2.3957711220058746	1.2333200617649247	7.752348774325333	10.902986152988312	0.8195062048366613	0.9679525222551929
ID253213	253213	2	0.9812192320823669	22.251358006540023	27.656417157964608	0.0	66.0	66	1.5044596054638937	1		25627.69705093835	25564.0	19192.0	34674.0	1.9118262E7	2623.558015836716	-0.9811497517262731	-1016.8739655048295	-0.018350940275668838	0.007532708166866674	1.6590086983937387	1.3986538739439225	-0.8341988002466673	1.186146715281078	7.110676742115696	10.868866537877805	0.756401336923917	0.9367564182842828
ID279835	279835	2	0.9761123061180115	22.41151607028403	27.481743531488522	0.0	178.0	178	1.5441619307404622	1		26225.438373570498	26149.0	19339.0	34968.0	2.063942E7	2602.2313291253176	-0.9810349275593528	-1042.645839828956	0.01619254598233368	-0.010039610225145865	1.7538623037787326	1.3853550651363846	-0.7120591655670128	1.2660020148741213	7.490926835276959	11.49508735344722	0.7123950079120269	0.9408955223880598
ID267556	267556	2	0.9854562282562256	22.187781280463813	27.714536508652657	0.0	125.0	125	1.5524678766955744	1		26016.80327868853	25920.0	19347.0	35058.0	2.0631325E7	2556.321516574227	-0.9811334976224512	-1058.534853333737	-0.0011521773162124146	6.840173092543353E-4	1.7047459322141656	1.423694270556109	-0.7046169359695331	1.1974101234166483	7.57172998007373	10.611593775139745	0.8449747850953897	0.965454545454545
ID261409	261409	2	0.9827503561973572	22.17320569126573	27.764661910448204	0.0	99.0	99	1.537780054727703	1		25988.255754475675	25886.0	19369.0	34797.0	2.0322816E7	2575.168319859315	-0.981051884438883	-1045.0268725968535	0.005831112191533076	-0.0016522706185191556	1.7122456393366623	1.3997335930927433	2.418060372441311	1.2232653754872143	7.429136195138254	10.64811620925481	0.8233843720333544	0.9654107473749227
ID294695	294695	2	0.9788632392883301	22.20245452328312	27.89559421322989	0.0	242.0	242	1.5597599218784695	1		26128.022360248455	26007.0	19523.0	34932.0	2.1033058E7	2549.273333101529	-0.9809939093189685	-1058.0194355977617	0.0050697880691756075	0.007468127844185761	1.7249729211659193	1.4247150702324194	-0.7648797299076869	1.210749403306668	7.643026872541472	10.665642417195473	0.8443085985908462	0.9634511683642901
ID277289	277289	2	0.9822527170181274	22.511531420083028	27.422965142752833	0.0	167.0	167	1.5412197332169892	1		26128.96679438058	26029.0	19026.0	34817.0	2.0458981E7	2560.016724174276	-0.9811631020666979	-1063.2643510537944	-0.004721097847705841	-0.0025916515244368376	1.7234741378137133	1.3892562035434208	2.36324393739997	1.2405732890865198	7.462408078289866	10.62726095638512	0.8303212803417359	0.9655596555965561
ID299818	299818	2	0.98222815990448	22.18406210809511	27.908145520738184	0.0	264.0	264	1.5597599218784697	1		26004.01865671641	25913.0	19413.0	34490.0	2.0907231E7	2547.096353501887	-0.9810601503643398	-1057.6554197804605	0.005457302758741039	0.001956399997849307	1.7377736306173412	1.4244762135652367	2.4398817430651736	1.219938679262303	7.643026872541474	10.65592566189244	0.845849089910342	0.9698431845597107
ID242994	242994	2	0.9920521378517151	22.216360112533827	27.687508919199413	0.0	24.0	24	1.5475874248930892	1		25889.77777777774	25796.0	19378.0	34814.0	2.0504704E7	2547.395251525652	-0.9809500228082831	-1046.6811551839553	0.01653707552095372	-0.009231581855471745	1.7003233189532359	1.4380713513352987	-0.7061831898643551	1.1823636687946166	7.524198718428574	10.590749954580549	0.8429788760507552	0.957073760580411
ID260919	260919	2	0.9840879440307617	22.181031217795866	27.767810093006627	0.0	97.0	97	1.5626672122332999	1		25945.80545229243	25876.0	19311.0	35130.0	2.0938265E7	2532.501687970457	-0.9810923285232079	-1063.2104623267792	-0.007211485209446555	0.010361829266474816	1.761489354283581	1.4048713588973243	2.49530316207711	1.253843879105176	7.671545629528562	10.802908724367168	0.8260594868181308	0.955595026642984
ID260406	260406	2	0.9827462434768677	22.17172755880373	27.75203956314659	0.0	95.0	95	1.5510053536420603	1		25981.86540880505	25899.0	19205.0	35227.0	2.0655583E7	2555.6383544506	-0.9810785956915564	-1054.2688191792424	0.0014624443029989437	0.012896852569064882	1.708890692673512	1.42846601374362	-0.6927697678406374	1.1963117611702747	7.557470601580183	10.750162070725704	0.8217813992495692	0.9572546658639369
ID265010	265010	2	0.9759324193000793	22.23265094797669	27.719772736192212	0.0	114.0	114	1.5446517521423908	1		26039.89733840303	25951.0	19168.0	34836.0	2.0545479E7	2539.707782434405	-0.9809494634878858	-1055.9052192102538	-0.013184264883247448	0.0115167609134012	1.7428909335513014	1.3812744177162988	-0.7917991697622624	1.2617991842872713	7.49567996144148	10.958373230088538	0.7843839951811395	0.9627594627594627
ID252724	252724	2	0.9824996590614319	22.188840823859774	27.70682608131077	0.0	64.0	64	1.5505175393970518	1		25626.331242158107	25488.0	19149.0	34385.0	2.0424186E7	2542.3571666870703	-0.9810304278155475	-1042.569004932067	0.004075464912337333	-0.0018966462242013217	1.7498889815844543	1.4013315687748087	-0.743467487251005	1.2487330055044654	7.552717475415668	10.620073463095355	0.841507636565579	0.9589619794809892
ID259899	259899	2	0.9757767915725708	22.181667787496934	27.73433289937143	0.0	93.0	93	1.5392551438483717	1		25864.034394904418	25768.0	19165.0	34898.0	2.0303267E7	2569.155922312271	-0.981068291268992	-1043.3865343086031	-0.006227616462733464	-0.01374979334097305	1.716896811135416	1.396129106160999	2.4081503295474795	1.2297550445434424	7.443395573631805	11.09210901230571	0.7602434824003079	0.9560439560439561
ID304446	304446	2	0.9873301982879639	22.257531171554067	27.852380150222768	0.0	284.0	284	1.5470985329444207	1		25830.332911392372	25723.0	19247.0	34591.0	2.0405963E7	2560.6354802406076	-0.9810611567275555	-1045.0928375204467	0.01092285588458586	0.00763875510895554	1.7120361195732683	1.4126294922380678	2.4555841965284335	1.2119498629897938	7.5194455922640575	11.102093074956697	0.7666302599159462	0.95015015015015
ID237886	237886	2	0.9724600315093994	22.21936175613976	27.774898262238132	0.0	3.0	3	1.5583042426795208	1		26050.411985018753	25925.0	19540.0	34889.0	2.086638E7	2561.8616161018895	-0.9810910272878063	-1055.1890933712152	-0.001942536079955006	-0.0037386952289597416	1.7486086437446495	1.399784550404951	2.3971956929387774	1.2491984164554362	7.628767494047919	10.736264042879073	0.831683097495011	0.9599282296650719
ID247101	247101	2	0.9817734956741333	22.185620781856976	27.694251234715992	0.0	41.0	41	1.5665352062997335	1		25795.55788177339	25655.0	19228.0	34848.0	2.0945993E7	2519.138309578522	-0.9809785143821399	-1056.1800751585301	-0.0037799277515950685	-8.622617073482543E-4	1.7493792148379914	1.4151057214825549	-0.7057062429464236	1.2362180353600933	7.709570638844693	11.22268469902117	0.7692128538055588	0.9574970484061389
ID274747	274747	2	0.987288773059845	22.503615964240147	27.456187325647118	0.0	156.0	156	1.5510053536420603	1		26194.097867001274	26105.0	19138.0	34776.0	2.0876696E7	2567.011990281543	-0.9810606933707023	-1057.1517784044227	-0.011890757190462124	0.0034234723294843195	1.721571612744903	1.4141121203123712	-0.7047129272695799	1.217422287820159	7.557470601580184	11.061100310451392	0.776228651059734	0.954954954954955
ID259394	259394	2	0.9726012945175171	22.174319383020713	27.727651809335686	0.0	91.0	91	1.543671953913677	1		25803.728662420403	25680.0	19030.0	34997.0	2.0255927E7	2538.4989406015266	-0.9810927131328843	-1054.9121933412468	-8.779085860582023E-4	-0.00934961313125093	1.7217167895265475	1.397606248587504	-0.7171684423075818	1.2319040439799172	7.486173709112448	11.009766897338729	0.7760925530622603	0.9662576687116565
ID282439	282439	2	0.9713399410247803	22.43753670311506	27.54100226827701	0.0	189.0	189	1.5475874248930888	1		26056.71843434345	25991.0	19137.0	34930.0	2.0636921E7	2544.329536271081	-0.9810742573966995	-1061.757426288319	-7.031434346330489E-4	-0.004036305795172534	1.7137409318402994	1.4063678741740129	-0.76609906432921	1.218558076667396	7.524198718428569	10.929696530464655	0.7915054574417303	0.9559178743961347
ID289614	289614	2	0.9809699058532715	22.24733469766027	27.767884997043254	0.0	220.0	220	1.551980522146854	1		26181.6198243413	26105.0	19147.0	35049.0	2.0866751E7	2566.3620825895227	-0.9811326795086007	-1061.0261622217424	4.8785469880866504E-4	-0.0010473521140376505	1.7454543488056338	1.3890859755173768	2.46563854580951	1.2565488238807714	7.566976853909217	10.851985323806101	0.8074467188230972	0.9561561561561561
ID252232	252232	2	0.9920648336410522	22.206773553663258	27.702878393602788	0.0	62.0	62	1.5363035492938906	1		25615.95103092785	25499.0	18988.0	35149.0	1.9877978E7	2552.877738158651	-0.9811651277486114	-1045.4177970134342	-0.004190922404094256	-0.011774466527086979	1.7419683272357487	1.3931065589225529	-0.752802839694525	1.250420017104083	7.414876816644709	10.506612973762744	0.8440891836049013	0.9605911330049255
ID272207	272207	2	0.9840173721313477	22.49918119003926	27.506100930472947	0.0	145.0	145	1.5353184234796757	1		26100.170512820532	26013.0	18977.0	34840.0	2.0358133E7	2582.6861031634157	-0.9810258913823391	-1045.0108549808822	0.0021264361393227306	-0.01089189242357068	1.7090167663112317	1.412601608048162	-0.8434203800024676	1.209836344921507	7.4053705643156755	11.242610824305924	0.7362449091647891	0.953488372093023
ID284495	284495	2	0.9741407632827759	22.263709870161797	27.59208036415705	0.0	198.0	198	1.5436719539136772	1		26102.437340153447	26062.0	19669.0	35162.0	2.0412106E7	2571.486500562116	-0.9810892057975895	-1053.2356188897272	0.011769461135749785	-0.007964036004018809	1.714964900713888	1.4222787428584969	2.4459582968115514	1.20578677655489	7.486173709112449	11.163228840838828	0.754901188230513	0.9533898305084743
ID291663	291663	2	0.9840553998947144	22.11160405158209	27.87494485752885	0.0	229.0	229	1.556361219177354	1		26059.74875000001	25941.0	19566.0	34881.0	2.0847799E7	2544.4689059094153	-0.9810331906516006	-1059.4793438901213	-0.004957141789354683	-0.0025598034142443045	1.7410762150905432	1.4003209919397752	-0.72075686106954	1.243340794797871	7.609754989389859	10.79625102746175	0.8204168853773289	0.9708914493632503
ID251727	251727	2	0.9776236414909363	22.22033808784518	27.709037947202788	0.0	60.0	60	1.5553887972022722	1		25655.286250000016	25522.0	19021.0	34764.0	2.0524229E7	2529.8808317961925	-0.9810365367526964	-1049.2387554290774	-0.003451118158189814	-0.009931701051041499	1.741847338191968	1.4029434099736071	-0.7356229634788558	1.2415663567105222	7.600248737060828	10.503385965175504	0.8657231291628763	0.965579710144927
ID264520	264520	2	0.9826008081436157	22.23800132403054	27.759887501395045	0.0	112.0	112	1.5592748464750803	1		26043.446384039926	25955.0	19480.0	34993.0	2.0886844E7	2546.7854812260716	-0.9810655974252247	-1059.6990017493752	0.0072018366580149686	-0.00726320376712323	1.7327918231618056	1.4075992402335324	-0.722091207568424	1.2310263984472747	7.6382737463769566	11.021396045272787	0.7901906117247113	0.9571173317450865
ID287049	287049	2	0.9840165376663208	22.180844937981476	27.716998376511587	0.0	209.0	209	1.552955078300757	1		26258.011278195492	26184.0	19604.0	35195.0	2.0953893E7	2555.065778089084	-0.9810689857489969	-1065.161364423118	-9.714069924600884E-4	0.0029953017138724535	1.739451589101574	1.4091608909277655	-0.6862748934795059	1.234388209536777	7.576483106238252	10.413311752545784	0.8780106470305602	0.9731379731379735
ID242509	242509	2	0.9840514659881592	22.199548102113788	27.699140806174377	0.0	22.0	22	1.546609486454268	1		25955.02411167512	25859.0	19414.0	34960.0	2.0452559E7	2563.219198368376	-0.9810934324131558	-1050.904766948652	0.0013396826943016752	0.0021518267845034708	1.7383845505000262	1.393373985808344	-0.7789349629076949	1.2476080135022254	7.514692466099543	10.406961766770257	0.8719130101627361	0.967564259485924
ID270155	270155	2	0.9904999136924744	22.464160240846716	27.55502304194756	0.0	136.0	136	1.550517539397052	1		26042.857503152583	25977.0	19079.0	34966.0	2.0651986E7	2583.136915039682	-0.9810623127008302	-1044.577954595227	0.013657729887905019	-0.0037800393291860836	1.719245118620363	1.4272622772718266	-0.7352452043498747	1.204575463107351	7.552717475415669	11.356669339334232	0.7358870176252662	0.9452706722189174
ID297291	297291	2	0.978276789188385	22.196716264037995	27.8534737137476	0.0	253.0	253	1.5514930145104675	1		26139.11823899369	26037.0	19452.0	35074.0	2.0780599E7	2564.662198526554	-0.981086747659217	-1057.3820917140142	-0.014279823123900384	-0.008191382539020483	1.7409093090981218	1.403125862812145	2.3704788892732775	1.2407363838401433	7.562223727744703	11.158949788565621	0.7631549736905963	0.9544091181763651
ID279381	279381	2	0.9824588894844055	22.468757457567314	27.463013088184276	0.0	176.0	176	1.552955078300757	1		26219.69461827282	26148.0	19189.0	34642.0	2.0949536E7	2551.2104521749643	-0.9810152288865513	-1062.1398983046163	0.004623486155053032	4.146894359209742E-4	1.7366919682586783	1.3978089982190058	-0.7627592701994835	1.2424386811584804	7.57648310623825	11.409964952296917	0.7313224447462211	0.9454329774614476
ID302417	302417	2	0.9647546410560608	22.27821485511595	27.82168943616494	0.0	275.0	275	1.5417104893934828	1		25844.140127388557	25722.0	19414.0	34810.0	2.028765E7	2563.0057959222613	-0.9810479984065688	-1043.9451147697544	0.0017790732967198437	-0.002080472867649046	1.7318837362985626	1.389118932846608	-0.704972353289157	1.2467497889108419	7.467161204454383	10.363442245933646	0.8736899261712999	0.9655808236017214
ID237403	237403	2	0.98258376121521	22.271353534692544	27.766112272316654	0.0	1.0	1	1.5616987168119547	1		26082.8155940594	25983.0	19513.0	34802.0	2.1074915E7	2538.865544332284	-0.9810519941308291	-1063.832562043305	-0.0036748656825239747	-0.007383867905896506	1.7629323755325337	1.3997871774813138	2.3232567012517906	1.259428864539708	7.662039377199534	10.953632526080053	0.8024868221871307	0.9629629629629629
ID294237	294237	2	0.9776198267936707	22.15965333567572	27.88324720451784	0.0	240.0	240	1.5607296204004135	1		26085.206211180142	25968.0	19302.0	34896.0	2.0998591E7	2563.0265399501322	-0.981116482233502	-1057.5693045957	0.015289445774520773	-0.0053990824257290765	1.7440840967204239	1.4231795784858927	-0.737064330208005	1.2254842066915677	7.652533124870505	11.154168004337384	0.7729309877994697	0.947058823529412
ID299358	299358	2	0.9730260968208313	22.150217043814703	27.911686773374445	0.0	262.0	262	1.554902358160758	1		26021.842964824096	25900.0	19521.0	34908.0	2.0713387E7	2557.9460828427	-0.9811278555579742	-1057.745083930936	0.007930905413062543	-0.0011363903119078276	1.749556674272324	1.40217016820561	-0.7276243022044183	1.247749177627472	7.59549561089631	10.688446789228552	0.835481392883312	0.9626506024096387
ID242008	242008	2	0.9873188734054565	22.206383293530404	27.7341371553936	0.0	20.0	20	1.5412197332169892	1		26006.477763659466	25955.0	19378.0	35301.0	2.0467098E7	2578.1780399243517	-0.9810529917060413	-1044.6010275454923	1.150821796446576E-4	-0.008321113642822387	1.7148062297362658	1.3923114826008887	-0.703666900944608	1.2316254309222139	7.462408078289866	10.685719551226999	0.8212612180268914	0.9620098039215685
ID274265	274265	2	0.9786437749862671	22.528059211300206	27.467032396969653	0.0	154.0	154	1.5313715829571095	1		26176.2993548387	26096.0	19026.0	35072.0	2.0286632E7	2602.674090107101	-0.9811273474954725	-1045.7091145517347	-0.008016233787104856	-0.00951541761310996	1.7040588286181393	1.3878815258316402	2.3819581929515246	1.2278128910153485	7.3673455549995515	10.694798455402175	0.809423287333184	0.969355847404628
ID258909	258909	2	0.9762336611747742	22.172998419565918	27.686620991865624	0.0	89.0	89	1.541710489393483	1		25710.298223350288	25650.0	19074.0	34716.0	2.0259715E7	2541.8357494188185	-0.9810557958846118	-1047.6276924587114	-0.0036884136969445305	0.008537518829830282	1.7073809586791628	1.4012994912778076	-0.6623745217470621	1.218426873988406	7.467161204454386	10.450950377410544	0.8591199812504577	0.9673645320197046
ID246620	246620	2	0.982642412185669	22.2037050100305	27.66620726951789	0.0	39.0	39	1.5422010894025253	1		25822.61783439493	25729.0	19063.0	34916.0	2.0270755E7	2569.808880110305	-0.9810171212054438	-1038.5895540604586	0.010858330360586537	0.01062934960237901	1.7167926576537884	1.4004437592483199	-0.7218908510278489	1.2258918977048154	7.4719143306188975	11.188139251004047	0.750111841923797	0.9430113977204555
ID276833	276833	2	0.9825099110603333	22.56221034340892	27.404102701980523	0.0	165.0	165	1.5573330339577682	1		26179.064918851436	26087.0	19272.0	35090.0	2.0969431E7	2566.908483133022	-0.9810653373586441	-1056.8518219694422	2.1019177168787789E-4	0.002284248975101916	1.7303259359306278	1.4089674310709746	-0.7204407074187117	1.2280808610426037	7.61926124171889	11.145142762221479	0.7708173061425831	0.9496445497630331
ID258405	258405	2	0.9809802770614624	22.206922419218902	27.696222025158768	0.0	87.0	87	1.5529550783007569	1		25652.347934918645	25565.0	19038.0	34631.0	2.0496226E7	2534.8358835403565	-0.9809876502775768	-1044.3234180272093	-0.009182919068549164	-0.0025972330482349733	1.7489161850952135	1.3899760627792292	2.4061375136699823	1.2582347508908107	7.576483106238249	11.511139028690561	0.718523413960482	0.9443127962085304
ID264044	264044	2	0.9825220108032227	22.235197736599478	27.743553590401227	0.0	110.0	110	1.5382719082681005	1		25980.051347881865	25895.0	19230.0	34650.0	2.023846E7	2574.0209998948835	-0.9811217531907793	-1049.1054913595885	-0.009333291105991038	-0.023452547007813455	1.7020936666864088	1.4196124386982885	2.4264561569630896	1.1989847512516452	7.4338893213027735	10.622544057117793	0.8278828248483626	0.9595092024539883
ID269677	269677	2	0.9821166396141052	22.400039716943805	27.581346204391394	0.0	134.0	134	1.5505175393970518	1		26018.59999999998	25926.0	19209.0	34681.0	2.0684787E7	2561.072949644447	-0.9810170296133923	-1050.0363828002626	0.006563680651809966	-0.0050657744305505755	1.7275504866709832	1.4143665584766165	-0.7207775798781162	1.2214305240161294	7.552717475415668	11.283270212432726	0.7454922377158579	0.9413507109004735
ID281966	281966	2	0.9824287295341492	22.37651980812733	27.521525179224867	0.0	187.0	187	1.5470985329444205	1		26092.938209331638	26011.0	19151.0	34752.0	2.06917E7	2559.281031648315	-0.9809726273732129	-1051.2670910345525	0.006492355082712481	-2.3410447973080687E-4	1.7043399889337913	1.4205105787634265	-0.7256677618214404	1.1998080228430557	7.519445592264056	10.695272101198542	0.8260607917114119	0.9570477918935272
ID267113	267113	2	0.974470853805542	22.164183642306043	27.724637030368907	0.0	123.0	123	1.5592748464750803	1		26013.996259351585	25907.0	19408.0	34822.0	2.0863225E7	2567.447461614509	-0.9810649359890219	-1049.944831964526	0.0052856637127428295	0.008597351263213747	1.747787216624927	1.4183721994363705	-0.7044528130149097	1.2322486420133296	7.638273746376956	10.78365117563845	0.8254170219916922	0.957117331745086
ID256370	256370	2	0.9807620048522949	22.278378927184395	27.671365210828412	0.0	79.0	79	1.5387636045914352	1		25602.94487179486	25488.0	18987.0	34475.0	1.9970297E7	2537.259709846659	-0.9810284067743122	-1043.5968807393522	0.0038027851137879595	0.011926706888267377	1.7404479630051042	1.389694194698433	-0.7267116627538425	1.2523963686721638	7.438642447467289	10.46238429783115	0.8539692083989496	0.9601226993865032
ID257906	257906	2	0.9821050763130188	22.179217573184122	27.681312496392	0.0	85.0	85	1.5387636045914355	1		25612.998722860786	25510.0	19023.0	34266.0	2.0054978E7	2523.791355659921	-0.9811226535236139	-1054.9195272103807	-0.005290718724943929	-0.018475878244700303	1.7156050222266759	1.4101642771476655	2.393510664358903	1.2165994062031016	7.4386424474672905	10.737905770214795	0.8107078364310739	0.9630769230769228
ID241521	241521	2	0.9772293567657471	22.170760912639434	27.74766733351546	0.0	18.0	18	1.5490531749531895	1		26049.263224181363	25924.0	19351.0	34957.0	2.0683115E7	2551.606355548865	-0.980995258592783	-1053.9419920265166	-0.0052893400484314915	-0.005877213335894424	1.735280024307027	1.3952997153388282	-0.6820329512529415	1.2436611326088025	7.538458096922124	10.890297160931521	0.7987537835138641	0.9577294685990339
ID246128	246128	2	0.9868282079696655	22.219985884231864	27.702480141469234	0.0	37.0	37	1.5358110653737855	1		25826.38738738734	25716.0	19200.0	35066.0	2.0067103E7	2589.8515496993045	-0.9810851352031804	-1034.4803364220002	0.0064395793391133	0.0013775476942985896	1.730303201326183	1.389060729039082	-0.7023814994460943	1.2456641852679575	7.410123690480196	10.74893593651956	0.8059430830437714	0.945995145631068
ID256880	256880	2	0.9761743545532227	22.264680350685	27.66253657450135	0.0	81.0	81	1.547098532944421	1		25604.131645569614	25519.0	19043.0	34588.0	2.0227264E7	2517.230573887732	-0.981096835743334	-1055.831017074567	0.008832639075100623	-0.015059346780172317	1.7114477962030499	1.4137863520655987	-0.6512128072039445	1.2105420268787825	7.519445592264059	10.710207861864433	0.8237584566569075	0.9570477918935265
ID257399	257399	2	0.9920693635940552	22.214588144484452	27.705845870455068	0.0	83.0	83	1.553442127106303	1		25583.911138923628	25464.0	18915.0	34626.0	2.0441545E7	2541.2305503710054	-0.9810617855405388	-1043.0621708785013	-0.00748974658984089	-0.015689770195573313	1.7426353831893941	1.4102528210836587	2.3788656060767694	1.2356900529724364	7.581236232402767	10.587274357384038	0.8499268683049772	0.9696048632218842
ID301937	301937	2	0.9824711084365845	22.321097474511816	27.81254776698635	0.0	273.0	273	1.5451414182672736	1		25863.531130876778	25751.0	19393.0	34742.0	2.0354599E7	2547.041788077463	-0.9810602715404397	-1051.9707994110106	-0.0029282451810652096	0.005045138446672091	1.7543549591068892	1.380244395155236	-0.7851115129056733	1.2710466097633217	7.500433087605995	10.901886751981767	0.7930359448642278	0.9616087751371117
ID251257	251257	2	1.0	23.39733163329643	28.318824408390647	0.0	58.0	58	2.153777372555024	1		25613.509458577966	25601.0	16515.0	34515.0	3.926551E7	2606.721182478232	-0.9810232689091704	-1015.9267774236961	-0.016790295324540065	-0.007478956511933734	2.844745781043411	1.6497778408235324	0.4479728795828657	1.7243205179816072	14.573084820405564	18.219927020832895	0.5516556753482422	0.865612648221344
ID263550	263550	2	0.9826281666755676	22.224449958676182	27.727504966971285	0.0	108.0	108	1.5519805221468537	1		25974.175438596492	25882.0	19478.0	35144.0	2.0727392E7	2532.5074341328227	-0.98101801307202	-1060.1232228068677	0.0012068210369057962	-0.004990199638671418	1.7228908637022378	1.405612135169277	-0.7660729565888713	1.2257228154157556	7.566976853909215	10.507079813881205	0.8613272891489974	0.967193195625759
ID278910	278910	2	0.9747824668884277	22.466807603167098	27.450024764023443	0.0	174.0	174	1.5446517521423908	1		26234.206590621026	26168.0	19301.0	34758.0	2.0698789E7	2597.244201219572	-0.9810749448168806	-1047.249531355693	-0.002887698578976209	-0.013814683525560518	1.696624598673897	1.4197963465605032	-0.7687333585471446	1.1949774365767443	7.495679961441481	10.57034419583634	0.8430292456609161	0.9621720561317881
ID291192	291192	2	0.9710677862167358	22.109425486527563	27.85713905575602	0.0	227.0	227	1.5602448464733902	1		26079.921933085494	25944.0	19407.0	34775.0	2.1046497E7	2538.628609305105	-0.9810266153340583	-1062.3633774255163	0.0019471817229229783	8.879549852903051E-4	1.731510557569454	1.4215067182076306	-0.728538562425679	1.2180811637335809	7.647779998705985	10.503745780027375	0.8710776004735311	0.9681107099879668
ID271737	271737	2	0.9719187021255493	22.507122183874223	27.49589349563578	0.0	143.0	143	1.5412197332169895	1		26072.81019108281	25995.0	19128.0	34755.0	2.0467156E7	2590.727529289496	-0.9809575339003237	-1036.8671480144503	0.002374129161157446	0.0035821934443724802	1.718178065133824	1.4029466213870965	-0.7407569860544384	1.224692400224791	7.462408078289869	10.182010254722616	0.9045275485028675	0.97636815920398
ID296825	296825	2	0.9695587158203125	22.212045366216525	27.8656600884506	0.0	251.0	251	1.564602404568896	1		26164.212345679003	26060.0	19583.0	34852.0	2.1193012E7	2531.3887371923656	-0.9810339974393752	-1069.269232489727	0.01537365522278338	0.013606614134903152	1.7185251087932674	1.4464886310774832	-0.7272136726372269	1.1880667928327548	7.690558134186628	10.654051774204891	0.8514087664752189	0.9665471923536441
ID273786	273786	2	0.9754703044891357	22.486802786705436	27.48373572724551	0.0	152.0	152	1.5358110653737855	1		26188.021739130458	26097.0	19188.0	34868.0	2.0479033E7	2591.0394348446134	-0.9810194020389023	-1044.7836605422067	0.006990061604501633	-0.005938467720427525	1.7074469981269724	1.4083643668260246	-0.8397252599514666	1.212361685900204	7.410123690480195	10.60328107329961	0.8282372777097082	0.9564417177914112
ID250748	250748	2	0.9670276045799255	22.2627084233844	27.70366162154672	0.0	56.0	56	1.5461202852759843	1		25660.794936708895	25552.0	19110.0	34408.0	2.0272028E7	2514.2808733792035	-0.98103549933638	-1055.9166081733406	0.005549287930660528	-0.0013783773244037552	1.7101285542509783	1.4252642666753115	-0.6184647628189414	1.199867697686805	7.509939339935028	11.536207764287324	0.7091206870350965	0.9541062801932367
ID276347	276347	2	0.9779618978500366	22.607235648270333	27.38193344306299	0.0	163.0	163	1.5446517521423908	1		26205.49428208386	26098.0	19078.0	34905.0	2.0623724E7	2604.7197318192584	-0.9810143201710129	-1039.705988807665	-0.009564564349097922	7.024247371634669E-4	1.7186887526558121	1.4036607603125724	-0.7184894146215998	1.2244331402931632	7.49567996144148	10.664026589258961	0.8282824529107085	0.9586626139817631
ID303995	303995	2	0.9853304624557495	22.215905587690674	27.85225500425817	0.0	282.0	282	1.5412197332169895	1		25853.480254777052	25730.0	19332.0	34834.0	2.0294982E7	2566.839113704401	-0.9810059623795455	-1040.4104700172975	-0.00711424072435844	-0.0055814140026308155	1.7204391955755356	1.3657495644014859	-0.6993480233710198	1.259703272414724	7.462408078289868	11.324055267988925	0.7312820239978791	0.9520921770770161
ID286597	286597	2	0.9685782194137573	22.107680601928767	27.610254014766873	0.0	207.0	207	1.546609486454268	1		26239.56907477824	26208.0	19327.0	35466.0	2.070302E7	2578.654259238157	-0.9810999582877191	-1056.4381402255847	0.004619835647680196	0.003349894236076649	1.7072122191537609	1.4063900841387624	2.4639331097816486	1.213896655279118	7.514692466099543	10.902244772426874	0.7944914343468822	0.9587628865979377
ID293765	293765	2	0.975847065448761	22.122332573254816	27.890123832947822	0.0	238.0	238	1.56024484647339	1		26116.261194029834	26034.0	19263.0	34982.0	2.0997474E7	2571.0877911546945	-0.981058730761276	-1052.2284079977476	0.008847334072158165	-0.009432106454365112	1.745915936051629	1.406233983775769	2.4246724496648806	1.2415543616459948	7.647779998705984	10.846658224363676	0.816870737121885	0.975151515151515
ID289158	289158	2	0.9775145053863525	22.222746814326403	27.73927889557424	0.0	218.0	218	1.5597599218784692	1		26231.939130434774	26162.0	19619.0	35076.0	2.1116711E7	2572.1259781133026	-0.9810675907691861	-1056.9664486467943	-0.012600903908456156	0.005847535603877649	1.7554158849666464	1.3939907475303837	-0.7417329840425386	1.259273698965771	7.643026872541469	11.062922497143441	0.7847575646951443	0.9588550983899816
ID266632	266632	2	0.9789325594902039	22.16116705484455	27.728772432307665	0.0	121.0	121	1.5441619307404628	1		26040.49363867685	25957.0	19273.0	35038.0	2.0467828E7	2555.9572114647117	-0.9811093745816007	-1058.2705685647315	-0.0014411866363386412	-0.001496391015847646	1.699219575210209	1.4269161506838175	-0.6864719497429295	1.1908335149166938	7.490926835276965	11.055246026316222	0.7702090112682083	0.9551515151515152
ID284041	284041	2	0.9789837598800659	22.309969838234466	27.599304759360894	0.0	196.0	196	1.553929023255888	1		26070.57769423559	25988.0	19296.0	35008.0	2.0804321E7	2561.669191127455	-0.9811273040152463	-1058.1543539129132	0.008636190324046339	-0.0043851659506171725	1.7423622319341188	1.423351732823606	2.4260814896840697	1.2241262589940918	7.58598935856728	10.563449068415924	0.8543003961656972	0.9522673031026252
ID308106	308106	2	0.9757179617881775	22.27300178385833	27.866277028228467	0.0	299.0	299	1.550029571630633	1		25771.510075566737	25645.0	19264.0	34570.0	2.0462579E7	2548.598590363688	-0.9810569983600237	-1047.40312924562	0.0037568881540923356	-0.007381018473033439	1.7392441469728206	1.4081561810039547	-0.7688787529804899	1.2351216224700405	7.547964349251151	10.888203045203333	0.8000687030793551	0.9595166163141998
ID241043	241043	2	0.977671205997467	22.169879739471472	27.77299375088406	0.0	16.0	16	1.5587896201224332	1		26109.7960199005	26008.0	19452.0	35257.0	2.0992276E7	2555.1722400403955	-0.9810838175151606	-1059.951298825002	-0.011349830055058007	-0.006672985833714736	1.7689573049904408	1.4131508578334169	2.391033896886498	1.251782352312004	7.633520620212434	11.094003823114317	0.779395914044384	0.9582338902147969
ID255891	255891	2	0.9692009091377258	22.219259782193117	27.695969374784582	0.0	77.0	77	1.5353184234796762	1		25604.544287548142	25458.0	18976.0	34258.0	1.994594E7	2543.1950400733263	-0.9811171688260641	-1046.2154850337597	-0.004526761385809765	-1.2470771561322961E-4	1.7348460193847024	1.3865012103355163	-0.7475580941918981	1.251240176678166	7.405370564315682	10.632433553476883	0.8231733557946395	0.9570024570024567
ID298902	298902	2	0.9792476296424866	22.156473708643137	27.874279811161525	0.0	260.0	260	1.5699118834876236	1		26058.567733990145	25964.0	19497.0	35002.0	2.1159557E7	2533.643552065016	-0.9810479759578772	-1064.803988261578	-0.0029702529921843586	-0.011683458406092287	1.7309514428835062	1.441815106753304	-0.7179295227506259	1.200536348090625	7.742842521996302	10.895316882989894	0.8196539924147557	0.9690660321237352
ID255380	255380	2	0.9693794250488281	22.222082898972886	27.704570944315098	0.0	75.0	75	1.548076162446689	1		25606.562421185397	25542.0	19095.0	34536.0	2.0306004E7	2530.495864879433	-0.9810363045229537	-1046.9784685941584	0.004383581506040183	0.0032529734283079878	1.714662417702688	1.4135047689482498	2.388597812873262	1.2130573984398518	7.528951844593089	10.730396186632518	0.8216992090486483	0.9635036496350362
ID281491	281491	2	0.97685706615448	22.461241597901264	27.502594987933627	0.0	185.0	185	1.5407288207238172	1		26123.650955414025	26051.0	19311.0	35207.0	2.0507066E7	2592.417011631453	-0.9810710843355818	-1044.5608507539262	-0.013451531998797193	-0.005129964827169776	1.747959437223179	1.381515525761556	2.461470493661577	1.265247769300039	7.4576549521253535	11.178126418212646	0.7500221957978057	0.9451807228915664
ID245657	245657	2	0.978682816028595	22.226310935435535	27.720591029504384	0.0	35.0	35	1.550517539397052	1		25918.329129886486	25812.0	19455.0	35150.0	2.0553235E7	2556.3946951211997	-0.9810648428939385	-1050.6011902428652	0.011066234814909788	-0.003193263434646035	1.7408676765325586	1.3983886787989133	2.420557130766955	1.2449097328418042	7.552717475415669	10.954459752775584	0.7909174822775461	0.9492234169653522
ID240543	240543	2	0.9746682047843933	22.1645745470296	27.779939099403432	0.0	14.0	14	1.5529550783007566	1		26101.567500000023	26003.0	19472.0	34971.0	2.0881254E7	2545.4495422535774	-0.9810032772385197	-1059.068048595658	-0.001231470589860084	-5.0239248207523116E-5	1.745833845785884	1.4016606834693752	-0.7511994606008687	1.2455467049732858	7.576483106238247	10.508443817658234	0.862185490393048	0.9625603864734302
ID269209	269209	2	0.985683023929596	22.337882159109498	27.643633895345893	0.0	132.0	132	1.5612142437998902	1		26025.861214374218	25962.0	19007.0	35174.0	2.100287E7	2552.133409234523	-0.9810072428656913	-1053.4548608824612	0.0020186484330116175	-0.003589638836343646	1.74649923530136	1.4227751345042254	-0.7086398762962666	1.227530052322666	7.65728625103502	10.809177376330283	0.8235679920181515	0.9555160142348755
ID275876	275876	2	0.9799580574035645	22.555748363330572	27.39259056489461	0.0	161.0	161	1.5514930145104675	1		26187.3174404015	26113.0	18987.0	34959.0	2.0871292E7	2585.748527136274	-0.9810929853276243	-1051.0465034377946	-0.0032379851929112903	-0.005089312521596166	1.7313828392849837	1.3967708290604566	-0.7794350690640618	1.239561138636898	7.562223727744703	10.828362519609689	0.8104641552563157	0.9648271679805946
ID301475	301475	2	0.9714943766593933	22.302577842755284	27.828318557609236	0.0	271.0	271	1.5466094864542679	1		25890.5474083439	25800.0	19525.0	34786.0	2.0479423E7	2567.433685429619	-0.9810416418161536	-1043.6592134893767	-0.0013469276997950946	-0.005125247721171461	1.736269237594705	1.3833321916455987	2.4094203147396334	1.255135424506572	7.514692466099542	10.82848769213355	0.8053514808904072	0.9616788321167885
ID263084	263084	2	0.9872450828552246	22.222887637981593	27.7417171710026	0.0	106.0	106	1.5563612191773537	1		25977.198749999978	25898.0	19249.0	35049.0	2.0781759E7	2544.1145798671896	-0.9810888726301211	-1059.440512930184	-0.01268886735015458	-0.015598733134542651	1.7140179719937199	1.4297332040202912	-0.7128221523584936	1.198837634304109	7.609754989389858	10.994698646206654	0.7910681103395959	0.9656212303980698
ID296366	296366	2	0.9815559387207031	22.26789237868999	27.828614693295027	0.0	249.0	249	1.5578187140051156	1		26139.855541718553	26039.0	19510.0	34874.0	2.0990304E7	2555.4233300110245	-0.9810278834645847	-1057.8787446485037	-0.003940007057011061	0.002589535656042873	1.7381080835974374	1.4168966664988067	-0.710705542561379	1.2267006654002184	7.624014367883407	10.765950728284313	0.8265874256369931	0.9558998808104888
ID290735	290735	2	0.9740731120109558	22.17316834121302	27.841839348125212	0.0	225.0	225	1.5558750841602857	1		26090.318352059978	26024.0	19185.0	34918.0	2.0898345E7	2576.2110108209845	-0.981036845010251	-1047.8585608668286	5.089671753647659E-4	0.002326133065352752	1.7685322647208457	1.40354828531474	-0.7256716289085114	1.2600437642401874	7.605001863225346	10.619563984781193	0.8474143556048802	0.9586578789694431
ID307631	307631	2	0.9735379815101624	22.251604948739768	27.865090295126894	0.0	297.0	297	1.5544157668929641	1		25779.96504369542	25660.0	19269.0	34596.0	2.0649752E7	2532.4368084468624	-0.9810560370834779	-1054.3788415284575	-0.010875191136134764	-0.006856900190752058	1.7261328118928863	1.4167824118152308	2.30670122546104	1.2183471487913977	7.590742484731794	10.53807984004085	0.8589564655749884	0.974969474969475
ID271273	271273	2	0.9726485013961792	22.52429692326402	27.511068827518937	0.0	141.0	141	1.548564745751404	1		26039.008871989885	25941.0	19203.0	35372.0	2.0544778E7	2580.595640362559	-0.9811226703155882	-1048.8593068735145	-8.843548483148593E-4	-0.0026312182693908506	1.7480953198460623	1.393490059136189	2.3991655275683637	1.2544727595184206	7.5337049707576025	11.441916188690705	0.7231376077399743	0.9423305588585015
ID288682	288682	2	0.9753851890563965	22.255754588527253	27.72515625170091	0.0	216.0	216	1.56121424379989	1		26272.981343283584	26161.0	19590.0	35436.0	2.1123477E7	2573.2765635233923	-0.9811961858931791	-1065.5229067759399	-5.91317591810624E-4	0.0011192794886034272	1.7418815821418716	1.4174411713717012	-0.7356274637962616	1.228891623386528	7.657286251035019	10.987348551168042	0.7970745504566099	0.9572192513368982
ID250284	250284	2	0.9818429946899414	22.293140645750114	27.67849509380924	0.0	54.0	54	1.5544157668929641	1		25691.57644110277	25597.0	19230.0	34447.0	2.0501878E7	2518.087677059013	-0.9810207592052443	-1054.7493420081862	-7.904058086403931E-5	-0.005170230468350107	1.7439773662036993	1.404885910804651	-0.8006401361533458	1.2413658310551587	7.590742484731795	10.950051322031793	0.7955396188608698	0.9591591591591588
ID268725	268725	2	0.9839935302734375	22.2799251976452	27.68333883424695	0.0	130.0	130	1.5461202852759839	1		26022.801517066986	25934.0	19364.0	34753.0	2.0584036E7	2556.3992521717	-0.9809975235638662	-1051.0250606474958	-7.641548306522327E-4	-0.004579715014055381	1.7361423911270601	1.3937223747612235	-0.7832207849480178	1.2456873926735237	7.509939339935023	11.024726301092102	0.776444932893479	0.9546827794561927
ID283575	283575	2	0.9752463102340698	22.382319680866463	27.562893854141866	0.0	194.0	194	1.5514930145104673	1		26113.691823899382	26044.0	19468.0	34827.0	2.0760385E7	2577.0513942362654	-0.9810536028440239	-1049.4005577256578	-0.007976136906621661	0.002132290057837952	1.7360235095835062	1.3972067486398265	-0.7013772297748629	1.2424957947515756	7.5622237277447	10.979624174314024	0.7882871304175402	0.9595898673100123
ID240055	240055	2	0.9805756211280823	22.151530840526476	27.79429551668022	0.0	12.0	12	1.5514930145104675	1		26091.47672955973	26014.0	19404.0	34927.0	2.0742724E7	2562.072706236039	-0.9810886112682525	-1056.6277645946461	-9.123600872514212E-4	-0.018637901006717663	1.7439411957378101	1.3959815639424604	2.373891591356659	1.2492580423574218	7.562223727744703	10.62710099186651	0.8414528199281365	0.9642424242424247
ID273329	273329	2	0.9871633648872375	22.473235566466002	27.483966606760507	0.0	150.0	150	1.5417104893934823	1		26180.375318066144	26096.0	19181.0	35107.0	2.0577775E7	2592.1721816782256	-0.9810762619965858	-1047.2198347686947	0.001140518907230244	0.005181636853087556	1.7141357386532632	1.404595865409776	-0.769617321092424	1.2203764661895697	7.4671612044543805	11.082780371861034	0.7639552810783645	0.9412822049131218
ID293298	293298	2	0.9713104367256165	22.135254245310946	27.863469670943648	0.0	236.0	236	1.570393673243783	1		26086.128834355826	25992.0	19326.0	34988.0	2.1260195E7	2535.582494531665	-0.9811305073101635	-1069.86367302751	-0.0036580488443773286	0.005612582846534207	1.7611260384127065	1.41077430516647	-0.7073279395339716	1.2483400299843816	7.747595648160819	10.809425555327117	0.8332428214197095	0.9662122110254888
ID249787	249787	2	0.9757289886474609	22.24619140440385	27.687509681028256	0.0	52.0	52	1.5510053536420607	1		25696.238693467345	25631.0	19253.0	34943.0	2.0454206E7	2524.52841817016	-0.9810395722343934	-1053.3135821129354	0.0017864826402554592	0.00678745447085536	1.7340731054219558	1.4010730453725118	-0.6791810945929823	1.2376750171229705	7.557470601580187	11.32279078881147	0.7407631411602671	0.9436201780415429
ID266172	266172	2	0.9710431098937988	22.212315026304587	27.723262741894178	0.0	119.0	119	1.5583042426795215	1		26069.838107098392	25971.0	19527.0	35024.0	2.093408E7	2548.7310159593385	-0.9810554715784023	-1059.3856628849658	-0.009587535764626216	0.004073721229589685	1.761049075129314	1.3934377076214128	-0.7587547645704683	1.2638161472861322	7.628767494047924	10.623206568382813	0.849479670763956	0.9709618874773138
ID245178	245178	2	0.9825844168663025	22.21120290767206	27.703663107273055	0.0	33.0	33	1.5587896201224338	1		25949.559153175636	25848.0	19367.0	34932.0	2.0837496E7	2546.2168038865616	-0.9810563589894485	-1055.5895980009143	2.4234722066405258E-4	-0.009285084749362352	1.7417693065966742	1.4102654766654559	-0.7279553131630823	1.2350648409227547	7.633520620212442	10.820390311830936	0.8193112030979685	0.9605263157894739
ID286142	286142	2	0.986452043056488	22.24697943332963	27.632250279360726	0.0	205.0	205	1.560729620400413	1		26193.445409429267	26115.0	19441.0	35273.0	2.1111917E7	2546.8533861037395	-0.9810561010071372	-1065.2294197349652	-0.005964945346848139	-0.008500596023094631	1.7242600916209532	1.4339958120428116	-0.7109853311171753	1.202416406756895	7.6525331248705015	10.807050945011085	0.8233807032766839	0.9745762711864402
ID278456	278456	2	0.9773138165473938	22.45510147686454	27.3817915708299	0.0	172.0	172	1.5412197332169892	1		26202.346055979673	26152.0	19434.0	34893.0	2.0595044E7	2562.359648447267	-0.9810211811316285	-1057.1565149442133	0.00957454457722889	-0.006818063210163174	1.725226014190846	1.3930412464016668	-0.7730192434066391	1.2384601092374243	7.462408078289866	10.90236400267462	0.7889464070487926	0.9532483302975105
ID262599	262599	2	0.9758626818656921	22.2384859510516	27.721433907057722	0.0	104.0	104	1.538763604591435	1		25961.550576184363	25858.0	19449.0	34595.0	2.0275971E7	2545.5934558823565	-0.9811066241260767	-1059.2006060047277	-0.02206600162933427	-0.011993744530475546	1.7316550267825184	1.395554875891435	2.421944751551518	1.2408362126759034	7.438642447467287	10.525613049950818	0.8437402120721418	0.9702417854928703
ID281024	281024	2	0.9791761636734009	22.40365671170258	27.491339954591293	0.0	183.0	183	1.5500295716306327	1		26127.88427672953	26051.0	19336.0	35105.0	2.0771668E7	2551.3417562867007	-0.9810898002983025	-1062.6206418639983	-0.003600874996570099	-0.01415444868876727	1.7626019830731876	1.3901850485917229	-0.7931978790548986	1.2678901883304876	7.5479643492511475	11.251837483406215	0.749191433193351	0.9543269230769228
ID303552	303552	2	0.9721534848213196	22.259659233441454	27.83606863417636	0.0	280.0	280	1.5475874248930892	1		25828.41488020177	25720.0	19286.0	34740.0	2.0481933E7	2543.9000794593426	-0.9809964807091153	-1048.2409314513757	0.002355647213071438	0.0034918909510123024	1.7082873120040762	1.403285395019614	-0.6940806382117718	1.2173484581731853	7.524198718428575	10.87000847260091	0.8002217583186482	0.9547647768395658
ID306626	306626	2	0.9810007810592651	22.2367880998752	27.83727994196826	0.0	293.0	293	1.5475874248930894	1		25771.594696969696	25668.0	19053.0	34578.0	2.0411103E7	2565.991475819713	-0.9810280029150915	-1038.6863732241407	-0.00943258270002943	-0.01880826544558933	1.753720180581098	1.374431145793147	2.401471650269462	1.2759607390656689	7.5241987184285755	11.062087085241663	0.7726734237165416	0.9445107398568018
ID254921	254921	2	0.982348620891571	22.18088456108531	27.70410581666044	0.0	73.0	73	1.5505175393970516	1		25591.082914572875	25479.0	19033.0	34379.0	2.0370502E7	2522.7971584236584	-0.9810290415954508	-1049.1290646102455	-0.022985521973341538	0.005486418216858931	1.7323074013479267	1.4186458902986554	-0.6872531431344745	1.2210992279287107	7.552717475415667	10.603158124950507	0.8441947115284938	0.9677222898903773
ID307144	307144	2	0.9801746606826782	22.22524862423231	27.860351773548857	0.0	295.0	295	1.549053174953189	1		25779.03018867926	25653.0	19303.0	34434.0	2.0494329E7	2534.1069793847664	-0.9810367049768579	-1052.5508362752373	-0.00796856488345655	0.0013444919245319462	1.7354428247470362	1.3961938661836917	-0.7510958424996078	1.2429812698508953	7.53845809692212	11.124923170616535	0.765417431115825	0.9531249999999998
ID239565	239565	2	0.977968156337738	22.173273794961407	27.75910367947356	0.0	10.0	10	1.5621830395765246	1		26062.158808932993	25986.0	19445.0	34884.0	2.10061E7	2541.013413442553	-0.9810962015489813	-1064.623236556102	-0.012294715958203504	0.005475854304885985	1.763733898186096	1.4035426878216322	-0.7547327705780346	1.2566300359011513	7.666792503364048	10.716146660839438	0.8389696997307134	0.9612634088200235
ID298443	298443	2	0.9647797346115112	22.206238622519912	27.861890944410025	0.0	258.0	258	1.553929023255888	1		26065.375939849633	25995.0	19258.0	34576.0	2.080017E7	2568.99845621356	-0.9810508151634157	-1050.5848080507808	1.864503116283026E-5	0.0019432420731152252	1.7333037409679408	1.410345056128396	-0.7520321438064526	1.2289926734143444	7.5859893585672795	10.419270141018492	0.878107116529563	0.9661016949152541
ID288209	288209	2	0.9810075163841248	22.184452094542646	27.70813657181716	0.0	214.0	214	1.5583042426795215	1		26288.616729088626	26201.0	19498.0	34962.0	2.1057182E7	2548.487246715155	-0.9810732983321245	-1069.4039525709213	0.00548767393616516	-0.016267848162527094	1.729585229747718	1.4212568543147415	-0.7670552119980881	1.2169406427113676	7.628767494047924	11.008603520863106	0.7910424347567496	0.962230215827338
ID301009	301009	2	0.9734510183334351	22.279852353341987	27.795587678142354	0.0	269.0	269	1.5539290232558878	1		25911.73842302878	25812.0	19445.0	34974.0	2.0703479E7	2542.481945170272	-0.9809972171046601	-1052.2507348427907	-0.012799282109433962	-0.0066966286259569335	1.752922637075312	1.396026481822117	-0.7441093207344572	1.255651422018419	7.585989358567279	10.656194989794347	0.8394943463912844	0.9684466019417476
ID295890	295890	2	0.9789619445800781	22.211871563318816	27.849181367189768	0.0	247.0	247	1.5675007134522896	1		26135.41871921179	26041.0	19554.0	34845.0	2.122196E7	2545.61369848084	-0.981015694516551	-1061.080175211037	-0.010014932818562642	0.0012809965633781373	1.7633381038435716	1.4167628431182506	2.427366914523866	1.2446247531185386	7.719076891173723	10.557555498007302	0.8702589230369799	0.9718731298623582
ID254420	254420	2	0.9788858890533447	22.1678545024159	27.712620657080517	0.0	71.0	71	1.539746526189332	1		25615.346938775514	25517.0	19109.0	34359.0	2.0082432E7	2556.7885227327365	-0.9810415205443728	-1036.8580792444368	-0.007860659920168267	-0.009615331543593755	1.726736228409211	1.400336660615918	-0.7595577929273035	1.2330864976781588	7.44814869979632	10.669948143774793	0.8221169173756331	0.9578239608801955
ID268255	268255	2	0.9801964163780212	22.254248593913847	27.660798842993106	0.0	128.0	128	1.5426915333931093	1		26051.364213197987	25938.0	19427.0	35248.0	2.0528475E7	2564.1043393083655	-0.9810514178744877	-1052.058341331288	0.0042001528602907305	-0.004951148654964037	1.751973519752304	1.3828192262048897	-0.7833677863911052	1.2669577386196376	7.476667456783421	10.528794408000548	0.8475408465790524	0.9662162162162165
ID239073	239073	2	0.9824378490447998	22.16691626684908	27.768357762994516	0.0	8.0	8	1.5583042426795215	1		25990.06750000002	25888.0	19329.0	34883.0	2.0792054E7	2543.322622160673	-0.9810196994229575	-1056.356700683344	-4.746974019875514E-4	0.004123750348003979	1.7317813345803414	1.414731778005728	-0.729642566840628	1.2241057714993449	7.628767494047926	10.859724902058666	0.8128802934950278	0.9513930053349144
ID272871	272871	2	0.9872812032699585	22.471039318929588	27.51945487772469	0.0	148.0	148	1.552467876695574	1		26135.469773299803	26071.0	19237.0	34726.0	2.0751563E7	2584.088837388132	-0.9810568520020776	-1047.598551964196	0.002370168184409596	-0.014275192588806895	1.7372236365547915	1.4177880366510902	2.4065523014876575	1.2253056110264757	7.571729980073728	11.347028759311607	0.7389935889999127	0.9590608067429256
ID292839	292839	2	0.992026150226593	22.103083037024604	27.870106739134357	0.0	234.0	234	1.5602448464733905	1		26067.94749999997	25964.0	19423.0	34828.0	2.0854358E7	2558.3273154661197	-0.981126164426855	-1059.3645011008207	-0.003404941561756905	-0.014600307421250451	1.7326125631507374	1.4151907389500458	-0.749609032033161	1.224296142890387	7.647779998705987	10.93233690098633	0.8041169867480369	0.9646282973621105
ID277984	277984	2	0.9787092208862305	22.52073172628498	27.44635693133125	0.0	170.0	170	1.540728820723817	1		26163.854406130267	26104.0	19207.0	34886.0	2.0486298E7	2590.6828384748583	-0.9810564868658039	-1046.0464297233532	0.0016289078607261871	-0.003855870408280656	1.6985566558731051	1.406212235851253	-0.7886197226154531	1.2078949482649615	7.457654952125351	10.571769567594197	0.8385264633595635	0.9697156983930779
ID306144	306144	2	0.9696229696273804	22.199444543331303	27.85409775174962	0.0	291.0	291	1.5510053536420603	1		25812.46115288224	25700.0	19305.0	34685.0	2.0598344E7	2527.854289764984	-0.9810328342619874	-1056.3029147619172	-0.008609897415266136	0.0017177675401085855	1.7231769681007365	1.4028025186314075	-0.7645058017060189	1.2283817181779018	7.557470601580185	11.280837186727577	0.7462832050933412	0.9630526953361599
ID262118	262118	2	0.9761366844177246	22.207024364024214	27.71754887846126	0.0	102.0	102	1.5529550783007569	1		25974.437892095375	25871.0	19272.0	34954.0	2.0701627E7	2539.5600374154888	-0.9810554027764872	-1059.3167188552682	0.022308393254204764	-0.004368407132764039	1.7475071953480614	1.4180511248829175	2.4249555385501758	1.232330178146677	7.576483106238249	10.974080663067767	0.790571632945489	0.9516417910447758
ID270817	270817	2	0.9871475696563721	22.506357258636683	27.50824372345782	0.0	139.0	139	1.533839548430925	1		26008.11469072165	25895.0	19117.0	34854.0	2.0182297E7	2601.539435769007	-0.9810919656250491	-1037.461023751665	0.011886601378089884	-0.004813796937535473	1.7292026714716473	1.3836404448824704	2.397309529045587	1.249748572952802	7.391111185822128	11.370729346873256	0.7183613449736477	0.9452887537993921
ID249316	249316	2	0.9736224412918091	22.25436750603428	27.704270689370645	0.0	50.0	50	1.5510053536420603	1		25712.947103274524	25614.0	19259.0	34649.0	2.041608E7	2531.6505797562677	-0.9810915691334257	-1053.9794465834211	-0.002854782502143622	0.006827378283654561	1.7330625214180022	1.4150672342854003	-0.6773579567068352	1.22472097397774	7.557470601580184	10.805214763818785	0.813428760689232	0.9572546658639373
ID285676	285676	2	0.9741420745849609	22.203813500517438	27.636470915858066	0.0	203.0	203	1.5377800547277036	1		26144.590268886022	26067.0	19444.0	35342.0	2.0418925E7	2597.23915125817	-0.9810368717754476	-1041.5382974298507	-0.01219326752883277	0.008021937422268522	1.7287316001596713	1.3876513758311213	-0.7354147741232201	1.245796768748392	7.429136195138259	10.231347561735658	0.8918308846001014	0.9744389027431419
ID280557	280557	2	0.9840471744537354	22.43032942503168	27.47798499544616	0.0	181.0	181	1.538763604591435	1		26140.05236270752	26054.0	19191.0	34978.0	2.0467661E7	2618.6602182579677	-0.9810733320613602	-1034.867161991489	-0.006829111797332724	-0.002230614390457183	1.6957245748849759	1.4009108538017874	2.3601742496290123	1.2104443122009683	7.438642447467288	11.23198984916963	0.7409521174090526	0.9577723378212972
ID290286	290286	2	0.9775121212005615	22.135121050110076	27.826941496574324	0.0	223.0	223	1.5534421271063021	1		26120.84692597238	26020.0	19385.0	34783.0	2.0818315E7	2558.437800504728	-0.9810466449704189	-1056.9293202482343	-0.00542969609392934	0.010152993395716767	1.7405880182138629	1.406934445987283	-0.7257170621703743	1.2371493378232319	7.581236232402761	10.85398730017452	0.8086698945920725	0.9678398058252426
ID244723	244723	2	0.9736804962158203	22.214382408761605	27.663109638730578	0.0	31.0	31	1.5558750841602855	1		25939.140175219018	25836.0	19465.0	35094.0	2.0725373E7	2527.9273376496717	-0.9810240169096224	-1060.953476574182	-0.0021926969637590965	0.0028730386864478197	1.7567702060274937	1.3945612175604356	-0.6884995304844262	1.2597297156310465	7.605001863225343	11.158536864927223	0.767528805638031	0.9512485136741967
ID283125	283125	2	0.9720107913017273	22.357544326997356	27.554056263005084	0.0	192.0	192	1.5524678766955746	1		25980.099121706393	25939.0	19186.0	34945.0	2.0706139E7	2554.072589596147	-0.9810467854317176	-1053.0388716705788	0.009267224402063609	-0.00893794355942333	1.7227934414359045	1.4317884124771543	-0.6977243248641849	1.2032458332689528	7.571729980073734	11.419368924200723	0.7296603953866393	0.934859154929578
ID297973	297973	2	0.9793719053268433	22.210423551507542	27.849874585875547	0.0	256.0	256	1.556361219177354	1		26144.474342928683	26060.0	19559.0	35271.0	2.0889435E7	2576.282589601487	-0.9810494307811931	-1050.7152658735222	-0.006105231026753711	0.005000012462748687	1.7595681051068335	1.3927062872201783	-0.7145978997281905	1.2634165015646666	7.609754989389859	10.681489648051326	0.8381406223557213	0.967371601208459
ID248816	248816	2	0.9824755191802979	22.244426415874663	27.733253716608527	0.0	48.0	48	1.5392551438483715	1		25744.59259259256	25630.0	19205.0	34944.0	2.0158016E7	2547.4706208288217	-0.9810421698511155	-1045.9378586455	0.012214324647841165	-0.02245010959052389	1.7395620519580053	1.3994523662326837	-0.7902773701119753	1.2430305553313648	7.443395573631804	10.983558188537389	0.7753447553423619	0.958384332925336
ID295415	295415	2	0.9821537137031555	22.15496655046146	27.85520152546976	0.0	245.0	245	1.55100535364206	1		26143.606783919615	26019.0	19682.0	34917.0	2.0810311E7	2555.637311972076	-0.981012966312956	-1057.0947234763792	0.007433909635087306	0.007096228203304225	1.7616715328893322	1.384863875908727	-0.7422350737763309	1.272090032483048	7.557470601580182	10.925616366438629	0.7955993809657934	0.9503885236102809
ID265712	265712	2	0.9761434197425842	22.232182847665843	27.693071715382516	0.0	117.0	117	1.5607296204004135	1		26048.853233830847	25991.0	19325.0	34665.0	2.0943278E7	2544.2024825730264	-0.9809808015473663	-1056.1734120483202	0.00862556611992048	-0.012502143467621357	1.7419563268673017	1.4389724438553806	-0.8179663218450048	1.2105557228046346	7.652533124870505	10.450753334847292	0.8804807946852827	0.973397823458283
ID300528	300528	2	0.9815526008605957	22.243595492135917	27.83476127139323	0.0	267.0	267	1.5510053536420603	1		25970.343396226417	25854.0	19197.0	34897.0	2.0646423E7	2561.3032673368784	-0.981050729052827	-1049.8944587839053	0.02385844639728594	7.896388907367786E-5	1.7207002536344582	1.4151427487045964	-0.6522797231770335	1.2159199170610635	7.557470601580184	10.82427600417146	0.8105664335987464	0.95956547978274
ID287740	287740	2	0.9863775968551636	22.20483035984319	27.691315503987283	0.0	212.0	212	1.560729620400413	1		26276.028535980156	26188.0	19524.0	35397.0	2.1178479E7	2570.8242466686097	-0.981085748185132	-1060.315556995942	-0.0019309602046359289	-0.006677444267493181	1.71786439651216	1.419096638935038	2.3940563753770006	1.2105337644949485	7.652533124870502	10.915645956017093	0.8070792839651881	0.9652278177458029
ID280062	280062	2	0.9687438607215881	22.399763382269054	27.474685781168617	0.0	179.0	179	1.5549023581607582	1		26202.69586983729	26101.0	19284.0	34689.0	2.0935954E7	2565.09497913829	-0.9809877576006739	-1054.150856520566	0.00522467240170821	0.0031281992998428193	1.7328301289069918	1.4227577607772377	-0.7324249044168668	1.2179375693304002	7.595495610896311	10.822580974353901	0.8148999541596684	0.9551703526598924
ID253944	253944	2	0.9704733490943909	22.17697749318024	27.736262976236084	0.0	69.0	69	1.5392551438483717	1		25609.87117346938	25506.0	19086.0	34323.0	2.0078139E7	2544.709469873628	-0.9810238548603405	-1040.568699315969	4.5420253330805174E-5	-0.006400918291220741	1.720679447967701	1.398032527606958	-0.7326562425174875	1.230786418763106	7.443395573631805	11.060676726133613	0.7645705494412549	0.9496664645239539
ID305656	305656	2	0.9718376398086548	22.17814188558818	27.84820555246313	0.0	289.0	289	1.5500295716306336	1		25807.34760705289	25656.0	19023.0	34542.0	2.0491034E7	2538.976204901257	-0.9810381286701172	-1051.7667279736788	0.0020261322885923123	0.011595416993872901	1.7519315720787567	1.3883377735979463	2.407176094423967	1.2618914542233761	7.547964349251156	10.648519635036767	0.8364909220478929	0.9630078835657975
ID275449	275449	2	0.9776301980018616	22.527625710453986	27.411704177606136	0.0	159.0	159	1.5490531749531893	1		26182.500630517006	26080.0	18954.0	34842.0	2.0762723E7	2575.6618087086895	-0.9810334005060314	-1051.5903693019106	-7.278681364369744E-4	0.007915534849948678	1.739451228886065	1.3940489033995462	-0.7264187889265276	1.2477691597792704	7.538458096922121	10.914396011346424	0.7952304008002029	0.9583081570996979
ID244487	244487	3	0.9728840589523315	20.66238811857421	32.24597560313744	0.0	30.0	30	1.4882821503069765	1		25623.8908594816	25693.0	18507.0	32163.0	1.8782312E7	2554.457490891468	-0.9811844915516725	-1046.1913095227974	-0.011362227429718662	-0.022051458104576618	1.5392652479396274	1.4897139109054163	-0.44171225472334397	1.0332623174634215	6.9585767048511835	10.418749917656836	0.8055621556735613	0.9669749009247028
ID244230	244230	3	0.976774275302887	20.40878916674329	31.93552224543475	0.0	29.0	29	1.5064695724329622	1		25635.335552596534	25749.0	18173.0	32596.0	1.9252137E7	2553.74580291794	-0.9810178124511794	-1037.5809016090477	-0.004544468465293004	0.008146062825512827	1.5619934479450486	1.4716873181186692	-0.8824485853304669	1.0613623075462948	7.129689246773759	10.090404720111454	0.879960734313868	0.9708737864077671
ID248326	248326	3	1.0	24.80097010676445	32.4668708603085	0.0	46.0	46	1.564118830950617	1		25527.193827160503	25441.0	16205.0	34336.0	2.0677027E7	3016.1110194737976	-0.9811539390405554	-881.2564496489284	-0.01675501073374874	-0.004545519244279433	1.6192735181929827	1.490309168269625	-0.14670402462869078	1.0865352992983974	7.685805008022107	11.638752022820587	0.7129948546936076	0.9500587544065806
ID238597	238597	3	0.9831050634384155	14.05913765120612	27.435442226961896	0.0	6.0	6	1.488282150306977	1		25990.217213114738	26115.0	18344.0	33218.0	1.9024839E7	2604.4962759663767	-0.980973186443714	-1028.9807216145362	0.0024562839861334202	0.0023421430525993377	1.5449570285863026	1.44431671931032	-0.714672251143958	1.0696802217480663	6.95857670485119	10.263630148363356	0.8300959507039745	0.965699208443272
ID248073	248073	3	0.9781603813171387	24.55848684250993	33.252630624720794	0.0	45.0	45	1.5219568164596928	1		25421.896596858645	25427.0	18861.0	33630.0	1.9422329E7	2618.8905014326774	-0.9811181726135183	-1008.7833368574779	0.0015427891785470922	0.00470419345632571	1.5729548362328285	1.4865141277348526	-0.38956562493536606	1.05814994078105	7.277036157873751	10.518602726484676	0.8265103405780334	0.9592731829573933
ID267791	267791	3	1.0	29.73472925226012	28.322867529809212	0.0	126.0	126	1.4522658384508196	1		26023.759312320904	26183.0	16590.0	32760.0	1.8164584E7	2756.766812080786	-0.9810162629297277	-975.6510007086171	0.008659561214173918	-0.0046035832999330615	1.6300253847332737	1.30346482097499	2.40129406114497	1.2505327021514987	6.625857873335078	10.495669601788432	0.7558431441120487	0.9470108695652171
ID253710	253710	3	0.9785876274108887	25.03135352000254	30.002927362980124	0.0	68.0	68	1.527909734162805	1		25458.915912031043	25504.0	18711.0	33445.0	1.9679742E7	2445.7338964292194	-0.9810604351249432	-1078.4163510623778	-0.006624316411165799	-0.019039595102052404	1.665983931513235	1.437119902600024	-0.7928346807031755	1.1592518679194075	7.334073671847939	10.121109490444866	0.8997024146078	0.9722747321991173
ID243985	243985	3	0.985439121723175	20.12274153607398	31.684529154578634	0.0	28.0	28	1.4882821503069772	1		25625.639836289225	25665.0	18201.0	32167.0	1.8783594E7	2592.291052362666	-0.9809996942181476	-1020.7731415470624	0.002028236794547833	-0.02778195728958629	1.5520564112128428	1.4883943520420087	2.173417451563445	1.0427723063336627	6.958576704851191	9.724107307395236	0.9247637500519823	0.9812332439678284
ID247824	247824	3	0.9811093211174011	24.324086313033927	33.74540623737212	0.0	44.0	44	1.5288996336732974	1		25425.523316062212	25438.0	18754.0	33933.0	1.9628504E7	2588.953360972777	-0.9810541588367943	-1017.0791711731728	4.1198484050578943E-4	0.0031184999133927237	1.5511920082094646	1.524159720937649	-0.5556056554372734	1.0177358625218003	7.343579924176975	10.338648388670611	0.8633564918656096	0.9716981132075471
ID238359	238359	3	0.9832262992858887	13.742555088002389	27.5069576419655	0.0	5.0	5	1.5054649243902904	1		25953.995999999977	26000.0	18743.0	32865.0	1.9465497E7	2555.420154143528	-0.9810736329737346	-1052.9463887542365	0.003701703867290181	-0.0025841496019718686	1.5616439206066686	1.474442701913964	-0.6148492039276799	1.059141815805734	7.120182994444726	10.20534280299718	0.8591041650401193	0.9608723540731234
ID243735	243735	3	0.9704752564430237	19.787144915392993	31.426561016989556	0.0	27.0	27	1.4887903566220475	1		25599.976744186075	25662.0	18278.0	32334.0	1.8713583E7	2558.940728677215	-0.9811715569112417	-1042.6531983709274	-0.009056259277832816	-0.00804268941098314	1.5339870731713672	1.471510369089762	2.243507167305944	1.0424575357360557	6.963329831015704	10.235723675623492	0.8351985363852759	0.9556425309849967
ID253463	253463	3	0.9912327527999878	25.989459630896693	29.228180878120092	0.0	67.0	67	1.4852292606300532	1		25463.310866574946	25549.0	18128.0	33279.0	1.8511827E7	2683.3864058225727	-0.9811406892022755	-987.3408861819019	-0.001150399608358648	-0.0011088152178532794	1.6109203200093292	1.384459224310048	-0.8447992531427362	1.1635736840224666	6.930057947864097	10.163884687591963	0.8429994120702234	0.9510763209393348
ID265232	265232	3	0.9895989298820496	29.759204336457408	23.7032817981245	0.0	115.0	115	1.5519805221468543	1		26218.990000000038	26249.0	19538.0	34963.0	2.0975192E7	2479.279674528604	-0.9810702472373665	-1096.1641564049228	0.013492078499243887	0.0242055959266886	1.612503638246744	1.5013489598608887	-0.7278341916409661	1.0740365373791279	7.56697685390922	12.268558854455405	0.6317498802648681	0.9578820697954273
ID261653	261653	3	1.0	28.61366982316616	27.986129648663507	0.0	100.0	100	1.4729544281711608	1		25922.08951048951	25960.0	16960.0	33393.0	1.8534294E7	2814.206191410816	-0.9811072491811857	-956.6770935790436	0.03366043774309326	0.008882863887777457	1.5966963857827943	1.40189563546962	-0.6876665978990516	1.138955244159754	6.8159829199157125	10.119084954367981	0.8364806006880854	0.9572763684913216
ID261912	261912	3	0.9951778650283813	28.995322958004465	27.785640489376323	0.0	101.0	101	1.4801271182392586	1		25964.881051175656	25992.0	17025.0	33271.0	1.8772609E7	2802.3416909061216	-0.9811219059585482	-963.0749180863828	0.0064451503567828135	0.0051588393586560815	1.6162459049913755	1.370818260854915	-0.8020924952992791	1.1790373320409364	6.882526686218938	10.374465900007973	0.8035747335184451	0.95514511873351
ID253214	253214	3	0.9839127659797668	25.945474908566016	29.1993939039013	0.0	66.0	66	1.4903139357585489	1		25497.30695770803	25619.0	17998.0	33117.0	1.8689526E7	2670.8326519187503	-0.981036611716537	-987.7497054468847	-0.007967375209114341	0.0023731578995172123	1.5977594593307114	1.420133786739388	-0.8149434067860285	1.125076717595143	6.9775892095092535	10.138315953183577	0.853067936062273	0.9601046435578812
ID243485	243485	3	0.976098895072937	19.51778644352498	31.142202904603078	0.0	26.0	26	1.4979085862771464	1		25604.519568151132	25656.0	18338.0	32432.0	1.8972949E7	2580.282969755151	-0.9810864691640873	-1029.4706400290117	-0.009310509723187884	-0.00983216866165469	1.5415003282395574	1.4738446042237343	-0.8349041300970068	1.045904245143576	7.04888610197699	10.520395162302783	0.8003247569259333	0.9586296056884287
ID261410	261410	3	0.9941105246543884	28.519052442335635	28.58486388272341	0.0	99.0	99	1.5174768030293329	1		25884.992115637273	26042.0	18234.0	33374.0	1.9698479E7	2744.789940182531	-0.9810855269706209	-978.3213749200526	0.0024659326453285936	0.009705264306755603	1.579622344354119	1.5007564293765705	-0.18236638477178546	1.0525507760178714	7.2342580223931074	10.332714801067219	0.8514810242148286	0.9554300062774642
ID252965	252965	3	0.9923763871192932	25.47256667971154	28.763065387882364	0.0	65.0	65	1.4938629108640613	1		25517.224932249348	25647.0	18125.0	32646.0	1.8831712E7	2558.0241915988486	-0.9811246159488966	-1037.0200792647483	-0.016882582792952346	0.014671519784692302	1.6149033260569634	1.4105998557265444	-1.017773186882442	1.1448344613825232	7.010861092660865	10.156608712330472	0.8540509570286713	0.9627937336814618
ID247588	247588	3	0.9778136014938354	23.98970352774367	34.05104965554641	0.0	43.0	43	1.5204649453449386	1		25399.336399474374	25387.0	19121.0	34071.0	1.9328895E7	2603.558705705503	-0.9810960418605041	-1012.6136274952383	-2.66598310000054E-4	-7.201210824612063E-4	1.5514302927827586	1.5066462923616053	-0.10491413107976187	1.0297242960396207	7.262776779380193	10.402005710348485	0.8434869828212852	0.9585947302383934
ID243244	243244	3	0.9742857813835144	19.39760020229296	30.993166840141164	0.0	25.0	25	1.5039566939989095	1		25632.40666666665	25640.0	18579.0	33253.0	1.9224305E7	2532.729273738962	-0.981064195266987	-1048.6831016574133	4.245298207745565E-4	-0.004238516281901212	1.5789057057201736	1.460031278651899	-0.49293360916544754	1.0814190961566494	7.105923615951177	10.485843418323205	0.812126463355045	0.952836201402167
ID238131	238131	3	0.9885614514350891	13.877829280974835	27.165387414504	0.0	4.0	4	1.5737620716941976	1		26015.758241758245	25951.0	19794.0	35397.0	2.1306906E7	2630.386861144385	-0.9810083072066625	-1021.7763955909919	8.497110347802627E-4	-9.951671552704568E-4	1.7141443009643225	1.4664954064794933	2.72222400156964	1.1688712377758765	7.780867531312433	10.974733369319807	0.8118016502314384	0.9517441860465117
ID261168	261168	3	0.9949524402618408	28.11497193147914	28.76963587722171	0.0	98.0	98	1.5298888926792136	1		25841.71317829456	25912.0	18048.0	33456.0	2.0001486E7	2737.05913468455	-0.9810803934612958	-979.1734139826841	0.0026471425085777354	-0.006626368588656109	1.5634515331933685	1.531159173591667	-0.7709807707795857	1.0210901388690719	7.353086176506004	10.48825663167251	0.8399876661133512	0.9680851063829786
ID247351	247351	3	0.9703764915466309	23.228131941120985	33.62421447283236	0.0	42.0	42	1.5194695508386808	1		25456.22935779815	25464.0	18751.0	33731.0	1.9423103E7	2554.321293190869	-0.9809921172951773	-1028.680059955059	-0.0021963993868163545	0.004263403188365936	1.5689413124918978	1.4948561269131246	2.3253042490930023	1.0495600775519174	7.253270527051174	10.467825448815114	0.8318227528642482	0.9676601141407735
ID260407	260407	3	0.9821621775627136	27.309333851048848	29.928254664215263	0.0	95.0	95	1.5079752895229037	1		25764.225033288953	25734.0	17882.0	33807.0	1.9348933E7	2766.7708641349095	-0.980968149930841	-959.9481699897016	-0.007940379355686908	0.011968935278725478	1.5931711637232544	1.4541293596449683	-1.0488354364816883	1.0956185934600988	7.143948625267309	10.07717083546098	0.8840380227407333	0.9734455958549222
ID242998	242998	3	0.9741406440734863	19.012579762669205	30.8673599759416	0.0	24.0	24	1.4908214494581766	1		25631.2332878581	25686.0	18306.0	32295.0	1.8787694E7	2585.994660479216	-0.9811275707667899	-1030.5511441295039	-0.0019330245567643685	-0.017125966881514045	1.5654931786892021	1.4554970138003556	2.441637644827628	1.0755729237819889	6.982342335673763	9.972741061823882	0.8822301917057446	0.9696369636963695
ID265009	265009	3	0.9869756102561951	30.170542981605458	24.06358330493155	0.0	114.0	114	1.4553878753864646	1		26143.30199430201	26386.0	18972.0	31927.0	1.8352598E7	2455.7515922812186	-0.9810881199697249	-1104.5345715412643	0.06866060402665819	0.01124101344224936	1.5422050860446455	1.450726589910549	-0.2055096429544226	1.0630570203719345	6.654376630322173	11.237238054864955	0.6622135750383134	0.9510869565217394
ID260661	260661	3	0.9825885891914368	27.109089213377622	28.908524814486665	0.0	96.0	96	1.5377800547277032	1		25771.786171574913	25820.0	18505.0	34391.0	2.0127765E7	2707.409232631213	-0.9811226892131116	-989.4726690872951	-0.004576480303238414	-0.018107467699835324	1.5905157612468195	1.519223343347551	2.325776856351667	1.0469268841947743	7.429136195138256	10.275805507938196	0.8841306221817307	0.9678018575851393
ID252731	252731	3	0.9916999936103821	25.443833033478267	29.83496977709096	0.0	64.0	64	1.4755201058309075	1		25425.956884561932	25575.0	18003.0	32563.0	1.8281263E7	2565.1481535518574	-0.9809751662128922	-1022.1908531141712	0.05991068504043996	0.007957138800162052	1.5474515924521741	1.4924973575089227	2.171745292212304	1.0368203231092976	6.839748550738291	10.14889797835953	0.8344728793201069	0.9574184963406522
ID260154	260154	3	0.9821322560310364	26.906976129222272	29.71101592937946	0.0	94.0	94	1.5293943431616275	1		25642.064766839383	25647.0	18626.0	34349.0	1.9795674E7	2670.649500263496	-0.9811674969397931	-1000.4633882880161	0.019483556815670173	7.049669857878388E-4	1.5881619789587416	1.5055222487726365	2.602327147515555	1.0548910720206734	7.348333050341487	10.104165112359047	0.9044776232583517	0.9711055276381911
ID267325	267325	3	1.0	29.793735030910636	27.2876920698919	0.0	124.0	124	1.494875356192661	1		26062.82448979591	26220.0	17745.0	33965.0	1.9156176E7	2820.8530664123073	-0.9810784689851204	-958.116856143661	0.014366282567052541	0.005888172192408062	1.6006323456993021	1.4297315033843803	-0.5208904758026416	1.1195335221406082	7.020367344989898	10.370651470907957	0.8202715017274811	0.948619139370585
ID260920	260920	3	0.9739188551902771	27.870192216181895	29.18747916140371	0.0	97.0	97	1.5244400238810134	1		25766.5246753247	25825.0	19061.0	34232.0	1.9840224E7	2606.2638151504875	-0.9811502647041076	-1029.1951635967687	-0.0054031427529536115	-0.005190189770611024	1.5742141169658161	1.494941490266165	-0.9211990582658399	1.0530272436853279	7.30080178869633	10.146444310032383	0.891153813248636	0.9678638941398866
ID264760	264760	3	0.9838729500770569	30.77394506268418	23.67503093449204	0.0	113.0	113	1.514482764986601	1		26215.125164690384	26383.0	18100.0	32811.0	1.989728E7	2699.9923592947093	-0.9809934397772735	-1002.2636349909403	-0.015943400818573362	0.0059146457042499895	1.5760221877875233	1.4671143269714564	1.8405719162661691	1.074232702124097	7.205739265406016	10.439645669265646	0.8308390305126515	0.9576753000631711
ID237885	237885	3	0.9667311906814575	13.619617608108113	27.073514381290686	0.0	3.0	3	1.5358110653737855	1		26004.64578005116	26006.0	19347.0	34229.0	2.0335633E7	2519.017866171459	-0.9810423936426986	-1068.4494112194482	-0.003377592378592167	-0.003948303664081193	1.6531027697948286	1.4458123830416802	2.5593156266988797	1.1433729501728667	7.410123690480194	11.166761880560081	0.7467595934906376	0.9477203647416416
ID242753	242753	3	0.9749917984008789	18.767912895095943	30.614099776717534	0.0	23.0	23	1.5114827961808874	1		25684.219123505984	25748.0	18210.0	32407.0	1.9340217E7	2558.3414452709885	-0.9810874756699164	-1041.5882871155156	-0.01554494130057242	0.013636638464748106	1.5571289430336634	1.4961228987659556	-0.3478252056782018	1.0407760915350117	7.177220508418919	10.459675973240557	0.824384260966705	0.9630102040816324
ID264519	264519	3	0.9954475164413452	30.655847169319646	23.99893775169771	0.0	112.0	112	1.5004315939372317	1		26204.176549865235	26439.0	18101.0	32862.0	1.9443499E7	2740.8387143585837	-0.9810877374658648	-991.9308374611705	0.0235745398253308	-0.0013880896502919	1.5736614831385518	1.4834529452713832	-0.7099132582877687	1.0608098410904876	7.072651732799572	10.232291088612207	0.8488801229372477	0.9599999999999997
ID259655	259655	3	0.9853504300117493	27.299419575400268	31.07345334928047	0.0	92.0	92	1.5219568164596928	1		25533.782437745733	25641.0	18283.0	34264.0	1.9482276E7	2711.2452974308226	-0.9810865661103831	-977.0421073629899	0.015774417839553356	-0.008406082006527172	1.609092787538032	1.4800023585319022	-1.017227133873344	1.0872231238429795	7.277036157873752	10.387048400580312	0.8475788015988102	0.9497518610421836
ID259397	259397	3	0.9837051630020142	26.778881485541316	31.070847823272988	0.0	91.0	91	1.516978207056278	1		25494.282321899726	25521.0	18100.0	34064.0	1.9324666E7	2735.1706187819864	-0.9811308571754295	-969.3109679400098	0.015094807411511904	0.004915674618198019	1.5728521792886376	1.5030596125100788	-0.6950238399956514	1.0464336651704762	7.2295048962285895	10.424493204867845	0.8360043150141819	0.9584120982986767
ID259909	259909	3	0.9918041825294495	27.799346257791115	31.197995638721526	0.0	93.0	93	1.5049623488715658	1		25540.104417670675	25610.0	18179.0	33176.0	1.9078458E7	2720.8604955541778	-0.9810962599939681	-974.3394198915112	-2.673802053770401E-4	-0.00948856706732078	1.5301121771286734	1.514787764616987	0.20676094590559213	1.0101165409898603	7.1154298682802155	10.054768577333547	0.884436888485239	0.9752442996742672
ID270156	270156	3	0.9779030084609985	30.80858289966691	28.103177703722736	0.0	136.0	136	1.5675007134522898	1		26005.61500615004	25970.0	19145.0	34370.0	2.1142565E7	2611.497031764998	-0.9810353872557566	-1030.2634249085766	0.03412605787814015	-0.009389624924193832	1.7676755964623416	1.4296246399478472	-0.5359873830490286	1.2364613389195829	7.719076891173726	12.218649804188447	0.6497238296810014	0.9082774049217003
ID252234	252234	3	0.9879923462867737	25.81524984010911	28.838333266915342	0.0	62.0	62	1.5089782662147828	1		25519.227393617024	25556.0	17798.0	33205.0	1.9190459E7	2693.828735674324	-0.9810645736317612	-981.6350145894357	0.013011948365744356	0.012098881724230525	1.6446342979549884	1.4073848241168891	-1.0021660478148828	1.1685746995225483	7.153454877596337	10.324510674278017	0.843309030300901	0.9641255605381162
ID237641	237641	3	0.9936903119087219	13.833655482038845	27.168901465026202	0.0	2.0	2	1.5737620716941976	1		26060.21760391196	25982.0	19468.0	36054.0	2.1317258E7	2683.616729458996	-0.9809773637404914	-1001.5573566323724	0.002634095247767644	0.0022823302446535686	1.7214274331072443	1.4506122097590395	-0.3771948125374536	1.186690296363347	7.780867531312433	10.82008008168934	0.8351739416364344	0.9595545134818291
ID242510	242510	3	0.9681240320205688	18.562991114739315	30.33457483523942	0.0	22.0	22	1.5069716452922388	1		25723.864000000034	25748.0	18781.0	33080.0	1.9292898E7	2524.5218051405654	-0.9810892581569981	-1057.2727259631902	0.005350282325930571	0.004845909968851577	1.600913182148542	1.4247597352861217	2.5858984888951215	1.1236373000301312	7.134442372938279	10.185766365029025	0.8641367548991157	0.9634146341463415
ID252494	252494	3	1.0	25.740546595839774	30.547073414147526	0.0	63.0	63	1.5189716089767635	1		25401.659685863855	25487.0	16494.0	32882.0	1.9406868E7	2903.8857050678494	-0.9810688775061903	-906.6417277286151	-0.0019488377236685764	-0.007243238025889182	1.5926344424802454	1.4564731881126782	-0.2848201540665411	1.0934869625331085	7.248517400886656	11.034162569648494	0.7481355521102552	0.9573132454488387
ID251981	251981	3	0.9967820048332214	25.73744426992961	28.881371303782107	0.0	61.0	61	1.4994229003146953	1		25536.942126514143	25635.0	17837.0	33171.0	1.8973948E7	2696.538820386921	-0.9810954561236177	-982.9632292288059	-0.004492836554755818	-0.008337597999218854	1.5933943566814133	1.417837720436559	-1.007348128848012	1.1238199786297118	7.063145480470538	10.024858829778486	0.8831845932738168	0.9680781758957656
ID247116	247116	3	0.9663966298103333	23.814661541525886	34.633470190580766	0.0	41.0	41	1.4867564890650475	1		25355.81036834924	25354.0	18312.0	32815.0	1.8585809E7	2582.160701064491	-0.98098758531323	-1013.3289648345554	-0.011564797800979628	-0.007467648520201547	1.5309977188253108	1.469465320725436	-0.3843382326752216	1.0418740049404487	6.944317326357643	9.85532921195967	0.8984566957828208	0.9656311962987448
ID259148	259148	3	0.9834170937538147	26.326707622416084	31.167323850570785	0.0	90.0	90	1.5239437061000316	1		25490.443285528025	25561.0	17920.0	33704.0	1.955117E7	2693.4558399922103	-0.9810793154374196	-981.4423588470241	0.0065605643940309915	-0.0037513710162692185	1.5600338896638193	1.5042261965966146	-0.8196621339459252	1.0371005990943865	7.296048662531813	10.526230420264984	0.827469206531751	0.9587757651467828
ID251730	251730	3	0.9842976927757263	25.361991547147618	29.094804288751217	0.0	60.0	60	1.4806381236465898	1		25533.419087136965	25708.0	17856.0	32972.0	1.8460662E7	2684.7091471906474	-0.981086881015485	-986.7020722526886	-0.018142006958556167	0.0041902110669986906	1.5949400279966783	1.4120895827162623	-0.9781554817106557	1.1294892671955623	6.887279812383445	9.66472083496516	0.9265715552341135	0.9817073170731703
ID237402	237402	3	0.9805838465690613	13.249304844328396	27.158783088855746	0.0	1.0	1	1.4698697034697894	1		25993.374825174826	26267.0	18890.0	32546.0	1.8585263E7	2533.499865402167	-0.981051132901186	-1062.3807022931403	0.004876737917752829	0.012052200195395152	1.5139421208944097	1.4284261251958914	-1.065997985072484	1.0598672862321044	6.787464162928618	10.053367759121905	0.843906388015686	0.9526350900600398
ID242009	242009	3	0.9776057600975037	17.891230753681032	30.026595037096957	0.0	20.0	20	1.514482764986601	1		25775.617918313557	25805.0	18264.0	32339.0	1.9563694E7	2563.878025429979	-0.9810577172312349	-1041.3673663273394	0.016201389409653853	0.0022322948847688906	1.5804949678425673	1.4777884974936948	-0.39420348581565273	1.0695001148831926	7.205739265406017	10.14254918037235	0.880225940058473	0.976175144880876
ID269919	269919	3	0.9817108511924744	30.110182687897847	28.725943453020047	0.0	135.0	135	1.5890695402824344	1		25982.447904191635	25929.0	21337.0	34325.0	2.1695344E7	2563.67126930871	-0.9810402034595626	-1048.8197510610305	0.0455702976232578	1.4479813798174806E-4	1.7512491302344668	1.4472527816896623	2.637765613926488	1.21005062307767	7.932967568576936	14.221504992238083	0.4928950159329514	0.8821353065539116
ID251487	251487	3	0.9935658574104309	25.0806354253193	29.10186429162231	0.0	59.0	59	1.4785930423892573	1		25537.17980636239	25709.0	17647.0	32554.0	1.8463381E7	2624.0523329947628	-0.9810201753211371	-1006.0421586955623	-0.0038903640722309576	-0.0023355503165000267	1.5508024615849199	1.4229601119241886	-0.9993140655075082	1.0898425392176716	6.868267307725391	10.33801689151545	0.8075744650187267	0.9438275636838671
ID264281	264281	3	0.9957994818687439	30.53564608997362	24.391186975733714	0.0	111.0	111	1.4948753561926613	1		26182.882749326138	26298.0	17615.0	33286.0	1.9427699E7	2782.660569892126	-0.9810730512436715	-975.4566246618065	-0.005749993830829249	0.012859771375139963	1.5482541243805619	1.4575340649201507	-1.0041601436224297	1.0622421538157196	7.0203673449899	9.948802420193148	0.891308584628788	0.97556142668428
ID242269	242269	3	0.9795395731925964	18.237342659606192	30.189283950846544	0.0	21.0	21	1.5084768612279504	1		25729.93492695883	25769.0	18373.0	32992.0	1.9374641E7	2545.1405872351693	-0.981074193033179	-1048.1039373003355	-0.00882925059445863	-0.008514137731598172	1.5881432490910568	1.4680805414218108	-0.7085717165479641	1.081782098653094	7.148701751431824	10.045078998990745	0.8902876096702511	0.9753566796368355
ID258913	258913	3	1.0	26.004774201895856	31.12907062635991	0.0	89.0	89	1.5529550783007569	1		25503.140175219032	25471.0	15927.0	36056.0	2.0377009E7	3154.4887320733	-0.9810481256591171	-837.0141836259565	-0.004161352976412829	-0.004912883270166978	1.5802735433344945	1.5372894083207376	-1.3357928389504827	1.0279609908070015	7.576483106238248	10.500593481380049	0.8634751272351432	0.9737324373854614
ID246880	246880	3	0.9728943109512329	23.51611810983501	34.59386710836869	0.0	40.0	40	1.4984135276655928	1		25376.221024258764	25396.0	18182.0	32464.0	1.8829156E7	2576.938032199765	-0.981038271388593	-1018.9690484525383	1.821930231012376E-4	0.00467515646084238	1.532159505369752	1.4707606932207982	-0.6347832646428868	1.0417462966150512	7.053639228141512	10.087298674698092	0.8711106974704262	0.973114754098361
ID241767	241767	3	0.980862557888031	17.66286619295665	29.82724600756147	0.0	19.0	19	1.5084768612279498	1		25793.07029177721	25817.0	18319.0	32571.0	1.9447975E7	2560.793559896442	-0.9811725404131936	-1049.8134430274183	0.015086110300597862	0.0012542492584408879	1.5909701960164424	1.467531396999822	2.8242710113526446	1.0841132252904264	7.148701751431819	10.220241978395805	0.8600321481000598	0.9647209749839644
ID237158	237158	3	0.993714451789856	13.847727944091657	27.238100901309462	0.0	0.0	0	1.5862106422423103	1		26047.250900360134	26003.0	19801.0	35983.0	2.169736E7	2738.27587190832	-0.9810548010469552	-985.164574012134	0.003681001500373744	-0.00331760737977639	1.698308163239864	1.4927092204277712	-0.3897730594918726	1.1377354276361833	7.904448811589844	11.932715321108452	0.6975942557800979	0.9384875846501128
ID258411	258411	3	1.0	25.405477250101935	31.83872009361712	0.0	87.0	87	1.4958871162788396	1		25342.656292286876	25465.0	17431.0	33380.0	1.8728223E7	2758.333002897885	-0.9810842085699816	-953.0533279013334	-0.004548588720776699	-5.19958394053805E-4	1.587720908967532	1.413138060452426	-0.39970091226291316	1.1235426696095157	7.029873597318927	10.187821646865338	0.8511276774804468	0.9711096520026266
ID258664	258664	3	1.0	25.82571897561642	31.39426666631052	0.0	88.0	88	1.5169782070562783	1		25403.227631578975	25538.0	17332.0	33661.0	1.9306453E7	2839.2035067706374	-0.9810430271914501	-926.064936694276	0.006037329569376613	8.004008290866051E-4	1.5867719774923734	1.4648930616811928	-0.19250656307591382	1.083199872399768	7.229504896228592	10.146665902511174	0.8824125961081761	0.9731285988483688
ID246383	246383	3	0.9807884097099304	23.00750111542154	34.23257742237339	0.0	38.0	38	1.4903139357585489	1		25434.844686648546	25504.0	18264.0	32344.0	1.8669176E7	2606.0682926261193	-0.9810855716043048	-1012.4811838639631	-0.004860766022498711	0.0028242491813320605	1.5354434523979021	1.4880920360911865	-0.5344035122739391	1.0318202202271676	6.977589209509252	10.05273450433918	0.8676545249055843	0.9780146568954031
ID246638	246638	3	0.9713024497032166	23.318414314838968	34.47142262552684	0.0	39.0	39	1.4760327061958007	1		25419.024965325938	25494.0	18240.0	31824.0	1.8327117E7	2597.252731132623	-0.9810712072294957	-1014.5005460825397	0.004779714017146548	-0.005183040153844234	1.5169777074850648	1.4643993501389676	-0.4883534512121047	1.0359043845117164	6.844501676902813	10.096515702525027	0.8437400185457167	0.9574468085106387
ID267114	267114	3	0.9555032253265381	29.64582548200732	27.593185794863395	0.0	123.0	123	1.5184735038284378	1		25998.54007884362	26010.0	19871.0	33763.0	1.9784889E7	2437.5828944143773	-0.9811410703004186	-1109.7725471732663	0.0045368564882292345	0.005263370992813359	1.6233061506126072	1.4411530395573182	2.506463494591985	1.1263940095572649	7.243764274722138	10.180273743332258	0.8783250333307258	0.9651678277390755
ID258156	258156	3	1.0	25.71145585235614	32.41072600048385	0.0	86.0	86	1.5514930145104666	1		25334.862893081783	25284.0	17517.0	33653.0	2.0141216E7	2867.94619420687	-0.9810351493950745	-913.929502084689	-0.015320341382183668	-0.005090176149012305	1.61733759090705	1.4947044501727744	-0.6508268738885143	1.0820450763494418	7.562223727744696	11.475653940751734	0.7216132507014812	0.9648271679805942
ID264043	264043	3	0.9949731826782227	30.30041199483223	24.738682607953677	0.0	110.0	110	1.5019433641886613	1		26125.435656836486	26320.0	17908.0	33096.0	1.9489575E7	2757.058969315659	-0.9810149973570038	-979.2925861967868	-0.017020616304568453	-0.0067736365456438795	1.5580899027099147	1.4909068539783066	-1.168976960518533	1.0450618685884623	7.086911111293117	9.927564744202076	0.903610759406912	0.978988837820092
ID241522	241522	3	0.9743289947509766	17.296916548402564	29.52215294532297	0.0	18.0	18	1.5014396099017469	1		25845.50335570471	25939.0	18598.0	32353.0	1.92549E7	2535.904098031067	-0.9811157421736016	-1059.0159173636016	0.008722066874703232	-0.007891806310821923	1.5521616754187528	1.4928262769341547	-0.5752490803246344	1.0397470217408393	7.082157985128603	9.916243034833787	0.9050678750158717	0.9713168187744461
ID263549	263549	3	0.9954245686531067	29.525991343900987	25.007988100465766	0.0	108.0	108	1.4999273319186424	1		26050.567967698502	26202.0	17720.0	32504.0	1.9355572E7	2758.5267158281263	-0.9810831557001942	-979.5511702299136	0.00608812134629115	-0.009095980558948972	1.5313171782396005	1.487776091540476	-1.125482564683237	1.029265886813681	7.0678986066350555	10.39215388785681	0.8224112382354112	0.9674690956408589
ID257913	257913	3	0.910641610622406	25.786427071880983	32.578623556099096	0.0	85.0	85	1.5039566939989097	1		25277.48796791445	25259.0	19995.0	32340.0	1.8907561E7	2333.552600395127	-0.9810791495828856	-1123.336077070581	-0.004145146417150065	-0.013971534440376542	1.6045628082352346	1.415131134271318	-0.4076526567322275	1.1338615689926568	7.10592361595118	12.02648390536254	0.6173807016420064	0.9546615581098338
ID257656	257656	3	0.9033353328704834	25.359519681126773	32.160594409286	0.0	84.0	84	1.0466079223250835	1		26884.461538461528	26130.0	21159.0	35608.0	9785944.0	3644.3378923266387	-0.9795288718819319	-705.9731218038377	-0.025310509730198542	-0.002850799667344162	1.1049232436087042	1.0232146861325269	0.11058630930705826	1.079854754416215	3.441263343109475	8.338092792547306	0.6220056425240895	0.9061326658322912
ID256382	256382	3	0.9755715727806091	23.87930964790431	33.891404711920906	0.0	79.0	79	1.0393548347841481	1		26774.13966480446	25418.0	20153.0	40390.0	9585142.0	4800.852860453237	-0.9795811628500297	-535.1019630742202	4.920236396426611E-4	2.5022093251666187E-4	1.1213341147786933	0.9757375062694504	-0.6625003105328798	1.1492169846641482	3.3937320814643104	7.5146319010633125	0.7552174118815382	0.9260700389105063
ID246141	246141	3	0.9742518663406372	22.709202106201612	33.96816970164135	0.0	37.0	37	1.496392739790415	1		25449.781081081084	25518.0	18309.0	32300.0	1.8832838E7	2573.1509404938665	-0.9810241228147073	-1022.6490274235603	-0.0037674091067739527	-0.0011722643543018308	1.5426161911876335	1.465610693919246	-0.4528416927867947	1.0525415770967557	7.034626723483437	10.342725733541945	0.8263821065820405	0.9579288025889964
ID256893	256893	3	0.9685339331626892	24.18374250225751	33.97857285135724	0.0	81.0	81	1.0415360645385812	1		26472.077994428975	25517.0	20044.0	37658.0	9503476.0	4365.9882816453055	-0.9797432189615024	-586.5125321877961	0.003038456468375968	-0.0023157787343601843	1.1137784292592086	1.0068411570402611	-0.6475330481794261	1.1062106683573636	3.4079914599578545	6.910282510973168	0.8968436883672973	0.9741847826086961
ID256636	256636	3	0.9582936763763428	23.77995850807191	34.140243969036504	0.0	80.0	80	1.3052206313678185	1		25881.201067615668	25277.0	19887.0	38746.0	1.4545235E7	3786.032694729452	-0.9805637306558236	-689.7520167435911	0.04700513189093061	0.06125028178677552	1.4062797025450413	1.2424345306738853	1.682018374947947	1.1318742902149443	5.352020061244832	13.099211417889904	0.39195597882136185	0.790175438596491
ID266628	266628	3	0.9003077149391174	30.227436337591463	25.626982929724548	0.0	121.0	121	1.0053168596819353	1		28210.7142857143	27255.0	22368.0	36610.0	9478800.0	3608.9547660227463	-0.9790002543973902	-728.8386759518721	-0.004104161398050884	0.01619551037348451	1.0620846444102734	1.0337937055499933	-0.08891960448639114	1.027366135727465	3.1750882778965788	6.628802531687411	0.908020189462317	0.9766081871345029
ID257409	257409	3	0.9663577079772949	25.491638200945008	32.43428044732732	0.0	83.0	83	1.1212830228167907	1		26042.98313253012	25474.0	20751.0	34500.0	1.0807838E7	3564.756477132862	-0.9803639996168665	-729.4998074110712	0.007417174190777993	3.8672136400910495E-4	1.1658602481767342	1.0969359428035574	1.1192876923956274	1.0628334825067538	3.9498478427126646	8.876531014018244	0.6299465188573696	0.927455357142857
ID241291	241291	3	0.9791800379753113	17.055364238814608	29.395581037540364	0.0	17.0	17	1.5054649243902907	1		25878.03200000001	25918.0	18535.0	32311.0	1.9408524E7	2513.061997334313	-0.9811021342398979	-1069.2013519336097	-0.0027204714583908005	0.008436412925438152	1.5803816897369614	1.4572124017281012	-0.658468130490164	1.084523908705961	7.120182994444729	10.448220057840972	0.8196272661911653	0.9547482472912685
ID245902	245902	3	0.9753355383872986	22.374705121853765	33.71985036084057	0.0	36.0	36	1.5124834469334474	1		25497.631788079492	25493.0	18295.0	32346.0	1.9250712E7	2555.7219143516877	-0.981100312984888	-1035.797947329894	0.0015985556586369297	-0.0025205923209539525	1.5705920311101165	1.4715096495303082	-0.4621855974315294	1.0673338306761593	7.18672676074795	10.304394068731922	0.850542617565257	0.9649010848755587
ID263819	263819	3	0.996843159198761	30.06245958495784	24.9996027910808	0.0	109.0	109	1.4933564307983547	1		26094.603799185854	26228.0	17223.0	33078.0	1.9231723E7	2805.8274113667176	-0.9811117901155838	-966.156419737491	-0.012329374551659401	-0.0035885168680128516	1.5800195773276695	1.4491194910215934	-1.0144743274605807	1.0903307747339694	7.006107966496346	9.958209089952094	0.8878185360532748	0.967826657912016
ID250519	250519	3	1.0	25.39997644901296	30.805742481357434	0.0	55.0	55	1.5529550783007564	1		25480.492462311573	25411.0	16576.0	33532.0	2.0282472E7	2923.134341087276	-0.9810557463342643	-902.82842378546	0.001966961325884984	0.002088140721665253	1.652279622613553	1.4874838881080579	-0.20865125122680522	1.1107882484126266	7.576483106238244	10.752510235657434	0.8234889840739017	0.9544910179640719
ID263312	263312	3	0.9954219460487366	29.332818242513707	25.308361078265943	0.0	107.0	107	1.483190509826002	1		26036.942228335665	26233.0	18025.0	32698.0	1.8928857E7	2709.302658892927	-0.9811253330939357	-999.0969780393766	-0.0030927808942346926	-0.0013948398395240065	1.5152791046565455	1.4805631801316632	-0.8648855762907569	1.023447783242722	6.911045443206029	10.137247862561393	0.8451104693561661	0.9610046265697293
ID241044	241044	3	0.9865597486495972	16.806667065456864	29.178033122781912	0.0	16.0	16	1.5094795046495386	1		25926.58964143427	25974.0	18529.0	33156.0	1.9522722E7	2573.283752628436	-0.9810733760971967	-1044.5182911825918	-0.0015299662281090714	-0.007756487995721014	1.5662841530140557	1.4697782201958796	-0.5317524968665339	1.0656602006289864	7.158208003760851	10.269270666018253	0.8529723960015898	0.9734970911441496
ID256148	256148	3	0.9450428485870361	24.200477964558253	32.35143253447869	0.0	78.0	78	1.0291146359424515	1		26952.254285714305	25729.0	20428.0	39498.0	9433289.0	4535.015660205085	-0.9794229381203132	-565.7612615307172	0.008405760789452557	0.002774977261241712	1.1274704658482095	0.9837897495201334	-1.1214446952478432	1.1460481941371718	3.327188315161089	7.218723887563752	0.8023546705059299	0.9459459459459464
ID255897	255897	3	0.9952406287193298	24.762466906234874	31.738445602796315	0.0	77.0	77	1.5348256234594446	1		25454.811053984587	25322.0	19320.0	34727.0	1.9803843E7	3021.654999063499	-0.9810560287932545	-872.5248054863154	0.0489359142645069	0.005321390956388781	1.5894904820574134	1.4578657917717257	1.5212025128538664	1.0902858761269965	7.400617438151161	13.468869254502986	0.5126436053964538	0.9273377010125075
ID240802	240802	3	0.9823289513587952	16.561087488773424	28.802413702909327	0.0	15.0	15	1.5009356865413872	1		25979.8487282463	26130.0	18521.0	32898.0	1.9406947E7	2555.517616205701	-0.9810154547682464	-1050.6628721118032	-4.5097640381488194E-4	0.007473202819181776	1.561012164779893	1.4815822241364565	-0.497229196612397	1.0536115642786767	7.077404858964086	10.283837799835126	0.840956375741407	0.9637540453074432
ID266406	266406	3	0.9926733374595642	30.534161122050534	24.94176141191177	0.0	120.0	120	1.4739812351471513	1		26164.150208623087	26412.0	17982.0	33193.0	1.8812024E7	2578.919589208032	-0.9810735097329906	-1051.793038404188	-0.0019811077441814944	0.020587609959077817	1.554737939072194	1.420549363952389	-0.6049821206351506	1.094462451305777	6.825489172244749	10.405249470544051	0.7922069568838362	0.9528865295288649
ID240544	240544	3	0.977772057056427	16.52024730356839	28.414744714791293	0.0	14.0	14	1.4979085862771466	1		26033.499325236142	26110.0	18319.0	33407.0	1.9290823E7	2613.0592600022164	-0.9810001594699579	-1028.8034385807778	0.0020026506539936105	-0.004006270450374575	1.5965506921552284	1.4632603250408278	-0.8982975477201045	1.091091355949039	7.048886101976991	10.249260897444868	0.8432284685562125	0.9629870129870128
ID245668	245668	3	0.9739779233932495	22.060430737873638	33.412642224017645	0.0	35.0	35	1.489298389517443	1		25548.112925170066	25585.0	18379.0	32278.0	1.8777863E7	2553.6834484339397	-0.9811075163783046	-1039.0807751144528	0.008046079250875643	-0.0037056674471440056	1.5369199952646928	1.47144888363156	2.6377570693186607	1.0444943160183378	6.968082957180226	10.296244369081508	0.8259723200429018	0.9708609271523178
ID240297	240297	3	0.9758867621421814	16.056196819825264	28.49296639145791	0.0	13.0	13	1.5044596054638935	1		26019.690348525466	26120.0	18458.0	33246.0	1.9410689E7	2594.352678304071	-0.9810658372442727	-1039.3340424419553	-0.004650196162994972	-3.678283313999636E-4	1.5523008790997173	1.4629500986683368	-0.5889620331825589	1.0610757540620919	7.110676742115693	10.423758685788	0.8223791712508683	0.9602053915275993
ID250286	250286	3	0.9961850047111511	25.067489731156694	30.281710395008634	0.0	54.0	54	1.5524678766955748	1		25467.54010025064	25458.0	18524.0	32834.0	2.0323097E7	2766.388255505132	-0.9810238714907736	-951.8660224705527	0.008776951276471375	-8.718930476599636E-4	1.6885790655185746	1.4373438250724402	0.19725203270882918	1.1747913311092928	7.5717299800737345	11.165514293049107	0.7632160913336142	0.9648697758933982
ID263083	263083	3	0.989450991153717	29.125728500151194	25.63340930540439	0.0	106.0	106	1.4943692192706897	1		26016.05802968964	26175.0	17926.0	32697.0	1.9277899E7	2715.0921527600785	-0.9810539577856952	-992.3418500930467	0.004863606456896847	0.008719785728825947	1.5475014786580978	1.4927461978461884	-0.9460152466285736	1.0366809045575953	7.015614218825379	10.118811948231224	0.8610264917171535	0.9528728211749518
ID266167	266167	3	0.9954203963279724	30.57275374516238	24.30501070932262	0.0	119.0	119	1.4837004601624828	1		26210.300411522625	26425.0	18214.0	33032.0	1.9107309E7	2581.8617577781542	-0.9811230146876532	-1055.260871099968	0.008196165318431462	0.005228656132326193	1.5892132601474822	1.4033589660745969	-1.0265857129644897	1.1324353202322477	6.915798569370552	10.102773657717037	0.851473141127802	0.9687083888149131
ID250038	250038	3	1.0	24.762470851830898	30.13468187578039	0.0	53.0	53	1.4943692192706897	1		25454.80491132332	25574.0	18133.0	33098.0	1.8658372E7	2743.8889146288043	-0.9811693262013194	-966.7436894597968	-0.003106734527318398	-0.0020580109394744747	1.5471133846990222	1.4570912747842895	0.505835422919891	1.0617820664172597	7.01561421882538	10.21133381288806	0.8454941679151052	0.9634464751958225
ID245429	245429	3	0.9709532260894775	21.688090791221796	33.11777154663885	0.0	34.0	34	1.4852292606300532	1		25571.563013698647	25643.0	18672.0	31822.0	1.8667241E7	2563.7469486013592	-0.9811217169370979	-1036.746334712388	-0.019416741250578424	-0.036189082564195306	1.5259826555864522	1.5021679536746375	1.4855680238142903	1.0158535547596783	6.930057947864097	9.872975264937077	0.8934096358005774	0.9745989304812834
ID240056	240056	3	0.9767886400222778	15.777700719830378	28.35204862137403	0.0	12.0	12	1.4984135276655917	1		25994.183288409695	26052.0	18340.0	33578.0	1.9287684E7	2592.767718885133	-0.9811232308700353	-1042.1697336197765	-0.02070366530824246	-0.037354589536969546	1.5687956232664944	1.501644880278063	2.1725414367665383	1.0447181246847104	7.053639228141502	10.34688646563737	0.8279492931931967	0.9693011103853691
ID245186	245186	3	0.9792284965515137	21.48222380521698	32.89583707709772	0.0	33.0	33	1.4847198353841882	1		25598.773351648375	25712.0	18141.0	32193.0	1.8635907E7	2586.675744122389	-0.9811186472504603	-1028.4793689575802	-0.011705147905269341	-0.00814800679579796	1.5317275791057867	1.4672368610384563	2.1249303517476523	1.0439538562449189	6.925304821699582	9.976737821655021	0.8743224678927694	0.9693945442448441
ID262598	262598	3	0.9929355382919312	30.24008991130743	27.212093850722784	0.0	104.0	104	1.5104814825259876	1		26012.94848084546	26012.0	17450.0	34853.0	1.9691802E7	2783.0418365063033	-0.9811254372345942	-971.7341761857117	-5.804937424363914E-4	0.015134467966024526	1.701604373006279	1.3584396963173517	2.337464694203417	1.25261679088091	7.167714256089884	10.546366803824172	0.8098131105684115	0.9592875318066157
ID239808	239808	3	0.9821756482124329	15.64814882411469	27.95689431819031	0.0	11.0	11	1.4837004601624824	1		26019.545329670334	26141.0	18308.0	33453.0	1.8942229E7	2604.5207778253484	-0.9810794031652293	-1036.0272989480154	0.016718398553422505	0.006535808347513326	1.5784739252223687	1.4317889589850876	2.6429890641647944	1.1024487340238032	6.9157985693705495	10.063618410737599	0.8581118069135419	0.9667774086378741
ID249792	249792	3	0.9949970841407776	25.461364667573537	30.603338722662226	0.0	52.0	52	1.5184735038284374	1		25550.72236842104	25404.0	18543.0	34781.0	1.9418549E7	2787.550709800597	-0.9811225800389285	-952.7764967913888	0.015806098594243586	-0.005197233692651056	1.5516374133866981	1.4272023806520384	-0.4271243799074662	1.0871880781741758	7.243764274722134	14.151661763198994	0.45452658833937787	0.9304029304029299
ID262848	262848	3	1.0	29.634780415975285	26.578271112981454	0.0	105.0	105	1.4553878753864653	1		26004.16642958746	26138.0	16218.0	32784.0	1.8280929E7	2829.7305911871676	-0.9811038276490126	-954.2649473457001	-0.002960725485815761	-0.0038258847132650303	1.58619481133143	1.3530378094588145	2.424820857927429	1.1723211282365222	6.6543766303221785	10.093013307363416	0.8208722041589163	0.9497964721845319
ID239566	239566	3	0.9783726930618286	15.286066625547148	27.884938329122576	0.0	10.0	10	1.5054649243902907	1		26012.85239361702	26152.0	18445.0	32671.0	1.9561665E7	2551.831123600547	-0.9810324208875616	-1054.477938896411	0.0030115558927345937	-0.0032707819799571406	1.5565878155457804	1.4742970406829234	-0.5441922362950046	1.0558169572291471	7.120182994444729	10.181000870034977	0.8632171704311314	0.9645846748229235
ID254674	254674	3	0.996848464012146	25.100792725384384	30.636102543244732	0.0	72.0	72	1.5004315939372308	1		25543.92866756393	25401.0	18719.0	35235.0	1.8979139E7	3261.5449705063515	-0.9810295256001794	-810.0245922598978	-0.021086372601375872	-0.010595650339001407	1.6052128591895323	1.4058473702161551	0.06384244301329557	1.141811617105151	7.072651732799565	12.667372266374477	0.5538843189224897	0.9078706528370959
ID262357	262357	3	0.9968576431274414	29.952161480540607	27.372036252441433	0.0	103.0	103	1.4662626558155456	1		26007.934173669466	26165.0	16604.0	34059.0	1.8569665E7	2803.776760601768	-0.9809116355600833	-953.352674624492	-0.0069888638987062185	0.0036684416977977013	1.5977715861448538	1.3572264420791222	2.398231443418746	1.1772328747863494	6.7541922797770075	10.088218537370562	0.8339774748930205	0.9673247106875427
ID239318	239318	3	0.9838675260543823	15.251009607144987	27.67484692987253	0.0	9.0	9	1.499422900314695	1		26002.458221024277	26155.0	18449.0	32638.0	1.9293824E7	2568.5026493904147	-0.9810678427739313	-1049.2121789767962	0.009929520144257553	0.001686215812162519	1.5308521759171065	1.4859145762296133	-0.32543989862340095	1.0302423843243524	7.063145480470536	10.16552572442775	0.8589113232097424	0.9593285990961912
ID244952	244952	3	0.9725998640060425	21.18701383519127	32.63226217183914	0.0	32.0	32	1.4903139357585493	1		25666.238419618534	25756.0	18280.0	32353.0	1.8839019E7	2572.9952768677717	-0.9810464423674935	-1032.6474047610163	0.0038764142065743725	-0.0011014384403907032	1.5295105760240613	1.4879396425915306	2.3040121617932496	1.0279385885304642	6.977589209509258	9.83834236307583	0.9058815173476287	0.9812834224598935
ID254424	254424	3	1.0	25.612541123401993	31.287133691331043	0.0	71.0	71	1.4631638232093462	1		25571.728045325766	25353.0	18668.0	35765.0	1.805364E7	3406.039129676302	-0.9809037409125783	-771.2914769687814	0.018829515665000924	-0.026407712046795834	1.5170928145134341	1.404658673630431	0.5304046377017223	1.0800437451415936	6.72567352278991	14.613110093611226	0.3957859139326726	0.8659730722154223
ID265946	265946	3	1.0	30.66524315457699	24.397877475744046	0.0	118.0	118	1.487265216706648	1		26194.236662106676	26422.0	17876.0	33376.0	1.9147987E7	2740.9764678557494	-0.9811084974605528	-992.6153155536146	0.006977232865918782	0.0036136735206273537	1.556147641769841	1.4402510789517735	1.8072722250505209	1.080469693452629	6.949070452522164	10.323409725364591	0.819389227562929	0.9561805101373444
ID239072	239072	3	0.981663703918457	15.169489392888465	27.197551808154376	0.0	8.0	8	1.4780813299522713	1		25989.475795297374	26201.0	17878.0	33150.0	1.8790391E7	2607.950858795569	-0.9810341179063519	-1030.9537360036545	0.00933357934768767	0.012688500945367536	1.5502444185814854	1.4283436252998116	-0.5980922533097548	1.085344164473088	6.863514181560873	10.174571357777642	0.8331518354480206	0.957559681697613
ID262119	262119	3	0.9968202710151672	29.38716364911952	27.58079835405194	0.0	102.0	102	1.4672941456763686	1		25954.79014084506	26027.0	16911.0	33306.0	1.8427901E7	2825.824669559358	-0.9810146375077553	-949.2025558805707	-0.005435858071418149	0.01379015679966497	1.618549582534404	1.3749572297162582	-0.8179113952190273	1.1771635855672504	6.763698532106037	10.748093289069086	0.7357516617995108	0.9524765729585004
ID265711	265711	3	0.9947462677955627	30.456908366498403	23.950927385510074	0.0	117.0	117	1.4621294195288268	1		26226.456214689264	26534.0	17978.0	32559.0	1.8568331E7	2612.9108107105253	-0.9810075841365173	-1036.9007181366771	-0.014228560998356442	0.002164263207624681	1.5428525947045861	1.4172763941854594	-1.0284785479720344	1.08860388914563	6.716167270460884	10.174040264818851	0.8153507290764842	0.9553752535496961
ID248563	248563	3	1.0	25.092707742327885	31.528961913719083	0.0	47.0	47	1.495381321804101	1		25473.504736129908	25452.0	16756.0	33739.0	1.882492E7	2845.477727840931	-0.9810875668405635	-928.8035608850582	-0.0033400091604929264	0.01123036479388766	1.6108395543212395	1.3908583407179287	-0.915434303498879	1.1581621989553312	7.025120471154416	10.575357018904946	0.7893571814871958	0.9584954604409861
ID238836	238836	3	0.9799947142601013	14.290966793718306	27.75031900577591	0.0	7.0	7	1.5109822222985778	1		25944.002649006645	26006.0	18245.0	33138.0	1.9587722E7	2597.3240575522973	-0.9811266433448881	-1038.524532410927	-0.0016947318781298988	0.009320032630642731	1.5832253199641573	1.4554314186553912	-0.571215032617026	1.0878048252021584	7.1724673822544	10.525431963709863	0.81357686288785	0.9716677398583387
ID248820	248820	3	1.0	25.84015356648835	31.803274283601695	0.0	48.0	48	1.5044596054638941	1		25477.53342245989	25519.0	17616.0	33597.0	1.9057195E7	2758.8174115479787	-0.9811318659031047	-960.4236471185409	0.00896172437786505	-0.014278785719561825	1.627406091909374	1.416505008166418	-0.5140494235526192	1.1488883431594465	7.1106767421157	10.810444331947886	0.7645989727745449	0.9402891263356383
ID249083	249083	3	1.0	25.507262968495773	31.46597211663183	0.0	49.0	49	1.4928497788988542	1		25496.56539509536	25617.0	15616.0	32800.0	1.8714479E7	3078.8288121487208	-0.9810438762317031	-857.1661858902122	0.01519447188129086	0.005542269518219232	1.585556841467617	1.438110716780894	0.03708622417057916	1.1025276586609205	7.0013548403318335	9.932143049312083	0.891879170274994	0.9748510919920588
ID268028	268028	3	0.9725053906440735	29.47598662051713	28.244408799745884	0.0	127.0	127	1.4233280991629549	1		26173.423019431993	25945.0	20407.0	35570.0	1.751002E7	2907.154617317467	-0.9808315543875403	-921.361204978966	0.07511350043543162	-0.0020285195212757638	1.4524767780965688	1.3570326479242911	-1.2171285753767171	1.0703329653256821	6.3644359342867105	14.335570889298074	0.389170397413729	0.8426683448709879
ID244729	244729	3	0.9743291735649109	20.96019639153991	32.36735613320083	0.0	31.0	31	1.5174768030293326	1		25659.039525691733	25644.0	19502.0	33069.0	1.9475211E7	2443.551598121816	-0.9810756582945571	-1088.7560883071676	0.007425501911106489	-0.007335818560806884	1.6154119290175162	1.4458532440594487	-0.4738377018883284	1.117272403443939	7.234258022393105	10.574433468114306	0.8129983055670053	0.9554300062774641
ID265464	265464	3	1.0	30.29887614708552	24.135941904369652	0.0	116.0	116	1.5119832043376802	1		26249.72679045091	26347.0	18891.0	33488.0	1.9792294E7	2498.0189988503494	-0.9810333878018217	-1087.0588843019534	-0.025938878925523892	-0.015069152482044568	1.6123907054241449	1.4436330477850146	-1.107490283962482	1.1168978902900966	7.181973634583437	12.6862606303429	0.5607721174602791	0.9385093167701869
ID253949	253949	3	0.968602180480957	25.311625441099988	30.29400858690289	0.0	69.0	69	1.3063792828444176	1		25993.095744680882	25526.0	20266.0	35564.0	1.4660106E7	3206.008042423058	-0.9805479267796166	-817.3843623527911	0.04914605583231318	0.04077081240028648	1.4619288383953233	1.1591910954389266	2.81318304254524	1.2611629300359362	5.3615263135738624	13.06270857990031	0.39484971558002624	0.846846846846846
ID245249	245249	9	0.9960017204284668	61.490163682448085	54.63205906270206	0.0	33.0	33	1.5367958753918651	1		25569.521181001266	25573.0	18420.0	34116.0	1.9918657E7	2737.1056280355324	-0.9811072958984929	-970.2494742283025	-0.006054375502719355	0.004191828118199617	1.593634069243039	1.495190204822557	-0.6724101482617327	1.0658403620509038	7.419629942809224	11.464656273888323	0.7093654501059249	0.9403614457831325
ID268803	268803	9	1.0	58.86226815718506	56.879726059848245	0.0	130.0	130	1.5328528390663911	1		25666.036082474242	25727.0	17662.0	34386.0	1.9916844E7	2906.8509867796015	-0.9810650420639196	-914.954469938936	0.003924965652090933	0.010166919669295227	1.584170123283707	1.5011167306635833	2.0409073244083458	1.0553277376259802	7.381604933493096	10.294175887303116	0.875341448095071	0.9669987546699881
ID286220	286220	9	1.0	57.992325480127874	57.092154429686104	0.0	205.0	205	1.516978207056279	1		25850.53350854138	25934.0	17874.0	34127.0	1.9672256E7	2910.8609581403425	-0.9810356510823889	-918.8082751604795	-0.0024854337402661023	-0.0015594902268943557	1.5998098725779104	1.468916320880594	-0.9440676832686121	1.0891089232495201	7.2295048962285975	10.244678113527579	0.8656090438156894	0.9590163934426231
ID239626	239626	9	0.9916682243347168	61.045375907866294	52.744446747289906	0.0	10.0	10	1.5079752895229044	1		25795.55659121175	25844.0	18043.0	33570.0	1.9372463E7	2782.263152506095	-0.9809345431917873	-954.04642284853	-0.008717918898433749	0.01455413317501466	1.6557876599575172	1.4078652703495051	-1.0167419812537195	1.1760980932120477	7.143948625267316	10.21102028412801	0.8610133969386096	0.9616122840690978
ID303626	303626	9	1.0	58.69357928154665	57.2789442072639	0.0	280.0	280	1.5636351077811863	1		25526.306551297886	25499.0	16375.0	35503.0	2.0650782E7	3147.906412545903	-0.9810135076875023	-837.966030152115	-0.017862645408917546	0.005174993448078727	1.6569581865659633	1.5096919105796132	-0.7240921168258418	1.097547237919431	7.681051881857594	10.547997354942575	0.8675420576281929	0.965929468021518
ID254995	254995	9	0.9774214029312134	61.253819384781735	54.80226979673002	0.0	73.0	73	1.4626467128121359	1		25188.838755304118	25321.0	18477.0	31809.0	1.7808509E7	2629.647790270685	-0.981198173854716	-999.7634529987716	0.006099990923888196	0.0051930383451317275	1.5512050284661878	1.4217099495537313	-1.0238996245695249	1.0910840350755824	6.720920396625394	10.113269360419705	0.8257630893628886	0.948993288590604
ID298519	298519	9	0.9879165291786194	56.35894312097948	56.5487202703271	0.0	258.0	258	1.6061160660417473	1		25550.27262044648	25883.0	18130.0	31493.0	2.1743282E7	2411.3099043885713	-0.9811662911599844	-1104.025923491624	0.025578181695136065	0.02459432092244387	1.9621983160435046	1.347272518738313	-0.2895194459731457	1.456422727215615	8.1040801104995	12.786939119547089	0.6228455911262502	0.9176533907427341
ID307219	307219	9	0.9763781428337097	58.460207280850604	57.1829221781466	0.0	295.0	295	1.5914480321693347	1		25428.17921146952	25377.0	19793.0	34495.0	2.1283386E7	2700.095446017714	-0.9811141781379871	-978.4751617031679	0.012283638017584987	0.003596279845929638	1.6333694924246014	1.571422163194941	0.5619409117689518	1.039421188449902	7.956733199399514	11.040905762859657	0.8202292522038294	0.9527603870233351
ID301084	301084	9	0.977977454662323	57.0629679658243	56.615878886665804	0.0	269.0	269	1.7611310142379193	1		25389.537937743164	25605.0	19071.0	32983.0	2.6100445E7	2176.208800964367	-0.9811366119085346	-1213.6515439923223	-0.01375675725425414	-0.004313153057520577	2.2980003945016274	1.3751532775768989	-0.15802877661177123	1.6710867304558512	9.743908637257476	15.301630540829908	0.5229590028367817	0.8531002913025392
ID278046	278046	9	0.9907948970794678	60.35439015203106	54.92538776284079	0.0	170.0	170	1.4811489527539556	1		25835.73997233747	25795.0	19097.0	32739.0	1.867924E7	2508.9880030259174	-0.980989343157152	-1062.7215388345528	-0.017677960637098353	-0.0014521530442492168	1.5732447040198592	1.3761550787390802	-0.39945733528373073	1.1432175983112056	6.892032938547967	13.14359031152535	0.5013363343171102	0.9130982367758189
ID288287	288287	9	0.987296462059021	58.861157341468946	57.035495690189904	0.0	214.0	214	1.5199673295746678	1		25914.529566360085	25956.0	19248.0	34145.0	1.9720957E7	2623.0186084940874	-0.9811380893796583	-1027.8184444148615	-0.008289217403008167	6.682680624007272E-5	1.5714754586069108	1.4839146393972622	2.4692197772890006	1.0590066415445663	7.258023653215689	10.789939448877746	0.7834120154709275	0.9460966542750929
ID239133	239133	9	0.949133574962616	61.769563351893815	51.7445414626719	0.0	8.0	8	1.5426915333931084	1		25733.11181702673	25728.0	20216.0	33810.0	2.0251959E7	2417.219977061767	-0.9810366976446016	-1101.4820184080606	-0.0071483279009919	0.004053563379461514	1.7161807035354426	1.396501186079275	-0.8926023222842091	1.2289146050449686	7.476667456783412	11.022348426938963	0.7733385469116204	0.955650060753341
ID254493	254493	9	0.9889751076698303	61.44823121161734	54.47290140977107	0.0	71.0	71	1.4974034746167633	1		25249.12634408601	25320.0	17658.0	32732.0	1.878535E7	2711.2013661991787	-0.9810256374763475	-963.0032208081271	0.007734317077076458	0.0016537019780781806	1.5586680783978488	1.507195796110809	-1.173520051079994	1.0341510256463426	7.0441329758124756	10.76894503586226	0.7632926652285507	0.9314896291640479
ID262683	262683	9	0.9946985840797424	58.3612974989531	56.722680956595426	0.0	104.0	104	1.4999273319186412	1		25617.219676549874	25756.0	18029.0	33917.0	1.9007977E7	2675.4054698419736	-0.9810641505533628	-992.1674883299182	-0.00585925985876547	0.014635754904118161	1.6048560340903477	1.4288343923805047	2.311634736981002	1.123192472583602	7.067898606635044	10.096527769981037	0.8712766725437995	0.9655844155844159
ID270885	270885	9	1.0	58.055973047188886	57.50116120093402	0.0	139.0	139	1.8098545963368893	1		25819.554428044295	25649.0	17458.0	39762.0	2.7988397E7	3346.8489613750708	-0.9809180219550897	-793.1438245535472	0.0016323963852893269	-0.016878894431515697	2.3831840462127993	1.3449407383202836	2.0904737678706016	1.7719621231707154	10.290518146176783	16.217098774657643	0.49170065071480806	0.8701768488745988
ID268327	268327	9	0.9946542382240295	58.80446316209546	56.53845090264367	0.0	128.0	128	1.5284047640588854	1		25689.590673575138	25824.0	17774.0	33845.0	1.9832364E7	2817.042583373682	-0.9810628331011126	-944.8776676174701	-0.0020457342866533274	-1.505193676802218E-4	1.5995855750434487	1.5065616454010038	1.8633281716206729	1.0617458501790575	7.3388267980124535	10.244035338595362	0.8788087374879147	0.9619937694704047
ID249385	249385	9	0.9913466572761536	60.71630887166387	54.403365454936605	0.0	50.0	50	1.5578187140051156	1		25474.099875156033	25376.0	19275.0	35928.0	2.0404754E7	2877.9022764007254	-0.9809492922178478	-911.5662614454642	-0.015918616886617196	0.010618692550054012	1.6396100448533344	1.4715330337066463	-0.7609528570672704	1.1142189861163487	7.624014367883406	12.742272575403382	0.5900649090335109	0.9139601139601139
ID285743	285743	9	0.9909253120422363	57.13614151361232	56.98360474951965	0.0	203.0	203	1.6977049882963382	1		25613.863588667362	25863.0	17962.0	32214.0	2.4410012E7	2399.0194666864354	-0.9812338130346244	-1116.5232794643364	0.007904034622041358	0.020194415230143942	2.261228192834101	1.3193405931115059	0.09343753647676722	1.7139078450555871	9.054705343402684	16.11183113671389	0.43832312440228816	0.8109833971902947
ID262184	262184	9	0.9610469341278076	58.166600298837885	56.98986030228879	0.0	102.0	102	1.4318066736266937	1		25445.652366863895	25646.0	19486.0	31223.0	1.7201261E7	2440.976899554225	-0.9812358107664062	-1090.243488279006	0.011160309185480147	2.527779455170199E-4	1.5057695774707631	1.3838331371781107	1.3957043276839336	1.0881149880117071	6.440485952918962	10.28495821290304	0.7651092249815643	0.9377162629757786
ID306216	306216	9	0.9968451857566833	58.45730465614228	57.31730939612839	0.0	291.0	291	1.5249361801264951	1		25477.501945525295	25539.0	17255.0	33914.0	1.9643154E7	2879.0955710889034	-0.9810692411962885	-917.19651358819	0.0015801650418936803	-3.9531904916472604E-5	1.580189768915517	1.4876466659155594	-1.301132212750597	1.0622077171416258	7.305554914860839	10.15435923006867	0.8903443907784594	0.9709412507896399
ID272937	272937	9	0.9736512899398804	58.4213840771259	56.301111606303984	0.0	148.0	148	1.5049623488715642	1		25787.672897196273	25816.0	19516.0	33132.0	1.9314967E7	2457.229228711252	-0.981116499704127	-1090.5223125567445	-0.008936631878622927	-0.008425661558221822	1.59504592384988	1.4113902042916007	-1.174134172585576	1.1301239862653425	7.115429868280202	11.848755113180077	0.6368916559208041	0.9338739862757331
ID295977	295977	9	1.0	58.18684436481963	57.44775058792618	0.0	247.0	247	1.4928497788988546	1		25762.42411924116	25850.0	18286.0	33448.0	1.9012669E7	2773.9233955555956	-0.9811135269377286	-964.9185549740523	8.226052919433049E-4	0.006026130954189322	1.531359093770619	1.4724638475702918	-0.9415769817207705	1.039997753627371	7.001354840331836	10.439909596842401	0.8072321995568927	0.9484867997424342
ID292907	292907	9	0.9908258318901062	56.7189368992672	57.02160062076814	0.0	234.0	234	1.9288302082154287	1		25778.761169780675	25640.0	19266.0	35817.0	3.1733655E7	2725.5206310709573	-0.9810528280024484	-979.4686979543452	-0.024808318703059346	-0.007933922924406754	2.3748692082460368	1.5691863406683422	-0.38521687277992595	1.5134398934638578	11.687937238544453	15.735854180001109	0.5931534899598788	0.9141263940520442
ID244791	244791	9	0.9485576152801514	61.077862337062705	54.50661574651508	0.0	31.0	31	1.4979085862771473	1		25576.67025572006	25675.0	19509.0	32639.0	1.9003466E7	2453.448440656628	-0.9810259728175917	-1077.9982393153296	-0.0058705832357985755	-0.004490515195122384	1.564851340181868	1.4621454331783263	-0.8491928291628853	1.0702432909018398	7.048886101976997	10.517639225430345	0.8007442300477549	0.9567741935483872
ID280625	280625	9	0.9954023957252502	58.15897221381854	57.03364613288205	0.0	181.0	181	1.5119832043376795	1		25758.81373844119	25869.0	17748.0	33323.0	1.9499422E7	2790.3051057161474	-0.9809764837911423	-952.0767602150381	-6.686546892697746E-4	0.008113962216933609	1.5837215438035395	1.4528073261217889	-1.0407940861360832	1.0901112042373993	7.181973634583429	10.480721703221196	0.8216205480023363	0.9569347688410382
ID265779	265779	9	0.9951599836349487	57.94596367911458	56.55218976346561	0.0	117.0	117	1.4933564307983551	1		25689.249322493262	25780.0	17734.0	33042.0	1.8958666E7	2694.0672147450196	-0.9809954160900892	-984.4226444474306	-0.01175841037967357	0.021916912058644128	1.6104412805109614	1.4329381326566997	-0.9668438429460043	1.1238735600714085	7.006107966496351	10.443174152193993	0.8072752704880986	0.9528118939883645
ID275507	275507	9	0.9850716590881348	59.51549589976128	55.91222357586637	0.0	159.0	159	1.5885934145667933	1		25888.28502994011	25784.0	19619.0	34664.0	2.1616718E7	2705.772772713445	-0.9809935651603066	-987.6599707914988	-0.002543071885424158	-0.0036479141776230664	1.6388980576318055	1.5756161965711057	1.1145245305602334	1.040163246099155	7.928214442412423	11.412428935358253	0.7649430092779911	0.954779622209502
ID295485	295485	9	0.9808056950569153	58.184449542345845	57.366996415068044	0.0	245.0	245	1.474494370492599	1		25767.686629526437	25891.0	19026.0	32669.0	1.8501199E7	2614.1109602045785	-0.9810819909904362	-1022.37750127375	-4.6905532052419574E-4	0.017394537807934856	1.5439637860519067	1.4420188265855465	-1.2690160966081965	1.0706959975742816	6.830242298409264	10.619029447426342	0.7611606424706143	0.9491413474240424
ID298045	298045	9	0.9968278408050537	56.64954143610715	56.55327077966838	0.0	256.0	256	1.6851822304812698	1		25655.652127659603	25896.0	16937.0	33638.0	2.4116313E7	2674.570009182974	-0.9811503158679314	-998.5976839203064	0.005983006480216541	0.021351035068517304	2.125174526518808	1.3888437512183536	-0.2908891810165519	1.5301753884513742	8.921617810796228	12.599505556455515	0.7062305072661992	0.9219056974459726
ID248889	248889	9	1.0	61.58435942496231	55.041731664242796	0.0	48.0	48	1.5534421271063017	1		25395.649999999994	25516.0	16600.0	34403.0	2.031652E7	2983.5775771628087	-0.9811083847180684	-884.0969424138176	-0.013581293913987281	-0.0018267315689301843	1.6113856001540134	1.524248439571227	1.9521652117597954	1.0571672952522742	7.581236232402757	10.71779448346644	0.8293522808945714	0.9585336538461534
ID300606	300606	9	0.9804257750511169	57.94127110340705	56.88411060975923	0.0	267.0	267	1.46986970346979	1		25577.872549019638	25724.0	18341.0	32332.0	1.8262601E7	2489.626695291925	-0.9811428651173807	-1069.0960502020541	-0.009058986023581985	0.017214600955768492	1.562399884525496	1.3847391460537093	-0.7686782323149545	1.128299065551871	6.787464162928623	10.705855412180666	0.7441742974699044	0.9419525065963058
ID238659	238659	9	0.9826310873031616	62.559351495543105	51.59198630689619	0.0	6.0	6	1.5184735038284383	1		25759.41415465267	25750.0	18380.0	35097.0	1.9654433E7	2678.332147688683	-0.9810836781564403	-997.633213306238	0.00315487459334524	9.702313984460872E-4	1.713191007826852	1.367540404207411	-0.5462461426534946	1.2527534854224438	7.2437642747221425	10.815777221500742	0.7781417307236905	0.9501246882793016
ID244291	244291	9	1.0	61.224769896729924	54.73817819303128	0.0	29.0	29	1.5426915333931093	1		25528.166243654825	25551.0	17625.0	33593.0	2.0116195E7	2794.6478988058534	-0.9810921281259725	-947.9592247172636	0.0066839315242978705	9.097973150844231E-4	1.5669286843373467	1.5386950204139571	-0.655030511088156	1.0183490968312836	7.476667456783421	10.947570273016417	0.7839393157403847	0.9487334137515084
ID248387	248387	9	0.9842720627784729	60.71474797051868	54.53687554472483	0.0	46.0	46	1.4688400222902018	1		25429.842917251048	25675.0	17542.0	31378.0	1.8131478E7	2701.0135276251303	-0.9810863405265444	-976.7391090758674	-0.003348991787726091	0.00835168974176804	1.5385487323476266	1.424818606876952	-0.8502591590790427	1.0798207750248003	6.7779579105995955	9.836822642356708	0.8802358438742717	0.968092328581127
ID287813	287813	9	0.9805731177330017	58.34196053110001	57.08800384132575	0.0	212.0	212	1.5099805766980776	1		25919.20557029176	26074.0	18722.0	33506.0	1.9543081E7	2682.1206628057225	-0.9810905358200703	-1002.7743887339973	0.010396529008170202	0.001630894972098902	1.558174766757622	1.4748219523154218	2.1003075491149175	1.0565172048811309	7.162961129925364	10.497031271690494	0.8169010917060766	0.9672657252888315
ID305735	305735	9	1.0	58.053958564714044	57.55132475149025	0.0	289.0	289	1.513483436098516	1		25467.058588548585	25621.0	17564.0	32917.0	1.9125761E7	2798.942149079923	-0.9810908324915592	-944.1732008993998	0.00255609181709661	0.012977358224977137	1.581800415968242	1.4839394951036213	1.7820947082462681	1.065946705500811	7.196233013076982	10.25840508492996	0.8593209348814297	0.9748873148744364
ID254023	254023	9	1.0	60.9917677773438	54.70774938787062	0.0	69.0	69	1.5084768612279507	1		25260.59893758303	25359.0	17266.0	33391.0	1.9021231E7	2877.339552914258	-0.9810361237972917	-908.3232092386717	-0.009073944933056513	0.004837007375760941	1.6068898721406837	1.448483824715711	-0.9244540607459498	1.1093599008301405	7.148701751431826	10.427872686141841	0.8261246900832769	0.966580976863753
ID303171	303171	9	0.9954501390457153	57.119266865531934	57.032145144333434	0.0	278.0	278	1.7290525983109397	1		25333.053916581914	25531.0	17651.0	33954.0	2.4902392E7	2619.217925232625	-0.9812672229346595	-1013.283653444334	-0.004689351975455467	0.032183422198168485	2.314187519536286	1.3457637298208471	0.1365043662958709	1.7196090727191458	9.392177301083313	15.292270258135911	0.5046987360802511	0.8257417467613881
ID247883	247883	9	1.0	61.61846721555532	54.96855428543548	0.0	44.0	44	1.5524678766955735	1		25396.25939849623	25480.0	16877.0	34978.0	2.0266215E7	3032.29931626455	-0.9810309650137384	-866.2937078711453	-0.006540629440946741	-0.005179749197158984	1.607794028818939	1.5259143243123952	2.0603736899066374	1.0536594376250057	7.571729980073723	10.928963451194491	0.7966123494887427	0.9527511961722486
ID277582	277582	9	1.0	59.11555564851745	56.41429153084809	0.0	168.0	168	1.5713568095951316	1		25867.615950920237	25833.0	17051.0	36410.0	2.1082107E7	3058.9460392024916	-0.9810269872494759	-874.4988450397293	-0.014435893594323061	0.0037914315606962295	1.6830745439756891	1.4812875045763634	-0.7577131798060731	1.136224088015267	7.75710190048985	10.970812051807323	0.8099007678296158	0.9577464788732395
ID265295	265295	9	0.9715515971183777	58.84505162476486	56.25321755092024	0.0	115.0	115	1.5441619307404626	1		25732.416030534347	25714.0	19319.0	34069.0	2.0225679E7	2603.2024581586206	-0.9811411402606532	-1028.5340417095401	-0.002247887523772116	-0.008009813435394185	1.5959586616004073	1.493278667448399	-0.8575772126981143	1.0687614417792897	7.490926835276962	11.49440084865349	0.712480106248003	0.9386539606908872
ID285256	285256	9	0.9936773777008057	57.279446212468244	56.86582697575324	0.0	201.0	201	1.7671344000921096	1		25614.329468599008	25707.0	19097.0	33317.0	2.6510831E7	2367.6742880892484	-0.9812007495270034	-1129.297498570795	0.01690056296307962	0.002998805366692633	2.347239692304959	1.3426114361651371	0.0348638682875273	1.7482643370067763	9.810452403560694	16.83342003922994	0.43506503173038896	0.7859862909367865
ID267860	267860	9	0.9968027472496033	58.44140606707995	56.911518387941406	0.0	126.0	126	1.511983204337679	1		25662.37748344375	25710.0	18355.0	34440.0	1.9375095E7	2752.5759436366193	-0.9810399651950549	-964.7952225162014	-0.004131972203144454	-0.018007775523567502	1.574663955217256	1.470215307171194	-0.8949595583086071	1.0710430965700046	7.181973634583426	10.348035713678808	0.8428258217767056	0.9642629227823873
ID305236	305236	9	1.0	58.793881169190215	57.36906694506378	0.0	287.0	287	1.5426915333931086	1		25489.29770992367	25506.0	17357.0	34276.0	2.0034588E7	2853.3969667940346	-0.9810680610859981	-925.8267251848077	-9.796802848312295E-4	0.003812216343003806	1.570794802371872	1.53113045873479	-1.1638457841759684	1.025905267190529	7.4766674567834155	10.92342079616323	0.787409410287252	0.9591463414634143
ID243799	243799	9	1.0	61.552360297055834	54.9137864888431	0.0	27.0	27	1.5539290232558876	1		25532.254681647973	25588.0	17072.0	35453.0	2.0451336E7	3082.522012906993	-0.981047257948556	-857.4935326563037	0.015807425240662185	0.0024280513980927706	1.584274678809968	1.55053527105622	-0.8287174458432999	1.0217598453795669	7.585989358567275	10.936430175516861	0.7970231284013961	0.9528358208955219
ID280145	280145	9	0.9949659109115601	58.35216796081533	56.70883614793703	0.0	179.0	179	1.4821700827978637	1		25798.103448275844	25898.0	18086.0	32874.0	1.8703625E7	2623.5019480320325	-0.9811229391683426	-1022.1754334313079	0.004018339820706597	0.006606275365966319	1.5813779397126568	1.4042436921786614	-0.8778013145410217	1.1261420994949776	6.901539190876991	10.397756316993004	0.8021887229443614	0.9603174603174606
ID253535	253535	9	0.9863735437393188	62.102077943439376	54.21181003027074	0.0	67.0	67	1.5881171461062122	1		25336.4364508393	25222.0	19194.0	34928.0	2.1130588E7	2799.1674527848036	-0.9810276255900702	-936.0654119547013	0.005943496246144593	0.00860220554105345	1.6250472687352089	1.5769791879841195	0.0657886267141225	1.0304811129514877	7.92346131624791	10.638824786671728	0.8797058764697958	0.9742840444184688
ID300120	300120	9	0.9832404851913452	58.00795275814915	56.9504526286055	0.0	265.0	265	1.5039566939989102	1		25637.4579439252	25712.0	17401.0	32542.0	1.9202456E7	2714.5196386992675	-0.9810050286582409	-975.5388277190082	0.015315721379166806	0.00488562862417751	1.5736754990229522	1.4588237121378735	-0.8164041112921272	1.0787290376002772	7.105923615951184	10.113985066820813	0.8729427907611815	0.9688917692806225
[truncated: 2,214 more rows]
