# Supplementary material for: Adhesion pilus retraction powers twitching motility in the thermoacidophilic crenarchaeon Sulfolobus acidocaldarius
Source: Nat Commun. 2024 Jun 14;15:5051. doi: 10.1038/s41467-024-49101-7 (PMC11178785; doi:10.1038/s41467-024-49101-7)
Supplement: Supplementary file 15 — Source Data [file 41467_2024_49101_MOESM15_ESM.zip › TWITCHING FULL TRACK DATASET/Figure 1/MSD data/upsE_100X_1sec_interval_5min_total__3_spots.csv]

LABEL	ID	TRACK_ID	QUALITY	POSITION_X	POSITION_Y	POSITION_Z	POSITION_T	FRAME	RADIUS	VISIBILITY	MANUAL_SPOT_COLOR	MEAN_INTENSITY_CH1	MEDIAN_INTENSITY_CH1	MIN_INTENSITY_CH1	MAX_INTENSITY_CH1	TOTAL_INTENSITY_CH1	STD_INTENSITY_CH1	CONTRAST_CH1	SNR_CH1	ELLIPSE_X0	ELLIPSE_Y0	ELLIPSE_MAJOR	ELLIPSE_MINOR	ELLIPSE_THETA	ELLIPSE_ASPECTRATIO	AREA	PERIMETER	CIRCULARITY	SOLIDITY
Label	Spot ID	Track ID	Quality	X	Y	Z	T	Frame	Radius	Visibility	Manual spot color	Mean intensity ch1	Median intensity ch1	Min intensity ch1	Max intensity ch1	Sum intensity ch1	Std intensity ch1	Contrast ch1	Signal/Noise ratio ch1	Ellipse center x0	Ellipse center y0	Ellipse long axis	Ellipse short axis	Ellipse angle	Ellipse aspect ratio	Area	Perimeter	Circularity	Solidity
Label	Spot ID	Track ID	Quality	X	Y	Z	T	Frame	R	Visibility	Spot color	Mean ch1	Median ch1	Min ch1	Max ch1	Sum ch1	Std ch1	Ctrst ch1	SNR ch1	El. x0	El. y0	El. long axis	El. sh. axis	El. angle	El. a.r.	Area	Perim.	Circ.	Solidity
			(quality)	(�m)	(�m)	(�m)	(sec)		(�m)			(counts)	(counts)	(counts)	(counts)	(counts)	(counts)			(�m)	(�m)	(�m)	(�m)	(radians)		(�m^2)	(�m)
ID556044	556044	0	1.0	64.33284878986454	24.96182123964114	0.0	0.0	0	1.8605559940083531	1		31851.333042720198	31977.0	20062.0	40789.0	3.6533479E7	3608.2993558623	-0.9811550758266971	-919.1752219691056	-0.013837244497620266	0.005678043668795193	1.9016398010205633	1.8117155331576942	-1.5543453303005779	1.0496348715993715	10.875152664412248	17.046698099349147	0.470288854848795	0.9050632911392402
ID572429	572429	0	1.0	64.56082851150953	26.36631929098069	0.0	116.0	116	1.914263877142318	1		31812.56306677659	31793.0	21209.0	45277.0	3.8588639E7	3633.238804644156	-0.9810730813204455	-907.7288858915535	0.007956477787650112	-0.002979154955495276	2.1629288950824463	1.7029029510590288	-0.7745027665235827	1.2701421967337183	11.512071570457374	13.799721209004629	0.7596660532696518	0.9483163664839467
ID564239	564239	0	1.0	63.97805425081293	25.73913922899366	0.0	60.0	60	1.8936028899462622	1		31973.475630252102	31976.0	20836.0	42223.0	3.8048436E7	3389.5179261811727	-0.9810533545519278	-976.8822256383058	0.005437211095338821	-0.004025103834522908	2.0892660879980545	1.7218449495093455	-0.9336539006599684	1.2133880513419102	11.264909009902542	14.428465625454052	0.6799817454100027	0.9261430246189913
ID573455	573455	0	1.0	64.52561144183116	26.03692033888167	0.0	123.0	123	1.9122869439730326	1		31902.4389438944	31932.0	21462.0	45345.0	3.8665756E7	3591.0865550895883	-0.9810982038969165	-922.2261136518969	0.013385632272353723	-0.005377397946162885	2.137830034421216	1.735415698550695	-0.8502173697439114	1.2318835401838253	11.4883059396348	13.966296595659939	0.7401220364936829	0.943771964076533
ID588288	588288	0	1.0	63.887967524008566	25.92809931389149	0.0	225.0	225	1.898390768359919	1		32037.099832214804	32018.0	20737.0	43562.0	3.8188223E7	3579.1070816894844	-0.9811103315983779	-929.826700601128	-0.020514336841541293	0.012567420370289427	2.107260538381857	1.7182313353804544	2.2574902289311183	1.2264125877527796	11.321946523876722	15.368538918566966	0.6023734208923267	0.9322896281800391
ID562689	562689	0	1.0	63.73875780799787	25.848030944161582	0.0	49.0	49	1.8815798928983871	1		32051.215265866223	32067.0	21311.0	43372.0	3.7371717E7	3372.371228396819	-0.9811091844487595	-987.2013826245541	-0.014891338193040374	-0.004578381058305918	2.097638283212829	1.681882234979761	2.191399400894139	1.2471968842920034	11.122315224967055	16.641481423024988	0.5046858105224664	0.9122807017543849
ID581121	581121	0	1.0	64.5671756574906	26.27969503592243	0.0	175.0	175	1.9011781291434218	1		32121.986610878696	32173.0	22031.0	43779.0	3.8385774E7	3509.268406935325	-0.9810547723057204	-948.0019514481216	-0.014280624321864815	2.486636420167824E-4	2.160943724194924	1.6849533288827079	2.3944972703415655	1.2824947060271665	11.355218407028357	13.602179254442646	0.7712379085424907	0.9525518341307815
ID569858	569858	0	1.0	64.15814312209798	26.49562824571435	0.0	99.0	99	1.919788459703349	1		31823.016420361204	31798.0	20994.0	42588.0	3.8760434E7	3626.3141229151543	-0.9811247984612733	-912.3018858318771	-0.002222959005256175	0.0036077156163628293	2.087040304847625	1.7760433420509498	-0.7448251672264413	1.1751066291195011	11.578615336760592	13.656310759956268	0.7801887941746282	0.9485981308411218
ID587292	587292	0	1.0	64.54285175763192	26.57895552129412	0.0	218.0	218	1.9339220624818751	1		32069.900485436912	32030.0	20295.0	43809.0	3.9638397E7	3514.917691258738	-0.9810993111087629	-947.2132958078255	-0.004536101815263067	-0.011989531073417598	2.1831266966618372	1.731354946067809	-0.8532716854931309	1.2609353741242233	11.749727878683162	14.253079682141275	0.7268089161982281	0.9399239543726235
ID560669	560669	0	1.0	63.903875946993246	25.923500683214282	0.0	34.0	34	1.8682652329797411	1		31851.94805194803	31883.0	21687.0	42088.0	3.6789E7	3341.5672003295294	-0.9811017030884016	-989.7081730695493	-0.004330995988328084	-0.010210285219785273	2.0533119360750236	1.7234807501434861	-1.0616596894840964	1.1913750332889288	10.965462061538036	14.670477230321797	0.6402481280411835	0.9336301092675029
ID593436	593436	0	1.0	63.99841563029954	27.040847282574465	0.0	259.0	259	1.8540391403811571	1		32000.604038630394	32061.0	20049.0	41983.0	3.6448688E7	3503.1544023389706	-0.9811519799703662	-951.0414429604868	-0.012234131833502505	-0.004753956740824427	1.923940848230811	1.7600823127038516	-0.6240458868442911	1.093097086621613	10.799102645779985	15.942520206055644	0.5339290873921023	0.9243287225386488
ID595984	595984	0	1.0	64.45069768347636	27.283982720320388	0.0	276.0	276	1.8519979208473978	1		31880.970017636697	31963.0	20413.0	42957.0	3.615302E7	3491.8728187002444	-0.9811081048075453	-948.2971404122663	8.028914229303701E-4	0.004629732571639557	2.039355661585188	1.710637719863289	-1.2446119175826238	1.1921610507619167	10.775337014957424	12.81634160596137	0.8243517745791451	0.9553308048883271
ID576018	576018	0	1.0	64.46429442184528	26.192501660913326	0.0	140.0	140	1.9146590188282568	1		31958.440230832624	31956.0	21474.0	44934.0	3.8765588E7	3570.7442964722895	-0.9810825919076966	-928.3265181392962	0.0013446358912446062	-0.003933128483178924	2.169848189725196	1.694241498624493	2.329296427362592	1.2807195382044618	11.516824696621889	13.93035119513094	0.7457933204300097	0.9453765119001171
ID570899	570899	0	1.0	64.53693034113786	26.274016980035494	0.0	106.0	106	1.9047558851908768	1		31789.39300582845	31813.0	21623.0	44087.0	3.8179061E7	3498.873109124	-0.9810529222942733	-940.8800024477841	0.007532669305088723	-0.006144980000563378	2.0841478154629605	1.7503239117721305	-0.6918510643343967	1.1907212153394209	11.397996542509004	14.052700374463996	0.7253018945492139	0.9493269992082348
ID563223	563223	0	1.0	63.61512855822355	25.72417452302249	0.0	53.0	53	1.901973767650374	1		32046.829145728647	32054.0	21075.0	43513.0	3.8263914E7	3390.292786445651	-0.98112161974458	-982.5077195398951	-0.02236873688352778	0.036220191538757204	2.1900635436497873	1.6595864707498598	-0.8835704532574874	1.3196441295765922	11.364724659357357	15.0335709174002	0.631894362874351	0.9446858949031993
ID567848	567848	0	1.0	64.31353099668705	26.622500573084086	0.0	85.0	85	1.87553949242154	1		31928.474271012008	31922.0	21107.0	43386.0	3.7228601E7	3630.862211028503	-0.9810882002920828	-912.3754403991778	-3.516596612872148E-4	0.002126577179476667	2.0672945050024305	1.7160201939102098	-0.6864540201359879	1.204702900547918	11.051018332499337	14.949166830128942	0.6214099261875741	0.9196993670886079
ID582699	582699	0	1.0	64.50815135150064	26.415754853398745	0.0	186.0	186	1.9343131883959737	1		32067.926434923196	32077.0	21033.0	45166.0	3.9668025E7	3627.497339999513	-0.9811468273799581	-920.1175864418515	-0.005846076282838598	-0.004326204076197284	2.212245446764246	1.6842969434042978	-0.8373833199539971	1.3134533405332076	11.754481004847689	14.24034926800658	0.7284035270971765	0.9500576258163663
ID583723	583723	0	1.0	64.58532569126874	26.604338536586134	0.0	193.0	193	1.9393906471962712	1		32066.256224899586	32111.0	21720.0	44029.0	3.9922489E7	3423.221769851056	-0.9811050553009312	-972.7765818944033	0.004913185045681374	-0.008839137467155738	2.2489295461184824	1.6851282627067068	-0.813593227699264	1.334574700270103	11.816271644986392	13.82953992663872	0.7763809408767369	0.9448878753325735
ID590893	590893	0	1.0	64.49701094966498	26.35165058580109	0.0	242.0	242	1.9292223664401211	1		32032.288149350636	32052.0	20959.0	45736.0	3.9463779E7	3661.4553927059897	-0.9811273908660055	-909.6151093332619	-0.0024106160246552856	-0.017642292227548182	2.1764095621333426	1.7296730013563302	-0.7813761207588796	1.2582780447094348	11.692690364708978	13.830279371553575	0.7681789590604904	0.9542280837858809
ID598572	598572	0	1.0	63.156404992349174	28.922008786141138	0.0	293.0	293	1.841347103498829	1		31861.439785905444	31900.0	20616.0	40288.0	3.5716674E7	3389.7886375567036	-0.9811665159232933	-979.3429983905559	-0.01572741912720242	-0.021652628854055736	1.9392769963727639	1.7531052528857884	-0.7628239358408927	1.1061954170638175	10.65175573467999	15.317186674795684	0.5705228620283584	0.9029008863819504
ID556590	556590	0	1.0	64.33063633900011	24.95596946026811	0.0	4.0	4	1.956478119623094	1		31956.702127659566	32010.0	20289.0	41438.0	4.0553055E7	3482.023544554208	-0.9810902497730946	-952.321115891451	0.012902589432403942	7.272426193162411E-5	2.013537488932823	1.9148770896166516	-1.1427666301987167	1.0515230976709438	12.02540919622509	14.244378821262929	0.7447708965979615	0.9479205695016858
ID589359	589359	0	1.0	64.2791052910916	25.980225949898834	0.0	232.0	232	1.9436765986051427	1		31977.037690457113	31930.0	20452.0	45705.0	3.9875366E7	3640.441450047888	-0.9810947398225904	-911.6800734404918	-0.015189974060662614	0.00963901652907137	2.1593563647208875	1.7501816204809124	2.187817319702237	1.2337898761201382	11.868556032796063	14.514672764785395	0.7079347819190931	0.955606582472254
ID568866	568866	0	1.0	64.65529638181239	26.474004722355602	0.0	92.0	92	1.8231809031009478	1		31800.51275045535	31839.0	21751.0	43879.0	3.4916963E7	3635.7823685513695	-0.9812140866334229	-913.6875311870967	-0.023247546133954675	0.009439186699521717	2.068127239754997	1.6437940121052539	-0.9865013177301953	1.2581425802289468	10.442618183441313	13.402671317490508	0.7305274317746521	0.9281791297000419
ID574499	574499	0	1.0	63.47694234124461	26.1294366039246	0.0	130.0	130	1.8039933816961586	1		31854.88547486035	31961.0	20418.0	42552.0	3.4212147E7	3363.9639059029055	-0.9811671815816866	-986.6938258729976	0.0436989616638774	-0.007856499502111937	1.9006141387895252	1.7288891365819403	-1.149257529706175	1.0993267865324725	10.223974379873551	14.87016496548573	0.5810293135479365	0.9068296795952786
ID558630	558630	0	1.0	64.31673027143759	24.9667489684472	0.0	19.0	19	1.9233315973711236	1		31953.49184339316	32052.0	20250.0	41231.0	3.9174981E7	3545.393822794433	-0.9810814887813155	-934.763962484107	0.008355268066702472	0.005250282281226606	1.9839817969011606	1.8507974796783975	-1.1390547745504673	1.071960502802233	11.621393472241243	14.660176613684534	0.6795003189195712	0.9357060849598161
ID557114	557114	0	1.0	64.33303653293609	24.977144907965055	0.0	8.0	8	1.9362676328557522	1		31932.533870967723	31998.0	20312.0	41580.0	3.9596342E7	3542.789592583553	-0.9810892065429229	-935.2264122890997	0.017431859179293404	-0.0216284331459153	2.002722496227487	1.896666341630225	-1.3695278564690272	1.0559171385443074	11.778246635670266	13.590846396788006	0.8013043492175219	0.9545454545454547
ID578106	578106	0	1.0	63.96382329164968	26.567435686943444	0.0	154.0	154	1.892803732750954	1		32005.238617200655	32008.0	21164.0	44939.0	3.7958213E7	3649.41760632798	-0.9810781781876027	-909.4276824234706	0.02665018143747356	-0.006204389410943202	2.072262860535353	1.730689370055125	-0.725389059215718	1.1973626789360523	11.255402757573501	15.48530090641366	0.5898364491974918	0.9242779078844648
ID595514	595514	0	1.0	64.79696500833526	27.338877507261714	0.0	273.0	273	1.8959983404801557	1		31958.284511784517	31982.0	20072.0	42545.0	3.7966442E7	3418.6566056309466	-0.9810739552655579	-969.1697702114302	0.0031315243423899277	-0.029795640883706873	2.1288847714757297	1.7020471782306978	-0.8816568734634451	1.2507789435594467	11.293427766889646	14.630390780938665	0.6630156652284488	0.9310344827586206
ID586303	586303	0	1.0	64.4860780201815	26.06387598472459	0.0	211.0	211	1.873925430597246	1		32017.913080895003	32047.0	20752.0	44127.0	3.7204815E7	3566.600288718126	-0.9811208578335385	-933.0584026646926	0.005970904575031912	-0.02633609172361946	2.1042675613224766	1.6945882868209294	2.1861118504901533	1.2417574095653117	11.032005827841282	15.158144764160411	0.603354068889741	0.9258077383326695
ID580145	580145	0	1.0	64.49239138355564	26.446379977212125	0.0	168.0	168	1.9237248765077095	1		32011.04088307442	32101.0	21832.0	43842.0	3.9149503E7	3430.551782422	-0.9811408113581952	-970.8992125516361	0.003467781676372124	0.015041785881459418	2.1598389603573622	1.7142327460694622	2.486918597771603	1.2599449901477053	11.626146598405757	14.180610484014402	0.7265337658736648	0.9499029126213588
ID581682	581682	0	1.0	64.67493445371065	26.469877369152467	0.0	179.0	179	1.9186059597699645	1		32004.290429042936	32050.0	21639.0	44162.0	3.87892E7	3501.041020099164	-0.9811927860387664	-953.8297861419138	0.0033310004400902184	0.00934499342630635	2.1314564853183957	1.7194654700357626	-0.6842360892244442	1.2396041225963463	11.56435595826705	14.59887323396223	0.6818559586820617	0.943388910430399
ID591923	591923	0	1.0	64.0725980978549	26.188260469472308	0.0	249.0	249	1.9095157990314209	1		32067.55020746887	32006.0	20504.0	43786.0	3.8641398E7	3623.9678462070497	-0.981159900819736	-921.6542906481912	0.030085169541849553	-0.010653789727651472	2.0837501251222204	1.7845819285980278	2.509297793814971	1.167640494241259	11.455034056483177	14.44254425165894	0.6901108173871647	0.9432485322896279
ID597042	597042	0	1.0	63.431246452988965	28.53362787291559	0.0	283.0	283	1.8281532238883345	1		31805.079854809454	31855.0	20810.0	40587.0	3.5049198E7	3424.872440324044	-0.9812256923243298	-970.7045505322023	0.0048849097098504195	0.0050554985684358195	1.893056849745409	1.7236589078005988	-0.6520542361323678	1.0982781112772266	10.499655697415479	18.049933526616833	0.4049801233615521	0.9034764826175872
ID561204	561204	0	1.0	63.860677523147054	25.742418035673158	0.0	38.0	38	1.8795685829778292	1		31883.62275449104	31895.0	21414.0	42462.0	3.7271955E7	3322.662955670012	-0.9811159148933583	-997.0931658362377	-0.015022910605789657	-0.040218152158955044	2.113057456778394	1.715875135948108	2.0420509126746587	1.2314750721128802	11.098549594144478	13.312468454791414	0.7869713241100058	0.9573595735957359
ID594485	594485	0	1.0	64.80188716834981	27.5831960608366	0.0	266.0	266	1.8912044052725168	1		31998.2199661591	32028.0	22262.0	40649.0	3.7821896E7	3245.7399113660313	-0.9811600601843816	-1026.8392230779486	-8.446707748518393E-4	-0.012327895777890004	2.0217791963437373	1.7816386743754449	-0.9076711068537556	1.134786320830442	11.236390252915456	13.52244515586447	0.7721936410812869	0.9536103267446557
ID577078	577078	0	1.0	64.30535903586677	26.369221786290666	0.0	147.0	147	1.9122869439730323	1		31963.39636663916	31986.0	20679.0	44220.0	3.8707673E7	3554.8904210360074	-0.9811188895536176	-934.4386696131841	-0.0185716093460513	0.0043285896617573085	2.094342516959623	1.7591349895243944	-0.7432096446960738	1.1905524757516512	11.488305939634799	14.35064829926381	0.7010077421919182	0.9456181533646328
ID559177	559177	0	1.0	64.23646561966648	25.01890688023766	0.0	23.0	23	1.9460104116514694	1		32012.198881789143	32048.0	20466.0	42496.0	4.0079273E7	3548.459525199799	-0.9811400991467691	-938.6361287372657	0.006590916093274935	0.004702460040424825	1.9725965585021443	1.9377646167643547	0.47811053597642905	1.017975321376211	11.897074789783154	12.991013469902061	0.8858577512796617	0.9690282617111887
ID598093	598093	0	1.0	62.637993341944394	29.565807761939094	0.0	290.0	290	1.7572608644918613	1		31745.255653883964	31898.0	19250.0	40166.0	3.2284925E7	3491.3275436793274	-0.9812728876269654	-952.877808842388	0.057366550755748084	-0.038513196615368187	1.874554030480045	1.6508709701506918	-1.0849024347732004	1.135493969167642	9.70113050177683	18.733209225428453	0.3473824258164654	0.8388820386354298
ID564813	564813	0	1.0	63.905145317884255	25.800282337696252	0.0	64.0	64	1.8983907683599193	1		31925.18995815896	31959.0	21504.0	41919.0	3.8150602E7	3313.024929853187	-0.981066877953302	-998.6542647799062	-0.0037252382954502225	0.021309900978576525	2.151463165421554	1.6845065476843875	-0.8860250293654126	1.27720676917467	11.321946523876724	14.651732002401351	0.6627550272370561	0.9493822239936224
ID579151	579151	0	1.0	64.04412825399041	26.48671857685582	0.0	161.0	161	1.9146590188282562	1		32049.824257425775	32010.0	20971.0	44479.0	3.8844387E7	3580.0104691438914	-0.9810828797744758	-928.5857712531566	1.3720946080611834E-4	-0.006286961491320307	2.0796751273695078	1.7603698240823027	-0.8329123326426333	1.181385353758641	11.516824696621882	13.566154130795292	0.7863739646131875	0.9657233957752086
ID575552	575552	0	1.0	64.29859830211103	26.23657236291656	0.0	137.0	137	1.9229382378011295	1		31915.17661488147	31871.0	20426.0	43500.0	3.9032261E7	3637.260842116418	-0.9811627869217004	-914.0652915447848	0.004221629065754449	-0.008268926955968363	2.1067314786676423	1.7741892451038186	-0.6540713870048079	1.1874333498985699	11.616640346076727	13.254225655224584	0.830963001331636	0.9558075870160344
ID566849	566849	0	1.0	63.88592180451985	26.737207576383163	0.0	78.0	78	1.912682494074267	1		31903.109090909093	31876.0	20698.0	42258.0	3.8602762E7	3567.5521753815287	-0.9811916935224012	-933.0326495148671	0.002648114386203525	0.012942413912789306	2.0089848937804993	1.8183380283550061	-0.6245838922256387	1.104846768011537	11.4930590657993	13.86398610641968	0.7513966832610735	0.9683620344413292
ID585285	585285	0	1.0	64.75119961989316	26.29061496784366	0.0	204.0	204	1.888802874900266	1		31981.370338983088	32018.0	21421.0	42505.0	3.7738017E7	3444.103939097874	-0.9811500935663533	-966.6673839666062	0.00744045018981794	0.014200740174482994	2.1599253383570525	1.6706175211613352	-1.0179825794107416	1.2928903899293318	11.207871495928366	14.482775018590722	0.6714743669948832	0.93201581027668
ID565830	565830	0	1.0	63.776778963986274	25.677873293817107	0.0	71.0	71	1.8625878347295808	1		31952.652476107734	31995.0	21677.0	41469.0	3.6777503E7	3224.876855753456	-0.9809776359848074	-1021.9235196982818	-0.007159150267267304	0.01932735754331186	2.1155770761229458	1.6234315843809248	-0.7640776242755731	1.3031513594271324	10.898918295234814	15.330541530730823	0.5827446148644362	0.9231078904991937
ID592985	592985	0	1.0	64.3547304925536	27.212340845117957	0.0	256.0	256	1.805250958273913	1		31885.802044609674	31941.0	20064.0	40166.0	3.4309123E7	3547.291121449169	-0.981211468858864	-938.8588321432401	0.0020272003106287556	-0.02878597001202598	1.8773870013927978	1.7662895482892083	0.4252928822688894	1.0628987773896958	10.238233758367118	14.11926895513611	0.6453725404372642	0.9320640415404579
ID563803	563803	0	1.0	63.84186445371014	25.469592750587783	0.0	57.0	57	1.8983907683599188	1		32021.52644836267	32062.0	22189.0	43218.0	3.8137638E7	3304.3230996664	-0.9811691086687858	-1009.8631128319307	-0.0026662897198425754	0.007915335816248883	2.104145557212261	1.6795784020835867	-0.913818860351631	1.2527819806458462	11.321946523876719	14.625577157984573	0.6651275495403622	0.9467408585055641
ID571995	571995	0	1.0	64.41254255611557	26.24894897406065	0.0	113.0	113	1.9260828649840762	1		31782.981239804234	31787.0	21476.0	43769.0	3.8965935E7	3465.178719962423	-0.9810899760131774	-951.7343568087333	0.0028515916633784274	0.0072455843011964925	2.1230555017178805	1.7472687781896965	-0.5521797888395898	1.2150709313981605	11.654665355392853	13.70588238502259	0.7796427966595443	0.9518633540372676
ID590426	590426	0	1.0	64.17601883817392	26.272812512634125	0.0	239.0	239	1.920182464522214	1		32022.33278553821	32002.0	20902.0	43610.0	3.8971179E7	3530.7572553540217	-0.981144493226062	-943.8649593055034	0.0021449463380908995	-0.00245609339469577	2.109199179452601	1.7544870497013607	-0.6759967409429704	1.2021742650147331	11.583368462925115	14.127378226810746	0.7293258222503741	0.9583169484860403
ID569437	569437	0	1.0	64.18924076056598	26.446234124975454	0.0	96.0	96	1.939000545483143	1		31840.225340817968	31822.0	21467.0	43642.0	3.9704761E7	3487.0805465468275	-0.9810848975071366	-947.2007663754866	0.016254938685328228	-0.006783847684220891	2.1285117659090926	1.7878957379967282	2.4714181093027	1.1905122433448005	11.811518518821872	13.718376372842606	0.7886969684916856	0.9598300502124376
ID580702	580702	0	1.0	64.61864715629139	26.31282600813157	0.0	172.0	172	1.8936028899462631	1		32063.30067567564	32117.0	21272.0	43471.0	3.7962948E7	3522.0106401382764	-0.9811071476497912	-945.510745460116	0.013947217485125151	-2.753101720506659E-5	2.107436604821928	1.726444625621937	-0.9060011866424079	1.2206801038074082	11.264909009902551	13.916912567387115	0.7308895533989166	0.9419713831478534
ID559711	559711	0	1.0	63.77847006669146	25.697127327329078	0.0	27.0	27	1.8593358238078106	1		31857.680069930066	31958.0	22534.0	43058.0	3.6445186E7	3548.345321974301	-0.981153933215813	-934.8344044424363	0.03072597792124438	-0.01859915122897603	1.9285091445405627	1.8029998692587796	-0.9171320917010026	1.0696113612772364	10.860893285918676	17.334061552466565	0.4542288783841974	0.8846302748741761
ID584274	584274	0	1.0	64.57135926134275	26.415582678988297	0.0	197.0	197	1.9221512771633833	1		32014.46519246519	32048.0	21038.0	44445.0	3.9089662E7	3452.562785574886	-0.9811022609917479	-962.8066730934357	-0.0204225389245355	0.01085317824226064	2.2018083920943643	1.6949816498820358	2.297128074696267	1.2990160644202855	11.607134093747696	14.128447160397176	0.7307116008934376	0.9505644219540681
ID570451	570451	0	1.0	64.48277488427834	26.326238362968606	0.0	103.0	103	1.8876009639450217	1		31815.10780984719	31869.0	21607.0	44192.0	3.7478197E7	3570.3344511222126	-0.9810526433568627	-922.7800075734095	-0.012859294567393754	0.0014541662478109627	2.1054355015540698	1.7054754891964587	-0.6130346108494047	1.2345152509615096	11.193612117434814	13.178914266692667	0.8098803317711087	0.9627964022894523
ID587860	587860	0	1.0	64.49036496780154	26.384226517721647	0.0	222.0	222	1.8963972880575288	1		31918.274328859094	31951.0	21061.0	46771.0	3.8046583E7	3662.129856273573	-0.9810553099575507	-902.6962688326116	7.917033121277408E-4	-0.0033947916930529383	2.144359546406185	1.6873374620789914	-0.8655690452664182	1.2708539901461622	11.298180893054164	13.276424419814726	0.8054825438597984	0.9623481781376518
ID561774	561774	0	1.0	63.381222932739554	25.78017900076876	0.0	42.0	42	1.834762023475638	1		31935.150044923612	32010.0	21628.0	41440.0	3.5543822E7	3257.209726895747	-0.9810972916073646	-1017.7503860803816	-0.0014123689542124712	-0.014964455161106501	2.032517833903768	1.6539229898457453	-0.9675454639466519	1.2289071778930487	10.57570571604773	15.483194820340035	0.5543678867218371	0.8957326892109502
ID568430	568430	0	1.0	64.12449737866874	26.570502433193717	0.0	89.0	89	1.919000207377078	1		31882.955701394592	31887.0	21504.0	42494.0	3.8865323E7	3501.5953014091274	-0.9811219263070121	-946.4287510175606	0.002180431123135207	-0.012696699551584962	2.0877702905008446	1.7570936507428594	-0.8183572013159898	1.1881952277376806	11.56910908443156	14.216245408767069	0.7193495168700932	0.9496683573936789
ID596577	596577	0	1.0	63.75452744234303	27.929001959313975	0.0	280.0	280	1.9031666017391893	1		31958.966694421324	31967.0	20591.0	40776.0	3.8382719E7	3459.937289251999	-0.9811058158402125	-959.272961759797	0.002183032533919396	-0.01155767585644393	2.0334128789448567	1.790784062370674	-0.6503864345302274	1.135487478179243	11.378984037850909	13.990769014312347	0.7305167515171317	0.946993670886075
ID574050	574050	0	1.0	63.75249734942957	26.04240277178418	0.0	127.0	127	1.901575990009792	1		31891.90543933054	31857.0	20393.0	43241.0	3.8110827E7	3433.2801177733377	-0.9811001674094202	-964.3987024101843	0.012112944897139113	3.432115369883967E-4	1.9981853117720356	1.8223167318541684	-0.9284594405717931	1.096508239672982	11.359971533192855	12.798542563300451	0.8714973541291999	0.9803117309269892
ID557667	557667	0	1.0	64.25151645666917	25.01296821560367	0.0	12.0	12	1.9350952030583628	1		31945.68497576737	32011.0	20291.0	42078.0	3.9548758E7	3575.25943421462	-0.9811366553193615	-929.491536874193	0.014053500311274301	-0.0011377280194678186	1.9681800469800794	1.9001919237690623	2.881643567008681	1.0357796085545725	11.763987257176721	14.220437802517818	0.7310355130511381	0.9567066099729418
ID573027	573027	0	1.0	64.63415039519796	26.00384312823454	0.0	120.0	120	1.9237248765077093	1		31801.088235294144	31820.0	21441.0	44023.0	3.8924532E7	3579.7375441636104	-0.9811629686244068	-925.4425812401956	-0.011535434911118556	0.00744525849412217	2.16736486981107	1.7138977337894457	-0.7899577763220195	1.2645823768136992	11.626146598405755	14.094820794354321	0.7354049383025228	0.9513807856865035
ID591480	591480	0	1.0	64.49400095607002	26.36002569642327	0.0	246.0	246	1.924511193677888	1		32051.417073170775	32032.0	20292.0	44868.0	3.9423243E7	3664.37027460257	-0.9810553135781465	-905.9077038975746	0.0016756964762806084	-0.006465922760052726	2.1130615727514885	1.7476439081499895	-0.6564456492551286	1.2090916020691655	11.635652850734786	13.966150879275093	0.7496303487373343	0.9626425481714509
ID567418	567418	0	1.0	64.195050114512	26.553521389657092	0.0	82.0	82	1.9158439548996977	1		31878.66557107642	31875.0	21340.0	42338.0	3.8796336E7	3518.7434356402528	-0.9810584760059932	-938.4745574877019	-0.001289538248400664	-0.01227843286887367	2.054468041948425	1.8001433389279302	-0.7949042915517666	1.1412802511448656	11.531084075115434	13.19296873976395	0.8325204990655595	0.9676904666932588
ID558203	558203	0	1.0	64.30537180145697	24.96211973813665	0.0	16.0	16	1.924904231809971	1		31958.970660146682	32038.0	20193.0	41701.0	3.9213657E7	3575.6961681929643	-0.981075963677399	-926.7253270718074	0.023496654328472047	-0.008991440730066363	2.041855943884697	1.838027031001605	2.2162788863939893	1.110895492528213	11.640405976899306	14.706353363995316	0.6763445538908827	0.9318873668188735
ID565372	565372	0	1.0	63.7869891135302	25.607850504283213	0.0	68.0	68	1.902769073462949	1		31944.432635983216	31946.0	21344.0	42685.0	3.8173597E7	3314.7589859769446	-0.9811380345651918	-1002.573878755361	-0.012249573923648099	0.023258030686076025	2.149645307456917	1.6729630182659727	-0.8502212037677166	1.2849329506907006	11.374230911686393	14.247494729110759	0.7041333182848553	0.9376959247648889
ID584829	584829	0	1.0	64.68050878692074	26.474635151605863	0.0	201.0	201	1.8719058961915933	1		31953.86453839518	32000.0	22014.0	42542.0	3.7034529E7	3472.723905094176	-0.981104785274351	-955.5352020878211	0.003610904964165861	-0.004346014334014616	2.0763091367705937	1.6800998415795236	-0.9649539801464115	1.235824851229424	11.0082401970187	15.48960236661899	0.5765636029168171	0.9245508982035932
ID577662	577662	0	1.0	64.22494373889131	26.264158347652664	0.0	151.0	151	1.9276532548617358	1		31978.23677786816	31923.0	21032.0	44215.0	3.9301253E7	3583.194154013482	-0.9811212396891824	-927.6056251984176	0.004382227314549133	-0.015850658812033642	2.1153214391755295	1.777372805287764	-0.717184325180517	1.1901394197561441	11.673677860050915	14.09869707615735	0.7380055193492846	0.9424405218726019
ID588926	588926	0	1.0	64.2515527968186	26.20807879188464	0.0	229.0	229	1.89160436391192	1		32000.698145025286	32012.0	20437.0	46208.0	3.7952828E7	3608.0254548223943	-0.9810513560929933	-918.4033603648852	0.0042796932078583115	-0.026012966070377237	2.0956602186380318	1.7172401842872766	-0.806771300256016	1.2203652335959134	11.241143379079977	14.819167643244274	0.6432395347064954	0.9448661606072719
ID576625	576625	0	1.0	64.38410024047636	26.496464397928616	0.0	144.0	144	1.9209702317202868	1		31999.685245901623	31950.0	20680.0	44432.0	3.9039616E7	3659.6159042949243	-0.9810902534186924	-907.3261930861283	-0.017823712575317115	0.005566504957115516	2.1216572070577726	1.7270007095639766	-0.7500753558871426	1.2285213290928159	11.592874715254146	15.115755534675099	0.6375896924516771	0.9416988416988419
ID575094	575094	0	1.0	64.46944808790333	26.207473202136764	0.0	134.0	134	1.9118913120366634	1		31953.36889991727	31941.0	21295.0	44561.0	3.8631623E7	3566.3930274694867	-0.9810608397004689	-928.2237315787253	0.00800188121636259	-0.024722419207777135	2.163703974015472	1.7271995056723346	2.3864906768005443	1.252723826581471	11.483552813470281	14.076113290283507	0.728317304955124	0.9375242530073735
ID586870	586870	0	1.0	64.69998726459089	26.53356729994861	0.0	215.0	215	1.913473348974334	1		32044.179190751503	32022.0	20146.0	43947.0	3.8805501E7	3623.731349176516	-0.9811133509994159	-918.7290112963923	-0.008321586095746649	0.005782552209944711	2.115359768879352	1.741972107300363	2.1392463953624574	1.2143476695259203	11.502565318128351	14.666615229965966	0.6719620939993474	0.9475332811276435
ID594039	594039	0	1.0	65.04061998824302	27.111025685317973	0.0	263.0	263	1.946399108431867	1		32055.87071029535	32069.0	19850.0	40663.0	4.0166006E7	3417.540612473156	-0.9811301610403877	-975.3990360713593	-0.004520274800371376	-0.0022031460718131483	2.075175277835947	1.8415772723572843	-0.8333020996684669	1.1268467030871037	11.901827915947674	13.341584610872234	0.8402503481486944	0.9656768222136523
ID597641	597641	0	1.0	62.88281430691856	29.11340765444292	0.0	287.0	287	1.7684181884198749	1		31846.138431752195	31993.0	20387.0	40766.0	3.2897061E7	3395.9120084866718	-0.9811865851087674	-978.1699442555099	0.03513507750074627	-0.03941902953208482	1.8665796298084139	1.7318432830086221	-0.5145419284225767	1.0777993875783742	9.824711782054239	15.41326247820745	0.519685421962322	0.8714165261382807
ID592523	592523	0	1.0	63.94080454187765	26.46294538608428	0.0	253.0	253	1.887600963945021	1		31942.56694915256	31996.0	20889.0	41642.0	3.7692229E7	3490.410655050701	-0.9810728121667853	-948.7208215192913	0.007597872647955794	-0.004569835990994319	2.004884919915426	1.7830535032811585	2.2912141642586072	1.1244109704089393	11.193612117434803	13.977910270968092	0.7199388684138917	0.9499798305768455
ID599179	599179	0	1.0	63.35582297847978	29.334419354335996	0.0	297.0	297	1.9023714621173766	1		31997.49624687237	31963.0	20421.0	42781.0	3.8364998E7	3391.914631574733	-0.9810578158717652	-977.1598796133948	0.005721551106498728	-0.01362955392750202	2.0431385169345075	1.7950076164697981	2.4945081732504635	1.1382338983901934	11.369477785521877	13.295906651933377	0.8081918503222933	0.9499602859412233
ID562827	562827	0	1.0	63.75752354016316	25.723044258455765	0.0	50.0	50	1.8991875745936868	1		32000.284757118927	32004.0	22087.0	41813.0	3.820834E7	3315.3542742985187	-0.9809938426057736	-996.3819587851261	-0.012897945745997955	-0.001576784059870808	2.1514194656550703	1.6769634122621828	2.2676330868268475	1.282925703640044	11.331452776205747	16.31501453456262	0.534959035490614	0.9201080663836351
ID581260	581260	0	1.0	64.53426226410146	26.339944592354897	0.0	176.0	176	1.9091195928233948	1		32119.92033195021	32181.0	21701.0	44543.0	3.8704504E7	3514.0420581818585	-0.9811677871151522	-952.443947736663	-0.013672866650734021	-0.008063299095666967	2.1491288006484868	1.679724507413552	-0.6884285879152131	1.2794531431572227	11.450280930318671	14.676246655770777	0.6680300548792043	0.9435957696827264
ID585868	585868	0	1.0	64.76666345408559	26.138083350534984	0.0	208.0	208	1.8876009639450226	1		32046.109322033924	32051.0	20869.0	44146.0	3.7814409E7	3522.460031839912	-0.9811438113283812	-946.7558240039278	0.006744300727824716	0.007958221604939343	2.1587682006664872	1.6758032456525989	2.1513879525078856	1.288199080809042	11.193612117434823	15.570961504811567	0.5801619679516654	0.9113777089783287
ID566415	566415	0	1.0	63.6897266191959	25.95916500795481	0.0	75.0	75	1.8755394924215376	1		31940.453138435005	31946.0	20487.0	44405.0	3.7146747E7	3547.900509837816	-0.9811034968632192	-934.8308064308738	-0.019166148469002064	0.003287469679715089	2.1025193029546676	1.6732646837453542	2.150730623319446	1.2565371894711186	11.051018332499307	14.86227391441083	0.6286973663141662	0.9466612377850162
ID589953	589953	0	1.0	64.52030948781587	26.151097842014693	0.0	236.0	236	1.9300064438414992	1		31994.781936533785	31956.0	21009.0	44348.0	3.9321587E7	3598.354074694728	-0.9811632978426882	-926.278701911281	0.011251397484666633	7.54223631747072E-4	2.1667829841611757	1.7360205638990267	-0.7053199697631469	1.2481320954486135	11.702196617038013	14.442397399882617	0.705015512393937	0.9375476009139379
ID583300	583300	0	1.0	64.83362763908909	26.78023307855827	0.0	190.0	190	1.9350952030583626	1		32037.275362318826	32056.0	20953.0	43806.0	3.9790296E7	3449.1216296291877	-0.9810436625046479	-961.4151567627056	-0.011206669297804374	2.697442204367508E-4	2.18999066217674	1.7116153417094804	2.3242410516892957	1.2794876330037337	11.76398725717672	14.998135530358349	0.657188358773536	0.9259259259259259
ID562309	562309	0	1.0	63.473822710608296	25.741902504032467	0.0	46.0	46	1.7403907696219698	1		31909.080838323327	32082.0	22446.0	39846.0	3.1972899E7	3207.7926555080467	-0.9812937601306516	-1043.639575493319	0.007770587458791907	-0.03379490803187338	1.9259225077898596	1.593800240098385	2.735278602665229	1.2083838735467707	9.515758581360695	13.907034214742296	0.6182786258942765	0.91540923639689
ID560262	560262	0	1.0	63.919091661146346	26.173817199466633	0.0	31.0	31	1.883187394168006	1		31899.242966751895	31929.0	21277.0	42879.0	3.7417812E7	3397.4068739801114	-0.9811389125166209	-976.8470784498819	-0.0030671749858787642	-0.01037060148990021	2.020936843548256	1.76967776330033	-1.243268915674045	1.1419801307664874	11.141327729625125	13.278113419692154	0.7940979328474577	0.9579076420106246
ID582278	582278	0	1.0	64.31310928397912	26.46265183605255	0.0	183.0	183	1.9409502700033678	1		32081.78731942212	32086.0	21618.0	44688.0	3.9973907E7	3497.385665563132	-0.9811296659247576	-953.8758289284535	0.0025332476418591997	-0.0011557303541539078	2.1582290956006855	1.7387010556366707	-0.7747554038636784	1.2412881953478736	11.83528414964445	14.271266616994826	0.7302364611978842	0.9489329268292687
ID595079	595079	0	1.0	64.53416490811217	27.32128345390471	0.0	270.0	270	1.8417578892492845	1		31960.730186999073	31972.0	20964.0	44066.0	3.58919E7	3618.396996303472	-0.981118964370826	-917.9654440520437	0.003011006897973892	-0.0035683960589383474	2.0255722929604767	1.6922003044137843	-1.1626941316188457	1.1970050399336027	10.656508860844532	13.705365053490755	0.7129245969754436	0.9380753138075316
ID588443	588443	0	1.0	64.30506868818223	26.240320782007007	0.0	226.0	226	1.9075339450474762	1		31984.909317803693	31966.0	20780.0	44022.0	3.8445861E7	3539.0739472249534	-0.9811215023106228	-939.3789953179934	0.0018455204573105239	2.642152503280923E-4	2.0601249646266098	1.775658841857681	-0.668231219497911	1.1602031404136857	11.431268425660608	13.309258841679135	0.810954604563707	0.9635416666666666
ID572572	572572	0	1.0	64.5629509063995	26.123397734701964	0.0	117.0	117	1.8823838151281482	1		31805.87425149701	31832.0	21557.0	44806.0	3.7181067E7	3602.358999089017	-0.9810753525828787	-915.429514420342	0.004195086520458276	-0.008980523814347205	2.1125207413891407	1.6962990105319322	2.4282722435525854	1.2453704967538053	11.131821477296114	14.215405966239915	0.6922413906395334	0.9379255106127357
ID573596	573596	0	1.0	64.39273530474206	26.11335535169333	0.0	124.0	124	1.8932033535160442	1		31921.279797125968	31910.0	20652.0	44894.0	3.7762874E7	3622.7888854141297	-0.9810725232829746	-913.4308093076197	0.01965824217583125	-0.03489303717908827	2.12711606574727	1.7289022597816976	-0.865405439179074	1.2303275409078667	11.260155883738037	14.742265796381242	0.6510671641599056	0.922507788161995
ID556189	556189	0	1.0	64.25200303070956	25.025493272737336	0.0	1.0	1	1.8331120572934567	1		31855.40450450451	32009.0	20055.0	40852.0	3.5359499E7	3638.4427464116648	-0.9812429136853784	-916.0279622813571	0.009297571086569756	0.004434858527476786	1.8957252184199378	1.7552938554963233	1.1984864450785928	1.0800044747401605	10.556693211389694	16.984323512509437	0.45987654256810717	0.9006488240064894
ID596127	596127	0	1.0	64.05505770083013	27.37791799387277	0.0	277.0	277	1.7637063960878934	1		31795.15906886517	31973.0	21562.0	40472.0	3.2780809E7	3439.4739826876375	-0.9812720838005018	-968.7215375034717	0.04551767944791848	-0.0270651692055419	1.9943388174082073	1.6414903609612514	1.7840844521504022	1.2149561549909613	9.772427394244563	14.240915316759448	0.6055311770626702	0.9097345132743363
ID578704	578704	0	1.0	63.95838483860006	26.539525959681683	0.0	158.0	158	1.9186059597699632	1		32019.71240755957	32031.0	21081.0	44624.0	3.896799E7	3573.6925898058303	-0.9811161726898318	-931.0235047426106	0.010773326640283201	-0.007850398368119476	2.1221673761721895	1.7551097348046107	-0.7299363691981258	1.2091365765277586	11.564355958267035	14.047937694752985	0.7363870972293066	0.9448543689320387
ID571537	571537	0	1.0	64.61604949441329	26.1361953069471	0.0	110.0	110	1.8955993089403311	1		31772.81917577798	31771.0	21699.0	43191.0	3.7777882E7	3462.463052608035	-0.9810928056945091	-952.3215294037886	0.009120789865570869	-0.005278590592889864	2.098849392197305	1.7272141713949944	2.5539098450533584	1.2151645273395117	11.288674640725132	13.868762815226702	0.7375260734610538	0.9538152610441768
ID579730	579730	0	1.0	64.16312629167267	26.26772755086055	0.0	165.0	165	1.934704235238823	1		32023.810330912056	31994.0	21127.0	44294.0	3.9677501E7	3469.1458563862498	-0.9811105425720135	-958.9123228855058	-0.0058378805643053465	0.002345310791972674	2.1309589603970034	1.768303380503696	-0.562450608326555	1.2050867424061622	11.759234131012198	13.483594287683566	0.812788496989396	0.9622714896927262
ID570006	570006	0	1.0	64.29621591967506	26.538501511301693	0.0	100.0	100	1.9225447977483565	1		31846.156045751646	31792.0	20882.0	43674.0	3.8979695E7	3619.923419002138	-0.9810677757718287	-911.7693798610761	0.015121441547789544	-0.004649870247461431	2.1385606610269288	1.7602152191078855	-0.7495632877362994	1.2149427171245553	11.611887219912209	13.448376471523895	0.8068131291327959	0.9587912087912087
ID560808	560808	0	1.0	63.747276536477244	25.870721806347166	0.0	35.0	35	1.8310475087644296	1		31841.221318879867	31861.0	21537.0	41199.0	3.5248232E7	3303.603245542266	-0.9810774237283563	-999.4356725265004	-0.005744247918456804	0.021725429576427664	2.02855144277956	1.5861632465438615	-0.7903136072357964	1.278904581353547	10.532927580567101	16.688254646862042	0.4752664154611639	0.9052287581699349
ID574633	574633	0	1.0	64.24877727406884	25.86467943476261	0.0	131.0	131	1.9245111936778878	1		31971.482871125594	31896.0	20717.0	44690.0	3.9197038E7	3680.56066781982	-0.9810723006775115	-900.4963991333411	0.03699970107043891	-0.023310293146653473	2.1838811558379145	1.748675083547115	2.3925188924317524	1.2488776081877955	11.635652850734784	14.166279193428288	0.7285997638027767	0.9393706830391401
ID563371	563371	0	1.0	63.59894241946498	25.550689583372417	0.0	54.0	54	1.877152166401705	1		32013.963058419224	32029.0	22014.0	41916.0	3.7264253E7	3248.5246455378515	-0.9811245201308427	-1024.4939483313112	-0.008019656543541002	0.005835043659842358	2.118253117438122	1.6313565020617622	-0.9535968859974793	1.298461197635835	11.070030837157367	17.108265667121636	0.4752769183588337	0.9104769351055512
ID576172	576172	0	1.0	64.34794303792776	26.235467614812976	0.0	141.0	141	1.9366582850604444	1		31963.231078904977	31956.0	21206.0	44729.0	3.9698333E7	3553.904210857678	-0.9810555464202478	-931.5077367127253	-0.011916222539159534	-0.0012421351800507648	2.161962457069986	1.7377032806225572	-0.7390132921560522	1.2441493787681817	11.782999761834779	14.355393482300093	0.7185144900775189	0.9612252811167123
ID558765	558765	0	1.0	64.29686448617363	24.993965215278664	0.0	20.0	20	1.8835890551289938	1		31918.109401709346	32012.0	20022.0	40956.0	3.7344188E7	3588.520311207556	-0.9811704784280788	-926.9513325990009	-0.002216984833814946	0.012841490080244567	1.9467644737950094	1.7957272133614564	-1.5557329651797474	1.0841092451624785	11.146080855789661	17.6066693914508	0.45183267506937336	0.9008835958509416
ID583854	583854	0	1.0	64.6068385388018	26.905999874256445	0.0	194.0	194	1.8807756270386498	1		32030.52775405638	32063.0	21492.0	42222.0	3.7507748E7	3348.762649641024	-0.9810337821637717	-989.4935128533438	-0.002730542938729807	-0.006427805140672234	2.0828289321592286	1.697362931003713	2.2835479519521886	1.227096983276037	11.112808972638051	14.398781467492938	0.6735692186395127	0.9277777777777784
ID587430	587430	0	1.0	64.6120489777779	26.284770731961686	0.0	219.0	219	1.9386103652708255	1		32084.311343523746	32062.0	20118.0	44265.0	3.9880799E7	3625.9579153588293	-0.9810692165318368	-917.1302526337793	0.009564847548871883	-0.02687920367689621	2.212646155208755	1.7297896228259224	2.4030954691188526	1.2791417673057834	11.806765392657363	14.75605593828122	0.6813969916523938	0.9258292955646669
ID564391	564391	0	1.0	63.76837278142766	25.763964545214435	0.0	61.0	61	1.872713971297735	1		31926.2497846684	31970.0	21559.0	42104.0	3.7066376E7	3240.865661490722	-0.9810872357316377	-1022.0437564122933	0.008062705259688293	-0.014797867195113059	2.079974138296949	1.663943399652023	-0.8111892066840927	1.250026977319018	11.01774644934771	15.755844469857617	0.5577239153343462	0.904056162246489
ID556729	556729	0	1.0	64.30679579443995	25.02967243571007	0.0	5.0	5	1.8198584750041502	1		31904.152233363715	32074.0	20104.0	40754.0	3.4998855E7	3686.0585639460946	-0.9811301017416448	-900.0611480319826	0.033608586751531055	-0.06222319004330615	2.0039897919215024	1.6835662825671514	1.5559259228211635	1.1903242614634453	10.404593174125178	15.076065331404278	0.5752530714461709	0.8855177993527504
ID561342	561342	0	1.0	63.83167286477576	25.872792296092474	0.0	39.0	39	1.870693129043754	1		31881.321243523304	31881.0	21571.0	43410.0	3.691857E7	3342.66927590367	-0.981081869746309	-989.2360536152719	-0.013589087664663933	-0.003520896574726018	2.0595065072679177	1.7076486160847602	2.214558729966174	1.2060481810302903	10.993980818525127	15.77511893623611	0.5551617733514493	0.9337908760597484
ID571070	571070	0	1.0	64.6965796440139	26.226078992942526	0.0	107.0	107	1.8811778029498085	1		31750.73481608213	31776.0	21859.0	44114.0	3.7116609E7	3536.951021078422	-0.9810863677146338	-931.294483504915	0.01336228084550358	-0.016020611774155927	2.0891400935063786	1.7080651474049016	-0.6387803447952779	1.2231032854223693	11.117562098802562	14.645716805152558	0.6513256229939975	0.9341054313099042
ID589502	589502	0	1.0	64.26352448459338	26.35081906572515	0.0	233.0	233	1.9264755824649609	1		32001.361337683542	31967.0	20595.0	44402.0	3.9233669E7	3576.526409335662	-0.981082211641158	-928.0514463449762	-0.011303806089826507	-0.005233877231934933	2.1399526316801536	1.7451805643353346	-0.7163408409848586	1.2262070042564168	11.659418481557363	13.58962719043339	0.7933625002940758	0.9646087298466377
ID597182	597182	0	1.0	63.74357601093629	28.886367585553526	0.0	284.0	284	1.83022103726723	1		31837.44625112917	31931.0	20823.0	40179.0	3.5244053E7	3492.537637029649	-0.981164755296724	-949.7248421075844	-0.008735353006337898	0.010476387355532217	1.9231908158522346	1.695189301068474	-0.6207418487727787	1.13449914687407	10.52342132823807	19.381868682405674	0.35202663895834047	0.8938231731933796
ID593587	593587	0	1.0	64.32701643598631	27.479675736878082	0.0	260.0	260	1.903961409291793	1		32050.225	32008.0	19913.0	42841.0	3.846027E7	3627.2281263993214	-0.9811129279117582	-917.9955339729132	0.005032803093198079	-0.0028180862586935913	2.0650829043787278	1.7651374056872504	2.373880532438775	1.169927563556841	11.388490290179965	13.661860852616503	0.7667544488095503	0.9607056936647953
ID569012	569012	0	1.0	64.01686954419365	26.253753216084586	0.0	93.0	93	1.9229382378011293	1		31884.872549019623	31818.0	20870.0	44674.0	3.9027084E7	3651.1923004877694	-0.9810929484305598	-906.2881877863745	0.00957674550715838	-0.003160258437743958	2.133228493607641	1.7686346397879256	2.4759198831918834	1.2061442457462177	11.616640346076723	13.537341716179656	0.7965694095216617	0.9539422326307573
ID567989	567989	0	1.0	64.11103280052251	26.82182547251003	0.0	86.0	86	1.8876009639450215	1		31871.96101694913	31851.0	21517.0	42453.0	3.7608914E7	3494.207134880192	-0.9811606659409366	-950.0899348759805	-0.013531374685125854	0.010947655538651853	2.0214212795656032	1.7601181926459775	-0.73255657271778	1.148457693359109	11.19361211743481	15.830682613999935	0.5612816367691845	0.9300947867298577
ID594633	594633	0	1.0	64.76443526297038	27.467673502188525	0.0	267.0	267	1.8771521664017077	1		31926.97162510747	32039.0	20960.0	40343.0	3.7131068E7	3346.296929363794	-0.9811976908366545	-995.7918673530655	0.021676776269215478	-0.008197801280717286	1.9627000595842636	1.8043921287487616	2.2500308114729632	1.087734771346669	11.070030837157397	16.749473982880954	0.49585688698053887	0.8981874276899342
ID557259	557259	0	1.0	64.34478851137574	24.98922077641137	0.0	9.0	9	1.9118913120366636	1		31999.572254335257	32084.0	20318.0	40823.0	3.8751482E7	3549.8960848983484	-0.981061627448277	-933.9253463872287	-0.0018719138359866792	0.017686217702011262	1.9548591019033683	1.8446396425543772	-1.3277608888462502	1.059751214712248	11.483552813470283	13.966967059371196	0.7397447954998473	0.949685534591195
ID577228	577228	0	1.0	64.52340894578454	26.398548025489028	0.0	148.0	148	1.9055500298512675	1		31987.569999999978	31975.0	21075.0	44027.0	3.8385084E7	3539.898741633368	-0.9810968989861696	-937.9922575112278	2.7552200703592915E-5	0.011717672859616344	2.0933250322645236	1.718760802198321	-0.6114057503656388	1.2179269096590575	11.407502794838027	14.394328571107504	0.6918590467636432	0.9448818897637796
ID578255	578255	0	1.0	63.96432827213922	26.365189737672704	0.0	155.0	155	1.9526077337958774	1		32035.82394924663	32050.0	21184.0	43849.0	4.0397174E7	3475.4411690856145	-0.9811510623804255	-959.6325135358211	0.005966554460790784	4.5696645726434244E-4	2.1576124694086136	1.7754330329936552	-0.6509956316331116	1.2152598432679518	11.97787793457992	13.953257113204081	0.7731051264050597	0.961098398169336
ID586447	586447	0	1.0	64.72325792859812	26.033482918831037	0.0	212.0	212	1.9075339450474766	1		32011.059701492533	32033.0	20870.0	42377.0	3.8605338E7	3363.6480901606024	-0.9811253830033965	-989.3862215954356	-0.01426506437584259	-0.010524652192954783	2.0765783829755238	1.7693560515097215	-0.9983272330338088	1.1736351093402946	11.431268425660612	14.115268410104726	0.720984627538752	0.9427675421403374
ID582849	582849	0	1.0	64.35743589425768	26.417863183832537	0.0	187.0	187	1.938220106511909	1		32077.89613526569	32076.0	21151.0	45369.0	3.9840747E7	3590.22302840867	-0.981096251357654	-927.4235647900385	-0.01856099820498515	0.0026933204313270417	2.218060673904075	1.6872103997035923	2.3221970648650125	1.3146319358236187	11.802012266492834	13.947892383271949	0.7623400740326114	0.9484339190221541
ID580292	580292	0	1.0	64.64975445162263	26.46565756680848	0.0	169.0	169	1.9256900674139708	1		31988.30473856211	32041.0	22172.0	44618.0	3.9153685E7	3511.0459268828586	-0.9811308703133446	-947.4575942765098	-0.013689581206664341	0.00929049188479778	2.1236554573161697	1.725615200636397	-0.8061310849138762	1.230665710717533	11.649912229228336	15.084048236146803	0.6434231645577311	0.9426923076923077
ID581828	581828	0	1.0	64.68493163750654	26.62931967613257	0.0	180.0	180	1.9475647333143258	1		32044.076433121045	32091.0	21527.0	43550.0	4.024736E7	3447.908646872942	-0.9811185576953501	-965.8469853140722	-0.01840242507642618	0.024636164922462345	2.1906892621774197	1.6971556901718752	-0.717475492909007	1.290800410865996	11.916087294441226	15.426644180398206	0.6292172424196332	0.9496212121212124
ID591045	591045	0	1.0	64.22383255454127	26.187255428366846	0.0	243.0	243	1.9358769018190112	1		31976.000807754437	31946.0	21263.0	44801.0	3.9586289E7	3493.353364951289	-0.9811009087756261	-950.3517532941989	-0.002150177905786693	-0.012394884794151111	2.131377181544509	1.7715491961512218	-0.6793461951716095	1.203114870405536	11.773493509505748	13.48437180294639	0.8136802508948404	0.9556327160493833
ID598724	598724	0	1.0	63.07606105693256	28.771804924159643	0.0	294.0	294	1.7705557670902243	1		31857.68725868728	31903.0	20133.0	40320.0	3.3004564E7	3569.1774601036436	-0.9811322933766276	-928.2918858050982	0.006269182071148708	0.016755525317715517	1.9165225313760466	1.6141852104315901	-1.3679866925161162	1.1873002670267432	9.848477412876816	14.833213411157923	0.562481789961895	0.9278996865203764
ID592070	592070	0	1.0	64.25753858407931	26.243101085377727	0.0	250.0	250	1.9221512771633826	1		32022.315617334392	31982.0	21109.0	43984.0	3.9163292E7	3539.976491661394	-0.9810178078530105	-935.0027261158634	0.003369399926870466	-0.010564583670777967	2.1212638733780036	1.751943898608176	-0.6523555383694782	1.210805822642627	11.607134093747687	14.461204802269938	0.6974706104609306	0.9406779661016949
ID575708	575708	0	1.0	64.41308036748259	26.189599609512896	0.0	138.0	138	1.9397806704575689	1		31985.66237942122	31967.0	20777.0	43810.0	3.9790164E7	3603.4173730557986	-0.9810809923726617	-920.613386885698	-0.002595142302725866	-0.0026363269976293407	2.1209782097398207	1.801339559190222	2.4733868169090876	1.1774449736135755	11.821024771150906	13.723115270228874	0.7887866811285154	0.9561707035755481
ID579293	579293	0	1.0	64.31710607503392	26.36519019771258	0.0	162.0	162	1.9319652451614981	1		32043.6175040519	32066.0	21390.0	44876.0	3.9541824E7	3536.0287420735713	-0.98110790966758	-941.2229579207054	0.003262918548836129	-0.007422272451099534	2.1228530768889398	1.7728707964720036	2.47350785223903	1.1974099190495988	11.725962247860581	13.537872992830406	0.8040026586417109	0.9621684867394694
ID595665	595665	0	1.0	64.8467673776913	27.27947451573976	0.0	274.0	274	1.8995858523740121	1		31911.936241610758	31910.0	19178.0	42640.0	3.8039028E7	3461.1800513317216	-0.9811963704483756	-962.2173991910691	0.0065376473556680425	-0.011874337290856676	2.0751567221738303	1.7566616628961396	-1.027575765770484	1.1813070018005631	11.336205902370288	13.811378467261013	0.7467986721966179	0.9509569377990433
ID566993	566993	0	1.0	64.03232686042224	26.770557838278638	0.0	79.0	79	1.893203353516044	1		31887.474747474767	31867.0	21111.0	42016.0	3.788232E7	3435.8448144646686	-0.9811374193599715	-965.484516534967	-0.0047816271614781105	0.021834339951702152	2.006864395043452	1.7721826158219347	-0.8389812784915479	1.1324252800621635	11.260155883738035	14.250834798219422	0.6967446709779033	0.9606650446066511
ID565971	565971	0	1.0	63.67019570809371	25.907462323990174	0.0	72.0	72	1.7347309472525068	1		31736.036290322532	31871.0	20877.0	43356.0	3.1482148E7	3647.8916887220453	-0.9812736156122042	-911.7524369462107	0.0069131070472133295	-0.023966886498385603	1.8445465384314306	1.6451221894476575	-0.5504814363915183	1.1212216030292126	9.453967941221995	16.511772997909404	0.43574917202681895	0.8708406304728543
ID559316	559316	0	1.0	64.26862833922877	25.01227638006618	0.0	24.0	24	1.9483414291511099	1		31999.31478537362	32029.0	20426.0	42211.0	4.0255138E7	3505.982680102425	-0.981071669882932	-946.1267931494426	0.011896535094145736	-0.0014095673979186115	1.9750212981545452	1.9418609792612942	-0.24453206867414318	1.0170765668847548	11.925593546770257	13.304050002375286	0.8466855160439282	0.961302681992337
ID564949	564949	0	1.0	63.89643706866351	25.683761483067563	0.0	65.0	65	1.9051529989000138	1		31939.941618015033	31953.0	20970.0	41948.0	3.829599E7	3360.304097494815	-0.9810868691195775	-986.119546557809	0.007362946713350603	-5.168591867918821E-4	2.1021962641302925	1.7125651491571134	-0.7669128958962442	1.2275131636101242	11.402749668673492	13.730649499842222	0.760041474599728	0.9650040225261461
ID580840	580840	0	1.0	64.63701159450456	26.477506307220064	0.0	173.0	173	1.9245111936778887	1		32074.497962510155	32081.0	21737.0	44899.0	3.9355409E7	3595.6656419136	-0.9811152150725897	-926.8693701770233	-0.010340614231357091	-0.0058698235153332905	2.203332979768843	1.6892470761995124	-0.8324515133885981	1.3043284258487082	11.635652850734795	14.271050897762247	0.7179409237831035	0.9459041731066465
ID563946	563946	0	1.0	63.6160767925309	25.48254864596487	0.0	58.0	58	1.8568930780754191	1		31996.95610184373	32036.0	21412.0	41594.0	3.6444533E7	3295.400562871835	-0.9811050420334697	-1008.3238206375473	-0.024005026171139573	0.0210442612253302	2.0545218881344045	1.6432495059651042	-0.847249829601627	1.2502799365990096	10.832374528931581	15.08146408869748	0.598475701829271	0.9290664492458214
ID570604	570604	0	1.0	64.47558233705567	26.237200905713127	0.0	104.0	104	1.8900040215239868	1		31830.06689246397	31838.0	21412.0	44480.0	3.7591309E7	3581.8672033550833	-0.9811207784233543	-923.6266519031657	-0.008351749839068936	-0.004937727346308622	2.067449323834749	1.7271645769092372	-0.7011027233310569	1.197019294788023	11.222130874421914	14.059244062367583	0.7134462390696126	0.9436450839328537
ID574190	574190	0	1.0	63.577387910747646	25.665371225968137	0.0	128.0	128	1.892404027597568	1		31899.300592718067	31944.0	21729.0	43389.0	3.7673074E7	3319.5088523130034	-0.9811623541415547	-1001.0403285487599	-0.030730778220371187	0.016694920789196866	2.0083244324572305	1.738387984570119	-1.1650741779491118	1.1552797478371108	11.250649631408974	16.818797612405334	0.4998015227656314	0.9174418604651162
ID585442	585442	0	1.0	64.87102055797605	26.13930958188743	0.0	205.0	205	1.889203341961885	1		31987.705432937164	32020.0	21007.0	43101.0	3.7681517E7	3502.5386766794904	-0.9811051903743595	-948.4254445014926	-0.014306728331072228	-1.348683462692558E-4	2.15630377013778	1.6647882947407775	-1.0121671584268366	1.2952420298423206	11.212624622092884	14.723838450297892	0.6499426840740667	0.9331487341772156
ID584420	584420	0	1.0	64.4002124743711	26.44484253304335	0.0	198.0	198	1.8568930780754214	1		31930.534965035004	32022.0	21568.0	44083.0	3.6528532E7	3497.833698870361	-0.9811050858532613	-947.998471258902	0.008633026521141741	0.007882427937106964	2.1068663471415277	1.6595157060930767	-0.7356184923200928	1.2695669823466922	10.832374528931608	13.945888657505819	0.6999083009410995	0.9425144747725391
ID559845	559845	0	1.0	63.73710570576394	26.468013988670737	0.0	28.0	28	1.7896790889867484	1		31731.578598484877	31929.0	22380.0	40449.0	3.3508547E7	3388.384204600629	-0.9812716899345428	-981.3404575460287	0.017877248317744635	-0.030819369083592802	1.945577911580412	1.6945842049706377	1.3319416884219715	1.1481152166257347	10.062368090280012	14.259233181919445	0.621895940559251	0.907804459691251
ID569573	569573	0	1.0	64.28669661349478	26.470845842759473	0.0	97.0	97	1.9343131883959725	1		31865.163562753052	31847.0	21073.0	43105.0	3.9353477E7	3517.6639822740694	-0.981160705597082	-943.5551940150843	0.0027229539085313406	0.00222862052396638	2.09240542755788	1.802282313286361	-0.7232971301853137	1.160975398877713	11.754481004847676	13.967307029952766	0.757160523198077	0.947872748179379
ID598247	598247	0	1.0	62.55138437974204	28.7575076677504	0.0	291.0	291	1.787141135799235	1		31904.480568720388	31958.0	19286.0	42574.0	3.3659227E7	3658.4160381650527	-0.9811365690609782	-907.1881285535995	0.0015517136171700726	-0.018193230135202597	2.052614253865191	1.5684837226205237	-1.2274250408837428	1.3086614953426563	10.03384933329294	13.687866920364696	0.6729857852251669	0.939893143365984
ID568570	568570	0	1.0	64.34018676569944	26.783267504145066	0.0	90.0	90	1.8593358238078141	1		31816.542105263183	31942.0	21604.0	44319.0	3.6270858E7	3680.8619110521327	-0.9811048792991495	-897.6338332366726	0.032826733442837784	-0.09945386406486359	2.080290169062167	1.720444388123734	-0.9966564941857062	1.2091586240290337	10.860893285918715	19.25358748042033	0.36817312642535516	0.7846840659340666
ID593150	593150	0	1.0	63.67685309509129	26.9315206470199	0.0	257.0	257	1.7841756275452996	1		31998.084923664115	32124.0	20087.0	40332.0	3.3533993E7	3396.9358164683017	-0.9813436138050718	-990.9693415476482	0.057735455684974506	-0.023240934975755502	1.9593871328694554	1.645771880444644	-0.8287329484006078	1.1905581545967847	10.000577450141309	20.11594586189816	0.31056608357305415	0.8584251325989384
ID572145	572145	0	1.0	64.56088545539815	26.231476048669855	0.0	114.0	114	1.888001685945916	1		31797.06536502544	31855.0	21687.0	43654.0	3.7456943E7	3489.8550575670874	-0.9811752048988838	-949.7864122068534	0.0036928548728322056	-0.002945262351879176	2.0867501419309633	1.717339790583869	-0.5114840782220074	1.2151061504383478	11.198365243599335	13.996827394163839	0.7182990271798035	0.9435322386864239
ID557810	557810	0	1.0	64.2227574442749	25.133625117785748	0.0	13.0	13	1.8912044052725174	1		31891.517736486476	31946.0	20485.0	42458.0	3.7759557E7	3614.7554916296504	-0.9811776011990662	-919.811663119592	0.013424130430312623	-0.023346894168170224	2.002711971115797	1.7779475865831147	2.8607242120986065	1.1264178911846539	11.236390252915463	17.858013587727093	0.4427620404648405	0.896473265073948
ID561906	561906	0	1.0	63.51919762586294	25.91339957370174	0.0	43.0	43	1.8731178781225095	1		31981.443396226416	31989.0	21176.0	43115.0	3.7290363E7	3313.2993047805617	-0.9810301061077488	-998.3545935293154	-0.010097259023004724	-0.007793831650888919	2.0800647272233195	1.6950880350400568	2.1370220863343334	1.2271130963260946	11.022499575512208	14.524984602510322	0.656536073439824	0.929831595829992
ID588019	588019	0	1.0	64.15918297327755	26.342893690388895	0.0	223.0	223	1.9122869439730321	1		32047.569065343272	32053.0	20120.0	43166.0	3.8745511E7	3506.746552411538	-0.9811287614324684	-950.2684517981266	-0.006796171313585111	0.0036185136416187857	2.0854185009319313	1.7665467339472662	-0.7361778751681168	1.1805057069009213	11.488305939634795	13.855181993773366	0.7520407726848576	0.9587465291550973
ID590581	590581	0	1.0	64.38714884487268	26.055960638663752	0.0	240.0	240	1.922938237801129	1		32013.71428571431	31975.0	20801.0	45485.0	3.92168E7	3682.973220352007	-0.9810720767845241	-901.0843539039794	-6.22650768949661E-4	0.004691230506845013	2.115307647006223	1.754395368634559	2.279476853380398	1.20571889599353	11.616640346076721	14.557218580198018	0.6888641783018077	0.9292775665399244
ID573173	573173	0	1.0	64.64214259809715	26.02841701029665	0.0	121.0	121	1.9063438436869296	1		31841.79517069109	31845.0	21498.0	44675.0	3.8241996E7	3558.9679079301422	-0.9810624843184665	-926.9944442794623	-5.965287242466468E-4	-0.019416187371861966	2.1407049987141904	1.718027950628187	-0.7557808125260578	1.246024546883218	11.417009047167063	13.58793284338619	0.7770615601308557	0.9490320031608062
ID596726	596726	0	1.0	63.328164052408425	28.051122296539752	0.0	281.0	281	1.7812051820572368	1		31873.041944709246	31971.0	20150.0	40458.0	3.3434821E7	3484.2030266710044	-0.9811712657918059	-953.3969374491421	0.027110498613571576	0.024851498459030008	1.8736084190001774	1.6784863859151073	-1.3452049897079204	1.1162488029229323	9.9673055669897	16.9251302280323	0.43724373821542084	0.8996138996138997
ID591624	591624	0	1.0	64.61343802924455	26.426251199725442	0.0	247.0	247	1.9268682199055946	1		32052.384489795935	32060.0	21558.0	44198.0	3.9264171E7	3448.6158426700404	-0.981126233641697	-966.2996763068289	-3.686707505710147E-5	0.0019189522645039986	2.1240991141476817	1.7463610066133302	-0.6643858242014927	1.216300127009185	11.664171607721881	13.838424692912726	0.7654035199483537	0.951900698215671
ID562442	562442	0	1.0	63.616424388023546	25.681919526086176	0.0	47.0	47	1.8759427908871007	1		31934.87155172414	31994.0	21535.0	41400.0	3.7044451E7	3246.2964266927147	-0.9810961867829475	-1021.1020917764145	-0.029292394979118685	0.031229776603065695	2.1310102882017543	1.6401726891710589	-0.8174854356729168	1.29925970739018	11.055771458663827	15.31984864642432	0.5919567364772446	0.9186413902053705
ID562954	562954	0	1.0	63.16949043839739	25.88229907741072	0.0	51.0	51	1.828980629779933	1		31964.811423390733	32025.0	22067.0	42547.0	3.5257187E7	3363.9250520329874	-0.9811612460336161	-989.7922361747515	0.015993110143809743	-0.002814774976301877	1.9684176029754905	1.6992041567582645	-1.3354165375773743	1.158435020975249	10.509161949744513	14.16576903510389	0.6581087052573155	0.928601427971441
ID575244	575244	0	1.0	64.3147299307787	26.25658879374777	0.0	135.0	135	1.9256900674139708	1		31957.304878048733	31954.0	21207.0	44146.0	3.9307485E7	3479.2887721756806	-0.9811139104733234	-954.3046834614834	0.002100053842833926	-0.0053858160369876515	2.145046680884528	1.7543551239786714	-0.7574776694373573	1.22269810232025	11.649912229228336	13.689349257861592	0.7812084095573861	0.951844660194175
ID576780	576780	0	1.0	64.26617190699167	26.415050716851006	0.0	145.0	145	1.9452327850822984	1		31958.720000000005	31919.0	21371.0	44349.0	3.99484E7	3598.3622526812405	-0.9811651381031798	-925.3247079128172	-3.214841802871074E-4	0.004729074953581941	2.168465868491791	1.7445159796703738	-0.7880035596274438	1.243018633111932	11.887568537454131	13.763264191470766	0.788605869327	0.9578705476828804
ID587009	587009	0	1.0	64.45006520616137	26.362047322700533	0.0	216.0	216	1.9138686538745273	1		32098.958677685907	32137.0	20540.0	46210.0	3.883974E7	3732.635766901044	-0.9811171461227305	-893.6316856877969	0.004891395084184265	-0.02336195410323246	2.1612948058972354	1.6929363194047287	-0.9219095411561463	1.2766545209787874	11.507318444292858	15.454350026121997	0.6054558877669843	0.9236932468523464
ID558338	558338	0	1.0	64.32734465523609	24.99040825531773	0.0	17.0	17	1.9043586886720776	1		31939.310316139723	32018.0	20217.0	41269.0	3.8391051E7	3585.5891333478826	-0.9810793024893655	-923.7660085241891	0.00486976749617517	-0.012516358238538796	1.9524582743631567	1.8519361448750473	1.5660852825857103	1.0542794792176227	11.393243416344482	14.080162792508249	0.7221740653709704	0.94
ID594182	594182	0	1.0	64.42917637874523	27.519390197908066	0.0	264.0	264	1.7658496784391273	1		31890.443368828648	32022.0	21143.0	39620.0	3.2942828E7	3396.080724560258	-0.9812066168183885	-980.5461696625414	0.002349646549518938	-0.032746068184528694	1.8326666765606665	1.7564392228132755	0.04046284106938258	1.0433988564803842	9.79619302506715	14.531502440112593	0.5829699373632079	0.8953084274543868
ID597784	597784	0	1.0	62.98152605340565	29.358137143823388	0.0	288.0	288	1.9107039247083613	1		31853.386401326752	31835.0	19964.0	41479.0	3.8415184E7	3476.4424723915863	-0.9812181788371851	-957.3669772593925	0.010594759728698052	-0.009806080812388797	2.116565461530095	1.7441182379640379	-0.8914820771831738	1.2135447101343462	11.469293434976713	13.433021008507955	0.7987284247069056	0.9609717244125844
ID566554	566554	0	1.0	63.95332305167291	25.945030352179163	0.0	76.0	76	1.902371462117378	1		31922.364774624395	31887.0	21849.0	42861.0	3.8242993E7	3322.1413240715697	-0.9811414374387623	-999.8387846152599	0.0015572941366328655	5.439689583910513E-4	2.1210295015482297	1.714040317300518	2.2957967763592624	1.2374443472185581	11.369477785521894	13.697958260854346	0.7614452895791088	0.9548902195608786
ID581404	581404	0	1.0	64.54957558025318	26.275421551405756	0.0	177.0	177	1.9452327850822977	1		32079.994413407803	32106.0	21430.0	44545.0	4.0196233E7	3485.892123536475	-0.9810441337746334	-952.5663740032927	-0.0022667672325982287	-0.010181062130008378	2.2064918654675263	1.7328375581398434	-0.7078707101467838	1.2733402823032867	11.887568537454122	13.956964169495453	0.7668686266927286	0.9549446353570058
ID582428	582428	0	1.0	64.26897668483204	26.348332435592067	0.0	184.0	184	1.9545438847264842	1		32072.09738717338	32089.0	21064.0	43917.0	4.0507059E7	3409.3615504189243	-0.981117289793382	-977.5543209773527	-0.0024308632191912677	9.013349099617467E-4	2.175702699144649	1.783819465186269	2.476711390736278	1.2196877215472357	12.001643565402508	13.56349367047006	0.8197991251012645	0.9600760456273769
ID578846	578846	0	1.0	64.23475323912714	26.399593612372044	0.0	159.0	159	1.9386103652708253	1		32022.212560386455	32063.0	21312.0	44296.0	3.9771588E7	3402.2911470155645	-0.9811061006584169	-977.4717968871155	-0.011932001102442283	-0.010191677502979002	2.1783951273913567	1.7276853578550289	2.364157384881585	1.2608749142239053	11.80676539265736	14.454916529030644	0.710083827284578	0.9506314580941448
ID595217	595217	0	1.0	64.67460953554263	27.41804475655987	0.0	271.0	271	1.87553949242154	1		31955.18830610493	31972.0	21820.0	43003.0	3.7163884E7	3439.5247264743402	-0.9810793741045605	-963.4775229579193	0.010434814974312534	-0.008330318895379586	2.1499676249866964	1.667508421363439	-0.9421036910571717	1.2893293955473846	11.051018332499337	14.654473368506657	0.6466536471912385	0.9281437125748505
ID567569	567569	0	1.0	64.32714450798298	26.57038635287923	0.0	83.0	83	1.9087233043722496	1		31881.286423841033	31895.0	21842.0	42762.0	3.8512594E7	3399.432557660513	-0.9810655120809895	-971.8603140049188	0.002398520796542391	-0.004503068177397578	2.100817726375793	1.75313896572941	2.3608805933532477	1.1983178558248107	11.44552780415415	13.702500191787834	0.7660304883669631	0.94283476898982
ID584977	584977	0	1.0	64.71834592283447	26.244074858617232	0.0	202.0	202	1.875136107215795	1		31963.099742046434	31999.0	21272.0	43813.0	3.7173085E7	3570.9526417656625	-0.9811363543208128	-931.1047298466123	-0.002039750011173498	-0.01534989998692224	2.14092155748526	1.6482742899818492	2.23002971935309	1.2988867025941633	11.046265206334827	15.09660630443577	0.6090692458208211	0.9218564061880207
ID589074	589074	0	1.0	64.42403120052387	26.0847793917549	0.0	230.0	230	1.9150540789828443	1		32009.154290429044	31952.0	20852.0	45555.0	3.8795095E7	3707.4421802001725	-0.9810722195594987	-895.0166148595707	-0.01015496292799823	-0.00846250299558171	2.1376684424488426	1.727796407254179	-0.817732577259055	1.23722241432718	11.521577822786412	15.165099824308399	0.629551517120873	0.9330254041570438
ID577811	577811	0	1.0	64.29248511176553	26.527375264981572	0.0	152.0	152	1.9335308574485452	1		31980.826051779946	32010.0	21775.0	44014.0	3.9528301E7	3458.4502098379326	-0.9811257288691532	-961.3745486886808	0.00871333668680752	0.005142030635675019	2.11479373301907	1.7882822756955243	2.4201655935479365	1.1825838469469558	11.74497475251865	14.267419252842892	0.725055255643939	0.948560460652591
ID560404	560404	0	1.0	63.91641765194479	26.297869436560635	0.0	32.0	32	1.8904042341322875	1		31911.54953429297	31914.0	20980.0	43962.0	3.768754E7	3384.862059422137	-0.9811019238001708	-978.888992764047	0.004041774228274855	-0.002258447191594316	2.0482408555036886	1.7545637044040883	-1.0936569472476487	1.1673790187055895	11.22688400058641	13.789725972102119	0.7419212793091974	0.9551152446421355
ID556310	556310	0	1.0	64.34412161605998	24.980326021463192	0.0	2.0	2	1.8775551184652532	1		31903.28706083976	32023.0	20304.0	40813.0	3.7231136E7	3593.9782277545078	-0.9811023024441269	-921.7123066784574	0.003912489905006292	0.005285225648210182	1.8881931985426499	1.853182457206125	1.72331132060445	1.0188922257494857	11.074783963321922	16.178181159440086	0.531723357903253	0.9101562500000001
ID565526	565526	0	1.0	63.67006679825902	25.75709898673967	0.0	69.0	69	1.8519979208473953	1		31924.11013215856	31944.0	21303.0	42602.0	3.6233865E7	3370.727416303594	-0.9810992596943576	-983.2394509295282	-0.016231059934157164	0.01665560379737276	2.005054490107986	1.6768694216308204	-0.9450906682898983	1.1957129542966995	10.775337014957396	15.081393950839256	0.5953299848558105	0.9356170037144033
ID583446	583446	0	1.0	64.62695303383094	26.59578412965405	0.0	191.0	191	1.9362676328557518	1		32052.52093397746	32086.0	21773.0	43995.0	3.9809231E7	3462.2389371127624	-0.9810778165902639	-959.9914389502368	-8.752496582845447E-4	-0.007147005662670597	2.192185599142123	1.72620555749058	-0.8284317930886933	1.269944700171715	11.778246635670262	14.117427445164116	0.7426417816978047	0.948698315467075
ID572704	572704	0	1.0	64.65957656059592	25.940528996354303	0.0	118.0	118	1.8983907683599213	1		31838.356244761115	31821.0	21279.0	45344.0	3.7983159E7	3658.7085099896167	-0.981138783174189	-905.3438555324277	0.001893685327047301	-0.009677887632259477	2.1150401145092395	1.6919465330088908	2.3944385947526503	1.2500632101819056	11.321946523876749	14.786883576342316	0.6506952797656295	0.9290171606864284
ID590113	590113	0	1.0	64.30767913917796	26.1933198335773	0.0	237.0	237	1.9031666017391917	1		32001.634615384617	31985.0	20551.0	45481.0	3.8273955E7	3667.950691314393	-0.981133440597203	-907.4318951394756	-0.006284426751053424	-0.012881816519521158	2.084183759630221	1.739625348571186	2.421740024872746	1.1980647220058231	11.378984037850937	13.846019083770589	0.7458706199555033	0.9591346153846161
ID570146	570146	0	1.0	64.43415035301076	26.496963999895584	0.0	101.0	101	1.9162387707627042	1		31823.586633663363	31864.0	21637.0	43519.0	3.8570187E7	3482.9225770712133	-0.9810832732409147	-947.7530274784489	-0.01458747724699238	0.01205507808541595	2.182708890635666	1.702409076471174	-0.7648929082896032	1.2821294956674445	11.535837201279952	13.912246854239365	0.7489700173036663	0.9517647058823526
ID599331	599331	0	1.0	63.39946021763689	29.372000307103114	0.0	298.0	298	1.825668756297988	1		31979.526745240255	31932.0	20748.0	43565.0	3.5273418E7	3627.587371378973	-0.9810990834440585	-915.1960815695995	0.009175743647551735	0.0048832904067795686	1.9795098706260479	1.6978290166751355	-1.0340443396003125	1.1659064906915826	10.471136940428377	14.817766569604556	0.5992916208627961	0.9156275976724852
ID579875	579875	0	1.0	64.04704373188953	26.333590836129545	0.0	166.0	166	1.9425086406036718	1		32028.330664531655	31989.0	20705.0	44299.0	4.0003385E7	3552.5430321871277	-0.9811611041399324	-939.0956521832297	-0.00824468305569913	-0.004248767021383455	2.1290744926408354	1.7729586932765666	-0.615778074589727	1.2008596143354806	11.854296654302518	14.33572849055617	0.7248466248620193	0.9522718594883545
ID586019	586019	0	1.0	64.55222776347975	26.059302558800013	0.0	209.0	209	1.860962539625357	1		32008.619755244737	32014.0	20600.0	43679.0	3.6617861E7	3537.7794326003627	-0.9810592154807273	-937.267263687071	0.01474547550484782	-0.0035223050379005784	2.120916243462033	1.6337838098402924	-0.9439708402887131	1.298162113425129	10.879905790576776	15.035691076903841	0.6047671745651054	0.911226114649682
ID571685	571685	0	1.0	64.50816005409617	26.17077005528971	0.0	111.0	111	1.9303983631152803	1		31774.814784727878	31762.0	21206.0	43351.0	3.9114797E7	3482.474337361707	-0.9811406563121243	-949.3575222405664	3.800372642949717E-4	-0.0016847822222883098	2.1454536103919466	1.7615376039120938	-0.7010247072669957	1.2179436905730747	11.706949743202525	13.721678800737603	0.7813383118197321	0.9583657587548643
ID592676	592676	0	1.0	64.3191553779795	26.76002281807586	0.0	254.0	254	1.8405252569488526	1		31856.566071428562	31883.0	21123.0	40305.0	3.5679354E7	3357.4991354050244	-0.9811501846343221	-987.7372566843962	-0.01184950384198514	0.03861737841842284	1.9674882565525937	1.6757484987820708	-0.8097143008830899	1.174095192675129	10.64224948235096	18.063432653746442	0.4098667907657382	0.9061108862808567
ID560934	560934	0	1.0	63.778649532629295	25.871928328546648	0.0	36.0	36	1.8876009639450202	1		31889.322278911553	31916.0	21444.0	42545.0	3.7501843E7	3326.520063338351	-0.9810405639017595	-992.0799824401043	-4.3671192943055325E-4	0.013365346887219692	2.1275792142312224	1.680262248457367	-0.8883822809533074	1.2662185418880492	11.193612117434794	14.225931166489504	0.6950542634532025	0.9492140266021758
ID556856	556856	0	1.0	64.31248920649941	24.97492786766432	0.0	6.0	6	1.9358769018190112	1		31940.2937853107	32012.0	20249.0	41408.0	3.9574024E7	3548.0464104097846	-0.9811014201407993	-934.6830009679167	-0.01387877282369199	0.0074000280295022465	2.01052646910464	1.8699660139249688	1.8414932912578532	1.07516738493265	11.77349350950575	13.420150473754301	0.8214865210920461	0.9675781249999995
ID588601	588601	0	1.0	64.37665406100342	26.159299652601717	0.0	227.0	227	1.8971949315367775	1		32002.099076406346	31967.0	20856.0	43183.0	3.81145E7	3544.9027975329773	-0.9810804397725805	-936.2626739856596	-0.0035789406030424416	-0.004111410826613773	2.0521029483175175	1.7600238973398383	-0.6551601849071584	1.1659517529387742	11.307687145383195	12.983349711413936	0.8429661546517678	0.9722108704536168
ID596282	596282	0	1.0	63.34723801715384	26.736520722423233	0.0	278.0	278	1.81528020743673	1		31829.976124885226	31990.0	21547.0	40424.0	3.4662844E7	3252.5875905739904	-0.9812328536131681	-1023.319257481291	0.03461185114719914	0.006850500392148711	1.9139063557087905	1.731635083719264	1.9420630837306967	1.1052596321841888	10.352308786315483	16.56576107156181	0.4740501574130158	0.8893425888117603
ID558909	558909	0	1.0	64.25307514895042	25.063283560751145	0.0	21.0	21	1.850363323952706	1		31876.798586572404	32001.0	20414.0	41575.0	3.6084536E7	3665.478836625398	-0.9811817506291268	-906.8682982337947	-0.0030741076150782977	-0.007750344808894196	1.895924302763723	1.7852923920382675	0.6245680950795531	1.0619685107150134	10.756324510299358	17.04762996749177	0.4650993578749106	0.9117647058823527
ID583998	583998	0	1.0	64.54162774697055	26.754748373492646	0.0	195.0	195	1.9241180752602076	1		32028.920130399336	32030.0	21598.0	44133.0	3.9299485E7	3512.388051216281	-0.9811183771787002	-947.6585682742154	-0.001106039770403524	0.0023898487388760636	2.1392660012976106	1.751926644829351	-0.7623969478992636	1.2210933646174376	11.630899724570273	13.245327728972255	0.8331011970508229	0.9577299412915861
ID573744	573744	0	1.0	64.40608202062495	25.713890164266786	0.0	125.0	125	1.9233315973711236	1		31950.686835650045	31910.0	20350.0	45622.0	3.907569E7	3767.870836967967	-0.9811156483986715	-881.1144269571524	0.005294773914357934	-0.0032879303577213644	2.1462185958212427	1.7282013892160188	-0.8205232325590381	1.2418799158556708	11.621393472241241	14.68143917193128	0.677533556293179	0.9396617986164486
ID587571	587571	0	1.0	64.49242006248353	26.632442451663394	0.0	220.0	220	1.907533945047476	1		32053.539484621764	32067.0	20569.0	45117.0	3.8560408E7	3683.2150975703876	-0.9811049134614651	-903.7440936795264	-0.0085788445752837	0.005991552816236514	2.153085008208612	1.6975774685122118	-0.8823845826236272	1.2683279839332549	11.431268425660605	14.363692021080263	0.6962610770916576	0.9435072577481364
ID564534	564534	0	1.0	63.90623584358879	25.80723515468596	0.0	62.0	62	1.9007801849989994	1		31955.921338912136	31968.0	20666.0	42481.0	3.8187326E7	3375.3134034777727	-0.9810982923884445	-982.8307007355387	0.006027659547557016	-0.008983076970973908	2.1034666639290123	1.7310362515207562	-0.8365827997382842	1.2151488231867282	11.350465280863821	13.903534251669441	0.7378585369613971	0.9405277668373379
ID563511	563511	0	1.0	63.798709074480435	25.883982659008787	0.0	55.0	55	1.9300064438414977	1		32038.550689375475	32017.0	20795.0	43520.0	3.9503533E7	3381.367654299146	-0.9810830807523195	-982.8015661002261	-0.026431858414234694	0.011592570818160222	2.15155908698087	1.7190682650724047	2.2413572610294765	1.2515844371603528	11.702196617037993	13.610074460891344	0.7938825431771561	0.9624706802189209
ID574794	574794	0	1.0	64.51216907872181	26.183442531909197	0.0	132.0	132	1.9047558851908764	1		31959.171118530863	31936.0	21207.0	43786.0	3.8287087E7	3587.0578612819136	-0.9810943818508046	-924.7131369690114	0.006407305767306711	-0.01532074596529664	2.1283492515405915	1.7216771621283065	2.3911397631729647	1.2362069372573685	11.397996542508999	13.884821206584764	0.7429469453160767	0.9452108789909346
ID580428	580428	0	1.0	64.50460591492381	26.548249360313104	0.0	170.0	170	1.9217576759967374	1		31978.952653061213	32045.0	22027.0	42749.0	3.9174217E7	3418.183572791101	-0.9811488175808857	-973.8568822091446	-0.0011259799072995329	0.003211095186604768	2.1255076520947145	1.7425713005826902	-0.6990443943768414	1.2197536200578858	11.60238096758318	14.16761083875636	0.7263797820811684	0.939207387456715
ID597327	597327	0	1.0	63.56615221436687	29.03988546857414	0.0	285.0	285	1.8642117128363935	1		31897.786771105308	31918.0	20926.0	40689.0	3.6650557E7	3469.2052241717647	-0.981058675047737	-952.456570531357	0.0012214147349755644	-0.016126199595117845	2.021538004028503	1.744472885587089	2.4419145604433288	1.1588245485100617	10.917930799892865	14.432277631368713	0.6586890622410806	0.9307131280388973
ID568128	568128	0	1.0	64.17466135215574	26.66625326661601	0.0	87.0	87	1.9193943740049135	1		31906.003281378227	31883.0	21203.0	43484.0	3.8893418E7	3493.4133970303055	-0.9810924309733005	-947.8217063798456	0.012067708256457095	-0.011924640860098226	2.085359858183786	1.793150197927075	-0.7869493736105192	1.162958831108801	11.57386221059608	13.802369611336589	0.7634504676469525	0.9459984459984458
ID576320	576320	0	1.0	64.39025849411279	26.27708082605654	0.0	142.0	142	1.9347042352388235	1		32016.62591093116	31984.0	21466.0	45150.0	3.9540533E7	3558.714369953449	-0.9811350609430155	-935.8059761087734	0.004375930767699621	-0.010011596108195577	2.180208534101804	1.7302555243144297	2.359657995883809	1.2600500350754014	11.759234131012203	14.647926982893877	0.6887102849047491	0.9442748091603055
ID569159	569159	0	1.0	64.0331361402056	26.20843170951889	0.0	94.0	94	1.931181963051395	1		31845.862236628876	31815.0	20430.0	42815.0	3.9297794E7	3594.8439485265685	-0.981151850668082	-922.2963259418665	-0.009004267182432541	0.0045763793223197275	2.1019903966651854	1.7959223020122492	-0.6221851707649837	1.1704239065966278	11.716455995531549	13.510273937827014	0.8066364071941685	0.9591439688715954
ID586584	586584	0	1.0	64.34931011235291	26.27501870176181	0.0	213.0	213	1.914263877142318	1		31985.84888521885	31996.0	19805.0	44966.0	3.8734863E7	3673.260537045152	-0.9811274649291845	-905.3809155587561	0.0033765844290139166	-0.021737257390552593	2.1212212073374213	1.7276272050138224	-0.9566489521087852	1.227823457040577	11.512071570457374	14.156307292319028	0.7218772949947142	0.9427792915531336
ID591193	591193	0	1.0	64.28186980564871	26.44169809355676	0.0	244.0	244	1.9209702317202868	1		32013.015535568324	32000.0	20368.0	43869.0	3.9151918E7	3580.606271377223	-0.9811040086277768	-928.4219107578919	-0.006262597427279862	0.007250918332869551	2.1059214905684747	1.7639358093903772	-0.7841624044678229	1.1938764887914424	11.592874715254148	13.708702672245076	0.7751902330476422	0.9468167701863355
ID561497	561497	0	1.0	63.45290027411378	25.746681337022682	0.0	40.0	40	1.827325443350587	1		31886.91304347826	31979.0	21557.0	42013.0	3.5203152E7	3304.644462046842	-0.981117249434021	-1002.7054751259058	7.967631509922224E-4	0.0016128505240168638	2.0528298465774495	1.6181482299533705	-0.9585026395884831	1.2686290468189092	10.490149445086438	15.80644720084781	0.527622137963987	0.8913570274636508
ID567130	567130	0	1.0	64.0532943809748	26.67280754716818	0.0	80.0	80	1.9035640469981416	1		31903.43869891578	31910.0	21644.0	42485.0	3.8252223E7	3478.143297176884	-0.9811371038886431	-954.2042527398715	0.006055347621915291	0.001149825912030828	2.0408700230732286	1.7782318153418926	-0.601100543493073	1.147696270792928	11.383737164015441	13.799144012051894	0.751260283312687	0.9511517077045275
ID581968	581968	0	1.0	64.62892472185028	26.48259389890422	0.0	181.0	181	1.910703924708363	1		32059.746887966758	32086.0	22023.0	42772.0	3.8631995E7	3419.5530878219442	-0.9811118278907739	-973.9783751658131	-0.00938460540670481	0.012655421817097636	2.190382597841925	1.686493010208353	-0.8152414295775631	1.2987795292263442	11.469293434976734	14.04905647977916	0.7302174568933996	0.9560221870047546
ID557394	557394	0	1.0	64.22240944619217	25.101696232852113	0.0	10.0	10	1.895599308940331	1		31911.903198653206	31971.0	20213.0	42512.0	3.7911341E7	3625.464608504869	-0.9811893438888548	-918.2647448980133	0.00428694607325171	0.011189237507053602	1.9314172736437967	1.8229076882161346	2.946393937939033	1.0595255514742206	11.28867464072513	18.840241917443702	0.3996500485345757	0.9124087591240871
ID593747	593747	0	1.0	64.54639616529111	27.324690202412942	0.0	261.0	261	1.914659018828257	1		32054.293146160173	32034.0	20636.0	41589.0	3.8817749E7	3382.8846892269144	-0.9810720466963399	-982.259530779422	-0.0018028336300811895	0.0030013441856693926	2.012395451816888	1.8062754665101397	-1.004652980434773	1.114113261863091	11.516824696621892	13.247235195374266	0.8246926545078488	0.9672654690618768
ID559444	559444	0	1.0	64.24526659569526	25.02612421018097	0.0	25.0	25	1.930790202835771	1		32001.536525974072	32045.0	20494.0	42529.0	3.9425893E7	3586.9080895468283	-0.9811443544133595	-928.4789903038272	0.005868530082852543	4.968194673898716E-4	1.982471875423081	1.8981367773662026	2.4232183637856792	1.0444304641596478	11.711702869367041	12.641862075147204	0.9208901210796755	0.9789431863329358
ID571220	571220	0	1.0	64.53616143265138	26.107684733461422	0.0	108.0	108	1.909515799031422	1		31765.403479701676	31730.0	21246.0	44953.0	3.8340842E7	3591.7956424886993	-0.9810549479882378	-915.9468703057034	0.007036655628354377	-0.024050015646937917	2.1242199033887763	1.7441950103653734	-0.7883701505139237	1.2178798189221947	11.455034056483187	14.461901372927379	0.6882646398641864	0.9351959642995737
ID582996	582996	0	1.0	64.4660650370189	26.531518945638258	0.0	188.0	188	1.9201824645222139	1		32071.884331419198	32098.0	21606.0	45824.0	3.9095627E7	3595.247582282339	-0.9810955610739369	-925.9194098650428	-0.009162349668875865	0.0035268919030813266	2.1748129313674838	1.6954048524791687	-0.8309526314266478	1.282769085028442	11.583368462925113	15.610320059710375	0.597339343462361	0.934074357991568
ID589653	589653	0	1.0	64.39840074594673	26.272483377109403	0.0	234.0	234	1.9280456524749325	1		32006.075609756066	32021.0	19850.0	45388.0	3.9367473E7	3542.541333570515	-0.9810825249676022	-937.1084781280513	-0.001902739450462978	-0.009202154763891884	2.1322333757250638	1.745868836976234	-0.7958045873840381	1.2213021565915545	11.678430986215432	15.14534251669506	0.6397881083656353	0.931387414708113
ID592215	592215	0	1.0	64.468951537887	26.469027396552896	0.0	251.0	251	1.9264755824649609	1		31973.570146818896	31991.0	21148.0	42185.0	3.9199597E7	3427.217461757782	-0.9810997882472008	-968.5587698825171	0.006102219428548676	0.01432180354259143	2.14700512722465	1.7743827537747154	2.3616748370497977	1.2100011244232622	11.659418481557365	13.204274290779551	0.8403451148926162	0.9695652173913042
ID566120	566120	0	1.0	63.764234001594716	25.91533725871281	0.0	73.0	73	1.8779579840676701	1		31925.044635193073	31923.0	20798.0	44297.0	3.7192677E7	3417.481279681728	-0.9811366231276386	-971.7743013907476	-0.001583159906903664	-0.0019170574325955612	2.118680788782438	1.6891894939389103	2.162684806277053	1.2542588006760715	11.079537089486411	14.15139347006721	0.695237304138584	0.9475609756097558
ID579434	579434	0	1.0	64.08615135968144	26.3369154980774	0.0	163.0	163	1.9311819630513953	1		32036.152597402586	32037.0	21677.0	45341.0	3.946854E7	3560.5861016033173	-0.9811399862483837	-936.1335877643824	0.01677887403059922	-0.0032652810510647176	2.16232473586448	1.7395339718382696	-0.6804161489561443	1.2430482938941525	11.716455995531554	14.436226500232586	0.7064781833033656	0.9488067744418787
ID585582	585582	0	1.0	64.88810221108763	26.291867974852174	0.0	206.0	206	1.8971949315367775	1		32006.324937027657	32080.0	20951.0	43270.0	3.8119533E7	3492.7230321342627	-0.981079875557765	-950.3466242144002	-0.006977859679678217	-0.007253452137214237	2.150350565045566	1.67399917160619	-0.995389010360326	1.2845589182593922	11.307687145383195	15.798750773070497	0.5692960257064262	0.9329411764705883
ID565089	565089	0	1.0	63.76877154793857	25.74713227490287	0.0	66.0	66	1.8920042380024031	1		31934.693739424714	31961.0	20616.0	41638.0	3.7746808E7	3280.1395525874336	-0.9810643745850852	-1008.8306812700314	4.8519428651099894E-4	-0.003172928426365515	2.1031820957075213	1.714876542348817	-0.9278290371140671	1.2264335325427296	11.245896505244461	14.008731040649037	0.7201224528800416	0.9502008032128504
ID578401	578401	0	1.0	63.94942950588241	26.62562826163918	0.0	156.0	156	1.93079020283577	1		32024.78102189782	31988.0	20938.0	44385.0	3.9486555E7	3582.485503871752	-0.9810983809710138	-927.9942307471738	0.009383024466154693	-0.006803084417827619	2.121700475901904	1.7659321967890538	-0.7707278348098145	1.2014620265487734	11.711702869367029	14.758406116358186	0.6756954520411933	0.9469638739431206
ID594789	594789	0	1.0	64.56473074978517	27.04761462232667	0.0	268.0	268	1.8434001168508574	1		31951.419412288506	32047.0	20244.0	43249.0	3.5881444E7	3552.563111700831	-0.9811511671898241	-936.3318842109179	0.016966992888912347	-0.0027178791816514732	2.0084242853427594	1.7205830836563198	1.9147692842641475	1.1672928232415045	10.675521365502588	14.157179656145784	0.6693379841364967	0.9311774461028196
ID577381	577381	0	1.0	64.50254439791235	26.395037702167507	0.0	149.0	149	1.9315736438105298	1		31997.366504854406	32006.0	21088.0	45741.0	3.9548745E7	3625.715221691342	-0.9810936592610345	-915.9115377430461	-0.015333453242819421	-0.00615832326441707	2.1638366360055628	1.7211568865693876	2.3184110402798055	1.2571989531521006	11.721209121696077	14.53811881400175	0.6968925964206667	0.9433817903596023
ID584550	584550	0	1.0	64.50795201502672	26.399161838260813	0.0	199.0	199	1.9170281585493338	1		31899.94897119343	31966.0	20821.0	44465.0	3.8758438E7	3560.640572151255	-0.9812729492452684	-938.8847545769452	-0.013833235685081512	0.020039968628910748	2.0967886846085455	1.7658728635821261	2.4148375853326347	1.1873950428997173	11.545343453608988	15.279122548309429	0.6214696044243719	0.9342307692307689
ID598886	598886	0	1.0	63.55836954814372	28.67351282602561	0.0	295.0	295	1.9011781291434189	1		31976.210084033628	31935.0	20293.0	44937.0	3.805169E7	3499.50895095235	-0.9811543652229576	-951.4291332375826	-0.002571070878429431	0.015518534503831293	2.1013178908522248	1.7134010480820512	-0.8100374244929407	1.2264016607229231	11.355218407028323	14.55869769537063	0.6732250999935299	0.9536926147704591
ID588154	588154	0	1.0	64.25932238789538	26.27280851795796	0.0	224.0	224	1.9003821575242152	1		32061.53355704698	32089.0	20220.0	43929.0	3.8217348E7	3534.320275876961	-0.9810498499190355	-939.2621179564703	-0.007231644868507543	0.009816398990163906	2.143912549461813	1.667617198026367	-0.689672792490853	1.285614319640709	11.345712154699319	15.35853343255346	0.6044245979824389	0.9382861635220124
ID569723	569723	0	1.0	64.28489580593434	26.600541291020658	0.0	98.0	98	1.9311819630513956	1		31806.514610389662	31809.0	21778.0	41651.0	3.9185626E7	3360.530722095645	-0.981103822982869	-982.8318595356557	0.004636247315760204	0.0017325984806196254	2.1129650579707198	1.7766601212240787	-0.7151349418743371	1.18929053043355	11.716455995531556	13.642711529805329	0.791051461611536	0.9576534576534579
ID572286	572286	0	1.0	64.3676948685134	26.232687097801595	0.0	115.0	115	1.9134733489743334	1		31786.74711696868	31799.0	21476.0	44055.0	3.8589111E7	3534.0186874952237	-0.9811537467036021	-936.5248027815163	0.010584119368219153	-0.010687881390672093	2.115285458404665	1.7545861712655946	-0.6554088903837649	1.20557513392397	11.502565318128344	14.308738592215594	0.7059954026209894	0.9576573011476063
ID573310	573310	0	1.0	64.30721827577062	26.18943512264878	0.0	122.0	122	1.8900040215239866	1		31890.025402201514	31867.0	21293.0	43672.0	3.766212E7	3592.191466674972	-0.9810456004073014	-918.9767975118485	-0.0070185016473874205	-0.0050686478536022235	2.099266682358316	1.695706082201709	-0.6912823130422086	1.2379897108304425	11.22213087442191	13.689539314242431	0.752501771349626	0.9566450567260943
ID559987	559987	0	1.0	64.3386601924098	26.36575112896396	0.0	29.0	29	1.8975936275444436	1		31888.76510067115	31905.0	21024.0	43022.0	3.8011408E7	3374.0783356053184	-0.9810552382591223	-978.8515863946235	0.0013465501536359423	-0.012538308257002702	2.028197939410301	1.7909558279128521	-0.9455589888843694	1.1324667575826963	11.312440271547706	13.490980432347907	0.7810505426404492	0.9600645421540948
ID562036	562036	0	1.0	63.64483572722102	25.727029128470612	0.0	44.0	44	1.8458607187695428	1		31977.305580159427	32033.0	20867.0	41218.0	3.6102378E7	3306.0563214095882	-0.9811261537599955	-1005.6018301757263	-0.0012372570894374553	0.0143596442591721	2.048033566385242	1.6628513889401992	-0.687546194577638	1.2316395680377275	10.704040122489664	14.199189575087962	0.6671607331306312	0.9214402618657924
ID557941	557941	0	1.0	64.28300840321022	25.014098730189104	0.0	14.0	14	1.8916043639119196	1		31910.18020304566	31988.0	19927.0	41487.0	3.7717833E7	3612.3426387961845	-0.9811154918051677	-917.8775953514917	-0.029065323240671063	0.040590347152959706	1.908833430687267	1.8341350084830923	0.9087002668614425	1.0407267850287387	11.24114337907997	16.442492323021078	0.5224985092743136	0.9329388560157784
ID564086	564086	0	1.0	63.619333985855434	25.70372360037382	0.0	59.0	59	1.8932033535160415	1		32004.9038785835	32011.0	20140.0	42535.0	3.7957816E7	3399.0017925399197	-0.9810915195575023	-977.120269190414	0.001850981623499859	-0.006327991161039243	2.0625027120154025	1.7355492791651947	-0.740897106821907	1.1883861419408808	11.260155883738006	16.24315249042426	0.5363071956271758	0.9257522469714721
ID575862	575862	0	1.0	64.41670585023155	26.327908327210146	0.0	139.0	139	1.9252971897056255	1		31975.955954322977	31994.0	20993.0	44636.0	3.9202522E7	3612.003003549448	-0.9810858064361212	-918.3846017568495	-0.007086886082069579	-0.007684256711126845	2.14207178423986	1.754104438749411	2.445514029217414	1.221176879164077	11.645159103063822	13.840386705040327	0.7639392804397794	0.9547934528448953
ID580982	580982	0	1.0	64.5763410045701	26.43839316484204	0.0	174.0	174	1.9201824645222136	1		32114.525840853126	32200.0	21863.0	45038.0	3.9147607E7	3541.3987799318074	-0.9811162919527717	-942.3015090515194	-0.0024415205314931377	0.00795379129897525	2.15022017725755	1.7263311783653312	-0.7567083084664737	1.245543267829757	11.58336846292511	14.262733121693504	0.7155487435205771	0.9508388607101048
ID595831	595831	0	1.0	64.9203109996469	27.30616566416327	0.0	275.0	275	1.8577076835447772	1		31847.77475898335	31944.0	20467.0	40486.0	3.6338311E7	3453.677627596752	-0.981166926304609	-960.8353791376778	0.010805385079506739	0.016870487738100046	1.947898015743628	1.7431098933240003	-0.8156321138253679	1.1174843440473565	10.841880781260642	17.779123386127928	0.4310164083140729	0.9087649402390436
ID574344	574344	0	1.0	63.53853680721767	26.02612895776997	0.0	129.0	129	1.8548549992282912	1		31898.57533039653	31906.0	20982.0	42834.0	3.6204883E7	3365.6918895428385	-0.9811446932927933	-986.3394060430604	-0.01202323215949916	0.00803721283872141	1.8621076355741446	1.8152189342664662	-0.8810802579386748	1.0258308793625637	10.808608898109004	15.322852444772964	0.5784960895413976	0.9308227589029876
ID587147	587147	0	1.0	64.48228654491366	26.294768846109218	0.0	217.0	217	1.9432873572677856	1		32091.091926458845	32070.0	21405.0	44473.0	4.0145956E7	3527.124341945257	-0.9810501392039214	-942.0607284559571	0.004762491756920941	-0.01423180379507019	2.174809271985214	1.740627831653914	-0.8504364091504513	1.2494395599309407	11.86380290663155	14.924438554549369	0.6693261341630833	0.9415314975480952
ID568716	568716	0	1.0	64.16967026097248	26.951441183186102	0.0	91.0	91	1.7947442286124726	1		32190.71857410881	31875.0	19403.0	45947.0	3.4315306E7	4734.35264098227	-0.9807963007715877	-694.534761840073	-5.342652202908453E-4	0.005535892169894396	1.9917474242629547	1.6655672683218008	-0.9226454773208799	1.1958372754706017	10.119405604254236	12.771824633902629	0.7795769220003166	0.9370598591549295
ID590733	590733	0	1.0	64.23076452938479	26.205069821278595	0.0	241.0	241	1.9063438436869287	1		32061.576539101552	32059.0	20883.0	44370.0	3.8538015E7	3596.0286717028416	-0.9810749844747191	-924.3951993389705	-0.006381166882494005	-0.0011414776683228856	2.1353137327902525	1.7085887225000842	-0.8477141990754447	1.2497529128401157	11.417009047167053	14.383382912675932	0.6934898747035392	0.941960784313726
ID598413	598413	0	1.0	62.52162568650242	29.077832055421986	0.0	292.0	292	1.6220510772612942	1		31681.077011494206	31973.0	19793.0	39348.0	2.7562537E7	3399.3166388060017	-0.9812629056529684	-976.160996265849	-0.007922141600201571	-0.018989857175700807	1.675683505878848	1.5620694411426994	1.5050286451278132	1.0727330435790592	8.265686400093049	11.955733994295338	0.7266684431996053	0.957072096862961
ID593294	593294	0	1.0	64.15440544927597	27.313979249576953	0.0	258.0	258	1.806926365556344	1		31927.67747914731	31979.0	20751.0	40190.0	3.4449964E7	3443.826433011332	-0.981315920254028	-973.852538481176	0.01802384711036348	1.4539963185957163E-4	1.9485300289059893	1.6562822080664252	-0.8652322107523999	1.1764480831927426	10.257246263025182	19.941206889460076	0.3241438363870175	0.8783068783068769
ID596878	596878	0	1.0	63.42965432998102	28.278035980552907	0.0	282.0	282	1.7917913039186961	1		31836.44297832236	31944.0	20588.0	41164.0	3.3778466E7	3546.841889412433	-0.981099697968431	-931.8738036709817	0.031258784343646616	-0.041090827710841875	1.9649467807930818	1.6728278382771316	2.8150238134265093	1.1746258257017097	10.086133721102598	13.645649247408404	0.6806849964581858	0.9045183290707587
ID562562	562562	0	1.0	63.58027992459446	25.82662285796467	0.0	48.0	48	1.8206896504185743	1		31937.360730593613	32006.0	21767.0	40870.0	3.497141E7	3267.0175336791367	-0.9812027016730104	-1020.5654349137698	0.028641545392505727	-0.014977046209346851	2.035669719828797	1.6473529112132879	-1.0019104422166751	1.2357216877891155	10.414099426454182	14.228189795268971	0.6464460471086418	0.9079983423124728
ID570755	570755	0	1.0	64.53739851138941	26.242917461957774	0.0	105.0	105	1.9099119230475143	1		31793.086235489143	31806.0	21531.0	44666.0	3.8342462E7	3595.28056685191	-0.9811407942288005	-920.105931973314	-9.004573574657594E-4	0.002005560090624049	2.120560475353125	1.745101122435185	-0.6636957091563348	1.215150485029778	11.459787182647705	14.034261912142327	0.7311513093981202	0.9484657749803305
ID567705	567705	0	1.0	63.908173687037824	26.66989940793103	0.0	84.0	84	1.894002342094982	1		31910.919966301615	31895.0	20580.0	43221.0	3.7878262E7	3618.033100389167	-0.9811064239072048	-916.0068827012925	0.0011810832151888878	-0.00804245596116476	1.9971676842954913	1.8044700732199375	-0.9164426711587238	1.1067890312703828	11.26966213606705	13.224712225452325	0.8097450453281405	0.9642130947539648
ID560538	560538	0	1.0	63.55267350074304	25.987177239619147	0.0	33.0	33	1.8564856413007784	1		31860.402460456924	31903.0	21044.0	42429.0	3.6257138E7	3349.413047685294	-0.9811541620837696	-990.4540774603935	-0.01769465186508184	-0.0010654974443045392	2.006699525087538	1.7161326876153036	2.0764817521705226	1.1693149017958508	10.827621402767072	14.010214690107652	0.6931916858185109	0.9343724364232974
ID576924	576924	0	1.0	64.44187644018555	26.339977927184428	0.0	146.0	146	1.9138686538745275	1		31980.752883031288	31952.0	21194.0	44821.0	3.8824634E7	3553.6482256053196	-0.9810966311236538	-934.1504333444851	-0.004909032557910336	-0.00978167361230898	2.158074638976139	1.708011342676243	-0.7072998371634547	1.2635013509890995	11.507318444292862	13.55162216463566	0.787410907650798	0.9603332011106706
ID582557	582557	0	1.0	64.30812575233827	26.386311253495766	0.0	185.0	185	1.9276532548617362	1		32003.175895765457	31997.0	20915.0	43997.0	3.92999E7	3566.555974488233	-0.9811513804766254	-934.1798622997987	0.008165130218527486	-0.01365134872722714	2.158747516059943	1.7376543068774526	-0.7223394103771176	1.2423342822078294	11.673677860050919	13.88909066557797	0.7604487367560724	0.9420790180283856
ID589214	589214	0	1.0	64.1511581078922	26.071054731525862	0.0	231.0	231	1.907930480535607	1		31999.279900332192	31944.0	20751.0	44711.0	3.8527133E7	3631.32055201904	-0.9810726462912688	-913.5175227532905	0.006975925774908547	-0.007439897590793967	2.1265802889166485	1.737394656738848	-0.7404834570084908	1.2240053120160481	11.436021551825123	14.179229037300036	0.7147918526719106	0.9332816136539955
ID556447	556447	0	1.0	64.31202483664786	25.032121775406505	0.0	3.0	3	1.8593358238078137	1		31906.54886561958	32011.0	20104.0	41319.0	3.6564905E7	3618.3317065545725	-0.9810561737677028	-913.3297903397854	-0.009672231244307345	0.005361487886394264	1.8889533941646812	1.8064171564689344	1.0827565606229432	1.0456905745166212	10.860893285918712	15.918819985851153	0.5385842725876994	0.9143657462985196
ID558481	558481	0	1.0	64.27941409584517	25.029224228659594	0.0	18.0	18	1.8252543495836973	1		31910.96826835897	32032.0	20063.0	40374.0	3.5197798E7	3676.2237697100686	-0.9811668851862283	-904.4587551927194	0.012482489429448771	-0.009738864347960776	1.9182796785843834	1.7413259350134946	1.3570120915471966	1.1016201160350358	10.466383814263883	14.696528114806176	0.6089435309992591	0.9099173553719004
ID563094	563094	0	1.0	63.833113132448965	25.76584891440079	0.0	52.0	52	1.8979922398012388	1		32024.722408026708	32022.0	21460.0	41444.0	3.8301568E7	3328.9598757358094	-0.9810355542843867	-995.2940374732962	-0.003090352298204083	0.009079447545819616	2.0801638591595473	1.7277965275723948	-0.7866013813627092	1.2039402938737462	11.317193397712217	14.594478145727162	0.667684755315136	0.9440919904837434
ID561064	561064	0	1.0	63.716765397493944	25.884955990863425	0.0	37.0	37	1.8674552328406582	1		31843.682842287682	31837.0	21484.0	41914.0	3.674761E7	3375.0715015933456	-0.9811284374616529	-981.0436038080578	0.006681913448830288	-0.013250814213644347	2.081065670335858	1.692060034447499	2.304497343331636	1.2299006110710364	10.955955809209	15.20914702920729	0.5951828645335491	0.9260747288067488
ID586156	586156	0	1.0	64.71036148821389	26.000169476465448	0.0	210.0	210	1.922544797748357	1		32020.717675941083	32049.0	20881.0	43156.0	3.9129317E7	3411.9557923439256	-0.9811602963499549	-977.5152924702753	-0.005868587142495889	0.002267612037125496	2.157752240469282	1.7225135511699146	-0.826335874133199	1.2526764965092771	11.611887219912216	14.308255531685976	0.7127534003319174	0.9338685015290524
ID585134	585134	0	1.0	64.77754912053108	26.284319116277917	0.0	203.0	203	1.880373365109754	1		31975.523484201545	32020.0	21471.0	43333.0	3.7443338E7	3491.708660674487	-0.9811034482376918	-950.9154407182103	0.00609535649021381	-0.017808795244641972	2.1085227347744504	1.7180223544953444	-0.9388502891177516	1.2272964488834095	11.108055846473532	14.445961542537697	0.6688904721927853	0.9266455194290248
ID577952	577952	0	1.0	64.05957675953586	26.365089241260467	0.0	153.0	153	1.9162387707627044	1		32030.10864197534	32037.0	20681.0	43206.0	3.8916582E7	3549.9820608474574	-0.9811063269137861	-937.0481957336817	-0.012422009681461907	-0.004076727648990095	2.112574426934742	1.74925640204144	-0.724023503486812	1.2076985537793647	11.535837201279953	14.25526079732034	0.713359827114559	0.9414274631497286
ID583585	583585	0	1.0	64.50350687287273	26.580215190232703	0.0	192.0	192	1.9174227305733844	1		32066.94905505339	32085.0	21808.0	43810.0	3.9025477E7	3420.7187866206314	-0.9811046577458356	-973.488531264943	-0.003191523882253485	0.008631747545793277	2.1664142914126225	1.705712944678843	-0.7602615078219574	1.2700931291932722	11.550096579773502	14.109628455896829	0.7290617676268519	0.9481076863051112
ID594339	594339	0	1.0	63.640614625377864	27.57611075602207	0.0	265.0	265	1.6607645616744822	1		31811.015384615435	32097.0	20017.0	39627.0	2.8948024E7	3335.709855755931	-0.9813300714449159	-1002.5169186570672	-0.0012538430315301935	-9.340111328321179E-4	1.7082080670512922	1.622749797467319	0.7268568359967157	1.0526626284084897	8.664948997912362	11.565976661192945	0.8139753470843248	0.9635306553911206
ID580003	580003	0	1.0	64.03899708884632	26.268922096109385	0.0	167.0	167	1.9397806704575684	1		32050.28009630818	32004.0	20524.0	44913.0	3.9934649E7	3610.9114482281207	-0.9811172650320059	-922.3611612283996	-0.00581770805038468	0.004716957239880096	2.1605065621126283	1.7457011917112335	-0.6287123808730433	1.237615333237402	11.821024771150903	13.945305277399896	0.7638515068367808	0.9591207096027767
ID591783	591783	0	1.0	64.24627914245455	26.547762571387874	0.0	248.0	248	1.932356767152581	1		32018.689935064936	31988.0	20042.0	43295.0	3.9447026E7	3590.788409719441	-0.9810837138617987	-924.9407874688837	0.00846820969937731	-0.0048259696031916	2.1000833968613493	1.7883580170118243	-0.7382336881321666	1.1743081513232951	11.730715374025102	14.453604639123359	0.7056380962871585	0.9452317119877442
ID566695	566695	0	1.0	63.985303537123706	26.4218043119395	0.0	77.0	77	1.9126824940742675	1		31922.842798353926	31906.0	20464.0	43326.0	3.8786254E7	3690.7206795212605	-0.9810972919313385	-897.859591577762	-0.010632952803629485	-0.0028430525182604055	2.065905626043723	1.786463825764096	-0.7935762013118609	1.1564217513109205	11.493059065799303	13.794230202268045	0.7590153587593959	0.9580031695721073
ID581543	581543	0	1.0	64.52509368863734	26.193489728310198	0.0	178.0	178	1.9245111936778874	1		32094.523341523352	32109.0	21462.0	45272.0	3.9187413E7	3555.581005827868	-0.9810962323826123	-936.9438960793914	-0.0024521030153624363	-0.007088858001485802	2.1967264100684147	1.6794677801652242	2.3995046694642506	1.3079896119545105	11.635652850734779	15.314202252095498	0.623464690777477	0.9325714285714282
ID595366	595366	0	1.0	64.80637084200679	27.437722111121086	0.0	272.0	272	1.9370488584807832	1		31940.358064516182	31890.0	20103.0	42989.0	3.9606044E7	3568.5205242589777	-0.9810966523792587	-929.0832922690081	0.01270930225982488	0.0031873165999018378	2.0601259337821967	1.8247560019228222	-0.7287131650414369	1.1289870709351582	11.787752887999293	14.653749130351564	0.6898320729802416	0.9480122324159024
ID597945	597945	0	1.0	62.78135305527306	29.147285680633765	0.0	289.0	289	1.7701284578606185	1		31821.455512572553	31914.0	19896.0	40344.0	3.2903385E7	3385.2626876118584	-0.9811817881440932	-980.2317981755419	0.010529739279409653	-0.0012286059038543516	1.911093709677231	1.613696837937604	2.283006682642499	1.184295379868078	9.843724286712309	17.317423536747345	0.4124798593523407	0.8756871035940809
ID556985	556985	0	1.0	64.37054551980069	24.975110586332818	0.0	7.0	7	1.9126824940742686	1		31966.37768595046	32028.0	20018.0	41078.0	3.8679317E7	3549.834812778314	-0.9811125830106693	-935.5382637462608	-0.00426590067067626	7.411434825137528E-4	2.0033465177470817	1.8366779005324843	2.126178083267039	1.090744608603543	11.493059065799319	13.761550386625009	0.762624535506864	0.9504716981132072
ID579002	579002	0	1.0	64.19721423999756	26.414028600898202	0.0	160.0	160	1.9576377432275995	1		32024.599369085132	32007.0	21214.0	45321.0	4.0607192E7	3529.443868948257	-0.9811041736588384	-942.229410083255	-0.004527507578602399	-0.012641125248991364	2.1734469075053546	1.7787764152381695	-0.777953526267901	1.2218775158508837	12.03966857471863	14.300627152890085	0.7397998318722362	0.958018154311649
ID592827	592827	0	1.0	64.06107002056643	26.4375014554268	0.0	255.0	255	1.7837515810443518	1		31863.865586272626	32002.0	20803.0	41288.0	3.3425195E7	3484.0094874761903	-0.9811800383092082	-953.6282260614312	0.03207766207096164	-0.017855077428747455	1.9672325644091433	1.6573992483144586	-1.43669846886349	1.1869394573514975	9.99582432397681	13.363538740326605	0.7033727272358453	0.9191433566433554
ID565691	565691	0	1.0	63.77445876723195	25.922209121651083	0.0	70.0	70	1.867050100992342	1		31950.17606244579	31936.0	21780.0	41581.0	3.6838553E7	3318.2900836452154	-0.9811403816768846	-1001.8141315809839	-0.02126575182633867	-0.0013306091055212733	2.0281086189516193	1.7215632261829512	2.252459527690669	1.178062233269434	10.951202683044489	13.632603434311477	0.7404812702512761	0.9552238805970147
ID570299	570299	0	1.0	64.10358457502761	26.578292921811816	0.0	102.0	102	1.903564046998141	1		31834.324979114477	31812.0	21253.0	44169.0	3.8105687E7	3586.5302733736057	-0.9811336351018674	-923.1899638199268	0.04065259607844992	-0.007197264379894352	2.0925844966678335	1.7326368928749183	2.467693278220559	1.2077455497300786	11.383737164015432	14.98501783131917	0.6370597924431525	0.9549441786283887
ID590270	590270	0	1.0	64.16278075446246	26.235435552352858	0.0	238.0	238	1.9237248765077095	1		31988.257774140777	31944.0	20656.0	44098.0	3.9089651E7	3635.6809349291107	-0.9811272352257429	-914.7967740752234	-0.005837196665135647	0.003896608633677331	2.138373230669628	1.7486716136202363	-0.7834219291058674	1.2228558032360353	11.626146598405759	13.369491761187293	0.8173646723410216	0.956589753617521
ID575408	575408	0	1.0	64.30619575938186	26.200953820614558	0.0	136.0	136	1.927260777354896	1		31987.54278728605	31936.0	20759.0	43545.0	3.9248715E7	3598.2197508788618	-0.981135248523853	-924.7002664400518	0.0035749614633944515	0.0021287578113620164	2.0879020030040474	1.7937610328576477	-0.5932134398386553	1.1639800200575228	11.668924733886394	13.784081714287819	0.7717649029976554	0.959359124658069
ID599479	599479	0	1.0	63.02036625552257	28.824560506744966	0.0	299.0	299	1.86867010138475	1		31988.862218370912	31977.0	20449.0	43166.0	3.6915147E7	3565.8343280941062	-0.9810852839417137	-930.6246733891143	0.015907035722625504	0.0215328808909653	2.093582183687041	1.6591467835334635	-0.9803395205178661	1.2618426557946647	10.970215187702554	14.89702503466223	0.6211920878024655	0.9115323854660352
ID596426	596426	0	1.0	63.270077333087734	27.502401480375447	0.0	279.0	279	1.7447319855696444	1		31779.764647467706	31973.0	20532.0	39652.0	3.2002223E7	3382.9588971523895	-0.9812932430292419	-985.5626925959035	0.0379345547178027	-0.003329395397831323	1.9079612262057597	1.6289416387009221	-1.4987600723887264	1.1712888791567482	9.563289843005851	15.59912534510352	0.49387459541714895	0.8990169794459336
ID559040	559040	0	1.0	64.25878803111513	25.107079228137568	0.0	22.0	22	1.873925430597246	1		31931.349656357394	31976.0	20420.0	42325.0	3.7168091E7	3639.7159173925343	-0.9811417822482444	-912.8741467012698	0.022879899955429647	-0.025484699725695156	1.9453064369923436	1.78705161262909	-0.08601643397822295	1.0885563814972479	11.032005827841282	16.458368475436536	0.5117888077979716	0.9105531581012162
ID564672	564672	0	1.0	63.684848405420325	25.65562674460379	0.0	63.0	63	1.8388804619313515	1		31916.477211796235	31991.0	22361.0	41231.0	3.5714538E7	3269.5959063816476	-0.9811069294087205	-1013.8288849081131	-0.0021321965662313073	-0.020175623385962786	2.0634653133853926	1.628066499607417	-1.057745102799672	1.2674330648551304	10.62323697769289	15.075755942912346	0.5873656399096681	0.9148587801882921
ID571840	571840	0	1.0	64.28149362469249	26.207452917034978	0.0	112.0	112	1.8999840466666942	1		31772.938023450573	31796.0	21546.0	44288.0	3.7936888E7	3464.2556005917236	-0.9811209156958983	-953.2768619423979	-0.014518036938561199	-8.81165761818503E-5	2.07972952369336	1.7232672719242597	-0.5595553895559213	1.2068525629057312	11.340959028534803	14.527581545288161	0.6752630744403719	0.9483306836248016
ID587712	587712	0	1.0	64.51921856402072	26.259016160064462	0.0	221.0	221	1.9264755824649615	1		32057.43846780767	32031.0	21331.0	44970.0	3.9334477E7	3509.3601160651288	-0.9810926005603435	-948.0016167636293	-0.001147983718908773	-0.016031592497896173	2.1865568814912995	1.7152963040416211	-0.7065951786657261	1.2747400413207228	11.659418481557374	13.916067003472627	0.7565780409382983	0.9394867866717734
ID572867	572867	0	1.0	64.48989247558069	26.04550991935333	0.0	119.0	119	1.9114955982143487	1		31854.067600989314	31832.0	21351.0	44709.0	3.8638984E7	3533.8134849269272	-0.9810903079399673	-935.3535486739665	0.00456931901114542	-0.013607653833824824	2.1213646354798876	1.734849199755592	-0.7560737691283486	1.222794831838265	11.478799687305766	14.377580513004995	0.697806040690284	0.9353214562354764
ID573891	573891	0	1.0	63.58368095158629	25.9049859127825	0.0	126.0	126	1.8429896971381308	1		31879.291071428524	31924.0	21056.0	42984.0	3.5704806E7	3421.015927465151	-0.9811565618602085	-970.4244295505571	0.021893235288895925	-0.014021239089870324	2.0113840831746	1.7185282645420066	-1.1824248744378114	1.1704108245846283	10.670768239338036	15.4156513170401	0.5642632869480355	0.8969236915701159
ID563652	563652	0	1.0	63.75895466889697	25.77863585882124	0.0	56.0	56	1.9256900674139685	1		32070.613192182456	32075.0	21254.0	42750.0	3.9382713E7	3265.3263195769828	-0.9811194858121235	-1020.7485088125396	-0.01190210198572323	0.01253610930431655	2.204669000514152	1.6878527013084137	-0.9297914503638894	1.306197512854709	11.64991222922831	14.384215089659135	0.7075549610297536	0.9441448382126335
ID584132	584132	0	1.0	64.48319243549173	26.57604973059835	0.0	196.0	196	1.8987892132731885	1		32065.25020920498	32129.0	21546.0	44126.0	3.8317974E7	3542.631620109814	-0.981066305071884	-937.9973662805916	-0.008697061087315489	0.0025040164425550304	2.1940332316888322	1.6423250933713258	-0.9043799052405534	1.3359311384477315	11.326699650041256	13.987537203641253	0.7274962167649699	0.9463860206513104
ID557528	557528	0	1.0	64.30290755172706	25.09177259651886	0.0	11.0	11	1.8674552328406608	1		31892.11188204686	32006.0	20184.0	41708.0	3.6771605E7	3640.414587454007	-0.981158086043506	-912.3813512110278	-0.012550719781949788	0.009248923740637807	1.8857875560004922	1.8039446877918328	0.8376055072966101	1.0453688346225523	10.95595580920903	16.021426956462477	0.5363616864435161	0.9190590111642745
ID580569	580569	0	1.0	64.59214913549962	26.44257915435732	0.0	171.0	171	1.907137327110962	1		32038.79087136931	32117.0	21813.0	43951.0	3.8606743E7	3516.548591459531	-0.9810922006416484	-945.4930233478025	-0.003922191788629133	0.004332275047827583	2.1041136849498816	1.7248139297969185	-0.7977985201660579	1.2199076367603445	11.426515299496094	14.25727207514973	0.7064001692418745	0.9457120377655391
ID559579	559579	0	1.0	63.77850694026655	25.741180073015297	0.0	26.0	26	1.8621816439419063	1		31855.906631762664	31952.0	22373.0	43571.0	3.6506869E7	3560.9321483389554	-0.9811496850392462	-931.2642358870411	0.0430310369068446	-0.02637613256808846	1.9560234503063072	1.8307893172571248	-0.9411891452237914	1.0684044482173445	10.89416516907029	16.853444988266606	0.4819771439726976	0.8828967642526956
ID574939	574939	0	1.0	64.33426175691551	26.054043889294515	0.0	133.0	133	1.9256900674139705	1		31979.856677524433	31928.0	21179.0	44967.0	3.9271264E7	3615.844745214555	-0.9810649187379404	-916.4891060202357	0.01655786661917334	-0.014650504285708289	2.151775125077147	1.741994834434594	2.372152769909385	1.2352362260451577	11.649912229228335	14.965454965680953	0.6536611424111152	0.9305239179954439
ID569297	569297	0	1.0	63.8976994633083	26.307951743069143	0.0	95.0	95	1.9186059597699638	1		31833.81520850368	31795.0	20286.0	43288.0	3.8932756E7	3658.3602667640466	-0.9810765270133082	-902.2653004576039	0.004335187321989373	-0.004720197807981201	2.091589745048507	1.7723664435728912	-0.7995820370316369	1.1801113435842858	11.564355958267043	13.514933696192667	0.7956159413502351	0.9556166535742342
ID576465	576465	0	1.0	64.27855109939162	26.321248029007467	0.0	143.0	143	1.9079304805356065	1		31946.20182724254	31916.0	21127.0	45168.0	3.8463227E7	3634.9377018580412	-0.981106750716211	-912.7710638758648	0.0016365429520041434	0.00765421770115464	2.1019981909481804	1.7401389169427979	-0.78760669662809	1.2079484979516022	11.436021551825117	14.191996458748775	0.7135063473007639	0.9347319347319348
ID586728	586728	0	1.0	64.68564366822618	26.59524382395515	0.0	214.0	214	1.8995858523740117	1		32050.557885906055	32078.0	19782.0	44733.0	3.8204265E7	3707.0579685972825	-0.9810887005928766	-897.0633530181525	0.0028898476633898436	0.016168268560923148	2.1515535031785995	1.7124947657997682	-0.8741906846951281	1.2563854477965557	11.336205902370281	13.657603602217995	0.7637101846709264	0.9475566150178781
ID593897	593897	0	1.0	64.5328515222955	27.861437455579193	0.0	262.0	262	1.8855960765349395	1		32024.553859202675	32033.0	19494.0	42116.0	3.7756949E7	3458.947944921851	-0.9811329073739131	-962.9237941133266	0.0054537568934467364	-0.006717093654923302	2.1063284815578913	1.706357518715123	-0.7612934886751154	1.2344004456603819	11.169846486612244	16.326292524765478	0.5266012929757921	0.923742138364781
ID597482	597482	0	1.0	62.797161780701735	29.242253320121193	0.0	286.0	286	1.6990412380020679	1		31699.5782881002	31868.0	22107.0	39508.0	3.0368196E7	3278.4506515483517	-0.9812152247497473	-1010.1203122330201	0.0165389594153234	-0.015671649058467664	1.8316485830010478	1.5825022471371302	1.6638632805381228	1.157438219323001	9.068964721896222	13.665973874933785	0.6102199531424608	0.9284671532846716
ID561644	561644	0	1.0	63.74923596353869	25.634005034949137	0.0	41.0	41	1.842168583398494	1		31962.037466547696	32047.0	22128.0	41742.0	3.5829444E7	3254.4606932565866	-0.9810595455209777	-1017.3968609029191	-0.04111874648411303	0.010770339673919754	2.043908744447293	1.628739215993929	2.2724400963802065	1.2549023959001377	10.661261987009018	14.87412533715569	0.6055578051715061	0.9147634584013048
ID567276	567276	0	1.0	63.83660289620888	26.461303715345373	0.0	81.0	81	1.9162387707627035	1		31885.07319078946	31896.0	21288.0	41552.0	3.8772249E7	3493.9995117421413	-0.9811296569283574	-948.9453051529558	0.005137743252439897	-0.0012066458204052237	2.0420981373139204	1.8118152313589997	-0.8121742716830487	1.1271006568270159	11.535837201279943	13.432969828165627	0.8033686939401274	0.9573964497041417
ID582124	582124	0	1.0	64.54167031958436	26.59049070118984	0.0	182.0	182	1.9249042318099707	1		32048.377959183657	32116.0	21818.0	43212.0	3.9259263E7	3423.1252294658025	-0.9811442748293611	-974.3228694879033	-0.017003639755745162	-0.0055608569373180785	2.162373288360185	1.7097274720097073	-0.8014432414885382	1.2647473493646406	11.640405976899302	13.704925357457292	0.7787976676183811	0.9664561957379632
ID584685	584685	0	1.0	64.56510731700817	26.609130797689172	0.0	200.0	200	1.8912044052725168	1		31977.38753159225	32025.0	21825.0	43523.0	3.7957159E7	3511.953655785345	-0.9811274208222722	-946.7130356639849	0.008951759612421966	-0.002214177128505662	2.1341863230296343	1.693451927104696	-0.8411424101731425	1.2602579907174951	11.236390252915456	13.344563609389049	0.7929173594702931	0.9509251810136762
ID565231	565231	0	1.0	63.89922523232956	25.866478670898786	0.0	67.0	67	1.9209702317202857	1		31930.08845208844	31906.0	20606.0	42299.0	3.8986638E7	3392.8654808079746	-0.9810848188788756	-976.2465844030742	0.009654231527050033	0.004163592034058142	2.1480814652271145	1.7337756255230994	2.247658781419839	1.2389616243330301	11.592874715254133	14.539967607782014	0.6890871137317855	0.9486581096849475
ID568288	568288	0	1.0	64.31550318093578	26.53111538241421	0.0	88.0	88	1.924511193677888	1		31908.85411572945	31899.0	21862.0	43079.0	3.9152164E7	3424.81939758969	-0.9811004177800459	-967.3080144853304	-9.20173037236998E-4	-0.004334357642968862	2.074946058989238	1.786017183196084	-0.6734740770365814	1.1617727301347207	11.635652850734786	13.856042828142325	0.7615916704781924	0.9634002361275091
ID591331	591331	0	1.0	64.51365058485266	26.06189403477369	0.0	245.0	245	1.9237248765077093	1		32020.500408830758	31947.0	20322.0	45274.0	3.9161072E7	3629.8183715713967	-0.9810773280737721	-914.7322601720032	-0.008464244803972487	0.0025562402689549278	2.1105431126384806	1.7399607307002662	-0.7562350660001099	1.2129831871487522	11.626146598405755	15.326545939215592	0.621952297277652	0.9357306809487382
ID588771	588771	0	1.0	64.17410457665642	26.209895749236235	0.0	228.0	228	1.9315736438105293	1		32021.489862124883	32007.0	20406.0	44524.0	3.9482497E7	3590.8223522870753	-0.9810788746896926	-924.771788485486	-0.001051653773608082	-0.009086543200264294	2.155369804234928	1.7330777216264277	-0.8321742257091935	1.2436659806648458	11.72120912169607	15.335848937449423	0.6262772479506853	0.9288135593220336
ID589795	589795	0	1.0	64.3615436282616	26.321139965819004	0.0	235.0	235	1.9079304805356065	1		32001.20365752284	31962.0	20954.0	43897.0	3.8497448E7	3602.5863455243266	-0.9811184865327796	-923.1378689361678	0.01105155967244406	-0.01579558721739206	2.120600563612806	1.7371227805480123	-0.7639882076474107	1.2207545645931932	11.436021551825117	13.820745688831348	0.7523533822342092	0.9376461418550273
ID566264	566264	0	1.0	63.77208150531038	26.015264540768722	0.0	74.0	74	1.8791660626641917	1		31928.259417808207	31950.0	21367.0	42404.0	3.7292207E7	3346.904859847522	-0.9810082267025606	-985.5280821789142	-0.020694130807465107	-0.005070148479566084	2.0894290936154225	1.6654424602059368	2.0944914623635316	1.2545789743808131	11.093796467979963	16.670204041310157	0.5016585594625582	0.9269261318506747
ID599033	599033	0	1.0	63.60803319976348	29.01243820479745	0.0	296.0	296	1.9019737676503745	1		31986.962468723916	31961.0	20115.0	43295.0	3.8352368E7	3409.860816671906	-0.981009261150034	-969.1647052514147	0.0027882604985446065	-0.006748275128257083	2.1257628981365038	1.7180398089728675	-0.8200112961369516	1.2373187670240273	11.36472465935736	13.913970152510434	0.7376776873367212	0.9394891944990168
ID594938	594938	0	1.0	64.92331415385182	27.179338149045602	0.0	269.0	269	1.9099119230475143	1		31995.2084367246	32006.0	20828.0	44369.0	3.8682207E7	3368.409932948439	-0.9810996010460172	-986.1253602899596	-0.009460277208053895	0.022188340010241312	2.138370878184843	1.6967385671207256	-0.8923002769443061	1.2602830628253732	11.459787182647704	14.359717241665582	0.6983845771389617	0.951460142067877
ID562174	562174	0	1.0	63.49321661938203	25.690219828236447	0.0	45.0	45	1.863805875950593	1		31960.8939130435	31987.0	21794.0	43712.0	3.6755028E7	3258.051642578281	-0.9810174942992971	-1013.9444502580485	-0.011828123555488302	0.015484277786116546	2.0669207284102367	1.6412122407216778	-0.9734176324141701	1.2593866150433812	10.913177673728352	15.972840164667248	0.537522685959605	0.9096671949286848
ID585726	585726	0	1.0	64.83536011624459	26.15670972593599	0.0	207.0	207	1.865428693738183	1		31994.476107732437	32042.0	21230.0	41941.0	3.6825642E7	3369.729578247431	-0.9811591557677721	-988.892426219877	0.00981937962941288	-0.010969414242903286	2.1530149592779098	1.6369067328190399	-1.1101006385571341	1.3152948278061274	10.932190178386444	14.198624745648818	0.6814350678498432	0.9207365892714175
ID592369	592369	0	1.0	63.47669079024824	26.694834609830018	0.0	252.0	252	1.7782297745928235	1		31886.035372848968	32018.0	20113.0	40328.0	3.3352793E7	3433.9300747913	-0.9811113043774631	-964.6180477792251	-3.1275082613331783E-4	-6.926584705090165E-4	1.9029603686590153	1.6528377372025067	-0.8468398643380852	1.1513292114686655	9.934033683838086	18.15450853423996	0.3787620855985668	0.8604363935776034
ID560113	560113	0	1.0	63.645828666379884	26.26138667307176	0.0	30.0	30	1.8131953552414903	1		31829.831491712666	31887.0	21742.0	41768.0	3.4567197E7	3441.7377113724	-0.9811596753326547	-963.247461068447	0.02902196959738261	-0.021201145573182437	1.9963934524161406	1.6807044168647463	-1.3786105312982952	1.187831383307895	10.328543155492897	13.846825453303959	0.6769373813118295	0.9168776371308016
ID583153	583153	0	1.0	64.49839693848772	26.82840569289722	0.0	189.0	189	1.9178172214181253	1		32049.745888157897	32051.0	21677.0	45139.0	3.8972491E7	3579.401588775412	-0.9811245833213352	-930.8329961070747	0.00814086674485079	-6.024119647099869E-4	2.1649972184145647	1.7111586994637005	2.3188496901035744	1.2652229270687185	11.554849705938022	14.469085091608747	0.6935727530761616	0.933563748079878
ID577522	577522	0	1.0	64.40032198614306	26.526965557900695	0.0	150.0	150	1.8847935244336624	1		31899.71489361703	31953.0	21773.0	42760.0	3.7482165E7	3451.562874343249	-0.981170426023671	-963.1744720291492	-0.004212657852607975	0.01981003943342391	2.0545209818722325	1.7093727715329783	-0.5593082410012675	1.2019151211995278	11.160340234283206	16.77619874290945	0.4983106554213945	0.9306381292112567
ID578548	578548	0	1.0	63.86005017822895	26.48517989732748	0.0	157.0	157	1.913473348974332	1		32051.96696944676	32001.0	20851.0	44471.0	3.8814932E7	3545.1142595066904	-0.9810536906987959	-936.3163304139467	0.017431420797022142	-0.004275770164710415	2.098850779853355	1.7764451400701582	-0.7249536852927584	1.181489218276937	11.502565318128328	13.691509268062047	0.7710844102522453	0.9610802223987284
ID571382	571382	0	1.0	64.47068825019643	26.266905625262993	0.0	109.0	109	1.8759427908871031	1		31782.369191049893	31799.0	22171.0	42557.0	3.6931113E7	3436.347560306686	-0.9811020230953843	-960.3245651535691	-0.022686533201323675	0.016099889890481667	2.064773067525602	1.6837722974885763	-0.5263459836434475	1.2262780843973418	11.055771458663855	15.051214008882885	0.6132758382431871	0.945912972753152
ID558071	558071	0	1.0	64.23169750391892	25.07014031482812	0.0	15.0	15	1.8223508639488435	1		31906.079162875318	32036.0	20174.0	40636.0	3.5064781E7	3691.323278520976	-0.9811631115016555	-900.4371346971338	0.026624412180524193	-0.040133126024255984	1.9502180163217777	1.7418511395526066	1.46255533476511	1.1196238140204622	10.433111931112274	14.136640692032923	0.6560414671726523	0.9066501445683597
ID579575	579575	0	1.0	64.20260363497086	26.249485458179883	0.0	164.0	164	1.9471762692168508	1		32021.58373205739	32011.0	21014.0	44267.0	4.0155066E7	3526.159793094897	-0.9811064012582447	-943.1314685076459	0.0015096425876252493	-0.007335414182233202	2.2090724078780157	1.7541197825774075	-0.7072542428674539	1.2593623478962912	11.911334168276701	14.640564679665252	0.6983202205674294	0.9485238455715366
ID558345	558345	4	1.0	68.7869336088805	40.26275128255154	0.0	17.0	17	1.6415219502885676	1		31558.220224719105	31544.0	20848.0	42599.0	2.8086816E7	3447.26026179144	-0.9811244970657141	-951.6867271837892	0.0022698291959207615	-0.002393886562921641	1.8246040489531818	1.4936255172110418	-0.7539946266258326	1.2215940528119502	8.465317699002714	11.827361887571152	0.7604617155484347	0.9488545551411823
ID560266	560266	4	1.0	66.53326705325428	35.15539991250998	0.0	31.0	31	1.62298355855548	1		31681.815880322196	31757.0	18548.0	42011.0	2.7531498E7	3676.2407411373674	-0.9810457393168998	-892.1102398830428	0.002433984137397363	-0.017153544011420364	1.907751399517885	1.3997586114957414	-1.1935899157286205	1.3629145653044543	8.275192652422067	11.472800438146097	0.7900400330763299	0.9650776053215073
ID559180	559180	4	1.0	69.16024870444501	39.644153483653824	0.0	23.0	23	1.6927963816576939	1		31743.629355860616	31655.0	17430.0	42987.0	3.0061217E7	3686.909029421577	-0.9809747607915658	-887.8750681663246	-0.0034022349223004926	0.005606070813429435	1.8945973868215542	1.5100182146665202	-0.7706268270974732	1.25468512129171	9.002420955593003	12.768717389214924	0.6938644406316857	0.946053946053946
ID556047	556047	4	1.0	77.40687175388355	34.751337807953185	0.0	0.0	0	1.7021550745366036	1		31755.481210855967	31742.0	17479.0	43752.0	3.0421751E7	3684.746226480882	-0.9810324130018243	-891.4815982874273	-0.003610301794660823	-0.003092568716647079	1.841338586021607	1.584900428271741	-1.016872666184715	1.161800800337659	9.102236605047837	12.244247826461521	0.7629459324684218	0.9541604384653715
ID557952	557952	4	1.0	70.97574216560493	40.124395411107464	0.0	14.0	14	1.5426915333931075	1		31505.881979695423	31634.0	20539.0	40075.0	2.4826635E7	3380.6701263517643	-0.9811228387714861	-968.7362289421527	0.0036889155431273214	0.004048428399524585	1.6749777530339833	1.427198201997909	-0.6252723189793358	1.1736125723037012	7.476667456783405	11.540940569720606	0.7054001042749057	0.9391044776119395
ID558915	558915	4	1.0	68.68124189362965	39.74261913058591	0.0	21.0	21	1.657572972745011	1		31637.79424778759	31547.0	17788.0	44321.0	2.8600566E7	3664.727327521536	-0.9810162733969067	-892.2555689993427	0.0014479040765761747	-0.003262529490275454	1.8271694504660794	1.5011545937200945	-0.841700157558235	1.217176071078775	8.631677114760775	11.473119441428057	0.824028097934652	0.9649309245483534
ID559043	559043	4	1.0	68.97212155996449	39.5966437102854	0.0	22.0	22	1.696813570546093	1		31719.635405690216	31624.0	17409.0	43045.0	3.0101934E7	3656.7470594510896	-0.981066888206246	-898.9589912361472	-0.004089468421708923	0.00956761836411046	1.858992647994602	1.5631746254084196	2.3563950217401106	1.1892418273543126	9.04519909107365	11.7290331333402	0.826234962121871	0.9768993839835728
ID558212	558212	4	1.0	69.54001487188974	40.70619304241585	0.0	16.0	16	1.5431818215139872	1		31449.18575063611	31714.0	20539.0	40341.0	2.471906E7	3423.62751651259	-0.9812128857741411	-959.5244819518648	0.02722049104321945	-0.01135145790231089	1.6474153648043148	1.4927342211127905	2.4608975532360073	1.103622695523262	7.4814205829479405	11.24091048664262	0.7440308706214118	0.9397014925373144
ID558085	558085	4	1.0	70.25160598305676	39.79734304481879	0.0	15.0	15	1.6465834175079206	1		31597.562639820993	31616.0	20730.0	40791.0	2.8248221E7	3531.9698953327143	-0.9810943973643371	-928.5105785861028	0.004247656973030983	-0.002674268260040929	1.833782679071587	1.4926584741456255	-0.8776445480195489	1.2285346653870142	8.517602086812369	11.53400971726788	0.8045750956743069	0.9516728624535306
ID559320	559320	4	1.0	68.67811745857392	39.6528364334988	0.0	24.0	24	1.6511712876914113	1		31630.940715883666	31630.0	18625.0	42154.0	2.8278061E7	3584.9512705729926	-0.9811219974858896	-917.1192738289066	-0.007522779936058855	0.00568383190311047	1.7951284154040814	1.533405580727705	-0.8144434742812353	1.1706807631104168	8.565133348457552	11.431551679038186	0.8236327835322749	0.9651847884306376
ID559449	559449	4	1.0	67.94132846669633	38.99399578395797	0.0	25.0	25	1.4501807464373146	1		31419.02589928061	31693.0	20435.0	38482.0	2.1836223E7	3501.201953256039	-0.9811949248848538	-936.4525369224457	0.026442361312981562	0.0349838620897918	1.626701137836993	1.3465185897355385	0.9324740679472192	1.2080792276001802	6.606845368677021	10.39372327242812	0.7685315603898825	0.9514031485284062
ID556315	556315	4	1.0	77.0733427748186	35.373449846068745	0.0	2.0	2	1.7516555523974766	1		31778.014792899405	31713.0	18358.0	43983.0	3.2222907E7	3569.7652164630395	-0.981101565676518	-924.2836018893664	-0.011364392313410255	-0.016824092058117086	1.9006921798907725	1.6205999999781475	-1.0443133334602663	1.172832395357523	9.639339861638126	13.638481889966162	0.6512160475854046	0.9481065918653573
ID557403	557403	4	1.0	72.80724877613409	39.000480923311756	0.0	10.0	10	1.4190698155761317	1		31225.39457831324	31812.0	21284.0	38385.0	2.0733662E7	3323.1756624636128	-0.9814851158019889	-996.2018637772644	7.557556067672556E-4	0.003070208426876133	1.504185773016648	1.3593251532731232	-1.053981919524635	1.1065680417924397	6.326410924970584	9.635683973183395	0.856253118271636	0.9708242159008027
ID560540	560540	4	1.0	66.8509462162227	35.847659675205705	0.0	33.0	33	1.6406000058461203	1		31556.71638418076	31517.0	19044.0	42600.0	2.7927694E7	3693.2892288368234	-0.9811592509939765	-889.917653102784	0.004996099480105589	0.015715963997704346	1.8201438731733175	1.481441772202343	2.365242126544686	1.2286300463010793	8.455811446673668	11.856401140048485	0.7558913670217288	0.9513368983957212
ID561500	561500	4	1.0	64.11791065323378	33.64569058150615	0.0	40.0	40	1.4142639209296395	1		31235.541478129726	31666.0	22493.0	37876.0	2.0709164E7	3180.9064851682956	-0.981338987823462	-1032.789919087707	0.00150226703184469	-0.005109944004735624	1.5483384333682377	1.308996939033428	1.067878777553285	1.1828434331645887	6.283632789489938	9.745965981923845	0.8313250727268041	0.9600580973129988
ID557268	557268	4	1.0	73.62853046815836	39.12970767665199	0.0	9.0	9	1.4667784914184214	1		31454.387640449448	31789.0	20677.0	40291.0	2.2395524E7	3548.5396621981013	-0.9812815241047478	-929.3615571167092	0.0017744596094786931	-0.016609010255761926	1.5394786963415896	1.4157463230876872	-1.258763695576921	1.0873972767833484	6.75894540594152	10.532712471463737	0.7656113182923935	0.951807228915663
ID560407	560407	4	1.0	66.75152142209448	35.394979501447885	0.0	32.0	32	1.5114827961808859	1		31502.91235059758	31826.0	18837.0	40186.0	2.3721693E7	3824.9985503082958	-0.9812449433470891	-861.8039434598774	0.013102474832522686	-0.0037100807990252766	1.5747296581051433	1.4817718726932225	-1.1895091211253201	1.0627342083656668	7.177220508418903	14.058272929864948	0.45635436867460233	0.8825248392752766
ID560937	560937	4	1.0	66.48952610985877	35.0652847398192	0.0	36.0	36	1.660764561674484	1		31637.61445783134	31637.0	19792.0	39605.0	2.8885142E7	3306.911621740335	-0.9810374960196543	-989.9221876147964	-0.009898298331807926	0.003020011928537447	1.8684263884974999	1.4839443284666496	-0.9040091636065218	1.2590946659219575	8.66494899791238	12.061548664742036	0.7484619520827661	0.9509650495565999
ID559850	559850	4	1.0	66.50791445021535	36.03246413698412	0.0	28.0	28	1.635982490339628	1		31596.70781426957	31545.0	17824.0	43718.0	2.7899893E7	3719.831341209937	-0.9810697827717741	-880.4260469923627	0.009344591484332048	0.014592052838543998	1.781279417649332	1.5150390954165178	2.297908867217523	1.1757316514394098	8.408280185028522	12.035098684960413	0.7294872867990484	0.9470021413276234
ID560811	560811	4	1.0	66.3876939525687	35.27479655923122	0.0	35.0	35	1.6607645616744837	1		31601.645054945067	31620.0	19083.0	42851.0	2.8757497E7	3470.9650110882485	-0.9811631775853751	-948.468797813713	0.004505554071311175	-0.008568116042470713	1.890623510958617	1.4792353468742718	-0.91839237754282	1.2781086626638805	8.664948997912377	11.910945043538783	0.7675089227965636	0.9539508110936683
ID561067	561067	4	1.0	66.33415257642241	35.169265733697024	0.0	37.0	37	1.6675831118839335	1		31575.309859154928	31584.0	19030.0	41206.0	2.9144011E7	3518.1295370800276	-0.9810493620485735	-929.2505265000419	2.853988771144265E-5	-0.001654314119926287	1.8580351013833127	1.4959061930929254	-0.8343359192078308	1.2420799579294823	8.736245890380115	11.914608158702864	0.7733483888195785	0.9543094496365527
ID557677	557677	4	1.0	71.9662496851106	38.98432453452668	0.0	12.0	12	1.4391844528482656	1		31488.123726346417	31719.0	20495.0	39350.0	2.1632341E7	3587.1097334443925	-0.9811013090131225	-911.4109619560126	7.736710678144305E-4	5.507970848205732E-4	1.478302208673441	1.4199895923265364	-0.713467162519342	1.0410655237630047	6.5070297192221975	10.447115666936693	0.7492035871747532	0.9447895100069016
ID558638	558638	4	1.0	69.1816965753809	39.95405167221241	0.0	19.0	19	1.6359824903396285	1		31666.88813559321	31696.0	19384.0	42422.0	2.8025196E7	3501.6687986560405	-0.9810423120203303	-935.9716293629579	-0.020241268308828303	-0.007968097395291408	1.8317079961466736	1.4512512781043452	-0.7876148252001508	1.262157714368589	8.408280185028525	12.172125542879812	0.7131554296016459	0.9335092348284956
ID556194	556194	4	1.0	77.26411435060979	35.279749703392696	0.0	1.0	1	1.7641352608713972	1		31810.36222005845	31743.0	18412.0	42636.0	3.2669242E7	3530.752667199142	-0.9810530647318455	-933.0068701014627	-0.002139906224268656	0.005940695255973635	1.930409265169126	1.629685239421229	2.2291016842712525	1.1845289007187039	9.77718052040909	11.946530728175263	0.8608745893929434	0.9748815165876775
ID557539	557539	4	1.0	72.31299678262107	38.87492643319522	0.0	11.0	11	1.5224537819640274	1		31430.53133159268	31966.0	21618.0	39098.0	2.4075787E7	3536.403737846721	-0.9812768662103598	-931.6073307033718	0.0024854783039296694	0.010505228230032991	1.6503161840739506	1.4178430637984312	1.0833595169866954	1.1639625189918545	7.281789284038275	10.47169518779758	0.834476262127156	0.9569019362898191
ID559587	559587	4	1.0	67.15400343493387	36.256832231766836	0.0	26.0	26	1.6382928748975465	1		31680.47125140924	31700.0	18319.0	42356.0	2.8100578E7	3528.552024792454	-0.9809579080985698	-925.0406538418512	0.004505694285268148	-0.009204785197820338	1.8030204729919097	1.4734380334159054	-0.8525825105418027	1.2236825927534434	8.432045815851087	12.273713253251774	0.7033813940012084	0.9381279746166038
ID556452	556452	4	1.0	77.15897948232436	35.57832314944227	0.0	3.0	3	1.7294900562808253	1		31788.97876643074	31726.0	18476.0	43436.0	3.14393E7	3676.1595758728236	-0.9810891758303143	-897.2433421852119	0.0010120320977627625	-0.0021428499300214215	1.8504902032317512	1.6310681587976432	-0.9110300972078365	1.1345265942754084	9.396930427247819	11.561964940116354	0.8833495237949267	0.9714987714987718
ID559716	559716	4	1.0	66.9322261547025	36.09092735545888	0.0	27.0	27	1.6901129510960835	1		31677.029723991527	31583.0	17999.0	43825.0	2.9839762E7	3837.697433216126	-0.9810511649299671	-854.698335538733	5.803831361640909E-4	0.001988829309677626	1.7947611722657564	1.6025212640483857	-0.7647827452181445	1.119960909430757	8.973902198605899	11.69974260250024	0.8238318566221007	0.9632653061224487
ID560677	560677	4	1.0	66.86286384793864	35.607269336932035	0.0	34.0	34	1.6516293737836447	1		31588.78135405105	31545.0	18066.0	43434.0	2.8461492E7	3689.6437533433054	-0.9810403244278887	-886.0013610175175	1.7910199625860066E-4	-0.012041988304531442	1.8492346611598491	1.4936843629618488	2.4752370854830676	1.2380357637894623	8.569886474622058	11.832648348231848	0.7691676618024369	0.9494470774091625
ID557817	557817	4	1.0	71.37021186785057	39.60877047707418	0.0	13.0	13	1.4760327061958014	1		31432.748611111132	31714.0	20575.0	39638.0	2.2631579E7	3376.8266756049743	-0.9811954799012308	-971.3972492794328	0.030256927135543808	-0.011506455449044703	1.5535899108739277	1.4534260017972103	-0.6529834388954209	1.0689157266712315	6.84450167690282	10.912331901531314	0.7222982536821491	0.9207161125319694
ID556861	556861	4	1.0	75.77461729912993	37.93285155598124	0.0	6.0	6	1.5328528390663914	1		31476.096774193546	31755.0	20720.0	39580.0	2.4393975E7	3416.577348755378	-0.9813365320214599	-968.8247632303846	0.005617881351747319	-0.010908751577032964	1.576288791717624	1.5103256217409882	-1.2013013630149114	1.0436748003391472	7.3816049334931	11.208570702960152	0.7383464490514756	0.9521765787860209
ID556991	556991	4	1.0	75.0931922054483	38.16862068872604	0.0	7.0	7	1.5214596886278917	1		31533.238532110066	31751.0	20594.0	39811.0	2.4059861E7	3445.0304995025567	-0.9812534877447782	-958.2222121411509	0.04525251260378052	-0.03395343652418265	1.646456686434556	1.4439879035198835	2.490784407960917	1.1402150131736783	7.272283031709242	12.275693508536701	0.6064410116383954	0.8989424206815516
ID557119	557119	4	1.0	74.46834846754594	37.83628099454533	0.0	8.0	8	1.6511712876914109	1		31648.116150442496	31674.0	21082.0	40806.0	2.8609897E7	3393.2569383762466	-0.9810868023525455	-967.6172146931756	-0.00187748385356963	0.0012951367391913395	1.845364050578219	1.485573926910389	-0.9536114946188248	1.242189309566102	8.565133348457548	11.965891138619101	0.7517161795266964	0.9464285714285711
ID561648	561648	4	0.9727286100387573	64.09354773138921	34.53437601433662	0.0	41.0	41	0.9391803816322964	1		33652.5257731959	33061.0	25727.0	42869.0	9792885.0	4414.353702278082	-0.9794414088410648	-726.3829541122799	0.00216913897708975	7.01314250793904E-4	0.9618479880547685	0.9302698188058153	-0.7619193075746741	1.033945172261409	2.7710725539127257	6.568509650730864	0.8070939210375363	0.9479674796747967
ID556593	556593	4	1.0	76.85157915116052	35.93547677051701	0.0	4.0	4	1.6954755651568807	1		31746.03270042194	31753.0	20688.0	42805.0	3.0095239E7	3450.8361611613414	-0.9810809911971716	-954.1169176610293	-0.011909828482255663	0.028869233091105614	1.8832452397031478	1.5557024532132733	2.179296072846615	1.2105433373929193	9.030939712580091	11.759673605339444	0.8206392245561177	0.9600808489135926
ID560115	560115	4	1.0	66.34542387469425	35.45344408380822	0.0	30.0	30	1.6562032661570862	1		31642.791390728442	31679.0	19040.0	41021.0	2.8668369E7	3691.29681378832	-0.9810753915876624	-888.794373187169	0.0028932070220395213	0.008397223897291849	1.832274062480502	1.509252213737401	-1.1272070861425754	1.2140277455304793	8.617417736267226	12.218200476318986	0.7253915909235896	0.9403526970954358
ID558774	558774	4	1.0	69.03281642753247	39.86212444832643	0.0	20.0	20	1.6475020136281953	1		31677.764245810053	31619.0	17418.0	43587.0	2.8351599E7	3778.6336790104406	-0.9810233033755946	-866.7791100579395	-0.010420696141268051	-0.0030730287619738245	1.8392967855888094	1.4788967807055569	-0.7216961420624847	1.2436951716882578	8.52710833914142	12.16280096532298	0.7243432961380107	0.9334027055150884
ID559990	559990	4	1.0	66.56733729118979	35.87184791948154	0.0	29.0	29	1.653460449039749	1		31654.351831298573	31607.0	17511.0	43058.0	2.8520571E7	3826.876967140796	-0.981140609107556	-860.6419483260906	-0.002205877748299508	0.01145936993179671	1.8453138804716709	1.5027109127909295	-0.8899266594450006	1.2279899378945998	8.588898979280113	12.158428366737505	0.7301170289837415	0.9367547952306893
ID572424	572424	6	1.0	43.20255114829069	20.744838648579655	0.0	116.0	116	2.110491646659571	1		31861.103190767113	31837.0	21253.0	44132.0	4.6931405E7	3363.963607672741	-0.9810910923017874	-982.8390573731796	0.003986995501383888	-0.012286602355694586	2.2993749883032666	1.9392139151838397	-1.0072390567406588	1.185725293274457	13.993203428334635	18.984958937850987	0.4878740150626001	0.9278285534194771
ID576008	576008	6	1.0	43.558069015108465	20.388540233445116	0.0	140.0	140	2.1934528064338794	1		32005.572864321595	31947.0	21704.0	44742.0	5.0952872E7	3343.3522272363502	-0.9811055397224613	-994.1563829572727	0.003319506512750324	0.010221407214974092	2.405453560174362	2.0039211630084703	-0.784646355375822	1.200373350298409	15.114941203160358	16.67816532258849	0.6828412948268167	0.9578313253012042
ID570891	570891	6	1.0	43.24797509357965	20.936075565725965	0.0	106.0	106	2.0725137998414347	1		31858.329585383035	31853.0	21221.0	44533.0	4.5334403E7	3479.2686599592644	-0.9811122675512672	-951.2702509637819	-0.006891358943591051	-0.014445342068242727	2.3156180090137215	1.88654071612612	-1.0582468000191667	1.2274413105531492	13.494125181060472	16.09032166634395	0.6549756372546506	0.9274746814766417
ID563214	563214	6	1.0	43.552150055825784	20.489506807079316	0.0	53.0	53	2.220190677358887	1		32047.477621091344	31977.0	23009.0	44181.0	5.2269436E7	3198.5983944402988	-0.981084500705327	-1039.3282666664584	-0.006168398788200627	0.007703354541151578	2.483170881013258	1.9739311297143167	2.294562682631244	1.257982532233859	15.485685043992596	15.903321081122778	0.7694220562403997	0.9707985697258642
ID556035	556035	6	1.0	45.400119888210654	20.711995871677882	0.0	0.0	0	2.117291043890817	1		31880.232636547535	31854.0	22256.0	43362.0	4.7278385E7	3343.337063645745	-0.9810898887258486	-989.432177655167	0.006220318072683682	0.015784401343249366	2.377346339546455	1.8889832757164706	-0.7319678989484084	1.2585322327137882	14.083512825460428	15.12317812962396	0.7738106853990752	0.9561148757663758
ID564229	564229	6	1.0	43.855306130350144	20.61404339535874	0.0	60.0	60	2.142508348870502	1		32026.25461741421	31988.0	23000.0	42760.0	4.8551802E7	3137.5629717654842	-0.9810767616936236	-1058.4034018312518	-0.004461012257122859	0.0036607985440668227	2.388464561968441	1.9291313408593118	-0.8704842852261917	1.238103653898715	14.420984783141051	15.99490444953337	0.7083395358300074	0.9315320847405584
ID573447	573447	6	1.0	43.46589633362808	20.45566227295973	0.0	123.0	123	2.1628902223158653	1		31949.087265675527	31923.0	22687.0	43619.0	4.9425238E7	3285.806026532432	-0.9810940284395575	-1009.1556626136379	-0.010273132411790453	-0.0024524900007123407	2.407879091154939	1.9365243745333962	-0.9098437769707266	1.2434024186941182	14.696666100682974	16.50567262542683	0.6778946982323313	0.9505072241008301
ID595974	595974	6	1.0	44.111599819833955	20.429251229914016	0.0	276.0	276	2.180654817539958	1		32029.11047619047	32073.0	19967.0	43343.0	5.0445849E7	3328.3288539194864	-0.981015838030544	-994.5651367004203	-0.011342478528604018	0.002350933026645187	2.324060832552829	2.057069581675661	2.4376949995889685	1.129792036815634	14.93907553507328	16.120506636318808	0.722397465721471	0.9561910556738664
ID568858	568858	6	1.0	43.399293882502455	21.33134945304944	0.0	92.0	92	2.110133176738232	1		31916.381793478246	31865.0	21399.0	44641.0	4.6980914E7	3469.6579246118677	-0.9810179263357979	-950.8024160723323	0.01133911266180679	-0.00838741194899247	2.351024845631129	1.9237630595381272	-0.7942798495603488	1.2220968866070139	13.988450302170115	15.352203549392573	0.7458268746787992	0.9561403508771931
ID558621	558621	6	1.0	44.16718166369306	20.543198210629185	0.0	19.0	19	2.1698740642623613	1		31974.542416452467	31976.0	20587.0	43976.0	4.9752388E7	3330.494036544746	-0.9811060264878652	-997.0531607495653	-0.04193744882947522	0.024599751746260116	2.4259812627239845	1.9412247255102915	-0.9682941127214724	1.2497168570147204	14.791728623973295	17.512081838783363	0.6061124965542921	0.9334133173365324
ID574493	574493	6	1.0	43.46218893407673	20.42095167169107	0.0	130.0	130	2.1771829878941693	1		31998.556405353655	31942.0	22435.0	44409.0	5.0205735E7	3296.0162821859685	-0.981067860592991	-1006.167738164282	-0.04811527386081165	0.0033641082440587513	2.443269346729861	1.956792193328053	-0.7504318267344616	1.2486095125790657	14.891544273428114	15.52406236175195	0.7764953220391736	0.9613378336913163
ID567838	567838	6	1.0	43.04587381772059	21.02741538605289	0.0	85.0	85	2.1240686755518783	1		31955.774647887276	31973.0	20450.0	43683.0	4.764606E7	3461.7924286388115	-0.9811234926300791	-959.5781595807264	0.0010339950477985087	-0.03163009950333005	2.2596855774983657	2.0473689641127457	1.9238282512708569	1.1037021744039333	14.173822222586244	15.203435864028892	0.7705722277519028	0.9415850963056518
ID560659	560659	6	1.0	43.682137183859304	20.554214736540782	0.0	34.0	34	2.1691766918952378	1		31903.23684210526	31856.0	20428.0	45884.0	4.9705243E7	3493.4909769329884	-0.9810296468556605	-944.5214696054595	0.00848343790017487	0.014710109926953869	2.3432221034829124	2.027624852728146	-0.9156535496772209	1.1556487386363081	14.782222371644258	19.11965558183985	0.5081471168192024	0.9330933093309329
ID587283	587283	6	1.0	43.03735881919179	20.955917561725233	0.0	218.0	218	2.0549187410230756	1		32026.0365853658	32138.0	20718.0	43498.0	4.4644295E7	3266.1154869522343	-0.9811828802519554	-1022.5827621684355	0.017611907120864467	-0.011819377601418664	2.227399123853685	1.908134255931974	-1.074574217230719	1.1673178220710552	13.265975125163719	15.624374937108854	0.6828789700151376	0.9384667114996641
ID593428	593428	6	1.0	43.58506158263014	20.66176700612753	0.0	259.0	259	2.0827089397920244	1		32289.19330076766	32274.0	19926.0	45280.0	4.6270414E7	3596.824632279711	-0.9809552470559069	-924.7871321394415	0.014306245906198991	0.011922101560748124	2.2421205417096464	1.977188017568007	-0.8464078857646634	1.133994603339501	13.627212713666907	14.966449783387581	0.7645032102754572	0.9496522027161314
ID583720	583720	6	1.0	43.784012059970564	21.989433497277364	0.0	193.0	193	2.0989902441577972	1		32110.048797250853	32017.0	20875.0	43727.0	4.6720121E7	3460.7571900421935	-0.9810759827073162	-962.0311604978879	7.579469498512236E-5	0.013495297920615684	2.146934478591836	2.0465304154517487	-0.47077307206431385	1.0490606259169248	13.84110339107012	16.16694827831382	0.6654638664038267	0.9457616109126338
ID589353	589353	6	1.0	43.374185911108995	20.989355408075575	0.0	232.0	232	2.1165763464716734	1		31968.612576064937	31979.0	20889.0	43292.0	4.7281578E7	3337.438921611076	-0.981157887062652	-997.5846418989545	0.019080020258049005	-0.030368720152198863	2.2565360740696896	2.0342204534866877	2.757976761046733	1.10928787005457	14.074006573131399	15.193104320752491	0.7661866380901183	0.9588730569948187
ID591917	591917	6	1.0	43.68838136808653	20.769283438546008	0.0	249.0	249	2.1569361775365583	1		32099.868489583347	32065.0	21819.0	43704.0	4.9305398E7	3315.4958325895122	-0.9811640586166841	-1008.6466796205292	-0.004759776989173533	-0.023188409725647778	2.244774438240799	2.068527943137082	2.4204633607820556	1.0852038260776042	14.6158629558862	18.694290364746877	0.5255528049235569	0.9065448113207549
ID561197	561197	6	1.0	43.597075025933776	20.55281883114353	0.0	38.0	38	2.1705712125740875	1		31924.943553560006	31917.0	21000.0	44811.0	4.9770987E7	3430.988512840817	-0.9810673167476416	-964.3340650650122	-0.03146523826851895	0.06143023718688017	2.417751800130975	1.9805458040187631	-0.8259165790078967	1.2207502574416955	14.801234876302317	15.491426805082371	0.7750415320971388	0.957859120270686
ID581677	581677	6	1.0	42.92983120827153	21.148040565318492	0.0	179.0	179	2.1311797388839806	1		32115.732000000015	32094.0	20965.0	44456.0	4.8173598E7	3472.3030444453307	-0.9811027109541232	-960.3845604137799	0.016494967554838598	-0.024057858954704737	2.3429586800845628	1.973617001685556	-0.9691575411333663	1.1871394896190965	14.26888474587655	18.250231776477065	0.538348026578828	0.9072227258990628
ID594476	594476	6	1.0	44.246804958585614	20.525379822597582	0.0	266.0	266	2.064101549928919	1		32056.12624113474	32110.0	20096.0	42776.0	4.5199138E7	3520.8873139181114	-0.981125982170132	-946.5625666200357	-0.01821185198704044	0.004020959006622683	2.1416113990874437	1.9798168310591993	-1.0216900357811283	1.0817219883627742	13.384803279276605	16.243754526368072	0.6374542498981463	0.9346166611350808
ID577070	577070	6	1.0	43.68002631854506	20.274299257795214	0.0	147.0	147	2.1656864616506994	1		32032.584030907947	31989.0	21997.0	44169.0	4.9746603E7	3318.6368752230464	-0.981039854209561	-998.8659606006798	0.006279108034527803	0.006237563177673277	2.4098887772096185	1.9714287618313435	2.3554773030070644	1.222407232697047	14.734691109999101	16.454468308132935	0.6838851805968057	0.9278659084106552
ID598560	598560	6	1.0	43.08957597081072	20.75465297029414	0.0	293.0	293	1.9722672946510387	1		31757.34059097984	31996.0	20496.0	42974.0	4.083994E7	3297.3338699116107	-0.9812745767088042	-1009.4158088975363	-0.012007035651271723	-8.790855322811417E-4	2.219103682775759	1.7855547306953408	1.4163902410153177	1.2428091083556891	12.220287368970226	14.560412694425981	0.7243424097098249	0.9539888682745827
ID590885	590885	6	1.0	44.059271006692924	20.377292017971936	0.0	242.0	242	2.134371987931248	1		32141.607712765963	32089.0	20425.0	43016.0	4.8340978E7	3350.2643202692248	-0.9810456530519784	-993.1135595935523	-0.011636964021292596	-0.007167449958041871	2.2843118033981127	2.012331023830595	-0.9971256710097902	1.1351570772137607	14.311662881357188	17.398654832568702	0.5941124002065494	0.9406435488909715
ID556581	556581	6	1.0	45.41696328416617	20.8486439309642	0.0	4.0	4	2.127627178089514	1		31965.599464166087	31964.0	20579.0	43656.0	4.772464E7	3451.8572720097773	-0.981124442758056	-962.6852830440532	-0.010385772073895941	-0.013985202801160026	2.334433281180916	1.940085808896121	2.6373425757894147	1.2032629023296515	14.22135348423139	16.35970547222196	0.6677283781742788	0.9370497964296902
ID580133	580133	6	1.0	43.44292198842458	20.564440019143824	0.0	168.0	168	2.1726613153333423	1		32091.43854033296	32065.0	22338.0	44014.0	5.0126827E7	3246.767701143537	-0.9810621291594985	-1024.0786810943243	3.797242805778553E-4	-0.004811986272484875	2.4903814590731366	1.9123191833833735	2.327120976785045	1.3022833639450426	14.829753633289412	16.945447779967054	0.648989546076517	0.9372183838990681
ID582694	582694	6	1.0	43.795873534842755	21.758913132879496	0.0	186.0	186	2.143920216139953	1		32078.92711753119	32090.0	20789.0	43900.0	4.8856206E7	3433.931408240132	-0.9810924578895537	-969.4670997875323	-0.00896227344006622	-0.008539099835789302	2.3125595123069904	2.0116946017114423	-0.504469324777998	1.1495579449980073	14.43999728779912	17.662475614642858	0.5816661960173523	0.9270674397314616
ID597030	597030	6	1.0	43.85079243954129	20.382450967594917	0.0	283.0	283	2.133308435674564	1		32141.485391766277	32114.0	19991.0	44669.0	4.8405077E7	3482.787538069849	-0.9809675390503652	-951.324423034955	0.007932731551491228	-0.005864680576553931	2.3105237224469826	1.996442464907888	2.4213572680563686	1.1573204653075668	14.29740350286364	14.936232395340511	0.8053504646162848	0.9438343269532469
ID566841	566841	6	1.0	43.077641365720595	20.96573509518424	0.0	78.0	78	2.1219307095591136	1		31995.231493943465	32017.0	21079.0	43277.0	4.7544914E7	3348.1287369669285	-0.981101208583037	-992.1855159603655	0.012756367667249623	-0.022561769749343458	2.298235128308439	1.9906881199306277	1.958681793062274	1.154492813464185	14.145303465599142	15.278334670202286	0.7615003286325588	0.9504950495049505
ID565821	565821	6	1.0	44.02076009422943	20.599786083785176	0.0	71.0	71	2.1600903632491897	1		31987.707064160688	31928.0	21503.0	44738.0	4.9357032E7	3325.536404231797	-0.9811052545518368	-998.9090682836076	-0.04323943483522424	0.039633058522212605	2.4698977941509903	1.9242188487814469	2.369317691228189	1.2835846586343889	14.658641091366844	15.898284803263923	0.728791049206433	0.9533230293663054
ID585279	585279	6	1.0	42.85798136194753	21.773507180684735	0.0	204.0	204	1.8536310762977777	1		31590.860158311334	31966.0	21446.0	41528.0	3.5918808E7	3174.666381879668	-0.9812946804897572	-1044.0653128533377	0.014351387370852082	-0.04328139008091879	1.9272899001714217	1.5655893026165684	0.1086962173083441	1.2310315974632322	10.794349519615475	19.697943312525116	0.34959448577828217	0.8445518780215694
ID578096	578096	6	1.0	43.61619386102919	20.326219752817384	0.0	154.0	154	2.1764879573934923	1		32089.49136276391	32036.0	23321.0	44307.0	5.0155875E7	3262.451759508481	-0.981071781301111	-1019.6233425462691	-0.0011572169342698654	0.008573745271905924	2.4300478701125865	1.9482721911095398	-0.8530102615606152	1.2472835578116401	14.882038021099088	17.78089432056777	0.5915140602475872	0.9230542452830193
ID595505	595505	6	1.0	43.665921259752146	20.52488649894619	0.0	273.0	273	2.0823456871617583	1		31968.45188284525	31966.0	19742.0	43846.0	4.584276E7	3419.7453694115793	-0.9811283568487819	-972.0171849852785	-0.02202701245842911	-0.009742163631396973	2.1551219036862315	1.9904754572833985	-0.9987022883492777	1.082717144690416	13.62245958750239	15.091141915330024	0.7516595607648475	0.9521594684385386
ID557108	557108	6	1.0	44.96969258591854	21.487142348007136	0.0	8.0	8	2.1147885462147644	1		31972.157894736934	31966.0	20265.0	44658.0	4.7382738E7	3523.4290370275226	-0.980990747764138	-936.5614841352067	0.022410227000200823	-0.004999612618993482	2.351011478504686	1.9052770828069396	-0.8975908559577525	1.2339472823769393	14.05024094230882	17.981200510336702	0.5460799963423975	0.9310236220472441
ID575541	575541	6	1.0	43.62479922060515	20.330925425286175	0.0	137.0	137	2.1695254060992264	1		31990.13688946012	31958.0	21663.0	44364.0	4.9776653E7	3333.620297707556	-0.9810793848822356	-995.1736333430833	-0.010616148632874333	-0.0102926129822948	2.4190285417263415	1.9148739147642355	-0.8444545270385746	1.2632834585478068	14.786975497808774	16.91969915375793	0.6490885436643163	0.9381785283474067
ID586294	586294	6	1.0	42.91875808880527	20.857058519504744	0.0	211.0	211	2.001961465994982	1		31785.47094339623	32033.0	20145.0	41880.0	4.2115749E7	3233.29904946969	-0.9813254474594953	-1033.17913732566	0.03179317743735244	-0.024899369260121394	2.1407229300844848	1.9217276962394585	1.6409309071503972	1.113957473930135	12.591031209802457	15.638959608345743	0.6469272552855434	0.9236401673640162
ID587850	587850	6	1.0	43.031908424562026	21.141350187413124	0.0	222.0	222	2.0076215323251154	1		31940.82833583206	32022.0	21221.0	43156.0	4.2609065E7	3217.9004983328778	-0.9811261953915761	-1031.9745233836518	-0.005640500116506398	7.545638797265081E-4	2.1709735695597656	1.8751872608190119	-1.2311455206097015	1.1577369444220549	12.662328102270207	15.392976288042474	0.6715498028073779	0.9466950959488271
ID570443	570443	6	1.0	42.967155263476755	21.24689704718939	0.0	103.0	103	2.1036702728087846	1		31857.141586867267	31829.0	20057.0	43893.0	4.6575141E7	3547.8728303867556	-0.9810671786082977	-930.576681238623	-0.010441937310187796	-0.010301129134383264	2.167727410071018	2.0446559391434884	2.0525280056891932	1.0601917753356023	13.902894031208834	14.807409127594102	0.7968139420224801	0.9691848906560638
ID584267	584267	6	1.0	43.38399795644623	21.893079941888445	0.0	197.0	197	2.0779817025806184	1		32002.181818181823	32025.0	21311.0	42803.0	4.576312E7	3283.991244379487	-0.9811473094053916	-1014.3047763422416	0.006294091768858702	-0.04923681360826572	2.291907166375831	1.9402919765747428	2.3485445716954922	1.1812176693230496	13.565422073528206	16.473805935076953	0.6281383129181004	0.910947973188637
ID579136	579136	6	1.0	43.32887128716808	20.45461671316464	0.0	161.0	161	2.1670832282980976	1		32079.14396384758	32043.0	23262.0	44311.0	4.9690594E7	3276.737998397123	-0.9811156203324335	-1017.2519140579634	0.014154588316047538	-0.010452104143177529	2.4581226873991175	1.9255136394830716	-0.837443141054049	1.27660621924186	14.753703614657166	19.473751882539485	0.4888905629145667	0.9183431952662724
ID559169	559169	6	1.0	44.23760325222406	20.624626556270936	0.0	23.0	23	2.1628902223158653	1		32035.932773109234	32012.0	20669.0	44237.0	4.9559588E7	3428.4966193969467	-0.9810913068970061	-969.6423115675161	6.733658495182227E-6	-0.031265405890497214	2.3300031291990186	1.9921569444073028	-0.8556949345954683	1.1695881369889911	14.69666610068298	18.23603535584014	0.5553513607442135	0.9274145170965808
ID564801	564801	6	1.0	44.185803732088814	20.49788066225095	0.0	64.0	64	2.1635896209509005	1		32007.763870967734	31975.0	22526.0	44374.0	4.9612034E7	3231.158351154703	-0.9810315539182198	-1024.656524458263	0.03140018553873297	0.00636426371465046	2.4495853221953983	1.9395970119009502	-0.8732529571244806	1.2629351907459485	14.706172353012008	15.262447283731417	0.793343306116009	0.9476263399693717
ID598083	598083	6	1.0	43.09889428042028	21.14085976139103	0.0	290.0	290	1.9378297691589397	1		31648.905872888194	32043.0	20714.0	41285.0	3.933959E7	3215.9679910024392	-0.9813662547666313	-1036.5922218775916	0.02507823467255107	-0.03989271308801551	2.032632756484853	1.8801016715517451	0.8277583487261065	1.081129168300359	11.797259140328313	15.399741874240652	0.6251210171712674	0.9168821573697816
ID596569	596569	6	1.0	43.51408704568607	20.7769042891478	0.0	280.0	280	2.0512341070008104	1		31885.474820143936	31917.0	20441.0	43851.0	4.432081E7	3398.675563050824	-0.9811488158497816	-976.5835926677722	0.036369414347573424	-0.008169788940553705	2.1592660992828483	1.9982207064153694	-0.9103851837613013	1.0805943969804916	13.21844386351854	16.242011575228467	0.6296664643990323	0.9136005256241785
ID559705	559705	6	1.0	43.58285394635138	20.92822283092582	0.0	27.0	27	2.0049821564583388	1		32251.614575507156	31871.0	18287.0	48436.0	4.2926899E7	4858.56276400618	-0.980836556327468	-679.5113710962611	-0.004915180364710774	0.017021447394979464	2.132384869327456	1.932940993459965	-0.9460662462907551	1.1031815645393739	12.629056219118583	13.771636204338474	0.836776889436058	0.9707709170624774
ID574043	574043	6	1.0	43.375417977593706	20.52405430734414	0.0	127.0	127	2.1737056130698433	1		31956.11474358975	31920.0	21723.0	44817.0	4.9851539E7	3369.3701387336746	-0.9810638119496239	-982.7429649205826	-0.025322185026348178	-5.931430875433044E-4	2.3829022572729155	1.9884682608155058	-0.8623247026445635	1.1983607202740292	14.844013011782966	17.125173430688324	0.6360499658076962	0.948087431693989
ID557660	557660	6	1.0	44.99254702753584	21.287946129641274	0.0	12.0	12	2.144978506726563	1		31986.011842105265	31968.0	19876.0	44543.0	4.8618738E7	3564.0640328711925	-0.9810607331677819	-929.7738382935678	-0.023090228066420686	0.015007722934542113	2.39784761501766	1.9535801190655169	-1.037115573172192	1.227411966172473	14.454256666292668	16.800717336468395	0.6435021112510841	0.9435308718585173
ID573020	573020	6	1.0	43.359845616096294	20.863722804318442	0.0	120.0	120	2.079073557478228	1		31913.02867132864	31906.0	21052.0	44352.0	4.5635631E7	3411.125962226855	-0.9810570534454646	-969.051798265614	0.016320509125936793	-0.031480584865678576	2.3067412119456074	1.9142546178658708	2.133333546198116	1.2050336409883158	13.579681452021747	15.61080943538694	0.7002427194481836	0.9294079375406635
ID590417	590417	6	1.0	43.489265462570096	20.69539865005124	0.0	239.0	239	2.11621890724824	1		32046.79473328832	32031.0	20803.0	43675.0	4.7461303E7	3375.59069861763	-0.9811165396288295	-986.5153079361426	0.007445930915107696	0.0011716193022173326	2.191421287462801	2.0433448691913947	-0.9231536209440666	1.072467658545571	14.069253446966886	16.053359062310466	0.6860394309913598	0.9444798978940655
ID592976	592976	6	1.0	43.12222638073889	20.917497263742234	0.0	256.0	256	1.9814513596636154	1		31972.592906707778	32059.0	20781.0	43200.0	4.1468453E7	3371.7419167669086	-0.981203723147407	-990.0129670118114	0.01376066384825009	-6.294975077865479E-4	2.0435598317903896	1.9422873618036263	-1.4437571509667584	1.0521408273453012	12.334362396918609	14.331475729858463	0.7546485523268721	0.9575645756457565
ID563796	563796	6	1.0	43.806957190936295	20.5868799226611	0.0	57.0	57	2.174053600843316	1		32064.667519181563	32003.0	23025.0	44167.0	5.014914E7	3181.8884101798453	-0.9811015836507163	-1046.3099517756843	0.01780734921650196	0.02908036286460773	2.447407224206476	1.954556724996811	-0.6953857362572957	1.252154615369615	14.848766137947479	15.763068750325385	0.7509632630002055	0.9641975308641969
ID580692	580692	6	1.0	43.59461246002826	20.503291110420477	0.0	172.0	172	2.1597401256525224	1		32105.407937540644	32068.0	22295.0	43963.0	4.9346012E7	3270.7769481495234	-0.9811207310552893	-1020.2216586981906	-0.0288002800102934	-0.00861801178068107	2.48572491447482	1.8593243650856486	2.3779206595442237	1.3368968648782897	14.653887965202326	17.798422771023812	0.5812991580505709	0.9483235927406947
ID569430	569430	6	1.0	43.168329004964946	21.043819749759013	0.0	96.0	96	2.0957441021349945	1		31906.36820371646	31914.0	20615.0	44452.0	4.6359953E7	3458.465455740093	-0.9810480345375886	-955.1244046090792	0.015673730962042068	-0.029926708134129686	2.2637344727221946	1.950388399405216	-1.0958115695780286	1.1606582942210564	13.798325255589486	16.374308730723023	0.6467110668013301	0.9428385839558302
ID571990	571990	6	1.0	43.214231199416396	20.757716999416246	0.0	113.0	113	2.1040298438348803	1		31836.198080877293	31832.0	21581.0	43707.0	4.6449013E7	3371.597347046884	-0.9810808511157049	-979.3066298392041	-0.008212348918677061	-0.001074597936314928	2.29209664358974	1.979380487158353	2.1378932294705777	1.1579868845127044	13.907647157373352	15.421641714548894	0.7348561104361921	0.9399293286219084
ID576617	576617	6	1.0	43.54266463997005	20.368295870510522	0.0	144.0	144	2.190001265654479	1		32010.8485804416	31988.0	22594.0	43986.0	5.0737195E7	3209.555864250458	-0.9811102027547601	-1036.03097283071	0.001773637677684689	0.0016521290649740648	2.450449889826512	1.9794843357394032	2.265342849531258	1.237923354877768	15.067409941515201	15.984778749194158	0.7410290088511728	0.9437332539446263
ID575082	575082	6	1.0	43.54644411978632	20.307729833455213	0.0	134.0	134	2.169874064262361	1		32000.46341463415	31965.0	21682.0	44597.0	4.9856722E7	3318.505895997354	-0.9810902159611372	-1000.6127798126736	-0.010779907924286928	-0.016834701114384468	2.3921948442748397	1.9640884445012217	-0.8256089994099635	1.2179669662902248	14.79172862397329	16.411170002199484	0.6901598741133357	0.9413188142770723
ID586859	586859	6	1.0	42.82910255077617	21.212750040514013	0.0	215.0	215	1.9607267198915814	1		31727.18017309211	31988.0	21228.0	40948.0	4.0325246E7	3128.2545106273146	-0.9813481155725052	-1067.234284106129	0.01948592920715544	-0.006492635455348986	2.089414752903847	1.8808026024091948	0.614515306875609	1.1109165577649842	12.077693584034748	14.147606635996567	0.7582770626415032	0.9488424197162059
ID594029	594029	6	1.0	43.718795328903724	20.479722695308418	0.0	263.0	263	2.13117973888398	1		32338.314209472956	32231.0	20773.0	44780.0	4.8475133E7	3390.925666614784	-0.9809685226214523	-983.1316359738643	0.02664349220150161	-0.016181441552326783	2.2427759148771798	2.0432973791770683	2.5319160669420357	1.0976257972691428	14.268884745876544	16.323771081818784	0.6729129752304946	0.9331675474044141
ID561764	561764	6	1.0	43.32219247882716	20.78383217500093	0.0	42.0	42	2.0790735574782286	1		31979.446853146885	31968.0	21582.0	43772.0	4.5730609E7	3428.1896465841414	-0.9810776654132929	-967.3079913720118	0.022882349943138373	-0.003197944436027717	2.2339176162513934	1.9400544025766673	-1.2440320734112371	1.151471635684254	13.579681452021754	14.420877786556245	0.8205707912144686	0.9577606436473352
ID568423	568423	6	1.0	43.05607954722305	21.303527540430075	0.0	89.0	89	2.090322663108964	1		31920.4439834025	31932.0	20315.0	44012.0	4.6156962E7	3526.5693200095047	-0.9810983747957508	-939.6365528417576	-0.01777049451684993	-0.013264357734883258	2.200703608972153	1.9477214020211777	-1.0779893237740683	1.1298862387035702	13.727028363121756	16.46524453364691	0.6362825677334403	0.9547107438016532
ID560253	560253	6	1.0	43.9153405707121	20.61363469077545	0.0	31.0	31	2.17961384931251	1		31973.401654996876	31932.0	20190.0	45000.0	5.0230214E7	3463.2710946266147	-0.9810749393034236	-957.1880147041718	-0.029333894120847425	0.03835517985163731	2.400542172871593	2.0075292837189664	2.2150794883126763	1.1957694427373766	14.924816156579734	16.77718030754521	0.6663170253128973	0.947781466948385
ID562301	562301	6	1.0	43.63348428043811	20.677082056129965	0.0	46.0	46	2.1523719711834763	1		32035.884816753918	32000.0	21700.0	44891.0	4.8950832E7	3384.4444103985174	-0.9811069549603568	-983.091018639572	-0.028436367515956126	0.014744604104634285	2.4132323596861185	1.9534670152566982	-0.8356413693229874	1.2353586422696798	14.554072315747492	17.394524405441754	0.6044623770253493	0.9323995127892809
ID583293	583293	6	1.0	43.180398931409975	21.927387007010456	0.0	190.0	190	2.131889540648502	1		32055.756648936145	32010.0	20546.0	43887.0	4.8211858E7	3534.70268732465	-0.981080976773449	-940.5660148862837	-0.006048304896476096	-0.007722137142097534	2.268859854456737	2.003941130967858	-1.0590250526140323	1.132198855243282	14.278390998205586	15.158083300587927	0.7809092294548529	0.9554707379134861
ID595071	595071	6	1.0	43.40784782115401	20.698758074741058	0.0	270.0	270	2.0241330902850696	1		31866.838995568643	31995.0	20700.0	42723.0	4.31477E7	3210.489955873329	-0.9812024683401498	-1036.2283582078444	0.01708714421380945	-0.013461080869882855	2.136488624754099	1.9244409047159765	-0.933673163899116	1.110186662276033	12.871465653508888	15.788504537383146	0.6488672782425369	0.9179661016949155
ID599167	599167	6	1.0	42.95161756353036	21.43611516087286	0.0	297.0	297	1.8018954703204428	1		31528.51115241635	32064.0	21282.0	41111.0	3.3924678E7	3261.363389445437	-0.9813621303340313	-1018.0457411818609	0.03433969957152085	0.003462681836111729	1.8489601316491548	1.5961305477956773	0.6013565728930208	1.1584015694722751	10.200208749051	20.683173793278684	0.2996294943740921	0.859087269815853
ID582271	582271	6	1.0	43.72068744009352	21.45481401998458	0.0	183.0	183	2.1265602525674683	1		32167.558823529405	32146.0	21238.0	43662.0	4.8122668E7	3428.482319813426	-0.9810717792296038	-972.6065182941189	-0.022599563860181297	0.012993017864924659	2.343978260614933	1.9234611347816568	-0.4838226152918162	1.2186252262804425	14.20709410573784	15.311627142822816	0.7615044249816038	0.9610932475884245
ID558192	558192	6	1.0	44.399642934832194	20.700020269173834	0.0	16.0	16	2.1414488375477183	1		31962.88052805285	31990.0	20989.0	44239.0	4.8423764E7	3404.062117410797	-0.9810732649531049	-973.4287504830968	-0.009154260738518421	0.020805642068118316	2.3913844260203176	1.8996594391149821	-0.8809435244454331	1.2588490214511405	14.40672540464751	16.879005073189663	0.6354501039765472	0.933189655172414
ID591473	591473	6	1.0	43.0087610311548	21.64277397279183	0.0	246.0	246	1.9845032696119058	1		31923.42911877397	32019.0	21868.0	41888.0	4.1660075E7	3148.082802932728	-0.9811700834915802	-1056.7914427578985	0.004323033968364669	-0.0015645474451929761	2.1368498836430927	1.8744411500159563	-1.3101754887119095	1.1399930499951425	12.372387406234736	14.230209048987405	0.7677871052367541	0.965504451038576
ID567411	567411	6	1.0	43.250970640521224	21.135204257449168	0.0	82.0	82	2.0971874522386855	1		31972.27586206896	31949.0	20536.0	43987.0	4.63598E7	3432.977141431654	-0.981087667520124	-966.2630176534363	0.021469954116366246	-0.010642255812449828	2.2879101265069157	1.9519019303449276	-1.0090146397295487	1.1721439950123984	13.817337760247547	16.501977669445967	0.6376204650957205	0.9266815428753585
ID565364	565364	6	1.0	43.95239337118121	20.458847473741297	0.0	68.0	68	2.158689071915695	1		31999.817295188543	31988.0	21789.0	44587.0	4.9215719E7	3337.9500189474843	-0.981098467229391	-995.2065794655256	-1.569400860753711E-4	0.007180696994478775	2.4265846965444933	1.9359052709026383	2.2418016422399445	1.253462518552403	14.639628586708792	17.197486386099623	0.6220280566080632	0.9364548494983282
ID584820	584820	6	1.0	42.880938484191944	21.622246525315084	0.0	201.0	201	1.792213448182752	1		31557.432075471697	31992.0	21602.0	40302.0	3.3450878E7	3153.8188398972575	-0.9811066153616262	-1039.2052843893102	0.08708535192992815	-0.09764476480772763	1.8139515484310202	1.5750460509780195	0.24946605017489135	1.1516815951537756	10.090886847267129	23.04807329509384	0.2387096343713371	0.7886329866270433
ID588917	588917	6	1.0	43.28814992163249	20.658662844587536	0.0	229.0	229	2.094299757303103	1		31951.090344827564	32007.0	20511.0	43395.0	4.6329081E7	3311.719643740014	-0.9811413333355973	-1003.8820815800738	0.03471238379387693	-0.01074675291468679	2.260318071124534	1.9847456799603413	-0.36106347282271206	1.1388451900647034	13.77931275093142	15.998992093544677	0.6764756583047118	0.9211947886876396
ID577654	577654	6	1.0	43.55373612303696	20.432090639338536	0.0	151.0	151	2.1737056130698433	1		32051.016025641027	32002.0	21993.0	44193.0	4.9999585E7	3325.0219146503837	-0.9810946824237398	-1000.4703667450711	7.656834794980929E-4	-0.0051173478862491985	2.3994617679364723	1.9696483036778174	-0.8720076109344901	1.2182183811475822	14.844013011782963	16.423786387078067	0.6915357152643583	0.9512640877246424
ID589942	589942	6	1.0	43.599870059598736	20.559477626761094	0.0	236.0	236	2.1315346693117694	1		32048.86892880907	32055.0	20568.0	42785.0	4.816945E7	3306.298615683589	-0.9810972056346136	-1006.2054289996416	-0.02502897341804597	6.967514383373571E-4	2.195495527919301	2.0719041289218034	2.272089380237909	1.059651118636369	14.273637872041057	14.983816895649422	0.7989132496895265	0.9646643109540635
ID569997	569997	6	1.0	43.198522323234414	21.192876316564995	0.0	100.0	100	2.070322595211316	1		31887.019732205797	31870.0	20386.0	44256.0	4.5247681E7	3490.5083853279575	-0.9810449717473001	-945.6266880291997	0.008016245324119292	0.006893717708579154	2.1901789442371506	1.975572859280754	-1.028866832127414	1.108629800185921	13.46560642407338	15.341977547810243	0.71890763338946	0.9387011265738904
ID597633	597633	6	1.0	43.35463155536442	20.706714259881988	0.0	287.0	287	2.09935061676654	1		32017.420907840406	32019.0	20366.0	44271.0	4.655333E7	3373.817147710194	-0.9811265836919251	-986.6640924591414	0.013997935158979978	-0.015735102221161357	2.3169279197547157	1.8982165473545043	-0.8212782794783099	1.2205814573599407	13.845856517234633	17.48774482924222	0.5689342450361667	0.9154619736015086
ID581249	581249	6	1.0	43.63478427894109	20.47220260537395	0.0	176.0	176	2.1572868703569457	1		32177.667534157452	32150.0	22815.0	43082.0	4.9457075E7	3153.644439489437	-0.9811610835947984	-1062.8114490502812	-0.004510645411731039	-0.016377869860867412	2.4655670996315724	1.87188615376429	-0.7387372070137375	1.3171565453771925	14.620616082050722	17.437705392542576	0.6042224606556856	0.923446412488742
ID562819	562819	6	1.0	43.68933063603412	20.529271769886357	0.0	50.0	50	2.189310304518602	1		32039.68876262626	32019.0	22179.0	44643.0	5.0750867E7	3247.5073056562283	-0.9811035170999561	-1024.476501350328	-0.026936456803944724	0.031005121038823996	2.4822010167127706	1.9387209467559459	2.3264231428987956	1.2803291886159418	15.057903689186181	16.297600769965012	0.7124051150854098	0.9487870619946095
ID585860	585860	6	1.0	42.90050276545589	21.284103953669582	0.0	208.0	208	2.025253976253923	1		31897.644329896844	32019.0	20535.0	42881.0	4.3317001E7	3285.578390671326	-0.9812801580790917	-1017.8121095597309	0.029100490620761994	-0.016228913396582282	2.2689274778300237	1.8159794098072273	-0.3505127116586084	1.24942357032059	12.885725032002458	14.721418289845829	0.7471699865319748	0.9341833218470026
ID592517	592517	6	1.0	43.524554656950585	20.520180855624435	0.0	253.0	253	2.1698740642623613	1		32059.812580231046	32060.0	20664.0	43563.0	4.9949188E7	3334.8937551164754	-0.9810822056654432	-997.1118358680787	-0.0023141173423244423	-0.01734197757462408	2.3023138848765066	2.06300478192764	-0.4965996005262053	1.1160002657508432	14.791728623973295	15.824378028377748	0.7422932237984673	0.955480503530856
ID571526	571526	6	1.0	43.35175308303634	20.651335634654902	0.0	110.0	110	2.1011515526873055	1		31833.367879203866	31769.0	20813.0	44552.0	4.6381217E7	3487.9134361281945	-0.9811250481620477	-948.8234226178113	-0.005320431231599088	-0.005085931542638412	2.2483345571305504	1.9846364707499344	-0.9588773950897712	1.1328697170827322	13.869622148057216	15.211886121025193	0.7531966203344121	0.9501790947574079
ID578694	578694	6	1.0	43.49547020422808	20.32864918447434	0.0	158.0	158	2.1816952890826804	1		32073.426395939125	32026.0	23319.0	44201.0	5.054772E7	3200.7076105991387	-0.9810855529807206	-1039.5432980074147	0.00717474289843875	0.0030441227476922772	2.469334381723015	1.938112649036808	-0.735833741788504	1.2740922891918642	14.953334913566824	17.135630108895754	0.6399525393503561	0.9430455635491604
ID566407	566407	6	1.0	43.331159055937384	20.85946039174039	0.0	75.0	75	2.1072632220925387	1		31944.187457396067	31948.0	21387.0	43839.0	4.6862123E7	3367.8523355888037	-0.9811288110162564	-986.2694140882943	4.911361620798729E-4	-0.006923267195536759	2.2280859708481326	1.971942947834743	-1.0097849789521411	1.1298937290729647	13.950425292853986	15.676147241093187	0.7133762453467385	0.9557147508954734
ID579719	579719	6	1.0	43.1865907881928	20.615830447517112	0.0	165.0	165	2.1315346693117703	1		32116.33066666671	32128.0	22147.0	44213.0	4.8174496E7	3388.022873297378	-0.9811028939062005	-984.30306647027	0.010511444602988525	-0.006209713415207584	2.346355967805036	1.9519111255951425	-1.035607209253006	1.2020813535194266	14.27363787204107	17.000460067112005	0.6206163167077497	0.9416745061147698
ID564381	564381	6	1.0	43.89156948754233	20.61700155908802	0.0	61.0	61	2.1670832282980976	1		32022.576750160573	31964.0	21961.0	44648.0	4.9859152E7	3307.6714055812304	-0.9810020086952519	-999.8299089413796	0.009766999069589423	-0.018106113501779004	2.424825945378199	1.9395069871290114	2.250695861666213	1.2502280019973475	14.753703614657168	16.35318912486452	0.6932757350125656	0.9414619350925078
ID587421	587421	6	1.0	43.081139169809916	20.654890569295418	0.0	219.0	219	2.0260008890494623	1		32121.77359882003	32099.0	20194.0	44535.0	4.3557125E7	3485.7283859243807	-0.9810805818052837	-955.7248367884531	-0.006643799453425714	-0.011924901415127495	2.19963463164391	1.8831394936880552	-0.8846550500021636	1.1680678138909464	12.895231284331484	15.278085150814004	0.6942264360595362	0.9281560041053716
ID560799	560799	6	1.0	43.75246446236572	20.562769363772574	0.0	35.0	35	2.161140735479148	1		31909.371354504176	31899.0	20605.0	45098.0	4.923616E7	3455.2122888801214	-0.9810306080021587	-955.2183451069747	9.120072605338056E-4	0.020187644378315144	2.375694586149735	1.9632255601823738	-0.9388157856493587	1.210097624202206	14.672900469860396	15.336523055684099	0.7839204824986771	0.9551361386138613
ID556179	556179	6	1.0	45.476107258794215	20.71786840159012	0.0	1.0	1	2.148502377192857	1		31959.60039370082	31877.0	21657.0	42842.0	4.8706431E7	3324.1805429460287	-0.9810944294733229	-997.8557286442749	-0.006462403889289744	-0.0022836136930117295	2.3811629080804058	1.9183139646302323	-0.709542842763044	1.2412790356449241	14.501787927937825	17.20143227064016	0.615888640849031	0.9460465116279068
ID588436	588436	6	1.0	43.01721142632513	20.9792376445836	0.0	226.0	226	2.013641400505698	1		31963.88059701491	32106.0	20709.0	43154.0	4.28316E7	3263.632668262454	-0.9811395596482778	-1018.9835714004914	-0.019996076701437195	-0.03154170610161558	2.173491577497798	1.8906439899661838	1.7524955377768068	1.1496038328911797	12.738378120902455	15.991274770699823	0.6259762108946006	0.9449929478138224
ID573589	573589	6	1.0	43.474752099850775	20.403208951006032	0.0	124.0	124	2.1656864616506994	1		31951.692010309307	31901.0	22686.0	44037.0	4.9589026E7	3309.3180738603332	-0.9810507556371472	-999.7350674636007	0.011289021012024203	-0.022745844507061484	2.4017716897007495	1.9797970347358196	-0.8557664050043681	1.213140361138705	14.734691109999098	15.948878652514098	0.7279316331106012	0.9494640122511493
ID572566	572566	6	1.0	43.27912654557853	20.93655480092651	0.0	117.0	117	2.0808920425258486	1		31860.978321678263	31868.0	21464.0	44111.0	4.5561199E7	3385.0531730143243	-0.9810339418665177	-973.7120928804709	0.0038238760253273634	-0.004340230345396931	2.220040728754806	1.9671475155262927	-1.0914805993472894	1.1285583369993752	13.603447082844328	14.445009623309549	0.8192626663004318	0.9575108732017392
ID596119	596119	6	1.0	43.87508531145117	20.675335456129755	0.0	277.0	277	2.075067280806165	1		31938.552668539327	31893.0	20554.0	43898.0	4.5480499E7	3378.282585222082	-0.9811084950184221	-981.9734186628798	0.021037145407163487	5.723755036180924E-4	2.172793331529696	2.002406277123291	-0.8283077443540223	1.0850911507584702	13.527397064212083	17.881377382277364	0.5316455266226173	0.9139370584457293
ID583848	583848	6	1.0	43.33500055239804	22.082965780224015	0.0	194.0	194	2.0914080752096855	1		32032.099030470894	32053.0	21866.0	43077.0	4.6254351E7	3257.992826949813	-0.9811883646796377	-1025.630928737395	0.022886980062885094	-0.030533418339139615	2.3583325879344805	1.9074522600917336	-0.8707871155549225	1.236378302763427	13.741287741615292	16.88214638979024	0.6058735232000964	0.9198218262806234
ID569004	569004	6	1.0	43.273986892512276	21.015520473960162	0.0	93.0	93	2.1115666912899433	1		31910.789972899755	31865.0	22052.0	44092.0	4.7100326E7	3352.896907319542	-0.9811125434836598	-988.7641273512359	0.015217517635998344	-0.006826658628729639	2.287224636410066	1.9707500514791798	2.3031285526342113	1.1605858564830944	14.00746280682818	15.55717224787804	0.7272906788557527	0.9583739837398376
ID593581	593581	6	1.0	42.89560044549031	21.21585017445844	0.0	260.0	260	1.9510574296738927	1		32106.19968304281	32243.0	20926.0	43060.0	4.0518024E7	3244.565969377575	-0.9811506274238465	-1030.1514459696118	0.00315801643933335	0.03464448798172088	2.0942564669881665	1.8379041802122438	-1.2801137786155867	1.1394807681139931	11.958865429921861	14.132345904230368	0.7524390483939137	0.96030534351145
ID567982	567982	6	1.0	43.06644837201726	21.10157726026788	0.0	86.0	86	2.1040298438348812	1		31947.094326725874	31986.0	20851.0	43594.0	4.6738599E7	3513.97415146976	-0.9810756281365259	-942.6355423995852	-0.010744811395648373	-9.077208589176196E-4	2.2122661952186298	1.9854761102943161	-1.1730031206954918	1.1142245347342383	13.90764715737336	15.274155192671717	0.7491160983885145	0.9647213979558197
ID574624	574624	6	1.0	43.578446696384454	20.307836849849977	0.0	131.0	131	2.1861982769262562	1		32007.971500949978	31952.0	22612.0	43881.0	5.0540587E7	3236.1435963576873	-0.9810549673610441	-1024.3735270041354	0.007559013404040476	-0.0035596188994752695	2.4386506403789583	1.9963632533258289	-0.8367383980315886	1.2215465478621206	15.015125553705525	16.520808279771778	0.6913154284672453	0.935722748815166
ID558754	558754	6	1.0	44.3347554310075	20.486230770432773	0.0	20.0	20	2.126915953875061	1		31997.435073627774	32012.0	21104.0	43126.0	4.7804168E7	3317.7812804721875	-0.9810653604820382	-999.397618636205	0.03195268114481197	0.01188146110615908	2.3432293588628483	1.9971329235217672	2.2904950306390646	1.173296645037913	14.21184723190236	16.096096547029568	0.6893174262267582	0.9340830990315522
ID563362	563362	6	1.0	43.53435511400327	20.51177722335895	0.0	54.0	54	2.1993079943191707	1		32071.868453865358	32022.0	22383.0	44339.0	5.1443277E7	3218.136921177514	-0.9810480784625873	-1031.779230618702	-0.03391843827011895	0.01851669950366678	2.396271337597351	1.9915838420986327	-0.8231407589697708	1.2031988244453111	15.19574434795713	19.42242952881701	0.5062030222083517	0.9386376981796828
ID576164	576164	6	1.0	43.75352994997139	20.287522977024825	0.0	141.0	141	2.190692008855903	1		32030.34949622162	31999.0	22805.0	43326.0	5.0864195E7	3193.3489151131675	-0.981060709769489	-1039.1481850530377	0.0017217450264053742	-0.0023596035904731656	2.462913895022727	1.9471415720330394	-0.7476674488496123	1.2648869144379482	15.076916193844243	15.921280066225764	0.7474229361375492	0.9519807923169269
ID580281	580281	6	1.0	43.411331737102294	20.641918467499615	0.0	169.0	169	2.12228718679129	1		32089.758574310683	32091.0	22169.0	43459.0	4.7717471E7	3314.004303726822	-0.9811063216543129	-1005.6409135308894	0.026660837694169177	-0.04289607488187355	2.4606082423247426	1.8709628449503288	-0.8255469212912431	1.3151561234718523	14.15005659176366	19.187479734764526	0.48298336453076035	0.9029420685471646
ID581818	581818	6	1.0	42.93116949140524	21.471485306887374	0.0	180.0	180	2.1104916466595713	1		32113.48507462688	32086.0	20986.0	42353.0	4.7335277E7	3394.6428987691843	-0.9810991257756052	-982.0968915861441	0.027692882541096246	0.006158233141002676	2.198702490123101	2.0351844959900287	-0.8245686906321652	1.080345538429197	13.993203428334636	16.304489337143124	0.6614737429611853	0.9396744334503672
ID582844	582844	6	1.0	43.59302443224606	22.072951327338544	0.0	187.0	187	2.1485023771928566	1		32048.63570961412	32021.0	20296.0	43559.0	4.9002364E7	3611.156839023707	-0.9811010409806546	-921.4442079143715	0.003747724655629953	-0.031065006432338536	2.307607094206024	2.0486388282287864	2.462837110981973	1.1264099178482996	14.501787927937816	15.623843320605781	0.746544437011345	0.939058171745152
ID591036	591036	6	1.0	44.094810295794176	20.611493927024448	0.0	243.0	243	2.1389746035180885	1		32079.25264550271	32082.0	20028.0	43580.0	4.850383E7	3528.0399343851564	-0.9810790790137954	-942.9365884859305	0.0013153765773119437	-0.008813786433108409	2.217014652633438	2.0820844336390034	-0.7412774442805955	1.0648053541030553	14.373453521495897	14.763784036552046	0.828658568662089	0.961526232114467
ID592063	592063	6	1.0	43.75598856168953	20.636849530648973	0.0	250.0	250	2.1432143987657177	1		32023.088332234736	32082.0	21606.0	41987.0	4.8579025E7	3180.561549562652	-0.9812234368845119	-1052.3039876129383	-0.007739663868789973	-0.023073184267325495	2.277784117296609	2.0065496272854504	-0.6835158026767758	1.135174573468236	14.43049103547009	17.98402488618037	0.5606827356449133	0.9304321176831138
ID556722	556722	6	1.0	44.89386221690411	21.2467216629486	0.0	5.0	5	2.1382671536546773	1		31960.919920582335	31985.0	20723.0	44455.0	4.829295E7	3496.0393051829888	-0.9810243961516746	-945.2728024577791	0.01389375574446755	0.02188193156836416	2.406471577785322	1.9496216220119005	2.1352184432071097	1.234327497507941	14.363947269166868	16.321300245852257	0.6776011867161926	0.9275629220380603
ID571061	571061	6	1.0	43.074352567248496	21.070431856286195	0.0	107.0	107	2.0736085338555386	1		31823.171710063285	31912.0	20871.0	42670.0	4.5220727E7	3399.5970506980093	-0.9810668234516466	-970.1103072339566	-0.0019073843061337135	0.0030844845563538065	2.1906324820900176	1.9724257057072683	2.115559004188052	1.1106286415510414	13.50838455955402	15.46675112908383	0.7096024148678794	0.9463869463869466
ID561334	561334	6	1.0	43.58220783250736	20.442153703658775	0.0	39.0	39	2.1893103045186013	1		31958.835642317335	31946.0	21287.0	43932.0	5.0750631E7	3250.2448345665825	-0.981010302007028	-1015.9220285962136	-0.020387775256151243	-0.013738766264502923	2.452002596604485	1.933552266443885	-0.9060997275225331	1.2681336000883567	15.057903689186169	15.885557470061409	0.7498414760494216	0.9448255293766779
ID598711	598711	6	1.0	43.11966214490387	20.795701076885273	0.0	294.0	294	2.00309475873562	1		31747.897821187064	31898.0	19799.0	43303.0	4.2256452E7	3401.428009061758	-0.9812660840903807	-977.781706863514	0.010035035674543107	-0.017006902853293253	2.203386007282699	1.8516194573209839	1.4419582428188675	1.1899777778694702	12.605290588296013	14.727411531301078	0.7303144282454923	0.9495166487647694
ID589495	589495	6	1.0	43.784888868969894	20.700862339144958	0.0	233.0	233	2.166035737753551	1		31989.06752411572	31990.0	20621.0	43214.0	4.9743E7	3316.865045053502	-0.9810765181232455	-1000.0129113408634	-0.030717226995408877	0.01823580084236614	2.273742379209687	2.035030879789153	2.7553989748978465	1.1173011681499727	14.739444236163614	16.95631177091525	0.6442110738185908	0.9559186189889028
ID597174	597174	6	1.0	43.09722502699726	20.816469699238066	0.0	284.0	284	2.0188940607443397	1		32005.57789317506	32049.0	20827.0	43151.0	4.3143519E7	3257.2333520552493	-0.9811285444171962	-1021.709208547628	0.06327017035781995	-0.03453708395684056	2.2185599010136303	1.860868442429834	2.20215276711997	1.1922174885811592	12.804921887205676	16.76941994052008	0.5722037722683281	0.8932360742705572
ID566984	566984	6	1.0	43.18718966751241	20.77154068575276	0.0	79.0	79	2.13117973888398	1		31975.973351099226	31964.0	20669.0	44665.0	4.7995936E7	3459.305965742649	-0.9811034405942842	-959.8356022307007	0.03396384423524292	-0.021997879802375463	2.3107725188630863	2.0013567965924706	2.229398230571769	1.1546029787379393	14.268884745876546	17.499353580242826	0.5855390738497831	0.911630731855451
ID565961	565961	6	1.0	43.697815852342224	20.665269016770843	0.0	72.0	72	2.1740536008433153	1		31915.34440894572	31922.0	21299.0	44059.0	4.9947514E7	3330.493984558261	-0.981072650656462	-993.4185117367649	-0.011133726045431225	0.007965701328188867	2.4131931553234733	1.9345864282449576	-0.8152066989067374	1.2473948540581379	14.848766137947472	16.676305338007065	0.6709660634679447	0.9418148929755801
ID595659	595659	6	1.0	43.50641603141246	20.76071571205505	0.0	274.0	274	2.0867005452202534	1		31947.069444444405	32006.0	21265.0	42286.0	4.600378E7	3227.573835750743	-0.9811337842473168	-1029.50454670068	0.04117578058593951	-0.04974225056370703	2.296172703062352	1.9545396456942734	-0.789154971424046	1.1747895255645875	13.679497101476576	17.272855868776126	0.5761714007312719	0.9013466958972753
ID564939	564939	6	1.0	44.00366677869977	20.578555605874637	0.0	65.0	65	2.1470935230235275	1		31997.427726675443	31983.0	22706.0	43903.0	4.8700085E7	3262.3150277478585	-0.9810903833839609	-1017.7601933894302	-0.007212417935809033	-0.016853007488274428	2.3360696082551824	1.9602249271410008	-0.9197912105499239	1.1917354870404353	14.482775423279769	16.38618407272999	0.6778069257018537	0.9309501985945615
ID559308	559308	6	1.0	44.19394669629214	20.49394300909689	0.0	24.0	24	2.1965545560009807	1		32024.133458646655	32006.0	20614.0	44311.0	5.1110517E7	3316.9658428852213	-0.9810761041227304	-1001.0563650197989	-0.026990951316774023	0.03496505052125234	2.4541086047959015	1.9505900339898492	2.210605122912409	1.2581365443440344	15.157719338641018	17.300179956841443	0.63641804335585	0.9513723150357996
ID594624	594624	6	1.0	44.22195410714572	20.617726324798156	0.0	267.0	267	2.1222871867912905	1		32099.026881720452	32187.0	20687.0	44233.0	4.7763352E7	3463.697324725876	-0.9811279231269465	-963.5801992895853	-7.172072232483592E-4	-0.005512648577387288	2.1759218382852725	2.080763661439465	-0.8825244141460563	1.0457323330896586	14.150056591763663	14.481920578820272	0.8478435448809003	0.9628072445019406
ID577218	577218	6	1.0	43.55941707711456	20.376286225616536	0.0	148.0	148	2.1702226664116515	1		32057.152956298192	32053.0	21894.0	43679.0	4.988093E7	3243.8775231117233	-0.9810860519266639	-1025.2160713394398	-0.018598079732103208	-0.01756150181118009	2.4263727740332675	1.9528652546530771	2.2743819960522202	1.2424680956619856	14.796481750137795	17.31314559198339	0.6203208296325867	0.9256616116562593
ID557253	557253	6	1.0	44.954815377515224	21.580391802174056	0.0	9.0	9	2.1621905974480335	1		31979.93139158575	32005.0	19675.0	44801.0	4.9408994E7	3502.1929279917354	-0.9810752300397908	-946.7583811297897	-0.02143470758194395	-0.025262882667353725	2.4050563952500386	1.9602234377367462	2.1542416959717783	1.2269297208418708	14.687159848353943	16.853519641258092	0.649780183706566	0.9429356118400974
ID578245	578245	6	1.0	43.21473793383152	20.59187158572076	0.0	155.0	155	2.1492064579514567	1		32105.199083169588	32107.0	21766.0	44798.0	4.9024639E7	3378.135684583909	-0.9810672601648334	-984.9486504742082	0.027082158560104666	0.005292420163947082	2.3998453964472497	1.9147142229983047	2.260127965387353	1.253370016069168	14.511294180266857	18.927886723650644	0.5089929348063734	0.9296589524969548
ID586439	586439	6	1.0	42.85579086099888	21.66915087391261	0.0	212.0	212	1.7731174599182988	1		31548.20500481233	32013.0	21527.0	40137.0	3.2778585E7	3174.208248242688	-0.9812967269145376	-1042.9223375054037	0.07579929206268157	-0.08314649640907014	1.8718544664340158	1.5607323257950243	0.10162498951017285	1.1993436898159384	9.876996169863917	22.8913867627508	0.23685935549999015	0.7964737447297818
ID598237	598237	6	1.0	42.75805288492055	21.129690235445985	0.0	291.0	291	1.793057438551258	1		31521.12629594718	31914.0	20881.0	41488.0	3.3443915E7	3340.7545816178013	-0.9812406905235245	-987.065224281477	0.08793090295803185	-0.05195757964163836	1.943404278255026	1.571918157139475	1.5288824453064138	1.2363266302563547	10.100393099596161	19.02872421644357	0.35053290876161847	0.7979722117912128
ID559837	559837	6	1.0	43.875721186741465	20.52364567653974	0.0	28.0	28	2.14533115424341	1		31975.86259040109	32013.0	20878.0	44855.0	4.8635287E7	3401.494774580862	-0.9810651074946115	-974.1311754709378	-0.0016590734867896024	0.019630837059522028	2.3572880640009823	1.9898412905797682	-0.9790217021728882	1.1846613471942546	14.459009792457184	18.002867184480696	0.5606154481331386	0.9162650602409637
ID585437	585437	6	1.0	42.81724396518612	21.863539740898798	0.0	205.0	205	1.8127780970711445	1		31614.663293468242	31977.0	21679.0	41005.0	3.4365139E7	3117.20053031447	-0.9812147041331203	-1059.497224165969	0.09354772929189062	-0.11236373475479196	1.8617787364165659	1.5400517378339915	-0.2130447056602905	1.20890661701734	10.323790029328412	21.39250544597339	0.28348215439342445	0.7878128400435259
ID569566	569566	6	1.0	43.082920786515075	21.065934761889938	0.0	97.0	97	2.0870630398890575	1		31898.615972222233	31919.0	20960.0	42880.0	4.5934007E7	3382.3034063511764	-0.9811077517080278	-979.5403606754851	-0.0010303389852841245	-0.0033159565530416625	2.183088903882971	1.9872727574164981	-1.0234083115262018	1.0985351133787182	13.684250227641112	14.939255649687192	0.7705005490965592	0.9622326203208559
ID584414	584414	6	1.0	43.34230734563213	21.77992913862976	0.0	198.0	198	2.0848871264843782	1		32022.6225626741	31961.0	21662.0	42835.0	4.5984486E7	3269.1964098464005	-0.9811386755696743	-1019.0701696673678	0.011279293899803844	-0.01658298911959305	2.2503027310106827	1.9760806496014733	2.319509711665746	1.1387706931215147	13.655731470654013	15.235648270830058	0.7392697846526682	0.9416584726319241
ID579283	579283	6	1.0	43.199203397339204	20.602073775813448	0.0	162.0	162	2.142861402897596	1		32096.324342105305	32076.0	22265.0	44436.0	4.8786413E7	3363.5657412612386	-0.9810642939286961	-988.7837975488926	0.012312025757844493	0.0016893241621268483	2.379916026337599	1.9330961194988272	-0.9050212250940557	1.231142105315805	14.425737909305576	17.31725524305982	0.6044909248609389	0.940210656753408
ID575700	575700	6	1.0	43.68451748727595	20.34826301046173	0.0	138.0	138	2.1621905974480327	1		32026.83376455373	32003.0	22416.0	43477.0	4.9513485E7	3222.0561456940595	-0.9811131030154253	-1032.6885497139835	-0.010567394382337296	-0.0027125809866015904	2.4272025986646373	1.9099683183882867	-0.8289479435013744	1.2708077800540771	14.687159848353932	17.97619363224461	0.5711526690348675	0.9452431936371978
ID561897	561897	6	1.0	43.50838206308876	20.52863642317471	0.0	43.0	43	2.166035737753551	1		31979.418604651182	31973.0	21021.0	44325.0	4.950414E7	3393.502981286084	-0.9810935671312923	-978.0322049805845	-0.05195501816904037	0.058488296114667555	2.434592506707089	1.923107779073104	-0.8772097462164163	1.2659677908850795	14.739444236163614	16.483845754097807	0.6816695402258809	0.9388434756282165
ID573163	573163	6	1.0	43.20091997802108	20.775530983033118	0.0	121.0	121	2.1108500557046375	1		31868.34513274337	31840.0	20826.0	44003.0	4.6814599E7	3430.3423304532243	-0.9811347514689327	-966.3137795751709	0.018604229094654146	-0.002278729480305726	2.203707842791933	2.024648393105263	-0.9890108733420186	1.0884397756649693	13.99795655449915	15.475738505431432	0.7344660735496692	0.9414961636828646
ID572140	572140	6	1.0	43.65771733154137	20.508829371835738	0.0	114.0	114	2.1393282407203924	1		31838.186015831117	31793.0	21985.0	44703.0	4.826669E7	3283.6701033376507	-0.9810552768710262	-1004.2087658998623	0.01213062618014602	0.015732732393676955	2.356418835783552	1.9654555199338761	-0.8510790608499049	1.1989174071274984	14.378206647660415	15.627292459210064	0.7398558385132767	0.9545597980435467
ID588012	588012	6	1.0	42.98563598144625	21.042537865981295	0.0	223.0	223	1.9506696611259555	1		31932.512718600985	32167.0	21238.0	41901.0	4.0171101E7	3117.5603118094896	-0.9812503763237538	-1072.100519250801	-0.032395684384384664	0.007016743830379564	2.1875440059217315	1.7357470445776835	1.7325600383502704	1.2602896330749465	11.954112303757338	16.261276752100237	0.5680910054874839	0.939133681852128
ID590573	590573	6	1.0	43.764322608745324	20.711164572632285	0.0	240.0	240	2.1449785067265625	1		32047.79289940827	32068.0	20402.0	43743.0	4.8744693E7	3337.223463978476	-0.9811268969754192	-998.4462813334623	0.02232162280889893	-0.0248635907563132	2.2650039764874204	2.0604178135700675	-0.5621962101956652	1.0992935323942226	14.454256666292663	16.768485475301933	0.6459783283016255	0.9438237119801365
ID557806	557806	6	1.0	44.25576925532355	22.314721112999806	0.0	13.0	13	1.9564781196230934	1		31771.684126984183	31877.0	20835.0	41202.0	4.0032322E7	3270.904949470261	-0.9812598463018772	-1017.2160102393436	-0.0033655583177906317	0.011496763413284065	2.01405339594026	1.8844743043420427	1.2376516799017145	1.0687614000889543	12.02540919622508	16.86839459791887	0.5310827846396626	0.9243697478991593
ID596719	596719	6	1.0	43.67491001119346	20.65175570780627	0.0	281.0	281	2.0699571689274316	1		31998.29548660084	32109.0	20098.0	43450.0	4.5373583E7	3406.571222525118	-0.9811318933869536	-976.8737480651516	0.020387553415882977	-0.005385043402963921	2.1567582918222605	2.0120815862160364	-0.8398217141607194	1.0719039956418002	13.460853297908848	16.7101564131099	0.6057890585205369	0.90624
ID563936	563936	6	1.0	44.073722098186124	20.581847063186547	0.0	58.0	58	2.1579880850253446	1		32059.958387516246	32063.0	22506.0	44038.0	4.9308216E7	3252.8288589742015	-0.9811050600252672	-1023.5327294244861	9.64836563042128E-4	0.011396737780823252	2.4233200064052283	1.936926205935802	2.2442571342692084	1.2511163300795092	14.630122334379752	18.39823754362699	0.5431319836028978	0.926829268292683
ID580832	580832	6	1.0	43.52742032740824	20.494307979057908	0.0	173.0	173	2.197243239057877	1		32137.962311557756	32117.0	22296.0	44205.0	5.1163636E7	3224.9506585848967	-0.9810878726340405	-1033.933916252265	0.005686404572195004	0.012737896627905042	2.4573549147272247	1.9663952350414566	2.390238824683845	1.2496749742558328	15.16722559097004	16.505072007514897	0.6996505237445759	0.9514013118664278
ID570598	570598	6	1.0	43.04535964784165	21.064486304133887	0.0	104.0	104	2.095744102134994	1		31860.21546961324	31852.0	20668.0	44221.0	4.6133592E7	3501.266472490289	-0.9810755371172953	-943.4794036765838	0.008704881035823255	-0.01533943598203862	2.2412790858182756	1.976134880372669	2.0705397672793855	1.1341731316415022	13.798325255589482	15.902653689447261	0.6856414095439718	0.9468362687540769
ID574182	574182	6	1.0	43.559868112108745	20.32937788467044	0.0	128.0	128	2.190001265654479	1		31992.19672131151	31951.0	22637.0	44076.0	5.0739624E7	3232.8184116049524	-0.9810896212800693	-1026.8362719837726	2.3908225618916033E-4	0.002115323201887724	2.402428465353241	1.9921770397019056	-0.829855213640829	1.2059312086604121	15.0674099415152	16.75552443563283	0.6744230694107919	0.9568367038937521
ID558328	558328	6	1.0	44.21477909543419	20.680431012734253	0.0	17.0	17	2.1670832282980976	1		31968.345782356675	31913.0	20584.0	44887.0	4.9646841E7	3416.6549592230235	-0.9810758424453097	-970.1414578407497	-0.006056220923140428	0.0093905398398357	2.380535146711384	1.9802203175663107	-0.8554881053603877	1.2021567123586834	14.75370361465717	17.384205993592698	0.6134811171301103	0.9360675512665865
ID587000	587000	6	1.0	43.05716759223138	21.101494334741197	0.0	216.0	216	1.9856465265111205	1		31852.163984674353	32074.0	20142.0	41580.0	4.1567074E7	3125.3431417627157	-0.9813148679183509	-1070.4920304696145	-0.012231284759973766	-0.023443808202523307	2.1361359343811435	1.7945265553648344	-1.3541902146008573	1.190361841119068	12.386646784728288	17.635705886702954	0.5004698539876529	0.8783282777216045
ID593144	593144	6	1.0	43.19481161507314	21.020147450933862	0.0	257.0	257	1.9288302082154285	1		32662.33711507292	32477.0	20488.0	45064.0	4.0305324E7	4064.6519541433413	-0.9807725357113984	-819.7853842791385	0.009958694134938172	0.0063499072060552095	2.113234044798013	1.7856242557353486	-1.1667835600305065	1.1834707318801232	11.687937238544452	13.64016406000296	0.7894207670326935	0.9538401861908455
ID594174	594174	6	1.0	43.63452470327014	20.57510510152243	0.0	264.0	264	2.138267153654677	1		32192.98410596027	32202.0	21413.0	43451.0	4.8611406E7	3324.6936963722715	-0.9810434860580842	-1002.2345607046626	-0.010788148228297708	0.009464314979718783	2.3006672788190587	2.001742172272785	-0.5712071519575177	1.1493324718272149	14.363947269166857	16.265465463299545	0.6822612010602227	0.9575411913814957
ID568563	568563	6	1.0	43.03123261271588	21.454022853025553	0.0	90.0	90	2.1229999616852036	1		31915.160965794803	31914.0	20122.0	43191.0	4.7585505E7	3532.455080186547	-0.9810813040087903	-937.0530704471657	-0.004054819893218429	-0.01827982499820524	2.2423599817459436	2.0348355411677637	-0.883164709825933	1.1019858540799246	14.15956284409269	16.017320206794686	0.6935535416908807	0.9433185560481316
ID567560	567560	6	1.0	43.431135831926284	20.909541016484393	0.0	83.0	83	2.12014742433818	1		31961.676113360347	31918.0	21399.0	44488.0	4.7367204E7	3439.056012868228	-0.9811075014610321	-965.2670722426043	0.012063345524956161	-0.047455715861087294	2.3293861162798013	1.946039237440632	-0.832398809969087	1.1969882577205047	14.121537834776555	15.683382539637464	0.7214602146912009	0.9510243277848909
ID577801	577801	6	1.0	43.55274148522658	20.345391925861765	0.0	152.0	152	2.2048045552046833	1		32052.090852520276	32002.0	22282.0	44936.0	5.150771E7	3254.448591249465	-0.9811096184483177	-1023.0238262535389	-0.016447951472139	-0.01615081088315158	2.474270337599602	1.9564234038827717	-0.828703426836362	1.2646906250912235	15.271794366589381	16.952615676679738	0.6677693765849101	0.9348268839103862
ID595210	595210	6	1.0	43.280599193276096	20.726682403271976	0.0	271.0	271	2.084887126484378	1		31918.399581589947	31985.0	21082.0	42839.0	4.5770985E7	3323.4511634379382	-0.9811650710241603	-1000.5986067519754	0.02020855979618794	0.007537319953628189	2.154969029361816	2.0221121310228374	-0.4271707367500648	1.065702043076996	13.655731470654006	16.551587674163983	0.6263910076831458	0.9255798969072164
ID560396	560396	6	1.0	44.208855726626915	20.478626536625583	0.0	32.0	32	2.205490662131267	1		31984.430348258717	31986.0	20609.0	44754.0	5.1430964E7	3370.4050059737765	-0.9810625532992066	-983.2451217609374	-0.01587503570090638	0.019300178998550473	2.4377677144352403	1.9787153156731196	-0.9706172793679025	1.2319951713751	15.281300618918426	16.930476492458546	0.6699336943902081	0.9428152492668619
ID584972	584972	6	1.0	42.72049847650435	21.71911752545675	0.0	202.0	202	1.907533945047475	1		31613.1557035803	31984.0	21610.0	40537.0	3.79674E7	3080.8515051150257	-0.9814534161649838	-1086.0075485221807	0.038747548263137505	-0.021763296821695696	2.0858595437761855	1.7667037000905128	3.0959212297945093	1.1806504642908269	11.431268425660594	17.416132922223582	0.4735881484117065	0.904475366679202
ID565517	565517	6	1.0	43.76816019877923	20.541281760695213	0.0	69.0	69	2.187581946860303	1		31985.61977186315	31969.0	21376.0	44415.0	5.0473308E7	3272.0303048264504	-0.9810877380650503	-1014.2191867343308	-0.017043855723447597	-0.02470395354752142	2.4779795111804095	1.9275985643179994	-0.8675466356008109	1.2855267466217166	15.034138058363602	15.725904674759247	0.7639362535354688	0.9547238152731664
ID556303	556303	6	1.0	45.47188015993138	20.778001560407095	0.0	2.0	2	2.146741165012945	1		31952.244094488207	31899.0	20382.0	44036.0	4.869522E7	3407.9925648191597	-0.9810771326975346	-972.1850349477713	0.01994734478706147	-0.0038758914652421697	2.3610007093211025	1.9481061925121783	-0.514887104593075	1.2119466168712685	14.478022297115244	16.365813849272705	0.6792722783879162	0.9363664309867815
ID562433	562433	6	1.0	43.98773817410046	20.527648445779313	0.0	47.0	47	2.1986199580144197	1		31999.079424640415	31974.0	21976.0	44045.0	5.1166528E7	3265.2042055130783	-0.9810644913125869	-1015.4948222166884	-0.010887282918543541	0.0022437720383038646	2.4887215256407416	1.9293449439814037	-0.9323657473892213	1.28993083035997	15.186238095628108	16.95509946270884	0.663833836267046	0.9475088967971528
ID562946	562946	6	1.0	43.87828523726437	20.432095535090966	0.0	51.0	51	2.2225745011518567	1		32049.586969883294	32013.0	22921.0	43740.0	5.2144678E7	3148.3371727838257	-0.9811274118658202	-1058.437316554877	0.002787514958693488	0.004273206158981393	2.514485677493892	1.9766170865252854	-0.8726827495781709	1.272115724707273	15.518956927144213	15.63314476382997	0.7979573746143179	0.9577588735699615
ID575235	575235	6	1.0	43.57584901927371	20.344118729186867	0.0	135.0	135	2.1937976618414714	1		32013.959196484593	31962.0	22268.0	43999.0	5.0998237E7	3227.6239539960966	-0.9810410652252789	-1026.5017808560021	0.006880758728930778	-0.001742481578849049	2.4884897515265734	1.9758809118782146	-0.8498120062510444	1.2594330642938838	15.11969432932488	16.470772046752774	0.7003658505247646	0.9350382128159908
ID576771	576771	6	1.0	43.63912398713213	20.277846978563066	0.0	145.0	145	2.1677812741297933	1		32012.659588159622	31964.0	22934.0	43451.0	4.9747673E7	3248.2255940637087	-0.9810887485757284	-1022.5712888245588	0.007494354219244758	0.018923226618656145	2.4097434702027116	1.9424375684924362	-0.825342469075965	1.2405770508613878	14.76320986698619	17.367649196364933	0.6150473913534154	0.9341353383458644
ID591618	591618	6	1.0	43.27129334604968	20.980071474353654	0.0	247.0	247	2.1151462271553716	1		32159.556756756785	32154.0	21078.0	43533.0	4.7596144E7	3397.97326572161	-0.9810496466239346	-979.9270930644373	-0.013187397044596058	-0.026877542875671498	2.2336754650194597	2.0369447713991007	-0.8663977633533299	1.096581260514605	14.05499406847334	15.05142339871699	0.7796243326568779	0.9619388418998049
ID589063	589063	6	1.0	43.633366437692125	20.583718377601375	0.0	230.0	230	2.1311797388839806	1		32013.925333333333	32022.0	20521.0	43774.0	4.8020888E7	3329.7638936542057	-0.9811212125029899	-999.3187848268417	0.03138073871461481	-0.022932774945100997	2.2826992223768348	2.0421995728335065	-0.5961679822693551	1.1177650082502173	14.26888474587655	16.10889912175872	0.6909842849905644	0.9352024922118378
ID599321	599321	6	1.0	42.73251584381996	21.298154755804028	0.0	298.0	298	1.7408253783862995	1		31365.607569721134	31903.0	22233.0	39851.0	3.149107E7	3054.1496507399766	-0.9813765115208996	-1082.3507228042881	0.14147949121064618	-0.040313683964283545	1.8781304775787002	1.6202391422168436	0.9278282794290582	1.1591686860551984	9.52051170752523	18.085955485447194	0.36575244691683223	0.7948412698412699
ID572697	572697	6	1.0	43.30489093455872	21.245516147606235	0.0	118.0	118	2.0534456808043595	1		31878.55659025785	31896.0	19121.0	43446.0	4.4502465E7	3571.199082437296	-0.9810561668378543	-924.5716980281895	0.009524979267700583	-0.007830588080798638	2.179649375987228	1.9618657464175087	-0.9409514748974581	1.1110084265283728	13.246962620505641	16.452321086238804	0.6149953350335146	0.9434664861205141
ID579866	579866	6	1.0	43.244301170495014	20.654885381259337	0.0	166.0	166	2.1449785067265634	1		32095.707702435808	32065.0	22553.0	44688.0	4.875338E7	3368.2298788256558	-0.981114046386241	-990.0469782543809	0.020658780974339003	-0.016918008960802783	2.396418444541953	1.9459817705136586	-0.7630492014478699	1.2314701406012647	14.454256666292673	17.096113165541205	0.6214566769556816	0.9215151515151518
ID582426	582426	6	1.0	43.77194601072981	22.226005768454566	0.0	184.0	184	2.1435673365036	1		32078.74572930357	32074.0	20800.0	43103.0	4.8823851E7	3495.4485853772676	-0.981061772110434	-950.8269253137908	-0.021406474069173263	0.005347120708707329	2.2964256849147184	1.9990394468428727	-0.627341726679393	1.1487645671732563	14.4352441616346	16.66552568698743	0.653124482108429	0.9514411027568922
ID570140	570140	6	1.0	43.20851698997078	21.063735995112115	0.0	101.0	101	2.081618991733187	1		31882.835664335667	31891.0	20957.0	44467.0	4.5592455E7	3417.460015300826	-0.9811514928067796	-971.2758794412566	0.005506671289926514	-0.012340383920316299	2.2512141152653955	1.9531638310166888	2.11517863019363	1.152598711647021	13.612953335173371	14.741420613493945	0.7871972056829973	0.9626890756302521
ID586013	586013	6	1.0	42.928713365177394	21.70826669361553	0.0	209.0	209	1.9003821575242148	1		31684.718592964822	32011.0	20849.0	42094.0	3.7831554E7	3164.3574971913667	-0.9812636832504446	-1048.8075702628769	0.10706649329431914	-0.1271851532258336	1.9258396648846983	1.5952288377161816	-0.6255853914514918	1.207249780941672	11.345712154699315	23.106551247787785	0.2670369537905859	0.7851973684210527
ID560927	560927	6	1.0	43.79597343455497	20.620914534511822	0.0	36.0	36	2.1576375061772795	1		31934.270900842523	31918.0	20483.0	45084.0	4.927458E7	3432.8292203003666	-0.9810414880214595	-962.7597582674952	-0.0455936335424698	0.022718674992528325	2.4478187670467744	1.9369267689430143	2.2934512316769133	1.263764230168885	14.625369208215242	15.892816382054793	0.7276373287195982	0.9485203452527746
ID571679	571679	6	1.0	42.99325526667365	21.276741495289674	0.0	111.0	111	2.103670272808785	1		31810.761255116013	31789.0	19794.0	43447.0	4.6634576E7	3559.3200770004855	-0.9811090075537178	-928.3238370202746	-0.006022114575608996	0.014155332545298627	2.1645422555852973	2.069526325993687	-1.0522314835275095	1.0459119211957781	13.902894031208836	15.495480476073025	0.7276205935693572	0.9574468085106382
ID592670	592670	6	1.0	43.68590046193277	20.6770595781553	0.0	254.0	254	2.0776176234358905	1		32047.67226890754	32041.0	20729.0	43439.0	4.5764076E7	3475.632222274713	-0.9811203854085853	-958.34492331814	-0.0047137620442020385	-0.009472903966604673	2.1363325811446963	2.0176222103738333	1.8328975940810623	1.0588367684299371	13.56066894736368	15.6969718439915	0.6916067436131527	0.9372536136662287
ID597776	597776	6	1.0	42.943508903217825	21.00664176043017	0.0	288.0	288	1.9864083322274313	1		31736.105504587187	31946.0	20887.0	42274.0	4.1510826E7	3204.126401217832	-0.9812584963294565	-1037.1772551208946	0.04942461544470376	-0.03749872694159311	2.1382698032803282	1.8434980719399376	-1.148565657694288	1.1598980415695246	12.396153037057315	19.127103859676403	0.42579284671705814	0.8716577540106953
ID566546	566546	6	1.0	43.40560491068267	20.682541858461256	0.0	76.0	76	2.068860502800693	1		32018.480169971677	31979.0	22334.0	46138.0	4.5210094E7	3647.646199331281	-0.9810794243651761	-910.3068772522901	-0.001120913929542373	-0.014094862371741216	2.2745781106295246	1.9027674256457308	1.9941603901406386	1.1954052187211555	13.446593919415301	16.511448071483635	0.6198003648816276	0.9205987634233649
ID581394	581394	6	1.0	43.20079767642712	20.75616980031391	0.0	177.0	177	2.1165763464716734	1		32155.933649289127	32130.0	22350.0	44171.0	4.7494314E7	3321.952244351473	-0.9811006534515376	-1004.996411663738	0.003194449935925373	0.001431880698571835	2.3505611557708295	1.9097921144769399	-0.8649680849307705	1.230794251349503	14.074006573131399	16.684448743706227	0.6353366216649654	0.9328922495274101
ID583442	583442	6	1.0	43.43675232898098	21.77121028000514	0.0	191.0	191	2.133308435674564	1		32102.61651131825	32010.0	20503.0	43545.0	4.821813E7	3463.8961847734035	-0.9811164062029143	-963.0336165982363	0.030265550338103363	-0.006035745963900029	2.2800605996146226	2.038792712072115	-0.684199170299528	1.1183386060357732	14.297403502863638	17.455105730974758	0.5896877017747875	0.9238329238329237
ID578836	578836	6	1.0	43.446639393844094	20.472781725635016	0.0	159.0	159	2.194487210078473	1		32091.9402891263	32058.0	23209.0	44698.0	5.1058277E7	3205.342315859755	-0.9810726803778889	-1037.9193780150908	-0.0030519013389836867	0.001246570971195082	2.5359857076467685	1.903281712740635	-0.7901229257530198	1.3324279273377087	15.12920058165392	15.187659156254387	0.8242219206093412	0.9575812274368234
ID590101	590101	6	1.0	43.57716883362297	20.743465367008454	0.0	237.0	237	2.072148759979538	1		32010.1419536191	32073.0	22460.0	41856.0	4.5550432E7	3157.562654635745	-0.9811141747554455	-1053.293010802255	0.008534689114901094	-0.01657798725055429	2.1368834138519177	1.9979421564281028	-0.06974921114230634	1.069542182178193	13.48937205489595	17.826954914621965	0.5333929424042019	0.9122468659594988
ID564523	564523	6	1.0	44.00064966670933	20.491986214560946	0.0	62.0	62	2.1813485203784184	1		32002.602922490514	31969.0	22753.0	43960.0	5.0372097E7	3205.4256071291857	-0.981070273595754	-1034.868996904003	-0.013349418509777588	0.002273929953006766	2.4732056843705417	1.9299560636996163	2.251289476302588	1.281482895330553	14.948581787402311	15.610378931253367	0.7708732316024779	0.9547662416514872
ID587565	587565	6	1.0	43.02220691817407	21.121465372602273	0.0	220.0	220	2.0438449111306207	1		32083.42919075147	32143.0	21141.0	43040.0	4.4403466E7	3224.1873265818977	-0.9811084786634248	-1033.5716914311638	0.03901350773172391	-0.01757103382427698	2.2426053425605588	1.9024119618433162	-0.9182171945038777	1.1788221413345281	13.123381340228242	16.575549685217517	0.6002328134047438	0.910319815364326
ID563502	563502	6	1.0	43.57375377674828	20.47434804354312	0.0	55.0	55	2.2013708129633405	1		32043.908578584782	32000.0	22227.0	44174.0	5.1174122E7	3243.799526609169	-0.9811487364629944	-1028.290580832365	0.023274626686202827	0.017235252765876036	2.456247999887802	1.9807791303229039	2.3050039136050913	1.2400413364045229	15.224263104944217	15.522833170285304	0.7939701313485084	0.9641782059000601
ID596270	596270	6	1.0	43.315380989194175	20.86808315743305	0.0	278.0	278	1.8971949315367762	1		31751.751474305	31854.0	21606.0	41998.0	3.7689329E7	3275.3827017471795	-0.9811793505245913	-1010.7632068202116	-0.0014329772269406217	-0.007543194605757135	2.0310761086029743	1.778766301719148	1.4031920888508922	1.1418453939901902	11.30768714538318	14.632533732714931	0.6636583764095594	0.9278471138845552
ID573735	573735	6	1.0	43.42330525255451	20.478052775762535	0.0	125.0	125	2.1283381646350366	1		31945.488636363654	31885.0	21518.0	44724.0	4.7790451E7	3430.4069118898524	-0.9810828092651483	-965.923908161488	0.027099524671970965	-0.03175173105896036	2.2893581900826008	1.993986425740922	2.261238767444739	1.1481312814012388	14.230859736560419	15.888411700539239	0.7084024143919259	0.944479495268139
ID576312	576312	6	1.0	43.656940011511594	20.364487236433565	0.0	142.0	142	2.1986199580144197	1		32094.139097744424	32021.0	22884.0	43939.0	5.1222246E7	3180.570680553086	-0.9811105142108256	-1048.2104119266914	-0.032238013235153774	-0.014954140564412655	2.4781095883580426	1.9561216244441422	-0.7681141795438593	1.266848419541515	15.186238095628104	16.27401310668541	0.7205609889484803	0.9565868263473053
ID569151	569151	6	1.0	43.66529715787282	21.091027327678226	0.0	94.0	94	2.105467513865176	1		31935.440955631395	31893.0	22750.0	44562.0	4.6785421E7	3337.7465293552686	-0.9810768599517108	-992.1089983696389	-0.020108469437826782	-0.005580102636177679	2.328334712285203	1.9058645190464085	-0.6943118044421207	1.221668533632273	13.926659662031406	15.89543846621107	0.6926467522034608	0.9488341968911921
ID556849	556849	6	1.0	45.08509605448597	21.539372239902075	0.0	6.0	6	2.134017529407185	1		31957.952127659584	31940.0	19945.0	44530.0	4.806476E7	3529.483634223797	-0.9810568608129799	-937.8642769878334	-6.637693093437578E-4	-0.007764474862447542	2.4114405226765006	1.8855327859389956	-1.0484494796439248	1.2789173122097703	14.306909755192674	16.95543929199217	0.6253708145716135	0.9250153657037492
ID588593	588593	6	1.0	43.23730092394591	20.684466325758763	0.0	227.0	227	2.092131370432835	1		31983.10359116024	32076.0	19778.0	44205.0	4.6311534E7	3358.3398433494945	-0.9811967115792757	-993.9126881565314	0.06836625047598659	-0.0391004529073452	2.321966803363598	1.9633817741778101	2.558878209498633	1.182636425529594	13.750793993944324	17.17839881205814	0.5855611805326887	0.9071809344622137
ID558899	558899	6	1.0	44.37705751254597	20.66714000660751	0.0	21.0	21	2.12549279148495	1		31977.886058981272	31954.0	21688.0	43157.0	4.7711006E7	3371.3255697132	-0.9810250708118458	-980.796696349349	0.03316620551710378	0.017293359362566978	2.3373864999455405	1.9563712818162786	2.228791974241132	1.1947560883103592	14.1928347272443	17.155897547776178	0.6059713918962865	0.9342928660826034
ID568119	568119	6	1.0	43.12094713122267	20.994184148991067	0.0	87.0	87	2.1368515512792885	1		31978.43766578244	31979.0	20938.0	43370.0	4.8223484E7	3420.5705375491707	-0.9810838068041136	-969.7528256336007	-0.006688961631083287	-0.014848347038476262	2.2612184113723397	2.021490072609957	2.0177213586725253	1.1185899164238131	14.344934764508809	15.498449378205018	0.7504675934184717	0.95748730964467
ID583991	583991	6	1.0	43.14664442812	21.94336091012762	0.0	195.0	195	2.075067280806165	1		32007.15270935962	32030.0	20945.0	43649.0	4.5482164E7	3333.6389348263547	-0.9812109301501447	-1002.8028838495185	0.01596833388588802	-0.020629158465355187	2.285796227492077	1.894123688624582	-0.5724450704571098	1.2067829789679194	13.527397064212083	15.067875147081237	0.7487211062903559	0.9389640382711978
ID597320	597320	6	1.0	43.06109973628967	20.79555167492099	0.0	285.0	285	1.9970430991090313	1		31900.20804859529	32064.0	20195.0	42614.0	4.2012574E7	3258.8832227342	-0.9812246533335127	-1023.1403195229692	0.08109038905186335	-0.00708511490575496	2.2150599470489785	1.8827492495403584	-0.9702933347280536	1.1765028973400191	12.52924056966376	16.54121027145133	0.5754399999231059	0.8851578240429823
ID571210	571210	6	1.0	43.14145834390028	20.9977451882574	0.0	108.0	108	2.0743380355610808	1		31801.04216444134	31802.0	20774.0	44351.0	4.5252883E7	3455.573813737328	-0.9810747673941501	-954.1398926483391	-0.006104314848563264	-0.017264991048517912	2.195807358819961	1.9916055368254983	1.9587884611413962	1.1025312584338103	13.51789081188305	15.237330259376979	0.731646057628656	0.947052947052947
ID557387	557387	6	1.0	45.06239433415995	21.40096791811476	0.0	10.0	10	2.1190767328679923	1		32007.795546558737	31983.0	20271.0	43866.0	4.7435553E7	3562.069604838856	-0.9810992704806988	-932.8627335402872	0.001021245460595511	-0.010866221802362774	2.329443011797642	1.9670623851708624	-1.0188305858763742	1.1842242672925203	14.107278456283002	17.19663622228136	0.599468122921674	0.9315756434400503
ID559435	559435	6	1.0	44.1273448339956	20.531073504607836	0.0	25.0	25	2.2188273424576184	1		32057.280098280127	32043.0	20190.0	44706.0	5.2189252E7	3390.930652820907	-0.9810753889959154	-980.1965717298679	-0.013663748284633593	0.010529670149474608	2.4648885842107124	1.9990027562423232	-0.9580474064902097	1.2330591223616671	15.466672539334537	15.88271473538072	0.7704727500681953	0.951740274934191
ID581963	581963	6	1.0	43.81546977417506	21.393816180064707	0.0	181.0	181	2.112641188870105	1		32148.013559322073	32057.0	21012.0	44570.0	4.741832E7	3416.453458765141	-0.9810623609793028	-974.9434137103705	-0.0021907865614313737	0.026159125058473964	2.3660886570572313	1.8939214075595798	-0.5649916565360056	1.249306675352524	14.021722185321721	17.46548809119282	0.5776300364520501	0.9418901660280968
ID593738	593738	6	1.0	43.34091303199998	20.955755491056628	0.0	261.0	261	2.097187452238686	1		32167.015109890082	32154.0	20915.0	44023.0	4.6835174E7	3338.143641957602	-0.9810515710113401	-997.8249686912412	0.005917089001564279	-0.02824907316113824	2.3294528660614597	1.904659881541246	2.662833086696598	1.2230282627554858	13.817337760247549	17.25495987287771	0.5831849806218977	0.9296450271826033
ID582990	582990	6	1.0	43.66248897310917	21.630248282893273	0.0	188.0	188	2.1222871867912887	1		32089.0423387097	32070.0	20394.0	44117.0	4.7748495E7	3539.151319848198	-0.9810933725175536	-940.9875876968774	0.0027703337988146974	-0.008565004098016391	2.2181342617473345	2.114483240162149	-0.5194716806203914	1.0490195522085277	14.150056591763645	15.028498086196093	0.7872938883551891	0.9566195372750641
ID589646	589646	6	1.0	43.653528224450184	20.607035111590328	0.0	234.0	234	2.1439202161399527	1		31997.333989501305	32046.0	20773.0	43224.0	4.8763937E7	3338.986135097573	-0.9811505322173658	-997.6213294337447	0.007752799078283751	-0.0011722246092596954	2.314362235277211	1.996829629465757	-0.47439622652642255	1.159018376493346	14.439997287799114	16.981582189116516	0.6292463033864014	0.9420155038759691
ID592206	592206	6	1.0	43.58449614234067	20.593348371487036	0.0	251.0	251	2.117291043890817	1		32043.703103913613	32036.0	21944.0	42434.0	4.7488768E7	3190.4572530758155	-0.9811083639466333	-1043.1990249556563	-0.0013259846692131425	0.007227495984050122	2.199023517371829	2.0340353296749045	-0.77492538710814	1.0811137276181402	14.08351282546043	16.390961238763904	0.6587369294226264	0.9391442155309033
ID574786	574786	6	1.0	43.642333270299915	20.241983900151006	0.0	132.0	132	2.196554556000979	1		31994.367167919747	31926.0	22618.0	44142.0	5.106301E7	3227.0323668118285	-0.9811074231428608	-1029.7352095763838	6.835330865667876E-4	-0.008956111237779597	2.4476515960013696	2.0043939419592802	-0.8998110482668318	1.221142982306566	15.157719338640996	17.015241343341007	0.6579115313413327	0.942097488921713
ID580419	580419	6	1.0	43.52218912435035	20.50477768015848	0.0	170.0	170	2.172313104526501	1		32083.2435897436	32079.0	23140.0	43647.0	5.004986E7	3188.90057518365	-0.9810522453109266	-1041.8415366947625	-0.00595009054128889	0.002893109884606681	2.496344843181897	1.9003216190486503	-0.8181478853611924	1.3136433423472975	14.8250005071249	16.440742486574507	0.6892261186514458	0.9523664122137402
ID578392	578392	6	1.0	43.08807923161847	20.828297850025173	0.0	156.0	156	2.0997109275246677	1		32097.149725274765	32079.0	22134.0	44832.0	4.673345E7	3399.0972700272146	-0.9810853993921322	-979.5858614760078	0.009518758777838353	-0.005906618278849153	2.268146997155795	1.9558044814183935	-0.8782056517793411	1.1597002761292805	13.850609643399158	15.102603480785005	0.7630888596488398	0.9544710121192269
ID594776	594776	6	1.0	43.58966675993938	20.76556348814463	0.0	268.0	268	2.033082874933938	1		31931.14212454212	31986.0	20459.0	43004.0	4.3586009E7	3435.292438732088	-0.981138358412981	-967.0111954594229	0.00789988730624265	-0.013402565714937467	2.1109613146797575	1.9690735316792793	-1.036161400849003	1.0720581434454977	12.985540681457266	15.660319693794678	0.6653783319242533	0.9223497636731939
ID598875	598875	6	1.0	42.78676422341447	21.336177763382317	0.0	295.0	295	1.812360742835828	1		31440.83686635951	31898.0	21208.0	40194.0	3.4113308E7	3152.32727215036	-0.9814077428356375	-1052.9558355361683	0.04465125196499827	-0.042280366053268764	1.8395746820078989	1.573498888359938	1.487592821724303	1.1690981770729387	10.31903690316389	23.812189176530456	0.2286916886416619	0.803478904515174
ID577372	577372	6	1.0	43.85097561177057	20.213384328231733	0.0	149.0	149	2.159740125652523	1		32063.665584415612	32043.0	22376.0	43423.0	4.9378045E7	3241.7740314832963	-0.9810679147365284	-1025.0877599539278	-0.019122689069579948	0.01859598798919161	2.445710267302424	1.8917544949156373	-0.7586880773159966	1.292826460238695	14.653887965202337	16.885983184709627	0.6458178224713386	0.9413740458015268
ID586576	586576	6	1.0	42.75811014959354	21.262675194084764	0.0	213.0	213	1.8281532238883356	1		31564.702262443414	31983.0	21067.0	40475.0	3.4878996E7	3162.17877457857	-0.9812933518898417	-1047.2446570959014	0.09701301403335921	-0.09265893622415246	1.8782536029125494	1.695603779045215	0.9338531448667695	1.1077196371726556	10.499655697415491	22.559352598699256	0.25925769622048106	0.803272727272727
ID561489	561489	6	1.0	43.690171758296174	20.556790799456902	0.0	40.0	40	2.200339645377856	1		31996.7638629283	31960.0	20830.0	45483.0	5.1354806E7	3416.088215955795	-0.9810471436625121	-969.6660305367496	-0.022974852409742053	0.01286840799859541	2.514989544126188	1.943307031345669	-0.9216569695310742	1.2941802317180162	15.210003726450683	16.14173759357194	0.7335650279189972	0.9478672985781991
ID591187	591187	6	1.0	43.5073511279696	20.766688678373058	0.0	244.0	244	2.1215741724298955	1		32054.579973118292	32018.0	20746.0	43968.0	4.7697215E7	3487.745927866956	-0.9811309493293022	-955.7673063248883	-0.01301412099948545	0.009379204954545537	2.1806281275180086	2.054035634155717	-0.8864034371203616	1.0616311086610362	14.140550339434618	15.612422689699974	0.7290135064308397	0.9703196347031965
ID567124	567124	6	1.0	43.116578364019816	21.115018999858634	0.0	80.0	80	2.092492924288543	1		31977.30248618784	32021.0	20079.0	43594.0	4.6303134E7	3542.635697795029	-0.9810307770198208	-933.6377792911253	-0.042004406440283665	0.018166262276360177	2.2362715315874064	1.9769504948874386	1.923056440073676	1.1311722460277047	13.755547120108853	15.630154219654381	0.707556633070017	0.9548003959089415
ID565079	565079	6	1.0	44.26281258805587	20.530733996496302	0.0	66.0	66	2.1674322793156304	1		31997.122987765633	31976.0	21452.0	43671.0	4.9691532E7	3276.8586812211115	-0.981044997118621	-1010.7605583198533	-0.010638585990069229	0.002528485508942828	2.4346766271388605	1.9235181104301637	-0.962145694627032	1.265741462966722	14.758456740821684	16.634483009590493	0.6702428582955352	0.9480916030534349
ID559976	559976	6	1.0	44.17721552152833	20.660901271270536	0.0	29.0	29	2.1642887935724633	1		31978.494825355785	31965.0	20029.0	44998.0	4.9438753E7	3502.199770893758	-0.9810621329505664	-946.0466420858812	-0.016184654346631872	-0.005674986227786929	2.375455839752138	1.979241995269806	-0.892771359041804	1.2001846390836717	14.715678605341036	17.696708208498375	0.5904799804886374	0.9359129383313178
ID562027	562027	6	1.0	43.37046391677819	20.665496849705264	0.0	44.0	44	2.158689071915694	1		32006.107862248224	32014.0	20918.0	44713.0	4.92574E7	3412.865420313965	-0.9810963541770974	-973.4413428782439	0.015116479149622815	-0.01024199716359772	2.441098082020692	1.9602564261894095	-0.9312414187569629	1.2452952835185966	14.639628586708783	18.1537753767952	0.5582207909140335	0.9058823529411765
ID557933	557933	6	1.0	44.16799057924884	22.2956265195043	0.0	14.0	14	1.975333394123048	1		31932.542635658963	31917.0	20075.0	41261.0	4.119298E7	3429.445077231351	-0.9811389446997989	-968.7331702904389	0.024821716676963864	-0.010505590675946813	1.9875343351145922	1.9739193661146939	-0.3256774268026117	1.0068974291623152	12.25831237828635	15.933921585641663	0.6067296197384174	0.9350978970268309
ID564077	564077	6	1.0	43.80827798363834	20.4393470110898	0.0	59.0	59	2.1639392354996723	1		32024.244673983252	31972.0	23098.0	43748.0	4.9605555E7	3195.935013013975	-0.9810560387507816	-1037.8485189683138	0.0031891177674572167	-0.005854961218795341	2.4415701269353027	1.9161975659733796	-0.7985955570839863	1.2741745268291516	14.710925479176524	16.611822818666703	0.6699081770798267	0.9433099664736359
ID575854	575854	6	1.0	43.59616242159357	20.34486191230322	0.0	139.0	139	2.17300947034164	1		32015.371868978804	32001.0	22585.0	44159.0	4.9847934E7	3291.635147931825	-0.9811105301651046	-1010.3573923821218	0.004297278949990085	0.004382157194098852	2.435709254265645	1.9329512485636005	2.3075190224719733	1.2600986476382423	14.83450675945393	16.060727641841208	0.7226908232207808	0.9403434769508888
ID580975	580975	6	1.0	43.22220201460886	20.54660742844863	0.0	174.0	174	2.087787840410955	1		32183.98123697007	32191.0	22363.0	42972.0	4.6312749E7	3330.9051235255342	-0.9811026662416144	-1003.2783068803178	0.019439935737342633	0.012563314155582494	2.3130388770863552	1.909826124815522	-0.9065858881979089	1.211125372635575	13.693756479970135	15.905690216966722	0.6801855866985241	0.9461412151067323
ID566112	566112	6	1.0	43.43469271640927	20.91570581759964	0.0	73.0	73	2.1286935688563724	1		31952.540360240135	31993.0	21306.0	43991.0	4.7896858E7	3316.816436972995	-0.9810420940670543	-997.0368939010741	0.04035985955170567	-0.02847080111448563	2.293183473690183	2.028400390075634	2.247788632929906	1.1305378784731333	14.23561286272493	16.2046276849525	0.6812522011128754	0.938871473354232
ID584545	584545	6	1.0	43.37874273844326	21.890540072603738	0.0	199.0	199	2.124068675551878	1		31998.438044206272	31945.0	20823.0	43200.0	4.7773668E7	3382.3487399050373	-0.9811136524928827	-982.9054290561227	0.027067047568640708	-0.018623548179492855	2.28582979641653	2.0003705917581986	-0.8692079908087045	1.1427031600216793	14.173822222586235	15.786668442488207	0.7146869788141524	0.9333333333333337
ID579428	579428	6	1.0	43.319371756134544	20.565843724527642	0.0	163.0	163	2.1551818574597825	1		32098.488888888864	32108.0	22820.0	43693.0	4.9110688E7	3260.42303449105	-0.9810745390439134	-1020.6954275799573	-0.015066484444230602	0.014448114030891952	2.4388167900285294	1.904003822687437	-0.8093354433139732	1.2808885995755104	14.592097325063625	16.964336959444086	0.6371677723451734	0.9454881429011396
ID585575	585575	6	1.0	42.9227803545656	21.504315697341617	0.0	206.0	206	1.877957984067672	1		31676.364261168375	32023.0	21170.0	42108.0	3.6871288E7	3207.2330463951785	-0.9811893631065626	-1030.348485992421	0.022999914567333243	-0.06626503374561502	1.9225153023718826	1.5753395334284663	-0.20332659667614264	1.2203815505015896	11.079537089486434	21.05331466031157	0.31411633154083707	0.8225123500352864
ID562553	562553	6	1.0	43.91927192193398	20.339819127083718	0.0	48.0	48	2.2017144281707672	1		32071.790625000027	32085.0	22607.0	44200.0	5.1314865E7	3196.6998992227414	-0.9810601782448096	-1039.3722001842511	-0.01658026642598999	0.00682536267536752	2.4878455950912297	1.940240129540818	2.2821256204212483	1.2822359239008263	15.229016231108751	15.941068833348947	0.7530899282717304	0.9581339712918656
ID572281	572281	6	1.0	43.06705376584169	20.905108542292634	0.0	115.0	115	1.9768646605499975	1		31728.619969040246	31892.0	22858.0	40302.0	4.0993377E7	3126.404603485885	-0.9812136946679769	-1060.127795559712	0.02211985699614173	-0.005480516269806424	2.080750254630119	1.8871549985308824	1.7318411819224238	1.1025857739560063	12.277324882944411	20.139796956637575	0.38036753027983095	0.8900758097863538
ID598395	598395	6	1.0	43.20094910900123	20.72019526513652	0.0	292.0	292	1.9537696545971848	1		31744.77373417715	31938.0	19982.0	43536.0	4.0125394E7	3347.0201006961343	-0.9812519567805974	-992.8153902982147	0.013482290842851328	-0.008614976212930144	2.181243725481981	1.7862685429352159	1.514047243101978	1.2211174708914359	11.99213731307346	13.375286588045231	0.8423649037053127	0.9670371789957838
ID570748	570748	6	1.0	43.207363783467805	21.052750220471154	0.0	105.0	105	2.04199343424809	1		31885.81917211328	31872.0	21564.0	43762.0	4.3906773E7	3421.430612694199	-0.9810282661653434	-963.8164522732347	-0.0014112461217157875	-0.0114327505300104	2.159632438635688	1.931418445659718	-0.8550707646825207	1.1181587519208032	13.099615709405649	15.473009980880528	0.6875729901875595	0.935188327112317
ID574333	574333	6	1.0	43.35518707834818	20.460518246266435	0.0	129.0	129	2.175792704873792	1		32005.637060702866	31980.0	22250.0	44354.0	5.0088822E7	3333.679958029002	-0.9810903598328475	-996.2270078337947	0.01217304947000768	0.011129756381857618	2.459873650895403	1.9485651121017649	-0.8883215473524239	1.2624025933842824	14.87253176877007	16.236599939779865	0.7089320148190744	0.9337511190689352
ID595825	595825	6	1.0	43.83007569738239	20.493984426119212	0.0	275.0	275	2.1254927914849495	1		32000.251505016717	32021.0	19617.0	43921.0	4.7840376E7	3390.315929629599	-0.981044886368359	-977.0250600502379	-5.085756548922983E-4	0.0028085304951439706	2.2327224969481825	2.023200965725898	-0.6837939022828077	1.103559426261499	14.192834727244296	16.273541395375297	0.6734647414029932	0.9369312833385627
ID569715	569715	6	1.0	43.00999676532317	21.07121176489695	0.0	98.0	98	2.109057401406148	1		31864.08911564627	31891.0	21129.0	43701.0	4.6840211E7	3387.817787055339	-0.9810630778201944	-974.5384905064964	-0.011064349091563341	0.005551698687458681	2.2283868182038904	2.0229436941930867	-1.1950121347936669	1.101556521123417	13.974190923676579	14.810347866519836	0.8005823621385352	0.9623567921440265
ID588147	588147	6	1.0	43.02071245658168	21.03474550489084	0.0	224.0	224	1.9894526379710873	1		32033.94022988506	32200.0	20744.0	42940.0	4.1804292E7	3236.799390916633	-0.9811814852612422	-1032.0210934199417	-0.03747440616505419	-0.05297994782197793	2.2083115053523414	1.8599439173941752	-1.4753195022070686	1.1873000495876442	12.43417804637344	14.56562494115986	0.7364931299825853	0.9642462218945814
ID573302	573302	6	1.0	43.57901568771794	20.349238424217628	0.0	122.0	122	2.1628902223158653	1		31929.880906148872	31884.0	22704.0	43956.0	4.9331666E7	3268.210627745718	-0.9810830939648923	-1013.3814303805644	-0.005968657370167175	-0.013184486680944109	2.399065899440523	1.9676935621978762	-0.834800078586226	1.2192273967501384	14.696666100682974	17.770252878171974	0.5848459345280016	0.9372537132464384
ID593289	593289	6	1.0	43.27625620029874	20.818157440551612	0.0	258.0	258	2.0512341070008118	1		32178.111988514007	32200.0	20537.0	44341.0	4.482411E7	3377.6541197097267	-0.981128603716682	-990.5976253043231	0.018101154798728664	0.002198795992589978	2.1792631098126773	1.9517066847288531	-0.7883665282797382	1.1165935572513748	13.218443863518555	15.769980329442518	0.6679252963029441	0.9239202657807314
ID558473	558473	6	1.0	44.240681150669936	20.61600852283218	0.0	18.0	18	2.145683743801916	1		31927.914417379838	31908.0	20654.0	44141.0	4.8498502E7	3412.2483960752265	-0.9810898999125346	-970.9008589600285	-0.019393704793719508	0.0063878749390570075	2.369663301898764	1.939428660995559	2.165161929460691	1.22183576511773	14.463762918621702	17.17318464214919	0.6162961855477438	0.9409400123685837
ID563085	563085	6	1.0	43.768208707506005	20.485075161008393	0.0	52.0	52	2.1944872100784725	1		32071.700188560586	32017.0	22406.0	44715.0	5.1026075E7	3262.3626398216943	-0.9810594496353124	-1018.4095777266413	2.4129727241117575E-4	-0.0020803290315330398	2.476231587943635	1.9476110827538289	2.285471554850472	1.2714199512781381	15.129200581653913	17.282990978531533	0.6364848023775113	0.9392151077013866
ID567695	567695	6	1.0	43.191307922513744	20.777081492560814	0.0	84.0	84	2.1446258012227855	1		31966.61538461536	31956.0	21648.0	43851.0	4.8621222E7	3310.8371295918814	-0.9811147508622426	-1003.1962988530048	-0.014169206083717807	-0.003151739413687386	2.3358924814000646	1.9844535765507039	-0.866492525334902	1.1770960575758176	14.449503540128154	17.333135592024576	0.6043778243935487	0.9319435928877992
ID568706	568706	6	1.0	43.73362166752893	21.19665032386228	0.0	91.0	91	2.1276271780895133	1		31971.650836120414	31952.0	22332.0	44517.0	4.7797618E7	3274.521657305225	-0.9810337454957786	-1010.0655578226541	-0.006596704002486125	0.021313965991996572	2.419747629260132	1.8563001597754565	-0.7541009952631279	1.303532522214959	14.221353484231381	16.417706578907563	0.6630187589484415	0.9486366518706404
ID587138	587138	6	1.0	42.91151542950891	21.132311285143125	0.0	217.0	217	2.049758398819149	1		31980.372661870508	32111.0	21028.0	42618.0	4.4452718E7	3177.7344813714867	-0.9811966179573921	-1050.3063276326043	0.03601142444617588	-0.005858268115339484	2.217769594901432	1.9199528215639345	-1.0270591511413814	1.1551167143236911	13.199431358860496	15.695697578115128	0.6732926003486303	0.922284955164397
ID596867	596867	6	1.0	43.565285664616454	20.61327137758481	0.0	282.0	282	2.1481502502746195	1		32029.99015101772	32074.0	20426.0	43845.0	4.8781675E7	3311.4103012484557	-0.9811391427578332	-1006.3359318935892	-0.01641610676152712	0.005076545501362285	2.2940163708835812	2.00824328317503	-0.8065806420403515	1.1423000341157594	14.497034801773296	16.569097877867883	0.6635769907345037	0.921728618918102
ID590722	590722	6	1.0	43.98192919968398	20.431469352306696	0.0	241.0	241	2.133663011998076	1		32038.303393213577	32055.0	20201.0	41970.0	4.815357E7	3287.139281132415	-0.9811806455639102	-1016.3087165314042	-0.017191737528247007	0.004896278048983942	2.301250237096761	1.981191127873587	-0.8877273264044238	1.161548830256823	14.302156629028163	15.883151548596473	0.7124231682762123	0.9373831775700934
ID582552	582552	6	1.0	43.935021771550474	21.923289781861186	0.0	185.0	185	2.1750972301221667	1		32035.942985265807	32014.0	20438.0	43426.0	5.0008107E7	3344.739903452471	-0.9811186349616056	-995.390043278085	-0.02717989478719233	0.030139121540717503	2.3953074911887633	1.9797503774592742	-0.7224023056601164	1.209903793155376	14.863025516441033	16.569985034074406	0.6802567424954392	0.9487257281553401
ID589209	589209	6	1.0	43.45522466608338	20.8187737223865	0.0	231.0	231	2.1133572170855026	1		31977.17456021648	31995.0	21368.0	43021.0	4.7262264E7	3330.5581936804297	-0.981141232587878	-999.0133229992889	0.02048994642533107	-0.01704435531317426	2.2551677175654543	2.009211102254092	-0.3732608937824127	1.1224145213190535	14.031228437650757	15.809058862789021	0.7054943277350376	0.9522580645161294
ID594331	594331	6	1.0	44.00976822505012	20.55168696086988	0.0	265.0	265	2.0885123893969912	1		32107.261474269773	32157.0	20798.0	43464.0	4.6170242E7	3493.4041107381936	-0.9811166667476923	-955.050704573426	0.0314403223566084	-0.012054649016830801	2.2189581343907534	2.0189081332157857	-0.70109423713967	1.0990882140121558	13.703262732299171	16.438564695408523	0.6372444447640897	0.9228553137003841
ID579995	579995	6	1.0	43.44651630246553	20.467927395927017	0.0	167.0	167	2.180307883353124	1		32085.11712285166	32082.0	23173.0	44076.0	5.0405719E7	3220.971749802393	-0.9811410192671616	-1036.4776102519413	-0.036546352728319416	0.013065808700153548	2.458819916460531	1.8945495233144334	-0.8433748671352869	1.2978388193088406	14.934322408908754	17.705801550418858	0.598637891179979	0.9483851494114087
ID583580	583580	6	1.0	43.36276938450651	21.98260484614147	0.0	192.0	192	2.112283083741866	1		32074.867346938743	31993.0	21069.0	43110.0	4.7150055E7	3346.555471360805	-0.9811291280624215	-996.6233048976158	0.009784070895880617	-0.01887494868074679	2.2413823740609917	2.031432989749367	2.3921117902069966	1.1033503863386247	14.016969059157208	15.472888734591297	0.7357345884447122	0.9451923076923077
ID566687	566687	6	1.0	43.1650320161554	20.989755778657752	0.0	77.0	77	2.060433337415827	1		31964.71245551602	31963.0	20776.0	43161.0	4.4910421E7	3379.700723216901	-0.9811219908735387	-983.0811558174171	-0.009433618263174673	7.991762684249217E-4	2.1816188305768476	1.9434192372842523	-1.1544208551592932	1.1225672714989985	13.33727201763145	15.588910643423393	0.6896763561697079	0.9406637613141131
ID595358	595358	6	1.0	43.462941943928605	20.636175063142705	0.0	272.0	272	2.0728787754187707	1		31933.92816901407	31945.0	20957.0	42984.0	4.5346178E7	3372.8850391670785	-0.9811107786414078	-983.5236140697265	-0.011835395670590715	-0.015852226052027903	2.2304464577455083	1.9480321426351972	-0.4719586490318887	1.1449741556770596	13.498878307224976	18.893110596976648	0.47522645876706127	0.9021601016518425
ID560529	560529	6	1.0	43.71663316879237	20.761096594681316	0.0	33.0	33	2.1691766918952373	1		31884.245817245774	31850.0	20571.0	45247.0	4.9548118E7	3506.932820963637	-0.9810905977657302	-943.4307151424688	-0.028236517624700218	0.01432609219755782	2.3555020326664695	2.0041854398555583	-0.9306150024727826	1.1752914604729543	14.78222237164425	16.862253810354325	0.6533085638837798	0.9435679611650488
ID576913	576913	6	1.0	43.622365394630414	20.311200007205972	0.0	146.0	146	2.1810016965396133	1		32023.182802547723	31974.0	21847.0	44502.0	5.0276397E7	3301.550759730869	-0.9811117300577948	-1007.6339663605173	-0.025070007885819524	-0.01153100719422326	2.444364756946518	1.9300972989719107	2.2947998644444154	1.266446390163096	14.943828661237792	17.811371490727645	0.5919390892163489	0.93045279668541
ID556439	556439	6	1.0	45.448806571098345	20.807953766480015	0.0	3.0	3	2.144273037703461	1		31971.674127715596	31935.0	20449.0	43715.0	4.8564973E7	3415.6595427219268	-0.9810750637176338	-970.4845123767774	0.040661783574490205	-0.013481286141516566	2.3638980435251553	1.964866208950152	-0.5339889459792152	1.2030834632695984	14.444750413963634	16.173383046707855	0.6939339915705093	0.9373843306600863
ID577943	577943	6	1.0	43.78909612747407	20.299713038350497	0.0	153.0	153	2.1719648378942793	1		32097.606294155423	32041.0	21804.0	44068.0	4.9975973E7	3334.2550510244023	-0.9810911042998961	-998.9574618318167	-0.013194831399884914	0.017430055858618128	2.39474680820448	2.0083280137599173	-0.8172057544505908	1.1924082081199094	14.820247380960387	18.627339724016576	0.536739610236276	0.9271483794231338
ID585128	585128	6	1.0	43.128167159866116	21.499989786394448	0.0	203.0	203	1.9936309679233533	1		31848.34627092842	32037.0	21160.0	42899.0	4.1848727E7	3156.5278514949464	-0.9812433544844394	-1055.6715418219217	-0.008248520584995197	-0.029216835467454495	2.2265398720355285	1.8097338030818844	2.697372172444204	1.230313468336528	12.486462434183117	14.897755000565432	0.7069808060808719	0.9263046544428774
ID597930	597930	6	1.0	42.83984856264489	21.072928864760605	0.0	289.0	289	1.9498938926875897	1		31690.151515151534	31986.0	21199.0	41802.0	3.973945E7	3170.4163952206486	-0.9813170839842482	-1050.032410222884	-0.019653278089619388	-0.030034584082235857	2.2073408097049025	1.704676037265513	1.5458507931926366	1.2948740766284947	11.944606051428305	17.15342043552077	0.5101292545580124	0.9148161630870038
ID578991	578991	6	1.0	43.10060134268278	20.57319996867937	0.0	160.0	160	2.1158614076414577	1		32121.292484766436	32135.0	21593.0	43890.0	4.7443149E7	3400.7293872953524	-0.9811010340182571	-980.6784306142528	-0.006847388090331623	0.001962061726228068	2.3080597418633806	1.9478758216285263	-1.1224043757947124	1.1849111304917381	14.06450032080237	15.85108645667211	0.7034222506681626	0.9539007092198579
ID599470	599470	6	1.0	43.004857879274105	21.307067583595895	0.0	299.0	299	1.9256900674139703	1		31556.97312703582	31976.0	21635.0	40473.0	3.8751963E7	3031.5043341894807	-0.9814745361923165	-1103.004003685184	0.018259867076730222	-0.0326301819281589	2.07882971248194	1.817872852191844	0.7782924972021694	1.1435506669102051	11.649912229228333	16.059356807682136	0.5676442233896202	0.904428044280443
ID581536	581536	6	1.0	43.059492757873265	20.986481765702106	0.0	178.0	178	2.1147885462147644	1		32132.723764387287	32169.0	21164.0	44754.0	4.7460033E7	3415.951579867592	-0.9811060048147816	-976.9176669024843	0.01654895918058218	-0.02924048591850427	2.333653853641719	1.9594499756587471	-0.8735961852893347	1.1909739379068192	14.050240942308822	17.14064489358062	0.6009513575802571	0.9165891472868211
ID561057	561057	6	1.0	43.85778375685786	20.579342040620027	0.0	37.0	37	2.122287186791289	1		31971.950973807947	31951.0	20506.0	44639.0	4.7606235E7	3485.8548261846186	-0.9810546828152138	-949.9071839211234	0.014674374511301087	-0.002231366383696836	2.339805300443586	1.9318483701536084	-0.9231320384621547	1.2111744050893287	14.150056591763649	16.06978040189176	0.6885700943575385	0.9329363835788151
ID575393	575393	6	1.0	43.27707096888091	20.573433706068858	0.0	136.0	136	2.137205539776917	1		32015.853545394315	31974.0	22176.0	44247.0	4.8311923E7	3405.545469093707	-0.9810702614591607	-974.4597226044766	0.015019055470331553	-0.016229252989479175	2.3150444229236684	2.007275995180018	-1.1209424790524891	1.1533264127517497	14.349687890673323	14.776083565705726	0.8259117448423569	0.9716768587061478
ID591776	591776	6	1.0	43.33671717315447	20.891035609999268	0.0	248.0	248	2.1126411888701053	1		32071.736271186404	32050.0	21825.0	44016.0	4.7305811E7	3290.5186505204597	-0.9811027177097873	-1012.0529591224561	0.02834489760901399	-0.032785701296053425	2.2724318766136697	1.993466753311016	-0.5047753539116425	1.1399396919157598	14.021722185321728	16.148502239408398	0.6756888089211566	0.9452098686318497
ID586149	586149	6	1.0	42.88719690650562	21.678555396486797	0.0	210.0	210	1.9087233043722491	1		31621.743355481703	31984.0	21115.0	42100.0	3.8072579E7	3133.820453243046	-0.9812461087171951	-1055.913270369185	0.027328715001504546	-0.11577955134720797	1.9971217004891457	1.562229097370095	-0.6524477815542071	1.278379530794275	11.445527804154146	22.314427273956948	0.2888512155322667	0.806160026782725
ID564664	564664	6	1.0	43.81835634752116	20.58788969015811	0.0	63.0	63	2.187927727617518	1		31993.952020202043	31950.0	22065.0	44757.0	5.067842E7	3307.0102435125755	-0.9810543463696759	-1001.9494650045943	-0.01899034773013509	0.004366547337913471	2.4462938692117806	1.9179336106455276	2.2275920059869225	1.2754841229297924	15.038891184528111	17.25106420979939	0.6350294955697856	0.9492949294929492
ID571832	571832	6	1.0	43.331198770969166	20.811394775544173	0.0	112.0	112	2.069226122756327	1		31848.42927864212	31848.0	21317.0	43944.0	4.5033679E7	3413.950666585085	-0.9810967874110432	-968.3603709384435	0.00978961932802233	-0.013283234189984974	2.302308519737701	1.9150955267785095	-1.0355761812847537	1.2021899103960334	13.45134704557982	15.846669646549103	0.6731310639035741	0.9380178985747426
ID587704	587704	6	1.0	42.85072246232827	21.20310785527758	0.0	221.0	221	1.945232785082298	1		31988.03920000006	32153.0	21019.0	42390.0	3.9985049E7	3233.463244960204	-0.981215457195085	-1033.5070378219318	0.02560947528167081	0.009015216335065782	2.130336491701662	1.7818832189369034	-1.4129423085514294	1.1955533724441552	11.887568537454124	14.728321537661675	0.6886465630335651	0.9235598227474145
ID572857	572857	6	1.0	43.319817120350905	20.9758168628425	0.0	119.0	119	2.0666654247260423	1		31909.835102618534	31888.0	20718.0	44756.0	4.5088597E7	3486.444631564543	-0.9810442806244174	-947.3710789873323	0.003157789706892383	-0.016971527091925308	2.2189342120620204	1.946670424440061	-1.1110163776871578	1.139861264754291	13.418075162428211	14.831347521119518	0.7665471298959201	0.9527505906176169
ID563643	563643	6	1.0	43.67558012704432	20.65549360172656	0.0	56.0	56	2.1782251178243994	1		32075.539885130802	32061.0	22699.0	44653.0	5.0262371E7	3263.818421209515	-0.9811265751295245	-1021.7680160984644	-0.009928929143554576	0.011084015598101134	2.4784156035961216	1.9082316620372737	2.316460052360596	1.298802264369781	14.90580365192167	15.934950396646409	0.737672898873091	0.9540614542135684
ID573883	573883	6	1.0	43.57642638657599	20.351143212052115	0.0	126.0	126	2.1855061134525444	1		31990.367321089263	31948.0	22631.0	44141.0	5.051279E7	3266.0481251022647	-0.9810457954657922	-1013.9355744026725	0.0045776683069991475	-0.0027402043517703273	2.3960483003078834	1.979412823502751	-0.8172293982672851	1.2104843779216596	15.0056193013765	15.663684316715127	0.7685567555890237	0.9642638973732436
ID584127	584127	6	1.0	43.49629232795916	22.118745141433116	0.0	196.0	196	2.1208609183595013	1		32034.451244115713	32005.0	21426.0	43301.0	4.7635229E7	3245.4728533555076	-0.9810791074870434	-1023.6033827228797	0.002877524849002699	-0.008736547858869988	2.2875228868787176	1.9704177628270778	-0.7340864791329913	1.1609329402292181	14.131044087105584	16.074241507025217	0.6872632747966929	0.9270346117867165
ID565681	565681	6	1.0	43.83762462805935	20.48528077799814	0.0	70.0	70	2.1702226664116524	1		31990.68810289386	31945.0	22615.0	44246.0	4.974552E7	3237.8316869918103	-0.9811147273518821	-1026.5871978806374	-0.009604210089143611	0.0067097462907926	2.4764048737298117	1.8903338281587976	-0.8651968692464687	1.3100357391063846	14.796481750137813	16.237269352021134	0.7052487689868647	0.957846153846154
ID570289	570289	6	1.0	43.3634496824425	20.671160926621024	0.0	102.0	102	2.13117973888398	1		31885.549633577608	31842.0	22211.0	44229.0	4.786021E7	3301.361342996986	-0.9810984117785605	-1002.6402077693209	0.0072511969645269615	-0.005043495780827641	2.3653548546133782	1.9409284256498498	-0.9625817019285281	1.2186718599998991	14.268884745876546	16.540632368571252	0.6553837602207746	0.9375390381011864
ID556979	556979	6	1.0	44.89205627394819	21.871085114371155	0.0	7.0	7	2.1194336901235986	1		31970.692929292898	31967.0	19585.0	43872.0	4.7476479E7	3514.0649452360376	-0.9810539173605513	-942.2056630571911	-0.004813358106216972	0.0064892876708918445	2.3430523907788037	1.9295152658809391	-0.9655709279077587	1.2143217688972572	14.112031582447534	16.268315147460044	0.6700608592901179	0.953436095054592
ID592818	592818	6	1.0	43.391816539987545	20.646906282272692	0.0	255.0	255	2.091408075209685	1		32079.153047091422	32089.0	21412.0	44098.0	4.6322297E7	3425.8486724092895	-0.9811081681857117	-972.5849272892925	0.009770873066951414	0.008371297491018661	2.1667081882763912	1.9840804414541473	-0.9249346191510449	1.0920465435808615	13.741287741615288	14.87632386561789	0.7802720467580198	0.9553866490416391
ID559028	559028	6	1.0	44.25429057740085	20.51476423180868	0.0	22.0	22	2.200339645377856	1		32045.293933708523	32028.0	21160.0	44093.0	5.1240425E7	3333.4313050126775	-0.9810491344010583	-995.3239463809194	-0.035935391958205054	-0.011002914436894985	2.496940768923365	1.9493747744073173	-1.0089404437600515	1.2808931364583438	15.210003726450687	16.28859869940893	0.7203967368580712	0.9557945041816006
ID590260	590260	6	1.0	43.50827844620238	20.794381828133663	0.0	238.0	238	2.101871494991348	1		32020.959644322855	32063.0	21427.0	41917.0	4.6814643E7	3254.9483452216136	-0.9811370804444752	-1023.3896369276015	0.03345413541109245	-0.021797053205009638	2.226179124583162	2.0200108886135237	2.747869763865643	1.1020629329929732	13.879128400386252	15.732169709235627	0.7046846513114635	0.935297885970532
ID569289	569289	6	1.0	43.0086900437103	21.35697094784573	0.0	95.0	95	2.099350616766541	1		31881.44032921816	31861.0	20330.0	44168.0	4.648314E7	3548.4418548609733	-0.9811035552518901	-932.9642093243307	0.01277690771444753	-0.007352569270797447	2.226189378089988	1.9928952022002868	-1.0108961380807278	1.1170629422119784	13.845856517234644	15.4125031802764	0.7324590213123574	0.951960784313725
ID576457	576457	6	1.0	43.29826829105091	20.662659457582745	0.0	143.0	143	2.1315346693117703	1		32015.386968085095	32000.0	21353.0	44858.0	4.8151142E7	3473.1235797749723	-0.9810839644524004	-956.1908212723674	0.00372671792286826	-0.0140481845375933	2.318046476055558	1.969099546619154	-1.02247736678761	1.1772114213501945	14.273637872041068	17.238325844853986	0.6036071382269343	0.9387308533916848
ID596418	596418	6	1.0	43.58622548602021	20.517044052061873	0.0	279.0	279	2.105826778011442	1		31930.91729323307	31944.0	20095.0	43791.0	4.6714932E7	3337.3180913851347	-0.9811130978211992	-994.0360396073736	-0.006461616040154094	-0.0143211726101896	2.3139844766253046	1.9132656522146978	-0.767925774430255	1.2094423343390686	13.931412788195924	16.787195679175404	0.6212247057063508	0.9225684608120871
ID568281	568281	6	1.0	43.06625695346889	21.184026084976093	0.0	88.0	88	2.1233562594072195	1		31959.064429530237	31958.0	20164.0	43153.0	4.7619006E7	3539.409715217939	-0.9811344213144331	-939.1859680689422	0.026968594854103408	0.001484647155077951	2.248731881281971	2.0129099053277706	2.366018944105483	1.1171547595498572	14.164315970257205	15.443765020022033	0.7462753554629412	0.9511650175550589
ID588763	588763	6	1.0	43.00038148113913	20.90247828870897	0.0	228.0	228	2.0128899015429687	1		31924.07473841555	32078.0	20511.0	43041.0	4.2714412E7	3328.4750990597354	-0.9811688253826091	-999.4690099694146	-0.0152851900174328	-0.03136217082809768	2.171706646575154	1.902097022585052	-1.4440631299811744	1.1417433605062313	12.728871868573425	14.593030355691534	0.7511191024573426	0.9439548819175193
ID589787	589787	6	1.0	43.5123323954051	20.67337476217276	0.0	235.0	235	2.1226436041566026	1		31993.044235925012	32029.0	20822.0	43275.0	4.7733622E7	3310.816923701343	-0.9811633425995698	-1006.6717257802353	0.0018969859511954383	-0.012086870152788023	2.2828251918166966	1.9718473169622277	-0.3698284221586918	1.1577089017893905	14.154809717928172	16.2920088233986	0.6701385881295905	0.9355953502984609
ID591322	591322	6	1.0	43.175868120902194	20.908464950667483	0.0	245.0	245	2.10833991290047	1		32025.554570259206	32056.0	21566.0	43181.0	4.6949463E7	3322.847654329057	-0.981119014087048	-1001.6436648811961	-0.008453263285392466	-0.009452654565934988	2.175484557311856	2.06004815328255	2.765257297445004	1.0560357794769826	13.964684671347534	15.269673365539308	0.7526299617571396	0.9514248704663213
ID574929	574929	6	1.0	43.70937874564686	20.30115676617082	0.0	133.0	133	2.1684790952565534	1		32027.51768488744	31999.0	23041.0	42320.0	4.980279E7	3070.1330605005837	-0.9810915906551632	-1082.556655816172	-0.010325588914694024	-0.025388640818384257	2.4383676189706573	1.9171755686056535	2.311462891890609	1.2718541060608564	14.772716119315227	16.93625591321543	0.6471953696437106	0.9192546583850935
ID557522	557522	6	1.0	45.047769721936604	21.335164517514446	0.0	11.0	11	2.115146227155371	1		31998.54901960782	32013.0	20708.0	43335.0	4.7325854E7	3452.7169374958867	-0.9809631704393343	-955.1187851712632	5.57446376637766E-4	0.017468861298093635	2.3769778555508654	1.8935047091413513	-1.0279307071510868	1.2553324235611514	14.054994068473336	17.416048829448044	0.5822925897926233	0.9118100524205984
ID559570	559570	6	1.0	43.973381637950375	20.55254812634079	0.0	26.0	26	2.1646382951966348	1		32002.528994845354	31987.0	20694.0	43980.0	4.9667925E7	3338.7161607413773	-0.9810228348235742	-991.020355080517	0.036865876560349155	-0.05996949641190417	2.384717548850572	2.0093401100835346	-0.9309976973301006	1.1868162770868251	14.72043173150555	17.474838410204494	0.6057648570381525	0.9291929192919289
ID580562	580562	6	1.0	43.458532464708185	20.506038408201142	0.0	171.0	171	2.179960893952765	1		32108.300828553183	32092.0	23147.0	43971.0	5.0377924E7	3234.5451435588247	-0.9810709116628108	-1028.9749529864846	-0.0072869019207587645	0.0061275259414202725	2.4559263807955407	1.9363421432801953	2.3640429968575236	1.2683328663369178	14.929569282744245	18.812115974237546	0.5301293482283881	0.9359356376638852
ID578537	578537	6	1.0	43.41658614324195	20.453320551941463	0.0	157.0	157	2.19655455600098	1		32097.319095477415	32053.0	23302.0	44761.0	5.1098932E7	3235.598854872773	-0.9811057328028117	-1030.219682976684	-0.0165194310136486	0.00649917035708974	2.4641150590912875	1.938369900641028	-0.8006388733679077	1.2712305624826268	15.157719338641003	17.00658938869342	0.6585811151755854	0.9451689389448721
ID577514	577514	6	1.0	43.58745854802	20.409435104748532	0.0	150.0	150	2.193107896799475	1		31956.55100755664	31915.0	21301.0	44500.0	5.0747003E7	3348.010692526319	-0.9811379669824548	-992.9894658707792	-0.015180831899829668	0.012108413795851829	2.4253746938605674	2.001961301396179	2.337984581532864	1.2114992893064904	15.110188076995843	16.39964875602822	0.7060096562267699	0.9481061735759018
ID579564	579564	6	1.0	43.33854014503666	20.458701276682643	0.0	164.0	164	2.1906920088559025	1		32086.159090909114	32101.0	23041.0	43931.0	5.0824476E7	3268.4558069390378	-0.9811192864014524	-1020.2545011009279	-0.014265125989627403	-0.004876288883503765	2.4658081831991154	1.9562359871149597	-0.8031617244051306	1.2604860555886555	15.076916193844239	16.868499569067108	0.6658393781748809	0.9387392719739568
ID583148	583148	6	1.0	43.26361178280148	21.87118916882805	0.0	189.0	189	2.1414488375477188	1		32059.28288169202	32029.0	20988.0	43935.0	4.8505695E7	3542.346946330777	-0.9811594020675743	-942.6220458142355	0.003244096272952455	-0.0175685506696042	2.2470199164053044	2.0389395035806985	-0.8890688496691013	1.1020532548705755	14.406725404647512	16.78510547048939	0.6425796882201684	0.9323285143032918
ID599021	599021	6	1.0	42.78947005470256	21.50071990746036	0.0	296.0	296	1.7533821723853262	1		31457.55304518664	32041.0	21636.0	40840.0	3.2023789E7	3225.805536380079	-0.9812940016999078	-1023.139858784735	0.009462001946349502	-0.06815120861181859	1.699404915731515	1.535209738325234	0.8484451823169885	1.1069529285199833	9.65835236629619	19.13219049439577	0.3315763274704407	0.850921273031826
ID571373	571373	6	1.0	43.34094719560632	20.75732751709648	0.0	109.0	109	2.1022313736850204	1		31852.188614540453	31867.0	22062.0	43991.0	4.6440491E7	3332.529571250766	-0.9810508436379716	-989.6847965610579	0.016485576825822842	-0.01865491095747326	2.322793644015389	1.9231168605815303	-0.8895031878049726	1.2078276113251905	13.883881526550764	16.485911406324508	0.641940594075583	0.9293668469615018
ID592364	592364	6	1.0	43.33677782508389	20.812710954507217	0.0	252.0	252	2.0979087549091067	1		32046.131181318673	32030.0	21045.0	43315.0	4.6659167E7	3301.293404756936	-0.9811246413292659	-1009.1377392069919	0.010387025430420355	0.028537138298411667	2.1918538223683295	2.0130151320136407	2.755624980392623	1.0888412051705714	13.82684401257658	16.192702648062145	0.662665324450736	0.9500326583932079
ID586720	586720	6	1.0	42.5674762569868	21.65751954493807	0.0	214.0	214	1.7705557670902246	1		31508.60366441662	31995.0	21714.0	40233.0	3.2674422E7	3253.0728206057975	-0.9813072733752459	-1016.9456223093848	0.029843704372680815	-0.045453394702571745	1.8554118553094643	1.569192878415727	1.13926228735907	1.1823988502820042	9.848477412876818	19.043909135050324	0.3412453608422296	0.8348106365833999
ID597472	597472	6	1.0	43.32812308352721	20.625350600160683	0.0	286.0	286	2.0783457179469176	1		31952.753511235973	32024.0	20394.0	44256.0	4.5500721E7	3381.764985590661	-0.9811638521925369	-984.3381369558011	0.05594141929953321	-0.025382402843205015	2.3036163090742554	1.925000387516047	-0.8578902647538005	1.1966835560208697	13.570175199692718	17.47799891181744	0.5582283681837386	0.9006309148264986
ID593890	593890	6	1.0	43.44571633127472	20.75171125768103	0.0	262.0	262	2.070687957006308	1		32233.525387870253	32202.0	21447.0	43412.0	4.5707139E7	3303.166658785703	-0.9810272626563588	-1009.1562134377931	0.0046506615566210985	-0.015257741294961815	2.154819742702679	2.0030026335466107	2.41503750262877	1.0757947626295699	13.470359550237879	15.169166280725634	0.7356404952330096	0.9497319034852544
ID560100	560100	6	1.0	44.23135344218054	20.614330473812753	0.0	30.0	30	2.196210133489102	1		31960.03062500006	31945.0	20250.0	44334.0	5.1136049E7	3388.83838053956	-0.9810993576834128	-979.0903120979505	-0.020750655430692686	0.01949699617907672	2.452328411676396	1.9773382906646413	-0.9281648423332173	1.2402169235554008	15.1529662124765	16.90517844852948	0.6662972179668594	0.9457134381489181
ID561636	561636	6	1.0	43.39949571401231	20.671152296367065	0.0	41.0	41	2.1190767328679927	1		31960.571428571388	31949.0	21120.0	44716.0	4.7429488E7	3475.20846485405	-0.9811722337330194	-958.5397359846635	0.0021010988797342135	0.014892686274553408	2.351226328162946	1.967569650624001	-0.7550966664261296	1.1949901379182541	14.107278456283007	17.917622276046707	0.5521948461848475	0.9217391304347828
ID567268	567268	6	1.0	42.99105274316378	20.996707419374303	0.0	81.0	81	2.134726387599599	1		31969.499667774107	32001.0	21037.0	42839.0	4.8114097E7	3382.0465650625215	-0.9810870630966824	-980.6969568842209	5.563240875360746E-5	-0.0014161363486461223	2.2401792474405573	2.0718653839791976	-1.1845848417463722	1.081237837536577	14.31641600752171	15.134047845091457	0.785477896547557	0.9501577287066244
ID582116	582116	6	1.0	43.60642743715327	21.870985721505974	0.0	182.0	182	2.1226436041566017	1		32108.442655935643	32077.0	19810.0	43812.0	4.7873688E7	3563.1752487898575	-0.9810981329566626	-935.4483206131306	0.014355131030080555	-0.02714692730139978	2.2683036441005533	2.0196683795745294	-0.505834288250946	1.1231069749076343	14.154809717928163	16.517732575981192	0.6519481217371198	0.9361835900660169
ID584677	584677	6	1.0	42.98389430890903	21.69078825222745	0.0	200.0	200	2.0200178537958777	1		31832.82296296294	32013.0	20405.0	43139.0	4.2974311E7	3298.6863376583156	-0.9812409184919385	-1009.5508709544521	0.00764728135959587	-0.0074160472009362575	2.2431775580375817	1.83994939950084	-0.4557994250425916	1.2191517650681771	12.81918126569923	14.763737815831735	0.7390562676001705	0.9319281271596409
ID565222	565222	6	1.0	44.22531414775977	20.59502553876369	0.0	67.0	67	2.1830818130796974	1		32008.622377622367	31983.0	20819.0	45001.0	5.0349563E7	3376.181700172222	-0.9810434883352557	-981.2982041770275	-0.035331704304450165	0.01570816551458196	2.4634267062992254	1.9095733522964269	-0.967154305100031	1.2900403659994217	14.972347418224892	16.811665644328848	0.6656995630299343	0.9574468085106379
ID562681	562681	6	1.0	43.82837843399199	20.560448339088396	0.0	49.0	49	2.210629676466612	1		32083.486670799783	32077.0	21847.0	44969.0	5.1750664E7	3274.6865653210125	-0.9810500845346265	-1014.4384908180339	0.004923320470366167	0.00930960014066232	2.519584956268501	1.9609421069985111	-0.7912678925658544	1.2848849271359004	15.352597511386161	16.369873712246616	0.7199479020401768	0.9561870929544105
ID569852	569852	6	1.0	43.25216551840431	21.13403292958615	0.0	99.0	99	2.0648344104348544	1		31901.779900920024	31892.0	20592.0	43900.0	4.5077215E7	3500.750536742407	-0.9810032828719006	-941.1864168317045	0.0026966798977188316	0.0024149635244527278	2.1921740220636186	1.9548727325821182	2.0626659810000376	1.1213896360240587	13.39430953160564	14.421975496134886	0.8092462363681706	0.9663923182441704
ID558064	558064	6	1.0	44.49277391489329	20.76779206462465	0.0	15.0	15	2.161140735479148	1		31999.306796116467	31967.0	20683.0	44590.0	4.9438929E7	3435.148632115806	-0.9810720325156826	-965.6548970955413	-0.010975004113954953	0.022607749780579854	2.4490490606881106	1.9054237548009463	-0.9291798202104905	1.285304150595076	14.672900469860398	16.68961881790716	0.6619619096663082	0.9334744481403079
ID566256	566256	6	1.0	43.17043846500758	20.885552424161954	0.0	74.0	74	2.1226436041566026	1		31972.963685272334	31978.0	20746.0	44045.0	4.7543797E7	3480.2145580621027	-0.9811196758888222	-954.8153904131123	-0.006472168019492699	-0.009805994510597804	2.3138980434833663	1.9700891865785801	-0.8890173221890764	1.1745143617086051	14.154809717928174	15.767224923430488	0.7154896793195692	0.9385439647021746
ID594930	594930	6	1.0	43.396696759170204	20.698802390570748	0.0	269.0	269	2.0427342263763038	1		31942.324854651182	32021.0	20323.0	42950.0	4.3952639E7	3388.8764573946373	-0.9812119799174265	-984.5156118721924	0.04760646347158797	-0.028610598622938566	2.16097372095337	1.9985150066012431	-0.7243682780987791	1.0812897145207887	13.109121961734678	15.740610346703587	0.6648755024242827	0.9239530988274703
ID585716	585716	6	1.0	42.662966561889775	21.40737850113843	0.0	207.0	207	1.855670499377268	1		31669.424428822447	32013.0	21102.0	41010.0	3.6039805E7	3337.82945972372	-0.9812469485497896	-992.9157432055425	0.0880234297554131	-0.0643769149774026	1.8439169251306178	1.5690883006786263	0.5346322854363635	1.1751517899490609	10.818115150438055	21.424026552938155	0.2961824136909983	0.8543543543543541
ID562165	562165	6	1.0	43.56273521208947	20.739086310171473	0.0	45.0	45	2.15026214681968	1		32036.845347313218	31991.0	20554.0	45014.0	4.8888226E7	3521.852042535213	-0.9810977299355038	-944.2933704874471	0.005147640615215489	0.03082132128906478	2.334929346881455	1.9974298719629968	-0.7721327850713811	1.168966870705091	14.525553558760398	18.51193645651854	0.5326462261272313	0.922426803501358
ID588278	588278	6	1.0	43.366295283301426	20.510265957275184	0.0	225.0	225	2.0405110431748548	1		32094.821688500728	32150.0	20099.0	44335.0	4.4098285E7	3454.9843337949997	-0.9811075791177077	-964.8235576979267	0.0029834550817931125	-0.001498298121132172	2.2954684327130455	1.8438179531790009	-1.115190794683577	1.2449539439375432	13.080603204747595	16.38147240958522	0.612536208952026	0.9379686434901162
ID581111	581111	6	1.0	43.35818786650135	20.539623138671914	0.0	175.0	175	2.1600903632491906	1		32180.066796368395	32179.0	22381.0	43836.0	4.9621663E7	3276.828511361975	-0.9810849626059238	-1018.7383097628888	0.025451628095354752	-0.025107048182651342	2.4331183165514108	1.9320173142980452	2.307236291357869	1.2593667243791908	14.658641091366851	18.64356935788435	0.5299628781956037	0.9162210338680927
ID563722	563722	7	1.0	6.702629871561948	68.96604933002854	0.0	56.0	56	1.4169358747965628	1		29177.0528700906	29224.0	16342.0	42521.0	1.9315209E7	4127.694572743249	-0.9809383746447609	-727.5212093424842	8.979070551681091E-4	-0.0031307880641671454	1.5617083401231795	1.305859866173261	2.581665594904693	1.1959233762958548	6.307398420312524	9.955746910547678	0.7996730015107202	0.9505730659025787
ID569354	569354	7	1.0	4.801440436297931	64.98760288504162	0.0	95.0	95	1.3757622532995055	1		29066.576923076926	29327.0	18614.0	40474.0	1.8137544E7	3645.9038970902893	-0.9811619706704574	-830.4699190875202	0.005151308024893469	0.00549054195369478	1.494383356392776	1.2917099373974916	-0.8570788589310656	1.1569031971710508	5.946160831809302	9.469124280531528	0.8333489308983301	0.9667697063369397
ID580618	580618	7	1.0	7.049205802869117	63.517878231546604	0.0	171.0	171	1.3213493004897108	1		29456.328125	29799.0	18219.0	38432.0	1.6966845E7	3778.4808240037596	-0.9811094000900276	-809.7725836054107	0.017448654238528583	-0.009964850202150464	1.4138970829365982	1.263578747287456	-0.7774478166612421	1.11896238043876	5.485107593851284	9.182810099421573	0.817417269144179	0.9513602638087385
ID576526	576526	7	1.0	4.097672724187118	66.97268598193156	0.0	143.0	143	1.4291625223884508	1		29101.8558692422	29177.0	17874.0	39947.0	1.9585549E7	4001.218401308434	-0.9810843407035279	-754.4722740403788	-0.011465180829094717	0.004330347778658871	1.579229114813805	1.3255380261569898	2.246800327465695	1.191387258343933	6.416720322096392	9.678284887543205	0.8608473981214189	0.9642857142857146
ID564737	564737	7	1.0	6.77708290850597	69.87437226443049	0.0	63.0	63	1.4174696611687838	1		28938.395738203937	29043.0	17182.0	41466.0	1.9012526E7	4134.357192107743	-0.9811034745290674	-726.8240818864241	0.01257646161319137	0.014833499331688855	1.5354178274684516	1.3458812598391572	-0.4076936260043989	1.1408271095564146	6.312151546477045	9.48406615204079	0.8818569299189933	0.974321349963316
ID565761	565761	7	1.0	5.914650185253442	70.14697700594799	0.0	70.0	70	1.4013676280265004	1		28915.557603686637	29088.0	17386.0	40598.0	1.8824028E7	4094.99137344632	-0.9810518093840075	-731.1942611397445	-0.008212259547629401	-0.011049391798893842	1.478819727624114	1.3642454595111921	-0.2786795860084562	1.0839836169614034	6.16955776154157	9.598304373248162	0.8415401925942789	0.9600591715976331
ID596480	596480	7	1.0	5.642867188514724	61.586478420027795	0.0	279.0	279	1.391073274475567	1		29430.228125000027	29626.0	17156.0	38770.0	1.8835346E7	4012.4756934396587	-0.9810413562122114	-759.0864837799455	0.012246034705462006	0.006935493263435806	1.491649804211542	1.3313457514503522	-0.8978238276204438	1.120407529438958	6.079248364415759	9.630762837888609	0.8236417905625735	0.968939393939394
ID571908	571908	7	1.0	5.004912366398897	66.6534866367354	0.0	112.0	112	1.3965008146952946	1		28974.61978361672	29212.0	19354.0	40358.0	1.8746579E7	3794.9867049181903	-0.9809753770867519	-787.3712115466495	-0.00768053190409342	0.0033634964685564078	1.5367186658378622	1.2864407236652597	-0.7287509981976227	1.1945506991255093	6.126779626060928	9.471740324802994	0.8581882370351518	0.9605067064083457
ID572932	572932	7	1.0	4.983021361408231	66.65906251356084	0.0	119.0	119	1.3834389456285958	1		29007.263736263736	29251.0	19070.0	39999.0	1.8477627E7	3748.3453455764816	-0.9809823929044049	-798.3668658266399	-0.0020697439166363543	-0.009361314068909884	1.4943751603570576	1.3068151427891936	-0.7380864649520996	1.1435245211251122	6.01270459811255	9.185295340637659	0.8955575130568376	0.9671253822629974
ID557592	557592	7	1.0	4.528939452250754	68.97116014518916	0.0	11.0	11	1.4008277059767824	1		28875.064714946086	29059.0	18049.0	38650.0	1.8739917E7	3553.8367380368395	-0.9810606440536055	-841.7558379270627	-0.018587310753175275	-0.003031067398611034	1.5185182507047532	1.3374861951592183	2.4256764168408282	1.135352466590494	6.164804635377052	9.472968182424083	0.8632906257034525	0.9657483246463148
ID593945	593945	7	1.0	5.915087358261571	61.90791599956126	0.0	262.0	262	1.4094416393051825	1		29498.43969465649	29759.0	18217.0	41468.0	1.9321478E7	4354.90251690612	-0.9810575263783682	-701.6303799293302	0.01441568101907144	-0.013527212802116386	1.463035112663454	1.4046260400551123	-0.9957710874924268	1.0415833616512264	6.240854654009299	9.165771177436998	0.9335034135909647	0.9857357357357355
ID586778	586778	7	1.0	8.136580768286047	60.43021281906076	0.0	214.0	214	1.432862967885913	1		29741.569955817376	29910.0	16596.0	41939.0	2.0194526E7	4462.794897327817	-0.9810193910971313	-688.897182878838	6.235519799333295E-4	-6.676423968139642E-5	1.4794614641532802	1.4185741776322105	2.0426502750787314	1.0429214682468693	6.449992205247998	9.945737843015761	0.8193982623249928	0.9542897327707454
ID561692	561692	7	1.0	8.73815247887435	65.74277800654158	0.0	41.0	41	1.3905293552858682	1		29231.17784711388	29328.0	19507.0	38232.0	1.8737185E7	3390.568457529796	-0.9810768670020367	-893.9511496792609	-0.001790994292859642	-0.007458391482108668	1.4761567797731217	1.338184603702398	1.5317686068647298	1.1031039930432556	6.074495238251245	9.611080112831281	0.8263721366443734	0.9544436146377896
ID588828	588828	7	1.0	7.31899849450789	60.17572706849668	0.0	228.0	228	1.4307495995264337	1		29616.902511078264	29758.0	18240.0	40473.0	2.0050643E7	4168.085204449029	-0.9810407520185703	-735.3582756543803	-5.174222503783019E-4	0.001359502259980272	1.4711534971546634	1.4002017932015505	-0.616730572404927	1.050672484707281	6.430979700589935	9.805514295977883	0.8405165095754142	0.9650499286733237
ID582175	582175	7	1.0	7.0025862744835	63.37400567998247	0.0	182.0	182	1.3474273479980594	1		29567.106844741233	29756.0	17112.0	37967.0	1.7710697E7	3879.142621360994	-0.9809940266143915	-786.8271284527577	-6.208240919620541E-4	0.001612689007245521	1.4569431399138502	1.2638955042806286	-0.8815207976973759	1.1527401869690947	5.703751397419015	8.964611860984498	0.8918821471518974	0.9700889248181088
ID574992	574992	7	1.0	5.0705718627306835	66.23037741015447	0.0	133.0	133	1.4222647235201835	1		29282.655688622734	29313.0	16517.0	41890.0	1.9560814E7	4091.9111968114967	-0.9809402170377316	-736.6120957125421	-0.0060658380227836105	-0.013512818774894615	1.5639791646501093	1.321997163458882	-0.7645230941424522	1.1830427537061456	6.354929681957685	10.041188943340018	0.792045872316868	0.9317073170731709
ID591379	591379	7	1.0	6.0556025936631785	61.81468349822459	0.0	245.0	245	1.2622021636852712	1		29163.19391634979	29542.0	17847.0	36454.0	1.533984E7	3671.204577771257	-0.9813116153109732	-834.2412673840378	-2.0722135608091326E-4	0.0034107390797157174	1.371332730478564	1.1878919465767184	1.3412762875747193	1.154425479885176	5.005041851235183	8.467748559371099	0.8771657586694193	0.9634034766697167
ID589845	589845	7	0.9881643056869507	6.619368094823331	62.36415446500671	0.0	235.0	235	0.9262031723482058	1		30970.126760563373	30000.0	25334.0	40788.0	8795516.0	4281.024129245525	-0.979513649780279	-691.7850979952831	0.03211764088312611	0.016511025276629735	1.0335954147308497	0.8807408825125002	1.0142047246292814	1.1735522163820755	2.695022535280479	6.559514742415275	0.7870980566209522	0.9341021416803956
ID559638	559638	7	1.0	5.705932768487043	69.03565616618862	0.0	26.0	26	1.3839856514178182	1		28942.879746835435	29183.0	17089.0	39314.0	1.82919E7	3757.849722517096	-0.9811553677222974	-802.0149135715167	-0.007917971357403615	-0.018500344522988307	1.4309837355202435	1.3766953024229462	0.10365331521129825	1.039433876909256	6.017457724277058	8.968253180962137	0.9401717367079677	0.9898358092259577
ID592425	592425	7	1.0	6.121172624843624	61.90390464205169	0.0	252.0	252	1.2830074624519254	1		29215.284403669735	29535.0	17731.0	36595.0	1.592233E7	3604.0338498212022	-0.9812408118900777	-848.0331269519024	-0.0033761072138124987	4.0024810241637954E-4	1.3503868089325954	1.2328211289924846	1.242830630987152	1.095363128661001	5.171401266993239	8.645698401216833	0.8693966024840032	0.9679715302491101
ID562217	562217	7	1.0	7.872460641795785	66.67870440470034	0.0	45.0	45	1.3524707618167142	1		29247.812603648425	29424.0	19182.0	38083.0	1.7636431E7	3123.7101337524887	-0.981168755429222	-975.7023405427068	0.007064311585657159	0.006941837344689577	1.4003892897071408	1.3096102643732725	-0.4458809117722618	1.0693175884485844	5.746529532899661	9.501798451246621	0.7998413986736683	0.9423226812159005
ID578601	578601	7	1.0	6.984291699381847	63.37217787081188	0.0	157.0	157	1.298247007301338	1		29470.450628366267	29766.0	18019.0	37412.0	1.6415041E7	3893.651459806559	-0.9810833596058693	-785.0938961454864	0.015539610220399869	0.003576828803263016	1.3504032706755151	1.2758287601566045	-0.6999005711363571	1.0584518180243536	5.294982547270655	9.699156995919488	0.7073044961005235	0.9353484466834594
ID594987	594987	7	1.0	6.451909961434779	61.909240388114576	0.0	269.0	269	1.3098490878478188	1		29289.290265486703	29601.0	17098.0	37571.0	1.6548449E7	3930.3625896104436	-0.9812242147260352	-778.8904404283219	-0.0028692797473034676	-0.005060935020678887	1.3534868253877361	1.2921413523255738	1.0168976503165492	1.0474758221705032	5.390045070560965	10.266165400395806	0.6426666250570681	0.9537426408746846
ID599083	599083	7	1.0	4.479544452292889	64.37512958750031	0.0	296.0	296	1.289476942888166	1		28918.591651542618	29332.0	17584.0	36327.0	1.5934144E7	3544.0432239108413	-0.9812778589458602	-855.3514802458751	-0.005209262485213919	-0.007572933140382921	1.3644318887018394	1.2479113095600929	1.33851545896402	1.0933724842856194	5.223685654802899	8.622671331057798	0.8828831607926171	0.9631901840490802
ID577580	577580	7	1.0	4.346754454046046	64.5067598628624	0.0	150.0	150	1.388896319660469	1		29138.785602503896	29236.0	20784.0	40859.0	1.8619684E7	3546.4659108888186	-0.9811119510558796	-853.5660253718503	-0.0011676012025487964	0.005499325505522219	1.502191200291358	1.3163094677165592	-0.8345374704145093	1.1412143095021974	6.060235859757683	9.309003884981717	0.8788059078197982	0.9695817490494296
ID597536	597536	7	1.0	5.298244113087209	61.152463010421755	0.0	286.0	286	1.4433833952584145	1		29402.539912917255	29448.0	18508.0	43088.0	2.025835E7	4194.7822509027765	-0.9811035603970023	-727.8473248831157	4.818471702977027E-4	-0.0027709302097581033	1.5755662701232076	1.3414989033376323	-0.5920529630012193	1.1744819665548878	6.545054728538304	10.357719480777416	0.7666459695458158	0.948347107438016
ID560162	560162	7	1.0	5.727606005843907	67.83044902685873	0.0	30.0	30	1.3927037574823675	1		29070.47204968944	29344.0	18304.0	40075.0	1.8721384E7	3895.3676393729343	-0.9810778729256958	-773.8684722270478	0.025829712332739986	0.011112535487573112	1.472137870285264	1.3886133309556736	0.22240221187627052	1.060149602101333	6.093507742909295	9.416189679428344	0.8636282393319494	0.9545793000744602
ID583203	583203	7	1.0	7.7597669933523	63.28779072958192	0.0	189.0	189	1.3029002372992466	1		29324.492882562306	29682.0	18958.0	37306.0	1.6480365E7	3806.6759371767	-0.9811477392421402	-801.8360328328466	0.011996925657808022	-0.006781220374009906	1.3197209288232947	1.3049248332240557	1.4019237306835777	1.0113386573866348	5.33300755658678	8.924825731202098	0.8413613808302441	0.9639175257731954
ID584739	584739	7	1.0	9.016548199597667	61.645813009358974	0.0	200.0	200	1.3110036487487935	1		29789.174911660797	29499.0	21120.0	45672.0	1.6860673E7	4168.58047859459	-0.9808478616836973	-731.9554685663323	-0.022997251955246104	-0.03729519787115809	1.489886781272466	1.2393073485051154	2.4861087439621725	1.2021931307593763	5.399551322889992	9.812521881680674	0.7047032283864153	0.9146537842190016
ID567333	567333	7	1.0	5.0727620593218195	64.46219131165071	0.0	81.0	81	1.36083491551905	1		29230.03425774878	29532.0	16847.0	38371.0	1.7918011E7	3950.359767326027	-0.981013353152808	-764.6264495024895	-0.0024183556760782993	0.0012137317928522789	1.409477173791769	1.3394172177267103	-0.5705333726596784	1.0523062979464801	5.817826425367378	9.364548301312194	0.8336753411093172	0.9584964761158964
ID562745	562745	7	1.0	6.620564937413288	68.90763204713336	0.0	49.0	49	1.426513470023153	1		29163.40773809524	29234.0	16198.0	42564.0	1.959781E7	4017.9211310106625	-0.9809382083054987	-747.0416048316503	-4.63123599965838E-5	0.003777721957133189	1.5694598558360504	1.3059099183223628	-0.6752066327457859	1.2018132597172224	6.39295469127381	9.997980177163281	0.8036870080001022	0.9485190409026801
ID569913	569913	7	1.0	5.072385433653919	64.9654559104874	0.0	99.0	99	1.331614576661219	1		29033.061433447103	29245.0	17261.0	39256.0	1.7013374E7	3584.7036673265284	-0.981078591946186	-839.885175944095	-0.02786893585366226	-0.022202183494191233	1.417943230164916	1.2909745186120702	0.673906479378548	1.0983510593914356	5.5706638648125475	10.031676955018181	0.695616285754901	0.9489878542510118
ID588349	588349	7	1.0	7.450359010453571	60.63873832969719	0.0	225.0	225	1.4072930989717474	1		29627.091743119257	29800.0	18206.0	42632.0	1.9376118E7	4063.9898391486586	-0.9809975852560073	-752.7062985829334	0.0012341075558906028	0.007235502322925221	1.5092492400859634	1.3321469600674218	2.7927399794026595	1.1329450018108949	6.221842149351239	9.777064175911423	0.8179220587861138	0.9582723279648607
ID565296	565296	7	1.0	6.780540644102561	69.86799098350586	0.0	67.0	67	1.452265838450821	1		28963.58655221745	28955.0	18747.0	42937.0	2.0245547E7	4256.963824726938	-0.9809974954534114	-702.4888395034319	-0.0034050411317177675	-0.02009885658108132	1.58850845385124	1.3602170317174176	2.1909247369385314	1.167834556405738	6.6258578733350895	10.171983744302285	0.8047123471310981	0.9541409993155376
ID579632	579632	7	1.0	7.023041653735795	63.40147483254893	0.0	164.0	164	1.4217327374445239	1		29542.67669172933	29621.0	18021.0	41583.0	1.964588E7	4156.388470016707	-0.9809871345520733	-733.4650814336909	-0.016695296829062203	-0.0021700917451917827	1.5176475634958158	1.3778167780162953	-0.9230520522006653	1.101487213474669	6.350176555793168	9.89220690553643	0.8154724273402773	0.9625360230547548
ID581169	581169	7	1.0	7.142773263049363	63.345127162762694	0.0	175.0	175	1.423859489175556	1		29563.116071428558	29740.0	18817.0	40858.0	1.9866414E7	4063.3879220774975	-0.981006726442546	-751.5607318359184	-0.0023003971430954713	-0.003723209910300196	1.4904047503252904	1.3863292827351164	-1.0318390714735652	1.0750726893576406	6.36918906045123	9.678189007671204	0.8544876809515372	0.9557774607703279
ID571442	571442	7	1.0	5.034951092217322	66.70679897982372	0.0	109.0	109	1.3817975304423682	1		28924.468253968225	29093.0	18538.0	39018.0	1.8222415E7	3833.295340605385	-0.981077169191506	-782.4203924067554	-0.004943592274761525	0.013793633924673115	1.4660053235632762	1.3242639980870972	2.8189982407522542	1.1070340397994092	5.9984452196190015	9.363188296759118	0.8598071385242858	0.9648318042813456
ID585778	585778	7	1.0	8.010225436549353	60.697517766024276	0.0	207.0	207	1.4190698155761319	1		29722.856495468295	29879.0	16881.0	41430.0	1.9676531E7	4395.873859479187	-0.9810684129855809	-700.7895059426828	-0.0026790102926115464	-0.0048244859211331575	1.4636830004135084	1.3889777894389532	0.6327089947339521	1.053784309254312	6.3264109249705855	9.743242965008402	0.8374525252147739	0.9596250901225665
ID558131	558131	7	1.0	5.183450172723043	68.91643371190894	0.0	15.0	15	1.4013676280264995	1		28932.37248840806	29078.0	17408.0	39764.0	1.8719245E7	4104.642913169055	-0.9810757256631704	-730.8394081326093	-0.0038907924748608448	0.006620235024880058	1.4806308698734862	1.3528114303716536	2.854420716075096	1.0944842988698855	6.169557761541562	9.705503610284289	0.8230528965659596	0.9481373265157044
ID573513	573513	7	1.0	5.001294472307679	66.69506199789602	0.0	123.0	123	1.3774108605456377	1		29041.8038277512	29262.0	18711.0	39208.0	1.8209211E7	3852.109516023111	-0.9810566372990945	-780.8937793288511	0.003090707135994772	0.0010602044604805776	1.4569992578842093	1.3267507075625287	-0.3201298735814745	1.0981710803538742	5.960420210302876	9.271829925726873	0.871276156518366	0.9683397683397683
ID572491	572491	7	1.0	5.019495981528027	66.72569008364684	0.0	116.0	116	1.37025257055745	1		28954.4394184168	29183.0	18965.0	39123.0	1.7922798E7	3838.8858138834903	-0.9811249929781894	-784.1103373664039	0.004943173883320957	-0.002848126866560111	1.478949157792651	1.2899286423210339	-0.42310938741069193	1.146535637143077	5.89862957016417	9.21279261726162	0.8733300368510747	0.9725705329153607
ID587340	587340	7	1.0	6.409107418496559	60.83819932143826	0.0	218.0	218	1.4564270671471395	1		29611.076487252136	29711.0	17263.0	44331.0	2.090542E7	4588.717442818629	-0.9809437639854377	-664.354472804324	0.004376780792318721	-0.0025974717837440394	1.505467638665509	1.443936562151397	1.8524916999607042	1.042613420926494	6.6638828826512135	10.18262908893065	0.8076391643924204	0.9530931339225021
ID576077	576077	7	1.0	4.797962198237269	67.86583883790989	0.0	140.0	140	1.4212005522349929	1		28986.068965517217	28956.0	19614.0	38414.0	1.9333708E7	3179.9194889489854	-0.9811116469776793	-946.9510559961623	-6.679148318314208E-4	0.005067209403600843	1.444887165158866	1.4149341954657741	-1.2037586712719794	1.0211691609327682	6.345423429628633	10.874649824115128	0.6742794279459281	0.9454674220963165
ID593484	593484	7	1.0	5.896640666914864	61.697011714653456	0.0	259.0	259	1.38234488539766	1		29548.472266244098	29766.0	18428.0	40602.0	1.8645086E7	3945.244529260283	-0.9811647193362059	-780.2987810843059	0.001633981058908492	-0.001174497411378869	1.4248242682028203	1.3585297479705316	-0.8682425451100961	1.048798725483431	6.003198345783511	9.821766717118354	0.782011837758471	0.9453592814371262
ID556099	556099	7	1.0	4.578497628314636	66.91240922316315	0.0	0.0	0	1.4365538813695566	1		29055.19416058393	28954.0	20352.0	43429.0	1.9902808E7	3809.448265368039	-0.9810348988176114	-789.0799176370731	0.0060765067832594276	0.011389877606140878	1.5201051288172098	1.3758816766680357	0.2659482746595312	1.104822569116873	6.483264088399612	10.093186699967793	0.799736583431312	0.9531795946890285
ID596036	596036	7	1.0	5.960464213302941	61.809477876637125	0.0	276.0	276	1.3730101756219857	1		29411.477564102563	29558.0	16925.0	38743.0	1.8352762E7	3942.372227834709	-0.9810928184643565	-774.2344909454378	0.007287889674511541	-0.0013691750582449675	1.4939104285639053	1.2912688694829875	2.2501151451569905	1.1569321183759766	5.922395200986735	9.536385576408291	0.818351050176048	0.9591993841416467
ID563289	563289	7	1.0	6.648172595838235	68.9440148079172	0.0	53.0	53	1.4217327374445237	1		29131.712143928027	29201.0	16070.0	42298.0	1.9430852E7	4126.92462130427	-0.9809858448448034	-728.3752437633506	0.0027648358640919414	-0.009762915081161038	1.5852777911213127	1.2901103900089765	-0.5990581672047248	1.2287923602493291	6.350176555793167	9.649046341278876	0.8570908917903846	0.9625360230547548
ID564313	564313	7	1.0	6.473783077138524	68.96412971525692	0.0	60.0	60	1.3691479733843264	1		29102.338141025666	29247.0	17603.0	40484.0	1.8159859E7	3797.6343226909044	-0.9810219030389371	-792.2655592477998	0.004029986914436222	1.2378246302029522E-4	1.509376159355857	1.263018877728542	-0.7005170711793205	1.1950543146832235	5.889123317835131	9.559295094394066	0.8098578117164071	0.9472477064220184
ID570971	570971	7	0.982907235622406	5.2761716540167605	66.73775902934673	0.0	106.0	106	1.3310463604729186	1		28767.1969178082	29000.0	22129.0	37345.0	1.6800043E7	2712.0329599597703	-0.9811790786979874	-1105.9614243557585	0.005693549012734706	-0.016741362842950344	1.3594126028045088	1.3268481171029245	0.8225205876931937	1.024542737998292	5.565910738648061	11.55140340978934	0.5241753565158289	0.8851095993953142
ID597085	597085	7	1.0	5.340088073050495	61.21654589124046	0.0	283.0	283	1.448614957879474	1		29407.177233429396	29432.0	18420.0	43342.0	2.0408581E7	4178.569362942769	-0.9810393802297721	-728.2653223106465	0.006574486585044502	0.0029462653202154522	1.5828221926389476	1.352445317100879	-0.7402380455760325	1.1703409909628788	6.592585990183461	10.212589322159692	0.7943171349062411	0.9493497604380559
ID558686	558686	7	1.0	6.55823096502917	69.55930958640876	0.0	19.0	19	1.434973223768516	1		28959.44802342607	28977.0	18109.0	42475.0	1.9779303E7	3877.5803413184767	-0.9810012247085035	-771.2646278424742	0.008077600023874362	-0.011035895064667452	1.5543015582301587	1.362440515960015	-0.5280574774093119	1.1408215918586015	6.469004709906071	9.90636188711186	0.828359683035797	0.952414275717285
ID567902	567902	7	1.0	4.303017108752224	65.15258663765384	0.0	85.0	85	1.3338850208958846	1		29004.5986394558	29275.0	20365.0	37235.0	1.7054704E7	3370.597231788741	-0.9812434836025659	-900.356699782527	0.011216734486072834	0.004377198828613668	1.3645689739522888	1.3458534188022726	-0.7937002380487992	1.0139060873112555	5.58967636947061	9.276897117123799	0.8161895828294826	0.9568755085435307
ID589407	589407	7	1.0	7.243006709684631	59.885420363620455	0.0	232.0	232	1.441810224877871	1		29598.065789473698	29666.0	18415.0	42084.0	2.0245077E7	4081.3893455303783	-0.9810391065045604	-750.4345510750217	-2.919318944755803E-4	-0.007266830604667991	1.4970647953839447	1.404758336796035	-0.4241738057994874	1.0657098492815795	6.530795350044761	9.789578737336772	0.8563433536311658	0.9642105263157893
ID574546	574546	7	1.0	4.9196259849172135	66.61705709025338	0.0	130.0	130	1.4067554511588223	1		29111.85060975609	29368.0	19531.0	40866.0	1.9097374E7	3825.690800337358	-0.9811011015857658	-790.0729914944075	-0.014456018588829288	-0.0023239767369789516	1.5331839903537825	1.3095029029227911	2.192055417720095	1.1708137392683426	6.217089023186728	9.40824972306705	0.8826312045408411	0.9732142857142857
ID560723	560723	7	0.9906427264213562	6.49444513519216	66.9729789589065	0.0	34.0	34	1.4158676983350582	1		29088.541353383465	28884.0	23617.0	41565.0	1.934388E7	3110.4758882968176	-0.9810237602483516	-966.9287377123471	0.004388833817165072	0.0017971860380251888	1.4808682046694075	1.371290689566534	0.877339081387699	1.079908305318919	6.297892167983501	10.172665265578722	0.7647783342696375	0.940383250532293
ID568919	568919	7	1.0	4.80891367744866	64.37288670483642	0.0	92.0	92	1.3535889685077835	1		29117.158415841597	29391.0	16398.0	39720.0	1.7644998E7	3793.647724705137	-0.9810657349569706	-795.374458106332	0.005674047553281721	-2.663409259386569E-4	1.3986292862735914	1.3329076103039752	-1.4322886238848636	1.0493070003213711	5.756035785228674	9.241979330137191	0.8468438999816599	0.9634049323786797
ID594537	594537	7	1.0	6.190231594540303	62.11526457776121	0.0	266.0	266	1.3179097736999994	1		29498.986086956527	29783.0	17571.0	38676.0	1.6961917E7	3681.6177831964374	-0.9810835026762662	-831.119812446048	0.0010474694407151533	-0.0037558129920587276	1.375382432981682	1.2683458021596592	2.3715206803688376	1.0843907321171935	5.456588836864191	9.225982585929325	0.8055747276298917	0.9363784665579118
ID598634	598634	7	1.0	4.155634837423475	64.27904145627208	0.0	293.0	293	1.4238594891755554	1		29158.773472429202	29211.0	17120.0	41000.0	1.9565537E7	4110.850175272028	-0.9810373133438479	-733.9276609709734	-0.009007566177378084	-0.020538097743221656	1.5646895019115576	1.3418962643658194	1.8437084428395938	1.1660286591907538	6.369189060451222	9.84527037457341	0.8257312287763584	0.9703113685734973
ID577132	577132	7	1.0	4.217059340119203	66.9481209462433	0.0	147.0	147	1.4164018872611885	1		29096.126315789465	29194.0	18019.0	39982.0	1.9348924E7	4000.2558964436685	-0.9809463253760953	-748.9346002798349	-3.8029255877556744E-4	-0.0011589658686319332	1.5575018705962396	1.3159276688721313	-0.9036421023517445	1.1835771125104158	6.30264529414801	9.336133941726855	0.9086540837460069	0.9757174392935983
ID595567	595567	7	1.0	6.513203101828546	61.49406674886775	0.0	273.0	273	1.3680424843277048	1		29432.12116316644	29541.0	16876.0	43354.0	1.8218483E7	4018.3885002594548	-0.9810957568503994	-760.2417900781684	0.0014527329416366567	0.009563887201282949	1.484189930721656	1.3012486710394844	-0.9954327813775488	1.1405890078919592	5.879617065506094	9.771671695390665	0.7737865404998897	0.9656518345042935
ID556641	556641	7	1.0	5.047780661271579	67.77769821693116	0.0	4.0	4	1.3276319563182903	1		28907.00689655172	29206.0	17910.0	38664.0	1.6766064E7	3498.441538538362	-0.9811977377951232	-862.3924271829817	0.004119513863810493	0.006796626129190933	1.3482920169605763	1.3202605402839167	1.0053082642418574	1.0212317764724161	5.537391981660946	9.28156326913706	0.8077423854218693	0.954918032786885
ID582753	582753	7	1.0	7.23488183865408	63.26932322668375	0.0	186.0	186	1.2853637683166217	1		29417.494505494546	29782.0	17369.0	38452.0	1.6061952E7	3985.4806997684254	-0.9811596004800837	-768.7843184165838	0.009847972042239056	-0.010904631293793666	1.3503784287336493	1.2534854162867175	-1.1956122293103415	1.077298874951385	5.190413771651303	9.124873491566252	0.7833541353399841	0.9470945359930616
ID580194	580194	7	1.0	7.218394032703503	63.415593004951646	0.0	168.0	168	1.361946254957454	1		29537.42996742671	29791.0	17931.0	38887.0	1.8135982E7	3766.8717547134215	-0.9810564596660493	-812.1845441996606	-0.0031626787607350218	-0.004750788064246815	1.4785120862899404	1.2766522571251084	-0.7754409692166092	1.1581165333302272	5.827332677696428	9.366693830039384	0.8346550532254468	0.9555728760717072
ID590947	590947	7	0.9905880093574524	5.3718326979608495	63.359442351332376	0.0	242.0	242	1.1682021561770473	1		29797.619153674827	29117.0	23251.0	43762.0	1.3379131E7	4307.956721153168	-0.9806550248742716	-701.2749267780467	-0.016787487543796352	0.0013305414736060719	1.350871842572472	1.016994916116587	-0.7964023793403575	1.328297537347384	4.287319800393296	10.49416776733701	0.48921496997256053	0.8706563706563711
ID581732	581732	7	1.0	7.230219957866886	63.33677322267228	0.0	179.0	179	1.3812499585839568	1		29571.415481832526	29642.0	16958.0	41258.0	1.8718706E7	4085.998946256663	-0.9810044248154642	-747.5192419500278	0.0033061058862611805	0.01195327869923323	1.478444229296957	1.3104187603780284	-0.5887241253385838	1.1282227284890647	5.993692093454482	9.436328339876145	0.8458594486850823	0.9582066869300914
ID591973	591973	7	1.0	6.261162669889794	61.42384953695046	0.0	249.0	249	1.3899852232535734	1		29535.67343749999	29716.0	16874.0	40666.0	1.8902831E7	4025.478918182668	-0.981044823746036	-759.4869926301335	-0.0073240159975597975	0.0012260476266242573	1.4159095268900133	1.3740261923384214	-0.7734198369619205	1.0304821951612957	6.0697421120867245	9.555999119834599	0.8352719577711712	0.9601503759398494
ID561254	561254	7	0.9905008673667908	6.640058809458495	66.62136674946832	0.0	38.0	38	1.2379966155341515	1		29384.23122529642	28834.0	23804.0	42034.0	1.4868421E7	3963.2905175658016	-0.9809054141532586	-761.7374518308783	-0.004998463722164085	0.026098347869339726	1.2881675322265407	1.2246749015345462	2.0542856125437865	1.0518444777568616	4.814916804654559	10.91223741527988	0.5081255569672087	0.8747841105354068
ID566904	566904	7	1.0	4.9272049448999615	65.20992003911319	0.0	78.0	78	1.4217327374445219	1		29125.504491017968	29048.0	22962.0	39838.0	1.9455837E7	2850.3695557203987	-0.981135342223308	-1062.87519195182	-0.0012873050893861167	-0.015450531343343565	1.4617145956625988	1.4065506040544344	0.13356394232192434	1.0392193437258155	6.35017655579315	10.253810193637655	0.7589708850876871	0.9461756373937668
ID586353	586353	7	1.0	8.099088829976258	60.4170444719428	0.0	211.0	211	1.4391844528482645	1		29723.42166910688	29828.0	16412.0	41745.0	2.0301097E7	4421.715220095434	-0.9810124991979919	-694.6159722358562	-0.01046764563965485	-0.014043437992308994	1.5048685753463875	1.4142908492674897	-1.4443028494702628	1.064044624290549	6.5070297192221895	9.678212742978513	0.8729760429216873	0.9729921819474061
ID557170	557170	7	1.0	4.729697429781681	67.94471304763745	0.0	8.0	8	1.3861703183679022	1		29004.655063291153	29200.0	17658.0	39233.0	1.8330942E7	3710.23253567559	-0.9810838886287742	-810.9066325873733	0.005851521939998505	0.0013357207215592502	1.472575167359191	1.316012897418817	-0.8143953653455573	1.118967124294488	6.036470228935096	9.508548491393373	0.8390048586944702	0.959214501510573
ID565897	565897	7	1.0	5.5984887036865105	70.04045232487798	0.0	71.0	71	1.3647206441740578	1		28777.039024390255	28923.0	17547.0	40290.0	1.7697879E7	3755.6218196919513	-0.981131330305043	-796.8564824479014	-0.005026086221894191	0.012138937784830278	1.4177774387324353	1.3208522948790808	2.4226314357661467	1.0733807589456683	5.851098308519007	10.032999607757121	0.7304418849971119	0.9505791505791507
ID587913	587913	7	1.0	6.457356282355612	61.360594583146806	0.0	222.0	222	1.4470474750493916	1		29442.394812680104	29469.0	16240.0	42992.0	2.0433022E7	4450.162933252929	-0.9809824537867403	-682.549220468896	-0.0037505932756597485	-0.0072551590236721725	1.5199833704430463	1.4046050743639762	-0.45698223629439294	1.0821428728863982	6.578326611689919	9.979027297389909	0.8301352869625129	0.9571230982019365
ID564876	564876	7	1.0	6.796266778680186	69.86942298139999	0.0	64.0	64	1.4610942835268426	1		28954.09219858157	28982.0	16967.0	42551.0	2.0412635E7	4113.940462188354	-0.9810969405918186	-730.5698893200441	-0.005330819548811966	-1.7659093138141436E-4	1.5856724152347692	1.3469022600614255	-0.5781825089981971	1.1772735574461466	6.706661018131859	10.038995731722855	0.8362491334495256	0.9520917678812416
ID584332	584332	7	0.9936379194259644	9.304640970327016	61.895008994568016	0.0	197.0	197	1.1571412350586892	1		30267.140909090915	29256.0	24381.0	47053.0	1.3317542E7	4764.042416279321	-0.9804794292487753	-638.2219691852532	0.001869751162202679	0.002197832786211864	1.2574168516944864	1.0958337519871033	1.6442502432488095	1.1474522019552513	4.206516655596522	9.964486904277559	0.5323810585120942	0.8600583090379009
ID598157	598157	7	1.0	4.282137621336056	63.75090976194833	0.0	290.0	290	1.3350187950239911	1		29101.21864406784	29348.0	17551.0	38990.0	1.7169719E7	3783.7608317532286	-0.9812864704202091	-806.5988479245939	0.009853799927866275	0.019207635226216886	1.3656444917705617	1.324110810654475	-0.017136006342381223	1.0313672245418475	5.599182621799662	9.402968019771578	0.7958011795421951	0.9334389857369257
ID579200	579200	7	1.0	6.914778214566883	63.42708965513595	0.0	161.0	161	1.3196306577066617	1		29489.19652173911	29738.0	17648.0	37871.0	1.6956288E7	3940.13942049638	-0.9810817201667333	-776.2558473702545	0.009791641711267817	-0.0054666121481488335	1.3763656810056242	1.2776781561232955	-0.6440739897813033	1.0772397371038762	5.47084821535774	9.184829652542415	0.8149337753495134	0.9623745819397997
ID559234	559234	7	1.0	5.699268864964728	69.65409709579788	0.0	23.0	23	1.353588968507786	1		28888.523178807925	29270.0	18253.0	36840.0	1.7448668E7	3596.9697567034527	-0.9811590396875207	-836.478773516668	0.007340398774075884	0.004501759236166453	1.431664398771693	1.295583929975055	-0.25745801147200104	1.1050340820445792	5.756035785228694	9.472568862177368	0.8061164934114563	0.964171974522293
ID585347	585347	7	1.0	8.345837177368745	60.99555017323344	0.0	204.0	204	1.4180032466050234	1		29643.64864864865	29577.0	19522.0	42732.0	1.974267E7	3668.5935199627193	-0.9810317847777096	-835.8313721645984	-0.005670794856493806	0.009243900410860402	1.5611342161068897	1.2932301168278013	2.363208139880782	1.2071588774442072	6.316904672641549	10.228292607222121	0.7587660658179901	0.9588744588744588
ID573081	573081	7	1.0	4.990609937368526	66.65417156638989	0.0	120.0	120	1.3894408781286258	1		28978.1390625	29213.0	19050.0	40158.0	1.8546009E7	3739.7782684356184	-0.9810385084315265	-801.8039509472961	0.012316685502090512	-9.122653701128794E-4	1.509768425200648	1.3337359610306139	-0.6423245444015699	1.1319844926682558	6.0649889859222235	9.067517219829753	0.9269645005516698	0.9838087895142638
ID561819	561819	7	1.0	8.4005118133764	65.41031095393964	0.0	42.0	42	1.388896319660469	1		29402.026729559744	29398.0	19368.0	41142.0	1.8699689E7	3345.687513246309	-0.9809681612302845	-905.9329385403431	-0.0324126722024779	0.011199708123427878	1.5273294034515035	1.290266563193647	-0.7706980445997206	1.1837316776396052	6.060235859757684	9.63677540528527	0.8200416599226676	0.9681093394077452
ID563867	563867	7	1.0	6.730108849129673	68.95001230440093	0.0	57.0	57	1.4002875757442577	1		29161.850769230783	29253.0	16204.0	42175.0	1.8955203E7	4174.974664127772	-0.9808497643749066	-715.5164202313332	0.00575850783874259	0.010807534529406039	1.5597052769994062	1.2960844932062376	-0.5873976984465666	1.2033978380074795	6.1600515092125345	9.767177004686939	0.8114393997135704	0.9494505494505497
ID593050	593050	7	1.0	6.13293130683966	61.834206648764564	0.0	256.0	256	1.2782818203822561	1		29142.525925925904	29537.0	17817.0	36180.0	1.5736964E7	3572.9816879160953	-0.9813777032485524	-859.6651881112405	0.003313029728415633	-0.008306149822746646	1.3432602767665902	1.243232905193956	1.4024467777478704	1.0804574679086612	5.13337625767711	8.505190241824803	0.8917536531969343	0.9738503155996392
ID596634	596634	7	1.0	5.668677456091552	61.47229078451248	0.0	280.0	280	1.3823448853976592	1		29478.789556962027	29745.0	16914.0	38280.0	1.8630595E7	4027.9853129667126	-0.9810243064772162	-756.7176687859935	0.009422613354283703	0.004950981021839221	1.4868666136935376	1.3163041814335636	-1.0777375267209768	1.129576760953701	6.003198345783503	9.865485307261727	0.7750962727509226	0.9418344519015662
ID559772	559772	7	1.0	5.520938176314928	68.77198889331879	0.0	27.0	27	1.3916169810722423	1		28936.081377151764	29189.0	17101.0	40286.0	1.8490156E7	3808.2940897789304	-0.9811023299096645	-788.9423659755372	0.007125200883878679	4.285549550618445E-4	1.4573007759109255	1.375073692530576	-0.15844541522186772	1.0597983103211184	6.084001490580278	9.170777100396805	0.9090481767038012	0.98159509202454
ID572060	572060	7	1.0	5.0410332262222095	66.68729769488564	0.0	113.0	113	1.3834389456285956	1		28960.151419558337	29210.0	19007.0	39604.0	1.8360736E7	3742.7936937832787	-0.9810895881640902	-802.8651640940676	-0.0029196619237540555	-0.012209303033658653	1.5276835531090154	1.2842210682257151	-0.6008930118146694	1.189579886911269	6.012704598112549	9.149984933650167	0.9024828833549751	0.978344934261408
ID590481	590481	7	0.9779157638549805	5.344490039765866	64.08184716188522	0.0	239.0	239	1.016541437466969	1		30279.765395894432	29002.0	24324.0	44693.0	1.03254E7	5158.740413760294	-0.9800342931182456	-576.2293943735136	-0.006327551899162438	0.008105215097073655	1.079263155188915	0.9710538082179657	-0.7572216609777978	1.111434964834266	3.2463851703643174	7.392188186568609	0.7465585627707354	0.9486111111111114
ID569489	569489	7	1.0	4.737195067584726	65.43201746029492	0.0	96.0	96	1.4008277059767815	1		29060.429892141754	29353.0	16677.0	40223.0	1.8860219E7	3753.6071871223016	-0.9810415452550579	-801.2493151523214	-0.009493736768176022	-0.03478953589550174	1.526010237122784	1.3346499387073074	1.91241231712976	1.1433786439917129	6.1648046353770445	9.2745508072599	0.9006237862503812	0.9766566265060251
ID574097	574097	7	1.0	4.961568789610366	66.60225815877675	0.0	127.0	127	1.413193724846807	1		29096.227272727283	29326.0	19482.0	40496.0	1.920351E7	3751.879445647527	-0.9810907159871873	-804.7331313519435	0.005117878264340944	0.0056208585863243305	1.5608036055807932	1.2925577464977798	-0.8593617911380798	1.207531044403883	6.274126537160919	9.451403988680974	0.8826133324602207	0.9727339719970527
ID570514	570514	7	1.0	5.656700583216476	63.962230768804	0.0	103.0	103	1.43813280166446	1		29245.177159590028	29151.0	19885.0	39988.0	1.9974456E7	3354.1749223791885	-0.9810170786332434	-901.1810773167753	0.022797437737785944	0.00987182740094201	1.4868795051644874	1.4368913763227018	-0.5149355321175634	1.034789079860522	6.497523466893154	10.265549787806304	0.7748065677304549	0.9552760307477293
ID580754	580754	7	1.0	7.040299683985555	63.53928598221595	0.0	172.0	172	1.3406732836719588	1		29553.26262626266	29735.0	17321.0	38242.0	1.7554638E7	3863.1956140605025	-0.9811060236140553	-794.47695325285	0.015184033079751608	-0.005300343155018495	1.4117259735196543	1.2980819738388971	2.306644036630195	1.0875476294803408	5.646713883444824	8.878114126810395	0.9002522174471034	0.9729729729729728
ID557737	557737	7	1.0	4.451658511298805	69.04354384066522	0.0	12.0	12	1.398665933537525	1		28854.374034003078	29115.0	18489.0	39077.0	1.866878E7	3515.1715576478255	-0.9810075444266491	-847.9814567186755	0.00641265619154695	-0.01790409667421036	1.534828820718383	1.3031260056631688	-0.6747415998522394	1.1778053803302768	6.145792130718986	9.778454593828673	0.8076947948901161	0.9584877687175688
ID594088	594088	7	1.0	6.361577862626636	62.102849274265736	0.0	263.0	263	1.347427347998059	1		29471.99335548172	29699.0	18380.0	38569.0	1.774214E7	3519.734016093966	-0.9810719062791556	-868.0077899449486	-0.0086567428180784	-0.0036283634563162655	1.405113157645277	1.3128050613119906	-0.606373677541675	1.0703136353245282	5.70375139741901	9.199012122303115	0.8470090875124271	0.9654062751407886
ID591531	591531	7	1.0	6.100936825617755	61.75070251441575	0.0	246.0	246	1.2894769428881674	1		29327.00545454544	29664.0	17589.0	37524.0	1.6129853E7	3770.494038108159	-0.9811516194261785	-809.7697330816181	0.017014749872723327	-0.003975910980835176	1.3302354375891947	1.2722835804962802	-0.833705364910319	1.0455494812487554	5.223685654802909	9.801914539282276	0.6832270859117747	0.9337298215802883
ID568484	568484	7	1.0	4.824768591034145	64.92897595379941	0.0	89.0	89	1.3752122783611582	1		29077.735576923085	29306.0	19206.0	38579.0	1.8144507E7	3611.7567503957407	-0.9810780870298151	-834.8541692195403	-0.0026775741718869633	7.397437628895705E-4	1.4038974092964616	1.3645079404623168	-0.9666689011665831	1.0288671598501646	5.9414077056447825	9.247166654463054	0.873135909560749	0.968241673121611
ID586919	586919	7	1.0	7.710106322394975	60.44308698276648	0.0	215.0	215	1.4428591957149761	1		29693.986937590704	29753.0	16337.0	44977.0	2.0459157E7	4552.9432240346	-0.9809960970439051	-673.334317790048	-0.011215858878283434	0.006358114484287065	1.5097535587240254	1.389438188438007	-1.2546913042272048	1.0865928195202954	6.540301602373798	9.992328189064427	0.8231410506804699	0.9629111266620013
ID560312	560312	7	1.0	5.285592444360091	67.74752783032231	0.0	31.0	31	1.3916169810722403	1		29112.70109546166	29382.0	17886.0	40490.0	1.8603016E7	4128.177828252546	-0.9809564148309283	-726.5325881677775	0.013113167435971655	-0.002466530737222256	1.4671314637237411	1.3632364481946284	2.877044558025456	1.0762120288572858	6.084001490580262	9.335626138944829	0.8772275713909042	0.9733840304182503
ID597689	597689	7	1.0	5.5847490968301825	61.23872575571225	0.0	287.0	287	1.5436719539136765	1		29363.451776649745	29451.0	18701.0	42996.0	2.31384E7	3909.0212801545063	-0.9812317877837802	-785.4486031607561	0.1494632527928709	0.019859357776077113	2.0561545435987187	1.3028928828902842	0.00784186108806525	1.5781455026735811	7.486173709112443	14.266630015856185	0.46219683485861973	0.8106021616057644
ID581306	581306	7	1.0	7.218415563838615	63.27900924199133	0.0	176.0	176	1.4249216746937932	1		29592.014880952356	29696.0	16903.0	42682.0	1.9885834E7	4228.417453108362	-0.9809583490006495	-721.0620558195341	0.011482123561598423	-0.003916780856016013	1.5139929172867108	1.3722981659304663	-1.0563078479840826	1.103253618545916	6.378695312780262	10.26785757651146	0.7602948521320707	0.9464033850493655
ID584890	584890	7	1.0	8.918804855994468	61.206493672910675	0.0	201.0	201	1.4035252392010593	1		29647.05701078582	29409.0	22199.0	45600.0	1.924094E7	3893.201534285063	-0.9809759454641348	-785.344079808288	-1.631855650902913E-4	-8.643983599812665E-4	1.4732205711008357	1.3477963480476882	0.2694623906685666	1.0930587349007341	6.188570266199615	10.549456441296972	0.6987792879153462	0.9400722021660651
ID582333	582333	7	1.0	7.170680226234428	63.23902948591177	0.0	183.0	183	1.345179761198966	1		29563.021775544395	29769.0	17051.0	39789.0	1.7649124E7	4084.105857125842	-0.9810380767801049	-749.0060211265629	0.01796076729924222	0.018076964002526737	1.4191192263885812	1.3212198103439685	-0.3898940028067351	1.0740977506378182	5.684738892760953	9.15356945971807	0.8525884067712417	0.966855295068715
ID565439	565439	7	1.0	6.770719955919231	69.8644852150261	0.0	68.0	68	1.4174696611687838	1		28938.666163141996	29052.0	17306.0	41441.0	1.9157397E7	4248.90111898878	-0.9810577313126579	-705.495833507612	0.0026383338844144766	-0.0044530721794454825	1.5155752996534437	1.3383194830740484	-0.7239925186440361	1.1324465636353498	6.312151546477046	9.946367274669417	0.8017856842270702	0.9547088425593102
ID599230	599230	7	1.0	4.447956706012142	63.84831153389836	0.0	297.0	297	1.3839856514178182	1		29227.445324881097	29414.0	16997.0	39223.0	1.8442518E7	3878.781420052639	-0.9810738303093427	-781.2040883474118	-0.011210947511516408	-0.029241736040270517	1.4814079329802172	1.3401812530734964	1.8310468788578649	1.105378790803736	6.017457724277057	9.546283150930265	0.8297634261104867	0.960546282245827
ID576688	576688	7	1.0	4.0617126187719315	66.98213888713029	0.0	144.0	144	1.4131937248468072	1		29113.452887537987	29208.0	17991.0	39836.0	1.9156652E7	4027.8254397716537	-0.9810212157771062	-747.245111993196	0.011306461635822386	-0.002086624064182723	1.545641829022244	1.310384258652947	-0.9256391558364857	1.1795332695854708	6.274126537160921	9.63273589660323	0.8496965028619263	0.9727339719970527
ID562354	562354	7	0.9804860949516296	7.568133280037378	67.8000524231524	0.0	46.0	46	1.2929921069097348	1		29415.980144404337	29118.0	23341.0	40447.0	1.6296453E7	3276.1691619242674	-0.9809445045400723	-924.4239625056686	0.014425356043913443	0.024284312306844483	1.3931170070576522	1.217905693885113	-0.7983726340511077	1.1438627917188038	5.25220441178999	11.171569022182675	0.5288385892020101	0.8612626656274348
ID575154	575154	7	1.0	5.528320036975303	66.9607094221991	0.0	134.0	134	1.4089048113903362	1		29262.631659056344	29346.0	16712.0	40540.0	1.9225549E7	4013.2578736557157	-0.9809518287193781	-751.0013254823156	0.01288581973978461	-0.022398867125711878	1.5890482969671247	1.3175129302059474	2.4034020116419406	1.2060969274272946	6.236101527844791	9.540025260920423	0.8610413176324343	0.9747399702823182
ID595123	595123	7	1.0	6.152009180587402	61.72631374124859	0.0	270.0	270	1.3230657107830963	1		29358.321180555562	29558.0	17058.0	38731.0	1.6910393E7	3956.7450315239826	-0.9811439692349853	-772.156991222436	5.660092898729321E-4	-0.022269908360467043	1.3875472253813363	1.3034059870149823	2.044147931497972	1.064554896329003	5.499366972344828	9.956846726792985	0.6970740597094336	0.9308125502815768
ID558260	558260	7	1.0	6.462218596121361	69.2386362939901	0.0	16.0	16	1.3965008146952942	1		28966.051162790696	29131.0	17869.0	41944.0	1.8683103E7	4023.3175159729612	-0.9810673314310722	-746.1428182714627	0.004228548691043218	-1.1897452551187169E-4	1.4755953131442041	1.3504899816753657	-0.5603801931648859	1.0926369933626887	6.126779626060925	9.326275782178126	0.8851678188283268	0.9720965309200609
ID567476	567476	7	1.0	4.488193441177515	64.70608021084004	0.0	82.0	82	1.3763120084676215	1		29100.110932475873	29402.0	18211.0	39268.0	1.8100269E7	3703.107345002052	-0.981144427312572	-817.8083731392815	0.004269516235218677	0.018051644304267745	1.4265440736384352	1.344728876872852	-0.72244398959209	1.0608414068982017	5.95091395797382	9.334249159732165	0.8582913908394589	0.9638183217859895
ID577718	577718	7	1.0	4.865786137254305	64.30354180287077	0.0	151.0	151	1.3685953404764901	1		29192.703883495145	29468.0	19556.0	38519.0	1.8041091E7	3548.5764801324995	-0.9811883074128108	-858.1725900047379	-0.009857165111122546	-0.0012624634721850178	1.4131433363867039	1.362889820727287	-0.24264922502293634	1.0368727646909857	5.884370191670602	9.021936004385363	0.9084695316835047	0.9794303797468354
ID583350	583350	7	1.0	8.694742508558376	63.89737761909581	0.0	190.0	190	1.4259830690120594	1		29443.264880952356	29661.0	18855.0	39314.0	1.9785874E7	3655.0176973423145	-0.9810924151509489	-835.988566425512	4.847635679027257E-4	-0.0033085426679832393	1.5117788201591773	1.3633637413910569	-0.5418338670623197	1.1088594879431741	6.388201565109291	10.10235515239831	0.7865805628666873	0.9627507163323783
ID590007	590007	7	0.9753344058990479	6.823165187689586	63.39080637648476	0.0	236.0	236	1.2782818203822564	1		29619.059149722732	29327.0	23907.0	41703.0	1.6023911E7	3374.850368180187	-0.9808804452033615	-900.5027297972871	-0.026608227834846242	-0.013158726474305956	1.3485577804762008	1.1827697040063698	2.0713991372266176	1.1401693634088366	5.133376257677113	10.947852683249405	0.538214101115679	0.9052808046940484
ID588983	588983	7	1.0	7.303095591598927	60.12160963762459	0.0	229.0	229	1.4131937248468063	1		29609.573373676223	29786.0	18357.0	40495.0	1.9571928E7	4188.717018750341	-0.9811055559286489	-734.1127064565198	-0.0078697306634067	0.005913430858287394	1.4443759530620683	1.3966488542861495	-0.7219168352301452	1.034172582914775	6.274126537160911	9.773371317620654	0.8254187673039907	0.9628008752735226
ID592584	592584	7	1.0	6.002578616935791	61.67052936149321	0.0	253.0	253	1.3937896865030956	1		29451.816485225492	29584.0	17808.0	41704.0	1.8937518E7	4122.1902516675245	-0.9810497435940605	-739.7585400306348	0.011341240578388048	0.007802510747194604	1.4540958146746046	1.367862500360363	-0.7403468225715942	1.0630423849557418	6.1030139952383395	9.671060124928733	0.8199852933735788	0.9582089552238812
ID556236	556236	7	1.0	4.883412056551309	66.42336751186258	0.0	1.0	1	1.3741116681181367	1		29130.85530546625	29252.0	21731.0	39861.0	1.8119392E7	3285.123923568252	-0.9810649183487452	-918.8868547710349	0.011076671964161454	0.003252861017418173	1.4595160775514402	1.3202506644186063	-0.6437589430170649	1.1054840697195647	5.931901453315779	9.292212960286264	0.8633074377851276	0.9681923972071373
ID570061	570061	7	1.0	5.1330163053621405	64.5255132674116	0.0	100.0	100	1.3541477255877254	1		29116.641447368416	29399.0	16562.0	38243.0	1.7702918E7	3732.00414329807	-0.9809994250963809	-805.6217228624022	3.143402440377482E-4	0.0016753340972363807	1.4002833431721597	1.3357428348584413	1.194024153716698	1.0483180643978962	5.760788911393189	8.908749036804888	0.912133436781322	0.9734939759036143
ID585922	585922	7	1.0	8.04574368633341	60.51301471211342	0.0	208.0	208	1.439709990369103	1		29728.24122807022	29878.0	16467.0	42638.0	2.0334117E7	4450.48031842751	-0.9809663756317495	-688.5333084481542	-0.003998247784804112	0.006735079951763813	1.4866926896452055	1.4336354879441897	2.173394966511819	1.0370088506787027	6.511782845386706	10.389375896956185	0.7581076059884361	0.939643347050755
ID562883	562883	7	1.0	6.603684870744927	68.95928972106248	0.0	50.0	50	1.4169358747965632	1		29128.393072289153	29204.0	16177.0	42493.0	1.9341253E7	4135.317162419117	-0.9810401465562422	-728.9361732625479	0.007464729085827047	0.012165923486352039	1.5672237488699339	1.3208919488081727	-0.5522986391896473	1.186488985934106	6.307398420312527	10.522455507273904	0.7158564343298914	0.9418026969481909
ID578756	578756	7	1.0	6.929669966531611	63.488657158165346	0.0	158.0	158	1.3981249681591248	1		29564.778294573665	29614.0	17120.0	40426.0	1.9069282E7	4016.8041639409794	-0.9809198747032359	-756.7915518391053	0.009859190244953752	-0.0034834793686612723	1.5156457590967514	1.3089439046145985	-0.9250027240559309	1.1579149830282556	6.141039004554473	9.997832102194067	0.7720404255493879	0.9535055350553511
ID579782	579782	7	1.0	7.006875269275257	63.52741470953472	0.0	165.0	165	1.2669877814719979	1		29361.777777777796	29715.0	17845.0	36932.0	1.5591104E7	3867.8100531344476	-0.9811358218105266	-789.6569234230018	0.0024216923581903264	0.004634238926479527	1.3273552336842334	1.2374686210774255	1.3756985283256538	1.0726374883983292	5.0430668605513125	8.488060553049586	0.8796049239058772	0.9698354661791588
ID587480	587480	7	1.0	6.218463906278884	61.227210659374784	0.0	219.0	219	1.4433833952584147	1		29516.653120464434	29631.0	18502.0	44049.0	2.0336974E7	4479.52446508318	-0.9811272610645843	-685.1025829145577	3.9053395078662964E-4	-0.0059992340622072775	1.4799142529267153	1.417764602718229	-0.8339251649358421	1.0438363675389617	6.5450547285383065	10.233754957069742	0.7853316832510425	0.9542619542619544
ID588505	588505	7	1.0	7.075323088949304	60.537396304719856	0.0	226.0	226	1.42916252238845	1		29624.752225519307	29713.0	16922.0	40272.0	1.9967083E7	4309.655161739505	-0.9810476325721056	-711.6538900882371	0.013260329580042751	-0.007161137962319613	1.4859104975128148	1.4049592289058583	-0.3261828397371136	1.0576182332849609	6.416720322096387	10.525153578012432	0.7278905674589231	0.9303928325292903
ID572625	572625	7	1.0	4.943870853878648	66.66503434955445	0.0	117.0	117	1.3965008146952944	1		28974.724458204342	29240.0	19320.0	40975.0	1.8717672E7	3775.391100425001	-0.9810117719888412	-793.0072235205791	0.00733966714359538	0.015763860727998964	1.5183305341344142	1.3042866603259937	-0.8681567761333137	1.164107998892607	6.126779626060927	9.45222136006237	0.8617362371857047	0.9576523031203564
ID560852	560852	7	1.0	6.468836098839118	66.60959555521879	0.0	35.0	35	1.473981235147152	1		29179.390277777762	29024.0	20240.0	42571.0	2.1009161E7	3570.717805789764	-0.9809324841547453	-840.8057634318411	0.002867144592344466	0.004713107526814989	1.5064229344623943	1.4495996022037043	0.32247567267741	1.0391993293681276	6.8254891722447555	10.195733395987727	0.8251002231015994	0.9676549865229115
ID571604	571604	7	1.0	5.041489370542171	66.69935801281802	0.0	110.0	110	1.3845321413310883	1		28954.752380952392	29174.0	18956.0	39401.0	1.8241494E7	3818.9399018004297	-0.9810356415721393	-784.4290304126747	0.0051497626035014185	-0.01384319571361199	1.4979262930021258	1.3170109068092197	2.6312496186228733	1.13736817611573	6.02221085044158	9.169468540452293	0.9000724969426294	0.978378378378378
ID596183	596183	7	1.0	5.533428472876041	61.83839849135275	0.0	277.0	277	1.395959010285107	1		29415.2	29553.0	17751.0	38794.0	1.8972804E7	3978.7818934820457	-0.9809552821158882	-761.5989466604108	0.0046943576245674565	-0.007776056262607317	1.5287739352916891	1.3003139740424001	-1.0570435407480785	1.1756959978973813	6.122026499896405	9.548871780042113	0.8437250543227405	0.961911874533234
ID573655	573655	7	1.0	4.961426915223287	66.660727262611	0.0	124.0	124	1.3817975304423684	1		29033.297468354427	29229.0	19206.0	39544.0	1.8349044E7	3752.896010556042	-0.9810858703795284	-802.565503971899	1.1907653544746467E-4	2.922601723258243E-4	1.5154593171551178	1.2805863906109298	-0.6165292490433016	1.1834104502954597	5.998445219619002	9.111078505159437	0.9080483708982366	0.9775367931835788
ID576233	576233	7	1.0	4.588429951395649	66.83988032528981	0.0	141.0	141	1.407830541458009	1		29207.77522935782	29210.0	16553.0	42224.0	1.9101885E7	3816.8913696028503	-0.98098850322167	-789.7075333113933	-0.007308925277312691	-0.010088604201683383	1.5820009590928872	1.2776793963313273	2.3163118110868535	1.2381830399984342	6.226595275515761	10.0655298918496	0.7723021004145929	0.9383954154727798
ID574698	574698	7	1.0	4.720381771547562	66.29187745083213	0.0	131.0	131	1.4724407561666415	1		29198.83169705466	29151.0	17498.0	41137.0	2.0818767E7	3650.367169427529	-0.9809957755835733	-825.8019567102647	0.0036412251014229864	2.263055992855784E-4	1.5369710430789196	1.4304078131675038	-1.0297628800928766	1.0744984954154029	6.811229793751208	9.737498813834794	0.9026940107800012	0.9728445349626612
ID564459	564459	7	1.0	6.692206233807973	69.9305639008886	0.0	61.0	61	1.3785088366949128	1		28911.647058823528	29152.0	15841.0	38441.0	1.8185426E7	3979.090889682617	-0.9810622821060951	-752.8143800416125	-0.00287638980646817	-0.00101255525836319	1.4330896604803014	1.3417161027524727	-0.8916471236299808	1.0681020057375623	5.969926462631905	9.207112962706116	0.8849768341490967	0.967642526964561
ID568043	568043	7	1.0	5.162553823902201	65.30585906379753	0.0	86.0	86	1.3597226677520866	1		29129.104746317505	29396.0	16077.0	37902.0	1.7797883E7	3830.272522790812	-0.9811151464940273	-790.1941643578946	0.008170365422660161	0.015256073675114336	1.4053141648351357	1.3552572773242546	-0.008293141593339985	1.0369353393989595	5.8083201730383465	9.103101483677655	0.880808796665291	0.9675376088677742
ID558828	558828	7	1.0	6.153815663362461	70.32337309140283	0.0	20.0	20	1.3867159473275785	1		28792.018927444795	29035.0	18218.0	39913.0	1.825414E7	3658.0071642279827	-0.9810956402704284	-816.971555694487	4.688606708291812E-4	-0.0043644752163395995	1.5253342617309855	1.2934242902300896	2.4633676861967304	1.1792992239689892	6.041223355099636	9.275926822394482	0.8823078211903834	0.9680121858339681
ID593645	593645	7	1.0	6.12043233543072	61.610019269307585	0.0	260.0	260	1.3321825504881406	1		29449.746166950594	29699.0	17059.0	38202.0	1.7287001E7	3766.1881592876475	-0.9811640844849173	-814.6375911001151	-0.008668744347636634	-0.0012443682972472095	1.3369313842192954	1.3339910555346164	1.3217634875055848	1.0022041592201685	5.5754169909770805	9.336124439821308	0.8038110179413173	0.9622641509433963
ID569071	569071	7	1.0	4.597124230087794	64.60887481368447	0.0	93.0	93	1.3580525881030965	1		29087.491776315783	29338.0	17851.0	38595.0	1.7685195E7	3839.692765106347	-0.9810768985506737	-785.5078427070323	0.0019116833089575947	0.0023086119552868756	1.4026982946953404	1.3611458018021285	-0.15278819091172693	1.0305275840679207	5.794060794544798	8.777318334361906	0.9450813927738401	0.9878444084278766
ID597230	597230	7	1.0	5.332890594970105	61.19544663638452	0.0	284.0	284	1.4407604903194313	1		29418.011611030463	29442.0	18660.0	43652.0	2.026901E7	4193.910813626785	-0.9810527339558771	-726.3901044817346	2.6532776550654557E-4	-0.0159062121966732	1.5361810346577738	1.3756889071935845	2.3993848623097813	1.1166630963039417	6.521289097715727	9.811607347280152	0.8512615117629062	0.9655172413793097
ID563426	563426	7	1.0	6.66779521108637	68.9416421925301	0.0	54.0	54	1.4180032466050243	1		29148.89307228916	29274.0	16427.0	42058.0	1.9354865E7	4118.632255033131	-0.9810077781566278	-731.1318826297934	-2.76264218557605E-4	-0.004747964523476222	1.558201308424109	1.2955195554616536	-0.6736152893638253	1.2027617042560579	6.316904672641556	9.89472449672061	0.8107869953494279	0.9547413793103453
ID571129	571129	7	1.0	5.03078223682419	66.68919888088928	0.0	107.0	107	1.3834389456285958	1		28915.611727416785	29068.0	18843.0	39675.0	1.8245751E7	3760.3525370599737	-0.9811615513842707	-800.9938914930275	0.009241331923851214	-0.0043310907194490595	1.5007485643165255	1.3023633192163062	-0.46549920952976753	1.1523271134660005	6.01270459811255	9.210355976307827	0.8906906637210564	0.9678653404743688
ID581881	581881	7	1.0	7.091690474319562	63.18848658200274	0.0	180.0	180	1.3569380597347234	1		29589.21157024794	29792.0	17938.0	38419.0	1.7901473E7	3820.376608658513	-0.9810373543827042	-801.3898300523366	0.023319510363293633	0.0014175925278458624	1.4925279913192457	1.28141713216963	-0.768130362353605	1.164747960558459	5.784554542215785	9.052619823477453	0.8870155234865938	0.9620553359683792
ID592120	592120	7	1.0	5.95242861378787	61.61801235589864	0.0	250.0	250	1.4302207694956068	1		29487.37168141596	29540.0	18013.0	41902.0	1.9992438E7	4043.0641085717534	-0.9811027695370365	-757.3066562415833	0.008087612488373239	-0.0035980875172385947	1.499325805793546	1.3864209692416645	1.9885528462097668	1.0814361864518232	6.426226574425417	9.766872768443935	0.8465543335486946	0.9568294409058741
ID591099	591099	7	1.0	6.663926254927468	62.35243600074657	0.0	243.0	243	1.1373595853641978	1		30074.40566037734	29500.0	23171.0	41543.0	1.2751548E7	3879.8596542536784	-0.9807054015862622	-787.9775718878109	0.003054840982531506	-0.008663573981560525	1.325873283282345	0.9868733368299991	1.5492842910608342	1.3435090743674056	4.063922870661042	9.112878913638113	0.6149561109456354	0.8715596330275222
ID594683	594683	7	1.0	6.112156998739233	61.813476322150755	0.0	267.0	267	1.2543865952655924	1		29242.06717850288	29663.0	17773.0	35990.0	1.5235117E7	3731.9251493670613	-0.9812897900072339	-821.9090452258105	0.008626092998553441	-0.005255566649973113	1.3322654853551321	1.2053241799563004	1.482468486613449	1.1053171482907065	4.943251211096476	8.45741809942879	0.8684542479284704	0.9638554216867469
ID556788	556788	7	1.0	5.011289231769142	68.41557342155842	0.0	5.0	5	1.3641662177265659	1		28943.504065040663	29194.0	17734.0	38854.0	1.7800255E7	3532.4613614213254	-0.9810405172776754	-847.9380883751332	-0.0029205754661409027	0.009024273310831634	1.4169698978594942	1.3381837809831723	-0.3001363512802498	1.0588754085918133	5.8463451823544705	9.087435526715574	0.8896345323442699	0.968503937007874
ID580342	580342	7	1.0	6.952687245975461	63.37644521096086	0.0	169.0	169	1.3401089084486038	1		29589.205084745776	29825.0	17046.0	39568.0	1.7457631E7	3937.9382521483253	-0.9810361309587815	-777.4141597291156	-0.005038641183901822	0.004584981425355816	1.4802000997685547	1.2570323961456376	-0.8466014463187688	1.1775353636924575	5.641960757280308	8.794677922548495	0.9166426201103804	0.9834299917149961
ID582902	582902	7	1.0	7.1766679097095025	63.41910274700606	0.0	187.0	187	1.316186639678678	1		29443.69808027924	29692.0	16899.0	38420.0	1.6871239E7	3960.151630292569	-0.9810813269055559	-771.125160061583	0.011409661741732446	0.005975003699569796	1.3510417903285563	1.3081681079576293	-0.2881985493883198	1.032773832437991	5.442329458370644	8.799062955029754	0.8833276864204107	0.9670608108108106
ID561399	561399	7	0.9741127490997314	7.8641233037806755	66.28083258748748	0.0	39.0	39	0.9614691189005661	1		30653.232026143793	29369.0	24534.0	42691.0	9379889.0	4486.12491239309	-0.9798431988693083	-664.308604533225	0.0030965347425464754	-0.0030407987708869428	0.9921407927527609	0.9579861242256017	-1.4220836693572079	1.0356525712256726	2.9041600865191897	6.43620329842108	0.8809898588785945	0.9637223974763414
ID567048	567048	7	1.0	4.908147227545616	65.81427925602088	0.0	79.0	79	1.3224938215362436	1		29107.899827288413	29141.0	20518.0	38266.0	1.6853474E7	3143.0285793876787	-0.9810984327943717	-961.4070543682348	0.006062021644135048	-0.0010178482775452479	1.3636145530672332	1.247163033936203	-0.3256439144834571	1.0933731324312064	5.49461384618032	11.559231728748824	0.516760250321307	0.9066666666666668
ID557326	557326	7	1.0	5.012370692755546	68.92071119869244	0.0	9.0	9	1.3861703183679048	1		28917.774447949527	29159.0	17353.0	37389.0	1.8333869E7	3644.4954512779354	-0.9810436855160268	-821.2812178722305	-0.016716138964192336	0.010519511095662057	1.4707167356150233	1.335151252453584	-0.7093158614810222	1.1015356746378457	6.03647022893512	9.568151624846518	0.8285845466893541	0.956325301204819
ID598784	598784	7	1.0	4.22814168994124	64.08313189888949	0.0	294.0	294	1.409978262830929	1		29212.21884498478	29370.0	18047.0	41966.0	1.922164E7	4193.94722921865	-0.9810936813763942	-722.8947747832622	0.004056058593420578	-0.0011799157722856256	1.4467373229985319	1.389114886923121	-0.9988275577366572	1.0414814041789187	6.245607780173813	9.75555283017927	0.8246711490049308	0.957725947521866
ID586498	586498	7	1.0	8.109238615287271	60.42834479932202	0.0	212.0	212	1.4201355835187588	1		29703.308845577212	29872.0	16566.0	41847.0	1.9812107E7	4471.964528292798	-0.9810138855687355	-686.3972533449115	0.005803998922728143	-0.005487933987355765	1.4913324988860148	1.3915203361325843	-1.4101066332630168	1.071728856676889	6.335917177299617	9.613790388884265	0.8614499651614087	0.9576149425287356
ID559364	559364	7	1.0	6.249974903552949	69.37666271320046	0.0	24.0	24	1.4051412734026887	1		28962.68654434248	29131.0	16982.0	38310.0	1.8941597E7	3582.9677922382757	-0.9810672866360765	-837.7450495282959	-0.0018666351744665581	-0.008614152714030338	1.4453590739514226	1.3877814770113337	-0.9457081948512852	1.041488950453558	6.202829644693181	9.643510643589948	0.8381647450052143	0.9456521739130443
ID577286	577286	7	1.0	4.635927867604429	66.18290684627846	0.0	148.0	148	1.428103491103789	1		29161.459940652825	29149.0	21616.0	41358.0	1.9654824E7	3073.054400481479	-0.9810356048873785	-981.7813649694177	-0.003611077000501034	0.005726053116157794	1.5452980227815762	1.349623325184887	-0.8695426675641156	1.144984673831036	6.407214069767357	10.61274512231209	0.7148643340820627	0.9433170048985307
ID566042	566042	7	1.0	5.912919379861658	70.45591057993424	0.0	72.0	72	1.379057496950147	1		28847.8821656051	28977.0	17415.0	38178.0	1.811647E7	3960.1297320750555	-0.9809977721564354	-752.1388428423143	-0.0052323255785556326	-0.002604639740181335	1.5058754426252992	1.2775710296643226	-0.6447117390497605	1.1787019333249618	5.974679588796416	9.27374191811527	0.8730004601605211	0.9714064914992275
ID580891	580891	7	1.0	7.081239950421295	63.084873084519806	0.0	173.0	173	1.441810224877872	1		29611.002919708033	29706.0	17513.0	43542.0	2.0283537E7	4428.943144826813	-0.9810319867934186	-691.5830364791619	0.016304625146654005	8.991209015953242E-4	1.496102985181814	1.424741445851136	1.8364081890889343	1.0500873611408468	6.530795350044768	10.285719783402872	0.7757228096418912	0.9391660970608335
ID574237	574237	7	1.0	4.930050603931224	66.61165815992841	0.0	128.0	128	1.4024468485391908	1		29081.2449922958	29340.0	19518.0	40457.0	1.8873728E7	3802.4721669353817	-0.9811532272065876	-796.3001336953449	-0.011303865618901022	0.00566989911902397	1.5494078611902964	1.2953156582373244	-0.8971184295180796	1.1961623804492123	6.179064013870602	9.414509963030422	0.8760665929952517	0.971599402092676
ID588062	588062	7	1.0	6.470727326960131	61.38639470394883	0.0	223.0	223	1.4475701579181794	1		29512.1537356322	29565.0	16209.0	43256.0	2.0540459E7	4470.8524380809	-0.9809367805824749	-679.3371053799713	-0.009205240883591098	0.008690406818506346	1.516332113526309	1.3841997586658503	2.629110233103955	1.095457576865794	6.583079737854433	10.60792050093455	0.7351542408818402	0.9545141281874565
ID579345	579345	7	1.0	7.097940925632459	63.51166676173484	0.0	162.0	162	1.3735610322843186	1		29516.52875399362	29771.0	18243.0	38532.0	1.8477347E7	3757.5900174409508	-0.981039410018171	-812.8688685074499	-0.004902813684826236	-0.008638550283935103	1.4299331763978025	1.34103179842505	-0.4947910281954076	1.0662932661829205	5.927148327151259	9.455325225287208	0.8331107085252886	0.9555555555555559
ID565011	565011	7	1.0	6.8054192924452295	69.87781590770284	0.0	65.0	65	1.452786643860588	1		28941.70487106016	28925.0	17352.0	42997.0	2.020131E7	4201.101455489534	-0.9811174186506315	-715.8970260035405	-3.421743264698229E-4	-3.0286004447977084E-4	1.5854489565514178	1.338613239272329	-0.583009091680754	1.184396590469454	6.630610999499608	9.72693837900412	0.8806657055378568	0.9762071378586425
ID595730	595730	7	1.0	6.68705373887211	61.4151099158893	0.0	274.0	274	1.3658288218996333	1		29484.74313408724	29668.0	16480.0	44417.0	1.8251056E7	4036.35233654375	-0.9809381768831777	-751.8227738150672	-0.002221960644727886	0.00418607244237404	1.487698979264668	1.2760354715235083	-1.084737373954105	1.1658758807766108	5.860604560848027	9.530054454690564	0.8108892039862983	0.9739336492890992
ID584470	584470	7	0.9822456240653992	8.70111773255368	61.89166424839638	0.0	198.0	198	1.0652348503185467	1		30479.233421750665	29422.0	24519.0	46120.0	1.1490671E7	4809.379003311866	-0.9803439831222037	-632.1614433100424	0.003911084699071961	0.0186782814216639	1.2861210078688559	0.9317226192906826	1.8651848015558756	1.3803689866926014	3.5648446233868825	10.463796459790117	0.4091399644451463	0.8214676889375682
ID585494	585494	7	1.0	8.515729800061228	60.78473698979668	0.0	205.0	205	1.3867159473275776	1		29657.94053208138	29714.0	19049.0	41350.0	1.8951424E7	3883.248020770163	-0.9809150233934348	-785.0830667660972	-0.019333927844370512	-0.026237986091411012	1.530090594089811	1.3092137913344464	2.185712646902547	1.1687094989506877	6.04122335509963	10.211303494840761	0.7280687457222963	0.9366249078850403
ID557864	557864	7	1.0	4.415963591270008	68.90422424265428	0.0	13.0	13	1.3872613616838996	1		28874.237795275607	29081.0	18239.0	39826.0	1.8335141E7	3540.818945687599	-0.9810668710324105	-845.1095735322239	-0.008370917518453643	0.0012140553807141509	1.5088406806003583	1.3093049980237235	-0.6939250828194905	1.152398167636888	6.045976481264152	8.99674051431369	0.9386548493035313	0.9845201238390097
ID572203	572203	7	1.0	5.02259508623049	66.72888148375482	0.0	114.0	114	1.379057496950148	1		28969.220447284337	29180.0	19002.0	39235.0	1.8134732E7	3812.486539691024	-0.9811171118215842	-789.6068628014965	0.002480506928618669	0.0016164480329603256	1.4689870375030603	1.3297198852462397	-0.27448066404148763	1.1047342028964475	5.974679588796424	9.2810474353759	0.871626647585194	0.966923076923077
ID590634	590634	7	0.993618905544281	5.551236367049401	62.85230970322482	0.0	240.0	240	1.2592019166001767	1		29646.84380952379	28877.0	23711.0	47014.0	1.5564593E7	4530.449847318635	-0.9808578622598823	-670.6296870510531	0.018871154922203714	0.02646454726994768	1.3459537186345705	1.2139360885952153	1.795307189525932	1.1087517137678375	4.981276220412602	10.417059822906326	0.5768463810508104	0.8791946308724834
ID596778	596778	7	1.0	5.302886163622224	61.14310328442249	0.0	281.0	281	1.4507023004000261	1		29400.270893371733	29423.0	18905.0	43219.0	2.0403788E7	4172.714482398613	-0.9811182811815096	-732.2215400682866	0.0010581591399621882	0.007182234542712654	1.575796420806905	1.3556767679117439	-0.5773322190309614	1.162368831645783	6.611598494841525	10.557093702420746	0.7454655590709002	0.9469026548672563
ID564012	564012	7	1.0	6.719554462265959	68.96635132176654	0.0	58.0	58	1.412658322772335	1		29147.31722054376	29215.0	16407.0	42326.0	1.9295524E7	4141.026947217925	-0.9809862836985072	-726.3006820961546	-8.671328182255314E-4	0.001977716431421813	1.5580377901396854	1.3041771213494804	-0.6562790651302585	1.1946519875517567	6.269373410996397	10.216015582895299	0.7548678139123007	0.944842406876791
ID573228	573228	7	1.0	5.014819425390304	66.69019343013525	0.0	121.0	121	1.3630566882890547	1		29013.19412724309	29269.0	18222.0	38752.0	1.7785088E7	3910.3178840195446	-0.9811981247686663	-774.4065515140195	0.0014643471666200864	0.016473888938634183	1.4417042319695064	1.3121567360386126	-0.08975405591197158	1.0987286749919802	5.836838930025467	9.1468593967593	0.8766849809107554	0.9746031746031748
ID587053	587053	7	1.0	7.29008507116726	60.43888774409729	0.0	216.0	216	1.4454782924352372	1		29639.211901306226	29639.0	17536.0	44142.0	2.0421417E7	4579.2666521301935	-0.9810516752071251	-670.2267808315155	-6.901416759580475E-4	5.521131922807301E-4	1.5294622796537487	1.3930978932704428	-1.2359683368798562	1.0978857171789818	6.564067233196378	10.01147621496077	0.8229750044006349	0.9637124912770414
ID568622	568622	7	1.0	4.788320275905942	64.4420366514964	0.0	90.0	90	1.3423649856492383	1		29137.077310924382	29448.0	16684.0	39335.0	1.7336561E7	3807.4977556127487	-0.9810820104540697	-793.7187818670134	-4.6803961132882416E-4	5.294354194322604E-4	1.414030708612738	1.3162019007582746	-1.456618233293034	1.0743265967007822	5.660973261938355	8.669093228692754	0.9465719281769652	0.9908485856905159
ID559905	559905	7	1.0	5.455615341798318	68.48074304664044	0.0	28.0	28	1.3867159473275772	1		28951.97003154573	29190.0	17604.0	39803.0	1.8355549E7	3764.850750411777	-0.9810615549852635	-796.7320575989243	-0.012450847466777402	0.00900444425948348	1.447381199354365	1.3732743512969108	-0.10542687483008607	1.0539636147631157	6.041223355099625	9.269453963850708	0.8835404823061194	0.9784449576597376
ID561955	561955	7	1.0	8.926329218475308	65.47012429916002	0.0	43.0	43	1.4428591957149757	1		29378.01596516688	29243.0	18581.0	41724.0	2.0241453E7	3605.7457306989977	-0.9810374849764976	-843.0377540301752	-0.004589800247642062	-0.0013525807660096382	1.5216478099783814	1.3847795768892726	-1.0525177364159726	1.0988375589684574	6.540301602373794	10.134756315841907	0.8001677037183729	0.9568845618915147
ID598306	598306	7	1.0	4.536368202763906	64.11911079576744	0.0	291.0	291	1.2929921069097363	1		28932.4936708861	29354.0	17955.0	37123.0	1.5999669E7	3653.2458463920675	-0.9812872801413101	-830.6082045767698	0.0010813320054356478	-0.0029700464839599234	1.393418578455006	1.2145028652909722	1.1981378833007612	1.1473160074605249	5.252204411790002	9.071656201063835	0.8020072945454422	0.9476843910806177
ID569636	569636	7	1.0	4.902145188558037	65.6253048888577	0.0	97.0	97	1.368595340476491	1		29063.302588996765	29308.0	16413.0	38414.0	1.7961121E7	3654.5089630213874	-0.9811960521518515	-829.9514384030455	0.0011178023987748178	0.0023665884574025913	1.407520982214563	1.3522076033897312	-1.3595225479149684	1.0409059812163246	5.88437019167061	9.242738360393078	0.8655826287869473	0.9626749611197515
ID570660	570660	7	0.991049587726593	6.232224689827869	64.46867609782144	0.0	104.0	104	1.2164217086925322	1		29587.686475409842	29084.0	24080.0	41445.0	1.4438791E7	3595.8494305759223	-0.9806843620938875	-835.5254831897679	0.008134225312225104	-0.02264396074417504	1.3991841679926578	1.045901143577096	-1.4835329892259672	1.3377786003821501	4.648557388896486	12.029217839706687	0.40369491737895785	0.8423772609819128
ID591677	591677	7	1.0	6.067768849151291	61.535951131469076	0.0	247.0	247	1.276505194338997	1		29331.567717996262	29745.0	17437.0	36825.0	1.5809715E7	3891.9400434272543	-0.9812372033020696	-788.2710254188265	-0.0029908759162272608	-0.005387429325843948	1.3027763364262746	1.2766105169294384	0.9653894418751198	1.02049632143073	5.119116879183558	9.005541387449682	0.7932046590981922	0.9573333333333335
ID562493	562493	7	1.0	7.738117222717241	67.95997985338487	0.0	47.0	47	1.434973223768512	1		29208.58259587019	29017.0	21864.0	40876.0	1.9803419E7	3160.1548348644315	-0.9810350980121134	-956.2381338615043	0.02057219117549967	-0.016140585770582676	1.4620829041006451	1.4213898942430871	-0.0851283464373973	1.0286290271391212	6.469004709906035	10.399796884589012	0.7516187694073122	0.9438280166435498
ID594239	594239	7	1.0	5.9280931432529815	61.762894611767884	0.0	264.0	264	1.3839856514178175	1		29521.624413145553	29636.0	17522.0	39911.0	1.8864318E7	3987.2737651369193	-0.980991128362836	-764.1927847830657	-0.004452788144723934	-5.360110769685511E-4	1.5027947327213484	1.3157476861699235	-1.1615716991879377	1.142160270177567	6.017457724277053	9.477383204649906	0.8418719306795374	0.9583648750946251
ID593200	593200	7	1.0	5.897204575880414	61.79226375413828	0.0	257.0	257	1.2610029214537495	1		29400.806083650197	29711.0	17765.0	36976.0	1.5464824E7	3634.008466646459	-0.9812455227290422	-846.5956307141123	0.011063654273855719	-0.001710234560641859	1.2989517823837293	1.2365011082594366	1.8803004635970357	1.0505059588763341	4.995535598906149	9.314184437541645	0.7236061598118979	0.9494128274616076
ID560456	560456	7	1.0	4.88373214050493	67.70954582518239	0.0	32.0	32	1.3580525881030963	1		29035.854785478532	29347.0	17229.0	41120.0	1.7595728E7	4070.7312241830737	-0.9811831311010782	-743.8663222181068	0.018545530943767857	-8.474075214153841E-4	1.4247839871979735	1.3363440839853191	0.05638108231022678	1.066180487699623	5.794060794544796	8.90874279673939	0.9174028193636773	0.9791164658634529
ID577864	577864	7	1.0	5.522471890738673	63.70900030260827	0.0	152.0	152	1.4724407561666408	1		29364.828451882826	29356.0	21592.0	41914.0	2.1054582E7	3161.63368064455	-0.9810686892258642	-962.641642823163	-0.0041394686120352474	0.00395509958115225	1.571861500213453	1.4028956000891668	-1.392904333578347	1.1204408226196925	6.811229793751201	10.419987225506695	0.7883172383121613	0.9553333333333331
ID563019	563019	7	1.0	6.610437466450272	68.9371617431534	0.0	51.0	51	1.420668167667809	1		29159.968515742148	29262.0	16337.0	42165.0	1.9449699E7	4133.403187134745	-0.9810550515214722	-730.6497267153044	-0.005628799110148661	0.00896116685973016	1.6014679237117908	1.2860419970717396	-0.7614764344653994	1.2452687605523474	6.340670303464133	9.811193950533381	0.8277540486580678	0.9604031677465802
ID585037	585037	7	1.0	8.76310016438891	61.00970474641654	0.0	202.0	202	1.4423348056574181	1		29682.7724637681	29524.0	21575.0	43935.0	2.0481113E7	3496.5770949119656	-0.9809774047809746	-875.5492651915876	0.007521968594047226	0.027635574930026146	1.552134771676265	1.331373540918588	-1.000073300936031	1.1658146447805786	6.5355484762092795	10.90173620038389	0.6910358312059527	0.9463179628355127
ID586063	586063	7	1.0	8.079394590916301	60.42684147966893	0.0	209.0	209	1.4259830690120594	1		29672.595238095255	29802.0	16250.0	41953.0	1.9939984E7	4473.98829231799	-0.981039294546787	-686.3135859757455	0.012058193055667098	-0.009497942323816129	1.4871612354055617	1.4056494747787327	1.877968811766844	1.0579886821639228	6.388201565109291	9.70965170421391	0.8514931758518928	0.9627507163323783
ID567616	567616	7	1.0	4.928672414461942	64.48652127408434	0.0	83.0	83	1.3558226151896648	1		29168.75000000002	29553.0	16917.0	37781.0	1.77346E7	3715.6493712959377	-0.9810916405959007	-814.645786650788	0.0033456042528583296	0.008414840927900413	1.3982706718141258	1.344520671146935	-0.497713274054787	1.0399770727372601	5.775048289886736	8.8493818089918	0.9267009699211817	0.9798387096774194
ID576832	576832	7	1.0	4.080557393863857	66.90205322885969	0.0	145.0	145	1.4286331048772718	1		29108.25147928995	29209.0	17862.0	39710.0	1.9677178E7	3993.072899919544	-0.9811225268626129	-757.7365938390903	-0.00403989854810851	0.0028818679047127997	1.5502044925337461	1.3426155838071205	2.263289302755284	1.1546152981019233	6.411967195931873	9.652403461585179	0.864828956483423	0.9656406585540447
ID558403	558403	7	1.0	6.139574506887167	69.87001526405822	0.0	17.0	17	1.405141273402689	1		28856.59293394777	29027.0	17181.0	39104.0	1.8785642E7	3678.7444708398275	-0.9810670634299534	-812.9355994371547	-0.004478832986726447	0.0025136574372590904	1.4987550061512018	1.3378970692479089	2.642077444546878	1.1202319226199653	6.2028296446931845	9.491389746122184	0.8652470022977019	0.9695393759286781
ID583493	583493	7	1.0	8.16848003544886	63.78640021889677	0.0	191.0	191	1.3828920237073876	1		29461.92868462756	29664.0	18482.0	39288.0	1.8590477E7	3472.1217514382756	-0.9811548047644852	-883.5540419572494	0.010418475010642147	0.004535699673686385	1.4151353278852599	1.3669823619855577	-0.29336829621151894	1.0352257404621954	6.007951471948026	9.32167261325359	0.8688575676290804	0.9671002295332819
ID595271	595271	7	1.0	6.304649173072108	61.85189492398789	0.0	271.0	271	1.2681813641968656	1		29132.703007518758	29558.0	17525.0	36691.0	1.5498598E7	3653.585977561428	-0.9813436001878512	-838.8507548679868	-0.0039857244027889085	0.011926967387674828	1.3713146856940768	1.1921062860983185	1.4768342224595663	1.1503292128274023	5.052573112880344	8.232062393875708	0.9369257257080895	0.9870009285051072
ID589127	589127	7	1.0	7.270595515095645	60.02250551181407	0.0	230.0	230	1.4333908231139443	1		29601.551622418916	29689.0	18745.0	41388.0	2.0069852E7	4109.608208133983	-0.9810595112920486	-746.1879364176336	0.0055583042519438625	-0.006315643347143341	1.4905083961672827	1.4134900889965254	2.625586462251597	1.0544880418832188	6.454745331412512	9.533847628861057	0.8923856185751681	0.9720830350751611
ID570201	570201	7	1.0	5.083705280626945	64.4642937583766	0.0	101.0	101	1.354706252204829	1		29102.575657894733	29410.0	17525.0	38054.0	1.7694366E7	3788.1022974153257	-0.9810618984992685	-795.9754873089072	0.005437156741517098	0.002393334225479605	1.4058651528536912	1.3250218628954635	0.1443629325236994	1.061012797012698	5.765542037557705	9.15699953742854	0.8640594464155693	0.9611727416798735
ID599384	599384	7	1.0	4.584312080983688	63.80927598344067	0.0	298.0	298	1.353588968507785	1		29093.596694214895	29402.0	17250.0	38218.0	1.7601626E7	3763.1010183306585	-0.9812062039905415	-807.2857934120537	-8.580755310836493E-4	0.0034350999945431705	1.422145102254246	1.29634709693012	0.958716328186015	1.0970403726147326	5.756035785228688	10.406225818845313	0.6679544650103211	0.9351351351351351
ID560986	560986	7	0.995250940322876	6.922341273518739	66.65008795187003	0.0	36.0	36	1.3597226677520886	1		29350.30819672134	28978.0	22875.0	44251.0	1.7903688E7	3718.4628315105097	-0.9809202039211083	-811.5946356909762	-0.014514329365348433	-0.01205923459032552	1.361737226663359	1.327578124098289	0.1901252214370591	1.0257303897563628	5.808320173038364	12.184652499863233	0.49162517769141256	0.8861493836113127
ID590175	590175	7	1.0	6.695942849238552	63.20423555049047	0.0	237.0	237	1.2924069101805509	1		29298.967450271284	29638.0	20107.0	37345.0	1.6202329E7	3085.8494589005113	-0.9810994313515274	-985.7022066077153	-6.801940260936035E-4	0.006608931812100764	1.3492015885183488	1.236055826928056	0.6904188697959597	1.091537743785806	5.247451285625498	10.236805353089057	0.6292589315488843	0.9238493723849382
ID592734	592734	7	1.0	5.980000732550063	61.849439180329725	0.0	254.0	254	1.2663905682493417	1		29207.726930320146	29519.0	18305.0	37027.0	1.5509303E7	3517.9164409732102	-0.9811742105357963	-865.4364102103301	-1.7814253979898495E-4	0.003914080756180516	1.3107171612217077	1.2361590009912582	-1.4737106141167453	1.0603143771720809	5.038313734386796	8.457738238144568	0.8850882833817548	0.974264705882353
ID581456	581456	7	1.0	7.107795050823796	63.287489698341645	0.0	177.0	177	1.3344520283692727	1		29543.852040816335	29788.0	17849.0	38152.0	1.7371785E7	3852.6264804015964	-0.9810422366702098	-793.6715597116176	0.016360842425910408	0.006675894985550526	1.4429223423330266	1.265721037110162	-0.7795609868636175	1.1400002844445432	5.594429495635151	8.853818618909516	0.8968182297040236	0.967927631578947
ID556370	556370	7	1.0	5.4032328186066305	67.85752479819442	0.0	2.0	2	1.3965008146952915	1		29025.767080745336	29267.0	19154.0	39203.0	1.8692594E7	3337.344430717518	-0.9810237217953017	-899.2514390778615	0.013964122058115726	0.008645924239367565	1.4657228780254246	1.3819074441036734	-0.6107606090416061	1.0606519881482477	6.126779626060902	9.280156550519724	0.8939876481814556	0.9706325301204818
ID575314	575314	7	1.0	6.3471655005598535	67.19856690529413	0.0	135.0	135	1.4407604903194327	1		29238.061313868628	29364.0	16649.0	41610.0	2.0028072E7	4339.315592918838	-0.9809942285980011	-695.5658992961168	0.008140486732854951	1.0848610569773452E-4	1.5081401064131528	1.4057649622967512	2.0637092856706856	1.0728252210448752	6.521289097715739	10.133193600020999	0.7980877360777575	0.9514563106796118
ID579922	579922	7	1.0	6.974680785194169	63.4993849413037	0.0	166.0	166	1.3224938215362434	1		29450.48965517241	29703.0	17427.0	37845.0	1.7081284E7	3869.1267496333994	-0.9811424087967892	-792.0550908211395	0.002149630364753163	0.02179780261753722	1.3947722117761396	1.3069027835597922	-0.44804595892441906	1.067234861935947	5.494613846180318	9.265027366633284	0.8043658561749492	0.9569536423841064
ID582482	582482	7	1.0	7.118848866589529	63.305045357420546	0.0	184.0	184	1.2883030901706818	1		29448.739526411657	29830.0	17668.0	37453.0	1.6167358E7	3983.979427637638	-0.9811733280602206	-770.4630191892439	0.012135660639420558	0.021639158616208413	1.3389442914779357	1.2639848490489387	-0.7769359779640919	1.0593040672009628	5.214179402473885	9.744328735624066	0.6900681449016908	0.9296610169491527
ID597843	597843	7	1.0	5.785000708662576	61.417680807649646	0.0	288.0	288	1.4994229003146946	1		29834.841610738258	29484.0	18502.0	41944.0	2.2226957E7	4599.052670292701	-0.9806812841208827	-658.6201001280964	-0.015969509645489995	-0.010177150823808807	1.5495455346328642	1.48421850801086	0.013027888939747045	1.0440144266288358	7.063145480470531	11.187799237343281	0.7091182893232001	0.9224084419615143
ID578900	578900	7	1.0	6.874791599076092	63.369425521124626	0.0	159.0	159	1.4418102248778724	1		29533.845705967982	29608.0	18048.0	42755.0	2.0289752E7	4364.80421043151	-0.9810409875417514	-700.2557283895657	0.004956916222403027	-0.002840683869766508	1.52367907584203	1.3904403923088426	-0.9385724745802335	1.095824807931495	6.530795350044772	9.799193268224435	0.8546637662802345	0.9730878186968841
ID587616	587616	7	1.0	6.262405173553956	61.287657726237896	0.0	220.0	220	1.4412854531680852	1		29507.062499999996	29569.0	18491.0	43011.0	2.0300859E7	4524.499572529889	-0.9810154573490372	-674.0019172527759	-0.015975218509270854	0.009355999119496368	1.5066782025581822	1.4163067893326642	-1.1484327939226229	1.0638077949679952	6.526042223880244	9.975474896500419	0.8241240408348891	0.957461645746165
ID572771	572771	7	1.0	4.993658671191127	66.67001990416689	0.0	118.0	118	1.3905293552858693	1		28993.30265210607	29178.0	18992.0	39507.0	1.8584707E7	3744.8454981659233	-0.9810474775665617	-801.5244710219074	0.006711234220574966	-3.2393210848226514E-4	1.511148304488776	1.3107821568441396	-0.5685144252949987	1.1528599901962666	6.074495238251256	9.0266520722867	0.9368426496844909	0.9853508095605245
ID573795	573795	7	1.0	4.9537408564432415	66.62751791226083	0.0	125.0	125	1.3927037574823702	1		29058.51246105919	29327.0	19131.0	40094.0	1.8655565E7	3757.262716908338	-0.9811191160851008	-803.7689526594162	-0.006941093045789226	0.0019538195509934916	1.5148639312082914	1.2947850251909083	-0.780528031342127	1.1699733173736186	6.093507742909318	9.233081155581402	0.8982224914764949	0.975646879756469
ID571750	571750	7	1.0	5.053470885090849	66.69377186325755	0.0	111.0	111	1.3905293552858693	1		28980.148669796567	29169.0	18908.0	40316.0	1.8518315E7	3785.0807023105485	-0.9810525199400952	-792.8595472172108	-0.006699539056331173	-0.0011655866741308752	1.525914627308415	1.2834441068443874	2.637352859226139	1.1889217607303457	6.074495238251254	9.384488203736886	0.8667600271152178	0.9674489023467071
ID565607	565607	7	1.0	6.7702868620495575	69.88391829332059	0.0	69.0	69	1.4270436738957726	1		28941.50892857143	29043.0	17104.0	41796.0	1.9448694E7	4248.437477288543	-0.9810677282906335	-706.0219380966633	-0.00408696335930785	-0.015456913369360998	1.5417926301569906	1.3402412765606029	2.368503622967033	1.150384380127151	6.397707817438334	10.138889949073459	0.7820840841507761	0.9628040057224613
ID588664	588664	7	1.0	7.2459786104046815	60.33172768766665	0.0	227.0	227	1.409441639305183	1		29664.60703363913	29821.0	17642.0	40146.0	1.9400653E7	4244.3720780485655	-0.9809875724499321	-721.2421177976659	0.005306306985390692	3.799248653486211E-4	1.4660192433562087	1.377792845212874	2.7514731767386906	1.064034588690075	6.240854654009302	9.528453595251014	0.8637918174880096	0.9647318148420277
ID569212	569212	7	1.0	4.455424510757672	64.41609467441131	0.0	94.0	94	1.3785088366949108	1		29071.45873015871	29300.0	16760.0	38385.0	1.8315019E7	3975.8664977177054	-0.9811730628647335	-762.1333578509966	-2.1797641880849408E-4	2.52243724796853E-5	1.4045448789660353	1.371399199883994	0.35164135703213556	1.024169241957298	5.969926462631887	9.203492054022671	0.8856733199261131	0.9661538461538463
ID576370	576370	7	1.0	4.079061161449712	66.970177321494	0.0	142.0	142	1.4344459508410077	1		29165.833578792382	29197.0	17755.0	39990.0	1.9803601E7	3989.1250414291258	-0.9810301332822854	-756.2141633132806	-0.004249675493016555	0.0021248352967873007	1.549436885112494	1.3484054237744945	-0.8979693019217474	1.1490882918397545	6.464251583741554	9.880885186535487	0.8320250629572132	0.9672830725462308
ID563571	563571	7	1.0	6.695147436696973	68.94944265683357	0.0	55.0	55	1.4185366313320333	1		29159.354354354367	29247.0	16284.0	42519.0	1.942013E7	4150.362252216079	-0.9810014094530656	-725.5546722323988	0.006644498063462389	-0.00613506282475598	1.5579352277779237	1.2991523301091354	-0.6298179768809916	1.1991936524079891	6.321657798806071	9.968756009570217	0.7993903734607153	0.9609826589595367
ID596338	596338	7	1.0	5.628087424134575	61.658451430711196	0.0	278.0	278	1.38835154759807	1		29442.8474842767	29637.0	17266.0	38741.0	1.8725651E7	4014.6665682055946	-0.9809822628865239	-756.5935572022912	0.001322926559927742	0.0026101482731210636	1.5077133152679567	1.2987095663790882	2.171441923253001	1.1609318621341864	6.055482733593182	9.458540636096181	0.850570597831082	0.9673500379650722
ID556916	556916	7	1.0	4.560033606815606	68.29888472742176	0.0	6.0	6	1.3948747701135333	1		28928.90979782273	29166.0	19163.0	37875.0	1.8601289E7	3283.3159200879873	-0.9810244578983649	-911.0349404224597	-0.01157116086660478	0.0068315264538977025	1.5067229413242362	1.305616751444903	-0.8074482827950319	1.1540315637469973	6.11252024756736	9.892822402771282	0.7848555785497286	0.9547141796585001
ID558966	558966	7	1.0	6.4003864717796795	70.18757644184443	0.0	21.0	21	1.4265134700231534	1		28894.74591381871	29026.0	19322.0	39820.0	1.9446164E7	3879.475141605141	-0.9810734680758457	-772.1583841212196	-0.005876024485076513	0.008615938045629545	1.477775821879736	1.3954833255544772	-0.5215242315638883	1.058970605250737	6.392954691273814	9.741631452500153	0.8465412011129322	0.9600285510349753
ID564599	564599	7	1.0	6.757107326618733	69.88368906413353	0.0	62.0	62	1.4190698155761328	1		28914.929640718576	29069.0	16554.0	38902.0	1.9315173E7	4043.2639148338044	-0.9810800020121884	-741.6574833112237	0.004741809531783169	-0.0018987732658209764	1.5212394793640966	1.348329307383345	-0.3922178503440956	1.1282403126846752	6.326410924970594	9.565522389061654	0.8688601452502126	0.9568655643422002
ID591241	591241	7	1.0	6.009539167230355	61.66002736317912	0.0	244.0	244	1.3817975304423673	1		29485.90174326465	29661.0	16808.0	40852.0	1.8605604E7	4067.1480959973333	-0.9810271816947118	-749.7278022494166	-0.004575720399730432	0.006918082645414175	1.4729075310039865	1.3325921154435119	2.1718364358190025	1.105295096627354	5.998445219618993	9.646963546900682	0.8099669274865363	0.9474474474474476
ID582027	582027	7	1.0	7.1122757029036165	63.29972155892979	0.0	181.0	181	1.3406732836719588	1		29558.55966386555	29753.0	17772.0	38907.0	1.7587343E7	3868.3476032428957	-0.9809992712441319	-789.0167044849187	0.024281617787684714	0.013999956762715631	1.4738278085016858	1.2686017204736428	-0.6456598885986462	1.1617734586954684	5.646713883444823	9.476015555710237	0.7902310986239863	0.9436060365369342
ID557452	557452	7	1.0	4.533352131517779	68.56248650748634	0.0	10.0	10	1.3144612467940295	1		28797.975352112688	29130.0	17746.0	37335.0	1.635725E7	3527.3216362159746	-0.9812822409807757	-856.0260410957289	0.021013803344568465	0.008924824732109959	1.4275593265696824	1.2415199120611475	0.3016156781071096	1.149848111738841	5.4280700798770845	9.366858352962609	0.7774409357355869	0.9516666666666667
ID561549	561549	7	1.0	8.581386900276499	65.96905996800224	0.0	40.0	40	1.415867698335057	1		29245.94856278364	29316.0	19887.0	38216.0	1.9331572E7	2980.135073268655	-0.9811723482988515	-1022.842826096872	0.004541550295662333	0.009218871061069714	1.4385701364932164	1.4075235321855202	0.6239112973316527	1.0220576094095484	6.297892167983494	9.738247026460733	0.8345329920578113	0.9566787003610112
ID583053	583053	7	1.0	7.147219598384124	63.201057915891745	0.0	188.0	188	1.3196306577066617	1		29428.796875000025	29636.0	17403.0	38056.0	1.6950987E7	4091.191330531529	-0.9810765077099299	-745.8548215501343	0.014199228228435478	-0.01321667049022009	1.4046915440847818	1.283339311001982	2.2962630934066723	1.0945597411709087	5.470848215357739	9.019589099097916	0.8450667682620934	0.9380603096984514
ID580480	580480	7	1.0	7.107415077300399	63.29227066843229	0.0	170.0	170	1.4318066736266943	1		29459.503692762177	29558.0	17138.0	43546.0	1.9944084E7	4313.309409032519	-0.9810740992234774	-708.0926074071374	-0.006809129749622741	0.010815359790807604	1.518808559593956	1.3683647364564733	-0.9780058705339306	1.1099442415675467	6.4404859529189675	10.051351666545292	0.8010867813480035	0.9706303724928367
ID574851	574851	7	1.0	4.938462143423149	66.82729184018956	0.0	132.0	132	1.4302207694956075	1		29232.205621301786	28996.0	22119.0	47343.0	1.9760971E7	4091.9442620328005	-0.9810184685955637	-738.4274061490187	-0.004684402740605681	-0.03329754931635887	1.5032364317912579	1.3877593955662408	0.24415266151648463	1.0832111363064485	6.426226574425423	10.935123310836087	0.6753338650536506	0.9141311697092632
ID589701	589701	7	1.0	5.942896347578612	61.65287949407238	0.0	234.0	234	1.3845321413310872	1		29421.41706161137	29509.0	20233.0	40303.0	1.8623757E7	3415.8607770130643	-0.9810945137910685	-893.9565622793672	-0.017138883310812696	0.0024365790265447884	1.472955080680838	1.3469218040000441	-0.8256668780178334	1.0935713389645223	6.022210850441571	9.463234772068699	0.8450581447694053	0.959848484848485
ID593799	593799	7	1.0	6.0307241270695515	61.59255064853581	0.0	261.0	261	1.4206681676678088	1		29591.165413533818	29692.0	16793.0	42699.0	1.9678125E7	4286.387124845693	-0.9809463088733652	-710.8317049023727	0.007126869639221401	-0.007572107387920622	1.5031552510279562	1.356515934793418	-1.1293930638161314	1.1080999584843578	6.340670303464131	10.066024733644092	0.7863738251750509	0.9454287739192065
ID597383	597383	7	1.0	5.3203034582364355	61.14899752029448	0.0	285.0	285	1.4312782341646548	1		29429.05169867063	29471.0	18631.0	43500.0	1.9923468E7	4225.18605822433	-0.9810341026937317	-720.5616353743795	-0.003617067012166728	0.0022183090739247594	1.5601167453715392	1.3514932379204567	-0.7525756335674082	1.1543651877771077	6.435732826754444	9.854142972177932	0.8328564478256086	0.9671428571428572
ID586631	586631	7	1.0	8.115385113515643	60.397281717016156	0.0	213.0	213	1.432862967885913	1		29740.144329896917	29871.0	16496.0	42139.0	2.0193558E7	4441.949541406418	-0.9809223919428737	-688.5098741789496	6.410952850626994E-4	0.010197980885710035	1.4894922877372998	1.400346550718972	-1.3363872707359818	1.063659768342742	6.449992205247998	10.027557197128887	0.8060811363803151	0.9502801120448181
ID584600	584600	7	1.0	8.46974705348033	61.92328696807303	0.0	199.0	199	1.232484854526826	1		29915.737574552684	29293.0	22952.0	48730.0	1.5047616E7	4726.974217162687	-0.9807865382218276	-646.1232257355331	-0.0251897433264534	-0.013653997033798698	1.3098124615404885	1.1891937721764703	-1.419708150878167	1.1014289615251358	4.772138669173905	11.443514606792581	0.4579352366409813	0.8647717484926783
ID598937	598937	7	1.0	4.133406369415816	63.96562964933616	0.0	295.0	295	1.4412854531680854	1		29207.28508771928	29257.0	17636.0	43398.0	1.9977783E7	4554.614633088212	-0.9810271444357065	-663.1593114865321	-0.004758907096699793	-0.01621545409370396	1.51440349116733	1.410624833691121	1.8353175127775456	1.0735692829146188	6.526042223880246	10.356478943308941	0.764602106850393	0.9468965517241377
ID578458	578458	7	1.0	6.995268520943425	63.410870240794445	0.0	156.0	156	1.4486149578794758	1		29570.093659942362	29654.0	18063.0	43096.0	2.0521645E7	4347.891289143604	-0.9810541842607127	-704.3421913158147	0.003911736875129679	2.599749226902622E-4	1.493737261245257	1.418937974015626	-0.7791879337254737	1.0527149802171742	6.592585990183477	9.944692329866108	0.8376892928138581	0.959861591695502
ID585628	585628	7	1.0	8.378090394574912	60.7163421835145	0.0	206.0	206	1.4013676280264993	1		29639.94000000002	29846.0	19099.0	41757.0	1.9265961E7	4009.8379601111333	-0.9810730158818064	-766.3027886215059	-0.00354461226839011	0.001135027251446504	1.4989400378415922	1.3376874950500788	-0.8570571004170557	1.1205457503252483	6.1695577615415615	9.344531983212228	0.887868787720765	0.9759398496240604
ID567197	567197	7	1.0	4.6256425140528865	64.78005210153833	0.0	80.0	80	1.356938059734721	1		29119.06765676568	29425.0	19579.0	38172.0	1.7646155E7	3513.6678347940397	-0.9811737851254361	-863.832785812317	0.004065578385889061	-0.003236711691802451	1.4098977208424728	1.3294837702837958	2.591788071759729	1.0604850938056292	5.784554542215764	9.143174053085588	0.8695324817428196	0.9674085850556442
ID594847	594847	7	1.0	6.332258344291996	62.04095485640293	0.0	268.0	268	1.264597236358501	1		29191.665406427237	29598.0	17352.0	36286.0	1.5442391E7	3544.575326044259	-0.9813525394339732	-866.8221719959254	-0.002477073147670571	-0.010148242395684428	1.3211484869497911	1.2371057309110307	1.3650877789586566	1.0679349823857573	5.0240543558932504	8.280363777812	0.9208001040472077	0.97509225092251
ID565151	565151	7	1.0	6.81706208150849	69.86746557882218	0.0	66.0	66	1.4533072626351782	1		28973.615164520746	28928.0	17464.0	43176.0	2.0252557E7	4216.043106725068	-0.981103263381526	-713.60116561643	-0.01643819227533887	0.001477063243842101	1.576915177252866	1.346436089215828	-0.6480443788077667	1.1711771467528551	6.635364125664122	10.288435012345925	0.7877274635635606	0.9654218533886587
ID579487	579487	7	1.0	7.039793249917902	63.3770882135201	0.0	163.0	163	1.3224938215362438	1		29474.901554404154	29817.0	18119.0	37938.0	1.7065968E7	3784.8109704431995	-0.9810429410614954	-806.0374528303263	-0.00462959600281886	0.015256635363624687	1.3912131316255734	1.2584993930209851	-0.8852181248514176	1.1054539551950147	5.494613846180321	9.920417273063999	0.701596090801674	0.9429037520391518
ID559507	559507	7	1.0	6.081579534087371	69.20495334528977	0.0	25.0	25	1.3735610322843186	1		28988.174959871583	29265.0	17310.0	38603.0	1.8059633E7	3676.7892824499977	-0.9810344131274136	-815.6429455887045	-0.00818063335158341	-0.005766688330039247	1.399682199477808	1.3811818146205457	-1.1691797743190988	1.0133946050124798	5.927148327151261	9.20656562992794	0.8787399129639625	0.9674166020170681
ID571284	571284	7	1.0	5.032342501903476	66.69731226747724	0.0	108.0	108	1.3790574969501477	1		28924.41428571428	29083.0	19065.0	39439.0	1.8222381E7	3756.1176432844927	-0.9810143420694039	-795.8021125977168	-0.0020753717091917248	-0.0029275404427302016	1.510053488868488	1.2853887029930042	-0.5428710575312508	1.1747835385143466	5.974679588796423	9.326623555600513	0.8631287601547588	0.9676674364896075
ID577428	577428	7	1.0	4.998721920683173	65.83825691752034	0.0	149.0	149	1.40621759778372	1		29184.813455657473	29244.0	19781.0	40987.0	1.9086868E7	3431.0043607958723	-0.9809931219200799	-878.053181437558	0.02197354124762123	-0.006345295665152871	1.5464935406751432	1.288936107586427	-0.8773678792616393	1.1998217224056207	6.212335897022206	9.979594064889252	0.7838609718398918	0.9491648511256353
ID592276	592276	7	1.0	6.2188099673046215	61.47547067054676	0.0	251.0	251	1.4072930989717471	1		29483.067278287464	29613.0	17264.0	40819.0	1.9281926E7	3949.96903491454	-0.9810168031703311	-771.4647082809911	0.005241869539609668	-0.00299933024239598	1.488556116264623	1.352009086569143	-1.0998975715688173	1.1009956449641782	6.221842149351236	9.729819099519927	0.8258845108397768	0.9540816326530615
ID581032	581032	7	1.0	7.143280950239865	63.27171639740191	0.0	174.0	174	1.4185366313320336	1		29610.96837349396	29762.0	18179.0	42461.0	1.9661683E7	4263.993690257032	-0.9810417490014504	-718.7126243928501	-0.001254412706993793	0.0029669830237529816	1.466493043905317	1.3792576296226449	-0.8293956474515517	1.063248092603656	6.321657798806073	10.067710194580432	0.7837533964636166	0.9506790564689063
ID562089	562089	7	1.0	8.364445574228167	66.10605370737771	0.0	44.0	44	1.4137289241558424	1		29386.520423600647	29274.0	19957.0	42631.0	1.942449E7	3403.6130987112215	-0.9809555085872824	-889.4425584244298	0.021172193122516402	0.017906948862138432	1.4808679430931595	1.3559223119499135	2.3855693921672043	1.0921480751825414	6.278879663325431	10.696535418281208	0.689613503123797	0.9510439164866812
ID566186	566186	7	1.0	5.208905071230417	70.39385128313049	0.0	73.0	73	1.4428591957149766	1		28785.986918604667	28812.0	17937.0	40947.0	1.9804759E7	3308.5784233163854	-0.9810037732135132	-898.6136643446176	-0.007347009387425395	-0.007799266497257375	1.5486631377925668	1.3369163454665332	-1.0158154457762771	1.1583844741251497	6.540301602373803	10.280937025249674	0.777574916119943	0.9542302357836345
ID569771	569771	7	1.0	4.951292108509583	65.26477380521179	0.0	98.0	98	1.3834389456285925	1		29072.208201892758	29265.0	17655.0	39253.0	1.843178E7	3686.4231422553326	-0.9810721373213654	-817.5271743762886	0.006696378136941079	-2.6692498694419345E-4	1.4621924390475043	1.3316027951774478	-0.4649463013513122	1.0980695176842536	6.012704598112522	9.405553428630574	0.8541045236915404	0.9634424980959625
ID595882	595882	7	1.0	6.578337195414376	61.05292618313998	0.0	275.0	275	1.3625015847480968	1		29532.097879282235	29689.0	16689.0	44157.0	1.8103176E7	4313.415751047464	-0.9810084478350648	-707.3188977233242	0.010473246925431086	0.01650558678698446	1.5225833168601404	1.2523005019888125	2.2384870116676256	1.21582903978884	5.832085803860934	9.603711712996796	0.7946127683123684	0.9423963133640547
ID557998	557998	7	1.0	4.317921221376907	68.87088404054812	0.0	14.0	14	1.3708045353615304	1		28854.43295638125	29011.0	18715.0	39693.0	1.7860894E7	3303.5095503815746	-0.9810917848409993	-906.4128976669228	0.01643799190810422	0.014541070057954226	1.4784801090822794	1.3083230542327529	2.8258608516672625	1.1300573694692804	5.90338269632868	9.299780400493505	0.8577592595720239	0.9531849577897162
ID560039	560039	7	1.0	5.379215682801283	68.25155844030684	0.0	29.0	29	1.379605939006802	1		29018.396496815312	29406.0	17652.0	40718.0	1.8223553E7	3901.5263332831564	-0.9810490119513063	-770.0655775671929	-0.008937665306807294	0.005807942600749152	1.4402698605570479	1.351150966810348	-0.07743843354655429	1.065957761890281	5.979432714960905	8.988438201448357	0.9300394562433643	0.9843505477308294
ID572345	572345	7	1.0	5.017587168599668	66.7189755643787	0.0	115.0	115	1.3708045353615312	1		28976.317741935498	29150.0	19130.0	39258.0	1.7965317E7	3849.116800780383	-0.9810835275597809	-780.868552365746	0.006338394258665386	6.187969867301718E-4	1.4723139343815976	1.3028708898629409	2.843552869413608	1.1300535961291467	5.903382696328687	9.045086252193368	0.906745433044121	0.9703125000000004
ID587193	587193	7	1.0	6.771164864555423	60.45670126559515	0.0	217.0	217	1.4683249109216374	1		29635.621318373087	29667.0	17606.0	44561.0	2.1130198E7	4622.825362385856	-0.9810639915609732	-664.2712288904362	-2.5471833758535374E-4	0.010623323533028351	1.5283263847848791	1.412523799719659	-0.8792498277908652	1.08198274966284	6.773204784435072	10.469585687358123	0.7765064707302859	0.9430840502978158
ID570810	570810	7	0.9937046766281128	5.620288370819217	65.88664705004494	0.0	105.0	105	1.3663825737253048	1		29224.18870967743	29011.0	22992.0	43381.0	1.8118997E7	3655.468065368933	-0.9808596111481526	-819.3803797220984	0.006957215774472617	0.009931324137122315	1.4635886040343855	1.3030957328906279	-0.282822951795096	1.1231627631745367	5.865357687012554	9.89162608160572	0.7533017629799174	0.9334341906202727
ID564155	564155	7	1.0	6.7379100349390715	68.96424502530073	0.0	59.0	59	1.4243906809452664	1		29106.383703703697	29154.0	16259.0	42115.0	1.9646809E7	4113.055483327796	-0.9809400649644138	-728.4080468402528	0.007121867047124633	-0.0067822046081164825	1.5655947010514049	1.315790070491056	-0.6595717557470333	1.1898514331143426	6.3739421866157455	10.427838849814023	0.7365960098563498	0.9377622377622381
ID593341	593341	7	1.0	6.115013186900095	61.576377775278914	0.0	258.0	258	1.3507917161515863	1		29460.223333333342	29628.0	17705.0	39565.0	1.7676134E7	3902.602328576911	-0.9811306088168459	-785.0199034300589	-9.870350095746883E-4	0.005442065435329397	1.3765414762968875	1.3581556433060369	-0.4998417550622332	1.0135373534553784	5.732270154406105	9.493501257413055	0.7992519222621611	0.9518547750591949
ID562623	562623	7	1.0	6.957305898141519	68.40144186541507	0.0	48.0	48	1.464197496120478	1		29155.857142857127	29050.0	19793.0	42860.0	2.0613191E7	3682.403711476215	-0.981046094647209	-819.6248464614661	-0.005643480998957396	-0.010806144196531616	1.4909320999063445	1.43864897053774	0.2780520916206267	1.0363418251702234	6.735179775118934	11.464150320108367	0.6439843486840398	0.9377895433487748
ID588208	588208	7	1.0	7.269952039994418	61.10968277329251	0.0	224.0	224	1.4051412734026867	1		29602.737654320983	29790.0	19110.0	39801.0	1.9182574E7	4037.1816208301975	-0.9810801124151626	-760.4479703315322	-8.219773717115385E-4	0.008000933926851465	1.5077941439987197	1.3590449244133058	-0.24777316757114531	1.1094512895882587	6.202829644693164	9.534619370486652	0.8574187909022213	0.9673832468495176
ID573362	573362	7	1.0	4.95764491308373	66.63692313962203	0.0	122.0	122	1.3927037574823702	1		29063.039062499993	29313.0	18883.0	40308.0	1.8600345E7	3788.168507559322	-0.9809999725398649	-792.2395120917715	0.015118144380564804	0.016929297641337545	1.5164654726422435	1.310503443265873	-0.7214966296617373	1.1571625243983317	6.093507742909319	9.225396558334115	0.8997195226045923	0.9778794813119759
ID575927	575927	7	0.974435031414032	5.0250398532355804	67.48062298984478	0.0	139.0	139	1.0060690609541636	1		29878.16716417909	29186.0	24214.0	39731.0	1.0009186E7	3765.109770345469	-0.9801429102065546	-783.393762204295	0.005442237470850093	-0.021654016762276688	1.0573729140684602	1.0188151584584189	1.495741201853475	1.0378456830858147	3.179841404061095	7.054011007395613	0.8030508717386811	0.9409282700421945
ID598472	598472	7	1.0	4.513402726804895	63.77239417575483	0.0	292.0	292	1.3834389456285947	1		29236.505529225913	29452.0	16677.0	38709.0	1.8506708E7	3886.759002241352	-0.9810677971593847	-779.5890256625001	0.014994885808388666	0.013955098706950482	1.4306027879662995	1.3752444742078642	1.199953058952843	1.0402534347868013	6.01270459811254	9.714675741775498	0.8006138766246772	0.9583333333333334
ID560587	560587	7	1.0	4.701918575985046	67.50617426950654	0.0	33.0	33	1.3752122783611602	1		28972.834670947046	29251.0	17940.0	39592.0	1.8050076E7	3928.8557729752583	-0.9810887199538928	-765.1423740378827	-0.004450925902758614	-0.0036259226290825046	1.416367336229143	1.344766757294624	-0.30265395605299694	1.0532438644442428	5.941407705644799	9.321241164393417	0.8593136891531513	0.9607993850883935
ID563147	563147	7	1.0	6.6030177841783155	68.95359833879131	0.0	52.0	52	1.4002875757442574	1		29159.420890937003	29252.0	16166.0	42436.0	1.8982783E7	4168.982523844008	-0.9810110228669409	-722.6884791588756	0.010698578279333973	0.0013326876934222518	1.5462396394293116	1.2912042292927706	-0.6938048978580764	1.1975174835635656	6.160051509212533	9.765831597216202	0.8116629939504184	0.9473684210526311
ID590796	590796	7	0.9916588068008423	6.030055276203561	63.20748810940919	0.0	241.0	241	0.9310908219709549	1		30574.975694444456	29744.0	24742.0	41486.0	8805593.0	4410.538603100763	-0.9800083354269392	-679.6499694237361	0.011445886754934277	-0.010555071556095563	0.9780594409077044	0.9213571268932771	0.9780029503813096	1.0615421668312501	2.723541292267583	7.0759590339633505	0.6835545969428511	0.900943396226415
ID574403	574403	7	1.0	4.966809995407429	66.60634245046475	0.0	129.0	129	1.4051412734026887	1		29093.00460829493	29288.0	19220.0	40186.0	1.8939546E7	3750.6038539426554	-0.9811302328503988	-806.6358005723099	-1.7270776720657588E-4	-0.017026921856519953	1.536772556899181	1.3056261421012019	-0.7727002506699578	1.1770387458893745	6.202829644693181	9.40136305849675	0.8818974136770269	0.981941309255079
ID596932	596932	7	1.0	5.304159354642782	61.16587001935884	0.0	282.0	282	1.4621294195288257	1		29383.954802259865	29366.0	18750.0	43265.0	2.080384E7	4161.410783885675	-0.9810181846239789	-729.8589995609095	-0.0028746022548979374	0.00262415146247793	1.58935409532362	1.3552302606743851	-0.7042594117742148	1.1727557607315608	6.716167270460873	10.089187361741768	0.8291230590037061	0.9573170731707311
ID568774	568774	7	1.0	4.863825346649174	64.54911089729951	0.0	91.0	91	1.3496711919304105	1		29123.760330578523	29469.0	17547.0	39243.0	1.7619875E7	3756.2469548528015	-0.9811155227377643	-805.6352980154813	-0.01137706273522815	-0.004502232835480503	1.3841502127749323	1.3557771581009357	2.221851982687049	1.0209275207982846	5.7227639020770615	8.960047073507589	0.8957671060261593	0.978861788617886
ID558552	558552	7	1.0	6.702940318827058	70.16078104522815	0.0	18.0	18	1.4099782628309299	1		28823.242009132427	28982.0	16943.0	40134.0	1.893687E7	3828.9555409184486	-0.981074547489006	-780.4556637257051	0.009212207937839365	-0.0017161641455580685	1.504369120167409	1.354887967710001	2.321938235088644	1.1103273156304263	6.245607780173821	10.456108240261102	0.7178677292597209	0.9412607449856732
ID578011	578011	7	1.0	5.1684363590052875	64.40945943111538	0.0	153.0	153	1.3658288218996324	1		29323.096930533142	29619.0	16765.0	39162.0	1.8150997E7	3708.396060307451	-0.9811153436246577	-821.6080797266079	-3.642921900599408E-4	-0.0069966313203427945	1.4390887224934967	1.3488684860248883	-1.2581955530435447	1.0668858657484743	5.86060456084802	9.236500211600763	0.8632516034690028	0.9670588235294116
ID556508	556508	7	1.0	4.758860877078121	67.56593388236344	0.0	3.0	3	1.3224938215362423	1		28896.337954939332	29222.0	18804.0	36852.0	1.6673187E7	3520.0507283816023	-0.9811652393393948	-855.2752983482022	-0.0012420684850575569	-0.00455576524063558	1.374997653703847	1.2878550243031774	0.13123607627795894	1.0676649372454172	5.494613846180308	9.85672521108689	0.710692515178089	0.9352750809061481
ID580060	580060	7	1.0	7.2288339180231365	63.36018916956563	0.0	167.0	167	1.4475701579181806	1		29541.02164502163	29601.0	16854.0	43141.0	2.0471928E7	4238.916668008105	-0.9810022113054834	-719.7266119208833	6.717451562085377E-5	0.002790787124430141	1.53835153804154	1.395068887870148	1.9840038996904392	1.1027065053326088	6.583079737854442	9.789075545353448	0.8632878315027476	0.9618055555555556
ID595420	595420	7	1.0	6.469408577681559	61.530558120340906	0.0	272.0	272	1.3479886591442547	1		29410.09966777411	29633.0	16976.0	42779.0	1.770488E7	4035.13233015104	-0.981004358177104	-752.8105121911755	-0.01847236345550164	0.0014383212538446337	1.4442206864932319	1.2727927019481498	2.0519912882217275	1.1346864923743611	5.708504523583524	9.297604677707152	0.8298317750781866	0.9615692554043233
ID594398	594398	7	1.0	6.272413869974956	62.20665868983425	0.0	265.0	265	1.302900237299246	1		29350.131907308387	29678.0	18006.0	37729.0	1.6465424E7	3483.425738981378	-0.9812368938568296	-881.2571025054332	0.0032876891225221447	0.0021836201582762114	1.3196471685000082	1.2980644781131785	0.558883111180839	1.0166268245921046	5.333007556586774	9.268188622724935	0.7801755494105013	0.9540816326530606
ID589266	589266	7	1.0	7.2615794504832865	59.872309096472534	0.0	231.0	231	1.4355003030236695	1		29608.627019089614	29681.0	18240.0	42268.0	2.0163475E7	4098.449975880918	-0.9810047514865647	-746.1991626412442	0.008453509525249025	-0.0026109277961782694	1.5202105111037236	1.3836720758570331	-0.6246114577106647	1.0986783195448386	6.473757836070572	9.594044872372157	0.8838179608124981	0.9618644067796612
ID567763	567763	7	1.0	4.60960259228634	64.56745506223133	0.0	84.0	84	1.3242087483274172	1		29086.822413793136	29420.0	18475.0	37810.0	1.6870357E7	3520.534924299155	-0.9812181490672585	-863.2663277293526	0.01109313322650875	0.01680425386219324	1.4126268654470013	1.263905164977254	0.47025373175884294	1.1176684015469023	5.50887322467385	9.338634709375516	0.7937904441078512	0.9642262895174714
ID582611	582611	7	1.0	7.241958476425586	63.40939392836456	0.0	185.0	185	1.3017384891972523	1		29415.507142857172	29672.0	17354.0	37647.0	1.6472684E7	3906.119809702275	-0.9811302192334046	-783.1060405078238	0.008584617826048626	0.0051408657353099775	1.349573659444942	1.285571554756405	-0.2876380001728837	1.0497849415318343	5.323501304257748	9.456618912656603	0.748058311874957	0.9597257926306767
ID576980	576980	7	1.0	4.067305157085683	66.9325182872749	0.0	146.0	146	1.4360271888197293	1		29125.21376281115	29160.0	17898.0	39607.0	1.9892521E7	3975.2830395534156	-0.9809907784998946	-756.1912628018861	0.0020243386479040907	-0.0019298714733472179	1.5852896381999746	1.3138604610605877	2.1587726488018397	1.2065890444106073	6.478510962235098	10.16638597200281	0.7876837285831948	0.961891319689485
ID591829	591829	7	1.0	5.935660025898853	61.637149318843626	0.0	248.0	248	1.4089048113903353	1		29498.254160363107	29628.0	16736.0	42198.0	1.9498346E7	4282.589593837358	-0.9809969277609369	-711.1540366037206	6.873276276020585E-4	-0.0028003803603799337	1.5177095652610397	1.3271931464953508	-1.1309348106547155	1.143548374453843	6.236101527844783	9.644771770420576	0.842440293757713	0.9639970609845703
ID581591	581591	7	1.0	7.0149977473040535	63.22735525572481	0.0	178.0	178	1.3502315702779668	1		29589.33111480867	29767.0	17671.0	38093.0	1.7783188E7	3930.4279116291627	-0.9809556832638235	-775.5491032286096	0.010689985863703396	0.00886550375249683	1.4318544034655052	1.3122114193682037	-0.8416696897720006	1.091176606399986	5.727517028241592	9.252324528639628	0.8407648335208529	0.9670947030497591
ID585192	585192	7	1.0	8.18357918118263	61.21995595305333	0.0	203.0	203	1.327062034868411	1		30275.145797598616	29347.0	18164.0	48808.0	1.765041E7	5443.595261921458	-0.980697913600113	-565.1469753613437	-0.012147079730324997	-0.0559048673591209	1.4536339170805603	1.3106740095725715	2.930283400785159	1.109073580817102	5.532638855496433	9.526154975807966	0.7661378196704308	0.9387096774193551
ID599532	599532	7	1.0	4.2950810148983845	64.14924660925223	0.0	299.0	299	1.396500814695293	1		29231.992260061943	29423.0	17361.0	39741.0	1.8883867E7	3756.1338409257655	-0.980932304299569	-800.7338283044677	-0.011125016157159221	-0.0029230094848859394	1.485793625943908	1.3359203091233671	-1.1302964855187319	1.1121873182082904	6.126779626060914	9.435323549845284	0.8648255842420648	0.9640987284966342
ID561120	561120	7	0.9968398213386536	7.306695512854845	66.63806393539322	0.0	37.0	37	1.3927037574823697	1		29345.493750000005	29014.0	23566.0	47526.0	1.8781116E7	4155.914015231225	-0.9809912937894982	-728.8152607484175	0.032467211817204605	-0.014796492323401127	1.4426801040072996	1.3460148675597272	0.6129605506789665	1.0718158757212115	6.093507742909315	10.913872277354784	0.6428645788975895	0.9028169014084508
ID586209	586209	7	1.0	8.096899761445155	60.44834726323707	0.0	210.0	210	1.4243906809452664	1		29701.976154992575	29838.0	16580.0	42213.0	1.9930026E7	4458.053527065015	-0.9810224135402881	-688.8235921704195	4.92356186555999E-4	-0.009500812908613179	1.48600276822054	1.3864536234688611	-1.3557501511266778	1.0718012799466095	6.3739421866157455	10.34030735380336	0.7491194761095014	0.9524147727272733
ID575462	575462	7	1.0	6.12625075046572	67.03985126998884	0.0	136.0	136	1.431278234164656	1		29179.53037037036	29252.0	18733.0	42530.0	1.9696183E7	4087.7857968902067	-0.9810364014738633	-738.5578745912618	2.3244231388359638E-5	-0.005275094328340077	1.542874541770418	1.3545477022391788	-0.48377677291531734	1.13903300653046	6.435732826754455	9.94005272234233	0.818522259958464	0.9568904593639587
ID557048	557048	7	1.0	4.673510873614428	68.55656941244285	0.0	7.0	7	1.3817975304423664	1		28910.245253164554	29106.0	18946.0	40083.0	1.8271275E7	3447.2507213191084	-0.9811091773744405	-871.1147518562519	-0.001995596769678657	-7.433241046509716E-4	1.5042503517520722	1.2846609154290667	-0.7012063587168351	1.1709318262007407	5.9984452196189855	9.35669204384742	0.861001463096785	0.958238420652999
ID590321	590321	7	0.9057536125183105	6.2309260879639865	64.19095483309086	0.0	238.0	238	0.5911813496640583	1		29883.982905982903	29416.0	25560.0	35559.0	3496426.0	2187.9467385518687	-0.9794771601009653	-1303.7327807570748	0.19431035493591758	-0.11108978659928676	0.7994129849579185	0.6931135348339399	1.6604297152870335	1.1533651339667554	1.0979721440031573	6.736420541509861	0.3040484565060448	0.5499999999999993
ID579058	579058	7	1.0	6.804916415376049	63.39572684652983	0.0	160.0	160	1.3636115658566283	1		29551.115447154425	29733.0	17378.0	38450.0	1.8173936E7	3894.69868683613	-0.9810540209066768	-785.7888796450075	-0.014227043359138134	0.004665799438620594	1.4520408189554899	1.2990935980677731	2.2881495383247517	1.1177337961754297	5.841592056189973	9.38238896897694	0.8339004758885128	0.9669551534225017
ID598003	598003	7	1.0	4.392506012534539	64.25896042646728	0.0	289.0	289	1.439709990369102	1		29105.976608187153	29189.0	20026.0	41163.0	1.9908488E7	3648.457159157086	-0.9811856967323941	-832.0817353066516	0.0020904187110057626	-0.0012867444564370312	1.5024922695056335	1.4016168279876124	-0.5839109905573088	1.0719707694026863	6.511782845386695	11.071699448447447	0.6675459992438137	0.9294436906377203
ID570356	570356	7	1.0	5.362538832322143	64.9490946829673	0.0	102.0	102	1.3899852232535723	1		29098.487421383656	29306.0	18954.0	39353.0	1.8506638E7	3518.042034391721	-0.981003691914195	-854.2811491611169	-0.0011782829585028083	-0.0020102014864645744	1.5080720070771076	1.2944453323980312	-0.5970592404377408	1.1650333693763038	6.069742112086715	9.350039414503822	0.8724754594481556	0.9674242424242425
ID559093	559093	7	1.0	6.4616478832744475	70.15348827314617	0.0	22.0	22	1.4243906809452664	1		28921.31940298508	29065.0	19361.0	39720.0	1.9377284E7	3916.9101420327447	-0.9810657461322294	-765.1637831828708	0.006241734660598862	-0.0034105346033266827	1.4805747881435034	1.3849720763798556	-1.4857196617274615	1.0690286204278872	6.373942186615746	10.124109381532433	0.7814556341314062	0.9437016185784658
ID592884	592884	7	1.0	6.240825482546203	61.798604844765016	0.0	255.0	255	1.268777734492794	1		29179.379245283035	29645.0	17884.0	36801.0	1.5465071E7	3552.180642527736	-0.9813732497224061	-865.5818166818243	0.0017565792598407716	0.001791433807825225	1.3400101785104108	1.2061931849045755	1.5152745981634543	1.1109415931714304	5.057326239044857	8.493728879023815	0.8809150826262891	0.9637681159420293
ID587766	587766	7	1.0	6.496932126346289	61.207387683885074	0.0	221.0	221	1.4543479410804825	1		29543.261055634826	29573.0	16200.0	43250.0	2.0709826E7	4469.6929679192635	-0.981028808183982	-683.5934325790229	1.2954331868651885E-4	0.00845218257226024	1.534973250948932	1.3903866047611229	-0.5567264682057262	1.103990246808117	6.644870377993139	10.147555558483047	0.8109115794628465	0.956878850102669
ID573943	573943	7	1.0	4.954624355979218	66.62341943927507	0.0	126.0	126	1.4019073421339459	1		29108.95398773008	29366.0	19371.0	40250.0	1.8979038E7	3776.6360970923815	-0.9810037226831881	-796.074311494475	0.001957605210718461	0.009784205006662447	1.5154330664570257	1.3135464152663778	-0.7814096883791601	1.153695863994046	6.1743108877060875	9.458646359057372	0.8672421562990441	0.977426636568849
ID562696	562696	14	1.0	58.77587334177554	40.51987897943223	0.0	49.0	49	1.3861703183679044	1		31251.372641509428	31806.0	20151.0	39884.0	1.9875873E7	3780.821301577601	-0.9812597539732232	-865.6087554858278	0.010164394863927046	0.01788278378020792	1.5660589679107566	1.2514721517535654	-1.2702235860921272	1.2513734050864747	6.036470228935116	9.87388938661375	0.7780659531872307	0.9592145015105734
ID569865	569865	14	1.0	56.734366209220354	36.1263303514024	0.0	99.0	99	1.4291625223884497	1		31331.795555555553	31794.0	21453.0	39391.0	2.1148962E7	3643.624084007412	-0.981160064292711	-895.6579028575236	0.0013327543377194152	-0.0032369717771741635	1.5839314720317879	1.314742865478392	1.2070967994399202	1.20474620066141	6.41672032209638	10.016631052348968	0.8036734470320448	0.9480337078651683
ID588300	588300	14	1.0	54.90943380973695	41.15823420854888	0.0	225.0	225	1.374111668118136	1		31119.40449438202	31674.0	19997.0	38639.0	1.9387389E7	3727.395379945138	-0.9812585550630069	-874.2511165119136	0.02072794295255565	-0.016907886964458097	1.4289916971091081	1.3627206910366185	-0.31614610636921214	1.048631393438429	5.931901453315774	9.227893308744095	0.8753841164434225	0.9644513137557958
ID579585	579585	14	1.0	57.29618598484242	41.73158265750033	0.0	164.0	164	1.3845321413310872	1		31263.712264150945	31824.0	18119.0	39040.0	1.9883721E7	4124.009889924588	-0.9811301572928642	-788.3320575013242	0.015385947873434808	-0.007915334075294144	1.527981049821119	1.2773626792704404	0.652827079323947	1.1961998535089644	6.022210850441571	9.401213379352418	0.8562449065854076	0.9627659574468087
ID585729	585729	14	1.0	56.124670837305416	38.62539894471606	0.0	207.0	207	1.5718381564618653	1		31441.27696078431	31563.0	19602.0	42307.0	2.5656082E7	3866.5371164508238	-0.9810945172573144	-843.9778829092983	1.4276435977166323E-4	0.0023242375906047455	1.6328044253546774	1.5379414950739092	-0.8950231819667692	1.0616817548551867	7.761855026654369	10.92583987504944	0.8170821597081622	0.9577712609970674
ID562179	562179	14	1.0	58.96266144923977	40.248419211277785	0.0	45.0	45	1.4898062491705726	1		31372.690735694825	31659.0	20747.0	41171.0	2.3027555E7	3890.0687878683957	-0.9811070544474675	-837.6087556911261	0.0037862353805598885	0.005594537602515078	1.6229482011931202	1.3781399605241782	2.3396372673808976	1.1776367043125495	6.972836083344732	11.529264806040883	0.6591983194548399	0.927893738140417
ID594946	594946	14	1.0	54.60667900744076	41.59842217348606	0.0	269.0	269	1.5665352062997333	1		31299.274074074063	31362.0	20385.0	41808.0	2.5352412E7	3904.524450001819	-0.9811349816852123	-833.8110442721286	-0.005085117248794437	0.017566147433785952	1.6578911222682995	1.49666880786349	-0.666230699560799	1.107720768654861	7.70957063884469	11.116394852984191	0.7839928954104174	0.9370306181398028
ID581125	581125	14	1.0	55.78228024722673	38.22596956183545	0.0	175.0	175	1.415333307790135	1		31553.728787878783	31697.0	21802.0	40764.0	2.0825461E7	3186.2400054708473	-0.9810421370676045	-1024.9448088849433	-4.3557524125114905E-4	0.005184800675861886	1.5604714041665684	1.2845362147197839	-1.3977794311191423	1.2148130868439382	6.293139041818968	10.544982855039965	0.7111896625297761	0.9484240687679069
ID599044	599044	14	1.0	55.418388224009476	43.165126192563804	0.0	296.0	296	1.3927037574823669	1		31246.99063962556	31465.0	19233.0	41453.0	2.0029321E7	3919.2478048934654	-0.9812138878104382	-832.8412821245693	0.013194997541298692	0.0018108365853676106	1.4960846584182212	1.309802749470939	-1.1405580749038413	1.1422213451777574	6.093507742909289	10.270579847951065	0.725917564234707	0.9391941391941386
ID558086	558086	14	1.0	58.84033090500925	40.57318493764228	0.0	15.0	15	1.363056688289053	1		31064.88762214983	31616.0	19862.0	39615.0	1.9073841E7	3776.776600893973	-0.9813237000166835	-864.3704918528093	-0.005406355977048532	-6.292588823189765E-4	1.5160994705032707	1.235714970518205	-1.3200247472361817	1.226900625689988	5.8368389300254515	9.697035325549685	0.780026967370971	0.9519379844961248
ID595992	595992	14	1.0	54.67358930076876	41.64527731681571	0.0	276.0	276	1.5549023581607575	1		31321.242499999986	31457.0	20789.0	41927.0	2.5056994E7	3956.2215376242784	-0.9810308020145181	-818.8833648749056	-8.569672729507803E-4	-0.003163750334422633	1.648278918138099	1.4677812888765303	-0.47529875312811465	1.122973109569836	7.595495610896306	11.305393100928926	0.7467833825623011	0.9416617560400705
ID564250	564250	14	1.0	58.92763620194293	40.41459334228949	0.0	60.0	60	1.4121227177017939	1		31223.606334841646	31683.0	20241.0	41367.0	2.0701251E7	3799.4283781093663	-0.9811037576222928	-853.3639344507731	-0.0029379578910432086	-0.0010223916038671068	1.6187607866214466	1.2516243125625217	-1.1299758860254958	1.2933280141444883	6.264620284831874	10.155996923823187	0.763237139332597	0.9468390804597698
ID570911	570911	14	1.0	56.81337914008785	36.117963071065475	0.0	106.0	106	1.4185366313320327	1		31361.330330330336	31927.0	21495.0	39090.0	2.0886646E7	3676.560858922969	-0.981164536881647	-888.6858251215596	0.0037708780336903835	-0.004924714032759536	1.5520911430975826	1.3092367744273965	1.1428566407732597	1.1854930852949803	6.321657798806063	10.00147938672437	0.7941679542827714	0.9637681159420295
ID556052	556052	14	1.0	58.898846352753246	40.56062478625486	0.0	0.0	0	1.350791716151586	1		31012.129999999997	31622.0	19803.0	39897.0	1.8607278E7	3820.162727582252	-0.9812256404254189	-848.5618161742067	-0.007350608398116126	0.012427053706419349	1.5308429196808189	1.2262873297532244	-1.2873615857873932	1.2483558155892247	5.7322701544061045	9.058023702066487	0.8779496467620574	0.9655724579663729
ID573461	573461	14	0.9968762993812561	55.598388301588514	38.500936458407345	0.0	123.0	123	1.3440545583578112	1		31004.911222780596	31537.0	22118.0	37559.0	1.8509932E7	3254.029619655498	-0.9812973277351266	-999.8525041465464	0.023553337488105182	-0.004489501947686126	1.441445956660274	1.284335583617211	-0.08065878771689154	1.1223281321853407	5.675232640431897	9.185831212954628	0.8451943996674538	0.9731051344743278
ID560683	560683	14	1.0	58.918994428798534	40.537587474105614	0.0	34.0	34	1.3541477255877266	1		31041.8914473684	31594.0	19643.0	39838.0	1.887347E7	3815.3783247339056	-0.9812359799898737	-850.9188422562456	-0.006031405284168072	0.00493192041890708	1.4899217806052871	1.2486520616585066	-1.3502148919241106	1.1932241385372935	5.7607889113932	9.477850379987776	0.8058832495073024	0.9528301886792452
ID558639	558639	14	1.0	58.82889394123444	40.553199865726626	0.0	19.0	19	1.3613906986402498	1		31104.434640522875	31630.0	19652.0	39916.0	1.9035914E7	3805.6927610874163	-0.9812118826493479	-853.6859193780691	-0.007104680554731805	0.0070347659870775995	1.5076781735556541	1.2415844025575151	-1.2879316294945216	1.2143179073851265	5.822579551531904	9.54650474340906	0.8028538780375151	0.9660883280757094
ID583727	583727	14	1.0	54.52376700263079	38.56449801389655	0.0	193.0	193	1.4826803840981615	1		31542.637362637397	31655.0	19792.0	40832.0	2.296304E7	3777.2274841029443	-0.9810967687224228	-866.8234567687433	0.020863325753181457	0.0010204598953488838	1.5783991998058104	1.4326896463202703	-0.909212057113201	1.1017035014245977	6.906292317041511	11.067285246364435	0.7085534441552329	0.932007697241821
ID587298	587298	14	0.9923136234283447	55.01314097555985	40.544915681035405	0.0	218.0	218	1.1083903839968645	1		30727.04187192121	31483.0	22536.0	36616.0	1.2475179E7	2699.1929403261665	-0.9816065272498582	-1215.0398528949372	0.014793432272984191	-0.003497362345311635	1.2173963135655679	1.0292422342683156	0.2909473053246201	1.1828083545668044	3.8595384455868573	8.06679527227123	0.7453206691600139	0.948598130841121
ID563235	563235	14	1.0	58.82001958168632	40.388556927793545	0.0	53.0	53	1.409441639305182	1		31268.249999999993	31740.0	20439.0	41289.0	2.0511972E7	3781.8242423465417	-0.9812232662459353	-864.1318629030771	0.014588034082302404	0.0058291822305651655	1.5963332493762952	1.2773773993729052	-1.134206621667598	1.2496958613483948	6.240854654009294	9.84854645578525	0.8085551666552778	0.95490909090909
ID593442	593442	14	1.0	54.622435703595706	41.5425884223017	0.0	259.0	259	1.565569103706272	1		31377.77216748764	31472.0	20635.0	41462.0	2.5478751E7	3922.3768503820547	-0.9811060415789138	-830.7986433196531	-0.007755978635469721	0.01681532986270188	1.670056639620218	1.4802250084741653	-0.45783162299865987	1.1282451181808728	7.700064386515661	11.66240949271276	0.7114225844190584	0.9391304347826084
ID591929	591929	14	1.0	54.67928326367524	41.56083447134005	0.0	249.0	249	1.5466094864542677	1		31322.517676767668	31450.0	20399.0	41627.0	2.4807434E7	3981.284813449795	-0.9811623457124402	-819.553787794297	-0.0011978680706199675	0.01343640176326643	1.6503239380663488	1.4755631202253794	-0.6013650201430766	1.1184366940631292	7.51469246609954	10.507317478067245	0.8553372122031303	0.9547101449275357
ID598585	598585	14	1.0	55.832698343681464	43.816546105686626	0.0	293.0	293	1.473981235147152	1		31395.184357541908	31489.0	18814.0	42040.0	2.2478952E7	3902.010595173452	-0.9810183703476648	-831.6646330380287	0.010409539710337267	0.003331763624604383	1.5545337262574475	1.4318022947182119	-0.7990959113983575	1.0857181413886405	6.8254891722447555	10.44573179842761	0.786078475284301	0.93733681462141
ID580153	580153	14	1.0	55.96756472639598	41.47060693200045	0.0	168.0	168	1.2782818203822555	1		31044.08133086876	31524.0	18246.0	38324.0	1.6794848E7	3818.072888547561	-0.9814161642827881	-858.7810295353293	-0.001249983107506028	-0.0035202202561569846	1.45341760766964	1.1561399266330026	0.8052691804583585	1.2571294998023221	5.133376257677106	8.673359735196557	0.8575081228231695	0.9756097560975607
ID561211	561211	14	1.0	58.867937127639436	40.59502066326595	0.0	38.0	38	1.344617277477447	1		31045.51162790699	31667.0	19544.0	39635.0	1.8689398E7	3857.034176190801	-0.9812896625722235	-844.2886170130305	0.006261804830853329	0.007329363896904151	1.4945174182542311	1.2308582335456124	-1.3399477741821049	1.214207597205668	5.679985766596432	9.466638846611207	0.796462794711094	0.9567654123298637
ID597050	597050	14	1.0	54.63844021738429	41.67412247149395	0.0	283.0	283	1.542201089402525	1		31209.43329097839	31342.0	20551.0	41604.0	2.4561824E7	3957.704259627868	-0.9811399379082923	-820.4655985107775	-0.0026650446150578515	1.1239620572733953E-4	1.6317272355124368	1.4766501107447247	-0.5653613300167719	1.1050195463632895	7.471914330618897	11.11016072895933	0.760678364646275	0.9435774309723892
ID577086	577086	14	1.0	56.803798232050596	39.8199911200874	0.0	147.0	147	1.3872613616838982	1		31193.748031496063	31775.0	16203.0	38716.0	1.980803E7	4509.395422711076	-0.9812113603119427	-722.5143307892245	0.01312054511303516	-0.0020904283698714816	1.4848242618846572	1.310783023721167	0.6537081511792341	1.132776542733523	6.04597648126414	9.645786642254313	0.8165842791345678	0.9658314350797269
ID594495	594495	14	1.0	54.562023062091654	41.66876128489211	0.0	266.0	266	1.5646024045688962	1		31367.885185185198	31469.0	20480.0	41494.0	2.5407987E7	3901.4806561942455	-0.9810983275010705	-834.6378557324734	-8.731114067493413E-4	0.01427956519588719	1.6460239503742733	1.4965210362731225	-0.7550325287595954	1.09990030910188	7.69055813418663	11.469614094812782	0.7346324560799464	0.9473067915690866
ID589364	589364	14	1.0	54.574755108122886	41.65617781581736	0.0	232.0	232	1.5485647457514042	1		31230.244025157237	31367.0	20764.0	41762.0	2.4828044E7	3965.791402632372	-0.9811072134634101	-817.8919949824168	-0.012955579976587783	-0.0012563131509104387	1.6335779335218987	1.481647139402164	-0.6008011441455858	1.1025418198971706	7.533704970757604	11.264651450313002	0.7460758046209942	0.9468339307048986
ID590901	590901	14	1.0	54.595510279455645	41.598695757926606	0.0	242.0	242	1.556361219177354	1		31278.88514357054	31379.0	21111.0	41920.0	2.5054387E7	3978.528668589875	-0.9810187886884436	-812.6661496117656	0.017766782396171715	-0.006361432611196027	1.6633307843117022	1.4747108259526045	-0.25844557448149996	1.127903013282117	7.60975498938986	10.970927845928067	0.794499851767892	0.9524092801903625
ID556597	556597	14	1.0	58.88991359261619	40.58109653497104	0.0	4.0	4	1.3558226151896662	1		31086.707516339895	31687.0	20171.0	39809.0	1.9025065E7	3755.81240601909	-0.9812748750984682	-867.4946128961689	0.00705160779005154	0.0059349061972936235	1.482400022189123	1.277500161522645	1.7912670673818007	1.1603912600858375	5.7750482898867475	9.02143039247411	0.8916916072438449	0.9658187599364069
ID581687	581687	14	1.0	56.67149894562427	38.66967014107394	0.0	179.0	179	1.340673283671957	1		31096.875420875425	31614.0	18189.0	38863.0	1.8471544E7	3375.8808518324854	-0.9813414417624206	-968.9507342523593	2.2370339678988725E-4	-8.170700970181658E-5	1.3777205112537125	1.3268384587183888	1.321049272224243	1.0383483401472033	5.646713883444809	8.973967441335844	0.8811232636480393	0.9642857142857143
ID566857	566857	14	1.0	56.78908023252369	36.54862516686109	0.0	78.0	78	1.5104814825259876	1		31614.301986754963	31525.0	20799.0	48568.0	2.3868798E7	3881.136848604481	-0.9810272731993499	-842.3759613866077	0.004160010983504273	0.00683461057563816	1.6597332154260607	1.4029023846634194	-1.3322054307651887	1.1830710629408898	7.167714256089885	10.690308606469435	0.7881521463538679	0.959287531806616
ID578121	578121	14	1.0	56.74439303445498	39.810613010954356	0.0	154.0	154	1.400827705976781	1		31297.308166409915	31824.0	16346.0	39157.0	2.0311953E7	4501.820224863014	-0.9812601565703075	-728.0597810957328	0.0046850906048974544	-0.008881550384001818	1.5153825635808387	1.3180708878307452	0.6085628905318599	1.1496973171714802	6.16480463537704	9.903609953273975	0.7898454614533253	0.9529757531227028
ID565835	565835	14	1.0	55.83751508547918	37.02719450944697	0.0	71.0	71	1.5144827649866006	1		31413.373193166888	31744.0	16568.0	39496.0	2.3905577E7	4370.336216443097	-0.9810580214371488	-744.5589227602379	-0.027813798780785312	0.025773755508710892	1.5725485315433958	1.4225526678245246	1.2508988399567715	1.1054413429544625	7.205739265406012	14.839996886764308	0.41116940152245857	0.9077844311377242
ID559181	559181	14	1.0	58.86841333786511	40.48266009746728	0.0	23.0	23	1.3834389456285943	1		31122.369668246418	31637.0	20011.0	40209.0	1.970046E7	3738.124041187824	-0.9812581362905458	-871.8051689850836	-0.0019937422390674444	0.01588547498217774	1.5715055795320039	1.2309620388960891	-1.32227947700703	1.2766482879856391	6.012704598112537	9.94557933424733	0.7638701857093135	0.9547169811320754
ID557123	557123	14	1.0	58.87919064923368	40.42696122165274	0.0	8.0	8	1.3981249681591237	1		31155.05246913579	31630.0	20329.0	40230.0	2.0188474E7	3782.510007120412	-0.9812891712945954	-863.937609566927	0.013197892157567632	-0.003657079646545008	1.59324345675359	1.2516945477347179	2.0229107454183546	1.2728692152865873	6.141039004554464	10.472146768003336	0.7036882175061336	0.9328519855595664
ID595524	595524	14	1.0	54.696554393597246	41.56444555299313	0.0	273.0	273	1.5578187140051154	1		31264.57515527953	31400.0	20324.0	41694.0	2.5167983E7	3934.246314488148	-0.9809966960140644	-820.4637726585273	-0.008875785630889322	-0.003461354185110165	1.6517231969306703	1.4746255300111388	-0.7135519898058645	1.1200967047669341	7.624014367883405	10.746541032031018	0.8295759778509579	0.9564698867024441
ID584281	584281	14	1.0	54.76487548494326	38.695290433035446	0.0	197.0	197	1.5881171461062127	1		31514.577245509	31585.0	17759.0	45227.0	2.6314672E7	4343.381567231957	-0.9811768301701289	-756.4287393223377	-9.017033241661801E-4	0.006522997776343664	1.6535519862160264	1.5199017024742072	-1.3237422752885977	1.0879335048603824	7.923461316247913	11.941224135826069	0.6982759845059748	0.9354657687991023
ID570459	570459	14	1.0	56.76637092446806	36.09013125927588	0.0	103.0	103	1.434445950841006	1		31397.698670605616	31871.0	21592.0	39265.0	2.1256242E7	3687.8370287319385	-0.9811386319180659	-885.7543174427097	0.001322085236043728	-0.0029179623426758496	1.5953113085702741	1.3208535055064452	1.203133775953939	1.2077882232356991	6.464251583741539	9.553073913910637	0.8901062255522876	0.9686609686609687
ID590430	590430	14	1.0	54.58229692338716	41.60384711144357	0.0	239.0	239	1.5573330339577685	1		31264.864089775543	31378.0	20517.0	42002.0	2.5074421E7	3986.96879909738	-0.9810939351938334	-813.8664624690374	-0.0052869446667838564	-4.931598308826593E-4	1.627110176421311	1.493404414551922	-0.4830661119347478	1.0895308468131895	7.619261241718892	11.721209138314213	0.6969119291825879	0.9429411764705877
ID564818	564818	14	1.0	58.31017446583131	38.08245545250256	0.0	64.0	64	1.5804773320049332	1		31472.278313252984	31532.0	16545.0	46465.0	2.6121991E7	4674.252442080069	-0.98098770890263	-694.8245039038925	0.002492947011984445	-0.004831669956417142	1.6362355516242644	1.532087835097097	-1.2992833713922862	1.0679776407992738	7.847411297615654	11.552595028358597	0.7388855616932232	0.9423515981735172
ID598100	598100	14	1.0	54.57584327408358	41.58843120135447	0.0	290.0	290	1.524440023881013	1		31205.29673202614	31342.0	20600.0	41562.0	2.3872052E7	4002.559343138179	-0.9811365101060069	-811.0132058938408	0.007912495478803495	0.023565043130051238	1.622799445860976	1.4748767083238916	2.4942909428731004	1.1002949851348522	7.300801788696327	11.537125682803254	0.6892633306980418	0.9446494464944638
ID579158	579158	14	1.0	56.20694532129055	40.39645045605259	0.0	161.0	161	1.348549736654148	1		31095.474380165288	31653.0	18854.0	37317.0	1.8812762E7	3570.6444733485378	-0.9813488660423316	-916.4288569466561	-0.014107483218073553	0.017890063660039545	1.4245194079894208	1.3042454531094483	2.2933065844936387	1.0922172698346218	5.713257649748045	9.106779593095876	0.8656932324744749	0.9709208400646202
ID593001	593001	14	1.0	54.65734792698917	41.57311034738086	0.0	256.0	256	1.531865494140072	1		31255.99484536081	31401.0	20650.0	41479.0	2.4254652E7	4011.972978389591	-0.9810469181553139	-806.5202253429295	-0.003454006534380166	0.008490666414601413	1.6153664587924839	1.4634808059014248	-0.3910491785514729	1.1037838366438333	7.372098681164065	11.872784548572081	0.6571973903158775	0.9259701492537307
ID559721	559721	14	1.0	58.94026700013356	40.6702321622173	0.0	27.0	27	1.3625015847480972	1		31031.900326797415	31684.0	19246.0	38623.0	1.8991523E7	3848.3372005791803	-0.9813989780163853	-850.8912226482051	-3.643229887256509E-4	0.0027087494863407206	1.4714325556612113	1.2691274960216872	1.4420873578809241	1.1594048354272415	5.832085803860937	10.383126456166515	0.6797942428521481	0.9267371601208451
ID563811	563811	14	1.0	58.8667560188111	40.646111894889586	0.0	57.0	57	1.3796059390068047	1		31181.780063291168	31779.0	19166.0	39401.0	1.9706885E7	3813.0328255511104	-0.9812063013512196	-853.9027759639013	0.002943572262479213	-0.01527802991249425	1.5290132195134427	1.263178002840735	-1.485250005092769	1.2104495297375957	5.979432714960928	9.45698879812568	0.8401640569345326	0.9669485011529594
ID580711	580711	14	1.0	54.89697756126812	38.55169309382103	0.0	172.0	172	1.4360271888197285	1		31520.512481644644	31658.0	24073.0	41986.0	2.1465469E7	3206.8401228843686	-0.9810708830203482	-1018.8634626621796	0.017068929141665586	0.01526146468234138	1.579334814720728	1.3273145755275888	-0.8488980045155523	1.1898722758265234	6.47851096223509	11.188163593447587	0.6503804017811258	0.9209459459459459
ID596582	596582	14	1.0	54.66589306020668	41.62780839094144	0.0	280.0	280	1.5534421271063021	1		31239.839195979916	31387.0	20602.0	41780.0	2.4866912E7	3952.007824931952	-0.9812682151762933	-828.18919633143	-0.01038821853039788	-1.6383314140181062E-4	1.6638538997627954	1.4549521153677287	-0.5802209723364796	1.1435798348196966	7.581236232402761	11.35925542820213	0.738329401081532	0.959687123947051
ID576633	576633	14	1.0	57.08534293045664	39.852368163166645	0.0	144.0	144	1.3916169810722407	1		31389.727838258175	31499.0	18445.0	40079.0	2.0183595E7	3582.446972903171	-0.9810970287561399	-909.5355152857109	-9.658837516104495E-4	-0.005575355567713008	1.5767603400501868	1.252127938069587	2.50400001260509	1.2592645624384737	6.084001490580265	11.036207540743286	0.6277105932050833	0.9215262778977668
ID586875	586875	14	1.0	56.18064094010591	40.09397230282044	0.0	215.0	215	1.1649598458549888	1		31725.834821428576	31397.0	24554.0	43262.0	1.4213174E7	3556.2035238237336	-0.9809450876787447	-918.531783133541	0.007157503089816548	0.015921551386597368	1.3580075298036427	1.0396973391733475	0.9300172599502365	1.3061565886889548	4.263554169570711	9.199278668142878	0.6331026034737441	0.9295336787564772
ID594047	594047	14	1.0	54.5710108083452	41.644109408061915	0.0	263.0	263	1.5737620716941976	1		31384.475550122243	31490.0	20861.0	42049.0	2.5672501E7	3885.8778919885717	-0.9811024408053106	-838.6183552535193	-0.0023982372782313803	-5.379945667047173E-4	1.6734364219194493	1.5009973325303225	2.6167753563419183	1.1148830085516779	7.780867531312432	10.669525331186243	0.8589100569053992	0.9589923842999413
ID557682	557682	14	1.0	58.84299642552298	40.50943786975684	0.0	12.0	12	1.3763120084676228	1		31117.5453100159	31656.0	20041.0	40242.0	1.9572936E7	3797.6061706452288	-0.9812625529085066	-858.223115831703	-0.006626534634824922	0.014335194133972858	1.537913182007089	1.2471641942872822	1.942275684014048	1.2331280749171614	5.950913957973832	9.62696041752564	0.8068915412201928	0.9593869731800764
ID561779	561779	14	1.0	58.837209676238245	40.375938070591296	0.0	42.0	42	1.4328629678859122	1		31258.10192023635	31779.0	20660.0	41060.0	2.1161735E7	3792.077288594447	-0.9811879769121277	-859.8686851204712	-0.0051127344361028325	-0.006922941445966108	1.612632818072845	1.3007253006664155	-1.0646382516010267	1.2397950722159603	6.449992205247989	10.280746263583419	0.7668665111644202	0.9456445993031358
ID577672	577672	14	1.0	56.763137328779116	39.82097927212913	0.0	151.0	151	1.391073274475566	1		31201.41121495328	31830.0	16417.0	39559.0	2.0031306E7	4516.761388152216	-0.9812317822798851	-722.3133779924292	-0.002917122953177076	-0.008077704812933932	1.5001523420205942	1.3209149843866266	0.612838614778957	1.1356918194982832	6.0792483644157524	9.26792485779516	0.8893951210064075	0.969673995451099
ID562314	562314	14	1.0	58.795911352698845	40.4647529806491	0.0	46.0	46	1.3834389456285938	1		31229.996850393723	31778.0	19959.0	40887.0	1.9831048E7	3848.185910432589	-0.9812981512185193	-851.6523134615306	-0.004029363501628946	0.0021350862986397354	1.5695358241897799	1.233063234649315	-1.1154976729428225	1.2728753725563458	6.012704598112534	10.005435098351482	0.7547580839041597	0.9391239792130663
ID560269	560269	14	1.0	58.969974647502596	40.314851364483076	0.0	31.0	31	1.4254524706424299	1		31259.04769001486	31660.0	20604.0	41005.0	2.0974821E7	3861.6255421225155	-0.9811783813700767	-843.9691688937113	-0.0012553887265719084	0.013017110514493778	1.5924813618918932	1.2807229298112792	-0.9394666547389624	1.2434237920035938	6.383448438944775	10.509283920841934	0.7263048905308457	0.9404761904761905
ID582285	582285	14	1.0	55.705297002470594	38.19065795216528	0.0	183.0	183	1.5942975385373686	1		31619.310714285715	31621.0	19365.0	42683.0	2.6560221E7	4021.629133109023	-0.9810570649951231	-814.3805187982973	-0.010200872686597223	-0.01611124325267336	1.685744852555976	1.530260576218961	-1.2514655741145435	1.1016064053098673	7.985251956386604	12.395452662990532	0.653091009925934	0.9286898839137646
ID595087	595087	14	1.0	54.60411612417973	41.647545217358676	0.0	270.0	270	1.5353184234796757	1		31253.162404092065	31400.0	20454.0	41643.0	2.4439973E7	3964.7194578533613	-0.9810981913027709	-818.3151918401595	-0.010942729092802986	0.008335824692238794	1.6162542096457138	1.4900191742382576	2.664648748571407	1.0847204100390127	7.405370564315676	10.772201178387068	0.8019508432000146	0.9587692307692308
ID591488	591488	14	1.0	54.61613104614641	41.5491191361591	0.0	246.0	246	1.5323592461252193	1		31290.738064516114	31423.0	20829.0	41977.0	2.4250322E7	3976.5403119407415	-0.9811527564230802	-819.2740485680425	-0.008009934212808666	0.01028136715113942	1.6658679057621604	1.4386632945671989	-0.6243419330720326	1.1579275790610288	7.3768518073285785	10.905092784903044	0.7795109009927677	0.938331318016928
ID558211	558211	14	1.0	58.84731294516534	40.637764335325976	0.0	16.0	16	1.363611565856628	1		31066.59349593496	31702.0	19644.0	39405.0	1.9105955E7	3782.0639231145224	-0.9812435265166894	-859.4495385773854	-0.0040537200565934775	0.002348597460763098	1.5057032137334845	1.2502749482972901	-1.4077957528557024	1.2042976753105818	5.8415920561899695	9.693477341363968	0.7812353566824889	0.9519752130131677
ID565381	565381	14	1.0	56.28012822254182	37.262935599193206	0.0	68.0	68	1.5392551438483726	1		31472.74045801523	31723.0	16301.0	42077.0	2.4737574E7	4422.427566502341	-0.9811448660287101	-740.6403022380101	-0.015391368741330395	0.02040365351983408	1.6146398871716932	1.4514613289514513	-1.4931874171331443	1.1124236346951961	7.443395573631813	11.057016639484631	0.7650768085367881	0.9399759903961588
ID588933	588933	14	1.0	54.88631223800894	41.19897525412962	0.0	229.0	229	1.4296917438553536	1		31235.33875739644	31531.0	20904.0	40596.0	2.1115089E7	3765.640806501855	-0.9811429530097002	-863.1691897021244	-0.0012778104049637363	-0.01158566578754439	1.5606752046642767	1.3352784212129005	2.293876107190046	1.1688013375117954	6.421473448260902	10.021384632845598	0.8035059420462148	0.9547703180212015
ID583303	583303	14	1.0	55.54524378557669	39.16997530279627	0.0	190.0	190	1.363611565856627	1		31517.727272727327	31522.0	22553.0	41513.0	1.941492E7	3011.031132618269	-0.981060703891025	-1084.430413947171	-0.0063331962496737	0.029654991660591545	1.526116034780331	1.1859660949846025	-1.148160529101557	1.2868125330346352	5.8415920561899615	10.282973766182065	0.6942304097167443	0.9219804951237811
ID589958	589958	14	1.0	54.57800211743825	41.62176392034296	0.0	236.0	236	1.549541450197768	1		31267.199498117938	31353.0	20686.0	41798.0	2.4919958E7	3997.9349662131954	-0.9811006589171678	-811.9890254174653	-0.008529151332827636	0.013434463387407844	1.6208362959512614	1.5000990749737726	-0.576388656648118	1.0804861645418986	7.543211223086643	10.96546391296489	0.788337367801659	0.9583333333333331
ID579737	579737	14	1.0	57.63264633576453	41.650022511598145	0.0	165.0	165	1.4739812351471508	1		31349.79776847981	31891.0	17439.0	40321.0	2.2477805E7	4315.649463296441	-0.9811284045554695	-755.3283898585347	0.002987778001806494	-0.009390341464155847	1.5071867660328155	1.4617410780211286	0.6325678054401254	1.0310901080191373	6.825489172244745	10.757054523969309	0.7412366868721115	0.944736842105263
ID592538	592538	14	1.0	54.695685405079224	41.58654774690583	0.0	253.0	253	1.5587896201224336	1		31271.569651741305	31392.0	20379.0	41861.0	2.5142342E7	3976.352822905498	-0.9811346029109246	-818.0077266664836	-0.012851547600670246	0.013699731389912512	1.6523292375638483	1.508786964081457	-0.681728693700312	1.0951375355829502	7.63352062021244	10.840178487925538	0.816322714174331	0.9447058823529411
[truncated: 4,561 more rows]
