# Supplementary material for: Adhesion pilus retraction powers twitching motility in the thermoacidophilic crenarchaeon Sulfolobus acidocaldarius
Source: Nat Commun. 2024 Jun 14;15:5051. doi: 10.1038/s41467-024-49101-7 (PMC11178785; doi:10.1038/s41467-024-49101-7)
Supplement: Supplementary file 15 — Source Data [file 41467_2024_49101_MOESM15_ESM.zip › TWITCHING FULL TRACK DATASET/Figure 1/MSD data/flaJ_100X_1sec_interval_5min_total__3_spotss.csv]

LABEL	ID	TRACK_ID	QUALITY	POSITION_X	POSITION_Y	POSITION_Z	POSITION_T	FRAME	RADIUS	VISIBILITY	MANUAL_SPOT_COLOR	MEAN_INTENSITY_CH1	MEDIAN_INTENSITY_CH1	MIN_INTENSITY_CH1	MAX_INTENSITY_CH1	TOTAL_INTENSITY_CH1	STD_INTENSITY_CH1	CONTRAST_CH1	SNR_CH1	ELLIPSE_X0	ELLIPSE_Y0	ELLIPSE_MAJOR	ELLIPSE_MINOR	ELLIPSE_THETA	ELLIPSE_ASPECTRATIO	AREA	PERIMETER	CIRCULARITY	SOLIDITY
Label	Spot ID	Track ID	Quality	X	Y	Z	T	Frame	Radius	Visibility	Manual spot color	Mean intensity ch1	Median intensity ch1	Min intensity ch1	Max intensity ch1	Sum intensity ch1	Std intensity ch1	Contrast ch1	Signal/Noise ratio ch1	Ellipse center x0	Ellipse center y0	Ellipse long axis	Ellipse short axis	Ellipse angle	Ellipse aspect ratio	Area	Perimeter	Circularity	Solidity
Label	Spot ID	Track ID	Quality	X	Y	Z	T	Frame	R	Visibility	Spot color	Mean ch1	Median ch1	Min ch1	Max ch1	Sum ch1	Std ch1	Ctrst ch1	SNR ch1	El. x0	El. y0	El. long axis	El. sh. axis	El. angle	El. a.r.	Area	Perim.	Circ.	Solidity
			(quality)	(�m)	(�m)	(�m)	(sec)		(�m)			(counts)	(counts)	(counts)	(counts)	(counts)	(counts)			(�m)	(�m)	(�m)	(�m)	(radians)		(�m^2)	(�m)
ID433415	433415	2	0.7984979748725891	7.031406140850456	35.51352143115231	0.0	184.0	184	0.8548468192597808	1		19013.50207468879	18674.0	15115.0	24377.0	4582254.0	1841.989726094406	-0.9800972291307819	-1016.6243946783482	-0.07969055685376082	-0.01063373890177204	0.8538381014867118	0.7976916220055793	1.2216778273763094	1.0703861967861308	2.2957599374611477	11.048564101009788	0.2363331575966715	0.7351598173515975
ID427524	427524	2	0.859805703163147	5.939294824291916	38.083231905594275	0.0	142.0	142	1.031317523877247	1		18151.281249999985	18309.0	13085.0	24829.0	6389251.0	2417.678327098674	-0.9809180611180244	-771.8785902545394	-0.0031280743722446195	0.014878806902075967	1.0979026957933269	0.9980573175000282	0.2378087196456588	1.1000397237138595	3.3414476936546325	7.123591785744344	0.8274589967071914	0.9448924731182794
ID431621	431621	2	0.8333436846733093	7.506588638855286	36.08361406936516	0.0	171.0	171	0.9286502127352447	1		18880.905594405594	18634.0	14003.0	25676.0	5399939.0	2189.629844910545	-0.9800442950509959	-846.9557938423293	-0.01888397390937012	-0.00592614798460754	0.9450928310575527	0.8595392122774159	3.011264210972496	1.099534282506386	2.709281913774034	11.377726677452205	0.2629983770442528	0.8073654390934849
ID409858	409858	2	0.8031831383705139	4.680896242701156	41.484015908563784	0.0	19.0	19	0.8766910861926622	1		18612.90039840637	18378.0	14410.0	23639.0	4671838.0	1744.3366538715625	-0.9796997640042326	-1029.92513943304	-0.05060814267536234	-0.023483570606459007	0.8785810522409994	0.8199532666574063	0.167961494632982	1.0715013744900281	2.4145880915740427	11.995723104861273	0.21086284097846134	0.7319884726224777
ID421120	421120	2	0.8918224573135376	5.2454775929256	36.792286421948674	0.0	97.0	97	1.032783505461423	1		18195.158640226622	18370.0	12354.0	24559.0	6422891.0	2535.4409744636237	-0.9809600429142952	-739.4651143861641	0.015211746258921197	0.007339828087051169	1.025803238908451	1.0072433301660026	-1.4376801032944366	1.018426439954077	3.3509539459836652	8.693623268635383	0.5571558440765781	0.9313077939233819
ID428801	428801	2	0.8809140920639038	8.033571911078798	36.14707956846654	0.0	151.0	151	1.0378981349305414	1		18355.26836158191	18525.0	12443.0	25621.0	6497765.0	2527.437276848087	-0.9809164961963677	-746.5936124118857	-0.0027385274971958263	0.0018752790470140486	1.0822235055413378	1.0108867491216529	-0.40533019072912935	1.0705684949196026	3.384225829135282	7.5163535443040015	0.7527569959504794	0.9295039164490857
ID416014	416014	2	0.8291928768157959	4.984093894133589	40.22535194253091	0.0	61.0	61	0.711929744587778	1		18500.625	18542.0	13777.0	23511.0	3108105.0	2668.2369040057524	-0.9801766830659302	-685.6777420790239	-0.008153656393610195	0.007244810528172959	0.8329583012253232	0.6132337037877709	0.9443192909090043	1.358304829105732	1.5922972651128076	5.670427042000269	0.6223038375982566	0.9029649595687338
ID407053	407053	2	0.915042519569397	4.756998246283692	40.57807740072109	0.0	0.0	0	1.0645244568748673	1		17841.521390374328	18016.0	12502.0	23601.0	6672729.0	2284.661752338304	-0.9809598750405488	-804.6766858991034	-0.0059560222057495685	-0.0027350144325600494	1.1112321188395269	1.0376285661754876	0.21627935951310184	1.0709343931570126	3.5600914972223623	7.266945986580687	0.847163350791878	0.9578005115089517
ID417037	417037	2	0.8217763304710388	4.903537186049194	40.42812233049406	0.0	68.0	68	0.7044524056951678	1		18668.743902439015	18634.0	14088.0	23659.0	3061674.0	2527.504454668181	-0.9800769663786525	-726.7045490269659	0.002465308821728145	0.022189500338928324	0.7859072495980819	0.6786367007347568	0.6677110186337893	1.1580677094934355	1.5590253819611963	4.76297158544026	0.8635889338550212	0.9647058823529411
ID422410	422410	2	0.7906247973442078	6.915472610230873	35.726681373764066	0.0	106.0	106	0.7410850413989327	1		19179.699453551908	18488.0	15472.0	27196.0	3509885.0	2840.997178741134	-0.9795955650059456	-648.2211954531789	-0.005462079383225495	0.007198799300937457	0.8153793997227788	0.7007028497402198	1.1661529821944459	1.1636593172484948	1.7253847977192518	5.233601627830822	0.7915794434425274	0.9260204081632656
ID409096	409096	2	0.7964145541191101	4.418099956421892	39.90192740260592	0.0	14.0	14	0.7193293616751154	1		18938.7034883721	18423.0	14941.0	25373.0	3257457.0	2522.5565328202874	-0.9796105069323486	-721.4169442653281	-0.0073460993460976835	-0.004233564346942685	0.7562547978913938	0.7112628908805384	0.3082386952811043	1.0632563677758526	1.6255691482644197	4.906328326520556	0.8485981828138499	0.9526462395543179
ID431894	431894	2	0.8754392862319946	7.4056953516421	36.345282230074744	0.0	173.0	173	1.0305837510886025	1		18411.159544159545	18484.0	12712.0	25909.0	6462317.0	2564.122530538623	-0.9808839628598514	-736.8721296498369	0.02776869345776826	0.01445566555740762	1.083149998734962	1.0075924548496675	0.28471091903611123	1.07498819936734	3.336694567490125	7.109684570355134	0.8295176897900165	0.9603283173734608
ID410130	410130	2	0.847618579864502	5.559379932724774	41.46580439928921	0.0	21.0	21	0.9431991435986404	1		18330.02054794521	18319.0	12946.0	23972.0	5352366.0	1948.5145138214646	-0.980485768492048	-945.320647643363	-0.015255756018642083	-0.031743847461723484	0.9191599533370282	0.8546237038878743	-0.4410352176443913	1.0755142282569088	2.79483818473531	11.577209544085488	0.2620346623738792	0.8144044321329631
ID411154	411154	2	0.7969408631324768	7.5697621632508065	42.0950432786325	0.0	28.0	28	0.9708648058204383	1		17803.071428571424	18053.0	12065.0	23398.0	5483346.0	2277.591841008804	-0.9811445207122099	-813.4754263513413	0.0020970227344402365	0.02047071460395381	0.9870695098500172	0.9637090179168257	0.21779697770542272	1.0242401923183078	2.961197600493366	7.694989816451064	0.6284361422444751	0.9312406576980566
ID423952	423952	2	0.8051284551620483	6.387517016237073	37.67624162832666	0.0	117.0	117	0.7632118406124406	1		19570.534031413605	19133.0	15986.0	25145.0	3737972.0	2394.041354706784	-0.9788600465813354	-757.0378622892409	-8.868462309421157E-4	-0.0027223714470673245	0.8066549724865837	0.7356626034812869	0.7460404355077443	1.096501261134314	1.8299535733385959	5.580996377749093	0.738289096209405	0.9232613908872895
ID429072	429072	2	0.8678680062294006	7.878542631788114	36.19541427000364	0.0	153.0	153	1.052374400800961	1		18387.743169398917	18560.0	12469.0	24885.0	6729914.0	2465.762802232004	-0.9809332500586189	-767.3083300845149	-0.002788507964703714	0.0061052826382866085	1.1019673276917443	1.0276018040193364	-0.6506384037163448	1.0723680353435898	3.479288352425602	7.316837400442927	0.8166829320020754	0.9669749009247027
ID430608	430608	2	0.8810325264930725	7.574035650041608	35.91074398239965	0.0	164.0	164	1.043712735804181	1		18376.358333333323	18499.0	13124.0	24585.0	6615489.0	2360.3221929487645	-0.9808439358852988	-797.2816821312156	0.003942376258583467	0.005379040625679416	1.0945992975514085	1.0128886401506745	1.9552536267311513	1.08067091895569	3.4222508384514025	7.431766642054245	0.7786415482843654	0.9436435124508521
ID421406	421406	2	0.8664861917495728	5.875118511544492	36.869654657179694	0.0	99.0	99	1.03716901778054	1		18246.398876404484	18405.0	12650.0	25283.0	6495718.0	2520.815637821628	-0.9809275794619965	-744.5557243343602	0.0023038259763048055	0.012770119227681512	1.0789945300436177	1.020897972775224	1.7415185019313129	1.0569073098563053	3.37947270297076	8.296999033246376	0.6169027808033757	0.9057324840764336
ID419869	419869	2	0.8591998219490051	5.399133609370761	36.44166270109802	0.0	88.0	88	1.0232170823062972	1		18262.97982708932	18345.0	12830.0	25251.0	6337254.0	2485.842934492763	-0.9810924655788896	-762.435292387326	-0.013580875607244677	-1.2095547133376916E-4	1.0513235705761572	1.0207523819675242	-1.4628847668078369	1.0299496617874222	3.2891633058449656	7.389942218034306	0.7568559252993617	0.9440654843110501
ID414234	414234	2	0.8422903418540955	4.536046094699121	40.69520015244828	0.0	49.0	49	0.9022063356366988	1		18487.187969924806	18314.0	14124.0	23659.0	4917592.0	2116.8016516571665	-0.9804037728754788	-873.8828098353418	-0.044202783079329545	-0.027240445629758272	0.9709246105870722	0.8432644986641246	0.9561024355606577	1.1513879833968859	2.557181876509526	12.355891186394125	0.21048605663000175	0.7280108254397839
ID418328	418328	2	0.8179438710212708	5.747955249579106	39.30068663251627	0.0	77.0	77	0.6578058800702908	1		19076.909090909092	19047.0	15236.0	23928.0	2727998.0	2211.1436302622146	-0.9792133579857387	-812.8568018396445	0.007188141608234285	0.02206034069385894	0.7561605004858529	0.586143965057632	0.6333107396091242	1.2900593464465753	1.3593940830515265	5.190679706234105	0.6340255750788334	0.8854489164086689
ID415014	415014	2	0.8476645350456238	3.9680930466450692	41.38993586611515	0.0	54.0	54	0.9351443492855888	1		18356.3910034602	18347.0	13254.0	23737.0	5304997.0	2251.0407475831903	-0.9804707282098037	-818.8088383675118	0.04213432583616292	0.023791455138439388	1.03512313415319	0.84654552205441	0.4630903623692205	1.2227613367337138	2.747306923090154	10.580787730425715	0.308376333908972	0.82453637660485
ID420134	420134	2	0.8715957403182983	5.323050062103131	35.95626915390557	0.0	90.0	90	1.012813733538991	1		18268.61403508773	18456.0	13079.0	25027.0	6247866.0	2400.6844399489482	-0.9810487813739202	-787.868939433736	-0.0015423165902147882	0.008540795399393147	1.0580626178076835	1.008777008456796	0.8001428089092091	1.0488567928667243	3.2226195395417374	7.749717437900197	0.6742906910055423	0.9237057220708453
ID420390	420390	2	0.8926449418067932	5.1885861148579115	35.871891018055024	0.0	92.0	92	1.0283792913427028	1		18197.348571428567	18369.0	12715.0	23883.0	6369072.0	2367.1274440981288	-0.9811037381024582	-798.2804621198352	0.0031869802279033094	-6.0317158089681156E-5	1.0869177449402505	0.9916452065724614	0.5703746303047419	1.0960752270432392	3.3224351889965704	8.011214165388612	0.6505335478889587	0.9173228346456695
ID427814	427814	2	0.8386366963386536	6.224257782752389	37.465786570838105	0.0	144.0	144	0.9847902710997678	1		18187.143749999977	18354.0	12727.0	24802.0	5819886.0	2336.4084629869258	-0.9809776230083458	-802.8604062867021	0.012056144185996386	0.01500172781899887	1.079218861917867	0.9467914560739253	-0.17977719066406553	1.1398696671736779	3.046753871454653	6.65573729251511	0.8642808539481438	0.9552906110283161
ID433702	433702	2	0.8984657526016235	5.514248187933234	36.00693227154576	0.0	186.0	186	0.7798799609392346	1		19066.628712871287	18276.0	14825.0	28619.0	3851459.0	3432.2999781585227	-0.9797852130866764	-538.4933949989723	0.005228127803982474	-0.002605773679868217	0.8257989763776212	0.7764109806897203	1.8571756137231565	1.0636106352386046	1.910756718135367	5.308623883486067	0.8520230538938472	0.9526066350710906
ID422695	422695	2	0.8857756853103638	7.205760686627169	36.06512696699721	0.0	108.0	108	0.7856784047975657	1		19085.946341463416	18231.0	15204.0	28290.0	3912619.0	3101.591274391446	-0.9796549294631351	-592.6155679690613	-0.0023039713254640313	3.473656683792722E-4	0.8033200127299206	0.7908808688139979	-1.5136944337611675	1.0157282144586155	1.939275475122462	5.352291211788319	0.8506872026993503	0.9510489510489512
ID413221	413221	2	0.8004622459411621	7.142316766406663	41.74235007467826	0.0	42.0	42	0.6247763587865769	1		19255.62992125984	18936.0	15100.0	23971.0	2445465.0	2253.8885615018858	-0.9793537740566449	-810.5022264387793	-0.007175700239755413	0.03681239909555053	0.7386125161931621	0.555793417368109	0.8217101948538774	1.3289335445726764	1.2263065504450898	5.382501297710918	0.5319130258049374	0.7987616099071223
ID429349	429349	2	0.8726086616516113	7.9264490584216505	36.286476439628615	0.0	155.0	155	1.0523744008009608	1		18383.60655737705	18518.0	12652.0	25824.0	6728400.0	2522.7874653770846	-0.9809278763934931	-749.5801406245029	0.009957203917124147	0.009776169005240457	1.086840217026209	1.033746048819929	-0.9576935469823434	1.0513609394366146	3.4792883524256006	7.3249471756270355	0.8148755609879855	0.964426877470356
ID407331	407331	2	0.8721532821655273	4.155162391517407	40.43636176253314	0.0	2.0	2	1.0645244568748669	1		17855.841397849457	18059.0	12220.0	23712.0	6642373.0	2330.60305098199	-0.9811446739654849	-797.3353316455567	-6.384583069522398E-4	-0.005975247406851079	1.088644122936609	1.0462542969677264	0.12184630150155895	1.0405157962951623	3.56009149722236	7.564313877480705	0.7818653035600123	0.9529262086513993
ID429614	429614	2	0.8928698897361755	7.881515551645786	36.31954820762507	0.0	157.0	157	1.0559624589460568	1		18405.715447154485	18525.0	12421.0	25789.0	6791709.0	2557.4168879786384	-0.9808648236367564	-737.8326357923688	-0.0021800641070145394	0.012158405792867684	1.1122058151170275	1.0316914071065926	-0.6903206793659918	1.0780411734127358	3.5030539832481797	7.032441478306016	0.8901115581808398	0.9735799207397619
ID418607	418607	2	0.8309827446937561	5.341412466620774	38.731590505137575	0.0	79.0	79	0.9669610312409374	1		18019.44155844155	18104.0	13041.0	25297.0	5549988.0	2521.8817608020336	-0.9807991055841736	-729.9703230624146	0.012850260191251177	-3.350292532953059E-4	0.9867114284892631	0.9375169076974698	1.1538165872485382	1.0524732091633573	2.937431969670789	8.14544148813851	0.5563504255877553	0.903508771929825
ID408360	408360	2	0.8430565595626831	4.1762505115906725	39.81811851408319	0.0	9.0	9	0.9122126268827504	1		18267.83823529412	18322.0	12869.0	23639.0	4968852.0	2169.568828966926	-0.9806210822394115	-852.1487798255415	-0.027636456942762077	-0.03975830855415216	0.8920813473533692	0.8818434986290226	0.5024170726445356	1.0116095982339985	2.6142193904837088	9.407202954243822	0.3712195741199252	0.8553654743390351
ID411433	411433	2	0.788331151008606	7.441908597846199	42.393937443653805	0.0	30.0	30	0.9770784040026229	1		17840.279365079365	18060.0	12336.0	23458.0	5619688.0	2240.4498961131053	-0.981145267179198	-828.7229022216744	-0.007121760126304562	0.0033395920375916895	0.9953376196207255	0.9717762146206791	-0.6497452422866724	1.024245710736235	2.9992226098094976	7.328287187048176	0.7018003887092481	0.9198250728862969
ID425513	425513	2	0.8663209080696106	6.5424378518083435	40.58646480397607	0.0	128.0	128	0.7942967072833963	1		18759.206730769234	17889.0	14580.0	27670.0	3901915.0	3162.8302681114606	-0.9799139915514284	-578.7125445104017	0.001859309598269888	-1.694924352695235E-5	0.8403000613541401	0.769703444015463	1.365036757483625	1.0917192431547167	1.982053610603104	5.332106835145264	0.8760473419555787	0.9630484988452659
ID426537	426537	2	0.8906919956207275	5.485424059061201	39.25270978157508	0.0	135.0	135	1.0609653547795577	1		18023.688172043006	18227.0	12331.0	24467.0	6704812.0	2392.556538932591	-0.9811452784976852	-784.0154978133099	6.98464637683308E-4	0.0010675020582929	1.1076393429530744	1.047932195581951	0.6375667128664446	1.056976155158556	3.536325866399791	7.07209016287887	0.8885186823423791	0.9612403100775199
ID432178	432178	2	0.8293732404708862	7.527907898912892	36.16452114527002	0.0	175.0	175	1.0202555215874283	1		18345.06104651165	18444.0	13214.0	26333.0	6310701.0	2534.2848766294214	-0.9807223810013822	-736.5231786192732	0.008594355380581495	-0.003671818786952376	1.0556839107301266	1.0016959329734714	2.930695864219185	1.0538965727817176	3.270150801186904	7.454753118240263	0.7394539168399168	0.9502762430939226
ID410416	410416	2	0.820274293422699	7.045008348043419	41.850955725544296	0.0	23.0	23	0.8706299393373521	1		18235.768924302803	18298.0	12690.0	23564.0	4577178.0	2154.9037979432946	-0.9804717257647093	-849.7621805018176	9.724422185924225E-4	-0.02713148268856822	0.9101792454646521	0.8120778078722627	-1.2841080094899135	1.1208030026696907	2.3813162084224357	9.073335093992178	0.3634904718231412	0.8240131578947374
ID412465	412465	2	0.8574002981185913	7.677107209558848	41.2382810455735	0.0	37.0	37	0.9947263189855431	1		17905.46153846154	18078.0	12679.0	24503.0	5819275.0	2470.771537400512	-0.9810550404423998	-750.5551631816522	0.003672895582192096	0.0024677346632197466	1.0155979976762382	0.9851938568350477	2.1172314447863347	1.0308610743258837	3.1085445115933563	7.676615174885746	0.662868549787817	0.9211267605633804
ID420670	420670	2	0.8828738331794739	5.184906190706557	35.832650685795954	0.0	94.0	94	1.010570510998544	1		18264.676557863506	18450.0	12765.0	23844.0	6155196.0	2418.144894621361	-0.981065775535225	-782.7269111338277	0.0014943943428820411	0.01685072024548046	1.049120677537466	1.007625207051376	1.1258989719356525	1.0411814533774106	3.208360161048191	7.725034623379267	0.6756038406918567	0.9401114206128138
ID424510	424510	2	0.8242130279541016	7.372944024878748	39.033020654560836	0.0	121.0	121	0.7562417234667239	1		19507.37765957447	19095.0	16075.0	24668.0	3667387.0	2320.225238220586	-0.9787186328815892	-773.3161389599026	0.013147557495572709	0.012731499903415756	0.8421663073718711	0.7104848998003299	1.098794029518296	1.1853401917599489	1.796681690186988	5.274066576421283	0.8116892430602457	0.9521410579345089
ID415295	415295	2	0.8216949105262756	4.566900559445328	41.46526936520974	0.0	56.0	56	0.7276939376932332	1		18754.846590909085	18542.0	14450.0	24753.0	3300853.0	2749.5205720872814	-0.9800856970540494	-671.4064052355077	-0.011389880162467742	-0.001113765283786058	0.8376842893364665	0.6448892630028124	0.4761947509648363	1.2989583443147097	1.663594157580547	5.27066452405308	0.7525346502592325	0.9641873278236919
ID409404	409404	2	0.831505537033081	4.096589823189512	40.28784176160777	0.0	16.0	16	0.8706299393373521	1		18511.616000000005	18275.0	13756.0	24070.0	4627904.0	2000.483587254717	-0.9801005694959557	-911.5265645197019	-0.05190744878514765	-0.05690871836138366	0.9613615175562455	0.828266751712003	0.07029440734237259	1.1606907020825592	2.3813162084224357	10.241766420011226	0.2852838575900001	0.7791601866251945
ID422971	422971	2	0.8509991765022278	7.4505626010056	36.565923310494405	0.0	110.0	110	0.7632118406124412	1		19305.212435233167	18611.0	15230.0	26386.0	3725906.0	2785.191435941982	-0.9794004150538217	-659.1000479689632	0.0028113883239241086	0.012123525738319957	0.8044318663826693	0.7523134620014242	1.3247186153831447	1.0692775113216655	1.8299535733385983	5.057503198369787	0.899037078517548	0.9673366834170862
ID417336	417336	2	0.8370285630226135	4.662578440018285	40.85431648006336	0.0	70.0	70	0.9606819970994486	1		18256.595394736836	18235.0	13122.0	23493.0	5550005.0	2032.8382451153864	-0.9806575722785169	-910.6539320167715	0.00945441287054354	-0.041890459486404324	0.9649084930904727	0.9022976189580497	0.1518196313819331	1.0693904902516804	2.899406960354668	10.22592489889416	0.3484286381339207	0.8615819209039552
ID430904	430904	2	0.8709097504615784	7.547664398829268	36.10924319484841	0.0	166.0	166	1.0701944008787783	1		18368.05013192611	18508.0	12499.0	25023.0	6961491.0	2420.9496486263083	-0.9808785264839203	-778.3970214099812	0.00393958322864179	0.006015280669298027	1.0933597491336347	1.0508752770833723	-0.8885152362614849	1.0404277015329306	3.5981165065384957	7.525000338328647	0.7984947003939256	0.959442332065906
ID429894	429894	2	0.8606168031692505	7.70678197856354	36.126937184170515	0.0	159.0	159	1.0473304684396765	1		18382.87603305784	18531.0	12655.0	25552.0	6672984.0	2510.339099841285	-0.9811041071924546	-760.4291224305765	0.01696743841118942	0.017654000735128555	1.1171073334163544	1.0354309706383382	2.4998511527390526	1.0788815141657035	3.44601646927399	7.2559566331502765	0.8225036917472783	0.9526938239159002
ID433990	433990	2	0.8573467135429382	5.756572212940633	36.936254524691236	0.0	188.0	188	0.8260436664295354	1		19230.615044247792	18374.0	15242.0	27911.0	4346119.0	3163.8832858855585	-0.9796797859401628	-586.082271217143	0.027385484865379253	0.011372537641660402	0.889277591577367	0.83916708399185	-1.4791853948485352	1.0597145771580379	2.1436599001966434	5.556712747411746	0.8724285207388942	0.9698924731182799
ID418885	418885	2	0.830987274646759	5.250266678143117	37.947544736038026	0.0	81.0	81	1.0187715127705257	1		18075.868804664722	18149.0	12864.0	25511.0	6200023.0	2432.913839769774	-0.980920154970515	-763.9435393268933	-0.006591566732529843	0.006608581723614208	1.0692843900464943	0.9938500751584878	-1.243783832048537	1.0759011009542634	3.2606445488578677	7.572808712026401	0.7144952540060937	0.9308005427408417
ID416320	416320	2	0.8917650580406189	4.519911267974848	40.485540673764376	0.0	63.0	63	1.0494951220788986	1		18031.96703296703	18215.0	12677.0	24293.0	6563636.0	2432.2640936994726	-0.9809282727952718	-762.6224710655129	0.005374725271527542	0.005135981316004902	1.1010303022636185	0.9967610142735258	0.23143148948607037	1.1046081121722922	3.46027584776753	7.978008169856465	0.6831744755067823	0.9417852522639069
ID407617	407617	2	0.8632979989051819	3.600122844575853	40.31996784720763	0.0	4.0	4	1.0098216627956713	1		17870.269230769234	18080.0	12181.0	23784.0	6040151.0	2456.979881476891	-0.9809010856825316	-747.0953369345941	-0.02826911144417164	0.003951432338091917	1.0650143982551417	0.9954605841467993	2.9774972785018265	1.0698709875770283	3.2036070348836767	7.4566204124797375	0.7240441215146617	0.9453015427769992
ID428110	428110	2	0.8756461143493652	6.8838540069585274	36.98565274257209	0.0	146.0	146	1.0487740672894987	1		18178.358126721752	18338.0	12778.0	24188.0	6598744.0	2351.764750235815	-0.9810113635909689	-798.6767342411895	-0.0012006047411580358	-0.00789809209874308	1.105960098028296	1.0116011148702893	0.46011600058745444	1.0932768675033595	3.4555227216030135	7.332725605693397	0.8075933784494842	0.9629139072847682
ID408652	408652	2	0.8469969034194946	4.353780959301669	39.84167577310034	0.0	11.0	11	0.8636508292608809	1		18387.456000000002	18273.0	13491.0	23888.0	4596864.0	2278.8150094849334	-0.9804123724550705	-807.736143848579	-0.049030526692328935	-0.016054605232124465	0.9176426652129954	0.8252674366803111	-0.9815006309457509	1.1119336889193996	2.3432911991063077	8.830978520398734	0.37758824769618204	0.8313659359190555
ID426828	426828	2	0.8899024724960327	5.618864638587197	39.26642400903216	0.0	137.0	137	1.0466079223250835	1		18032.15193370166	18252.0	12460.0	24107.0	6527639.0	2374.1630971260715	-0.9810339389510734	-785.7310060017792	-0.009983883402649009	0.001109187601659317	1.0840524714057258	1.0296796179090455	0.44140515517523243	1.0528056033653403	3.4412633431094743	7.1658220804106	0.8421621730501995	0.9602122015915122
ID413514	413514	2	0.8141866326332092	6.701798206591084	42.34803623338539	0.0	44.0	44	0.962255596838944	1		17876.37623762376	17877.0	12393.0	24453.0	5416542.0	2303.6542343603696	-0.980924388655135	-798.0851958199261	0.007881375872701355	0.010043332970529839	1.0266430828457729	0.8995235387108071	-0.5767946899991582	1.1413187522776256	2.9089132126836965	7.87138197504042	0.5899818514354473	0.9093610698365523
ID432458	432458	2	0.8544756770133972	7.371479801432594	35.9198273615522	0.0	177.0	177	1.0283792913427028	1		18371.942528735628	18453.0	13110.0	25973.0	6393436.0	2537.6069889005526	-0.9808045248356092	-739.8510691765775	0.012431132013787257	0.0067156688444226665	1.0713590039630807	1.0110249863773064	-0.3605264798456876	1.059676089511855	3.3224351889965713	7.551243217079803	0.7321995618108659	0.9471544715447157
ID417611	417611	2	0.8138315081596375	5.48787188438556	39.7857498232497	0.0	72.0	72	0.8654008833944502	1		18513.385542168682	18230.0	14382.0	25417.0	4609833.0	2248.6869098431216	-0.9805791343325478	-831.3825651879376	-0.06965480701564412	-0.013129891389596075	0.9332138591948957	0.8354695403720306	-0.685841383460975	1.1169932763549226	2.352797451435337	9.059142893189833	0.36026343460914145	0.781990521327013
ID421707	421707	2	0.8931361436843872	6.636191289123903	37.127886200827106	0.0	101.0	101	1.0393548347841475	1		18308.38700564971	18482.0	12780.0	26089.0	6481169.0	2623.5771484308116	-0.9811530190073535	-726.5762406475862	0.0216157653175985	-0.005754865310540704	1.0816593069122786	1.037510652700927	0.8773500564545339	1.0425524828072084	3.3937320814643073	7.062777701852668	0.8549413910799865	0.9583892617449665
ID434263	434263	2	0.8274789452552795	5.864713556265277	37.658135243752476	0.0	190.0	190	0.8196080584701688	1		19393.615384615387	18756.0	15019.0	26801.0	4285989.0	2864.107029097529	-0.97923051321673	-638.496768427048	0.004000976926965545	0.002315382098695585	0.8652552179553094	0.8004727363063314	0.7013899605807277	1.0809302787099377	2.1103880170450315	5.673177725372347	0.8239851752824574	0.9327731092436973
ID425812	425812	2	0.8572723269462585	5.52454596394393	40.37742578570456	0.0	130.0	130	1.0135603711144368	1		18039.887905604715	18304.0	12403.0	24686.0	6115522.0	2509.827500461381	-0.980766510346888	-733.0397009147113	0.01330429356897054	0.008373630596030272	1.079910894272985	0.9804018875880154	0.29851184612587445	1.1014981794147516	3.2273726657062536	7.4281264427360885	0.7350221129513921	0.9275956284153007
ID411730	411730	2	0.797407865524292	7.372133478843972	42.30722487960511	0.0	32.0	32	0.9992788659694534	1		17855.28484848483	18042.0	12294.0	23481.0	5892244.0	2204.4002383904635	-0.9810599634555747	-839.1141978157292	-0.011168537752465615	0.01212617955576576	1.0224358807754705	1.009275396278826	0.5747432872998783	1.0130395376179455	3.1370632685804605	6.763043602964294	0.8618838973546484	0.9593023255813957
ID431184	431184	2	0.8723587989807129	7.483609146341003	36.11220186496177	0.0	168.0	168	1.0458848770420113	1		18374.82044198896	18488.0	12599.0	24830.0	6651685.0	2485.9176902470977	-0.9808915430983514	-758.8601157610241	-0.004195596616699915	0.006691098789660805	1.0583033338099364	1.048534902614433	0.22946422190820917	1.0093162670800433	3.4365102169449573	6.8790172109165475	0.9125879109756219	0.9717741935483872
ID412766	412766	2	0.8040271401405334	8.18039186897113	40.988793720818045	0.0	39.0	39	0.6990624840795611	1		18615.28125	18521.0	13613.0	23857.0	2978445.0	2593.9797091962187	-0.9799999329545005	-703.2789484432978	0.019174432334010613	0.004332089479887061	0.8244990832507677	0.6249091820288738	0.8401394979398372	1.3193902521545473	1.5352597511386126	4.8417074286879185	0.8229901610109688	0.952802359882006
ID416606	416606	2	0.8542441725730896	4.582260885810746	40.46926380704245	0.0	65.0	65	1.0128137335389913	1		18010.41887905605	18211.0	13034.0	24279.0	6105532.0	2434.3439321990313	-0.9811678173735779	-770.929225942457	-0.005677987370240976	0.0022090561471089475	1.1100658717446465	0.947464854896125	0.5239233808996965	1.1716169375658247	3.222619539541739	7.89773135709368	0.6492533302358403	0.9469273743016765
ID428382	428382	2	0.8887090682983398	7.2509617486095195	36.10835244866094	0.0	148.0	148	1.035709243633059	1		18268.06197183099	18439.0	12227.0	24070.0	6485162.0	2469.1915101228515	-0.9808518259311945	-757.9555456992861	-0.015660455036740645	-0.007384489810818763	1.1151084623571637	1.0137789195272369	0.5319445835517072	1.099952308021142	3.369966450641733	7.028471167400425	0.8572622626572082	0.9568151147098515
ID413791	413791	2	0.8848273754119873	6.182293001098195	41.82318379370006	0.0	46.0	46	1.0451613315544814	1		17963.033240997236	18151.0	12675.0	24493.0	6484655.0	2315.570056763746	-0.9809738201161537	-799.9402750749637	-0.004811409398185711	3.3778614508857074E-4	1.09443713684358	1.00177616653237	-0.17821133435688621	1.0924966808024135	3.4317570907804344	7.8260331259811915	0.7041140980689031	0.9209183673469389
ID421980	421980	2	0.8507528305053711	7.25677382473456	36.70201596388659	0.0	103.0	103	0.9080567390874356	1		18846.702205882357	18563.0	14779.0	25386.0	5126303.0	2023.3135411742724	-0.980428863159909	-933.2590510684768	-0.05402039134319295	-0.012425871042755818	0.8914958552905473	0.8493727289635218	-0.10091154020329272	1.0495932173127667	2.59045375966113	11.013285961149883	0.26838106793208516	0.7841726618705033
ID427098	427098	2	0.8911618590354919	5.655316664998514	38.82960545107111	0.0	139.0	139	1.0437127358041811	1		18069.90858725763	18312.0	12547.0	24345.0	6523237.0	2333.1764268573265	-0.9809759974045538	-798.7205454894122	0.0034490619151957926	0.012871347112456855	1.0851196748217973	1.0048779998632478	0.5910896901972562	1.0798521561517611	3.4222508384514034	7.440148519745326	0.77688814190401	0.9574468085106388
ID432730	432730	2	0.8563374280929565	7.193764744452491	35.82500669909957	0.0	179.0	179	0.9047182838919147	1		18810.122676579937	18652.0	14080.0	25100.0	5059923.0	2237.6564324134233	-0.9801746546513305	-831.2103159939272	0.03024703913819984	-0.03323348919197992	0.8985388017682655	0.8706009391843215	1.428224777337584	1.0320903198314022	2.57144125500307	11.900549393120265	0.22816679857878125	0.78862973760933
ID430168	430168	2	0.8698602318763733	7.605893788864846	36.105093708588335	0.0	161.0	161	1.0494951220788993	1		18442.95592286502	18585.0	12556.0	25403.0	6694793.0	2499.087078229003	-0.980712528311559	-750.4911180075968	-0.004604867547130452	0.0035661717825361925	1.1074720344013396	1.0267860281552281	-0.9707144759525346	1.0785811298884498	3.460275847767535	7.186767564563061	0.8418861934143056	0.9578947368421051
ID414553	414553	2	0.8666554093360901	4.5322334995433184	41.082834924927376	0.0	51.0	51	0.9179992625179159	1		18320.334532374094	18325.0	13378.0	23206.0	5093053.0	2332.516630923015	-0.9804242778938702	-786.746667805405	0.015819028831509766	-0.049553670690830796	0.9505281136427565	0.8119245806342246	0.8758626842047248	1.1707098618695144	2.6474912736353193	12.095984329906836	0.22738508285090037	0.793447293447292
ID423257	423257	2	0.8312630653381348	7.812969707088851	36.90977014644725	0.0	112.0	112	0.7933437414846115	1		19197.889423076915	18484.0	15215.0	26752.0	3993161.0	2927.6037063003637	-0.9793221168410078	-621.1416893410977	0.002470827708310863	0.001229535465371993	0.8178801583342112	0.7819548029105596	0.5757848977637322	1.0459430075624983	1.9773004844385909	5.47057097500416	0.8302659413421308	0.95852534562212
ID407911	407911	2	0.8644179701805115	3.610014768874377	40.31294906441078	0.0	6.0	6	1.0276434205569924	1		17919.469914040117	18143.0	12181.0	24011.0	6253895.0	2424.243582071102	-0.9809069088835518	-759.5046687570348	0.0018998135643233458	-0.004838810402571979	1.109535279393399	0.9895123499780579	0.35339358582169833	1.1212950292313204	3.317682062832056	7.0922050913678305	0.828861670583162	0.9614325068870527
ID424803	424803	2	0.8094373941421509	6.829775528005484	39.325446175391576	0.0	123.0	123	0.7827845518531363	1		19405.527093596065	18923.0	15845.0	25213.0	3939322.0	2499.1675392245693	-0.9789099196081058	-720.8162388588421	0.009792249805157234	-0.02355627638292462	0.8685922409669513	0.7476886567650591	0.7621172075588531	1.161703114134421	1.9250160966289165	5.496208726047696	0.8007884393511482	0.9440559440559434
ID419168	419168	2	0.8756745457649231	4.994046908067032	37.92642131265314	0.0	83.0	83	1.0105705109985441	1		18143.373887240366	18303.0	12786.0	25239.0	6114317.0	2508.91234906054	-0.9808752562578753	-741.7895507055707	-0.0019745613990425734	0.024636237896799335	1.0394355866718277	1.0076265468610914	1.7381241369125535	1.0315682828224666	3.208360161048193	7.471852680826067	0.7221649028909995	0.9414225941422588
ID426092	426092	2	0.8807135820388794	5.702410015757216	39.87489286475995	0.0	132.0	132	1.031317523877247	1		18032.703703703708	18136.0	12504.0	23649.0	6329479.0	2413.42410765001	-0.980896008452029	-767.2838300884546	0.006203553556183372	-0.005473982773288168	1.0522528786916323	1.009875105472289	-0.9578841544530055	1.041963380411803	3.341447693654632	8.292373489141129	0.6106422113911977	0.908268733850129
ID409709	409709	2	0.7906918525695801	4.364626330845097	41.12182032404761	0.0	18.0	18	0.6892544183474552	1		18609.299363057336	18395.0	13525.0	24376.0	2921660.0	2475.3513593255752	-0.9802069639612746	-744.6094325120096	0.0011512961767154012	0.004029078809283292	0.7523387695740509	0.6604481155126484	0.6025941061790754	1.1391337970433542	1.492481615657971	4.995073715253469	0.7516835579145296	0.9154518950437306
ID433005	433005	2	0.846829891204834	7.410227388588972	35.79739550016292	0.0	181.0	181	0.9319029379752968	1		18747.690721649484	18597.0	14043.0	24836.0	5455578.0	2159.11830517487	-0.9801362325372169	-856.8921379902936	-0.015408294721187233	-0.014761671705115118	0.9444943568040128	0.9039873459498883	2.0929756950404785	1.0448092675584533	2.7282944184320894	10.645275874841193	0.30254310310364046	0.7983310152990263
ID415594	415594	2	0.8472172021865845	4.263379132992969	40.8431394599559	0.0	58.0	58	1.0487740672894998	1		17933.030136986312	18204.0	13148.0	23329.0	6545556.0	2239.0920308722557	-0.9809991989976352	-827.0056430147056	0.006059024256843334	0.010122727501243487	1.1284457587055283	0.9871688966983625	0.9158122351347479	1.1431131617696562	3.4555227216030207	7.635957236882908	0.7447262153561548	0.939276485788114
ID420968	420968	2	0.861957311630249	5.173525914655783	36.06026725847417	0.0	96.0	96	0.9708648058204389	1		18196.226114649704	18343.0	12632.0	23987.0	5713615.0	2479.564260742139	-0.9810250399858226	-758.8137219040452	-0.011022907423760489	-0.00939778971691559	1.030576981724949	0.9270284486715622	1.012834711736078	1.1116994124633095	2.9611976004933696	7.851866749818082	0.6035752337328419	0.9108187134502925
ID412023	412023	2	0.7941311001777649	7.2360657012328415	42.52655613542895	0.0	34.0	34	0.9901528404200355	1		17799.57186544341	18043.0	12135.0	23524.0	5820460.0	2200.2931623280606	-0.9809603889354842	-833.5898181419631	-0.019942801916637318	-0.011956960118425902	0.9992163079570744	0.9792608175851684	0.7438109207322774	1.0203781158334464	3.080025754606265	7.255584025879028	0.7352236355895494	0.9377713458755429
ID423540	423540	2	0.8250317573547363	7.777480364506081	37.374660460748956	0.0	114.0	114	0.801879664032453	1		19292.303738317773	18552.0	15277.0	27076.0	4128553.0	2875.61447628678	-0.979205093141324	-631.8298059670254	0.002304185739057487	0.019072555771993852	0.8386573747458721	0.7987366386780397	0.8382089238053951	1.0499798483438845	2.020078619919232	5.459698804288179	0.8516100284742855	0.9593679458239278
ID428660	428660	2	0.8768174052238464	7.986164895091458	36.10104638794498	0.0	150.0	150	1.0269070224541421	1		18324.888252149005	18509.0	12213.0	24893.0	6395386.0	2519.4249222046597	-0.9808838483684026	-746.4264596762756	0.004253614636485681	0.00498525462009846	1.054605630156611	1.0256538123233134	1.4021289918003648	1.0282276704726674	3.312928936667542	7.473910238441456	0.7452916042496497	0.947010869565217
ID410995	410995	2	0.8131406307220459	7.611052834097196	42.12106102353797	0.0	27.0	27	0.9770784040026224	1		17829.17350157728	18087.0	12142.0	23271.0	5651848.0	2279.826071437133	-0.9808753427937159	-802.1944426044281	-0.011757227565594724	0.010693144644704491	1.0129594715140617	0.9845760216573158	0.7770081989490274	1.028828093750413	2.999222609809494	7.134434528854994	0.7404563324989971	0.9306784660766965
ID431475	431475	2	0.8606935739517212	7.118386365374875	36.26835311739426	0.0	170.0	170	1.0135603711144379	1		18379.217647058824	18500.0	13109.0	26842.0	6248934.0	2547.445578052452	-0.9810350743126973	-746.423821314528	0.026074036783315296	0.008191699301151278	1.0380397784957722	1.0225049885588942	0.8195258880384656	1.0151928744707375	3.227372665706261	6.9972653313399675	0.8283279115644699	0.9631205673758864
ID427390	427390	2	0.8933510184288025	5.750509060983325	38.94147761155665	0.0	141.0	141	1.0422621267142733	1		18036.735376044566	18171.0	12529.0	23725.0	6475188.0	2306.5956327494387	-0.9810260139188132	-808.6087004989522	-0.003153857755286128	0.002669962563507448	1.081498730482438	1.0363977589655744	0.5039700744365114	1.043517048475557	3.412744586122371	6.9450739541284925	0.8891190206944095	0.9650537634408605
ID433276	433276	2	0.831418514251709	7.1011291470418385	35.66540699073495	0.0	183.0	183	0.8988461513903374	1		18830.26966292135	18666.0	14004.0	24458.0	5027682.0	1883.2079139885977	-0.9802069965155012	-990.3628969385016	-0.045698091507929604	-0.011134640021849444	0.894408471595089	0.8286337776153467	-1.2874971337552403	1.0793772783062616	2.5381693718514584	11.484845758234009	0.24181326957479213	0.7510548523206754
ID419450	419450	2	0.8588297963142395	5.591800271772395	37.58254799229189	0.0	85.0	85	0.9567366744871666	1		18429.148514851473	18341.0	13084.0	25799.0	5584032.0	2459.4469081003444	-0.9806176513131106	-758.2128104114968	0.04166082534925765	-0.03015434121744177	0.9343235464103444	0.8711691227244189	1.0676386568799088	1.0724938729329867	2.8756413295320855	10.653784565023038	0.31837338860265624	0.863052781740371
ID430458	430458	2	0.8572834730148315	7.584159022337967	35.98902875707868	0.0	163.0	163	1.0502156818081922	1		18382.07417582419	18531.0	12872.0	25053.0	6691075.0	2374.5985985266357	-0.9810099444258451	-799.8001419557746	-0.0013722947705476982	0.016874546391484214	1.0889329691224332	1.0299858695210122	-1.1318563840734375	1.0572309789345304	3.4650289739320446	7.576535036081158	0.758534717240178	0.9630118890356668
ID414855	414855	2	0.8645559549331665	4.567929890878412	41.110479960046014	0.0	53.0	53	0.7055254488238907	1		18776.84146341465	18700.0	13981.0	23884.0	3079402.0	2712.100471696612	-0.9798791129635516	-674.3294676678212	-0.010593617910542242	0.018643525243816825	0.8727049031819006	0.6239973956384504	0.6464124170100198	1.3985713871273169	1.563778508125709	4.981299166912753	0.7919538115721337	0.9481268011527377
ID414084	414084	2	0.8536877632141113	5.490857414203064	41.318779640202216	0.0	48.0	48	1.0378981349305405	1		17956.709497206703	18129.0	12652.0	24574.0	6428502.0	2339.568291827028	-0.9809753817928424	-791.522353420721	-0.005753585266992019	0.006560059954585133	1.1273219929703766	0.9787571568967783	-0.2156240376172815	1.1517892717583125	3.3842258291352767	7.744810282964433	0.709002280870158	0.9295039164490865
ID428932	428932	2	0.8758756518363953	7.9349890347919585	36.241206690570976	0.0	152.0	152	1.0530929904379889	1		18368.651226158025	18513.0	12412.0	25090.0	6741295.0	2501.73322288001	-0.9809619508827374	-756.6516566756859	0.006905628235663539	0.002543466485612767	1.0905778968362623	1.0322254152791615	-0.37097716561727895	1.0565307545167542	3.4840414785901177	7.191355444962877	0.8465871471453331	0.9581699346405228
ID415874	415874	2	0.849776029586792	4.702534755747987	40.24916020395952	0.0	60.0	60	0.8801358581511419	1		18721.894941634248	18492.0	14214.0	23603.0	4811527.0	1722.1499442051716	-0.9802789111200754	-1080.7558796177018	8.826863312457897E-4	0.07353335485315526	0.8493176558879137	0.8261880715132027	1.4705083025781034	1.027995543838279	2.4336005962321066	12.536783133927408	0.1945749557978755	0.7366906474820138
ID423811	423811	2	0.8128735423088074	6.573261545081299	37.39691687229161	0.0	116.0	116	0.7961992170921384	1		19418.757142857154	18847.0	15804.0	26184.0	4077939.0	2665.9385993265782	-0.9790225935791803	-679.8955604059238	0.020360708001588925	-0.017831624503550254	0.8394263647479281	0.8007316767095722	1.750448678004698	1.048324162967254	1.9915598629321365	5.7192163091559935	0.7651211093133767	0.9290465631929052
ID416897	416897	2	0.8305160403251648	4.160443691472546	40.85629667156311	0.0	67.0	67	0.9992788659694529	1		17950.6495468278	18183.0	12621.0	23516.0	5941665.0	2343.3503672044153	-0.9810556776369048	-793.3914517741143	0.019385176937473006	0.0047748580515374235	1.0428787309414247	0.9594187400556802	0.2786196813852483	1.086990161231269	3.1370632685804574	7.969308018392418	0.6207145360621562	0.914127423822714
ID425089	425089	2	0.8162396550178528	6.955456459520115	39.63777938833863	0.0	125.0	125	0.8047048506962861	1		19295.48356807513	18718.0	15616.0	25620.0	4109938.0	2592.346967147294	-0.9790334610253757	-695.1256653701219	0.0017597471173358662	-0.0011504629255325314	0.8418209237229484	0.7977159997404315	0.6421389787811469	1.0552890051056618	2.0343379984127785	5.458844658198207	0.8578897986264267	0.9574944071588368
ID408204	408204	2	0.8532980680465698	3.983733510078664	40.07176000216915	0.0	8.0	8	0.9440008429729569	1		18223.266211604117	18114.0	13155.0	23745.0	5339417.0	2091.1900010925615	-0.9804451463176069	-873.8390564010078	-0.019158042800423318	-0.046886713196677685	0.9639821104877482	0.8609726978139761	0.23244445301554478	1.1196430652624811	2.799591310899827	10.73624710694975	0.30521052329760157	0.8272471910112356
ID431757	431757	2	0.8402436971664429	7.266967286067576	36.25615473679974	0.0	172.0	172	1.0120665451425355	1		18420.207100591717	18497.0	12679.0	25935.0	6226030.0	2564.3345939062497	-0.980834837702399	-735.2468875062004	0.010726094573597167	0.00117317420135718	1.0334194157378906	0.9986796799436445	0.6871925498931842	1.0347856640041044	3.217866413377227	7.658524976236934	0.689425922301062	0.9363762102351306
ID409993	409993	2	0.7911273241043091	5.1322496444485495	41.4845916960354	0.0	20.0	20	0.8766910861926623	1		18621.232283464557	18379.0	13755.0	24130.0	4729793.0	1826.3323527844477	-0.9801966262109464	-1009.3286923608194	-0.030692753652113297	-0.043618372645838156	0.8598340028792686	0.8107191980946887	0.25591801869659164	1.0605817709757053	2.414588091574043	12.599018803857124	0.19115227459148887	0.7319884726224778
ID419721	419721	2	0.8572615385055542	5.653895410402478	36.78377259573715	0.0	87.0	87	1.022477496317139	1		18268.50432276656	18365.0	12876.0	25993.0	6339171.0	2457.8275269916535	-0.9810384659033291	-769.1200780484754	0.014669185158087102	0.025703190873932545	1.0611997654419176	1.0233455777311817	-0.8682286434074176	1.0369906203089878	3.2844101796804424	7.521149555392444	0.7296234847920076	0.9287634408602151
ID421257	421257	2	0.8857564926147461	5.3973156053052564	37.052773393713444	0.0	98.0	98	1.0408094958665928	1		18195.005555555574	18383.0	12302.0	24901.0	6550202.0	2564.566444318183	-0.9809689164232246	-731.4084314710763	0.007614651967771707	-0.0012075760808750986	1.1139314163211078	0.9976452352096281	0.6394912323809787	1.1165606540355453	3.4032383337933387	7.313125959582754	0.799642965548981	0.9508632138114209
ID426390	426390	2	0.8705664277076721	5.4741044441627125	39.476861304918344	0.0	134.0	134	1.0595383664339975	1		17997.39729729731	18155.0	12591.0	24186.0	6659037.0	2368.2685021119673	-0.9810624599793558	-787.375423472532	0.00688178857167975	-3.403516871549493E-4	1.1041635809666566	1.0344110208676407	3.112310033360784	1.0674321509456743	3.5268196140707584	7.285236211855854	0.8350372248628424	0.9500640204865559
ID427670	427670	2	0.8574982285499573	6.230209753736942	37.83297782065961	0.0	143.0	143	0.9793983401627986	1		18119.419047619045	18379.0	13191.0	24290.0	5707617.0	2382.3435704226463	-0.9810853563975823	-789.0027230747435	0.021463479496906916	0.0076358530099192206	1.0398985524635873	0.9200968345056609	-0.04106523368929568	1.1302055538776983	3.0134819883030435	7.770675862069881	0.627134765543282	0.9392592592592588
ID407191	407191	2	0.8849022388458252	4.434473876556395	40.500161627936635	0.0	1.0	1	1.065234850318546	1		17851.52266666666	18022.0	12266.0	23816.0	6694321.0	2321.6214861642725	-0.9810371302363272	-795.6008334941725	-7.949485720026822E-4	-0.003143361830732795	1.1184487593155177	1.0337702347672972	-0.021248163446981827	1.0819123260666155	3.5648446233868785	7.23473803615549	0.8558641770000036	0.9615384615384618
ID429205	429205	2	0.8804616332054138	7.833339523042946	36.086268367569296	0.0	154.0	154	1.0415360645385818	1		18347.650000000016	18491.0	12538.0	24576.0	6605154.0	2441.464033986148	-0.9809768199484529	-775.0607397626816	0.01135416559806757	0.013127986188162013	1.0631136599720061	1.0280234305823663	-0.705227055962328	1.0341336863983357	3.4079914599578602	7.5520460347468426	0.7508948134569643	0.9521912350597609
ID433557	433557	2	0.8852716684341431	5.598331904069773	35.86829119589617	0.0	185.0	185	0.7720809653702317	1		18724.105527638185	18113.0	14242.0	28038.0	3726097.0	3331.841663801877	-0.9802149955418226	-556.8419053707247	0.0019372036942114472	-0.005870030639787856	0.7966518887512485	0.7680550917169726	-1.5036545201272984	1.0372327419512946	1.8727317088192423	5.075564332522666	0.9135172537753661	0.9752475247524752
ID419998	419998	2	0.8791340589523315	5.339077230613532	36.1849481263498	0.0	89.0	89	1.0038107661625582	1		18253.16863905326	18397.0	12901.0	24954.0	6169571.0	2462.658715840457	-0.9808820449279433	-760.570331144616	-8.389315398482673E-4	0.006776492439365588	1.0435922273722558	1.0020792411154804	1.0096293720310165	1.041426849847288	3.1655820255675544	7.777736109106505	0.6575927668585754	0.9211618257261409
ID410271	410271	2	0.8411779403686523	6.08733884810864	41.63921067309239	0.0	22.0	22	1.002302409538644	1		17907.111782477336	18158.0	12630.0	23949.0	5927254.0	2169.8399639800627	-0.981058326116848	-854.8783317718645	0.008459212390204848	-0.004576864066597818	1.0538677726047658	0.9611127084769826	2.7493808916356763	1.096507998811884	3.156075773238517	7.357972441539796	0.7325562394188903	0.9325842696629215
ID411292	411292	2	0.8021387457847595	7.740221002623645	42.413301475121706	0.0	29.0	29	0.9130415344839325	1		18142.87857142858	18220.0	12880.0	23406.0	5080006.0	2179.4631296696325	-0.9803997420132787	-832.7757374403243	0.0134353209911619	-0.010878313011447004	0.9204702973635878	0.8581848960534749	1.020135738311982	1.072578067496345	2.6189725166482307	10.188314131281446	0.3170561277605746	0.8386605783866058
ID422556	422556	2	0.7946416735649109	7.057887100546305	35.86904933777922	0.0	107.0	107	0.733904809390256	1		19405.129213483146	18668.0	15767.0	27635.0	3454113.0	2857.540633960429	-0.9793337812812933	-643.6115569357563	6.380478105238921E-4	0.0021948411279647537	0.7913536207633636	0.6973690178806908	0.5303374266805194	1.1347702586046804	1.6921129145676406	5.098502058432402	0.8180013231766875	0.951871657754011
ID432029	432029	2	0.8778565526008606	7.471523841025783	36.585424787391005	0.0	174.0	174	1.0195137871952433	1		18359.651162790695	18460.0	12722.0	25062.0	6315720.0	2534.966660777275	-0.9808116549358932	-740.4065755444915	-0.007342183146526044	-0.0018532343797466758	1.0353323536115417	1.0094821016447848	0.34108908566466395	1.025607439621404	3.265397675022378	7.290747656658533	0.7719724637792273	0.9423868312757199
ID412313	412313	2	0.8319814205169678	7.788310655560628	41.77502004281318	0.0	36.0	36	1.0068207002528489	1		17862.140298507456	18079.0	12310.0	23675.0	5983817.0	2312.2828432791825	-0.9810260817085293	-798.8147267280735	0.004980549549565971	0.007676355901605683	1.0254462749071287	1.0141980412085254	1.5014684205726008	1.011090766538259	3.184594530225611	7.170052796034503	0.7784295282703508	0.9410112359550562
ID418457	418457	2	0.8370930552482605	5.487278616303411	39.19964302550909	0.0	78.0	78	0.8706299393373531	1		18669.020080321272	18327.0	14764.0	24594.0	4648586.0	1880.6612757943874	-0.980315430798227	-988.7371684476758	-0.056377803816979224	-0.0016885838199038191	0.9388744947010011	0.8447103178709853	0.042615807196623195	1.111475111452821	2.381316208422441	11.025222366706018	0.2461796880771007	0.7066290550070529
ID430758	430758	2	0.8643470406532288	7.581631881130835	36.09505714273286	0.0	165.0	165	1.0545287007030741	1		18393.887978142076	18539.0	12636.0	25004.0	6732163.0	2482.1749678413817	-0.9808010230135716	-757.1361170678181	-0.003841342550457672	0.016272815265627384	1.103591961692787	1.0469538974394974	2.4312640226974507	1.0540979544484312	3.4935477309191465	7.243395942165616	0.8367430124404676	0.9520725388601038
ID416164	416164	2	0.8520435690879822	4.466448094823803	40.68221206803949	0.0	62.0	62	1.0538110900716833	1		18003.073369565223	18271.0	13247.0	23449.0	6625131.0	2319.8528358256567	-0.9809960678906965	-801.1982793654065	-1.9608786174497598E-4	-0.005623908532009502	1.1306009445009157	0.9857459258184476	0.9437988837040064	1.146949649892996	3.4887946047546303	8.147678039081372	0.6604159409562983	0.9197994987468674
ID409251	409251	2	0.8415343761444092	4.018685677474208	40.29777808462619	0.0	15.0	15	0.9038817434597773	1		18369.619402985067	18340.0	13500.0	23853.0	4923058.0	2021.650467107926	-0.9803484962651868	-906.5855285079099	0.005503072326190849	-0.03743415023685535	0.9473594223931698	0.8593027334479473	0.0833715688607065	1.1024745826094322	2.566688128838554	10.255975243311935	0.30664016384310927	0.788321167883212
ID420259	420259	2	0.8729482889175415	5.26695666372071	35.77061780782658	0.0	91.0	91	0.9901528404200352	1		18252.283950617286	18460.0	12751.0	24294.0	5913740.0	2477.217056772984	-0.9809743933633932	-759.8052817933365	0.01510344887979721	0.008896712180751176	1.0400124405636908	0.9232155891910167	0.983554334604665	1.126510917644945	3.080025754606263	8.102240620347718	0.58959519918242	0.9391304347826088
ID424097	424097	2	0.824773907661438	7.013750859184447	37.94883529389336	0.0	118.0	118	0.7808493584059769	1		19511.855721393025	18938.0	15672.0	25802.0	3921883.0	2524.962366864029	-0.9786911526029741	-709.8381965688658	-0.011210173834752974	0.007231440397566021	0.8420837287113779	0.7607648836562	0.5101195035300964	1.1068909025668527	1.915509844299881	5.384206358220763	0.8303302482121063	0.9482352941176465
ID433838	433838	2	0.8635777831077576	5.03028683116341	36.34753365818037	0.0	187.0	187	0.8047048506962863	1		18653.615023474187	17978.0	14307.0	28435.0	3973220.0	3312.8440586230977	-0.9805162196210858	-566.7265622696681	-0.002653259778641264	0.007413728464973349	0.8363359328485541	0.79072722557484	1.2884576769945426	1.057679444691635	2.0343379984127794	5.264276083170874	0.9224772403467267	0.983908045977011
ID420522	420522	2	0.8596947193145752	5.183970974019489	35.75457641383388	0.0	93.0	93	0.9448018620759056	1		18468.818493150695	18470.0	12889.0	24116.0	5392895.0	2349.1148083373046	-0.9807978213719326	-803.144802797148	0.06760787816085836	-0.039008675553816784	0.9233392484821311	0.8432430329540637	0.7819995817562282	1.0949859203075452	2.8043444370643456	11.052421282247428	0.2884870727012741	0.8651026392961881
ID417195	417195	2	0.8381106853485107	4.6796204562944785	40.497475721175036	0.0	69.0	69	0.7193293616751153	1		18444.567251461984	18376.0	13870.0	23952.0	3154021.0	2566.4230131089735	-0.9805190640133127	-723.4632043875035	-0.014551870751619508	0.014039663185471516	0.7617075619585425	0.6364464194248478	0.5459818641784816	1.1968133352794919	1.625569148264419	5.995234636230055	0.5683330899236012	0.9318801089918262
ID425384	425384	2	0.8358113765716553	6.873352557671843	40.33162871513363	0.0	127.0	127	0.785678404797566	1		19128.26960784314	18429.0	15361.0	26623.0	3902167.0	2895.873536222012	-0.9794418790842834	-629.3921783764692	-0.0072233751164211225	-0.00477910184906267	0.8488439627839703	0.7527034374951356	0.5273348549280303	1.1277269645649202	1.939275475122464	5.5258129648307115	0.7980994420379093	0.955503512880562
ID429481	429481	2	0.8771808743476868	7.875744020334268	36.24418499546849	0.0	156.0	156	1.043712735804182	1		18404.3453038674	18534.0	12736.0	25495.0	6662373.0	2540.566781833481	-0.980821807877886	-740.9726905222965	0.006714296632519479	-0.002436032365762689	1.0692883209942536	1.0141259447046587	-0.6219479169509508	1.0543940095188669	3.4222508384514088	7.97567145127072	0.6760630366366625	0.943643512450852
ID414391	414391	2	0.8677148222923279	4.353080078706856	40.69916407655672	0.0	50.0	50	0.9992788659694527	1		17874.525679758313	18093.0	13482.0	23206.0	5916468.0	2301.107939029767	-0.9811837984499632	-810.1136373110737	-2.4330559811617118E-4	-0.0045601479663875556	1.1110734336667605	0.9062608160075423	0.949890970493109	1.2259974325730019	3.137063268580456	7.277892724482521	0.7442551389088027	0.9295774647887325
ID408500	408500	2	0.8416864275932312	4.279167190864673	39.89126446522421	0.0	10.0	10	0.888689371652373	1		18360.342205323195	18351.0	13444.0	24072.0	4828770.0	2209.9197381038	-0.9804730649769319	-834.3261439360888	-0.01724421776168495	-0.031587543484274866	0.8767105389456076	0.8673824061536617	-0.4872204541949982	1.010754348630739	2.481131857877266	8.481621511616623	0.43341299880636	0.8446601941747565
ID415156	415156	2	0.8488985300064087	4.3455825559094885	41.643263942164175	0.0	55.0	55	0.8775535468893715	1		18310.93359375	18313.0	13072.0	23170.0	4687599.0	2117.3249288657717	-0.9804170919856546	-865.9377291775527	0.01600462363441212	-0.027500189365662973	0.9154712395928485	0.8132647961532878	0.19981848807555802	1.1256742501618087	2.419341217738565	10.584259753933942	0.27138510605700017	0.795312500000001
ID421556	421556	2	0.880224883556366	6.310169111104623	36.98086054734759	0.0	100.0	100	1.0276434205569922	1		18277.383954154713	18410.0	12689.0	25766.0	6378807.0	2561.6092376938263	-0.9808432368032821	-730.648708806516	0.0019260467702555805	0.0036111311086346005	1.0576423842557612	1.0249140303833029	1.6101174405612781	1.0319327796305202	3.3176820628320547	7.352648251432424	0.7711822923763721	0.9509536784741145
ID429748	429748	2	0.886038601398468	7.841187795651843	36.321520406832796	0.0	158.0	158	1.066654217837283	1		18418.462765957473	18498.0	12631.0	25620.0	6925342.0	2540.1678734439183	-0.9809590137662126	-747.1062683263192	0.009049565655703806	0.0013714147331713197	1.118953190661854	1.0258025091882919	-0.8954343213032511	1.0908076170989982	3.574350875715918	7.500911419576322	0.7983236094286477	0.9543147208121829
ID424373	424373	2	0.7908408045768738	7.919208363586691	38.630653228495305	0.0	120.0	120	0.7769645116279444	1		19405.23500000001	18822.0	15557.0	25312.0	3881047.0	2491.2938919475714	-0.9789803623737175	-725.5589348096502	0.0021957621065396313	0.008131531764408353	0.8536421650114716	0.7395708259410025	0.6940851108741921	1.1542399119453217	1.896497339641822	5.133170847417415	0.9044627047871759	0.9779411764705884
ID418738	418738	2	0.8219514489173889	5.43961973220332	38.11511378089305	0.0	80.0	80	0.9939655339266468	1		18049.09202453988	18161.0	12910.0	24999.0	5884004.0	2433.984426496708	-0.9809244415458802	-762.651018353135	-0.009531133528365864	-0.002151027995069837	1.0424980723027353	0.9628463024712557	1.931796351946633	1.082725321400772	3.10379138542884	7.461946010468192	0.7004839397606626	0.9368723098995694
ID422834	422834	2	0.8680150508880615	7.400098562762051	36.53499796512051	0.0	109.0	109	0.7622200119405067	1		19255.42931937172	18560.0	15162.0	27024.0	3677787.0	2975.0788709543494	-0.9795622217832358	-620.4161062109345	0.004660037901963826	-0.002211150510285148	0.8424546191459735	0.7234351593746458	-1.5491350140752282	1.1645198719318688	1.8252004471740828	4.9555400201827835	0.9339818892667674	0.9922480620155034
ID407475	407475	2	0.8720741271972656	3.7335251354684194	40.52018200234894	0.0	3.0	3	1.0283792913427028	1		17850.893678160937	18092.0	12406.0	23447.0	6212111.0	2367.526651777408	-0.9811118346251883	-783.2922329989113	-0.0049031165294368805	0.0011893047943273844	1.0931677464166323	0.9758986221339219	0.245665394064418	1.1201652729320255	3.3224351889965704	7.422561678738698	0.7578072426658289	0.9458728010825441
ID425662	425662	2	0.8337306976318359	6.1982621806069185	40.39437043054392	0.0	129.0	129	0.7720809653702312	1		18498.446700507615	18055.0	13590.0	26592.0	3644194.0	3125.845442118343	-0.9804513668253622	-593.6184858421763	-0.009216537759188199	-0.00789241351504213	0.8496509801395586	0.7395505570088418	0.8358106864638628	1.1488747754798874	1.8727317088192401	5.272281398454169	0.8466194940574672	0.9586374695863747
ID432318	432318	2	0.8395355939865112	7.446122340721408	36.017711555026814	0.0	176.0	176	1.0291146359424515	1		18347.99142857143	18429.0	13129.0	25788.0	6421797.0	2494.8654774641964	-0.9808739402464094	-754.3260028853498	0.01361007234115847	0.003263846513686934	1.0528916436324867	1.0186900076297867	-0.7398650281150286	1.0335741351603889	3.327188315161088	7.526140573515516	0.7381465504391075	0.930851063829787
ID413371	413371	2	0.8238322138786316	7.029422067330028	42.03319094673212	0.0	43.0	43	0.6235643763479185	1		19018.51162790697	18642.0	15050.0	23980.0	2453388.0	2366.1587314552376	-0.9799562493914724	-785.9417200422503	-0.022917117639134992	0.03249900185472152	0.7063597324208716	0.5688741094494052	0.6258909275564905	1.2416802253569499	1.2215534242805717	5.803456838114065	0.4557732286228488	0.8006230529595016
ID427963	427963	2	0.8483690023422241	6.374303740353777	37.15854037746637	0.0	145.0	145	0.985558138874211	1		18251.577639751555	18372.0	12489.0	24861.0	5877008.0	2379.9619584900574	-0.980993013927119	-791.6132387803759	-0.012240386263483812	0.005518165600056172	1.0193129762646984	0.9537420215382599	-1.2656841542310266	1.0687512484987096	3.051506997619169	6.993462036343833	0.7840428359271991	0.9582089552238808
ID426680	426680	2	0.8941451907157898	5.558826752878837	39.14908674597068	0.0	136.0	136	1.045884877042011	1		18036.581717451525	18263.0	12432.0	24074.0	6511206.0	2384.9702047051846	-0.9810112710333436	-781.4107346314511	0.0049465628660885835	-0.002974317370758505	1.1149233494049615	1.009610545015321	0.44397235312733785	1.1043103253126605	3.4365102169449546	6.846220616770102	0.9213522981666276	0.9810040705563087
ID410566	410566	2	0.799292802810669	7.622763969170299	42.1950214631172	0.0	24.0	24	0.9013674639205453	1		18274.262962962977	18184.0	12661.0	23390.0	4934051.0	1966.7139505548773	-0.9804256997819772	-930.8015743575816	-0.019257603359238925	-0.03175710494326038	0.9044878515545905	0.867832969870599	0.9604535108716962	1.042237254122135	2.552428750345011	9.885511176041053	0.3282201419650644	0.8236196319018407
ID411590	411590	2	0.7958557605743408	7.3737947629389655	42.4762871012716	0.0	31.0	31	0.9739765599718178	1		17832.232484076427	18047.0	12286.0	23526.0	5599321.0	2255.0344740878804	-0.9810328681160358	-818.0209411764959	-0.011820169111289636	0.004727860446557891	1.0128823660817787	0.9646235683630064	-0.28345276936492	1.0500286322058965	2.9802101051514343	6.691274284639554	0.836448259539267	0.9514415781487099
ID412612	412612	2	0.8232520222663879	8.334699296862643	40.975048122891174	0.0	38.0	38	0.7552407412629933	1		18418.288770053477	17957.0	13257.0	25842.0	3444220.0	3063.313530661084	-0.9803882651259561	-601.132093637274	-0.005415388137426142	0.014466766776406164	0.8016615927773734	0.7558844042017985	0.5744670398147101	1.0605610968041004	1.7919285640224691	5.370125220451005	0.7808394214373323	0.9520202020202022
ID417476	417476	2	0.8546774387359619	4.880058148451686	40.343009085665024	0.0	71.0	71	0.9063890485355718	1		18184.68634686346	18134.0	13110.0	24172.0	4928050.0	2319.873022019606	-0.9806437639758712	-794.2586580188387	-0.05517819581210827	-0.054796154142708706	0.9634742757776292	0.816115490851889	0.4969659676063149	1.1805611908823372	2.5809475073321004	11.929420802535436	0.22790314540135487	0.7605042016806725
ID423108	423108	2	0.8296611905097961	7.729800946900523	36.84525451354318	0.0	111.0	111	0.777937542080143	1		19216.92079207919	18410.0	15215.0	26916.0	3881818.0	2878.6969436183067	-0.9795909128308457	-640.8243655038392	-7.006159745295568E-4	0.010434777776136387	0.7956926510718838	0.7747607673937523	-1.5347363789763875	1.0270172220368683	1.9012504658063372	5.657878302004115	0.7463490664612054	0.947867298578199
ID431041	431041	2	0.8833683133125305	7.4873208900228025	36.04087058348444	0.0	167.0	167	1.0552458233297857	1		18407.929347826095	18528.0	12615.0	24664.0	6774118.0	2435.7291352001334	-0.9808944109696266	-776.0108111643517	4.99304694043814E-4	6.699861494373459E-4	1.0873354162534383	1.0466485269640655	-0.7752327739591829	1.0388734978755383	3.498300857083661	7.077280866667575	0.877675869246014	0.9633507853403139
ID426954	426954	2	0.8909679055213928	5.634654429857323	39.03682611165088	0.0	138.0	138	1.0451613315544814	1		18049.033613445372	18271.0	12310.0	23958.0	6443505.0	2392.519617989051	-0.9809606339686657	-777.3695732534906	-0.0035005043168318327	-0.009733009482207995	1.0701199331652513	1.0467203731929697	2.9822101397871426	1.0223551204042225	3.4317570907804344	7.0414511396609605	0.8697652728162647	0.9704301075268822
ID434123	434123	2	0.9108086228370667	4.990353750331764	36.7352062937845	0.0	189.0	189	0.8214519484462427	1		18865.46396396397	18194.0	14734.0	27727.0	4188133.0	3280.5001682516568	-0.9801976395609729	-569.3169484232174	0.0019409257011635892	0.0036911232688175747	0.8339408363605721	0.8307473129146364	-1.5379393083511468	1.0038441574186154	2.1198942693740643	5.500189136739917	0.8805799990207326	0.9632829373650106
ID432584	432584	2	0.8333272933959961	7.302779486965894	35.88276832525804	0.0	178.0	178	1.0157969910562676	1		18393.114369501476	18457.0	13165.0	25518.0	6272052.0	2455.2575056873543	-0.980949187617357	-771.4738886579105	0.022376487092242048	0.017801101211501667	1.0217273339360715	0.9876742552996461	-1.0244106291505386	1.0344780462320486	3.2416320441998003	7.7780015512624825	0.6733448300590815	0.9592123769338962
ID407767	407767	2	0.8638489842414856	3.595481484795543	40.354566817540125	0.0	5.0	5	1.0283792913427028	1		17889.368571428582	18080.0	12131.0	23809.0	6261279.0	2437.4644015940144	-0.9808727777677325	-752.7443487506062	-0.0027123974519266047	-0.006248986710579979	1.1278586382315958	1.0017133360401955	0.12562267545098327	1.125929542567594	3.322435188996571	7.2339841136022445	0.7978316862853161	0.9445945945945947
ID409559	409559	2	0.8246179819107056	3.9525710948769937	40.85391912674264	0.0	17.0	17	0.9954865226264865	1		17924.009174311916	18204.0	12714.0	23408.0	5861151.0	2191.534912549127	-0.980950832417241	-842.3411108363769	-0.017774972960949906	0.008521721620274645	1.0240095721534186	0.98045212681508	-0.250319116878031	1.0444258767430405	3.113297637757877	7.237066527156169	0.7469738121092381	0.945165945165945
ID434391	434391	2	0.8548913598060608	5.251818059078016	37.57632201882954	0.0	191.0	191	0.8205305214053183	1		19249.04090909092	18550.0	14882.0	27250.0	4234789.0	3092.5267547609687	-0.9795120734919085	-595.1650381160705	0.0037060039321891052	0.00966004196948724	0.8737802283572439	0.7920008752632097	1.2867437039669907	1.1032566448450654	2.1151411432095464	5.489997729272421	0.8818706472295779	0.9694989106753811
ID428244	428244	2	0.8749289512634277	6.960083250927098	36.36921378201653	0.0	147.0	147	1.0386267402396017	1		18258.313725490196	18496.0	13035.0	24845.0	6518218.0	2445.812220542244	-0.9810266159044719	-771.9755432208171	-0.0053028354908192105	-0.011824448593286385	1.105152466416333	1.0288894926511964	0.5346185354716897	1.0741216372699323	3.388978955299799	6.86683533858954	0.9031616099545753	0.984806629834254
ID431317	431317	2	0.8678255081176758	7.157013026954982	36.32660422909578	0.0	169.0	169	1.0135603711144376	1		18378.997067448676	18435.0	13443.0	27043.0	6267238.0	2504.5337590041336	-0.9807872255375866	-749.2204624553574	0.02206726438132727	0.010748647833765217	1.0450916774026553	1.013931361993437	0.29861187576089215	1.0307321743633175	3.2273726657062594	7.055227324542124	0.8147736160154926	0.9590395480225988
ID419026	419026	2	0.8568698763847351	5.191505195229888	37.86630783011194	0.0	82.0	82	0.9977636583261127	1		18119.416918429008	18281.0	12775.0	25502.0	5997527.0	2514.3343492049125	-0.980750297285008	-734.32042266608	-9.772980827510102E-4	0.027285293593969286	1.0462102197548409	0.9688405747517563	-1.206627961237767	1.079857973560726	3.127557016251427	7.549073031020653	0.6896485796595474	0.9280677009873061
ID420818	420818	2	0.8696579933166504	5.058667412425041	35.99468859996966	0.0	95.0	95	1.0000356088768232	1		18156.88990825688	18340.0	12669.0	23879.0	5937303.0	2445.022558790819	-0.9809987039860187	-766.7853299525465	0.0032683288091084656	0.014103294997342797	1.0249707060200532	0.9813819676252336	0.8545712812041755	1.044415670791564	3.141816394744968	7.983253835307843	0.6194849915162058	0.9257703081232497
ID416464	416464	2	0.8608574271202087	4.6089300099446575	40.37950535431972	0.0	64.0	64	0.9630414324920378	1		18390.522875816994	18397.0	13028.0	24093.0	5627500.0	2281.9871871738897	-0.9804974743915842	-810.3385383514376	0.010130043480479915	0.03440179014926356	1.0115857707394438	0.8958660246580425	0.3431133957328816	1.1291708167251595	2.913666338848211	11.548309097507875	0.27454458458581893	0.8261455525606475
ID421840	421840	2	0.886624813079834	7.432722973545755	37.30674525775514	0.0	102.0	102	1.0276434205569924	1		18267.805157593117	18328.0	12491.0	25593.0	6375464.0	2436.5666858924483	-0.9809106938569497	-770.5084231196587	0.0026749839592425987	6.43982100634999E-5	1.1057375848898148	0.980620585739532	2.950965919015372	1.1275896110787091	3.3176820628320556	7.420571213879186	0.7571291274467038	0.9496598639455784
ID430032	430032	2	0.8738914728164673	7.611024639247017	36.059501543725524	0.0	160.0	160	1.026170095898915	1		18434.525714285715	18572.0	12506.0	25021.0	6452084.0	2500.359453395655	-0.9807323003428887	-750.5508611233164	0.018654640981002207	0.008471688927549481	1.0501400012499766	1.0221048382110134	2.6250657245310123	1.0274288526879818	3.308175810503028	7.742965894608323	0.6933998655336547	0.936742934051144
ID411871	411871	2	0.7968544363975525	7.390205450754716	42.38660367720748	0.0	33.0	33	0.9992788659694529	1		17841.552870090643	18070.0	12248.0	23443.0	5905554.0	2197.091363615785	-0.981061940965877	-841.3476617650251	0.015847070501845202	0.003806795064052277	1.0605292770493429	0.9702739981883418	0.13273161667521616	1.0930204035453102	3.137063268580458	7.482046599858438	0.7041940061544318	0.9348441926345602
ID432863	432863	2	0.8333332538604736	7.343385402488708	35.876013166741515	0.0	180.0	180	1.0172853390941285	1		18339.584795321647	18491.0	13473.0	25078.0	6272138.0	2328.350917964793	-0.9809018178647587	-809.1044088213346	0.002123170510844016	0.004837407564451623	1.0536916969312113	0.9842105958579379	-1.4879489810161632	1.0705957661558263	3.251138296528833	7.800839109529293	0.6713711367336133	0.9306122448979597
ID417756	417756	2	0.8404808044433594	5.73583134780069	39.50899677533632	0.0	73.0	73	0.6848501916607105	1		18947.380645161295	18753.0	14821.0	24532.0	2936844.0	2387.737211363941	-0.9797831074326525	-769.1449487025465	0.008737198990223223	0.0029340992911003135	0.7497969511079614	0.6292987842915407	0.6295355955295083	1.1914800565713415	1.4734691109999076	5.251268087832111	0.6714636688019963	0.8933717579250714
ID415451	415451	2	0.8737991452217102	4.34420892970024	41.51154399117318	0.0	57.0	57	0.9909165527128448	1		17947.402476780182	18237.0	13304.0	23830.0	5797011.0	2422.1148962071625	-0.9809989491693017	-765.1168731386832	-6.063129072305284E-4	-0.0063318380219032164	1.0617145473256355	0.9349080281619377	1.0813574377409008	1.1356352874763562	3.0847788807707803	7.6707068485639205	0.6588144736188599	0.9297994269340979
ID423399	423399	2	0.819431722164154	7.291923003813284	37.05327087068372	0.0	113.0	113	0.7759902610734277	1		19416.336683417092	18753.0	15698.0	25712.0	3863851.0	2634.8050111303933	-0.979168211296199	-692.7548146912266	0.0023322330248237827	0.003236473087525228	0.7945589143754436	0.7747899325344404	0.9211482741758513	1.0255152797047016	1.8917442134773077	5.644335442719174	0.7461852264811226	0.9299065420560755
ID425955	425955	2	0.8786503076553345	5.839506846129782	40.146227669956644	0.0	131.0	131	1.0538110900716824	1		18065.430517711156	18128.0	11975.0	25559.0	6630013.0	2586.3934063478155	-0.9808943945812613	-717.2080830585286	-0.0035207756755262737	0.008078366516755678	1.1267727521495818	1.0157259553853897	-0.18507283460145696	1.1093275171077601	3.4887946047546246	7.283191859139432	0.8264979198405502	0.9632545931758527
ID410849	410849	2	0.8048273324966431	7.584356274995639	42.21873158688918	0.0	26.0	26	0.9809419161247696	1		17785.047169811314	18078.0	12321.0	23160.0	5655645.0	2205.2314658459936	-0.9810359021671018	-834.4177816263584	-0.009730336933186938	-9.689602692414835E-5	1.011750920005319	0.9799337223044637	0.9302987069331199	1.0324687241357837	3.022988240632078	7.450810937840192	0.6842884897927778	0.9478390461997014
ID428524	428524	2	0.886462390422821	7.893970326342874	36.07160957197568	0.0	149.0	149	1.0422621267142738	1		18312.782729805014	18514.0	12318.0	24782.0	6574289.0	2503.9745495592747	-0.9809597244743871	-753.5852272134507	-0.010397377965157006	-0.006669874878507122	1.0939713237865065	1.0305128378904862	2.8499573026805742	1.061579519985334	3.412744586122374	6.7543053737370915	0.9400528415320847	0.9849108367626888
ID413933	413933	2	0.8552049398422241	5.830232195684914	41.562319906198894	0.0	47.0	47	1.0305837510886013	1		17980.282051282047	18119.0	12646.0	24673.0	6311079.0	2371.5297420362735	-0.9810307016070976	-784.2043570282779	-0.013021637552754992	-7.095079966474117E-4	1.0648927063129523	1.0102774259426235	-0.17628248585626352	1.054059685951481	3.336694567490118	7.049516022119388	0.8437382044810983	0.9642857142857143
ID416749	416749	2	0.8237395286560059	4.413946619139825	40.982360189679454	0.0	66.0	66	0.9212895930038589	1		18304.295373665474	18281.0	13182.0	23582.0	5143507.0	2191.5355563133503	-0.9805822800751705	-843.5683908498025	-0.01804547118253766	-0.04198892024272633	0.9608043630801621	0.8259165623259581	0.4039086578977659	1.1633189197397023	2.6665037782933876	11.283265451859435	0.26319792213077475	0.7957446808510638
ID422125	422125	2	0.8296703696250916	7.225036151524615	36.51406011560565	0.0	104.0	104	0.9824830669825422	1		18246.482866043614	18323.0	13692.0	25062.0	5857121.0	2212.43419404663	-0.9811212164132777	-857.2104494901668	-0.003910732615263394	0.00888591142635659	1.0194431794703824	0.9641154739844169	-0.5514235478967762	1.0573870111816708	3.032494492961108	7.166985488922462	0.7418854173416071	0.9354838709677413
ID419304	419304	2	0.8628171682357788	4.953287228601318	37.88502145705878	0.0	84.0	84	1.0060690609541645	1		18167.910447761198	18302.0	12511.0	25593.0	6086250.0	2540.4862583926993	-0.9809125790126413	-735.0234207051737	-0.025144381644621665	0.007159675508192458	1.053107825098039	0.9832704509189469	1.634584744502112	1.0710256004477947	3.1798414040611016	7.516590320079819	0.7072509886450331	0.9278779472954232
ID430312	430312	2	0.8860906958580017	7.5660539159720255	36.104015971655	0.0	162.0	162	1.055245823329786	1		18404.920980926443	18505.0	12534.0	25222.0	6754606.0	2453.8139482540296	-0.9811109171018395	-779.1652186713535	0.00542301047293617	0.004823420771682736	1.085228795300121	1.0360368623623528	-0.956770160945571	1.0474808713134025	3.4983008570836613	7.614842525558108	0.7581325920623041	0.9472329472329473
ID427241	427241	2	0.8616942763328552	5.663950287879908	38.84069318829609	0.0	140.0	140	1.0573942731073822	1		18057.270270270274	18305.0	12543.0	23861.0	6681190.0	2304.6598905931596	-0.9809690949230677	-807.7391492718068	0.006578141214140613	-0.010628995888803673	1.10660717620801	1.034733237663778	1.0280688199722143	1.0694613219408216	3.512560235577205	7.0592901077894625	0.8857508639145628	0.9609882964889471
ID423671	423671	2	0.8071404099464417	6.455254413957109	37.05659874233222	0.0	115.0	115	0.7914343674973394	1		19439.22222222222	18906.0	15621.0	25874.0	4023919.0	2545.1021130617805	-0.9790854380153566	-715.114339167533	0.002199021519380986	0.007924219395739198	0.8311965016288011	0.779974382639715	0.8236827898101703	1.0656715401546035	1.9677942321095598	5.6286915891285245	0.7805031154645325	0.9282511210762338
ID414709	414709	2	0.8398659825325012	4.425865203822606	41.18434715034571	0.0	52.0	52	0.897161339878359	1		18366.325757575753	18336.0	13446.0	23242.0	4848710.0	2323.2434044439246	-0.9805614046556421	-797.5675610581239	-0.006630902138368195	-0.015753556090752626	0.9335473345360779	0.8358518018459031	0.5739086405787607	1.1168814046633901	2.5286631195224256	11.005389630596497	0.2623553911380076	0.8048411497730711
ID415733	415733	2	0.8166017532348633	4.874930250858562	40.22607094500939	0.0	59.0	59	0.8360566825169423	1		18808.832599118938	18543.0	14126.0	23894.0	4269605.0	1795.2557705205857	-0.9800240851711383	-1028.0058283602084	-0.02927393651140736	0.03063804081215554	0.889739152944666	0.743361833068972	0.8691622828055796	1.1969126115493107	2.1959442880063142	12.238201563672437	0.1842451133889989	0.6947368421052622
ID412914	412914	2	0.8367123603820801	7.694032632659946	41.69585213434646	0.0	40.0	40	0.9832527365615951	1		17869.790624999994	18072.0	12441.0	23772.0	5718333.0	2315.6818890333575	-0.980900567172032	-792.6383403549778	0.008149617150420344	3.1765169519677456E-4	0.9954173785142306	0.9604773942363799	2.5393634375957688	1.0363777268340912	3.0372476191256204	8.131730807958132	0.5771970165151897	0.9234104046242776
ID424944	424944	2	0.8324325680732727	6.986179427235567	39.63811199852585	0.0	124.0	124	0.8296987447514467	1		19095.139130434785	18360.0	15364.0	26935.0	4391882.0	2852.0255818317655	-0.9795868140235956	-642.5864216422132	0.003199374911307778	-0.013554669120613254	0.886187176391628	0.8172760820076591	0.894700424784155	1.0843180118702203	2.162672404854706	5.782429818043374	0.8127928265652081	0.9459459459459458
ID419580	419580	2	0.848753035068512	5.714551743251658	37.05753620869874	0.0	86.0	86	1.0075717788356724	1		18175.309523809516	18271.0	13182.0	25598.0	6106904.0	2399.6473421308374	-0.9811854338577174	-789.9894181732836	0.00553601884680223	0.01608599709149123	1.0377338342559446	0.9870754442141296	1.4326275920229088	1.0513217002193254	3.1893476563901277	7.622265982175458	0.6898323026707295	0.9345403899721453
ID426236	426236	2	0.8833950161933899	5.554955499759129	39.543999154715365	0.0	133.0	133	1.0631022458765875	1		17987.474393531007	18160.0	12286.0	24111.0	6673353.0	2361.130551759188	-0.9810149957410559	-787.3088453151325	-0.008631372410661066	0.005731834882197876	1.113866231725625	1.0414382123416634	0.10249523094938152	1.0695461512028714	3.5505852448933357	7.102256061928949	0.8845393455735678	0.9626288659793815
ID433148	433148	2	0.805044412612915	7.033307701657337	35.76550293618788	0.0	182.0	182	0.8861319868634453	1		18852.091954023013	18576.0	14073.0	25218.0	4920396.0	2167.316632109768	-0.9800264936083943	-853.5926852153776	-0.023926777135203102	-0.02951199877227793	0.9009926449080001	0.826151876970028	1.3562271661652514	1.0905895998353912	2.4668724793837193	11.086119608009227	0.252230409078371	0.7576642335766423
ID408059	408059	2	0.8855968713760376	3.577720199170863	40.36841036003886	0.0	7.0	7	1.0371690177805402	1		17865.666666666668	18101.0	12140.0	23837.0	6378043.0	2380.0937094037026	-0.9808507857870609	-768.9660266579758	0.006045802715203684	-2.4064129061447E-4	1.0944955942033747	1.0056275390202918	0.3883425415253697	1.0883707453652876	3.3794727029707614	7.583889635439967	0.7383712841335189	0.9404761904761907
ID409095	409095	3	0.8786798119544983	76.42710368949776	37.418952473004275	0.0	14.0	14	1.3115805480720912	1		18444.311072056236	18496.0	13466.0	23255.0	1.0494813E7	1863.184004251221	-0.9810671020119741	-1025.9313587910476	0.0037455238664363443	-0.002066811403420138	1.3719371537690708	1.276046098767392	-0.47014009960651876	1.075147014746807	5.404304449054486	8.774775713814543	0.8820183523940477	0.9701365187713308
ID411143	411143	3	0.9184027910232544	76.874775900677	35.442435660379935	0.0	28.0	28	1.3378490267251855	1		18447.440134907265	18578.0	12405.0	22928.0	1.0939332E7	2101.7620688673856	-0.9810232231127289	-907.4848680920262	4.3823979053226307E-4	0.0057855575923232505	1.4041508580572317	1.2896327077014322	-1.0368064656636322	1.088799043070108	5.622948252622228	8.896115967830966	0.8928388501758868	0.9696721311475409
ID431619	431619	3	0.9252182245254517	68.848863403992	32.830810577043145	0.0	171.0	171	1.3287710658854763	1		18570.429794520533	18732.0	12992.0	23868.0	1.0845131E7	2185.69271556268	-0.981121663925786	-883.1246319123862	0.001130263633051918	0.0015236311043800644	1.3725930301032565	1.3043297066605053	-1.3494502892772193	1.052335941667331	5.546898233989996	8.625703016942854	0.9368521538804675	0.9839797639123101
ID427521	427521	3	0.9511070251464844	68.50313287209957	31.237461224760324	0.0	142.0	142	1.3491105808192363	1		18558.095158597665	18683.0	12455.0	24259.0	1.1116299E7	2315.572159108859	-0.9810304782701883	-828.9554523627359	-0.0038370772492803623	0.013828779747291908	1.3985581889887977	1.3326233533434164	2.077753021376328	1.0494774727457368	5.718010775912564	8.980354651775192	0.8909797984415339	0.9748784440842788
ID441358	441358	3	0.9082184433937073	68.22336971107576	35.42760150145403	0.0	241.0	241	1.3161866396786779	1		18412.29020979022	18607.0	12277.0	23775.0	1.053183E7	2174.316772865818	-0.9810533030663867	-876.9484950604378	-0.012858535871224933	-0.004955681815383869	1.3674235753900918	1.3077338117762525	1.348750970847866	1.0456436646940899	5.442329458370641	8.770215620567756	0.889148194816095	0.9703389830508476
ID423949	423949	3	0.94221031665802	70.1123116499838	31.9314396258877	0.0	117.0	117	1.3613906986402469	1		18442.004893964116	18582.0	12438.0	23643.0	1.1304949E7	2193.383344304877	-0.9810380897039062	-870.016259674582	0.01433122821543858	0.009064015629379918	1.4150920041854598	1.3316112889163665	-1.3327816921086861	1.0626915046184595	5.822579551531879	9.188175998423512	0.8666957839390056	0.9729944400317713
ID429069	429069	3	0.9304308891296387	68.47948737673131	32.518623194509466	0.0	153.0	153	1.3282016332191362	1		18611.266211604096	18723.0	12527.0	24078.0	1.0906202E7	2349.9585988246117	-0.9809525401440573	-815.7491596225088	0.0016138927202919149	-0.0016256778183635111	1.4042968517914578	1.287810036716534	1.255743050969894	1.090453414520611	5.54214510782548	8.818042700140664	0.8956603762266532	0.9700499168053247
ID430605	430605	3	0.9368044137954712	67.96907315636703	32.415038146483425	0.0	164.0	164	1.3513516298403583	1		18593.06105610563	18653.0	12475.0	24396.0	1.1267395E7	2371.495311220754	-0.981002790311902	-809.7277945153421	0.0030546891827138932	-0.0027607239386290222	1.4259361551996048	1.2990779697776604	0.848731362626476	1.097652479969048	5.737023280570624	9.124747224724388	0.8658741841902728	0.9718196457326891
ID435725	435725	3	0.9008479714393616	68.45148415166979	32.955556025456715	0.0	201.0	201	1.3513516298403596	1		18517.192691029893	18612.0	13194.0	23890.0	1.114735E7	2047.2221769209477	-0.9810532379332224	-936.6939998016971	0.004342971422633627	0.0033771115448827087	1.4189566941062088	1.313977896826749	1.5407977399775965	1.0798938837045762	5.737023280570636	9.265114151752455	0.8398368516176777	0.9625199362041469
ID407050	407050	3	0.8982492685317993	77.06257136291795	37.00196402056555	0.0	0.0	0	1.3423649856492388	1		18287.662751677835	18543.0	13287.0	22096.0	1.0899447E7	1860.5653632555786	-0.981122798641717	-1021.7132543468535	-0.0019767457326820954	0.006700952713214679	1.3573874513022866	1.3441329326845342	-0.867455185707571	1.0098610176831841	5.6609732619383575	8.812740601631512	0.9159652411699751	0.9786359901396872
ID422408	422408	3	0.9324746131896973	67.79629011166229	29.663255330102	0.0	106.0	106	1.3355853211666233	1		18562.14915254238	18722.0	12118.0	24615.0	1.0951668E7	2303.3981108728153	-0.981019782136158	-833.0399305796157	0.009842310227899519	0.006955677158870217	1.389961392736439	1.3121276455814372	-1.0979962176156561	1.0593187312355663	5.603935747964176	8.591195783296971	0.9541041367232096	0.9899244332493701
ID410121	410121	3	0.8684930801391602	76.88312309198808	37.51646258588188	0.0	21.0	21	1.3552645486440276	1		18458.802631578965	18575.0	12930.0	23152.0	1.1222952E7	1951.4709284805547	-0.9809926516338064	-976.3727626986298	0.0021516076361518515	0.006434407562744329	1.3919297846064367	1.3465320758875519	2.3149142033782217	1.033714539394809	5.770295163722227	8.990717356502808	0.8970552726156507	0.9790322580645155
ID419862	419862	3	0.8976701498031616	69.43784190828163	29.022516973920187	0.0	88.0	88	1.3535889685077849	1		18591.519801980183	18785.0	12819.0	23321.0	1.1266461E7	2017.478760940719	-0.9811786821692091	-960.8022093613141	0.005072756995703646	0.0015371138926338227	1.4069806024984217	1.3251383932055314	-0.9435778525526112	1.061761254305607	5.756035785228685	8.799428926094217	0.9341666820588809	0.9853539462978029
ID414228	414228	3	0.9191981554031372	75.62405239627267	34.84593810447245	0.0	49.0	49	1.344054558357814	1		18501.559463986607	18717.0	12607.0	23151.0	1.1045431E7	2168.979226378496	-0.9810576299459185	-883.5744358691848	2.9562001256577656E-4	5.798622594654848E-4	1.4432444258805899	1.2715116854631494	-1.4040578247057571	1.1350618656366391	5.675232640431921	8.702750839657824	0.9416303182581076	0.9851485148514857
ID418323	418323	3	0.9262956976890564	70.48075095471086	30.692926114832254	0.0	77.0	77	1.3316145766612193	1		18463.006814310054	18610.0	12698.0	23338.0	1.0837785E7	2126.48444355718	-0.981054684005523	-899.2109316206702	0.0025680935855781108	-0.024780013771579765	1.4081925143367169	1.290971876475448	-0.601559326898253	1.0908003032423133	5.570663864812551	8.973080436954614	0.8694281471074505	0.9718076285240461
ID421403	421403	3	0.9265627861022949	69.57698325167019	29.020073521542937	0.0	99.0	99	1.345742009817539	1		18612.84280936454	18735.0	12701.0	24178.0	1.113048E7	2243.291424249351	-0.9810676154198633	-859.9053112753628	2.890792032307304E-4	-6.615012667357631E-4	1.4103188186468263	1.2946041060401496	1.465707270005232	1.089382315463696	5.689492018925462	8.82567358853805	0.9178836498943665	0.9771428571428578
ID413208	413208	3	0.9269211292266846	75.59904393553565	35.35282539236274	0.0	42.0	42	1.329340254631171	1		18456.55060034306	18634.0	12808.0	23556.0	1.0760169E7	2241.728588775674	-0.9811196143752121	-855.6745216217223	0.01015482029623615	-0.004434462870896433	1.4307562821976036	1.2689975102182798	1.5422040003825674	1.1274697315611752	5.551651360154503	8.816000773217498	0.897612330255344	0.9757727652464492
ID426533	426533	3	0.8108567595481873	70.52230554420285	31.08986841198962	0.0	135.0	135	1.2507629384065275	1		18547.117760617766	18597.0	13461.0	23643.0	9607407.0	2014.5831932648766	-0.9811131832537372	-956.4924877922579	-0.002302141074923773	-0.005259367298743419	1.333801938146154	1.1818766129532594	-1.0971587207573557	1.1285458427113346	4.914732454109355	9.010731092642894	0.7606584365847149	0.9425706472196891
ID425507	425507	3	0.8770807385444641	70.76481491315464	30.41996054664014	0.0	128.0	128	1.3069582233926	1		18499.726148409893	18665.0	12883.0	23161.0	1.0470845E7	1951.0061767876912	-0.9810766159819938	-983.1975158115075	-0.009903875677535307	-0.0012285558415216908	1.3960496594993674	1.2536892837693803	-1.209133094195212	1.1135531567295225	5.366279439738385	8.71782860828123	0.8872918551048917	0.9716006884681575
ID433699	433699	3	0.8752155303955078	68.83941424268083	32.40176013118442	0.0	186.0	186	1.311003648748795	1		18478.891228070173	18666.0	13181.0	23295.0	1.0532968E7	2028.2754642735003	-0.9810149945794702	-941.5510839968895	-0.003533931957283943	0.004062493578687229	1.4001921341327137	1.2475730389782016	-1.3522026708684178	1.1223327936611323	5.399551322890006	8.712414669461735	0.8939031390396524	0.9709401709401719
ID437792	437792	3	0.9345238208770752	67.80297453355949	33.32582714953241	0.0	216.0	216	1.334452028369272	1		18508.296422487238	18560.0	12668.0	24640.0	1.086437E7	2360.1638169927505	-0.9810181518183272	-810.5743219774862	-0.0019264457711515534	-0.0014345509874235417	1.390463927976618	1.3034511100253208	1.0908832532073935	1.0667557204731728	5.594429495635145	8.891003268378482	0.8893324296281961	0.9703215169002468
ID432175	432175	3	0.9181965589523315	68.37549369589179	32.58546959207007	0.0	175.0	175	1.313885612325089	1		18542.110720562385	18672.0	12466.0	24151.0	1.0550461E7	2310.0756298303904	-0.9810435476968963	-830.7956051498383	-0.005407554939846925	-0.013701418303316844	1.4028552829689063	1.258999824298087	1.436038439318955	1.114261698766337	5.423316953712582	8.835208186346371	0.8730543405547377	0.9636824324324325
ID429612	429612	3	0.9202964901924133	68.28063076670348	32.79470580454944	0.0	157.0	157	1.349110580819237	1		18625.114617940202	18720.0	12892.0	24617.0	1.1212319E7	2341.3924626267876	-0.9810388169878913	-823.1433904243594	0.003751333934888818	0.005762424819660225	1.4096356976950537	1.3007465373972447	1.0286702177310776	1.0837128196517771	5.71801077591257	9.155531720845975	0.8572109107422808	0.9678197908286406
ID439350	439350	3	0.8240663409233093	68.570918893767	35.047427132817354	0.0	227.0	227	1.2622021636852727	1		18509.531309297898	18621.0	13067.0	23834.0	9754523.0	2155.43320093982	-0.9809465938743227	-884.226625931593	0.009043475167595239	-0.0050294840656015674	1.2664274262963395	1.2320926067869766	0.6930617784521743	1.0278670769715115	5.0050418512351955	11.187800341027085	0.5024908555398035	0.8901098901098904
ID440375	440375	3	0.9220921993255615	68.32193300649784	35.43853444369611	0.0	234.0	234	1.3310463604729175	1		18405.827645051202	18594.0	12468.0	24323.0	1.0785815E7	2188.3922223771815	-0.9811816278413424	-877.0564334570355	2.5598148628549604E-4	-0.007222162535771464	1.368594743975886	1.3107682729009495	0.7011557709622946	1.0441164714392703	5.565910738648052	9.00880402071771	0.8618105824774096	0.9693708609271525
ID436277	436277	3	0.8883103132247925	68.46818417507828	33.4929788126732	0.0	205.0	205	1.3507917161515879	1		18513.163907284757	18651.0	13305.0	23585.0	1.1181951E7	2080.383877851834	-0.9810427882180215	-921.0445774914264	-3.4548941654329984E-4	-0.0019162235223826305	1.4013017879575822	1.316603810632692	1.5475850734084295	1.064330648780508	5.732270154406119	9.093710716387653	0.8710723829675807	0.9749393694421987
ID417329	417329	3	0.9301388263702393	70.82175784024395	31.64909848854348	0.0	70.0	70	1.3457420098175392	1		18564.961602671112	18700.0	12259.0	24707.0	1.1120412E7	2343.6449216103683	-0.9809696841633399	-816.6610209991038	8.456585878748771E-4	0.005643621551272774	1.432205448998378	1.2850047349108418	-0.3449121857929641	1.114552662794468	5.689492018925464	8.982288891246329	0.8861542380108671	0.975550122249389
ID424508	424508	3	0.8563457131385803	69.2582838005939	31.32786776171368	0.0	121.0	121	1.246522024976787	1		18443.34375	18596.0	13089.0	23395.0	9442992.0	2044.4818029187136	-0.9811361207915481	-938.3927955590475	0.02023314818952217	0.030637115707586645	1.2986788762129609	1.1444364525376367	-1.2732300835097141	1.1347758744780558	4.8814605709577705	10.38310059419561	0.5689911697445437	0.937043795620437
ID416317	416317	3	0.9206181764602661	72.49969190564377	32.93782311660207	0.0	63.0	63	1.3401089084486038	1		18573.30860033726	18750.0	12672.0	22964.0	1.1013972E7	2100.553533276174	-0.9810347606125944	-914.7693042967624	-0.0021864872001109044	-0.0036102679373284344	1.40640788505564	1.2986716678373473	-0.8625871405341591	1.0829587800261353	5.641960757280307	8.961584708043867	0.8828162052595249	0.9745484400656812
ID422969	422969	3	0.9374359846115112	68.53251806849228	30.59908908802713	0.0	110.0	110	1.3264918685542886	1		18496.65517241381	18680.0	12368.0	24208.0	1.072806E7	2280.6540592302445	-0.9809903774953438	-837.0570070578398	0.006945387719356674	0.006434507247958551	1.38148033698806	1.2945956274978803	-1.2202338965008366	1.0671133963723525	5.527885729331932	8.999503317452985	0.8576929456435466	0.9683597002497919
ID411718	411718	3	0.8938928246498108	76.94840228331942	35.72006088565203	0.0	32.0	32	1.2935770389038765	1		18424.278985507262	18706.0	13133.0	22370.0	1.0170202E7	1865.3336301557135	-0.9811198239480196	-1026.5497177721686	1.9095968162603124E-4	-0.0020468733630563045	1.3912178938137532	1.224452150934576	-1.1511834881996843	1.1361962104863725	5.256957537954513	8.805148686957873	0.8520615053526841	0.9642545771578023
ID410692	410692	3	0.8738287091255188	76.63794171897366	35.89014537398584	0.0	25.0	25	1.2687777344927906	1		18426.04681647941	18576.0	13283.0	23535.0	9839509.0	1876.9693326884392	-0.9811582926108887	-1022.4069969033573	0.008917973030571512	0.005836372638028345	1.3863747297736648	1.1919235614996861	2.1154536525754732	1.163140636325134	5.05732623904483	8.312170317821632	0.9198181339139339	0.9833641404805907
ID418881	418881	3	0.9202126860618591	69.34096188409606	29.915399851076167	0.0	81.0	81	1.3361516071031003	1		18447.30964467005	18589.0	12756.0	23078.0	1.090236E7	2088.7333297005	-0.9812101245749162	-922.3975834839683	-0.0077423379747888444	-0.0012026045086057293	1.4031171542937786	1.2998567029293024	-0.34752879028623457	1.0794398729735153	5.608688874128695	8.898653632259487	0.8900668122513375	0.9719934102141684
ID431183	431183	3	0.9149774312973022	68.82531781648342	32.39904881938184	0.0	168.0	168	1.3496711919304132	1		18571.85785953178	18741.0	13007.0	23397.0	1.1105971E7	2163.1620516825114	-0.9811340483249676	-892.9886128544075	-0.0014645751418975736	0.005878932801999507	1.4236739173090198	1.2988170409172997	-1.4855376561209235	1.0961312274618287	5.722763902077083	9.19208564646915	0.8511136754251661	0.970185334407736
ID428108	428108	3	0.8878000974655151	69.21571889559246	32.94685195265615	0.0	146.0	146	1.34742734799806	1		18458.858569051576	18578.0	13290.0	23002.0	1.1093774E7	2021.9314004924306	-0.9811256086670784	-949.1177103082928	-0.002107009751851252	3.888674805280564E-4	1.4149920011106305	1.3046753707672682	-1.0954732720893336	1.0845548500532252	5.70375139741902	8.888050139597262	0.9073136829627947	0.9732360097323606
ID408649	408649	3	0.8899760842323303	77.1831761216069	36.721783007190965	0.0	11.0	11	1.3133097255508424	1		18340.103146853144	18567.0	13329.0	22108.0	1.0490539E7	1890.6634297922137	-0.9811711013041915	-1010.9679207086226	0.00824365722810126	0.01372612768166146	1.3712714721821453	1.2894668783006962	2.9781652558354406	1.0634406321388061	5.418563827548062	8.675174578139327	0.9047687896416432	0.9726962457337878
ID413782	413782	3	0.8735013604164124	75.86788579984133	34.985079586877724	0.0	46.0	46	1.2776898861896537	1		18402.16666666669	18626.0	13046.0	22279.0	9937170.0	1841.4549084794053	-0.9810521352097328	-1034.8315879205068	-0.0044435082002530525	-0.005158807820885656	1.3581143546518333	1.232624988076476	-1.0209333566945804	1.1018066060555731	5.128623131512595	8.482659284191508	0.8956670632601744	0.9729486023444551
ID427094	427094	3	0.9218757748603821	69.31848410126572	32.00753440872573	0.0	139.0	139	1.269969634928945	1		18456.691011235955	18710.0	12748.0	22812.0	9855873.0	2090.6369138309306	-0.9812329390830261	-923.1687139562434	0.007287599264732028	0.0010644509138552638	1.3611417463669808	1.2315084492573558	1.4455153127636897	1.1052638308635223	5.066832491373898	8.315134500779495	0.9208902054012151	0.9833948339483399
ID412759	412759	3	0.9418973922729492	75.37687885500729	34.84243757284451	0.0	39.0	39	1.3259214570600346	1		18458.38554216868	18563.0	12830.0	23391.0	1.0724322E7	2218.7139703295334	-0.98102830068571	-860.3946353683738	0.004292101462740588	0.0033330169836710984	1.405694049017555	1.2753660558291025	-1.509514606756076	1.102188695232074	5.52313260316742	8.972728358785634	0.8620774678185034	0.963515754560531
ID434261	434261	3	0.9022911190986633	68.93867130805849	32.90522913462532	0.0	190.0	190	1.350231570277968	1		18499.664451827244	18622.0	13173.0	23773.0	1.1136798E7	2081.469701957051	-0.9810465484460681	-920.0788717274557	0.010057035594530129	0.005006470088758384	1.3962215383601977	1.3280850600445622	1.2122415095246695	1.0513043029889586	5.727517028241601	8.863149876004199	0.9162206303781444	0.9741309620048505
ID436818	436818	3	0.9065536260604858	68.23494368532745	33.43984400308093	0.0	209.0	209	1.3355853211666253	1		18503.44594594594	18758.0	12698.0	23946.0	1.095404E7	2144.84438013785	-0.9810264412079639	-892.1106822000007	2.3059083488345127E-4	-0.0023803489920215144	1.4094240221583354	1.285810329751909	1.4599080337377985	1.0961368014754378	5.603935747964192	9.028808487673114	0.8638575412306166	0.9656019656019659
ID430163	430163	3	0.9245384931564331	68.47380931806994	32.47739215385778	0.0	161.0	161	1.306958223392601	1		18614.528368794312	18702.0	12567.0	23811.0	1.0498594E7	2289.8402150721035	-0.981184596064657	-847.8402486342314	-9.29487041356774E-4	-0.004676902025051298	1.3888066634274348	1.2603503803868854	1.5023906988814069	1.1019210888016058	5.366279439738393	8.686676790901625	0.8936672082092575	0.976643598615917
ID438353	438353	3	0.9153637290000916	67.72834620881072	33.676226652810534	0.0	220.0	220	1.3378490267251875	1		18466.315345699837	18539.0	12472.0	25479.0	1.0950525E7	2375.2513593978947	-0.981002493938838	-802.9235345011328	-0.013352585708325948	-0.0031733448662594876	1.4063408732683993	1.3185072888548233	0.6903526872993326	1.0666159263251878	5.622948252622245	8.751885848768886	0.9225091060949445	0.9833748960931005
ID434783	434783	3	0.8825532793998718	68.71658856728294	32.88309372917527	0.0	194.0	194	1.349671191930413	1		18497.670000000002	18650.0	13483.0	23777.0	1.1098602E7	2004.937251737737	-0.9811209422246351	-958.9334502011812	9.475190285885026E-4	0.008727997900304308	1.4030407055024032	1.3333899226137074	-1.4433688988955269	1.0522358701737948	5.722763902077082	8.96338598333326	0.8950998741258865	0.9717514124293781
ID421978	421978	3	0.8977996110916138	69.16481441371131	29.383682047028557	0.0	103.0	103	1.320776668046572	1		18626.516464471417	18878.0	13098.0	23853.0	1.07475E7	2005.8930835571673	-0.9810597066812502	-961.9723605827512	-0.004639192311115646	-0.0035452476917847884	1.3974183245493905	1.2708055278482577	-0.9478821646130327	1.0996319215856065	5.480354467686771	8.569132339610068	0.9378746846007543	0.9863130881094951
ID432728	432728	3	0.941504716873169	68.3717158497614	32.72379052069167	0.0	179.0	179	1.3270620348684126	1		18564.53162393163	18684.0	12108.0	24596.0	1.0860251E7	2353.2821118719353	-0.9809929085133663	-814.3108126265024	-0.005453912664409932	0.01262517422665027	1.4179516448770577	1.2644447704722017	-1.480116343804051	1.1214025934462362	5.532638855496447	8.857510426843197	0.8861736696997987	0.9651741293532337
ID409703	409703	3	0.8682375550270081	76.38416038094822	37.53614580978081	0.0	18.0	18	1.3316145766612182	1		18418.40204429302	18536.0	13521.0	22621.0	1.0811602E7	1878.4088662485794	-0.981078306347921	-1016.7998669309908	-0.008933382473218428	0.006684223881893918	1.3938465397342512	1.2951160951002072	-0.31002494952809834	1.0762328914045385	5.570663864812541	8.831720400799313	0.8974829253851022	0.974231088944306
ID420964	420964	3	0.9217033386230469	69.20082627371191	29.06965610340584	0.0	96.0	96	1.3361516071031008	1		18576.62585034013	18844.0	12871.0	23310.0	1.0923056E7	2147.8981912586196	-0.9811793154333447	-901.7706695461335	-0.005085143412596978	-0.004445696787828734	1.4405489775778213	1.263229594242852	1.4462058240518185	1.1403698774499105	5.608688874128698	9.102033393055473	0.8507351254619034	0.9632653061224488
ID426088	426088	3	0.8992647528648376	70.84757117882475	30.921664502188303	0.0	132.0	132	1.3017384891972514	1		18467.73345259392	18674.0	13529.0	22800.0	1.0323463E7	1980.6232407140674	-0.9811904039056649	-972.7820422384166	0.003615840811694811	0.012797293737206152	1.4017663381043257	1.2529612326957256	1.3547928810064958	1.1187627370468984	5.323501304257741	8.565866601762934	0.9117265782387932	0.973066898349261
ID437366	437366	3	0.8922030329704285	67.7840870823725	32.87836120095552	0.0	213.0	213	1.3310463604729177	1		18434.688888888893	18589.0	12830.0	23778.0	1.0784293E7	1982.2927992819914	-0.9811129275159084	-966.1673476521331	-0.007949809078750415	-0.005850898615202948	1.446828675155985	1.2645804863333387	-1.4170004790095567	1.1441175083691797	5.565910738648054	8.775865078620374	0.9081680641324265	0.9782790309106099
ID419447	419447	3	0.8973066806793213	68.85884361408725	29.51598317277905	0.0	85.0	85	1.3327502822635362	1		18545.226575809203	18688.0	12995.0	23229.0	1.0886048E7	2044.8467948592402	-0.9811102800379633	-942.0927700671749	0.006208423127512419	0.01004273079046866	1.3903773958960128	1.2986646989236008	-0.9192236633640346	1.0706207668911214	5.580170117141609	8.879806586508817	0.889304091216846	0.9718543046357617
ID428658	428658	3	0.9379081726074219	69.32697455215624	33.2620322202938	0.0	150.0	150	1.351911311632771	1		18536.23966942149	18669.0	13191.0	23956.0	1.1214425E7	2135.5453063274913	-0.9811361279053473	-902.9033555054355	0.011807966579448539	0.011232859258178601	1.38121888984447	1.3516646662696714	2.0009085294947377	1.0218650559656652	5.741776406735147	9.091164866267231	0.8730056875465974	0.9741935483870967
ID435314	435314	3	0.876087486743927	68.5526037275974	32.74606549382561	0.0	198.0	198	1.3287710658854766	1		18505.434188034196	18677.0	13242.0	23130.0	1.0825679E7	1933.4113623565604	-0.9811280888681259	-995.210237818273	-0.014669672557579184	-0.0049526955260278845	1.3655682481971727	1.3260797325406042	1.4797079808394118	1.0297783871418602	5.546898233989997	8.866153532086045	0.8867262538802171	0.971690258118234
ID417904	417904	3	0.9095048904418945	71.0982772760334	30.792575015613814	0.0	74.0	74	1.3236373529401566	1		18407.20138888887	18599.0	12490.0	23074.0	1.0602548E7	2036.9460075399286	-0.9811484068600511	-940.6431276862022	0.008687176883542246	-0.0017466531748302698	1.3812180741101803	1.2894297753963369	-1.0798028246530598	1.0711851862468664	5.504120098509346	9.093215874593145	0.8364938699222662	0.9586092715231791
ID440945	440945	3	0.8936991691589355	67.80863915577716	35.00833401122387	0.0	238.0	238	1.3213493004897103	1		18410.614583333336	18586.0	12936.0	24409.0	1.0604514E7	2155.652644615805	-0.98113608546754	-888.4171421709501	0.009441450315143263	0.004542312102168851	1.431033626005681	1.2472686854568054	0.6040945838772108	1.1473338845844372	5.48510759385128	8.771239531358082	0.8959279236379638	0.977138018628281
ID415870	415870	3	0.9164557456970215	72.58495510508243	32.935118062090815	0.0	60.0	60	1.3259214570600335	1		18567.42685025819	18827.0	13119.0	22206.0	1.0787675E7	1996.1219255402823	-0.9812106675266352	-971.5061678290615	3.1874784765561413E-4	-0.006212127945975207	1.3843916661320992	1.2994227521413297	2.186012666966763	1.0653897385210074	5.5231326031674115	8.849591603107157	0.8862349561875805	0.9740150880134112
ID425086	425086	3	0.8937251567840576	70.47155542652816	30.453968202015737	0.0	125.0	125	1.3213493004897074	1		18568.223570190647	18705.0	12751.0	23851.0	1.0713865E7	2099.4882867615715	-0.9810395202883191	-915.2169991753485	6.210221844293098E-5	-0.0010123685907154768	1.4199050342174062	1.2530629042397499	-1.4064457798428094	1.1331474496716363	5.485107593851256	8.630755736943188	0.9253315365266686	0.979626485568761
ID438910	438910	3	0.8221297860145569	68.23896878011054	34.45586594428793	0.0	224.0	224	1.2287966122785943	1		18580.496993987977	18592.0	13389.0	24020.0	9271668.0	2222.9814727079925	-0.9807881664304375	-853.4103006685343	0.04717814239205689	-0.06712985213022478	1.1936256443711495	1.1393579929938171	0.9761400903415132	1.0476300264807348	4.74361991218682	12.87405735353169	0.35965729061579865	0.8762071992976299
ID416891	416891	3	0.913808286190033	72.143416460309	31.768837871011485	0.0	67.0	67	1.3253508000690837	1		18474.391379310317	18730.0	13051.0	22494.0	1.0715147E7	1984.5995885924378	-0.9811481135664646	-968.9625607830925	9.320830303309715E-4	-0.00459750819837027	1.3823033192731216	1.2855901897678161	-0.9791516506924637	1.075228583941491	5.518379477002902	9.060584029280632	0.8447127336601845	0.9587118084227912
ID433273	433273	3	0.9160490036010742	68.37729774962975	32.70723622509458	0.0	183.0	183	1.3367176531387044	1		18526.92060810811	18581.0	12555.0	24738.0	1.0967937E7	2308.1853440568307	-0.9810414136738668	-830.699497310873	-7.679340097491927E-4	2.637947073116916E-4	1.4215863294841447	1.2878906870327476	1.3197060976506367	1.103809775004606	5.613442000293221	8.916830951900476	0.88719285856848	0.9640816326530612
ID439943	439943	3	0.909050464630127	68.47890443677812	35.30480458257168	0.0	231.0	231	1.3270620348684126	1		18399.523316062172	18539.0	12313.0	23953.0	1.0653324E7	2152.477850512467	-0.9811365774804613	-889.2151440594057	-0.005301927754988365	0.0063088108318452105	1.370216031939288	1.3177303991597207	0.8849014156012345	1.039830327063135	5.532638855496446	8.674740589035206	0.9239089912910765	0.9765100671140942
ID414848	414848	3	0.9270746111869812	74.35810374873326	35.25632550817946	0.0	53.0	53	1.344054558357814	1		18605.96655518393	18720.0	12496.0	24242.0	1.1126368E7	2251.2249237184246	-0.9810785125003187	-857.0611950930813	-0.007355905675135991	-9.604003769893933E-4	1.4202520200115096	1.290069800415904	-0.46906394570859894	1.1009109891213922	5.675232640431921	9.077621790386495	0.8654647107134159	0.9598070739549843
ID412303	412303	3	0.9039013385772705	75.26375017822131	34.92907073450887	0.0	36.0	36	1.2935770389038794	1		18466.762681159416	18658.0	13001.0	23291.0	1.0193653E7	2059.4874434636527	-0.9810963827958968	-930.7399929017345	0.01257802167628183	3.071684257366642E-5	1.399608584951242	1.2315420975422608	-1.3087969624736537	1.1364683251546048	5.256957537954535	8.456435351049315	0.92378236434648	0.9848619768477296
ID408202	408202	3	0.9238387942314148	77.13569287063999	36.16863538303932	0.0	8.0	8	1.3098490878478193	1		18308.21265377856	18523.0	12241.0	22301.0	1.0417373E7	1975.4814653242381	-0.9811609055508362	-965.346433633186	0.002569321826746782	8.847629250183049E-4	1.3617742932693748	1.2732229778350526	-0.601044849950843	1.069548945452502	5.39004507056097	8.786026936612771	0.8774395375702974	0.9742268041237113
ID431753	431753	3	0.9347853660583496	68.95342511346189	32.75528179030016	0.0	172.0	172	1.3304779016127093	1		18557.950427350388	18766.0	13035.0	23152.0	1.0856401E7	2109.0252112567136	-0.9812001073370034	-918.5027310940147	0.003540030190989245	0.007171918385158509	1.394912813321847	1.2885496730611776	-1.3538622288492992	1.0825448506055533	5.5611576124835445	8.694833794940596	0.924384167576468	0.9749999999999998
ID418454	418454	3	0.911308228969574	70.0237223768831	30.618713290826115	0.0	78.0	78	1.3327502822635315	1		18421.12606473592	18508.0	12626.0	23280.0	1.0813201E7	2109.445289114312	-0.9810927170879143	-906.2725660209398	-0.0068457224266018565	0.004940399417535832	1.3975656050847647	1.290240213063651	-0.31680601551034643	1.083182488760191	5.580170117141569	9.04102341791141	0.8578712525609846	0.9694467382328654
ID407188	407188	3	0.8729539513587952	77.19844806105091	36.89023199255193	0.0	1.0	1	1.3086935083658329	1		18250.64247787611	18473.0	13263.0	22458.0	1.0311613E7	1876.510211557336	-0.9811407713151172	-1011.9629620366115	0.008870331196089548	0.013518914891533628	1.3615946629162685	1.294058429821653	-0.8329219566667703	1.0521894773359834	5.380538818231927	8.888189192072069	0.8558724606754529	0.9741824440619616
ID435860	435860	3	0.9020873308181763	68.50204864573702	33.17729855574378	0.0	202.0	202	1.3361516071031017	1		18520.932203389842	18689.0	13033.0	23760.0	1.092735E7	2130.0157739869364	-0.9810712681844158	-901.3408554173169	1.2964420946257743E-4	0.003736708815202765	1.3826208729061817	1.3104593601016172	1.227246713914571	1.0550658150886638	5.608688874128705	9.036000996605985	0.8632143932492632	0.9664209664209661
ID441490	441490	3	0.9236157536506653	67.87143519086796	35.07783755846693	0.0	242.0	242	1.3242087483274194	1		18358.062068965522	18503.0	12532.0	24245.0	1.0647676E7	2232.1210850791954	-0.9810226772069839	-850.3215417291801	0.00782475612061877	0.0032209710877763313	1.4197947225239251	1.2652768373206424	0.9697295192915198	1.122121800261902	5.508873224673867	8.951968221750036	0.8638445118449407	0.9666388657214338
ID411283	411283	3	0.9321320056915283	77.06051171829212	35.68210979773754	0.0	29.0	29	1.3513516298403576	1		18462.641322314048	18610.0	12314.0	22553.0	1.1169898E7	2030.4183438244056	-0.9809741039742099	-937.67151659048	-0.006804830077726241	0.008917843438771826	1.4364282955015863	1.2944569281133569	-1.1516382438335495	1.1096763934781126	5.737023280570618	9.255086954891995	0.8416576386852131	0.971037811745777
ID427667	427667	3	0.9280534386634827	68.28222657266475	31.729383531770846	0.0	143.0	143	1.3535889685077862	1		18480.855024711684	18550.0	12525.0	24237.0	1.1217879E7	2242.98989418502	-0.9810094183420641	-851.2549474768613	-0.006819648451887013	0.008774637829788167	1.418337996116181	1.31307511734805	-1.2094253179557528	1.080165161442344	5.756035785228697	9.141228577610544	0.8656138805844079	0.9672523961661345
ID429201	429201	3	0.9384520649909973	68.64630827907447	32.86817293354858	0.0	154.0	154	1.320776668046573	1		18592.220486111084	18705.0	12434.0	24238.0	1.0709119E7	2308.7894622218246	-0.9810019046832255	-831.6425731896679	-0.005299213088421423	-0.00400431726897903	1.3970668460729025	1.2765785078207692	1.3679476613318262	1.0943838060205302	5.4803544676867775	8.737982243202115	0.9019785253110318	0.9664710813076282
ID424095	424095	3	0.9381966590881348	69.85154236315798	31.77352851663109	0.0	118.0	118	1.3463040236277206	1		18436.478333333336	18597.0	12333.0	23763.0	1.1061887E7	2288.754556937111	-0.9810260378577226	-832.9736161036064	0.0017683356952442675	0.0011733006702149627	1.42286449265311	1.3144810684718313	2.219965623061957	1.0824533930391873	5.694245145089967	9.020701635503777	0.8793573281349096	0.9787581699346398
ID409245	409245	3	0.8702264428138733	76.91914976555628	37.24336196303394	0.0	15.0	15	1.2947461101220619	1		18339.827027027015	18572.0	13755.0	22461.0	1.0178604E7	1805.9554374979778	-0.9812958611275141	-1065.566233922815	0.0067345687770752885	0.006999276967668564	1.3388948209916696	1.2787209714465504	-0.011535593307265689	1.0470578420850074	5.266463790283546	8.637357765736038	0.8870889081495533	0.9668411867364751
ID419994	419994	3	0.9227348566055298	69.48334534056862	29.00568098608183	0.0	89.0	89	1.3429284127404288	1		18607.692953020167	18780.0	12678.0	22966.0	1.1090185E7	2089.613443730481	-0.9810853542835686	-923.7727661063908	0.019714568648774345	-2.608965509810867E-4	1.4254211706877085	1.3027962971668665	-1.2996482216954337	1.0941243644823897	5.665726388102882	9.067492165850258	0.865946544432053	0.9706840390879478
ID422554	422554	3	0.9363893866539001	67.93513310690945	30.007768305900754	0.0	107.0	107	1.3259214570600337	1		18542.781786941567	18724.0	12094.0	23954.0	1.0791899E7	2282.5920183757617	-0.9810473941708848	-841.0031976242645	0.016421586405788773	0.010013889674944926	1.4063075361254425	1.2926312037365053	1.9455712221682757	1.0879418136126855	5.523132603167412	8.685700899048417	0.9199952697662096	0.9814189189189199
ID410264	410264	3	0.8792222142219543	76.618291561863	37.42149802189818	0.0	22.0	22	1.3367176531386997	1		18461.93208828523	18530.0	12929.0	23463.0	1.0874078E7	1991.916830253076	-0.9809953779343726	-956.8495729298564	-0.0040086287628738945	-2.870765254284707E-4	1.4068865953045482	1.2955252807047573	-0.9739004498543227	1.0859584264841293	5.6134420002931815	8.930335234586188	0.8845116950516065	0.9720164609053497
ID430754	430754	3	0.902967631816864	68.44821808375792	32.491439985517104	0.0	165.0	165	1.3069582233926011	1		18602.28191489363	18720.0	12676.0	23873.0	1.0491687E7	2259.30164950885	-0.9810338224674199	-851.7775063838742	0.008840185170580595	-0.00451048105388753	1.4001843516758126	1.2553581492076162	-1.5521904646170508	1.1153664414889175	5.366279439738394	8.942530912123146	0.8432614521060265	0.9757994814174589
ID437923	437923	3	0.8776450753211975	67.94714621590302	33.57604559288656	0.0	217.0	217	1.2988295727366717	1		18486.67084078712	18433.0	13597.0	24399.0	1.0334049E7	2262.876289797916	-0.981005772941911	-843.8744347412377	0.026984572700824404	0.01791869687092854	1.3136284668687352	1.2789819587921816	0.6987676187266865	1.0270891296303135	5.299735673435173	10.803564814530674	0.5705975597636209	0.920726672171759
ID426676	426676	3	0.897521436214447	70.26895826072428	31.864448347839023	0.0	136.0	136	1.3202037872267112	1		18475.50174825175	18718.0	12936.0	23143.0	1.0567987E7	2023.2936020254047	-0.9811748434107568	-951.8645138310278	0.0012213389820721673	-0.0016536412712750146	1.3722505025958354	1.2896557373742767	1.5877746796489705	1.064044041233609	5.475601341522225	8.787740064005723	0.8910196477298349	0.9820971867007668
ID425653	425653	3	0.8407819271087646	70.5749094952884	30.439614210440705	0.0	129.0	129	1.0335157164753854	1		18866.69515669515	18896.0	13640.0	22852.0	6622210.0	1961.7704950825612	-0.9805640886200119	-970.3953420667256	0.1184925298679982	0.00784829963405928	1.0443627460244194	0.9422649414226083	-1.0524474132870014	1.1083536064152681	3.3557070721481823	16.09541451080125	0.16277570155290322	0.662910798122066
ID414386	414386	3	0.9294661283493042	75.5561383575276	34.837815148461544	0.0	50.0	50	1.3236373529401575	1		18476.89081455807	18710.0	12529.0	23357.0	1.0661166E7	2146.108035863878	-0.9812527712852483	-901.2621362529138	0.004785778428446086	6.093406361850254E-4	1.399510034146641	1.2697937850673158	-1.5544969972500748	1.1021553661742396	5.504120098509353	8.650068169315565	0.9243973790067438	0.9805249788314991
ID421554	421554	3	0.9224627614021301	69.82003941715318	29.134161417259598	0.0	100.0	100	1.309849087847817	1		18626.998236331572	18817.0	12866.0	23315.0	1.0561508E7	2023.0090421949521	-0.9810607418370779	-953.9112671432863	0.010540432661442722	0.002274378955640865	1.402416972523516	1.2582520286370864	1.6465489427684474	1.1145755703987112	5.3900450705609515	8.778625401588542	0.8789197550275656	0.9717223650385606
ID429746	429746	3	0.9292464256286621	68.61006237709735	32.65554372396483	0.0	158.0	158	1.3236373529401577	1		18636.105172413794	18809.0	12555.0	24407.0	1.0808941E7	2335.5087667632015	-0.9810895553459308	-827.9622917503098	-0.005388874462216571	0.011545964550156572	1.3783177498374004	1.2847874569037838	1.5642900486575488	1.0727982612462732	5.504120098509356	9.224903806912533	0.8127819925090145	0.9666110183639404
ID413361	413361	3	0.9095642566680908	76.09520914404284	35.10009088945891	0.0	43.0	43	1.3052206313678176	1		18372.3172905526	18574.0	12427.0	22713.0	1.030687E7	2003.911581811523	-0.9810560641319961	-949.5962463137461	0.002043033410369715	0.004129482417148567	1.383988298333363	1.2519150540572594	-1.2795165034380003	1.105496969501305	5.352020061244825	8.67091156290132	0.8945365355804272	0.9723661485319516
ID417470	417470	3	0.9448090195655823	70.48432964762243	31.26341122179573	0.0	71.0	71	1.34967119193041	1		18510.0765391015	18602.0	12180.0	24355.0	1.1124556E7	2283.450818563576	-0.9810702734957335	-840.2380131237277	0.0031026692476946553	0.002611917817666159	1.418933331294989	1.2938869621336955	-0.5046748423645091	1.0966439672249921	5.722763902077057	9.1554280699773	0.8579428974035042	0.9694041867954908
ID432315	432315	3	0.9410082697868347	68.36903712849777	32.684660500797406	0.0	176.0	176	1.312733586139239	1		18505.35376532398	18539.0	12254.0	24169.0	1.0566557E7	2300.9249438948573	-0.9810052459490753	-830.7351573657751	0.008570442370836434	-0.0021855410278168877	1.3999105174469535	1.2601231599305385	1.4812060940516043	1.1109315041270413	5.413810701383555	8.669617668699278	0.9051343345219873	0.9701873935264048
ID436411	436411	3	0.8984342217445374	68.47468470842217	33.54484865779623	0.0	206.0	206	1.3327502822635364	1		18507.636054421764	18730.0	12954.0	24132.0	1.088249E7	2165.251054651378	-0.9811767659365809	-891.098475231186	0.010745111551140718	0.0017484098004243243	1.409973729532355	1.2932455878763476	0.9817373170634272	1.0902598414023494	5.580170117141611	8.84077191122016	0.8971745198410449	0.9742738589211623
ID439492	439492	3	0.865340530872345	68.25827653344497	35.00737212981277	0.0	228.0	228	1.172081089339543	1		18530.15283842794	18663.0	13134.0	23788.0	8486810.0	2208.805304626159	-0.980748263742332	-854.75018815462	-0.06135561821328087	-0.02427410426756682	1.1417939289406334	1.0967080043363746	0.5406682353805478	1.041110235747336	4.315838557380397	13.334931195985506	0.304995545354921	0.8092691622103391
ID440517	440517	3	0.9040766954421997	68.46532427524376	35.460364018624276	0.0	235.0	235	1.3468658029234533	1		18422.6866666667	18584.0	12689.0	24227.0	1.1053612E7	2120.6290626111095	-0.9811054075374803	-902.186642346277	-0.007121602773176128	8.386668189006667E-4	1.3765009575605556	1.33333014874238	0.44193737202771094	1.0323781839470854	5.698998271254496	8.915866084646598	0.9009098093389455	0.9740048740861088
ID423106	423106	3	0.9392870664596558	68.95174342512959	30.91496623343532	0.0	111.0	111	1.3276319563182923	1		18486.05326460482	18681.0	11851.0	24679.0	1.0758883E7	2328.2016163814433	-0.9810237201389435	-820.9600824386155	-0.0053133116854720405	-0.002045934549201682	1.4035384860184097	1.278071494944515	-1.0989150154254432	1.098168992556509	5.537391981660963	8.972895402588625	0.8642709608641131	0.962014863748968
ID416460	416460	3	0.9161652326583862	71.90782078172326	33.02030547837556	0.0	64.0	64	1.339544295443367	1		18660.412859560078	18781.0	12516.0	24768.0	1.1028304E7	2325.403969739111	-0.9809411241691304	-826.0350883183539	-0.003066758530931858	0.006367665723265011	1.424080711371044	1.2819596022525082	-0.3317257109782873	1.1108623929091193	5.637207631115799	8.828653093687294	0.9088348886896129	0.9721311475409835
ID419021	419021	3	0.9170640707015991	69.54719185286177	29.696526554490074	0.0	82.0	82	1.347427347998059	1		18469.4983277592	18694.0	12910.0	22531.0	1.104476E7	2042.0740054453925	-0.981154200276677	-941.7514850992313	-0.006819306389608266	0.002120664423767933	1.4043386880501905	1.3155252520478355	-1.0655882915217276	1.0675117682949087	5.703751397419011	9.07440939600077	0.870429727021216	0.9756097560975614
ID424653	424653	3	0.8134297132492065	70.11198458402887	30.37330875585677	0.0	122.0	122	0.8037642251840305	1		19471.981132075467	19742.0	13889.0	23940.0	4128060.0	2439.134867143728	-0.980061670883099	-784.8180187953609	-0.05174109486109758	-0.013057317866404008	0.9381697224435813	0.690297503616516	1.6722680488719521	1.3590802770232338	2.029584872248253	9.001063859849175	0.3147961377801595	0.7311643835616435
ID411863	411863	3	0.9142982959747314	76.6447481627316	35.122232281749156	0.0	33.0	33	1.3236373529401535	1		18419.150519031125	18592.0	12183.0	22504.0	1.0646269E7	2103.3001921445484	-0.9811473373608701	-911.5066985737808	0.009178151838388207	-2.7036023515767256E-4	1.4104502599801707	1.2746246979036846	-1.1822084213129682	1.106561219392557	5.50412009850932	8.764337532202683	0.900449945292275	0.9796954314720813
ID434389	434389	3	0.872951328754425	68.94357168837666	32.83973662049306	0.0	191.0	191	1.335018795023992	1		18479.409863945566	18621.0	13460.0	23526.0	1.0865893E7	1964.5812919932148	-0.9812246002767762	-983.1670738387545	-0.0014817737705507144	0.001189920176098457	1.3712221465843863	1.3246624362507704	-1.407249584848569	1.0351483586002448	5.599182621799669	8.80341127985573	0.9078884957580245	0.9816666666666667
ID407763	407763	3	0.8690871000289917	77.00785832440563	35.77583617551614	0.0	5.0	5	1.2794648672068571	1		18264.505535055345	18497.0	13281.0	21604.0	9899362.0	1738.3332050450745	-0.9811366552042903	-1092.9887380322618	-0.002419991315984385	0.0014326089619630994	1.3496793988612468	1.2265306433100553	-0.9834514064142986	1.1004041409180354	5.142882510006135	8.701917922224995	0.8534665444937304	0.9626334519572955
ID431315	431315	3	0.8937287926673889	68.9462584459134	32.53065615891678	0.0	169.0	169	1.3451797611989662	1		18586.92833333332	18767.0	13177.0	23521.0	1.1152157E7	2121.8860652700464	-0.9810583263868484	-907.3859251103408	-9.253313454510087E-4	0.004310072149411063	1.398812187077701	1.311374316785415	-1.4051838440876536	1.0666765157538112	5.684738892760954	8.936302588411529	0.8945500702795184	0.9676375404530746
ID415441	415441	3	0.9307345151901245	72.8720275149604	33.95260754265308	0.0	57.0	57	1.3457420098175374	1		18657.436974789915	18784.0	12316.0	24766.0	1.1101175E7	2340.089919704069	-0.9810223829883026	-824.3026035547856	0.0020852176938809023	-0.00671875084196093	1.4237572993459766	1.2966709806384284	-0.6069878988399886	1.0980096883520722	5.689492018925449	8.918019176747437	0.8989728024535986	0.9811475409836067
ID428241	428241	3	0.9070225358009338	69.30201239253661	33.233817752325955	0.0	147.0	147	1.356938059734724	1		18470.665024630536	18628.0	13331.0	23469.0	1.1248635E7	2059.1122319241317	-0.9810376676211713	-928.1676708161763	0.0014890701951982767	0.002055659680236281	1.3738631181051002	1.3617608859021513	-1.5096381012198592	1.0088871932864567	5.78455454221579	9.033910429541484	0.8906933787856196	0.9681782020684171
ID432860	432860	3	0.9218620657920837	68.17558392268823	32.584595380014335	0.0	180.0	180	1.312157193757494	1		18551.9090909091	18647.0	12670.0	24173.0	1.0611692E7	2335.304782260083	-0.9809757185754597	-819.2661860287274	-0.009549816053550191	-0.00497179524416778	1.3709297141971288	1.2768397036829555	1.476019689265842	1.0736897593666435	5.409057575219035	8.917568165440146	0.8547489829699693	0.9676870748299324
ID434908	434908	3	0.8987811803817749	68.75340127943308	33.114330979581744	0.0	195.0	195	1.3378490267251886	1		18533.606418918913	18658.0	13051.0	24268.0	1.0971895E7	2105.267685892934	-0.9811003516819058	-913.9918342845032	0.008698592071875155	0.003431940235228892	1.3955985648768705	1.3195707711973386	1.244863083150537	1.057615548433637	5.622948252622254	9.094609936438129	0.8542909321145777	0.9752679307502061
ID438492	438492	3	0.8601197600364685	67.93522646610656	34.00159119197067	0.0	221.0	221	1.2800559805981557	1		18486.200736648254	18458.0	13441.0	24400.0	1.0038007E7	2232.2083430846506	-0.9809802769019937	-854.2776004759206	0.029515682622677213	0.003082719168593969	1.2763583430582386	1.2345303932371583	-0.1960897890281886	1.0338816687302448	5.147635636170654	11.175269234972337	0.5179665007425305	0.9100840336134455
ID436957	436957	3	0.8677787184715271	68.25989653721035	33.523264735473354	0.0	210.0	210	1.3069582233926014	1		18454.96819787987	18667.0	13104.0	23425.0	1.0445512E7	2008.5859206807036	-0.9810905406375663	-953.4169286431925	0.006652750395221752	-0.008949960969566663	1.3410868658859767	1.3033369728168196	-1.561718275671704	1.0289640314488822	5.3662794397383955	8.636498784433055	0.9040817771748388	0.9724375538329022
ID410840	410840	3	0.9089674353599548	76.58954711024641	35.19955240481438	0.0	26.0	26	1.350791716151583	1		18457.303482587056	18627.0	12737.0	23019.0	1.1129754E7	2080.49597789989	-0.9810446667476744	-918.3087559799864	-0.00459689789501659	0.0017072693820494862	1.4429493865583944	1.2736592618005163	-1.4311664736888088	1.1329163378583376	5.732270154406078	8.930943853269982	0.9031123802752529	0.9765182186234819
ID427238	427238	3	0.9306408166885376	69.22919837604601	31.792562692497675	0.0	140.0	140	1.3179097737	1		18504.87237762239	18731.0	12395.0	23284.0	1.0584787E7	2175.912307682524	-0.9810316789381632	-879.6883506409337	8.764842875277376E-4	5.024354041800772E-4	1.3750862310517404	1.306361595821237	1.769501445839146	1.0526076665529196	5.456588836864197	8.619084329541073	0.9230151606651292	0.9820359281437124
ID430310	430310	3	0.9274427890777588	68.3563837034731	32.53743472462246	0.0	162.0	162	1.3115805480720952	1		18618.961267605635	18738.0	12715.0	24335.0	1.057557E7	2306.7487580385346	-0.9810449640859045	-835.5057630454176	0.0038029749219260817	-0.005660272201872134	1.3515371565388639	1.2988595454391212	1.5054059397340824	1.0405568186989251	5.4043044490545205	8.847653602062064	0.8675478717508132	0.9635593220338982
ID413924	413924	3	0.894279420375824	75.28134542885914	35.04774854622163	0.0	47.0	47	1.3081153358134876	1		18451.32332155478	18636.0	13291.0	23001.0	1.0443449E7	2055.942594939176	-0.9811391448107635	-933.7180470065806	0.005338016759309758	-0.006882222238593249	1.3963008531401335	1.2546118157055686	1.695480435220881	1.1129345632337138	5.375785692067429	8.711032178213332	0.8902512149996625	0.9699828473413378
ID408801	408801	3	0.881514847278595	77.16702154276956	36.93184822017881	0.0	12.0	12	1.3236373529401557	1		18334.91003460206	18641.0	13444.0	22198.0	1.0597578E7	1898.9570116058094	-0.9812387268677154	-1009.9642934023072	0.001274925590584242	0.010219729677990856	1.3792476977118404	1.2982814652944852	-0.21438624952422844	1.0623641595306839	5.504120098509339	8.64974091118846	0.9244673284493513	0.9788672865595939
ID412908	412908	3	0.9075644612312317	75.11377665344406	34.88231666400827	0.0	40.0	40	1.316761268232438	1		18430.634782608682	18613.0	12975.0	23459.0	1.0597615E7	2186.3251291188685	-0.9811135802469646	-875.8408392969101	-0.0043108644929938265	0.009104092323374906	1.415224336738444	1.2501272965647046	-1.525447727005591	1.1320641830855298	5.447082584535171	8.728743798570658	0.8984012154012089	0.976149914821125
ID422123	422123	3	0.9212087392807007	68.51613061086401	29.542141912397774	0.0	104.0	104	1.3547062522048317	1		18666.37520661156	18738.0	12505.0	24646.0	1.1293157E7	2246.3099917833238	-0.9810323120488295	-859.5857626597555	-0.011290542522346365	0.0056182732522527265	1.4475523334539633	1.2897152357825044	2.6582242783568746	1.1223813546528316	5.7655420375577275	8.984174948982345	0.8976222439947327	0.9758648431214805
ID428799	428799	3	0.920897901058197	68.59487267607356	33.33182763831369	0.0	151.0	151	1.314461246794032	1		18556.59719789842	18667.0	12933.0	24682.0	1.0595817E7	2185.5662389491276	-0.9811194721604922	-882.4134651941954	-0.004966272867813681	0.009106973420332573	1.3440665300793067	1.2886104469448822	1.5752673285882508	1.0430355684806865	5.428070079877106	8.810416492226713	0.8787441194100696	0.9677966101694919
ID421117	421117	3	0.9351488351821899	69.26357072968939	29.095688258101134	0.0	97.0	97	1.3613906986402504	1		18623.370309951064	18772.0	12677.0	24211.0	1.1416126E7	2309.8783697923805	-0.981024264773036	-833.6433690061032	-0.00277354817825827	-0.01014570467587573	1.4554505858864721	1.291817874723679	1.304667352547316	1.1266685609206284	5.822579551531909	9.20357778720151	0.863797455375768	0.9630503144654086
ID435450	435450	3	0.8961794376373291	68.45562867870166	32.52158452782705	0.0	199.0	199	1.3446172774774474	1		18528.473244147153	18736.0	13205.0	23406.0	1.1080027E7	2078.166269496148	-0.9811439911935926	-927.8383410900383	0.0017280561994351762	0.004928740165600793	1.4017427429743592	1.3149781030550012	1.506772321275371	1.065981813474904	5.679985766596436	8.848088541898385	0.9117130927973219	0.9731270358306187
ID419576	419576	3	0.9178429841995239	69.20917729256031	29.248747139674084	0.0	86.0	86	1.3270620348684126	1		18547.167808219172	18796.0	12602.0	23171.0	1.0831546E7	1989.2723742605526	-0.9811294759919634	-969.5176255205034	-6.820416396565238E-4	-0.01351453376912582	1.4019973599758233	1.2909651493603185	-1.237634469693143	1.0860071324702467	5.5326388554964465	8.871052693329625	0.8834701258514259	0.9683860232945088
ID417031	417031	3	0.9132280945777893	71.53293172668012	32.17616368129462	0.0	68.0	68	1.342364985649241	1		18609.29697986577	18717.0	12633.0	24609.0	1.1091141E7	2263.1105738867313	-0.9809455849499978	-846.6491652149323	0.003982026607147587	-0.002026678225566028	1.4087594098492626	1.292710395143659	-0.5079086866895131	1.0897718585242036	5.660973261938376	8.745691128097475	0.9300637057769287	0.9842975206611572
ID441090	441090	3	0.8631775379180908	67.80517511722726	35.02793540010824	0.0	239.0	239	1.3213493004897119	1		18416.329289428086	18445.0	12884.0	24338.0	1.0626222E7	2094.8398222688907	-0.9810679088107719	-911.1349973982509	-0.0037895557767578304	-0.01364123933045941	1.4051615579044912	1.2772674796715089	0.21183279667830712	1.1001310064403067	5.485107593851293	8.759372633841162	0.8983571128398657	0.9829642248722322
ID433411	433411	3	0.9070156216621399	68.63267060473414	32.56491964664203	0.0	184.0	184	1.3224938215362438	1		18457.867241379307	18639.0	13329.0	22907.0	1.0705563E7	2082.54498663955	-0.9810596987953194	-918.1754495549903	-0.008220800347485572	0.0047266792299881745	1.4206195970066768	1.2516116097258996	-1.3452536285465813	1.13503229433753	5.494613846180321	8.727038623405596	0.9065948426790639	0.973883740522325
ID418048	418048	3	0.9412651062011719	70.31311131045216	31.147100288549126	0.0	75.0	75	1.3502315702779621	1		18478.18905472636	18562.0	12251.0	24331.0	1.1142348E7	2321.538627451724	-0.9809578835189809	-820.0656707242863	0.004581187738963483	0.0050038965431990386	1.4312535176885615	1.288020198554595	2.787716715842351	1.1112042491994316	5.727517028241552	8.954935361219139	0.8975348949211697	0.978878960194963
ID437505	437505	3	0.891008198261261	67.91965840818487	33.426025221447944	0.0	214.0	214	1.311003648748795	1		18516.99649122808	18669.0	12880.0	23760.0	1.0554688E7	2116.184439020503	-0.9810427308559879	-905.6474561330747	0.003508784294376694	-0.001178813270815236	1.356658063982831	1.285494366429624	1.4969710264724492	1.0553590116080085	5.399551322890006	8.675392222493084	0.9015489252961062	0.9742710120068613
ID416011	416011	3	0.9248409271240234	72.63127995883188	32.91203120105848	0.0	61.0	61	1.3401089084486038	1		18593.43265993266	18828.0	12633.0	22700.0	1.1044499E7	2078.030082787212	-0.9810790699367008	-927.8959320824823	-0.002882269610542643	0.005229286680962961	1.4032873198945517	1.2940266445072675	1.9676489484454613	1.0844346411652814	5.641960757280308	8.80367717055373	0.9147695668536104	0.9793729372937294
ID431891	431891	3	0.9223572611808777	68.35758253545193	32.695856326823204	0.0	173.0	173	1.326491868554289	1		18604.080756013736	18743.0	12719.0	24397.0	1.0827575E7	2301.92099946705	-0.9809499825453308	-832.3371569472444	0.007464746812919138	-0.021231015842729593	1.4174107781073126	1.2933040407845444	1.4487323325641208	1.095960990926374	5.527885729331936	8.946720286778005	0.8678430735776803	0.9659468438538203
ID425233	425233	3	0.8399298787117004	70.6604766653855	30.862245091840652	0.0	126.0	126	0.9786256391824183	1		19597.557993730417	19036.0	17462.0	23922.0	6251621.0	1434.6242870161484	-0.9796580434755493	-1315.7566145300998	-0.05436526598666213	0.00736151483380716	1.1575695027282566	1.0198398149050927	-1.1528276723966242	1.1350503145790412	3.008728862138515	13.456445589027103	0.20880081853081267	0.5954844778927558
ID439057	439057	3	0.9298692345619202	67.96061288627212	34.57972454582457	0.0	225.0	225	1.3259214570600342	1		18466.168674698798	18647.0	12417.0	24592.0	1.0728844E7	2246.361277430942	-0.9810185997054397	-849.7206705664355	-0.0015199285542783555	0.002550317089003863	1.3823273093006856	1.300632622900027	1.082625050784634	1.062811500313212	5.523132603167418	8.738919103646984	0.9088242276079306	0.9789385004212293
ID435996	435996	3	0.9028921127319336	68.45881126268485	33.12968468444384	0.0	203.0	203	1.3372834595780698	1		18513.795952782464	18673.0	12841.0	23994.0	1.0978681E7	2078.291666375086	-0.981084500783831	-924.0757629399886	-0.006202570876622896	0.001963536107108475	1.414871142151911	1.2838143986613468	-1.493691189042306	1.102083871023116	5.61819512645774	8.788365593782288	0.9140931456216733	0.9800995024875624
ID415005	415005	3	0.9496889710426331	73.9938964268871	34.94268285190594	0.0	54.0	54	1.337849026725187	1		18634.261824324316	18809.0	12508.0	24229.0	1.1031483E7	2290.503450085044	-0.9809978237265108	-839.9935284671103	-0.004332486073242361	0.0046316896769492116	1.4181786297240841	1.2890603664651068	2.7900152041713775	1.1001646366748896	5.6229482526222405	8.861567143260924	0.8998142899368708	0.9736625514403288
ID440089	440089	3	0.9051164388656616	68.15321728803329	35.19498827203622	0.0	232.0	232	1.3299091997694106	1		18413.54344122657	18567.0	12500.0	24333.0	1.080875E7	2165.40930151219	-0.9810484612028932	-880.3864514974734	-0.0013358110871125833	-0.006927190766160141	1.4152966530403774	1.2717460794662727	0.537026290573559	1.1128767573117664	5.556404486319029	8.97534730594477	0.8667646516728579	0.9693200663349926
ID408359	408359	3	0.912272036075592	77.24556965590362	36.31364240975685	0.0	9.0	9	1.3121571937574943	1		18347.822807017536	18631.0	12577.0	22369.0	1.0458259E7	1957.8967738323997	-0.9811591099741739	-976.0291044505702	0.011346356770838298	0.004932834948731465	1.3649802922599605	1.2916863020860867	-0.6652425439053392	1.0567428717448681	5.409057575219036	9.012049545884281	0.8369207331459998	0.9660441426146018
ID422692	422692	3	0.9483751654624939	68.14901327541826	30.17029397006853	0.0	108.0	108	1.3287710658854766	1		18516.738907849816	18677.0	11904.0	24294.0	1.0850809E7	2302.224288661751	-0.9809835492833722	-829.8108888657691	0.006024725736934845	-0.002242606896588562	1.3874660004136212	1.291202610933561	-0.9199508981945621	1.074553279760223	5.546898233989998	8.839883380442059	0.8920043882330525	0.9716902581182351
ID410405	410405	3	0.7928822636604309	76.49820071181483	36.81206456534524	0.0	23.0	23	0.9013674639205413	1		19568.92537313433	18957.0	17693.0	23118.0	5244472.0	1371.0082439200958	-0.9794941000431054	-1363.5777203625232	0.03362164263263412	0.07421927976284098	1.1463342244980712	1.0531350578684924	-0.6403613109389661	1.0884968798002135	2.5524287503449883	13.216830042570406	0.18361530615368885	0.5124045801526712
ID429346	429346	3	0.9388476610183716	68.2620853178884	32.49829054566672	0.0	155.0	155	1.3338850208958877	1		18641.988095238084	18731.0	12296.0	24933.0	1.0961489E7	2462.833915968224	-0.9810347003203995	-783.0901401902689	0.008665879948691797	0.012852707081819051	1.4142555491390425	1.3097069313373915	0.7198910472977916	1.0798259635801823	5.589676369470637	8.917570429587961	0.8832902403736045	0.9735099337748347
ID420131	420131	3	0.9379156827926636	69.46629116267954	28.9633535480099	0.0	90.0	90	1.3613906986402506	1		18613.602605863198	18753.0	12648.0	22943.0	1.1428752E7	2125.436819141623	-0.9811140044784264	-909.8961474402895	0.014502294748321673	0.005576719341219743	1.4470179485702506	1.309600245869186	-1.4549257719525301	1.1049310300105053	5.822579551531911	8.876855050560364	0.9285537282953688	0.9855189058728883
ID407328	407328	3	0.8771789073944092	77.28029437011492	36.89921709374469	0.0	2.0	2	1.341237421413597	1		18299.22352941177	18541.0	13264.0	22576.0	1.0888038E7	1910.7455378873835	-0.9810920133185678	-993.8578134499189	-0.0010674491309643282	0.011841530962850729	1.3867800018830219	1.3357603765259107	-0.46079186678306827	1.038195192980499	5.651467009609333	8.816256956469358	0.9136978052399546	0.9769926047658176
ID411424	411424	3	0.9099615812301636	77.12409585930823	36.04672055468398	0.0	30.0	30	1.311580548072095	1		18363.286467486814	18618.0	12575.0	22100.0	1.044871E7	1907.168380854912	-0.9811675192034077	-1003.2911851016515	-0.012526336230118137	0.01335472363215195	1.3739618721282956	1.2747299246318307	-0.9628841256015933	1.077845467952849	5.404304449054517	8.563657853759704	0.9260427924236422	0.9801724137931032
ID427809	427809	3	0.9178525805473328	68.5132030737226	32.37535609364252	0.0	144.0	144	1.333317772296604	1		18463.474402730357	18560.0	12738.0	23405.0	1.0819596E7	2113.3052736615073	-0.9812022056817794	-912.0797423589529	6.735881509373004E-4	-0.0011747458876776205	1.451572748460164	1.2473558591657237	-1.0342676071537762	1.1637198300659988	5.584923243306122	8.797994864407574	0.9066917508390246	0.9840871021775541
ID424237	424237	3	0.9318127036094666	69.69870773368699	31.691150156508975	0.0	119.0	119	1.3367176531387024	1		18492.50338983051	18639.0	12061.0	24441.0	1.0910577E7	2356.229804619796	-0.9809912333467591	-810.0638361955278	-1.6219151290397204E-5	-0.009559556123613616	1.4067324646350743	1.293240344769783	-1.2875409685229704	1.0877579487249098	5.6134420002932055	8.770041381154272	0.9171403875356778	0.9736191261335536
ID412458	412458	3	0.9353020191192627	75.28119612359752	34.75241831287059	0.0	37.0	37	1.3184836512685436	1		18450.706086956532	18651.0	12562.0	23285.0	1.0609156E7	2226.315793585394	-0.981136414185813	-862.1073776032171	1.4476460624112905E-4	-0.0037429276396991028	1.421920720317836	1.247790754877824	1.5320732982843288	1.139550613561856	5.461341963028716	8.689251767784048	0.9089593743425093	0.9737288135593218
ID418601	418601	3	0.9396064877510071	69.62913956258804	30.401634757221128	0.0	79.0	79	1.3367176531387028	1		18422.9186440678	18505.0	12460.0	23659.0	1.0869522E7	2192.130177073011	-0.981136782709192	-874.250479959346	-0.0119407496202952	-0.003036002512613667	1.3942710833940102	1.3028350969909541	2.989119272038587	1.070182317481497	5.613442000293207	9.074174517166963	0.8566922710813405	0.9632952691680261
ID430903	430903	3	0.9118262529373169	68.57421709599566	32.598917036846494	0.0	166.0	166	1.319057279162233	1		18616.328671328672	18736.0	12582.0	24361.0	1.064854E7	2264.4780535497334	-0.9811729135425652	-856.8767339594112	0.002952368187641424	0.008676727961247832	1.416390906317807	1.261370701197123	-1.5135046565886703	1.122898213010307	5.466095089193226	8.825447308383032	0.881888326211441	0.9803921568627454
ID438068	438068	3	0.8234906196594238	68.25504830485134	33.98434391872084	0.0	218.0	218	1.2687777344927944	1		18621.98499061913	18584.0	13827.0	24205.0	9925518.0	2193.3222491225724	-0.980807120884325	-867.7547629235329	0.02352232963090497	-0.04927203130494212	1.2445510578712056	1.2185679883443448	0.6632167532363551	1.0213226260458095	5.057326239044861	13.574425037842532	0.34489583277818653	0.8699918233851197
ID436543	436543	3	0.9194579124450684	68.2642305377428	33.119888121265	0.0	207.0	207	1.3395442954433674	1		18513.625632377734	18682.0	13091.0	23607.0	1.097858E7	2073.8329178356266	-0.981117791096418	-927.7181694496688	-0.012697836373678256	0.0071303002566160505	1.410427980956265	1.298787425640644	-1.4791953468715264	1.0859575270838127	5.637207631115802	8.912376296900536	0.8918398322199823	0.9777411376751853
ID409402	409402	3	0.8778437972068787	76.76903765040805	37.4363599822418	0.0	16.0	16	1.3395442954433645	1		18420.61111111111	18572.0	13400.0	22876.0	1.0941843E7	1874.6549700157734	-0.9811015949089718	-1020.2380341361733	-5.019632154804888E-4	0.003716722513132809	1.396338462106641	1.3047971937859124	0.46539877036894983	1.070157468729005	5.637207631115778	9.161149605177727	0.8440612143973875	0.9650122050447507
ID417607	417607	3	0.9188240170478821	70.54403404728069	31.003130399079232	0.0	72.0	72	1.3310463604729157	1		18427.614991482107	18528.0	12725.0	23157.0	1.081701E7	2100.7528647977038	-0.9809928159314433	-905.4661256410999	-0.006625681385477652	-0.005360231882067629	1.4037302289767557	1.2977409045802812	-0.7074069891425341	1.0816721766435757	5.5659107386480375	9.086459732961284	0.847142925832981	0.962993421052632
ID432455	432455	3	0.9264570474624634	68.16839286619816	32.593539892362124	0.0	177.0	177	1.3224938215362434	1		18525.909878682833	18645.0	12571.0	23862.0	1.068945E7	2267.8358723565916	-0.9810268123080114	-844.7700267445438	0.002210838604242035	-0.002365136815901214	1.4093928675937712	1.2731981322582548	1.4703824663928018	1.1069705742451488	5.494613846180317	8.603487591673387	0.9328202532987326	0.9871904355251923
ID429892	429892	3	0.9349810481071472	68.99780137068572	33.001131725042086	0.0	159.0	159	1.327631956318293	1		18660.02401372211	18823.0	12626.0	24641.0	1.0878794E7	2257.6587528003197	-0.9810583402004591	-856.1713625994474	0.0041728206691230936	0.00753849925285812	1.3874048108022976	1.288646303863243	1.4567194432460955	1.076637403640538	5.537391981660967	9.18066922298998	0.8255938538775426	0.9660033167495858
ID433988	433988	3	0.8615606427192688	69.03295688238363	32.71206179513016	0.0	188.0	188	1.351351629840359	1		18475.01495016612	18644.0	13239.0	23271.0	1.1121959E7	1944.3275800504512	-0.9812091880667355	-992.3421028149505	0.01252882333652583	-0.002431401865208542	1.3909581685716157	1.3406136029561986	-1.450314351866646	1.037553375189094	5.73702328057063	9.023513471129714	0.8854114506069019	0.977327935222672
ID413506	413506	3	0.9168471097946167	76.28031781381654	35.15560082418888	0.0	44.0	44	1.3264918685542846	1		18394.12607944732	18609.0	12413.0	22729.0	1.0650199E7	2009.670463008704	-0.9812250029980599	-956.6939661003732	0.006753642143924471	-0.0030541590355399103	1.4143754540291884	1.2817823856660195	1.7410060599386772	1.1034442896438095	5.527885729331898	8.646759979086825	0.9290992581501222	0.9822635135135135
ID421704	421704	3	0.9094647765159607	69.94376283068789	29.18834223712459	0.0	101.0	101	1.332182550488138	1		18627.29180887374	18818.0	13111.0	23329.0	1.0915593E7	2033.833010945446	-0.9810749053815225	-949.5733759861184	-0.0032696711241703967	-0.02693837760046055	1.435874272697061	1.2857697981199463	-1.2781693553589337	1.1167428841434894	5.575416990977058	9.375111805458765	0.7971394576278368	0.9599018003273312
ID426825	426825	3	0.8885167837142944	70.08447736342431	31.814890465158054	0.0	137.0	137	1.297664180332657	1		18518.173285198533	18743.0	13287.0	23062.0	1.0259068E7	2007.0570627415107	-0.9811355190026136	-959.737702972376	-0.002428384274355725	-0.010581876205725312	1.3604634346782876	1.2582218730777974	-1.2879687348418651	1.0812587698466822	5.290229421106109	9.292182425643164	0.7699258759253458	0.9480408858603064
ID423255	423255	3	0.9432677626609802	69.38796511159514	31.173090595562645	0.0	112.0	112	1.3530299806794832	1		18503.08085808583	18690.0	12130.0	24170.0	1.1212867E7	2334.066913229918	-0.9809658231954745	-817.1099855368926	-0.00300834287153877	4.969156910190513E-5	1.4253479394856643	1.3087912513485374	-1.091668558031931	1.0890567445473298	5.751282659064163	9.292925229838726	0.8368925287071327	0.9520062942564906
ID414546	414546	3	0.9231104850769043	75.20408144433394	34.93938793059406	0.0	51.0	51	1.3224938215362445	1		18530.268166089943	18699.0	12447.0	23238.0	1.0710495E7	2119.217860133204	-0.9811087144099896	-908.2213656075935	0.002188701819984737	0.0030100381902572644	1.4274310481780346	1.2522733248471836	-1.3155998935254736	1.13987179943502	5.494613846180326	8.771240608574942	0.8974804378975357	0.9780033840947551
ID419164	419164	3	0.9252345561981201	68.89838614388077	29.904654245683425	0.0	83.0	83	1.3485497366541486	1		18587.504983388706	18668.0	12405.0	24550.0	1.1189678E7	2261.0875427579217	-0.9810066597577657	-849.1889295648998	-0.012381123440534245	0.006378412586769082	1.4190043373442365	1.3042602775660224	-0.38151219170619816	1.0879763508494995	5.71325764974805	8.874644745017212	0.9115735589685255	0.9772357723577239
ID440669	440669	3	0.9251834750175476	67.75691921976167	34.92639795664411	0.0	236.0	236	1.308115335813487	1		18411.790492957753	18714.0	12387.0	23101.0	1.0457897E7	2176.8620135118003	-0.9810073176093093	-873.7376704532479	-0.005769160208480372	0.0033441730575130175	1.3828882937544296	1.2563399411792762	1.1509366644365153	1.1007277954216497	5.3757856920674225	8.767634366912894	0.8787937316087524	0.9633730834752985
ID416603	416603	3	0.9090867638587952	71.82643135766236	32.348419366722695	0.0	65.0	65	1.3406732836719593	1		18680.87499999997	18748.0	12633.0	24659.0	1.1059078E7	2274.61552161032	-0.9809819991579264	-847.2574331325984	-5.809579720412355E-4	0.00707367922385453	1.4276628881018378	1.2931855233204081	-0.3360756019867736	1.1039892284257429	5.646713883444828	8.879257327151002	0.9000204182433633	0.974569319114028
ID428379	428379	3	0.9249369502067566	69.23266900295626	33.07141975133139	0.0	148.0	148	1.3513516298403592	1		18513.09950248757	18655.0	13115.0	24049.0	1.1163399E7	2123.8311016232774	-0.9812009047142214	-909.9345291484898	-0.00567429073923003	9.045457546805139E-4	1.3943376362288933	1.3295328588405861	-0.9081878396334199	1.0487425165594026	5.737023280570631	8.949116840736984	0.9001940117662335	0.9733870967741937
ID434523	434523	3	0.8648592233657837	68.81786169105732	32.87190620072135	0.0	192.0	192	1.3451797611989667	1		18476.586666666644	18601.0	13464.0	23762.0	1.1085952E7	2046.1097406885242	-0.9810721628223281	-936.1011483016068	0.00540466261746009	0.005989733788130328	1.3852391747187471	1.3278042385398217	1.4237207757177142	1.04325557526619	5.684738892760959	8.717434614138549	0.940032759251458	0.9835526315789477
ID415590	415590	3	0.929514467716217	72.55890703661187	33.66442696339741	0.0	58.0	58	1.3558226151896668	1		18625.33497536944	18696.0	12629.0	24284.0	1.1342829E7	2288.6632545811767	-0.9809355221001627	-837.4670649113161	1.8682887499643823E-4	-9.432849811465279E-5	1.4229550382054077	1.312804251533257	-0.38489378197285995	1.083904958826499	5.775048289886753	8.841814152188782	0.9282879646152782	0.981421647819063
ID437092	437092	3	0.910556972026825	68.14272958642186	33.38555718707564	0.0	211.0	211	1.3075369076022254	1		18527.63668430336	18730.0	12490.0	24370.0	1.050517E7	2197.9696120446415	-0.9810048918734988	-870.6783402902232	0.0012453708344941608	0.005485495499108721	1.3323521514309007	1.3085644811003305	-0.8945081960890269	1.0181784472023632	5.371032565902917	8.728226216785128	0.8859631574479229	0.9682947729220227
ID410978	410978	3	0.8994517922401428	76.6066187454488	35.359067108771534	0.0	27.0	27	1.3058000856167233	1		18434.1758436945	18599.0	12502.0	22869.0	1.0378441E7	2058.225095502694	-0.9810721419452131	-928.4538594957746	0.004366860621729716	0.0076567754619440796	1.3831780271982872	1.2793496414790129	-0.946232389917711	1.0811571616960332	5.356773187409319	8.501599948295603	0.9313475840871378	0.9885964912280701
ID407907	407907	3	0.8836221694946289	76.78912076359994	35.77143137315106	0.0	6.0	6	1.2404384258268442	1		18251.10019646364	18571.0	13342.0	21979.0	9289810.0	1757.7480536913895	-0.9813395488135568	-1092.0928925129583	-0.004191809835989388	0.009123420859325557	1.3500013583272328	1.1826348196902734	-0.9828808418585485	1.141520049850039	4.833929309312587	8.325595740408396	0.876353893222439	0.9750719079578141
ID424800	424800	3	0.8100671768188477	69.97680826160983	31.10704573608348	0.0	123.0	123	1.103602498183835	1		18792.185929648254	18759.0	13604.0	24144.0	7479290.0	2167.5951597164567	-0.9807474276749916	-883.2782531583734	0.03244011157432551	-0.026249742026070024	1.136990953484947	0.9495761037634001	-1.0998122573710167	1.197366855567212	3.826266562435228	15.563851444313363	0.1984956221757418	0.741252302025782
ID439649	439649	3	0.850913405418396	68.64724289037102	35.20284742582946	0.0	229.0	229	1.2489471673958072	1		18431.91456310678	18541.0	13227.0	23762.0	9492436.0	2166.235528798103	-0.9811189932172808	-884.2830586927133	0.02468203531977918	0.0016942747338354216	1.2302584564223673	1.220204197476141	1.2965050103716542	1.0082398167184004	4.900473075615846	10.875577693192653	0.520646796930399	0.910777385159011
ID433002	433002	3	0.9236767292022705	68.44649352222596	32.91300203539092	0.0	181.0	181	1.305800085616729	1		18549.826241134746	18646.0	12665.0	24497.0	1.0462102E7	2288.724650089716	-0.9810175565954707	-837.7240052039932	-0.0015900830591032348	-0.0034850900005356697	1.4109939808562597	1.2433237064140814	-1.5493203228242705	1.1348564927839773	5.356773187409365	8.811449903738598	0.8669985463338682	0.9682130584192438
ID412011	412011	3	0.9192866683006287	75.88870840578247	34.95576658063999	0.0	34.0	34	1.335585321166623	1		18444.800000000003	18685.0	12779.0	22432.0	1.0882432E7	2063.243322821641	-0.981105159994582	-928.3801345035567	-0.0011219507559553355	0.00862564725240889	1.4257874539884796	1.285414504947896	-0.905144175923288	1.109204422775884	5.603935747964173	8.705913942612877	0.9291252689235315	0.984140233722871
ID438635	438635	3	0.8781924843788147	68.04180711560896	34.235552974342795	0.0	222.0	222	1.2699696349289444	1		18521.885553470936	18504.0	12942.0	24552.0	9872165.0	2236.2506559587337	-0.9808671520723103	-849.2299111388191	0.01933705726545898	-0.03478312635454992	1.2458180049740815	1.222797731683984	-0.43881251525488296	1.0188259044759553	5.066832491373893	12.709408620150198	0.39418103455435544	0.8905597326649962
ID435049	435049	3	0.8802263736724854	68.8267617590623	33.36306565103395	0.0	196.0	196	1.3485497366541492	1		18562.134551495004	18704.0	13085.0	24180.0	1.1174405E7	2120.3235359272894	-0.9810699014678042	-907.4085259409945	-0.004556337702445005	-0.013347269296867872	1.4011085051924186	1.3260603177692332	1.1523573208225548	1.0565948519969555	5.713257649748056	8.826061241474498	0.9216367858697011	0.9812244897959188
ID413047	413047	3	0.9016996026039124	75.0389817172539	35.33094324720561	0.0	41.0	41	1.2906497279808746	1		18365.235934664248	18648.0	13198.0	22770.0	1.0119245E7	1902.1120554547656	-0.9812023942602991	-1007.9673677631588	0.0037987269439704345	5.528529009033413E-4	1.4014750594527827	1.2308868159957298	-1.2001988329906008	1.1385897072258875	5.2331919071319515	8.722188194635175	0.8644216173063007	0.9760638297872343
ID431472	431472	3	0.9305156469345093	68.80191803031313	32.728178749687345	0.0	170.0	170	1.3224938215362438	1		18558.347750865054	18733.0	12807.0	23710.0	1.0726725E7	2168.6703435751556	-0.9811000889023378	-888.4424830573402	0.0017648289653264615	-0.005944908056746746	1.391823819152604	1.2900733956174388	1.7733434881606842	1.0788718098371965	5.494613846180322	8.697509863260864	0.912761220483483	0.9755274261603372
ID408956	408956	3	0.881446123123169	77.1139065052791	37.07958066681731	0.0	13.0	13	1.3224938215362418	1		18402.107081174414	18634.0	13609.0	22929.0	1.065482E7	1907.3748437950414	-0.9811157119088068	-1002.4924538170392	0.0028441534874798064	0.0035589740321190565	1.3623703837412464	1.302528917821283	0.10595415567859039	1.0459425238865783	5.494613846180304	8.655945344629611	0.9215481447571875	0.9821580288870007
ID414076	414076	3	0.9137553572654724	75.17381437207372	34.872920203088086	0.0	48.0	48	1.3092714255979632	1		18461.8677248677	18662.0	12626.0	23322.0	1.0467879E7	2110.129788967643	-0.9811559583732707	-911.0882648830096	0.004721699549070183	0.008026929198869392	1.4354608315269157	1.2268298982207806	-1.3673039813519732	1.1700569358545172	5.385291944396462	8.537256767713679	0.9285011136741267	0.9801038062283738
ID427387	427387	3	0.9034558534622192	68.78785970388579	31.376796726869713	0.0	141.0	141	1.2877157625403537	1		18471.59597806215	18709.0	12827.0	23037.0	1.0103963E7	2098.8814122339436	-0.9811545708178645	-916.3848782471025	-0.0024582802801864224	-0.012782352235447273	1.3373513733195814	1.2748511006537289	1.304958999535302	1.0490255470884429	5.2094262763093715	8.828158590032984	0.8399617462370157	0.9664902998236333
ID430456	430456	3	0.9479562044143677	68.65318148693827	32.43806716047663	0.0	163.0	163	1.337849026725188	1		18640.878378378366	18835.0	12365.0	24463.0	1.10354E7	2325.639578075693	-0.9810631799044177	-830.5081184973269	-0.005621210088445345	0.005955573671041111	1.3953595952629392	1.3110518692053597	1.1434521343529822	1.0643054085332866	5.622948252622248	8.964428591121166	0.8792831013050892	0.9760726072607259
ID421255	421255	3	0.9200918078422546	68.97610142477635	29.24250978055335	0.0	98.0	98	1.3530299806794852	1		18581.52805280529	18816.0	12888.0	23781.0	1.1260406E7	2166.1067581357775	-0.981131223019779	-892.1028134577539	-0.0033894131107339094	-3.990411351501476E-4	1.473317276227337	1.2729242476301807	1.2421776247387937	1.1574273009334455	5.75128265906418	9.409822006485454	0.8162285086761571	0.9580364212193191
ID435588	435588	3	0.8837910294532776	68.61559786298066	32.9784762620866	0.0	200.0	200	1.3150366292889963	1		18515.11363636366	18683.0	12967.0	23745.0	1.0590645E7	2066.375649553504	-0.9810844292139093	-929.4671268036244	0.007382521335581058	0.013990590280642716	1.367891809345395	1.3007921140912297	1.2011668115613394	1.05158371927942	5.432823206041621	8.648535771541969	0.9127466852595217	0.9760888129803587
ID419717	419717	3	0.9284893274307251	69.34633264746492	29.03511796358026	0.0	87.0	87	1.3361516071031005	1		18571.660441426142	18806.0	12690.0	23067.0	1.0938708E7	2054.2064881770066	-0.9811029614662649	-938.7662584488462	-0.006493257506887752	0.0032104368634611868	1.4169234657668175	1.2936568097115082	-1.3517537210534711	1.095285438247566	5.6086888741286955	8.98624230790436	0.8728004544798363	0.9735973597359737
ID422275	422275	3	0.9290316700935364	67.98077568581344	29.476003822494352	0.0	105.0	105	1.3367176531387042	1		18629.610169491534	18783.0	12294.0	25302.0	1.099147E7	2339.9359053876988	-0.9810339756211491	-823.6402186504157	-0.00871800432373222	-0.0014697261551469166	1.4397596801485302	1.2727064303668705	-0.7730089833835533	1.131258274332365	5.613442000293219	8.818537941355132	0.9070807034922773	0.9744224422442244
ID428929	428929	3	0.9433274269104004	68.71998335280975	32.604176836208595	0.0	152.0	152	1.3173356461303019	1		18631.657342657345	18754.0	12294.0	24102.0	1.0657308E7	2333.9867063519446	-0.9810759229198073	-827.6963027928804	-0.004029042766655192	-0.009265508746981916	1.4082291550114414	1.2505386053049967	1.4184337421919833	1.1260981060780488	5.451835710699678	8.81739130062854	0.881195752541535	0.9761702127659574
ID418190	418190	3	0.926073431968689	70.08369781408643	30.961293608348832	0.0	76.0	76	1.3434916035442732	1		18476.609715242885	18557.0	12041.0	24191.0	1.1030536E7	2297.8456265808472	-0.9810165519990834	-831.0605560152987	-0.009129927635619843	-0.0013982457385072356	1.4293342645476694	1.2931551913990773	2.7329399912239194	1.1053076027180146	5.6704795142673685	8.7588164169316	0.9288354928700497	0.9778688524590164
ID441225	441225	3	0.895679235458374	68.01792009690223	35.32157785630555	0.0	240.0	240	1.3418013219730553	1		18366.487394957978	18476.0	13164.0	24154.0	1.092806E7	2075.7652325749104	-0.9811343288255858	-920.3098667015306	0.005413688653062721	-0.006070148145369722	1.4041412792357477	1.3101021400880979	0.2683561574884248	1.0717800057492664	5.656220135773848	9.164337442290401	0.8463188683344444	0.9627831715210351
ID433554	433554	3	0.933631181716919	68.71321548807703	32.778688779699536	0.0	185.0	185	1.3406732836719595	1		18517.037099494104	18618.0	12472.0	24031.0	1.0980603E7	2252.6549993105036	-0.9810432934829962	-850.8090400706807	0.005943450850602394	0.0015019564437372083	1.396231527539699	1.3090458944344276	-1.364981587766344	1.0666024266039502	5.64671388344483	8.842734231457053	0.9074704705805353	0.9769736842105259
ID426387	426387	3	0.8749443292617798	70.83561497836196	30.580043410607253	0.0	134.0	134	1.291821448356541	1		18498.174228675143	18678.0	13545.0	23442.0	1.0192494E7	1987.5137915011705	-0.981087570585751	-965.6264735999587	0.004764311372673257	0.0010422420277672003	1.3553524558283532	1.24736817149993	1.616029258564263	1.0865696967388343	5.242698159460972	8.883419119370316	0.8348422375754122	0.9525043177892923
ID437658	437658	3	0.8936071991920471	67.91070889275831	33.416988868514096	0.0	215.0	215	1.3092714255979627	1		18512.93661971831	18613.0	13006.0	24329.0	1.0515348E7	2285.422404976396	-0.9809202081867865	-832.9115400679237	-3.2471375937311974E-4	-0.008422874345517013	1.3835502672419941	1.2674751249057492	0.8821559972892605	1.0915798188503907	5.385291944396459	8.659633389452498	0.90244367083263	0.9742046431642309
ID432025	432025	3	0.9182143807411194	68.41110680051392	32.41936456061186	0.0	174.0	174	1.3310463604729181	1		18569.204778156996	18741.0	12559.0	24166.0	1.0881554E7	2292.588836156504	-0.9810428214382332	-838.323019156573	-0.005252162597252182	-0.0021505060134079127	1.4048249902455328	1.2887548527183683	1.1852919177085264	1.090063783102223	5.565910738648058	8.657058629165867	0.9332658699589287	0.9807370184254607
ID429479	429479	3	0.9033163785934448	68.06795605212389	32.656546125743226	0.0	156.0	156	1.3367176531387028	1		18613.2301184433	18743.0	13180.0	24285.0	1.1000419E7	2262.387134633627	-0.9810266653618914	-850.7891943802746	-0.00939581422667784	0.007506735404891731	1.371920313436328	1.3321647513962658	0.25413331679102535	1.0298428268713713	5.613442000293207	9.050040673089274	0.861267464925682	0.9712171052631577
ID439205	439205	3	0.8593986630439758	68.52535906229652	35.01689360254696	0.0	226.0	226	1.2592019166001782	1		18507.24427480918	18621.0	12990.0	23993.0	9697796.0	2168.2412583393175	-0.9810080968316165	-881.7962615831581	0.03623554735310072	-0.010696275471233883	1.263326519834414	1.2183051663743383	-0.8599739366642069	1.0369540856451087	4.981276220412614	11.08338047469712	0.5095725259094884	0.8866328257191205
ID425376	425376	3	0.8729884624481201	70.74688721091874	30.94519518965307	0.0	127.0	127	1.2651952960922666	1		18508.950850661626	18629.0	14107.0	22807.0	9791235.0	1856.7652686140168	-0.9812447305586461	-1043.058877668792	-0.007880375763322168	-0.017523117259012323	1.3794669641945123	1.2037508804879014	-1.5179336136394623	1.1459737945407693	5.028807482057752	8.494035409343873	0.8758842956248464	0.968864468864468
ID416161	416161	3	0.9175758361816406	72.41007663503683	32.99413143961199	0.0	62.0	62	1.346865802923454	1		18591.31447587352	18787.0	12846.0	22695.0	1.117338E7	2043.965730943998	-0.9810077996661853	-939.6446822163141	0.0020115783472400097	0.0021278615504235748	1.4076175217055564	1.3172165081477945	-0.7896878323240318	1.0686303375326502	5.698998271254502	8.866552656244584	0.9109589228112098	0.9755899104963381
ID420257	420257	3	0.934542179107666	69.2700900073256	29.05225899368455	0.0	91.0	91	1.345179761198966	1		18601.048414023375	18785.0	12894.0	23191.0	1.1142028E7	2179.421211096634	-0.9811162031257719	-886.8647089761366	0.0011051985200258943	-0.008554727967986212	1.4521336733401518	1.2775623921737125	1.5034397684053022	1.1366440357323093	5.684738892760953	8.69027424422636	0.9459178521101796	0.9867986798679871
ID436142	436142	3	0.8737110495567322	68.38531130808366	33.17711583147547	0.0	204.0	204	1.3150366292889963	1		18471.69580419578	18629.0	13051.0	23846.0	1.056581E7	2049.448229135175	-0.9811560215565156	-938.567012715208	-0.004884388169303132	-0.002022339264899736	1.3310497832995267	1.3279012704589308	2.7991189812028474	1.0023710443770475	5.432823206041622	9.034668051916276	0.8363942442663332	0.964556962025317
ID415148	415148	3	0.933509886264801	73.66623406571357	34.609340762107855	0.0	55.0	55	1.348549736654147	1		18599.670549084844	18753.0	12435.0	24331.0	1.1178402E7	2272.3889150586	-0.9809938900666886	-844.9395729185314	-0.00918537606992792	4.773795364663169E-4	1.4364472041712235	1.2941123744144434	-0.3639236533604742	1.1099864529316346	5.713257649748038	8.867755181323338	0.9129905542824102	0.9756493506493505
ID418733	418733	3	0.9393947124481201	69.1514836587119	30.195065208486163	0.0	80.0	80	1.3468658029234537	1		18479.58735440933	18557.0	12145.0	24439.0	1.1106232E7	2293.1263199919504	-0.9810009088503616	-832.2060510615255	-8.334661101872973E-4	-0.003955512979004098	1.4308841666419458	1.2950586439181675	-0.29186615138604793	1.1048798240617441	5.698998271254499	8.993173939020425	0.8854874344423198	0.9684975767366722
ID417192	417192	3	0.9384731650352478	71.1469872750418	31.930442087999523	0.0	69.0	69	1.3479886591442556	1		18585.399999999994	18689.0	12273.0	24207.0	1.115124E7	2302.687107821542	-0.9809588453566511	-831.6191590252924	-7.238640096144378E-4	0.007349344120109394	1.4372754715567468	1.2701626867479314	-0.5236249039304993	1.1315680160914534	5.708504523583532	9.254560680121116	0.8375690076359038	0.9669887278582934
ID440233	440233	3	0.869911253452301	68.18080601322792	35.16800188089692	0.0	233.0	233	1.3092714255979625	1		18385.485915492947	18486.0	13028.0	24126.0	1.0442956E7	2041.728488379352	-0.9810935962729141	-934.5631075886788	-0.0025164705189318244	0.003256539567605975	1.390900857281454	1.2495631631249768	0.2528818087344317	1.1131096837097951	5.3852919443964575	8.569538125747137	0.921518981862582	0.981802426343154
ID408499	408499	3	0.8682610392570496	77.11508168827824	36.62941122965962	0.0	10.0	10	1.3144612467940309	1		18366.419298245597	18610.0	13405.0	22299.0	1.0468859E7	1871.5419452158944	-0.9811386552555524	-1020.9692428093736	0.002810901042011669	-0.015956486553645444	1.3862810246964186	1.2904753241361702	-0.4849934425784816	1.074240629610163	5.428070079877096	8.587705778955117	0.9249132403509877	0.9836347975882854
ID422832	422832	3	0.9353160262107849	68.39895524593118	30.394699955356483	0.0	109.0	109	1.3367176531387044	1		18508.020270270277	18692.0	11976.0	24520.0	1.0956748E7	2321.20545647343	-0.9810299930179607	-824.6908458431377	0.007182058283339952	-0.012042742481739343	1.432421771400536	1.2880985701098104	-1.0606590207771258	1.1120436002645528	5.6134420002932215	8.81186470923578	0.9084550895766454	0.9768403639371384
ID407473	407473	3	0.8112350702285767	76.51176607909946	36.99166436754503	0.0	3.0	3	1.0075717788356697	1		18897.37537537536	18644.0	13436.0	23377.0	6292826.0	1910.60917245619	-0.9800232116066754	-970.443643876447	0.05508681657718958	-0.03965803159608866	1.0512170156550613	0.9229814086483188	-0.7379623242854315	1.1389362838787187	3.1893476563901104	16.61148026476196	0.14524294865926457	0.6508244422890397
ID412604	412604	3	0.9287694692611694	75.40948381393454	34.67673306145974	0.0	38.0	38	1.3361516071031012	1		18442.13458262352	18633.0	12606.0	23574.0	1.0825533E7	2276.351385136813	-0.9810091390095025	-837.0092914824055	-0.002883054922688104	-0.005230839397804356	1.428860749982577	1.268032288365117	1.459670499463292	1.1268330965174533	5.608688874128703	8.99777797439076	0.8705639287754282	0.9680065627563574
ID438204	438204	3	0.865719735622406	67.88195360760795	33.754540970155034	0.0	219.0	219	1.3173356461303014	1		18467.928695652176	18397.0	13459.0	24614.0	1.0619059E7	2219.7540216225802	-0.9809723530354361	-857.8572302784573	-0.010943753186700694	-5.8280089274270374E-5	1.3285431195325446	1.3044995563031032	-0.7579484926192823	1.018431254432604	5.451835710699673	9.939197442654612	0.6935056252390862	0.9550374687760197
ID411578	411578	3	0.9289628863334656	77.1891135329199	36.330024836694264	0.0	31.0	31	1.3276319563182926	1		18415.243150684928	18644.0	12540.0	22300.0	1.0754502E7	2024.3073564896004	-0.9811396643226146	-946.4821218688276	-0.025024480833668195	0.014358039469176897	1.420354330507248	1.2898202816976443	-0.573147025766442	1.1012032844124582	5.537391981660965	8.532811456987314	0.9557203480603487	0.9948761742100767
ID410555	410555	3	0.8180676102638245	76.82078560101903	36.28832825484257	0.0	24.0	24	1.2604028724445386	1		18449.443594646284	18597.0	13661.0	23836.0	9649059.0	1922.0402599064441	-0.9811674364905496	-1000.1945272014592	0.003920517026066233	0.005763782555116711	1.370796915798687	1.185848990862123	-0.9089521649468743	1.1559624592690383	4.990782472741624	8.463503409283106	0.8755443670190762	0.9633027522935779
ID432582	432582	3	0.8929905891418457	68.26453847189477	32.56814723777314	0.0	178.0	178	1.287715762540354	1		18312.744565217385	18447.0	12653.0	23175.0	1.0108635E7	2137.5438960197816	-0.9811541994046742	-892.053839321359	-0.005322208014379265	0.006050616557692173	1.406338687730237	1.200343503922175	1.739101605387154	1.171613528240011	5.209426276309373	8.535234560764387	0.8986050170103737	0.9724933451641532
ID426951	426951	3	0.8241106271743774	69.79660665135073	31.75248806689518	0.0	138.0	138	1.2465220249767857	1		18432.231517509706	18608.0	13279.0	22680.0	9474167.0	1929.3924189078828	-0.9812466104643779	-999.7369402245281	-0.01182942035529583	0.005565899167031558	1.3301994025125967	1.1718837168384002	1.5530266700584123	1.1350950468885368	4.881460570957759	8.452273340569514	0.8586428996704903	0.974383301707779
ID436677	436677	3	0.9125939607620239	68.21155648198383	33.197646741330054	0.0	208.0	208	1.3327502822635364	1		18468.49405772496	18610.0	13002.0	23784.0	1.0877943E7	2064.179942597984	-0.9811327544190701	-930.5360398881415	0.003908214319989865	0.008823533023800356	1.3932151074830308	1.296017695235635	1.3241954384125556	1.0749969792887155	5.58017011714161	8.747264068815856	0.916458551575086	0.9775187343880102
ID431040	431040	3	0.932172954082489	69.01578970443538	32.62443178365545	0.0	167.0	167	1.3384143548834107	1		18541.9294117647	18721.0	12714.0	23287.0	1.1032448E7	2154.491629177078	-0.9811382819527992	-895.3422541234872	0.001121365867828653	0.00968249955876317	1.4030424260363292	1.294751357898147	1.5054660348900075	1.0836385051674926	5.627701378786764	8.924952843379124	0.8878284309055252	0.9728841413311424
ID420814	420814	3	0.9191164970397949	69.18239205327592	29.069686976069903	0.0	95.0	95	1.3608349155190518	1		18588.194762684114	18797.0	12934.0	23391.0	1.1357387E7	2161.088965716825	-0.9810554949214856	-890.8505957335029	0.003797625652860143	-0.0026727265500736093	1.4387125591220666	1.3062556390710582	1.4983899012702593	1.1014019890817122	5.817826425367393	8.982589892916954	0.9060819517968411	0.9784172661870499
ID421838	421838	3	0.8093808889389038	68.61749693775556	30.1974830569907	0.0	102.0	102	0.9080567390874381	1		17757.7189781022	18529.0	13247.0	19504.0	4865615.0	1676.8635353963098	-0.9819820943559517	-1154.3000495524552	0.1373838135886589	-0.10346442500058296	1.1299771324360457	0.8689050089137138	0.8259590043834102	1.3004610640335916	2.5904537596611443	9.054614437593456	0.39705053403701485	0.682102628285357
ID430030	430030	3	0.9164488911628723	68.65203169633911	32.78473600206933	0.0	160.0	160	1.3121571937574947	1		18632.7596491228	18701.0	12245.0	24883.0	1.0620673E7	2264.848942255005	-0.9809345703561769	-846.5670869862422	0.0012598694098946886	0.003422387744529225	1.36892220023467	1.2844058253018447	-1.2990752474712608	1.065801924335685	5.40905757521904	8.613602705151878	0.9161398942290718	0.9793459552495696
ID413641	413641	3	0.907261312007904	75.61032012040818	34.81883088527184	0.0	45.0	45	1.314461246794031	1		18426.007029876975	18630.0	12758.0	23208.0	1.0484398E7	2091.6643711407887	-0.9811696424500548	-918.025543847916	0.004126592298776078	0.007745459144421599	1.4081191503123673	1.260752034553881	-1.4263368220822992	1.1168882632901183	5.428070079877099	8.618651637652164	0.9182832358913444	0.977739726027397
ID434121	434121	3	0.8486193418502808	69.07192955908154	32.81834235643925	0.0	189.0	189	1.3282016332191362	1		18480.02222222222	18610.0	13501.0	23416.0	1.0810813E7	1927.2607453766373	-0.9811894608705944	-1000.3307996679785	0.008909151073706666	-0.0019983571162452843	1.3518664228533073	1.3411736545976674	0.604876451208733	1.0079726948251513	5.54214510782548	8.80895241687396	0.8975098600382477	0.9692435577722361
ID417751	417751	3	0.8969141840934753	70.75533658960896	30.96475162868107	0.0	73.0	73	1.321921684878907	1		18410.960207612472	18614.0	13104.0	22501.0	1.0641535E7	1982.988830104758	-0.9810897402971017	-963.3795163761268	-0.005551637842460844	0.01808282093624018	1.3903754961773924	1.2907293547809984	-0.9409119043541457	1.0772014218374242	5.489860720015788	8.6192919792357	0.928598558033693	0.9788135593220343
ID409554	409554	3	0.8604299426078796	76.76981652280173	37.467586644340116	0.0	17.0	17	1.3321825504881397	1		18445.79626485567	18545.0	13158.0	23380.0	1.0864574E7	1927.6953184396955	-0.9809688616910316	-986.459971256795	-0.00851943884109197	-0.00932203067070708	1.3760736822936066	1.328519697310112	-0.1908510646882816	1.0357947157876382	5.575416990977073	8.861000431185053	0.8923222102746877	0.9718309859154922
ID425950	425950	3	0.9048349857330322	70.95586096482205	30.848924233539336	0.0	131.0	131	1.3156117601405841	1		18512.073043478264	18722.0	13272.0	22520.0	1.0644442E7	1951.8803829893266	-0.9810543054012467	-982.2326524940983	-0.0027901168468309197	-0.0028083096862421783	1.3890757480571274	1.2637167155302156	-1.1913600386304453	1.099198681940608	5.437576332206126	8.6170453177654	0.9202344271132272	0.977777777777778
ID423397	423397	3	0.9523884654045105	69.6823701277828	31.472121069866464	0.0	113.0	113	1.3224938215362427	1		18455.876949740017	18585.0	12385.0	23558.0	1.0649041E7	2391.027832169116	-0.9811142156549242	-801.981947255477	0.011180999163084657	0.01695481519774664	1.4030105294376034	1.2758550393346688	-1.3253971453677125	1.0996629602758348	5.494613846180311	8.688840182539714	0.914583626268226	0.9763513513513514
ID419299	419299	3	0.9477522969245911	68.5568241987143	29.93077378387113	0.0	84.0	84	1.3434916035442779	1		18587.61809045228	18662.0	12043.0	24715.0	1.1096808E7	2323.661761405294	-0.9810925168192587	-830.1509430239623	-0.01054039008716438	-0.008210209245532982	1.3959799011922598	1.3272980253473705	2.3898447627554242	1.0517456325054912	5.670479514267407	8.746338344585308	0.9314876527989874	0.985136251032205
ID434659	434659	3	0.9147988557815552	68.70229783511827	32.68484943957865	0.0	193.0	193	1.3502315702779675	1		18508.93166666667	18705.0	13099.0	23293.0	1.1105359E7	2055.296971177184	-0.9811589975401213	-937.9337208927777	-0.0015787715309826388	-0.0011857038458939696	1.3865954669105836	1.337998098917862	1.536333060353384	1.0363209544408365	5.727517028241597	8.839173514645102	0.921197889986855	0.9788789601949633
ID435183	435183	3	0.8714005351066589	68.60774758193764	32.58547477094095	0.0	197.0	197	1.321921684878909	1		18539.363321799316	18655.0	13397.0	22951.0	1.0715752E7	1955.3280964641767	-0.9810778997728297	-983.194237731518	-0.002699680560517958	0.010334379139475929	1.3541391117395007	1.307877882723588	-1.45219375392678	1.0353712144130582	5.4898607200158045	8.753647064092375	0.9003121798518396	0.9779847586790859
ID414701	414701	3	0.909553587436676	74.95916596216068	35.09565260430292	0.0	52.0	52	1.3361516071031017	1		18519.15371621622	18753.0	13113.0	22598.0	1.0963339E7	1950.290800917094	-0.9811007203693362	-985.8710270014776	-0.006083391946074311	-2.5012455654612473E-4	1.409264088837548	1.2959661642427582	-0.9912615792230515	1.0874235205523213	5.608688874128705	8.98005398571219	0.8740037950062708	0.9784411276948592
ID424941	424941	3	0.8388778567314148	70.22784555942815	31.177285220181638	0.0	124.0	124	1.2513676099131594	1		18499.221359223313	18601.0	13129.0	23722.0	9527099.0	2008.5328505168025	-0.981085141052473	-955.4502903916534	-0.0037999231789766948	0.010910896305899337	1.384473931505758	1.1553288610039842	-1.2867754653454748	1.198337528158559	4.919485580273864	8.613100884342657	0.8333174721556841	0.9530386740331487
ID428522	428522	3	0.9182993769645691	69.25796737114604	33.08692058138776	0.0	149.0	149	1.3496711919304132	1		18508.741293532323	18649.0	13059.0	23624.0	1.1160771E7	2052.170596922539	-0.9810956364864644	-936.144099499599	-0.003933024316727407	0.009998997872889282	1.384503988007256	1.3306787386220544	-0.7576173886268432	1.040449469750256	5.722763902077084	8.956710473665398	0.8964346218731962	0.9733225545675022
ID437227	437227	3	0.8730192184448242	68.01763919859094	33.15097202128487	0.0	212.0	212	1.2947461101220643	1		18484.636036036038	18642.0	13120.0	23639.0	1.0258973E7	2068.5867550866706	-0.9811862840695048	-932.0603771312437	-0.006920973830838224	0.006564499797896773	1.3668041229922	1.2518785991773564	-1.2621853602292639	1.0918024510446656	5.266463790283566	8.839036269512722	0.8470696756023494	0.9710780017528484
ID416744	416744	3	0.9166401028633118	71.64348267623959	32.05856195133241	0.0	66.0	66	1.3242087483274194	1		18570.84775086504	18736.0	12818.0	23449.0	1.073395E7	2130.7474049363796	-0.9811670887654107	-908.1451540375022	0.0037211268454141653	0.005653476485097397	1.3889809237018624	1.2830140845663325	-0.4125043393897167	1.0825921090112955	5.508873224673868	8.93990044958093	0.8661782547849102	0.9642262895174709
ID440809	440809	3	0.8792163133621216	68.37985676499518	35.467524488960755	0.0	237.0	237	1.335585321166624	1		18431.50930626056	18525.0	13083.0	24004.0	1.0893022E7	2046.3500420027792	-0.9810458483755514	-932.3863880120073	0.005554485054192682	0.006964636797895668	1.3890299419074585	1.311094269284825	0.24061399318726684	1.059443225745427	5.60393574796418	8.63035995910785	0.9454644233988764	0.9857859531772576
ID408055	408055	3	0.9265356659889221	77.23275695474916	35.638073496826266	0.0	7.0	7	1.3457420098175388	1		18398.62666666667	18627.0	12272.0	22371.0	1.1039176E7	2073.083683925105	-0.981025037372792	-917.6936601551873	-0.004266263573824889	-0.001244712119039371	1.4375220575342753	1.2849004314278978	-0.9994617811077422	1.1187808972379054	5.689492018925459	8.715857171083533	0.9411593195827275	0.9851851851851849
ID415730	415730	3	0.920046329498291	72.19561901345735	33.337540100798876	0.0	59.0	59	1.3361516071031012	1		18634.430272108842	18753.0	12408.0	24389.0	1.0957045E7	2252.8213868974644	-0.9809958042307325	-853.9589778978886	0.003148898397835798	0.006294383085736449	1.4311000843987975	1.265671642245357	-0.39242545830742803	1.1307040757111086	5.608688874128702	8.818993028439559	0.9062191073215069	0.9792531120331947
ID439795	439795	3	0.9353085160255432	68.62304169724494	35.40310336147626	0.0	230.0	230	1.335585321166624	1		18429.937181663852	18623.0	11992.0	24626.0	1.0855233E7	2279.7501834868594	-0.9811207202891928	-840.2405137528216	-0.020496628109499305	0.010278654707329733	1.3642180247283522	1.3398905850729506	0.5839083025170797	1.0181562882271296	5.60393574796418	8.822246312429067	0.9047834613916156	0.9800498753117208
ID438769	438769	3	0.8313143849372864	68.12446347344923	34.24202342541589	0.0	223.0	223	1.2386075194033237	1		18560.483300589378	18558.0	13713.0	24149.0	9447286.0	2216.2772774824803	-0.9808351083477181	-857.2052395406216	0.015897469289299748	-0.02844442560723017	1.205531706545185	1.188731624602663	0.6359722260005256	1.0141327795061712	4.819669930819065	11.772209567973016	0.43702994102494963	0.893392070484582
ID412157	412157	3	0.9188545942306519	74.86192006585907	34.93739448253512	0.0	35.0	35	1.3384143548834115	1		18507.41116751268	18758.0	12778.0	23572.0	1.093788E7	2191.4704757100835	-0.9811154221219999	-877.5115994984791	0.01014482042646317	0.008935529262475001	1.4404763563386274	1.268595654001623	1.5932042335524825	1.135488957253502	5.62770137878677	9.258681678327479	0.8249784473221894	0.9587044534412956
ID433145	433145	3	0.922740638256073	68.42786599977379	32.42790809110772	0.0	182.0	182	1.3069582233926011	1		18507.351063829792	18641.0	12472.0	24089.0	1.0438146E7	2316.8959782921256	-0.9810688698285186	-827.9243899829739	-0.009177718807639377	-0.0059930125365502155	1.3785361567198673	1.2631305530961545	1.3946833031061092	1.091364747167926	5.366279439738394	8.870819995419204	0.8569502594708942	0.9699312714776634
ID410630	410630	5	0.9369375705718994	43.34523271419433	1.0576811840271276	0.0	25.0	25	1.1426681770345117	1		18865.15437788018	19073.0	12607.0	23311.0	8187477.0	2193.053065357748	-0.9811645091880206	-896.2024105387416	6.925043067103427E-4	-0.0019266531241680985	1.199208664829446	1.110471455785205	-0.12626055743608924	1.0799094912183005	4.1019478799771685	7.501765565666282	0.9159526547015806	0.9740406320541755
ID411652	411652	5	0.9275878667831421	43.247988515471356	1.0506077675883412	0.0	32.0	32	1.1433300179107595	1		18853.03712296985	19043.0	12508.0	23614.0	8125659.0	2170.839202965137	-0.9812838956505033	-910.6738711604756	0.005578366952615071	0.003002738075952912	1.1614515478005947	1.1402332595944735	-0.20476338749814155	1.0186087259142638	4.106701006141683	7.618020957968808	0.889239247326656	0.9675251959686444
ID446980	446980	5	0.8133058547973633	45.220883772316945	2.441983057763621	0.0	282.0	282	0.8378643747517407	1		19654.44827586207	18958.0	15340.0	27924.0	4559832.0	2843.5978851409295	-0.9803432247344454	-689.4274157372352	-0.011750646131238556	-0.007706829620315409	0.8845002656282099	0.8362552074432337	0.2501939452355213	1.057691788051737	2.205450540335351	5.76504673786081	0.833876090630952	0.9666666666666659
ID444930	444930	5	0.9061741828918457	45.468877448653565	1.2424005683653008	0.0	267.0	267	1.1280094360162074	1		18934.406175771954	19151.0	12334.0	24852.0	7971385.0	2333.8758870293427	-0.9811245140152814	-843.3928457365671	-0.0036076702559980117	0.007039380966624264	1.159460225527313	1.113111980773396	0.556135025391434	1.0416384384989854	3.997379104357825	7.410474705650008	0.9147304650955794	0.9722543352601156
ID428035	428035	5	0.9243663549423218	43.34398868186734	1.428653908965766	0.0	146.0	146	1.138689053480672	1		19063.452214452223	19328.0	12719.0	24809.0	8178221.0	2390.87512341652	-0.9811230009790549	-828.8294163785564	0.0026916486508507774	0.001725228727903693	1.1659869949554662	1.1284472245437025	1.3870056469544199	1.033266748852117	4.073429122990074	7.688664749150795	0.8659008755100788	0.9618406285072943
ID408577	408577	5	0.9711896181106567	42.51288923475672	0.7991142349783961	0.0	11.0	11	1.111797678797244	1		18831.582309582303	19132.0	11889.0	24626.0	7664454.0	2411.4580656617068	-0.9813997899392528	-824.0720911322933	0.007624603381815135	-0.11179074590295596	1.2473410075545317	1.1578306332804362	0.11131504776346736	1.0773086941226362	3.883304076409441	7.6539515419929955	0.8329901117658594	0.9761051373954596
ID412686	412686	5	0.9559074640274048	44.0783637546912	0.3844419530993618	0.0	39.0	39	0.7612268909820132	1		18322.55440414509	18808.0	13257.0	19992.0	3536253.0	1518.1561213338769	-0.9811776308181288	-1258.2673618008682	-0.034738077671552924	-0.028061408067386093	1.204794189926519	0.5408658894570458	0.03782307133313895	2.2275285119865202	1.820447321009567	6.402926059716174	0.5579958986072995	0.9456790123456789
ID436750	436750	5	0.8984877467155457	42.278897380999965	0.526350981909187	0.0	209.0	209	0.9080567390874364	1		18336.35897435897	19072.0	12917.0	22829.0	5005826.0	1980.2834177918326	-0.9816825950546865	-992.4825783456275	0.027340012577506845	-0.030222595469747413	1.2405304637963817	0.7351957543560744	0.03496313675229864	1.687347154069065	2.590453759661135	6.795578207556412	0.70490871273736	0.9511343804537523
ID431114	431114	5	0.9235847592353821	43.135104204913674	0.960425777124579	0.0	168.0	168	1.1233051759884713	1		19096.371702637887	19229.0	13078.0	25381.0	7963187.0	2353.5391728091836	-0.9811142615266383	-843.033904765849	9.517657871929349E-5	-0.013235898341687355	1.1761097089381192	1.13114036744223	0.16065042117940057	1.0397557569248237	3.964107221206208	7.541990512278398	0.8757563465962886	0.9731621936989504
ID438283	438283	5	0.9396865367889404	42.45588460546297	1.0933309358771452	0.0	220.0	220	1.1158726992222747	1		18960.31400966184	19213.0	12685.0	23517.0	7849570.0	2230.2408490978833	-0.9813250058857959	-893.4621253976032	0.0031086601233864357	-0.0013651730056947742	1.1559989178075565	1.1145434578060653	1.8916569325184998	1.0371950144349638	3.911822833396537	7.755678129743793	0.8172397595160015	0.9536500579374273
ID445448	445448	5	0.8717092871665955	45.589544726133404	2.4992174778713077	0.0	271.0	271	1.094655152259301	1		18886.104325699744	19020.0	12837.0	24824.0	7422239.0	2331.9366243984477	-0.9811671996034037	-843.8859466357364	0.00618968019750767	0.009395867139068717	1.13900955625024	1.061513202374774	0.014456943214569789	1.0730055487789454	3.764475922296545	7.567756981093365	0.8259999727549983	0.9600000000000001
ID421910	421910	5	0.9305017590522766	45.04929345738309	1.5959415884813246	0.0	103.0	103	1.1558329912994612	1		19046.10204081634	19216.0	12896.0	24463.0	8399331.0	2295.2679504937996	-0.9811518699317976	-863.9143256619543	0.004771874409310112	0.0038785511032618067	1.1893865262774819	1.1454515536088143	-1.3943270441966262	1.0383560287034819	4.19701040326749	7.647168752376489	0.9018795962345904	0.9692645444566406
ID430099	430099	5	0.9349774718284607	43.71080600816832	2.9069093974907254	0.0	161.0	161	1.1785176071963495	1		19175.19389978212	19361.0	12758.0	25224.0	8801414.0	2408.9525055739837	-0.9810509139063655	-824.2231340136855	-0.0017078437961018313	5.620546939127653E-5	1.1974188960474286	1.1728147362929695	1.0540167358742862	1.0209787266420507	4.3633698190255465	8.230189471164966	0.809491365161498	0.9572471324296141
ID443408	443408	5	0.9225301146507263	44.72914031398341	1.35204834122455	0.0	256.0	256	1.151899345205818	1		18964.207373271878	19203.0	12288.0	24714.0	8230466.0	2381.5680879115976	-0.9813010132452292	-835.7682377305306	-0.006951294486033897	9.279001899165049E-4	1.2130218582868677	1.1063429888602514	0.3268333461956931	1.0964247710707837	4.168491646280387	7.941292454603428	0.8306277178089281	0.9701327433628318
ID434193	434193	5	0.8372156620025635	41.35053898503909	2.2360492688909157	0.0	190.0	190	1.0974159514794792	1		18937.87688442211	19192.0	13272.0	23313.0	7537275.0	2038.0021103847848	-0.9812803915255629	-974.2109678954788	-0.006416328516900835	-0.0047107562632033514	1.1241601492558437	1.0832221368729384	0.7851937014138389	1.037792813670782	3.783488426954608	7.508545356686967	0.8433166148893357	0.9636803874092014
ID448541	448541	5	0.8026975989341736	43.52615792935707	2.13662904961585	0.0	293.0	293	0.8360566825169424	1		19764.05263157895	19311.0	15530.0	26545.0	4506204.0	2630.954674527929	-0.980062832722408	-738.555434354331	0.005221905340476805	0.004597715352165953	0.8619765957730717	0.8308026180776229	-0.01507234739683331	1.0375227244319254	2.195944288006315	5.5005838108914995	0.9120394187342103	0.9767441860465119
ID427034	427034	5	0.8816536664962769	42.74763713106991	2.1565350363577984	0.0	139.0	139	1.1233051759884713	1		18976.9928057554	19246.0	12605.0	23786.0	7913406.0	2136.894187079706	-0.9811136931399852	-922.6705657023467	0.0023088729254299696	0.007442975850974308	1.157150855199011	1.1128159304889502	1.9489725405759777	1.0398403037693582	3.964107221206208	7.499103805928757	0.8858017340306811	0.9765807962529276
ID420891	420891	5	0.9187459945678711	45.49820869853049	1.0361720019310658	0.0	96.0	96	1.121957478831352	1		18998.180288461543	19156.0	13484.0	24311.0	7903243.0	2237.0724713599575	-0.981167284826941	-884.8956652989388	0.005870512102664413	0.0046936292900578705	1.1583769871268725	1.1035782198863593	-0.5258940876433554	1.0496555352878894	3.9546009688771804	7.937871019257511	0.7886865901886387	0.9465301478953355
ID432665	432665	5	0.9166864156723022	44.22024458665517	1.1102994741584975	0.0	179.0	179	1.12128302281679	1		19048.92565947242	19283.0	12928.0	24646.0	7943402.0	2189.0387119557677	-0.9812816492142185	-912.3744947496665	-0.007409326600541771	0.006856840811025421	1.2013550656445244	1.0603182964166296	-0.644809318612367	1.133013614595289	3.94984784271266	7.982369371170579	0.7789805059834001	0.9508009153318082
ID409638	409638	5	0.8954474925994873	43.50584896904264	0.35560516723654534	0.0	18.0	18	0.6543467541829165	1		18816.390070921985	18831.0	14946.0	24502.0	2653111.0	2331.682745428563	-0.9808554055499841	-826.9050862878132	0.0035304363557057206	-0.09474597822880783	0.8749298318170292	0.6266550269607231	0.0772943095272822	1.396190558081755	1.345134704557982	4.78145048263692	0.7393606221796808	0.9792387543252595
ID442405	442405	5	0.9463759064674377	45.55127266431342	1.5951283275216663	0.0	249.0	249	1.1525558852107949	1		18887.922551252832	19117.0	12224.0	25148.0	8291798.0	2459.5532250893375	-0.9810778878046633	-796.3277277622246	0.019551477380680603	0.011803549554099244	1.2258797160147696	1.1228832306618193	0.493725602272167	1.0917250187201077	4.173244772444911	7.578801307423148	0.9130250210181132	0.9755555555555553
ID434723	434723	5	0.8973621129989624	42.4201751964716	1.9406959520209783	0.0	194.0	194	1.1505851413036348	1		19090.04128440368	19262.0	13051.0	24137.0	8323258.0	2199.8769010789833	-0.981066344585326	-899.2954421999494	0.010495216686712472	0.002292595262100536	1.191424336597334	1.1323441522011972	-0.3464974092308387	1.0521751132650696	4.158985393951361	7.586475724307869	0.9080653710373154	0.9765624999999997
ID419374	419374	5	0.8953010439872742	44.659252629849156	0.5612405990550016	0.0	85.0	85	0.8937821891146386	1		18373.904942965775	19015.0	12817.0	22428.0	4832337.0	2002.227138421223	-0.9815914961350327	-978.6567854428461	0.01031857900866232	-0.009681759997118431	1.1517195107207345	0.7007644739439426	0.0822100061439944	1.64351869072185	2.5096506148643623	7.45131517633773	0.5680116738401509	0.9295774647887328
ID417835	417835	5	0.9441657662391663	44.97385585333393	2.5952296757138	0.0	74.0	74	1.1486110160726186	1		18791.981651376143	19021.0	12141.0	24527.0	8193304.0	2291.247620715114	-0.9811867805895078	-855.4982318183717	-0.0025319893898227033	0.0012949582601885308	1.1849118559461844	1.1350060400190651	0.3370724131952645	1.043969647885117	4.144726015457814	7.75397972526602	0.8662761722674787	0.9688888888888888
ID426027	426027	5	0.7999253869056702	42.34037283375466	1.240441328424658	0.0	132.0	132	0.8177600108909405	1		19892.70909090909	19362.0	16158.0	27040.0	4376396.0	2603.9023343897256	-0.9799784636731	-747.8566649393729	0.004996508769260922	0.004218662255421405	0.862215134024544	0.7960734390012693	-0.03191006500998745	1.0830849162688485	2.100881764716	5.527039766276895	0.8642239486454123	0.9587852494577007
ID423464	423464	5	0.892338216304779	43.64798986522733	1.108801741332799	0.0	114.0	114	1.1486110160726193	1		18878.758620689656	19114.0	13191.0	24315.0	8212260.0	2217.398083763553	-0.9812140688638264	-889.3870510382491	-0.006536739398796503	-0.010566289551862182	1.1722203976984076	1.1605393130957276	0.27406488967423287	1.010065220945873	4.144726015457819	7.760168047458196	0.8648951046015628	0.9678135405105437
ID443956	443956	5	0.8542906641960144	44.14510500936912	1.3552890106444249	0.0	260.0	260	0.8714983983456343	1		19535.735177865612	18678.0	15424.0	29146.0	4942541.0	3243.00899203935	-0.9801933954448456	-596.2293396849983	-0.004364018156074255	0.005057478655064783	0.923428733072158	0.8560244630671539	-0.6061731367233676	1.0787410557912016	2.3860693345869515	5.93011120232499	0.8526430344748234	0.9453860640301321
ID425013	425013	5	0.8347888588905334	42.43552972151314	1.263603697025782	0.0	125.0	125	1.0538110900716828	1		18941.475543478267	19021.0	14273.0	24345.0	6970463.0	2101.3212606053803	-0.9810912505370355	-935.4012452210732	0.007562435458084866	0.018980563520259522	1.0963836900095267	1.0461475034543701	2.4843977073826116	1.0480201753474316	3.4887946047546268	8.527515605942622	0.6028929707039624	0.9095415117719953
ID428597	428597	5	0.9411866664886475	44.102256496618324	1.0376532999790513	0.0	150.0	150	1.1759472276756422	1		19045.984682713348	19287.0	12982.0	25086.0	8704015.0	2306.759498416946	-0.981216416766688	-862.6159239548718	-0.0022052537625950664	0.0025967666137399737	1.22760048210615	1.149978479406875	-0.13012536462831326	1.0674986567916558	4.344357314367473	7.778182637503431	0.9023585317399616	0.9744136460554375
ID416818	416818	5	0.8999941945075989	42.154306634490744	1.4682354739764973	0.0	67.0	67	1.1564872981683392	1		18954.92342342342	19169.0	13262.0	24848.0	8415986.0	2258.200565821645	-0.9812191999615011	-877.0845622276718	-1.614369167688765E-4	0.0014251181952580972	1.2318382003049646	1.106039316594169	0.14519054813391907	1.1137381662870434	4.201763529432008	7.849075232265682	0.8570467012411871	0.9587852494577006
ID440882	440882	5	0.8731353878974915	42.718926066401735	0.6304459105629565	0.0	238.0	238	0.9527750149256329	1		18610.74834437086	19018.0	14180.0	23964.0	5620446.0	1960.3826452662338	-0.9813782126405397	-1000.6173569986628	-0.0033990074429393973	-0.19481684840177113	1.0962476650037276	1.075041613835044	0.028688098206111255	1.0197257956303982	2.8518756987095015	6.7628008882916655	0.7835870581064932	0.9756097560975611
ID435251	435251	5	0.8941676020622253	41.90035062508234	1.6636493734293085	0.0	198.0	198	1.1293499111606156	1		19075.504739336502	19322.0	13955.0	24322.0	8049863.0	2114.964021240404	-0.981126839931861	-937.7424654907854	0.0070175979428212	0.0023764825301377237	1.198734002069681	1.0872614081711045	0.317968399435997	1.102526028295335	4.006885356686856	7.552427085348091	0.8827621395819957	0.9634285714285719
ID437299	437299	5	0.921806812286377	42.11160515867144	0.6408000784980078	0.0	213.0	213	0.9916796768557647	1		18512.873456790116	19147.0	12763.0	24158.0	5998171.0	2113.486546023435	-0.9814340395874279	-926.07900257061	-0.03341672298168369	0.010473053696296558	1.2666070852305578	0.7740433057127031	3.0906936094577695	1.6363517078212115	3.089532006935301	8.137691499801733	0.5862733045132836	0.9461426491994176
ID447550	447550	5	0.8124567866325378	44.72544922886758	1.8178877226912447	0.0	286.0	286	0.7779375420801428	1		19877.769999999997	19450.0	15814.0	25568.0	3975554.0	2531.4186752981495	-0.9801463225401692	-775.3247179080726	-0.006893118334173771	0.0058762220798142945	0.8575338745624559	0.7449162827423232	0.9212980593542275	1.1511815413747488	1.901250465806336	5.407015453937013	0.8172105709895174	0.9259259259259264
ID439871	439871	5	0.8755505084991455	44.27784582582199	0.8094532241580235	0.0	231.0	231	0.8232917087539616	1		19516.13452914798	19219.0	14759.0	25664.0	4352098.0	2769.2690338463663	-0.9806651405104365	-714.8885922065068	-0.004806122157430435	0.01917695156389953	0.848492453512152	0.8317150595461924	1.4560493536978385	1.0201720454299743	2.129400521703099	5.600018772899507	0.8532734928429155	0.9760348583877999
ID438842	438842	5	0.9324593544006348	42.55034560789761	2.8225978033953543	0.0	224.0	224	1.1571412350586883	1		18962.780045351472	19193.0	12367.0	24564.0	8362586.0	2368.644550861986	-0.9812003572268312	-835.6803885670164	0.0034008473330770996	-0.020709574745028606	1.2445625146024866	1.1323172154409293	0.4310562600960229	1.0991288462551976	4.206516655596515	7.588970044487796	0.9178396177927889	0.9888268156424583
ID414779	414779	5	0.9110037684440613	41.24629089496438	2.282902012033027	0.0	53.0	53	1.125323695452923	1		19017.15990453461	19265.0	12873.0	24220.0	7968190.0	2224.320454417202	-0.9811429789489682	-889.6875492141957	0.004810321099984399	0.004355507824342714	1.1649748412881549	1.1141462306523882	-0.4832215047330175	1.0456211305458567	3.9783665996997555	7.571261215526007	0.8721239319784182	0.9709976798143853
ID415801	415801	5	0.9361169934272766	41.99365945044339	0.888307525085615	0.0	60.0	60	1.1246512581682293	1		18995.10576923077	19205.0	13316.0	24650.0	7901964.0	2279.689643507121	-0.9813663458358485	-877.6656782447585	0.007861393740444493	-0.03145483532010355	1.218099068258511	1.0996124313316737	-0.10058304986661841	1.1077530896802843	3.973613473535246	7.521133978809029	0.8827319244801971	0.9766355140186913
ID433216	433216	5	0.9244967103004456	43.266504155981906	1.7276317905822614	0.0	183.0	183	1.1499274761219769	1		19037.623287671235	19246.0	13110.0	24844.0	8338479.0	2311.1414274293156	-0.9809701790219886	-849.2534203487301	-0.0022441693425887307	-0.00543079657677375	1.1860961781365624	1.1371879951211288	0.3319080575478365	1.0430080015136145	4.154232267786839	7.756105878782409	0.8677870817930072	0.9668141592920355
ID446017	446017	5	0.916374146938324	46.09130666659324	3.606610269951545	0.0	275.0	275	1.1868328956098164	1		18868.79569892474	19177.0	12806.0	23840.0	8773990.0	2306.3566299017593	-0.9811288315178139	-850.6971174251813	3.390967668655791E-4	-0.004991087528204798	1.2397314668408108	1.1605354867290494	0.8880226687484024	1.0682408948432711	4.425160459164244	7.74479301548637	0.9270843635869179	0.9779411764705882
ID407118	407118	5	0.9647199511528015	42.08587388138838	0.5088321086639791	0.0	1.0	1	0.8852778835451129	1		18182.907692307694	18919.0	12247.0	22711.0	4727556.0	2058.523470713239	-0.9818146861171464	-953.7756467035912	-0.023484371609188637	-0.032452185667658305	1.2200544970616098	0.7018442048971688	0.07404773156006605	1.738355162796232	2.4621193532192085	6.561755305837499	0.7185862514946649	0.9682242990654203
ID412238	412238	5	0.9709157347679138	43.247246261642786	0.881650710411844	0.0	36.0	36	1.1206081608701204	1		18768.79086538462	18991.0	12748.0	23656.0	7807817.0	2272.442793058515	-0.9813240396634171	-867.9662268788672	0.023546729352831353	-0.028376810711259404	1.2214942558739366	1.1130820123326859	3.0324364526556797	1.0973982530847401	3.9450947165481445	7.46648194661107	0.8892733139591593	0.9707602339181284
ID408138	408138	5	0.9681832194328308	42.44280925329816	0.46597978681225316	0.0	8.0	8	0.8530751141029009	1		18159.1625	18911.0	12304.0	22126.0	4358199.0	2078.2787340719765	-0.9815945928649074	-931.9846203810071	-0.020021420771675968	-0.04659319975743174	1.2045742635847967	0.6713920338357675	0.10966477803362115	1.7941444087486054	2.286253685132121	6.473475988758669	0.6855816731668191	0.9756592292089248
ID431691	431691	5	0.9634813070297241	43.47469498082245	0.9376437930222812	0.0	172.0	172	1.147293045453726	1		19084.76551724138	19286.0	12648.0	25619.0	8301873.0	2505.430517602055	-0.9809819791446878	-785.8328345749898	-0.01139264847434622	-0.031723904294364225	1.2176177045156626	1.1471141342712903	0.34491277526973085	1.061461687322997	4.135219763128784	7.68811879552914	0.8791607443791689	0.9797297297297296
ID410198	410198	5	0.8796640634536743	43.93403315969688	0.41560190276308656	0.0	22.0	22	0.7287327589754188	1		18563.738636363647	18615.0	14575.0	23801.0	3267218.0	2280.183461262051	-0.9817400230914459	-875.431001343148	0.006758004097734419	-0.07976681142733053	0.9858138396709979	0.6667781154920358	3.12793908281418	1.4784735982876942	1.6683472837450584	5.981116435489095	0.5860461384480369	0.9360000000000004
ID409175	409175	5	0.9668217897415161	42.43830931923411	0.7957304172801742	0.0	15.0	15	1.109072680388965	1		18755.77395577396	19127.0	11529.0	24622.0	7633600.0	2357.700569073328	-0.9813579025051516	-837.5466124993658	-0.0011123932925604396	-0.10537574061457068	1.250208154539341	1.1350297976287966	2.8826220156399947	1.1014760644620651	3.8642915717513797	7.650337654150663	0.8296951371331356	0.9771634615384618
ID429143	429143	5	0.8766212463378906	43.74622214635176	2.6269659015134748	0.0	154.0	154	1.1192572162429097	1		19162.62711864407	19244.0	13306.0	25795.0	7914165.0	2355.1978410169186	-0.9810723040156473	-843.4530516202262	0.017254811529039286	2.0280514753791374E-4	1.1547035445726535	1.0983566663215267	-0.07519629195356584	1.05130107548747	3.9355884642191197	8.040765234368507	0.764935432794423	0.9366515837104074
ID427605	427605	5	0.8784233331680298	43.14796533405189	1.6527393065767857	0.0	143.0	143	1.1179046390524265	1		19027.082926829284	19200.0	12669.0	24792.0	7801104.0	2341.000813697475	-0.9810797803453076	-842.9053165783768	0.004320177903048162	-0.0018459945506298428	1.138934838873496	1.1253794249869475	1.2080465307201942	1.0120451943456363	3.9260822118900793	7.4706561974271635	0.8839989568888988	0.9604651162790696
ID435795	435795	5	0.9067617654800415	42.38664251630712	0.3900000477750055	0.0	202.0	202	0.655501824374397	1		19283.281690140848	19133.0	15495.0	24461.0	2738226.0	2322.852200554271	-0.9804249676456425	-831.574642779631	0.026821521338321472	-0.007928551613910002	0.822860447745362	0.5278030055852897	0.23016508169134164	1.5590294845571753	1.349887830722499	6.2437044966783715	0.43513384588817333	0.8792569659442735
ID411217	411217	5	0.9365575313568115	43.33575299916106	1.0505832695740454	0.0	29.0	29	1.1446525516298411	1		18883.208333333343	19115.0	12473.0	23187.0	8157546.0	2208.4610095590215	-0.9812572023085717	-895.2915470032854	0.002065670894817652	-9.899678598386083E-4	1.1909619708604864	1.1248226683377929	3.1253329832705736	1.0587997596282719	4.1162072584707134	7.768619032326678	0.8570762272554059	0.9579646017699108
ID418396	418396	5	0.9283559322357178	44.904787983435305	1.866073314440848	0.0	78.0	78	1.1420059525934751	1		18901.64637002341	19164.0	12386.0	24790.0	8071003.0	2369.6872932119204	-0.9809944307300741	-823.425380131986	0.010423214971213237	0.009340692749762505	1.1824307564169045	1.1314896312197007	2.9232742181577107	1.045021292101715	4.097194753812656	7.632085455369126	0.8839140213288397	0.9674523007856337
ID419930	419930	5	0.934928834438324	45.29768080968418	1.7559605279672712	0.0	89.0	89	1.1426681770345126	1		19039.552204176336	19290.0	12535.0	24655.0	8206047.0	2337.463351074668	-0.9810299864907268	-842.4740982750787	7.359261072351075E-4	-0.004341584551231126	1.1750718628052406	1.1367620292118834	-0.8799937405423993	1.03370083852987	4.101947879977176	7.423628004858224	0.9353358898604356	0.9773499433748579
ID424026	424026	5	0.9268652200698853	43.27826706629353	2.22387968418996	0.0	118.0	118	1.134029096265876	1		18879.50236966826	19198.0	12527.0	23702.0	7967150.0	2307.283878647999	-0.9811099862108532	-849.9726045241919	-0.004172858018078612	4.762764781741253E-4	1.1832241001628214	1.1102352039660492	0.12683181436923688	1.0657418319433907	4.040157239838463	7.731968290010949	0.8492352320756293	0.9561304836895387
ID446554	446554	5	0.849583625793457	45.57093463649354	1.8811939241399556	0.0	279.0	279	0.819608058470169	1		19435.358744394623	19211.0	14526.0	25770.0	4334085.0	2815.93267900792	-0.9803978950774923	-690.3986760670504	-0.008429760829836656	-0.009846723561538423	0.8985901270811942	0.7823413062853611	0.7516704108937392	1.1485909281050168	2.1103880170450324	5.751657951900152	0.8016523583099132	0.9308176100628938
ID422488	422488	5	0.9216296672821045	44.28199511159993	0.735133447095099	0.0	107.0	107	1.031317523877247	1		18545.620000000003	18936.0	12847.0	24411.0	6490967.0	2113.1171209694216	-0.9814183324424169	-927.0801107072151	0.0036449113826987852	-0.11249287108959662	1.1407304537875098	1.0852676300706494	-0.1669515551058747	1.0511052040806284	3.341447693654632	7.014978489778611	0.8532805451863038	0.9736842105263156
ID444504	444504	5	0.8543297648429871	45.56662184535192	1.1747615686394728	0.0	264.0	264	1.060965354779557	1		18982.737265415544	19106.0	13841.0	24713.0	7080561.0	2251.5656406178314	-0.9812952431217609	-884.6100026346046	-0.007487125335291022	-0.012762026168348912	1.117753213922495	1.040229355427339	1.4713963926736902	1.0745257361664327	3.5363258663997876	8.138147055322788	0.6709823174069818	0.9335006273525719
ID441433	441433	5	0.846643328666687	42.19862003419606	1.4653109903114114	0.0	242.0	242	0.7481963698952078	1		19654.069518716577	19825.0	14505.0	24201.0	3675311.0	2580.6926240589655	-0.9801847564401638	-753.4505119951039	0.007185450139531829	0.0037387083623021873	0.7900802783537008	0.6737809860077963	0.6387668064904332	1.172606966894371	1.7586566808708601	7.206730476934688	0.42551450570165805	0.8390022675736956
ID442982	442982	5	0.9255994558334351	44.882900921098404	2.5179594625635815	0.0	253.0	253	1.1426681770345113	1		18864.090277777774	19188.0	13097.0	23369.0	8149287.0	2224.308584914904	-0.9811762523936328	-884.1211115818882	-0.001773129143045048	-0.00770073127299634	1.1944109607893312	1.133416539433954	0.6842732477838492	1.0538146561597195	4.101947879977167	7.4307252302734215	0.9335500293243482	0.9851598173515971
ID437863	437863	5	0.9291616678237915	41.9221528810354	0.6134441170148607	0.0	217.0	217	0.9693051826354125	1		18434.270967741923	19069.0	12680.0	24360.0	5714624.0	2129.709946702415	-0.9815813735489913	-922.5811394541445	-0.0022967911440353404	-0.015221344726702266	1.2641300199298908	0.7827687660140422	-0.0176836980290343	1.6149469355643828	2.951691348164339	7.082959793350903	0.7393520021905675	0.959814528593508
ID430692	430692	5	0.9535414576530457	44.428641806144974	0.867159197136092	0.0	165.0	165	1.1393532057993043	1		18924.822429906533	19147.0	13390.0	24487.0	8099824.0	2179.1329015429637	-0.9811456510106324	-903.85763857597	0.00784706930798675	-0.08553186324362011	1.242630610417231	1.1606099657142852	-0.4422082708848231	1.0706702915931514	4.078182249154587	7.596542531163193	0.8880645755681851	0.9850746268656718
ID433775	433775	5	0.8444290161132812	43.300665304331424	1.2112101483732354	0.0	187.0	187	1.0652348503185458	1		19053.952	19190.0	13576.0	24191.0	7145232.0	2169.9838987154926	-0.9813253591423481	-922.8249218707109	0.00700937948324832	0.0027215939559428466	1.1151704022478945	1.0073497350957439	0.41735951263126514	1.1070339956379727	3.5648446233868754	7.799125982136324	0.7364759988672085	0.9517766497461928
ID420456	420456	5	0.8884481191635132	44.50259924000614	2.255632195134123	0.0	93.0	93	1.1090726803889643	1		19048.918918918913	19295.0	12981.0	24905.0	7752910.0	2218.8086950950437	-0.9810805851652438	-890.3842135782579	-0.004964548653985857	-0.006360954622647572	1.1285284405442657	1.1172207493613815	0.04293719435185239	1.0101212685043202	3.8642915717513757	7.599451729253355	0.8408436141126572	0.9564705882352941
ID421480	421480	5	0.8454201817512512	44.87610108555776	0.5826103654874135	0.0	100.0	100	0.7172229754205027	1		20231.833333333347	19973.0	16542.0	25261.0	3398948.0	2333.3825968566266	-0.9798652841710412	-843.9177988987244	0.02182268896149904	-0.003369822039617102	0.8239947860142798	0.6103745286519766	0.6037210176292745	1.349982260619701	1.6160628959353833	6.179408823006339	0.5318317562490353	0.8740359897172231
ID436343	436343	5	0.9797813296318054	42.194939379406435	0.46848689949490824	0.0	206.0	206	0.8645262991554697	1		18361.47560975609	19074.0	12797.0	22182.0	4516923.0	2007.140951045011	-0.9814044152073891	-965.6013646905155	-0.032243278846319	-0.24526677515152925	1.2510228202081308	0.9104758357222432	0.2243542748086227	1.3740318755585046	2.348044325270828	6.514569748059586	0.6952558930529988	0.9840637450199201
ID429685	429685	5	0.9236619472503662	43.60231236893281	2.7420567875148576	0.0	158.0	158	1.1459735590534352	1		19157.233796296285	19401.0	12812.0	25855.0	8275925.0	2366.885347699965	-0.9809711809929279	-834.5070067035592	0.00664898929887498	0.004355816251854439	1.1679065476027373	1.1468958340908344	-0.7255191001734231	1.0183196353909145	4.125713510799754	7.435811285066315	0.9376747318618749	0.9785794813979702
ID448114	448114	5	0.8367801904678345	43.63909077555817	2.0376548617720442	0.0	290.0	290	0.8495206190010341	1		19604.26050420167	19143.0	15179.0	27243.0	4665814.0	2769.1774631010167	-0.980255217928678	-702.937140094184	0.003538989489392422	0.002684659707673796	0.9018245058506509	0.8170554863169447	0.11058029292869297	1.1037494037471323	2.2672411804740564	5.507236440235091	0.9393774716107037	0.9875776397515523
ID426608	426608	5	0.8989740610122681	43.33606234612524	3.0337702354279945	0.0	136.0	136	1.1545232651096164	1		18949.18409090909	19198.0	12712.0	23504.0	8337641.0	2150.9022909816163	-0.9810688243974968	-913.1071002092868	-0.001470791543553737	-4.2682926896757926E-4	1.1950988666345583	1.1313750009301398	-1.4899528650296185	1.056324265298446	4.1875041509384525	7.611654479988159	0.9082532964445895	0.9745575221238935
ID413297	413297	5	0.9400059580802917	42.04746050795679	0.456088225513665	0.0	43.0	43	0.8232917087539617	1		18110.942222222235	18816.0	13120.0	20705.0	4074962.0	1753.3758309850566	-0.9815025405683697	-1096.1635823892404	-0.0028937745246622485	-0.02756086738550113	1.172899943245957	0.6376218797103904	0.12040361292253351	1.8394913671699775	2.1294005217031	6.256993529305223	0.6834957342626434	0.955223880597015
ID417405	417405	5	0.9008102416992188	43.99573080914127	2.152092589770438	0.0	71.0	71	1.1233051759884722	1		18892.117788461546	19088.0	12179.0	24455.0	7859121.0	2312.573326602147	-0.9810503790406571	-845.8744569463142	0.007554190275355622	0.0017507856367863248	1.1659571075990296	1.1023562401815463	-0.40279094135546584	1.0576953847578427	3.964107221206213	7.584013396690214	0.8660781335650933	0.9597238204833143
ID439416	439416	5	0.8235626220703125	43.02371428679854	1.7779305456653454	0.0	228.0	228	1.095346004427951	1		18970.050251256278	19140.0	13689.0	24345.0	7550080.0	2063.4676159325727	-0.9810837050151879	-953.6100165388026	-0.008127942353802157	0.010392361256754789	1.1662480715445882	1.06679840387052	-0.10074042781262037	1.0932225501212305	3.7692290484610576	7.704589216049373	0.797927469732183	0.9718137254901965
ID432260	432260	5	0.9469747543334961	44.784694743717964	1.0716410199149435	0.0	176.0	176	1.1597532953464387	1		19010.537078651676	19207.0	12816.0	24856.0	8459689.0	2369.8684641712557	-0.9811969248113218	-837.1965617977877	0.009668395104090451	0.011477162329940976	1.21213897258607	1.1324531847048938	0.1312554906997123	1.0703656353811586	4.225529160254578	7.673572426813022	0.9017699810735925	0.9758507135016469
ID440450	440450	5	0.792927622795105	43.24557869207879	0.6462730149482585	0.0	235.0	235	0.5743055080363095	1		19073.990909090906	19124.0	17601.0	20014.0	2098139.0	437.8454022219172	-0.9809923661738312	-4496.642328540868	0.044703957786464896	-0.047467778237975156	0.935035695081435	0.41202735971546	0.39625204877737663	2.2693534131499344	1.0361815038644546	5.486013099731846	0.43264532889823926	0.7171052631578965
ID441986	441986	5	0.8699381947517395	44.8413940740022	0.5691824422303934	0.0	246.0	246	0.8260436664295353	1		18484.981981981975	18917.0	14679.0	24285.0	4103666.0	1875.0246115162145	-0.9811523395622925	-1026.410413428216	-0.02928310749201201	-0.11125607744994541	0.9808990514281364	0.7094993894193742	0.14549124316925807	1.3825227562646174	2.1436599001966425	9.033438893091693	0.3301106424686649	0.8656429942418429
ID423043	423043	5	0.9157126545906067	44.38676436595014	0.9424614249753331	0.0	111.0	111	1.1273386007287942	1		18851.852380952376	19088.0	13207.0	24183.0	7917778.0	2163.4590788350597	-0.9811448555048958	-906.8565769528044	0.007976655228907809	-0.04289080909374935	1.1903262099654672	1.1203205183794804	2.243199125973593	1.0624871993661675	3.9926259781933022	7.4719197735819325	0.8986779621247608	0.9790209790209792
ID445059	445059	5	0.9292961955070496	45.73430445302684	2.028149673735689	0.0	268.0	268	1.147293045453725	1		18909.273563218383	19104.0	12364.0	25147.0	8225534.0	2474.86736340867	-0.9810549759429408	-791.3180930888816	-0.003854551402010157	-0.0011312889885166022	1.202338613795542	1.1077734580571923	0.4219821409308685	1.0853650672441617	4.135219763128777	7.722585771075137	0.8713306232967408	0.9623893805309737
ID443532	443532	5	0.8015207648277283	44.91035517997503	1.429738921123725	0.0	257.0	257	0.6859538993738258	1		20123.14935064935	20325.0	15322.0	24058.0	3098965.0	2291.4398270119527	-0.9797811699555997	-851.1195297067753	-0.002562416854157618	0.02010475230326633	0.7547132605814247	0.5931139282137747	0.587227686760462	1.272459176358113	1.4782222371644254	6.289670665174032	0.4695629079360179	0.8315508021390371
ID407691	407691	5	0.9543541669845581	42.63719208659976	0.48210545620659523	0.0	5.0	5	0.8618972217069265	1		18125.548780487818	18927.0	12401.0	22501.0	4458885.0	2130.1924919388834	-0.9810923311833486	-883.0274508379531	-0.03689190598947652	-0.1861230058266701	1.1718629839362318	0.8656270662333228	0.18741744264403123	1.3537735009089533	2.333784946777276	6.436303466063976	0.707941991551307	0.9780876494023908
ID416395	416395	5	0.9116324782371521	42.131154931971416	1.4085754875562222	0.0	64.0	64	1.1492694345939154	1		18998.99084668192	19192.0	13295.0	24478.0	8302559.0	2291.114560887055	-0.9810678570549617	-859.4349204440163	-0.0017335406505299383	8.399640964764295E-4	1.170307309479931	1.1448845320920706	0.7236457918355408	1.0222055383536406	4.149479141622332	7.7352835595240474	0.8714670527373026	0.9582875960482984
ID418955	418955	5	0.9290652275085449	44.569707147798546	1.9945505935757555	0.0	82.0	82	1.1400169711954276	1		18947.196759259263	19171.0	12411.0	24363.0	8185189.0	2325.461036182188	-0.9809833081467998	-840.6061094907739	-0.005890907859998795	0.0027695905872405988	1.1687094742978388	1.1358323360969569	3.094085425922496	1.028945414878623	4.082935375319103	7.565632330722097	0.8963794801168683	0.9772468714448237
ID415368	415368	5	0.9333716034889221	42.17037621209994	0.919528701450052	0.0	57.0	57	1.1151945632135958	1		18967.868292682917	19246.0	12563.0	23648.0	7776826.0	2188.7697077277285	-0.9812411909174462	-906.6067725801688	0.007642591579306269	0.015078355503468277	1.2627099961489845	1.0232694152687773	-0.20167705155002605	1.233995639181021	3.9070697072320253	7.971316114213648	0.7726822923594249	0.9459148446490216
ID411798	411798	5	0.9568014740943909	43.295359566354456	1.0584217886428426	0.0	33.0	33	1.1459735590534343	1		18870.958620689657	19076.0	12378.0	23488.0	8208867.0	2201.361360976835	-0.9814089082904479	-905.0607292786761	-0.0022662655060949367	-0.04996862704812764	1.2137886183073159	1.15915184837859	-1.1397330215210633	1.0471351272960063	4.125713510799748	7.865304193731678	0.8380653475340223	0.9633740288568257
ID408727	408727	5	0.9678819179534912	42.61138760905745	0.781881253415922	0.0	12.0	12	1.1083903839968647	1		18742.820197044344	19073.0	12018.0	24538.0	7609585.0	2326.21524957261	-0.9815556901679806	-857.56603564807	0.013077844520359752	-0.14728208237292056	1.2600826312962456	1.1767067367286752	0.07788604615536743	1.0708552878683784	3.8595384455868578	7.4848278178735645	0.86572828496652	0.9878345498783456
ID431255	431255	5	0.9334439635276794	43.37481000091403	0.7245100319342904	0.0	169.0	169	1.0320507749644594	1		18760.240793201134	19114.0	13396.0	25134.0	6622365.0	2242.9849433418985	-0.9814653819113079	-885.7953373588502	0.014037024436996974	-0.1182626923887149	1.1810557401496828	1.0480474532746376	2.7869630713500433	1.1269105577800502	3.346200819819152	7.285107288376482	0.7923005569437814	0.9643835616438358
ID434325	434325	5	0.9305170178413391	41.361264027328275	2.0458500116679916	0.0	191.0	191	1.1253236954529235	1		19014.74880382776	19275.0	12737.0	23877.0	7948165.0	2273.197100265008	-0.9812260926371275	-874.3753639375922	0.0059109638367925025	-0.0016346483295900107	1.163276519610408	1.119975915012729	1.2742675520742182	1.038662085512068	3.9783665996997573	7.384184913351841	0.9168737451472773	0.9732558139534887
ID445587	445587	5	0.9065446257591248	45.832767379219845	3.0006297793418586	0.0	272.0	272	1.1340290962658754	1		18893.74528301886	19140.0	12985.0	25100.0	8010948.0	2292.0602635512764	-0.98108360170271	-855.0462107278883	0.01651604023897526	0.007465418858118997	1.1917294244341232	1.1125274769284463	0.27261650309527363	1.0711910035016339	4.040157239838461	7.484076115846911	0.906424718347184	0.9781357882623705
ID428176	428176	5	0.9291443824768066	43.13553980526167	1.3192178676175519	0.0	147.0	147	1.1656090294360804	1		19053.24444444445	19267.0	12485.0	25018.0	8573960.0	2471.747221631222	-0.981106478372329	-800.5677824292715	0.005119964747367271	0.002271201750031999	1.2185137002225748	1.129265961985261	0.8249066477507444	1.0790316375784632	4.26830729573522	7.712953058720967	0.9016213069843819	0.9708108108108108
ID410769	410769	5	0.9263633489608765	43.41120561027035	1.074077616954623	0.0	26.0	26	1.1373595853641982	1		18848.845794392528	19038.0	12481.0	23294.0	8067306.0	2222.5117960147923	-0.9813311216142145	-891.5958286172561	0.01672244486490484	-0.006742840761464897	1.200705421950455	1.1124736773819521	0.30861635760366823	1.0793113098874785	4.0639228706610435	7.921041816378686	0.8139368458784044	0.9595959595959597
ID447121	447121	5	0.8633501529693604	45.0513934498302	2.1543767006927554	0.0	283.0	283	0.8112586924484944	1		19562.625	19154.0	14339.0	26119.0	4225527.0	2928.1379420304193	-0.9802369227964295	-662.7383213802935	0.023963881643055882	-0.006857818428770486	0.8593316999693781	0.799367719472509	0.8969602332412426	1.0750142631934632	2.0676098815643864	5.690213100564011	0.8024563179905881	0.951859956236323
ID430234	430234	5	0.8981207609176636	44.17727058091039	2.4060052538955015	0.0	162.0	162	1.1386890534806717	1		19140.590163934427	19312.0	12789.0	25641.0	8173032.0	2350.971971243891	-0.9810451849709376	-842.7666248811569	-0.0077924947879467734	-0.0030141096935249654	1.186869470613497	1.131853902887682	0.2266251209074685	1.048606598064869	4.073429122990071	7.496479905253458	0.9108676239869403	0.9727582292849035
ID438427	438427	5	0.9298650622367859	42.354712382269035	1.5386877628055364	0.0	221.0	221	1.1280094360162074	1		18969.306413301667	19241.0	12670.0	24222.0	7986078.0	2279.153494419681	-0.981100255497676	-864.1026329674575	0.01001018319827788	-0.003337648095087093	1.1700236649990146	1.1152107505782192	0.28737015239773084	1.0491502744143884	3.9973791043578237	7.409655269692553	0.9149327969057359	0.981330221703617
ID436889	436889	5	0.9174641370773315	42.17069133612246	0.4984947419166701	0.0	210.0	210	0.843264201047804	1		18228.927659574463	19052.0	13351.0	21503.0	4283798.0	1899.8646597886202	-0.981606324010738	-1024.0879794700702	0.0015229596005516303	-0.1938540759984508	1.1777930970912867	0.8515693923233484	0.2272397516837239	1.3830852866586687	2.2339692973224476	6.480265046262536	0.6685001759087753	0.9533468559837727
ID422054	422054	5	0.9336109757423401	44.57787464683609	1.707761837107798	0.0	104.0	104	1.1406803503444953	1		19060.81818181818	19303.0	12251.0	24744.0	8177091.0	2358.8715987101464	-0.9810818646878878	-838.0967438624153	0.0017421408547987475	7.719999025942338E-4	1.1825039350538424	1.1166250112439076	-1.4834569321769768	1.0589982520063261	4.087688501483619	7.771107310930039	0.8505930797955997	0.9576837416481068
ID448678	448678	5	0.7930183410644531	43.34335363090393	1.7461542906425196	0.0	294.0	294	0.7942967072833966	1		19762.028571428556	19518.0	15230.0	25454.0	4150026.0	2460.9803234259743	-0.9798986159946607	-782.9040888929636	0.0030048461078921655	0.005341824348826941	0.8507309326191775	0.7730180096978725	0.4369246127039721	1.100531840068873	1.9820536106031055	5.601158791490584	0.793906743994372	0.9185022026431727
ID413857	413857	5	0.7977769374847412	42.36643215256508	1.149483731545354	0.0	47.0	47	1.0842395476282771	1		18956.225641025652	19197.0	13772.0	23835.0	7392928.0	2050.865955508609	-0.9812594594443605	-967.9353080931371	0.0033785379679228864	0.010977248451232933	1.1464541084279491	1.050246335980774	-0.7713777643792235	1.091604958904552	3.6931790298288103	8.012495843921444	0.722893950582412	0.9557195571955718
ID427169	427169	5	0.9191267490386963	42.84797127675101	1.636607343341541	0.0	140.0	140	1.141343343919999	1		19036.990675990666	19269.0	12545.0	24837.0	8166869.0	2376.6165270685315	-0.9809795439585751	-826.2437849266662	0.021724282146738896	0.002442980737363574	1.1985097283604267	1.1202381404015966	0.18360911276200456	1.0698704901537903	4.092441627648134	7.468838077375952	0.921905210003535	0.9817559863169897
ID434849	434849	5	0.9030998349189758	42.83192025794777	2.4074395885095834	0.0	195.0	195	1.170789539537519	1		19073.381578947352	19314.0	13501.0	24136.0	8697462.0	2261.309167447212	-0.9809891524312269	-870.4833627274937	-0.0024801370833135846	9.300859665550362E-4	1.2007375508361517	1.1587459395662287	0.799221952955387	1.0362388422138873	4.306332305051349	7.661481753902781	0.9219170789716006	0.9805194805194808
ID412842	412842	5	0.9331285953521729	43.873004441607314	0.50823700255754	0.0	40.0	40	0.9005278107677243	1		18105.052434456935	18787.0	13157.0	22569.0	4834049.0	1987.2990883138914	-0.9816728326423937	-975.9733879445238	-0.03316570844134342	-0.20509244319418546	1.204068695265821	0.9304065552869367	0.0851772502156435	1.2941317840290658	2.5476756241804916	6.744786298246424	0.7037487034910002	0.97632058287796
ID432808	432808	5	0.933698832988739	43.9052653083018	1.5996000791285883	0.0	180.0	180	1.1380245135621048	1		19087.268691588783	19347.0	12943.0	25038.0	8169351.0	2285.342462051049	-0.9811047636189899	-867.332357399778	0.03649371370643787	0.012596900591026363	1.210415584499291	1.1236810259854935	0.005008685886957107	1.0771878820662024	4.068675996825561	7.543121024225798	0.8985884236856093	0.9794050343249422
ID423606	423606	5	0.912445068359375	43.5698377236689	1.6023979235664745	0.0	115.0	115	1.1538678445259352	1		18874.364253393698	19119.0	12829.0	23620.0	8342469.0	2257.999763177726	-0.9812147017968442	-873.2214373137517	9.931351728825287E-5	-0.0034212379824659447	1.1793034493786125	1.1536197985982293	0.8018407458855579	1.0222635315479083	4.1827510247739434	7.634792574676448	0.9017318163071744	0.9766925638179796
ID409780	409780	5	0.8471911549568176	43.995529394136234	0.6116774753988734	0.0	19.0	19	0.8037642251840326	1		19466.86046511629	19037.0	14863.0	26616.0	4185375.0	2736.613001276723	-0.9807347802274495	-724.2527204138311	0.010199471247387666	0.0038383699558908564	0.9019560898064135	0.7556544877395294	0.08534784861787892	1.1936091222120997	2.0295848722482637	5.434608887669537	0.8635360878782127	0.9748858447488588
ID426164	426164	5	0.8439284563064575	42.89618613035873	0.7727362697753997	0.0	133.0	133	0.8103256746671663	1		20025.85253456221	19260.0	15879.0	27494.0	4345610.0	2706.342433440779	-0.9800060367448269	-725.3842534633441	-0.0024604604455585742	-0.002935558413884572	0.8730772780047469	0.7798201598411846	0.3997982477640627	1.1195879806217817	2.062856755399876	5.478177701484846	0.8637870803647786	0.9623059866962307
ID442549	442549	5	0.9264233708381653	45.366992189993645	2.1151438882291296	0.0	250.0	250	1.153212051438279	1		18850.984054669705	19104.0	12533.0	24012.0	8275582.0	2358.9697536916246	-0.9812182448371236	-834.9704182379915	0.00518027046529449	0.00879477477666268	1.1937489251257252	1.1279378416861963	0.7478685018708224	1.058346374248022	4.177997898609429	7.689470107061781	0.8879433423895382	0.9691289966923924
ID421042	421042	5	0.9207891225814819	45.62300825785765	0.9728604394600977	0.0	97.0	97	1.1293499111606151	1		18940.420803782505	19083.0	13430.0	24616.0	8011798.0	2199.4818385359745	-0.9811868669965744	-898.2347234266482	9.576651690260494E-4	0.008379858137080375	1.1657122262039874	1.1142088760855013	2.791556128308152	1.046224142729351	4.006885356686851	7.746297390181748	0.8391284555087926	0.948256467941507
ID428732	428732	5	0.9229214787483215	44.17694207086835	1.4966033223473576	0.0	151.0	151	1.1617084863304805	1		19093.570469798662	19326.0	13063.0	25180.0	8534826.0	2373.2107518063444	-0.9811443852265734	-837.2845219157628	-0.007177619383030064	0.0017200274406512027	1.1878456591649065	1.1606530173857659	-0.13531307984569885	1.023428743450294	4.239788538748126	8.015405032381901	0.8292836724017756	0.9612068965517244
ID435388	435388	5	0.8200759887695312	42.13888547751426	1.0282974510693186	0.0	199.0	199	1.0502156818081931	1		19135.96986301368	19277.0	13309.0	24275.0	6984629.0	2239.9488825287995	-0.9812327995864751	-893.3361972457026	0.007806992918279966	-0.016778030654224726	1.084881417540057	1.0329983927356978	0.09555153076685043	1.0502256587901913	3.465028973932051	8.094860025808831	0.6645046855429888	0.9123904881101376
ID417979	417979	5	0.9177050590515137	45.09364241492243	2.5779063482761373	0.0	75.0	75	1.1420059525934754	1		18786.418013856826	19050.0	12206.0	24292.0	8134519.0	2321.451794385625	-0.9810083255327832	-836.0336211317031	-0.008683298604141581	3.390090218791332E-4	1.1761131758293455	1.125612052129673	0.39710990071545116	1.0448654788336031	4.097194753812657	7.6313845577815025	0.8840763933468553	0.9718151071025931
ID419512	419512	5	0.913467288017273	44.021255392603656	0.6172396589451932	0.0	86.0	86	0.9716436786338923	1		18452.65384615384	19029.0	13158.0	23380.0	5757228.0	2071.3061078296532	-0.9814968907869752	-945.1239327849887	0.01389501333195287	0.00731592228874721	1.2583339850130637	0.7549279516022931	0.039202105885139185	1.666826592315623	2.965950726657885	8.046048778212242	0.5757162310936466	0.9411764705882356
ID416963	416963	5	0.9170107841491699	42.68713022917372	1.254160037355539	0.0	68.0	68	1.1406803503444953	1		18912.386574074077	19083.0	13654.0	24344.0	8170151.0	2167.800197149479	-0.9811440463095616	-907.9069707385444	-0.007718868946568648	-0.007573305691006786	1.182644931213035	1.1312509508190622	0.8106472002992791	1.045431104704718	4.087688501483618	7.844751093922748	0.8346978994310854	0.9513274336283184
ID433347	433347	5	0.9058699011802673	43.07637629220448	2.187457469852558	0.0	184.0	184	1.1320260995366962	1		18995.28841607566	19227.0	12582.0	23804.0	8035007.0	2222.9131311540195	-0.9809941148062719	-882.1281816222358	-0.016773717743181017	0.011029463009239052	1.1876766596159227	1.117522533567017	0.01404514695044243	1.0627764755892493	4.025897861344914	7.7094423036752815	0.8511903499056712	0.9657924743443561
ID437440	437440	5	0.944244384765625	42.04903793789226	0.619950895616117	0.0	214.0	214	0.9606819970994482	1		18449.501628664493	19025.0	12874.0	23964.0	5663997.0	2066.94592416655	-0.981640498463787	-954.5025689805233	0.03770300236505233	0.009878641870352003	1.254939538458075	0.7719761478830963	3.132002935661724	1.6256195763293402	2.899406960354666	7.7178873688369825	0.6116770249518595	0.9457364341085267
ID441024	441024	5	0.9164227247238159	42.897347544644695	0.48833534019491254	0.0	239.0	239	0.8047048506962861	1		18446.981308411214	19031.0	13786.0	21694.0	3947654.0	1695.3808661593193	-0.9814659245201575	-1152.3710106267265	-0.045720622161407515	-0.03630638254721225	1.1391135370581094	0.6047729875726678	0.057644133633214745	1.8835390476517218	2.034337998412778	7.201268326707137	0.49296375399219666	0.891666666666667
ID444096	444096	5	0.851131796836853	44.80169172981806	1.2034816910506725	0.0	261.0	261	0.822372343074944	1		19660.03153153154	19135.0	14689.0	26871.0	4364527.0	2831.000798991081	-0.9802929148733501	-690.8880563870161	0.009354724336705046	0.013047665673080192	0.8872035195957394	0.7992933959016969	1.0285216147284693	1.1099847992549339	2.1246473955385823	5.428404801144431	0.90605023515834	0.9759825327510923
ID440015	440015	5	0.8983103632926941	43.865658028410216	0.8023378563984808	0.0	232.0	232	1.0128137335389917	1		19070.602373887246	19191.0	14627.0	25128.0	6426793.0	2331.9974849888563	-0.9812552396160215	-856.186596387262	0.02289923722652635	-0.051111977963905826	1.1406408670004626	0.9361463572708304	0.4848495616100088	1.2184428835741026	3.2226195395417423	9.103537767750854	0.48865067544697327	0.9186991869918699
ID438986	438986	5	0.9220885634422302	42.875812427174914	3.298422489258544	0.0	225.0	225	1.1617084863304805	1		18955.506726457395	19250.0	12679.0	23378.0	8454156.0	2301.691586774564	-0.9810874158201001	-854.4272586451776	0.0011328066286696557	-0.004576506088793739	1.2427544137677848	1.1048389585907432	0.6034733271165901	1.1248285590444396	4.239788538748126	7.707578586183766	0.8968465412455586	0.9737991266375547
ID447690	447690	5	0.8504860997200012	44.40230510068185	1.5266565075571814	0.0	287.0	287	0.8186845561391741	1		19612.23529411765	19073.0	14920.0	26699.0	4334304.0	2792.7836648996786	-0.980365858609271	-701.2874376880033	-0.0010501102580686042	-7.956755553652258E-4	0.8819577181622188	0.788084792013183	0.9541043112223302	1.119115261581479	2.105634890880519	5.569764837299717	0.8529414383766977	0.9465811965811969
ID415947	415947	5	0.9089204668998718	42.1236410048949	1.4465098803938092	0.0	61.0	61	1.1512424307838687	1		19025.868965517242	19188.0	13485.0	25028.0	8276253.0	2302.978962192648	-0.981217880211638	-863.187959513308	-0.0031221881772685763	0.002015154236592272	1.1960056745038037	1.1255540594092348	0.3025189776413455	1.0625928310645039	4.16373852011588	7.7336970125360205	0.8748206086110845	0.9605263157894735
ID431831	431831	5	0.9285640716552734	43.887791140630206	0.7246862739073062	0.0	173.0	173	1.0386267402396014	1		18719.699438202268	19127.0	12663.0	24485.0	6664213.0	2242.0321710196326	-0.9814261295250228	-882.3527242757523	0.007798624188060554	-0.1781779077439483	1.1793712541433554	1.1384151994154426	0.45881026625361515	1.0359763772909418	3.388978955299798	7.410543301551014	0.7754943488724968	0.9609164420485179
ID414931	414931	5	0.9015238881111145	41.83054962072935	2.20958165240676	0.0	54.0	54	1.1366942682055612	1		19022.9905882353	19249.0	12935.0	24813.0	8084771.0	2225.5201299848572	-0.9812118538679752	-892.8039820754143	0.0012798939612097527	0.006508913291246827	1.1598893355794453	1.1372454723802086	-0.6136223282352227	1.0199111482517877	4.0591697444965265	7.677189898647816	0.8654510525379269	0.9638826185101573
ID411358	411358	5	0.9468332529067993	43.35081482039314	1.0567431282841673	0.0	30.0	30	1.1386890534806722	1		18854.951048951065	19108.0	12393.0	23171.0	8088774.0	2228.2310793374418	-0.9813524742830452	-890.6334137535167	-0.0014020525747518457	-0.03582699172551728	1.1833348983375336	1.1619883025568674	-0.5393466791404815	1.0183707492869718	4.073429122990075	7.530336495997639	0.9026954669542295	0.978310502283105
ID407263	407263	5	0.9639596343040466	42.335067686045825	0.5211250638378204	0.0	2.0	2	0.886985267741806	1		18154.199233716474	18895.0	12011.0	22938.0	4738246.0	2160.110538161493	-0.9816566090065949	-899.5205488533305	-0.030941628243653634	-0.0017457263964936651	1.2194114841062087	0.7076739191652764	0.1106385969555066	1.7231262182793776	2.471625605548241	6.828051108065392	0.6661914022782618	0.9541284403669722
ID410335	410335	5	0.8693258166313171	43.40132442235344	0.6929370767547115	0.0	23.0	23	0.9646111832200597	1		18623.73786407766	18987.0	14360.0	23343.0	5754735.0	1894.6321266534496	-0.9816139931246491	-1049.6035022183787	0.028248822519211132	-0.036584397492290276	1.0877035867998603	0.8915314902566134	0.0015384967524847404	1.2200394474981269	2.9231725911772397	7.581569297244294	0.6390665762860444	0.9700315457413246
ID412383	412383	5	0.953504204750061	43.03726852964117	0.8141415138737484	0.0	37.0	37	1.0946551522593007	1		18678.60253164557	18996.0	12709.0	23245.0	7378048.0	2175.388780584767	-0.9812939472678367	-900.8540965457082	0.005315953897238131	-0.06645898808395691	1.198056082465502	1.0901918918564428	-0.2516634474666213	1.0989405547911217	3.764475922296542	7.617284365159659	0.8152936319382683	0.9565217391304351
ID418527	418527	5	0.9211748838424683	45.020259031980615	2.055520474544522	0.0	79.0	79	1.1360285614028074	1		18857.178403755865	19098.0	12401.0	24647.0	8033158.0	2363.572148224361	-0.9810484638489144	-826.0073002511713	0.00261501821133755	-0.002442782228468352	1.1922294758083296	1.114895054880949	2.434325366084845	1.069364753739659	4.054416618332012	7.5796589198160635	0.8868270085012986	0.9649321266968325
ID420063	420063	5	0.9216786026954651	45.07454748380702	2.2113448335374923	0.0	90.0	90	1.131357645920963	1		19028.7730496454	19310.0	12470.0	24378.0	8049171.0	2294.4366489509375	-0.9810856917444628	-860.3619404600792	7.044895909308407E-4	0.005138056559188301	1.1544218621338864	1.1234963735818067	-0.7102949152856396	1.027526113371854	4.021144735180403	7.6192282859115545	0.8704375084584102	0.9679633867276887
ID408285	408285	5	0.9392583966255188	42.390238663878456	0.5844897410214793	0.0	9.0	9	0.9567366744871665	1		18288.152317880787	18981.0	12337.0	23640.0	5523022.0	2180.810690032201	-0.9813347073535151	-881.7880603901824	-0.007743944620608506	-0.19048724839938455	1.188059568769248	1.0023026393570857	0.09855733627920538	1.1853301808436956	2.875641329532084	6.875102185696714	0.7645154487623667	0.9711075441412518
ID435933	435933	5	0.9593074321746826	42.509387000878085	0.3735734153279593	0.0	203.0	203	0.7461714774952727	1		18474.180327868857	19003.0	13312.0	19978.0	3380775.0	1579.537014947388	-0.9816570751185261	-1251.8623554174717	-0.011973012554744691	-0.01760116012685214	1.1641070568149008	0.5464604197605707	0.02437061324057812	2.1302678377419344	1.7491504285418287	6.07604743255749	0.5953806471526375	0.9484536082474223
ID446690	446690	5	0.869373083114624	45.52210365905385	1.972290064614393	0.0	280.0	280	1.0128137335389922	1		19118.43362831858	19160.0	14268.0	25159.0	6481149.0	2371.7007849189818	-0.9809555715225536	-830.4314726084734	0.02106125906362338	-0.007831520602320171	1.0617278908349854	0.9336464152115165	0.8643893379541687	1.137184134739544	3.2226195395417445	9.369368757968925	0.46131570046310855	0.8944591029023752
ID422624	422624	5	0.9087556600570679	44.38871673792737	0.6845124677537067	0.0	108.0	108	0.9886236459315418	1		18494.878504672874	18979.0	12924.0	23578.0	5936856.0	2123.4273005727687	-0.9818485298400722	-942.2730495472933	0.022182122385255135	0.019654960453494817	1.1581408617529172	0.8384765975698882	3.113561782770647	1.3812441099841006	3.0705195022772296	7.6038574598986	0.6673501923418331	0.967065868263473
ID441568	441568	5	0.8329789042472839	43.24356755030124	1.2116849310400926	0.0	243.0	243	0.8749636143936401	1		19679.422310756974	18787.0	15516.0	28743.0	4939535.0	3208.7712708979807	-0.980091957296086	-603.8677582058938	0.010509988837847714	0.0037520420425673066	0.8935974142559301	0.89161928517771	-0.4944787112444199	1.0022185804088186	2.4050818392450144	5.964735958767237	0.8494880541093855	0.9674952198852769
ID427745	427745	5	0.9053027629852295	43.60926454811872	1.738301421227304	0.0	144.0	144	1.1466334920531676	1		19061.621247113144	19279.0	12262.0	25867.0	8253682.0	2428.325096209495	-0.9810179483372594	-811.3660011703328	-4.262543784405916E-4	-8.658729114328417E-4	1.172717955879113	1.1431345003671718	0.3073302970681604	1.0258792429958496	4.13046663696427	7.652236702997631	0.8864049891570218	0.9644839067702549
ID444641	444641	5	0.8607973456382751	45.47002757007848	1.4125541730378848	0.0	265.0	265	0.9724219276001784	1		19268.839228295805	19071.0	14350.0	26064.0	5992609.0	2474.097588474409	-0.9807099065754531	-791.9084082101347	-0.06700960500551605	-0.047489625646479246	0.9729191458731505	0.9272226002931021	0.4652818378749199	1.049283252549715	2.9707038528223997	10.31655504248041	0.35075173199532506	0.853825136612021
ID424169	424169	5	0.9401909112930298	43.238883574984484	2.482433314360345	0.0	119.0	119	1.1518993452058182	1		18948.750000000004	19240.0	12449.0	23957.0	8337450.0	2290.653878307461	-0.9809513249795666	-851.9885841211541	0.0063120541800018425	0.00875197066844718	1.1828566846878306	1.1490358230682076	-0.023821020849017882	1.029434122888626	4.168491646280388	7.815202097035376	0.8576466059275687	0.9574235807860262
ID409335	409335	5	0.910675048828125	42.597695585190074	0.5617133715621799	0.0	16.0	16	0.9080567390874353	1		18267.977859778603	18904.0	13083.0	22813.0	4950622.0	1946.9238337240647	-0.9814291741512048	-991.743258521958	-0.055401608757518477	-0.011581113600653014	1.226098060552727	0.7148223067116984	0.025494137724667094	1.7152487394986065	2.590453759661129	7.440583292618585	0.5879924410525667	0.9348198970840476
ID420599	420599	5	0.8045808672904968	44.93846795421804	2.048357828731672	0.0	94.0	94	1.0573942731073813	1		19013.49593495935	19183.0	13574.0	24866.0	7015980.0	2133.27466066531	-0.9810842304864342	-924.5437746090528	0.014699692114288121	-6.305989195967607E-4	1.096913747396286	1.0124780359398815	2.732639925230098	1.0833951043471506	3.5125602355772	8.144625166433393	0.6654132442349289	0.9295597484276724
ID430839	430839	5	0.9221651554107666	44.47118704826756	0.7287603491910596	0.0	166.0	166	1.0516553201561498	1		18703.23835616441	19068.0	13477.0	24973.0	6826682.0	2169.286018576825	-0.9814861704218075	-914.150939614201	0.01933220467527562	0.007274611992423451	1.2776209044650098	0.9158118452827851	3.0850481704388124	1.395069206678043	3.4745352262610747	7.19513482391406	0.8433905113239875	0.9865047233468285
ID443127	443127	5	0.8974270224571228	44.77075269112094	2.58393188077746	0.0	254.0	254	1.1636603921924937	1		18855.172645739916	19093.0	12844.0	23851.0	8409407.0	2185.162270325605	-0.9812435759196426	-902.8250460799447	0.0033572427430142828	-0.014193451339793056	1.2038512229651785	1.15586311384556	0.6646339534094277	1.041517121313753	4.254047917241672	7.642236813747662	0.9153164319118995	0.98568281938326
ID438000	438000	5	0.9479554295539856	41.707379087355534	0.7316043130547698	0.0	218.0	218	1.0538110900716826	1		18706.635869565194	19134.0	12930.0	24242.0	6884042.0	2135.1203038082867	-0.9813082416265304	-919.9381423129371	0.018857906883057537	-0.10240571428901409	1.221234724909151	1.0324558892391553	2.8515132195235893	1.1828444562499536	3.4887946047546263	7.186321043773947	0.8489303023246924	0.9747675962815404
ID448241	448241	5	0.8717827200889587	43.93418994226536	2.133136764376736	0.0	291.0	291	0.8601400389990166	1		19647.209016393448	18890.0	15584.0	28246.0	4793919.0	3175.6802947924693	-0.9803570568692477	-617.5495461560083	-3.7755859710866075E-5	-0.001797421748452701	0.8953621764815639	0.842849618485949	-0.5387670785084528	1.06230359110792	2.324278694448243	5.806777971884208	0.8662188374044069	0.9625984251968501
ID429822	429822	5	0.936467170715332	43.732786913305475	2.7825697097440085	0.0	159.0	159	1.179159326605295	1		19180.108459869844	19428.0	12810.0	25177.0	8842030.0	2413.7796018840972	-0.9810428127205877	-822.4272683975055	-0.004569283408462502	-0.006842961734119097	1.2114447467199772	1.1697570331797638	-1.4315109526085652	1.0356379251056036	4.368122945190062	8.092698306094166	0.8381427968273684	0.961297071129707
ID433915	433915	5	0.8877278566360474	42.15595213380094	1.4954138195518212	0.0	188.0	188	1.117227736393299	1		18990.080097087386	19274.0	13650.0	22905.0	7823913.0	1996.4899505188146	-0.9811631460792191	-990.8833272325385	-0.013625048795982878	0.0061365433024798575	1.180853764415044	1.0908954285271801	-0.12945835157379434	1.0824628406494625	3.921329085725572	7.55499929068629	0.8633249634159087	0.9717314487632508
ID432391	432391	5	0.9447668194770813	44.01169434492094	1.488689135852794	0.0	177.0	177	1.1406803503444956	1		19079.516203703693	19307.0	12421.0	24725.0	8242351.0	2392.3536372139647	-0.9810767493446912	-826.9499358943892	0.003262329251452461	5.904157304133659E-4	1.1722111562478663	1.143237133509542	1.3212332119332322	1.0253438432754358	4.087688501483621	7.514584287745312	0.9096571494408614	0.9772727272727272
ID414469	414469	5	0.792714536190033	42.06892756723665	1.268146707072102	0.0	51.0	51	0.7552407412629933	1		20077.111702127662	19662.0	16105.0	25993.0	3774497.0	2332.730151714498	-0.9794784680771547	-821.5837557148319	0.01688424991940042	0.0039145635483997555	0.8059419566918735	0.6823178667629294	0.5728442412768394	1.1811825484146339	1.7919285640224694	6.170488070977998	0.591413892808302	0.8912529550827422
ID421634	421634	5	0.9107452034950256	44.766103340002566	0.7473877125785086	0.0	101.0	101	1.0458848770420102	1		18681.07222222223	19004.0	13196.0	24533.0	6725186.0	2054.2729963458955	-0.9814024445114792	-959.7650036788823	0.02233146792665645	-0.2018852784798669	1.2431350689853427	1.107759471138869	2.1315102798321752	1.1222066715505454	3.436510216944949	7.093890165166584	0.8581408644459549	0.9863574351978173
ID426754	426754	5	0.8982043266296387	43.09819049547532	2.316120161908551	0.0	137.0	137	1.168849538967759	1		18949.656250000007	19223.0	12958.0	24819.0	8489446.0	2262.9925521237506	-0.9811369520016293	-871.0959007291835	0.007247589842122138	0.005339401093677307	1.2107289205625984	1.1495049815639802	0.11063964631859224	1.0532611341234197	4.2920729265577995	7.943019057309927	0.8548811624915782	0.9555555555555555
ID436482	436482	5	0.9700382947921753	42.13026831885271	0.4681579520861919	0.0	207.0	207	0.8645262991554697	1		18350.726907630517	19090.0	12626.0	22095.0	4569331.0	2045.4628404279176	-0.9813968009788527	-946.561158258261	-0.006545293097329013	-0.182300165942079	1.2776252793144702	0.8383346763005751	0.24315154103920048	1.524003856016559	2.3480443252708274	6.712971824315291	0.6547665828693692	0.9500000000000003
ID445186	445186	5	0.9384017586708069	46.25157701658088	2.340672944684513	0.0	269.0	269	1.1785176071963483	1		18853.427015250534	19048.0	12289.0	24361.0	8653723.0	2333.921951891678	-0.9811343468099457	-840.215335316373	-0.010576353852536975	0.002857579094156688	1.2469168196783431	1.1419061164179427	1.1097900085461332	1.0919608904362554	4.363369819025538	8.08384192641143	0.839066268224091	0.9473684210526316
ID417539	417539	5	0.9221590161323547	44.52239209244523	2.2094304399418068	0.0	72.0	72	1.118581132088049	1		18821.2361445783	19065.0	12539.0	23643.0	7810813.0	2285.5003463114876	-0.9810577911989442	-853.0231538528666	-0.017477166828617028	-0.009550954198711636	1.1535157388741475	1.1363765313774532	-0.7495864343534085	1.0150823314486432	3.930835338054598	7.301561634770993	0.9265379335747551	0.9810201660735471
ID425731	425731	5	0.7928290963172913	42.41039361335248	1.504731822747729	0.0	130.0	130	0.7318403754571478	1		20362.284916201126	19838.0	16976.0	25702.0	3644849.0	2146.9166582491807	-0.9788430743970199	-877.6105459553202	0.017197672985740417	0.0241684997981906	0.8303541859588918	0.6898465796798599	0.6313142245106882	1.2036794997870945	1.682606662238607	5.086800026382461	0.8171525465111593	0.9516129032258067
ID413441	413441	5	0.9127360582351685	41.778562048566855	0.5053589727975636	0.0	44.0	44	0.8740985982509856	1		18203.62055335968	18927.0	12923.0	21517.0	4605516.0	1920.014913522109	-0.9816630469810694	-1015.1224641628086	-0.0018318927552045472	-0.011284889905949417	1.2222391063538092	0.6659232576204944	0.05190526609328697	1.835405344935941	2.4003287130804973	6.755488142640513	0.6609477252013626	0.9637404580152661
ID423183	423183	5	0.8251932263374329	43.77077459268892	1.2675963091266937	0.0	112.0	112	0.7151103847478025	1		19937.064327485386	19862.0	16040.0	24336.0	3409238.0	2077.634280069519	-0.9797490842426547	-928.5222233274944	-0.008425346182950297	0.008673484046921085	0.8354522676480803	0.6597964468295969	0.8220633735798176	1.2662272912540393	1.6065566436063505	5.6551631353270935	0.631270698436133	0.8848167539267017
ID442124	442124	5	0.8493868708610535	45.11088208209972	1.6350468807911693	0.0	247.0	247	0.8539614261488166	1		19531.050420168063	18939.0	15323.0	27161.0	4648390.0	2718.0476017501182	-0.980406768323252	-719.1156916757403	0.0064255939464670665	-0.0037340820024106655	0.9020141411587047	0.8322356599548023	-0.31073496049885313	1.0838446182511476	2.291006811296634	5.7336433618549165	0.8757394065935475	0.9582504970178916
ID416533	416533	5	0.8875356316566467	42.11686787607907	1.3893657771337213	0.0	65.0	65	1.1439914758879388	1		18996.347222222244	19203.0	13521.0	24309.0	8206422.0	2262.5809769599073	-0.9811748809601165	-875.1946488736867	-0.015968117246578022	-0.017785448473985173	1.1916718246659925	1.138452879639389	0.7040733907433894	1.0467467261740873	4.111454132306207	7.79914092383295	0.8493990641043951	0.9664804469273743
ID410911	410911	5	0.9326356649398804	43.35519514745989	1.0677162522905657	0.0	27.0	27	1.1380245135621048	1		18848.046838407496	19111.0	12315.0	23373.0	8048116.0	2220.6768324195996	-0.9812684502174578	-889.2525332091176	0.011670808270619499	-0.008268339284297543	1.1808567599789759	1.1189978316138198	-0.34987333750974825	1.0552806507908448	4.06867599682556	7.723966889378678	0.857002648394281	0.955357142857142
ID434460	434460	5	0.8906668424606323	42.20129278539894	1.8589701351312422	0.0	192.0	192	1.1433300179107604	1		19013.85150812063	19212.0	13065.0	24179.0	8194970.0	2180.178183723203	-0.981046927481578	-902.8555284529864	-0.0011515237058028673	-2.56205008690595E-4	1.1707120421731654	1.1362345264697429	-0.5424033807925386	1.0303436613658832	4.106701006141689	7.513822332522722	0.9140734718815587	0.9751693002257338
ID415517	415517	5	0.8928632140159607	41.76893942109466	1.128940387997934	0.0	58.0	58	1.1280094360162072	1		18981.408018867933	19184.0	12841.0	24219.0	8048117.0	2211.667933007347	-0.981064005812321	-889.2988482575875	-0.002435476092469533	-0.005381685293153007	1.1976562089346114	1.0908233904865108	0.05151373318497364	1.0979377774439296	3.9973791043578224	7.6653080912707185	0.8549209737171906	0.9535147392290244
ID419098	419098	5	0.9109266996383667	45.42447315709053	1.8672832148533045	0.0	83.0	83	1.1433300179107604	1		18929.034883720928	19180.0	13303.0	24195.0	8139485.0	2246.277625600733	-0.9810684239906166	-873.3886916688767	0.0010708037151670286	0.005182728282855135	1.1720353564694967	1.1383651413077671	-0.5569863974563091	1.029577693430641	4.106701006141689	7.616555652951088	0.889581431413375	0.976271186440678
ID428314	428314	5	0.9369101524353027	43.85287966576317	1.244346197630156	0.0	148.0	148	1.1571412350586894	1		19071.69977426636	19313.0	12387.0	24720.0	8448763.0	2365.000439607537	-0.9811709494937392	-840.4355839378898	0.002022736088106513	0.0025442313963378047	1.1901665612375754	1.1432334669100763	0.19077360844099567	1.0410529394790633	4.2065166555965225	7.702083428248953	0.8910786531602897	0.9714599341383094
ID443674	443674	5	0.832133948802948	44.51388703189845	1.4917346324982559	0.0	258.0	258	0.7952485311207376	1		20176.736842105267	19380.0	16340.0	27518.0	4216938.0	2781.952913358842	-0.979666103469568	-698.8574878952228	0.007884718563220814	0.01662899691389317	0.8616839624080879	0.7623597693440746	0.7291397600698496	1.1302851974330579	1.986806736767623	5.72310788078658	0.7622573540794184	0.9414414414414418
ID424729	424729	5	0.8280900120735168	42.97604743324041	1.1221115832417965	0.0	123.0	123	1.1206081608701204	1		18952.260240963857	19079.0	14013.0	24373.0	7865188.0	2075.537787182901	-0.9811879107670562	-952.523109094215	0.009148245108079007	0.0043516800423128435	1.152794782413382	1.1073220149681862	-0.3444694170161525	1.0410655318240938	3.945094716548143	7.718211626219581	0.8322119234683293	0.9442548350398181
ID431399	431399	5	0.9728812575340271	43.6982988838761	0.8757120177946742	0.0	170.0	170	1.1185811320880499	1		18944.184914841855	19249.0	12805.0	25593.0	7786060.0	2428.9705025603894	-0.9810676981478381	-808.3123897923731	-0.0022691677404967662	-0.09240369429842013	1.2087488797703958	1.1661891406813274	1.8045901306074823	1.0364947139399734	3.9308353380546035	7.848166481578688	0.8019703305730405	0.9683840749414521
ID434983	434983	5	0.8398362994194031	42.51271354114061	1.6921668739571094	0.0	196.0	196	1.1273386007287949	1		19073.92840095466	19230.0	14127.0	24363.0	7991976.0	2052.3467288301413	-0.9809909268097754	-959.2315573733482	0.008323151961521903	0.0023033932314253706	1.197211579034785	1.0829861339355829	0.3847810545628107	1.1054726755218054	3.9926259781933062	7.489210765493457	0.8945330406633125	0.972222222222222
ID445735	445735	5	0.9399014115333557	45.715146952655154	3.5148646212582677	0.0	273.0	273	1.1682021561770457	1		18883.577777777766	19193.0	12380.0	23548.0	8497610.0	2278.528836985613	-0.9811081145902736	-860.7981257516951	1.1245671909150224E-4	-3.47437678836618E-4	1.2212949254208652	1.1353251700465505	1.3824206349010402	1.0757225838398259	4.287319800393285	7.95438101801159	0.8514966891483199	0.9647058823529414
ID411940	411940	5	0.9447829127311707	43.210526705970246	1.0204242073156466	0.0	34.0	34	1.1662578516568993	1		18880.314732142873	19110.0	12623.0	23614.0	8458381.0	2148.047924293618	-0.9812163872298117	-918.2922624656783	0.0034851414327543104	-0.008335849934354113	1.2131497587976972	1.155363933643903	-0.06877829312057317	1.0500152579382873	4.273060421899738	7.900216598309774	0.8603415569948974	0.9614973262032083
ID407845	407845	5	0.960011899471283	42.665366105168495	0.46220716959108893	0.0	6.0	6	0.8504106356086707	1		18154.87500000001	18938.0	12136.0	22609.0	4357170.0	2103.718791612632	-0.981404433353861	-910.9072761177225	0.015858452988946472	-0.004641480964888901	1.242004155510979	0.6660000763834166	0.05360208369710118	1.8648708904891425	2.271994306638569	6.3859124675372225	0.700117897871005	0.973523421588595
ID447266	447266	5	0.8529650568962097	44.866613425675226	3.1242239509993652	0.0	284.0	284	0.8287864863725053	1		19700.442477876106	19000.0	15070.0	27054.0	4452300.0	2904.3652997607373	-0.9801143803088161	-668.6400232070869	0.0076521548785403555	-0.004542497079245519	0.8882198585214874	0.7778272664923641	0.8651333401728342	1.1419243022000785	2.1579192786901924	5.981330380021318	0.757965565785142	0.9458333333333334
ID437025	437025	5	0.9266935586929321	41.90380321013893	0.6739423902502507	0.0	211.0	211	1.0113188047041861	1		18539.035502958555	19112.0	12774.0	24758.0	6266194.0	2109.7201380871206	-0.9813963774640798	-927.1269699438403	0.020025466459317787	-0.011519465772637492	1.253417204878327	0.8493042068771117	3.1124431004365727	1.4758165504526783	3.2131132872127113	7.616148497077562	0.6960895207276895	0.9534555712270805
ID432941	432941	5	0.8583653569221497	43.80164291335074	1.7195062462176667	0.0	181.0	181	1.091194330596349	1		19077.193384223916	19201.0	13953.0	26043.0	7497337.0	2227.7727777405476	-0.9809918783736103	-883.8932038718746	-0.010585242123950827	-0.005913361759163637	1.1841653882067877	1.0430602030782425	-0.43613625670529815	1.1352800008207777	3.7407102914739716	7.559586772155432	0.8225604529720328	0.9481927710843377
ID438573	438573	5	0.9409834146499634	42.27642087653604	1.6667589251081996	0.0	222.0	222	1.1406803503444962	1		19017.946386946394	19227.0	12471.0	24368.0	8158699.0	2390.7652187596905	-0.9809302713371507	-818.3711460965786	0.00868040327082042	0.0025984795018271067	1.201319324374203	1.1036396580724899	0.525797558837401	1.0885068469470471	4.087688501483625	7.616470781085788	0.8854827327549433	0.9794988610478357
ID430391	430391	5	0.9195435643196106	43.58285272607303	2.146698600262751	0.0	163.0	163	1.1286798725901188	1		19127.943262411354	19319.0	12668.0	25281.0	8091120.0	2370.7607067198437	-0.9809815141947045	-832.3297861086273	0.003143267333152367	0.0012392811998802739	1.1640916909360723	1.1229024738942224	0.31772931210489164	1.036681027960519	4.002132230522341	7.60321643866111	0.8699746348918767	0.957906712172924
ID448820	448820	5	0.8005906343460083	43.0828903222969	1.9851843949708037	0.0	295.0	295	0.8232917087539613	1		19548.13901345292	19402.0	14733.0	25200.0	4359235.0	2661.871517576254	-0.9804594596585609	-736.9557257339937	0.005277669458899399	-0.007074940276986192	0.8571552621178292	0.8185984081799932	-0.09314323879396143	1.0471010614637772	2.129400521703097	5.75137691461207	0.8089535038061958	0.9372384937238496
ID412981	412981	5	0.9510659575462341	42.38271925107963	0.4716623199350829	0.0	41.0	41	0.8459511888484604	1		18051.186440677957	18745.0	12945.0	20362.0	4260080.0	1835.2446527111106	-0.9815567812509337	-1046.9368603122416	-0.017248203540918286	-0.14936436734804645	1.1618408218686143	0.7979403336976522	0.19264262162433776	1.4560497480866128	2.2482286758159944	6.386315893319181	0.6927069635274937	0.9574898785425098
ID408883	408883	5	0.9382752180099487	42.37529115795441	0.9594016505455695	0.0	13.0	13	1.1326941586680457	1		18999.412322274875	19208.0	12333.0	24198.0	8017752.0	2343.1302612179816	-0.9812186200275587	-847.2508484518075	0.010212211215162989	-0.00902264276705494	1.2028710856340725	1.1072227626577102	0.09466997571303382	1.0863857989577217	4.030650987509435	7.55671157869376	0.8869913105648977	0.9669327251995438
ID422205	422205	5	0.933336079120636	43.97418894539654	1.4787501811468937	0.0	105.0	105	1.1591008321187943	1		19031.683146067426	19256.0	12553.0	24454.0	8469099.0	2403.477041312482	-0.9810953297539927	-821.8817146605891	-0.005768396698219092	-4.110773592727146E-4	1.2094021649253577	1.1310070386283617	0.8681829769525555	1.0693144459932542	4.220776034090069	7.734604148262834	0.8865964510142198	0.9758241758241756
ID427320	427320	5	0.9255252480506897	43.48709618495715	1.5646954512688735	0.0	141.0	141	1.1577948025974176	1		19057.742081447963	19272.0	12120.0	25619.0	8423522.0	2391.9856894992818	-0.9810226942710613	-823.7347047354657	0.0056341386314900386	0.0014695649487523536	1.1844274615146333	1.1593095522703483	0.268547915386211	1.0216662660935512	4.211269781761039	7.724558240584404	0.8869019793234963	0.969365426695842
ID414009	414009	5	0.7989593744277954	42.53071173175116	1.1973371031955358	0.0	48.0	48	0.9511857310586891	1		19371.08666666667	19261.0	14537.0	24182.0	5811326.0	1978.719578343858	-0.9808274142758149	-1001.6399471237382	-0.003901678717291069	-0.0447835227681117	0.9745497735269256	0.9346704604597937	-1.41121687218701	1.0426667095561295	2.842369446380474	11.156954274161336	0.2869452789721482	0.787878787878789
ID444231	444231	5	0.8806062340736389	45.29326382999832	1.1649199149594238	0.0	262.0	262	0.8548468192597809	1		19441.71193415639	18819.0	14481.0	27378.0	4724336.0	3070.5442270971225	-0.9802234439512052	-627.6587148693542	0.003146241215318929	-3.4805561776468866E-5	0.9018722737462095	0.8297063431667073	1.1437110842539393	1.0869776773117936	2.295759937461148	5.686261329314697	0.8922420903336763	0.9659999999999984
ID446279	446279	5	0.8576743006706238	45.56001795733968	3.329480605881162	0.0	277.0	277	0.7818175538905935	1		19861.118811881177	19352.0	15867.0	26025.0	4011946.0	2518.639529655022	-0.9799460992419757	-770.6745489884975	0.010676303548354988	0.010463305457506174	0.8625605690968421	0.7438700234163411	0.5605680432871931	1.1595581781013244	1.9202629704644	5.525200646325369	0.7904501084584369	0.9330254041570445
ID419650	419650	5	0.8084604740142822	45.118595835398175	0.9691300746655696	0.0	87.0	87	0.8287864863725043	1		19983.048458149788	19066.0	16034.0	28471.0	4536152.0	2828.711178482126	-0.9796550719151573	-680.330846811951	0.0041396242248635	0.012700378311049042	0.8900525102372057	0.8181440408698586	0.5001780443601197	1.0878921874085807	2.157919278690187	5.391797703976276	0.9327771100075065	0.98695652173913
ID428866	428866	5	0.878666877746582	43.87412936379929	1.5606133987223147	0.0	152.0	152	1.0595383664339975	1		19133.1027027027	19327.0	14073.0	24677.0	7079248.0	2238.3509767493188	-0.9812456464208617	-894.4639797745872	0.011072811710099011	-0.005816410559032678	1.0853715343868875	1.0383001874570952	0.5523627998471515	1.0453350076388552	3.526819614070759	7.961456344584991	0.699210715526922	0.9368686868686871
ID442690	442690	5	0.9152023792266846	45.195192679268246	1.9697788127264768	0.0	251.0	251	1.1505851413036352	1		18878.970319634696	19203.0	12492.0	23599.0	8268989.0	2314.3239384371495	-0.9809731365259426	-841.1511915624051	0.004545074232371734	0.008145962910901236	1.1906072659311993	1.1365897307365938	0.21071140564241608	1.0475259750583865	4.1589853939513635	7.705724731250883	0.8801775305326787	0.9754738015607578
ID421187	421187	5	0.9074585437774658	45.284538340021676	0.7856153994818894	0.0	98.0	98	1.0357092436330595	1		18883.370056497177	19079.0	13865.0	24683.0	6684713.0	2145.8297869514886	-0.9812938491431659	-923.2703193437441	0.01811150224657532	0.019637510524671296	1.1759891866314092	0.9709982154988702	3.0437638653907966	1.211113643527368	3.369966450641736	7.009438168445723	0.861924098159215	0.9699042407660741
ID423745	423745	5	0.9154428243637085	43.42720614921661	1.9631311646541811	0.0	116.0	116	1.13001955243568	1		18908.558194774334	19133.0	12414.0	23942.0	7960503.0	2266.85643244026	-0.9810741292704896	-864.7893821468359	0.006773560338802018	0.006467253968121559	1.1636533888778768	1.1153925272390441	0.12128399605267928	1.0432680517936532	4.011638482851371	7.704346707318867	0.8492978327473938	0.9623717217787913
ID435521	435521	5	0.8018922805786133	42.22129683877545	1.1266668046833592	0.0	200.0	200	0.7971487692686845	1		19739.516746411467	19691.0	14790.0	24604.0	4125559.0	2484.014607088256	-0.9803057778389302	-791.1067612229142	-0.01449284883122049	0.0130401908207565	0.8877779973613205	0.7297503249665388	0.26519836265239305	1.2165503282263392	1.9963129890966524	5.6313428822331	0.7910693415669205	0.9589041095890408
ID418123	418123	5	0.9346486926078796	45.10612046802837	2.6690721660418024	0.0	76.0	76	1.1472930454537256	1		18801.389400921664	19053.0	12154.0	24432.0	8159803.0	2314.477825670944	-0.981150493391567	-845.6731759753053	-0.0030985954819326544	-0.009750295630370883	1.2070913295426102	1.129806397387558	0.43635516916050116	1.068405465160896	4.135219763128783	7.755440942132901	0.8639636463263493	0.963455149501661
ID426315	426315	5	0.8035728931427002	42.534250654637155	1.882150002772947	0.0	134.0	134	0.8149800821290168	1		19759.781818181822	19324.0	15710.0	26625.0	4347152.0	2569.149593259338	-0.9799674436855251	-752.4853057626905	-0.001561177741373903	-0.0027475636932122543	0.852895758797361	0.8034152482696507	0.1661432906706109	1.0615877164819545	2.0866223862224538	5.402442959681344	0.8984074528584408	0.9606126914660839
ID441163	441163	5	0.9070433378219604	42.409310279886114	0.5700721037321369	0.0	240.0	240	0.9448018620759062	1		18313.67567567567	18935.0	12722.0	24234.0	5420848.0	2081.5440413673896	-0.9810500273295911	-910.9666470987095	0.09378897666616064	0.016172417497683212	1.3743688636770484	0.7452362563768407	0.04550675465070264	1.8442055816753993	2.8043444370643495	7.159461725018103	0.6875123033632606	0.9882747068676718
ID417111	417111	5	0.8945591449737549	43.23667196315898	1.2272349988211397	0.0	69.0	69	1.139353205799304	1		18910.337209302324	19122.0	13519.0	24114.0	8131445.0	2179.5818615397384	-0.9812081021428769	-906.0383204603831	0.004579982218198075	-0.0013763018285306784	1.1706413294889637	1.1333609640210298	0.857520743213546	1.0328936381712561	4.078182249154586	8.238503730277731	0.7550571224945637	0.938730853391685
ID437589	437589	5	0.9152380228042603	42.04508631935428	0.5808320516714075	0.0	215.0	215	0.9653951014178856	1		18383.025889967637	19028.0	12719.0	23416.0	5680355.0	2007.3775065674583	-0.9811327475581665	-952.4387411277905	0.022001243605383185	-0.26717165735339565	1.232135346926764	1.0940673240591148	0.02466163564686536	1.1261970080190322	2.9279257173417617	6.910111316753307	0.7705482370267445	0.9824561403508774
ID433490	433490	5	0.9028213620185852	42.91072495353352	1.934053267224554	0.0	185.0	185	1.1393532057993043	1		18983.814385150807	19199.0	12840.0	23629.0	8182024.0	2205.529031695809	-0.9810511620125663	-891.270987479725	0.0020189661527967575	0.006045893043607856	1.2188816816558654	1.0831419105516187	0.288082916140095	1.1253203941071006	4.078182249154587	7.540711284675159	0.901263676128462	0.9651293588301463
ID416094	416094	5	0.8962938785552979	42.14344015684396	1.4402937045001212	0.0	62.0	62	1.1492694345939154	1		18962.32494279176	19132.0	13531.0	24914.0	8286536.0	2294.146967178442	-0.9811684613561824	-861.3072800175462	-0.001544429933800727	0.00756786310509204	1.1928891199344493	1.1401065222275752	0.5076212036704639	1.0462961983620143	4.149479141622333	7.6866438150861205	0.8825309311975204	0.9721603563474385
ID431966	431966	5	0.973242998123169	44.45080507757664	0.8551961831929055	0.0	174.0	174	1.1111170557283756	1		18965.612745098053	19124.0	12625.0	24818.0	7737970.0	2376.9503239012306	-0.9811575080430226	-830.9543424003901	7.706383106942294E-4	-0.06095150912255068	1.2137107448317423	1.10997250796073	2.564780974976487	1.0934601858397401	3.8785509502449216	7.414341281765404	0.886613254423486	0.9784172661870504
ID439130	439130	5	0.859325647354126	43.8822018041409	0.30387503722469217	0.0	226.0	226	0.46023405652145283	1		19924.357142857138	19467.0	16982.0	24033.0	1394705.0	1819.514181342828	-0.980099265167627	-1078.5985180718221	0.027742159280054062	-0.008046267433004546	0.5477033957537638	0.45600141721334614	0.18144150929172764	1.20110020512834	0.6654376630322145	3.138470527766343	0.8489480838495111	0.9859154929577466
ID436071	436071	5	0.9675414562225342	42.16702360808336	0.4532684981483422	0.0	204.0	204	0.8592601001098489	1		18343.19672131147	19039.0	13200.0	21396.0	4475740.0	1853.2991876210776	-0.9815234650666177	-1051.573524046544	-0.04557439294045179	-0.2036660931648543	1.2352547743920717	0.8557119456181138	0.2180283782675272	1.4435404118377702	2.3195255682837335	6.673029328252009	0.6545803454537127	0.974051896207585
ID440167	440167	5	0.8913686275482178	43.79482010745506	0.6340542898401358	0.0	233.0	233	0.9847902710997684	1		18854.305295950166	19129.0	14452.0	24535.0	6052232.0	2112.6053361911013	-0.9813995972349069	-941.7718073303816	0.007748787485504127	-0.057289513795767334	1.2680208404292188	0.8418615436169749	0.12671169377726588	1.5062106709154248	3.046753871454656	8.733060008729563	0.5020122870351498	0.9249639249639248
ID447841	447841	5	0.869114339351654	44.14149175187082	1.9642701986063018	0.0	288.0	288	0.8486296689719584	1		19411.151260504197	19127.0	14657.0	26907.0	4619854.0	2941.2517890735508	-0.9805481582345015	-665.3609144551375	5.66056916733425E-4	0.0030707157617409294	0.8807394446063825	0.8374889102635165	0.3410687913791818	1.0516431128971693	2.26248805430954	5.7400543802096475	0.8629073042814214	0.9577464788732396
ID418670	418670	5	0.9361721277236938	45.05035845984553	2.11597967097222	0.0	80.0	80	1.1340290962658763	1		18880.721698113204	19163.0	12205.0	24308.0	8005426.0	2384.182378727842	-0.9810310234197066	-819.1207991564988	0.0035456015038494723	-0.008279988633268204	1.1922628804060915	1.106394711073473	-0.7155744457245942	1.0776107915856767	4.040157239838467	7.863779800526254	0.8210043229555579	0.9486607142857139
ID441708	441708	5	0.8674618601799011	44.11614046169841	0.5611293790831773	0.0	244.0	244	0.8112586924484949	1		19544.275229357794	18906.0	15023.0	28171.0	4260652.0	3343.633762085738	-0.980699651594595	-594.0209142654205	-0.021720787893021662	-0.007265842716859992	0.9805689929377422	0.7276961123989423	0.04686167458861945	1.3474979132500413	2.0676098815643895	5.774033743259515	0.7793271888683707	0.9581497797356827
ID411501	411501	5	0.9227296710014343	43.314959329071044	1.101413928026654	0.0	31.0	31	1.1472930454537251	1		18887.55733944953	19111.0	12520.0	23418.0	8234975.0	2210.9196773499334	-0.9812449651662124	-893.9071123813133	-0.01474939701928165	-0.0064104077847787246	1.1792539252960617	1.14312279412535	2.860061101686801	1.0316073927983889	4.135219763128779	8.50499848568803	0.718389502456034	0.9446254071661231
ID407402	407402	5	0.9535843729972839	42.57413228144672	0.4738688597018271	0.0	3.0	3	0.8557312962881569	1		18145.454545454544	18903.0	12335.0	22233.0	4391200.0	2101.4925796301686	-0.9813983959386774	-911.0976664800155	0.004829296594944102	-0.03034095692243829	1.2172089446908603	0.653446669955126	0.08748402680295951	1.8627517755572147	2.300513063625666	6.414979957917835	0.7024961688029588	0.969939879759519
ID415080	415080	5	0.916473388671875	41.8546277117329	1.750368571908083	0.0	55.0	55	1.1192572162429093	1		18983.315533980585	19186.0	13218.0	24562.0	7821126.0	2202.8696529713143	-0.9811477631808557	-896.9842006244806	-0.007543423308122383	-0.0012592947138416332	1.1478905052352175	1.1041774330330978	-0.2282975700219244	1.0395888114485758	3.9355884642191166	7.616026793287754	0.8526339405251157	0.9627906976744184
ID420201	420201	5	0.9190670251846313	44.83554163333356	2.27824251325436	0.0	91.0	91	1.1253236954529233	1		19008.70503597122	19262.0	12446.0	24445.0	7926630.0	2289.9841779766134	-0.9810641732457627	-860.1282075249663	0.015283205298186022	0.004455156490121395	1.1834361507697602	1.1036308615737414	0.029567568823015818	1.072311578059913	3.9783665996997564	7.42878655904367	0.9058971702382147	0.9755244755244759
ID429417	429417	5	0.8388987183570862	43.55824866112828	2.9404615252550923	0.0	156.0	156	1.1165504233656673	1		19169.83535108959	19308.0	13745.0	25712.0	7917142.0	2244.33616409956	-0.9809737976605025	-880.7765982117414	0.013231811113684657	0.013838188452805066	1.1426084759311281	1.0909379696287869	-1.4315811842955861	1.0473633769662662	3.9165759595610568	8.50818569334061	0.6798960186160203	0.9310734463276834
ID446838	446838	5	0.799968421459198	45.35325640901612	2.2652391853416303	0.0	281.0	281	0.9415936970840035	1		19239.68835616437	19202.0	14089.0	24544.0	5617989.0	2211.74152016661	-0.9807898202518792	-888.2560596954579	-0.08603129904020172	-0.02044873276591404	0.9663308362853741	0.9084818442820781	1.3337071205236186	1.0636765526657395	2.785331932406285	10.844592584759482	0.297618785734052	0.7600518806744484
ID427892	427892	5	0.8786919713020325	43.47275411913987	1.6856681799563513	0.0	145.0	145	1.1199328922575098	1		19065.41888619857	19172.0	13063.0	24974.0	7874018.0	2297.3033814748205	-0.9810972428651668	-861.4793985318738	0.006961016612256242	0.010268543851629626	1.1407111763580933	1.101935816109904	-0.576018007597065	1.0351884017937412	3.9403415903836327	7.818786606818679	0.8099626935591059	0.9617169373549879
ID408435	408435	5	0.9459376931190491	42.551665104177786	0.723631524959222	0.0	10.0	10	1.056678608542751	1		18557.497297297305	19043.0	12116.0	24105.0	6866274.0	2286.6848398726147	-0.9814633098076077	-859.3794542878522	0.004787833710305131	-0.18009720859644443	1.2541381573208916	1.1117597950178615	2.6140793655405155	1.1280657592953724	3.507807109412688	7.2844193532306605	0.8307219557810179	0.9774834437086085
ID410483	410483	5	0.899617075920105	43.23232960936908	0.6325949886398984	0.0	24.0	24	0.9677430459512381	1		18372.035598705505	18892.0	12883.0	23960.0	5676959.0	2135.7384064853095	-0.9815042124139558	-912.9743055996282	0.006180079254346372	-0.0075558143144284304	1.2080985190257862	0.8082520446834004	3.1379346374029007	1.49470518135096	2.9421850958353013	6.819286528391106	0.7950637956731075	0.9717425431711146
ID424307	424307	5	0.924161434173584	43.24267669202701	2.346876765033773	0.0	120.0	120	1.1313576459209622	1		18885.893111638943	19249.0	12708.0	23696.0	7950961.0	2300.5811885726494	-0.9812097752672697	-857.3533528577881	0.0024682749695737996	0.0016518887185463778	1.1696253076897805	1.108248054413812	0.38190916090047333	1.0553822341771968	4.021144735180397	7.768861746999295	0.8372300030963884	0.9803012746234067
ID422768	422768	5	0.9018926024436951	43.94476086054158	0.6536874822676396	0.0	109.0	109	0.9832527365615957	1		18441.159375000014	19001.0	13226.0	23079.0	5901171.0	2070.1009840676497	-0.9812265496100875	-931.2191026545624	0.016417378992297834	0.017989005824969262	1.197216502273763	0.7728345581322581	0.04268658630956947	1.549123922676448	3.0372476191256244	8.664014670978233	0.5084540444959981	0.9523099850968698
ID430974	430974	5	0.8606604933738708	43.68005074186786	0.8296579228621515	0.0	167.0	167	1.0408094958665939	1		19020.57703081234	19143.0	14045.0	24282.0	6790346.0	2112.7755183216336	-0.9813517451920417	-947.5166108701613	0.011042271855024651	0.0012995195523469074	1.1141677537763879	0.9729732427848174	0.12088245024923916	1.1451165404995591	3.4032383337933463	7.976542864838758	0.6721602437952675	0.9496021220159145
ID412539	412539	5	0.8338133692741394	43.815981173909606	0.5657097467187987	0.0	38.0	38	0.6848501916607113	1		18676.73717948718	18848.0	15210.0	22929.0	2913571.0	1489.4813044433242	-0.9808221089678643	-1282.5826087963235	-0.07318614652984738	-0.027800319002667065	0.8520174182878553	0.5947443033406592	0.1455965712672383	1.4325776867505942	1.4734691109999114	8.821299206454473	0.23795004648761556	0.6828193832599111
ID444792	444792	5	0.8702206611633301	45.343954773384446	1.3214806306313722	0.0	266.0	266	0.9840218041305336	1		19112.021875	19013.0	14215.0	25418.0	6115847.0	2473.367394055654	-0.9810416494605492	-799.714360205081	-0.01212321865571508	-0.004969496268862624	1.0873273715761593	0.8906358553279468	1.635946322501836	1.2208439229922845	3.042000745290138	8.680203750318356	0.5073519584721765	0.8901251738525728
ID413574	413574	5	0.9154476523399353	41.785070284547906	0.42165289525437577	0.0	45.0	45	0.7990444884006561	1		18117.516431924887	18772.0	13192.0	19828.0	3859031.0	1557.4992794941973	-0.981764560646926	-1252.540925157578	-0.020273474158553056	-0.14968697275416046	1.145500708335973	0.7431067551334212	0.15496612668177745	1.5415022140799997	2.005819241425682	5.818685018309533	0.7444781579262238	0.9976359338061465
ID445317	445317	5	0.8128366470336914	46.52857051456522	1.5043718774072632	0.0	270.0	270	0.7562417234667239	1		19376.2192513369	19441.0	14103.0	24052.0	3623353.0	2423.7825788021523	-0.9806685163578372	-811.0776284689227	-0.010166939908051826	0.003573449289829805	0.8239714546007203	0.7156819179862417	0.5610704637847872	1.151309588649633	1.796681690186988	5.611531761248296	0.7169983483795427	0.9086538461538463
ID448389	448389	5	0.8409894704818726	43.75332228891611	2.533912711979113	0.0	292.0	292	0.876691086192663	1		19681.69047619048	18973.0	15420.0	28568.0	4959786.0	2979.6264892377203	-0.9803223475628587	-658.1519680102277	0.003497425636655597	8.201649893303987E-4	0.9200797183263297	0.8732792417294741	-0.5679577288059731	1.053591651284611	2.414588091574047	5.7769614564294285	0.9091885935053431	0.9806949806949804
ID438146	438146	5	0.9517929553985596	42.11764152304733	0.7594871060241799	0.0	219.0	219	1.0793445359578482	1		18718.870801033598	19117.0	12527.0	24564.0	7244203.0	2146.7137576672044	-0.9811981447347318	-910.1050328854739	0.016530958596877827	-0.15188200838572732	1.2652778183543194	1.1110281857188984	2.5126584185011147	1.1388350310263395	3.659907146677203	7.335679968996646	0.8546714146613895	0.9833971902937421
ID409486	409486	5	0.895335853099823	42.67134451295402	0.5822723927569404	0.0	17.0	17	0.9204681130429075	1		18261.80000000001	18972.0	12499.0	22103.0	5113304.0	2049.5588359991575	-0.9809524223594358	-917.7436311383722	-0.01399859963307022	-0.009753007033560477	1.1837083866041989	0.7331616747154236	-0.004572884587523109	1.61452572798988	2.6617506521288687	7.921875745105065	0.5329926017031937	0.9475465313028766
ID420751	420751	5	0.8121842741966248	45.17251465772073	1.9591808969339657	0.0	95.0	95	1.018028697132011	1		19215.563583815037	19222.0	13827.0	25383.0	6648585.0	2184.7610548890398	-0.9805674148996114	-887.6179079306482	0.003425007329113395	-0.04067120899141341	1.0460107677930657	1.0043836239193806	-0.023390157984445787	1.0414454625526892	3.2558914226933475	10.228394305796215	0.39107932244734783	0.8303030303030283
ID421770	421770	5	0.9162930846214294	44.97123474978272	1.0251380259352734	0.0	102.0	102	1.1293499111606156	1		19028.357142857145	19222.0	13483.0	24280.0	7991910.0	2248.3111818593784	-0.9812348481476783	-885.1069476146768	0.006470175755925101	5.41418885743504E-4	1.1468320865215507	1.1255374774063602	-0.4561115238507968	1.0189195024978295	4.006885356686855	7.698269964249162	0.8496313071929641	0.9557823129251697
ID434059	434059	5	0.8234855532646179	42.041620389393465	2.301647007392578	0.0	189.0	189	0.7750147858153158	1		19577.853535353548	19702.0	14678.0	23578.0	3876415.0	2445.9372766243064	-0.9805510307332054	-807.0926001421675	-0.014097364592075718	0.011902425645045537	0.877251065340463	0.7249305717512351	0.6359455600508138	1.210117354026418	1.8869910873127846	5.642503270032297	0.7447938365584064	0.8941441441441439
ID443275	443275	5	0.9235774278640747	45.09851524996858	2.1100460250710324	0.0	255.0	255	1.149927476121978	1		18875.136986301375	19138.0	12727.0	23724.0	8267310.0	2333.5317689418584	-0.9811102125780409	-840.2279340317839	6.821999053449202E-4	-0.0010726043451934717	1.1763947853044985	1.1453245666297578	0.5791194743898265	1.0271278723778432	4.154232267786848	7.8498848008062705	0.8471768349398898	0.9572836801752466
ID432521	432521	5	0.9504299759864807	43.399994310209905	0.7941243111167067	0.0	178.0	178	1.0967264032169406	1		18881.761904761894	19151.0	12712.0	24839.0	7533823.0	2117.6881573098613	-0.9813561563685516	-938.6457199763719	0.00914770304579165	-0.14018912015006307	1.253940197732171	1.1252967492152153	-0.6193434339243373	1.1143195771308074	3.778735300790095	7.5874309251287455	0.8248345311747315	0.9695121951219512
ID436617	436617	5	0.9352632761001587	42.12380427607964	0.4893836552343702	0.0	208.0	208	0.8775535468893713	1		18336.233201581035	19111.0	13146.0	22277.0	4639067.0	1978.0305032005185	-0.9820077193177827	-1011.8958597256959	-0.015702285306497102	-0.23480883543224587	1.19252676301698	0.9341313173297193	0.23013737776908183	1.276615761503321	2.4193412177385643	6.624915049069284	0.6927018716368055	0.9549718574108815
ID417686	417686	5	0.9169813990592957	44.78863783954955	2.501315012293448	0.0	73.0	73	1.1340290962658754	1		18844.820754716955	19039.0	12157.0	24196.0	7990204.0	2298.020788039843	-0.981091102635938	-850.9639972001229	0.004469715704981459	0.007857093221788373	1.1698811074922228	1.1289787311501378	-0.28469643980559556	1.0362295366719763	4.040157239838461	7.6255483803432735	0.8731039846807218	0.9714285714285713
ID442263	442263	5	0.8046243786811829	45.58797046055979	1.7159196316877747	0.0	248.0	248	0.741085041398932	1		19633.664835164825	19585.0	14693.0	24474.0	3573327.0	2324.9361121798443	-0.9800363392434988	-829.1294543299928	-0.004760835553624436	-0.003444498089247994	0.7956748970006933	0.7130253958237085	0.8944658929663841	1.1159138253154441	1.7253847977192491	5.271452464475162	0.7802526313776408	0.9331619537275058
ID426900	426900	5	0.9315596222877502	42.80089850153724	2.2297924079810336	0.0	138.0	138	1.1604053917124684	1		18939.119101123593	19161.0	13253.0	23788.0	8427908.0	2257.2446333709763	-0.9810785484949489	-870.0825777021855	0.005900528455202221	-0.004051992327278248	1.220909437216846	1.1365250039189703	0.5144068000759733	1.0742477578644563	4.230282286419093	7.776102502415513	0.8791343702919394	0.9663409337676437
ID429968	429968	5	0.9166590571403503	42.99884217349965	2.5906419743640754	0.0	160.0	160	1.1426681770345117	1		19132.7023255814	19380.0	13048.0	23828.0	8227062.0	2224.2767777213935	-0.9810585049711072	-891.0419179774732	0.003995449311578611	-7.066782779259577E-4	1.1661685615875599	1.1458968102108826	0.43921173379640877	1.0176907302612586	4.1019478799771685	7.565936673354899	0.9004810918108956	0.9718468468468472
ID414631	414631	5	0.8302093148231506	41.833804507356945	1.4739353657422618	0.0	52.0	52	0.7827845518531358	1		19825.166666666653	19315.0	15839.0	26004.0	4044334.0	2493.8113019079465	-0.9799791484189662	-778.2471569505365	-0.002401379011166665	0.007047640006465844	0.8354621973960846	0.7553005589906951	0.2954285313808293	1.1061321052277642	1.9250160966289143	5.17466038455369	0.9034009130409852	0.9712230215827342
ID419236	419236	5	0.8943074941635132	45.30070407874802	0.8932721682493643	0.0	84.0	84	1.0638135890447582	1		18906.78609625667	19068.0	13778.0	24508.0	7071138.0	2099.618847631388	-0.9812980650630918	-944.9778840484803	-3.495792204765093E-4	0.013787963766952384	1.1474010809443516	1.0239214587049126	-0.02164679431334543	1.1205948182740695	3.555338371057855	7.729141900833056	0.7478736685743277	0.9480354879594424
ID423330	423330	5	0.8573065996170044	43.33316264886596	1.0470202846980137	0.0	113.0	113	1.1212830228167903	1		18831.0264423077	18985.0	13854.0	23942.0	7833707.0	2082.9641383635862	-0.9812810467561118	-947.8378492568676	0.004941648479120376	0.001580140634242537	1.162281615989045	1.1162721150523027	0.5030723788770957	1.0412171013826557	3.949847842712661	7.410172701062309	0.9039274405072657	0.9730679156908663
ID434594	434594	5	0.9117679595947266	42.13919900263155	1.826201914530991	0.0	193.0	193	1.1192572162429095	1		19054.35903614458	19262.0	12674.0	24353.0	7907559.0	2265.7048553495724	-0.9809525647413314	-866.2285738336722	0.002925253914901982	-0.0010549963860645131	1.1344997818651714	1.124037109125922	0.3713378301437657	1.0093081203941616	3.935588464219119	7.2872149927188	0.9313145280120243	0.9857142857142857
ID425888	425888	5	0.8213859796524048	42.73542005809788	1.518224743504652	0.0	131.0	131	0.8269589505512318	1		20016.968888888903	19241.0	16408.0	27680.0	4503818.0	2581.909708832494	-0.9796572081586055	-746.7080654895838	0.0010316391653416225	0.0021653197644362736	0.8827849637076813	0.7892549975748349	0.5737761730058912	1.1185041164392224	2.1484130263611614	5.593081782254736	0.8630288257297657	0.9576271186440682
ID416673	416673	5	0.8899403214454651	42.164466970702854	1.4464006401470453	0.0	66.0	66	1.1433300179107606	1		18981.583333333325	19220.0	13267.0	25051.0	8200044.0	2325.315792240419	-0.9811762605195179	-850.9844392501255	-0.011296293709991186	-0.003962127073748178	1.1744467552943827	1.141897968104135	0.7977572483052943	1.0285041116626976	4.10670100614169	7.558448301471226	0.9033117403479473	0.9773755656108598
ID407982	407982	5	0.9606010317802429	42.62389206353197	0.45852374037968374	0.0	7.0	7	0.8477377825784403	1		18152.831223628702	18912.0	12303.0	22158.0	4302221.0	2106.043140270867	-0.9814600551469435	-912.5807282924278	-0.00950339753335229	-0.03815713787536742	1.220542167361082	0.673204909883297	0.1017996870880546	1.8130321829837341	2.2577349281450227	6.456354754506829	0.6806252318893913	0.9500000000000004
ID424876	424876	5	0.7951734066009521	43.08797704136245	1.0170352485537566	0.0	124.0	124	0.7410850413989326	1		19701.785714285717	19685.0	14499.0	24050.0	3585725.0	2278.3575486682935	-0.9801821760762937	-855.3907354081127	0.0033687126555501526	-0.013628557964063584	0.8443119216938618	0.6766301764260038	0.9841793147341311	1.2478188988755452	1.7253847977192514	6.021569106144268	0.5979659869134724	0.9097744360902255
ID428460	428460	5	0.9356133937835693	43.77129324077136	1.035265278335152	0.0	149.0	149	1.1393532057993057	1		19048.397674418604	19262.0	12616.0	25394.0	8190811.0	2329.5508480908366	-0.9813069057546561	-858.499230201458	-0.008088655655846657	-0.007136164165255136	1.1682429385066986	1.1407966664737899	2.9314178006622718	1.0240588641600308	4.078182249154596	7.727203847760631	0.8582854601199917	0.9608062709966405
ID435116	435116	5	0.8794965147972107	41.8925965266688	2.1357328263066915	0.0	197.0	197	1.1597532953464393	1		19034.986425339368	19252.0	13137.0	23877.0	8413464.0	2136.469862585992	-0.9813175978825972	-935.9715923536565	8.931661112981629E-4	0.006522565099729407	1.2179812223782853	1.1281881790285666	0.3991775434777114	1.0795904841221042	4.225529160254584	7.758395803666751	0.8821594755674413	0.9726477024070023
ID443821	443821	5	0.9023949503898621	44.460331170221345	0.6370796994231103	0.0	259.0	259	0.824210048926523	1		19523.53125	18892.0	15212.0	27609.0	4373271.0	3209.0113908558155	-0.9809117487645946	-625.2891641704562	0.009424907647420187	0.006495096767275728	0.9662661458598024	0.7319510123519513	0.19071096928431155	1.3201240650722443	2.134153647867613	5.609775267467939	0.8522060644443223	0.9718614718614721
ID447405	447405	5	0.8529086709022522	44.89710538952007	2.0783860161916885	0.0	285.0	285	0.8278732227492555	1		19549.189427312773	19084.0	14681.0	26808.0	4437666.0	2872.1109954445024	-0.98037784305139	-680.149327899352	6.536956748574544E-4	1.430198716872832E-4	0.8798185915089399	0.7866529406031363	1.0620171504511111	1.1184329786327023	2.153166152525676	5.6719263648868345	0.8410585693467797	0.9577167019027486
ID437163	437163	5	0.8985433578491211	42.26268431730623	0.663196737292555	0.0	212.0	212	0.9747529463525519	1		18535.66242038218	19081.0	12703.0	23980.0	5820198.0	2082.293039178534	-0.9814184687739951	-940.3055220770185	0.008397838298404186	0.0016337661617505407	1.209084899654375	0.7797027040862008	3.1018949296769067	1.5506998928154332	2.9849632313159526	8.037301397608147	0.5806685983088958	0.9289940828402368
ID440744	440744	5	0.9602184891700745	43.140113043284686	0.33910205303425434	0.0	237.0	237	0.7256118334609719	1		18550.808139534878	19063.0	13315.0	19969.0	3190739.0	1479.3681412945257	-0.9816756739054261	-1343.5585133239017	0.009729348032907485	-0.20771145910530592	1.1209496218800292	0.7479782814510363	0.02280669327857406	1.4986392649067954	1.654087905251511	5.772651757057999	0.6237603032020566	0.9775280898876405
ID445878	445878	5	0.9028642773628235	45.960764899550355	3.7297918963760655	0.0	274.0	274	1.1778755381717383	1		18855.381263616553	19113.0	12970.0	23958.0	8654620.0	2242.4392366052025	-0.9810745433623957	-871.7666889275923	0.0018655503145190108	-0.0038297421467297305	1.2309792926295597	1.1537115783207987	0.7942452661206595	1.066973163623115	4.358616692861022	7.793839434635519	0.9016866360729104	0.969344608879493
ID438706	438706	5	0.9282483458518982	42.27274018417749	2.235096871261867	0.0	223.0	223	1.1453132457983508	1		19010.33101851853	19259.0	12176.0	24580.0	8212463.0	2421.4001249992784	-0.9811258162789668	-816.2245244706784	0.00970672023664027	0.0012557870728874653	1.2206532815697722	1.0989439121926687	0.4294451614442678	1.1107512112554159	4.120960384635239	7.832824307898121	0.844056527796283	0.9633333333333335
ID439728	439728	5	0.822952389717102	44.407231630362105	1.3399287355698404	0.0	230.0	230	0.7971487692686849	1		19896.066666666677	19361.0	16043.0	26476.0	4178174.0	2550.1006576124287	-0.9797389557668169	-754.550744128377	-0.00148231571224581	0.004294096057379592	0.8951474688941945	0.7303173523183641	0.7763835620417148	1.2256965633537031	1.9963129890966544	5.257837398359493	0.9074531117298325	0.9790209790209793
ID415665	415665	5	0.8812705874443054	41.489081169369	1.3280007347624692	0.0	59.0	59	1.149927476121977	1		19013.73287671233	19215.0	13099.0	24847.0	8328015.0	2187.4590097481932	-0.9811106399668037	-902.9385630978529	0.026810528831674174	0.01610866166645254	1.2369515812992427	1.1061481244647764	0.29499450728650856	1.1182513028241647	4.154232267786842	7.510363484671826	0.925504907651034	0.9831271091113614
ID431550	431550	5	0.9630772471427917	43.796172720403206	0.861250105503135	0.0	171.0	171	1.132026099536697	1		18924.1990521327	19245.0	12775.0	25345.0	7986012.0	2395.7108929030637	-0.9810547191289156	-818.0979012900045	-0.007891038187442372	-0.08690335867043726	1.2009579815543348	1.1775404595004004	2.569667260083079	1.019886808869285	4.025897861344921	7.834142761139505	0.8243082636997808	0.9848837209302328
ID409023	409023	5	0.9511294960975647	42.52110633243105	0.9630225898803777	0.0	14.0	14	1.160405391712469	1		18965.20898876404	19148.0	11670.0	24262.0	8439518.0	2418.5867828227997	-0.9811336039268465	-815.5773502311515	0.017913497110939907	-0.008306409510444422	1.2562772629239494	1.1054005328614476	0.024608372627929077	1.136490553041386	4.230282286419097	7.9116263568136675	0.8492737007356138	0.9642470205850485
ID411071	411071	5	0.9299467206001282	43.34190409831057	1.0717691624335899	0.0	28.0	28	1.1453132457983495	1		18852.20000000001	19043.0	12629.0	23197.0	8200707.0	2179.8567352409004	-0.9812320752140864	-904.3146454471707	-0.0035269209934993087	-0.0011929699430150212	1.1784325234177258	1.141763783531199	0.14859826334009926	1.0321158723156547	4.120960384635231	7.495577243474111	0.9217181417741409	0.9763513513513505
ID433084	433084	5	0.8471559286117554	43.93341418286374	1.356626441696938	0.0	182.0	182	1.0891125589122004	1		19078.4744897959	19200.0	13452.0	25096.0	7478762.0	2223.6041972316093	-0.9811928598841769	-895.2571027350538	0.027241528137852848	0.002004622112047319	1.1409651468102189	1.089940038537515	-0.5062020292367582	1.0468146012336326	3.7264509129804226	7.372274654349235	0.8615931863823176	0.9549330085261879
ID412088	412088	5	0.93467116355896	43.4679210191026	1.0543160568083274	0.0	35.0	35	1.1386890534806726	1		18902.379953379954	19099.0	12750.0	23739.0	8109121.0	2285.923091663204	-0.9813266525707026	-869.1130803829894	-0.008816790122982924	0.006615375549233251	1.1617981435170794	1.1297253405905199	2.7327316027816613	1.0283899119318636	4.0734291229900785	7.5472169650401835	0.8986619584386875	0.9771949828962373
ID448964	448964	5	0.7979567646980286	42.94034616928315	2.5696594056923674	0.0	296.0	296	0.8056443779873209	1		19949.66197183099	19483.0	15838.0	26306.0	4249278.0	2433.279344080752	-0.9798022151674837	-795.4414960948761	0.0032792941108305148	-0.002138205156409466	0.8669358457332359	0.777720994481019	0.14098221423785517	1.1147131836292408	2.0390911245772974	5.442891325589893	0.8649423701976072	0.9533333333333336
ID427458	427458	5	0.9340404868125916	43.24974873484852	1.4773152167706403	0.0	142.0	142	1.1259957311625421	1		19055.606205250602	19275.0	12262.0	25371.0	7984299.0	2476.028017144373	-0.9810735668396066	-797.8660938204897	-5.44004077963241E-4	0.0024364806850142614	1.1493251382732919	1.1173948251611003	0.33842605346635646	1.0285756765587204	3.983119725864271	7.591329255851613	0.8685554867998343	0.9801169590643278
ID435662	435662	5	0.8059365153312683	42.047158577568176	0.7619276634296007	0.0	201.0	201	0.696894843251547	1		20344.637499999997	20410.0	16152.0	24574.0	3255142.0	1850.4322917927673	-0.9801957929919439	-1088.3338321446165	-0.03158033771066133	0.014925510807277996	0.8207114279380345	0.6077131421709862	0.8553645724958989	1.3504914917688569	1.5257534988095816	6.774503373930477	0.41777198317372727	0.7697841726618698
ID442830	442830	5	0.9303158521652222	44.87844299760934	2.2135691963958752	0.0	252.0	252	1.1380245135621048	1		18904.985981308408	19196.0	12883.0	23679.0	8091334.0	2327.7350893460866	-0.9810842131749721	-842.4704531341096	2.773893360574355E-4	-0.0033314876672138195	1.174946608070295	1.137785369211237	0.40417791381732554	1.032661027171425	4.068675996825561	7.459887269972452	0.9187523045715297	0.9794050343249429
ID419788	419788	5	0.9127570390701294	45.548129871831605	1.984690220474488	0.0	88.0	88	1.155832991299461	1		18947.96371882086	19203.0	12973.0	24182.0	8356052.0	2154.7633340934253	-0.9812394963113571	-919.8637188960572	-0.004595942377310574	0.0015682996445151578	1.1889618900704135	1.1436865143255335	0.6584372422901982	1.0395872253259717	4.197010403267488	7.567231821251576	0.9210343600718507	0.9778516057585822
ID429004	429004	5	0.8341766595840454	43.60625188872711	2.0961155882658664	0.0	153.0	153	1.0466079223250824	1		19183.13498622589	19327.0	14177.0	25494.0	6963478.0	2367.9355745128073	-0.9808955601033419	-831.894313208206	0.0034521205818742943	-0.02034737575051644	1.129493615810484	1.0040045676396159	1.0131680554464548	1.1249885231756356	3.441263343109468	8.676528757858405	0.5744281986160037	0.8993788819875765
ID414154	414154	5	0.824127733707428	42.765742251790556	0.6235357906688511	0.0	49.0	49	0.7632118406124414	1		19837.305699481873	19728.0	15977.0	25022.0	3828600.0	2477.9421979274316	-0.9804054878958056	-801.1111743019529	-0.002369904920519288	0.0022192762519094825	0.8822705453559118	0.6828299562102933	0.01719205411595537	1.2920794369545734	1.8299535733385996	5.273698756278097	0.8268358504953223	0.9506172839506176
ID410059	410059	5	0.8013439774513245	44.00356733733949	0.8048065145179975	0.0	21.0	21	0.8269589505512315	1		19537.070796460193	19367.0	14706.0	25014.0	4415378.0	2504.846907601568	-0.9806940038707829	-792.4092992082445	0.003123753461306805	4.658270681162239E-4	0.8469419188555961	0.8314466423445296	1.3536624956806422	1.0186365254508367	2.14841302636116	5.552661082802831	0.875639427549912	0.9556025369978857
ID406984	406984	5	0.9433956146240234	41.6494716374933	0.6105650354241388	0.0	0.0	0	0.9801704319974603	1		18313.210691823897	18892.0	12445.0	24441.0	5823601.0	2257.404734485963	-0.9816617143952324	-868.5367060346581	0.01974294771647997	0.007409752684151869	1.3253646306371045	0.7878950951388544	0.07715744880351441	1.6821587528775381	3.0182351144675557	7.288822142523988	0.7139178250395384	0.9844961240310074
ID413128	413128	5	0.8435156941413879	42.33411917060386	0.6545450993388631	0.0	42.0	42	0.8886893716523747	1		18743.157088122603	19071.0	14005.0	23246.0	4891964.0	1615.7471700535648	-0.9810079753714648	-1198.3967155933806	-0.00864928888269017	-0.06640094287951288	0.952976451699818	0.8138827148291264	-0.05009355034254781	1.1709014509540163	2.4811318578772754	10.144026576786542	0.3029974352741761	0.8515497553017951
ID423880	423880	5	0.925604522228241	43.27136615255127	2.343318548433432	0.0	117.0	117	1.1386890534806724	1		18870.7570093458	19195.0	12401.0	23779.0	8076684.0	2319.0326905790203	-0.9810226363022662	-841.3091164530205	0.021195196251400306	0.013219693823555211	1.205220959535756	1.1191746483059117	0.2853326578796316	1.0768837208384696	4.073429122990077	7.640630297989461	0.8768224391897742	0.9749715585893062
ID430536	430536	5	0.8038263916969299	44.36354266857656	1.410414753501712	0.0	164.0	164	1.0994820015384257	1		19092.365914786977	19290.0	13862.0	24269.0	7617854.0	2098.20716517245	-0.9811196249787395	-945.6985551758149	0.006507377381564352	0.004241131805058217	1.1247124755154028	1.0753157509490034	-0.7057328023804093	1.045936948773237	3.7977478054481537	8.354988006623458	0.6836665378981215	0.9366940211019933
ID422345	422345	5	0.9349938631057739	44.142915784865686	0.7939607890840971	0.0	106.0	106	1.0967264032169397	1		18734.389447236175	19056.0	12967.0	24041.0	7456287.0	2096.969376465222	-0.9815259890640404	-949.3318650624758	0.020531388630653253	-0.07264343079720804	1.246788597512013	1.0982091023408918	2.8576166420417817	1.1352925365983728	3.7787353007900886	7.703304225412277	0.8002067958645037	0.9766584766584766
ID418261	418261	5	0.9188142418861389	44.90894428853112	1.993172440959963	0.0	77.0	77	1.1499274761219773	1		18864.565217391297	19078.0	12342.0	24708.0	8243815.0	2325.6897356075538	-0.9810356620659703	-839.2128575522589	-0.0017429867786736511	7.370608496697556E-4	1.1727972604085513	1.1483609000124781	-0.38718230934846043	1.0212793385736205	4.154232267786844	7.6860641065685344	0.8836751330001645	0.9668141592920352
ID421330	421330	5	0.8333801031112671	45.06555833743215	0.6464754313059173	0.0	99.0	99	0.7328733193381393	1		20222.14689265536	19990.0	16107.0	24662.0	3579320.0	2193.2860830124996	-0.9802836793826815	-916.828011920128	-0.006410977615732249	0.006543941438196516	0.8058210290287082	0.6454514836215955	0.6840953615459082	1.248461037702303	1.6873597884031202	6.546427112328841	0.49477629659027694	0.8452380952380943
ID441299	441299	5	0.8572912812232971	41.90768279866571	1.6231442343681626	0.0	241.0	241	1.0918873724766933	1		18964.002531645576	19079.0	13916.0	24635.0	7490781.0	2189.9829293759435	-0.9810576427155019	-896.9738298435284	0.0017110948150207788	0.0017363864979217888	1.1299498611995524	1.0634243974917514	-0.024811110084213342	1.0625577745486294	3.7454634176384833	7.783008145968969	0.7769989888900914	0.9471153846153851
ID444371	444371	5	0.8444520831108093	45.552634349042236	1.2209140942855983	0.0	263.0	263	1.09741595147948	1		18939.491271820432	19090.0	13353.0	25053.0	7594736.0	2256.0419279234657	-0.9811440293434747	-873.645028853349	-0.006078398354998355	0.020019658832613387	1.1407171496794353	1.0892341049063372	2.4848164744193384	1.0472653624608321	3.783488426954613	7.806716793126216	0.7801272078356665	0.9353701527614576
ID446416	446416	5	0.8432448506355286	45.709919983026545	2.2004283517442387	0.0	278.0	278	0.814051329596958	1		19432.42922374429	19244.0	14395.0	25590.0	4255702.0	2757.9996487723297	-0.9804851802742502	-708.0099708358763	7.296996781776207E-4	-0.006890167007043927	0.8407681175526037	0.8060712527407203	0.8274955337464679	1.0430444141183681	2.0818692600579394	5.694021118958114	0.8069101333476257	0.9439655172413796
ID433630	433630	5	0.8723757863044739	43.0515385250449	1.5008437799124716	0.0	186.0	186	1.108390383996865	1		19046.16707616709	19263.0	13057.0	24225.0	7751790.0	2139.4281984567224	-0.9810903883798792	-923.7751634254264	3.8808007515659434E-4	0.006981313003108246	1.1522114905858123	1.0844477582472873	0.3019289343375885	1.062486857318094	3.8595384455868595	7.346974836942423	0.898520790627282	0.9783132530120482
ID426460	426460	5	0.7967027425765991	42.92101640432161	2.2503665177081293	0.0	135.0	135	0.6892544183474566	1		19928.337579617833	20019.0	15465.0	23990.0	3128749.0	2271.893688133598	-0.9799447097235185	-857.2069480268024	-0.021600574744542893	0.009006178523068266	0.7605738148404284	0.6329917947721584	0.7367684400300795	1.2015539871479572	1.492481615657977	6.748079765559934	0.4118683682949484	0.8198433420365543
ID437731	437731	5	0.919694721698761	41.95499710090206	0.5891278856729898	0.0	216.0	216	0.9700853076571746	1		18385.12903225807	19039.0	12849.0	23667.0	5699390.0	2057.652085818723	-0.9818049060239632	-964.2632783208996	0.04168637656168135	-0.3475148519388281	1.259675014525678	1.1751336377682928	-0.4960793708129063	1.0719419256161695	2.956444474328856	6.906722171389246	0.7788173499087657	0.9841772151898732
ID440302	440302	5	0.8931785225868225	43.66105679252278	0.5840027791215674	0.0	234.0	234	0.9155237543822154	1		18554.450909090923	18805.0	14782.0	24539.0	5102474.0	2044.9176023298623	-0.981153869103764	-944.7506656172613	0.011653194299366487	-0.10436225793005707	1.1268170070390608	0.8791059078649449	0.1402647977327216	1.2817761739034648	2.633231895141779	7.317270704799821	0.6180174339666616	0.9470085470085464
ID416236	416236	5	0.9147104024887085	42.153480531864545	1.4408396442265232	0.0	63.0	63	1.1558329912994614	1		18994.615384615376	19193.0	13374.0	25278.0	8395620.0	2299.1161244653094	-0.9811601092292842	-860.5202502193004	-0.0037417361629162177	0.001309796899021513	1.2018300959749442	1.1437122587599111	0.6296338630011928	1.0508150863732528	4.197010403267491	7.687104174112496	0.8925331934630678	0.9682017543859648
ID417260	417260	5	0.9120649695396423	43.60970392374902	1.7175061205599844	0.0	70.0	70	1.1313576459209636	1		18909.406619385332	19118.0	12353.0	24467.0	7998679.0	2286.87138777446	-0.9810741077313443	-857.2581172414265	-0.010135085867333889	0.018873167199098727	1.1698150764443849	1.1254708498582213	-0.29759108752851343	1.0394005998393914	4.021144735180407	7.408346861492809	0.9206974774146561	0.9848661233993018
ID420331	420331	5	0.9147065877914429	44.334416418039964	2.0736033679999553	0.0	92.0	92	1.1346959761213762	1		19041.995294117645	19262.0	12761.0	25088.0	8092848.0	2257.93751584261	-0.9811674174958978	-878.7468246942055	0.007488049633386579	0.0011581241610828085	1.1880137281367025	1.1043849336500624	-0.036878093415817284	1.0757243167110597	4.044910366002976	7.518275781016147	0.8992537588432213	0.9770378874856486
ID432107	432107	5	0.9376058578491211	44.716538061397664	1.1182887759753786	0.0	175.0	175	1.1453132457983495	1		19035.736111111117	19209.0	12936.0	25012.0	8223438.0	2355.0493238299878	-0.9811808883882615	-842.8487097304142	0.004388938957032084	0.0029360395003844033	1.1944637301132395	1.1291950000483655	-0.37458164837126473	1.057801115008549	4.12096038463523	7.536381898603811	0.9117641417294862	0.981879954699887
ID429545	429545	5	0.820807695388794	43.415667987546115	2.919263887745133	0.0	157.0	157	1.1090726803889652	1		19126.819753086427	19289.0	13964.0	24862.0	7746362.0	2091.6862068024593	-0.9809895965672406	-943.7333369585947	-0.0038151208485573563	0.012913181464577633	1.1435858571740782	1.1060212715457778	-1.4894147852089874	1.0339637099165373	3.8642915717513815	7.691719778968894	0.8207914882026562	0.9632701421800943
ID447977	447977	5	0.8504996299743652	43.91213286268022	1.6518683038991275	0.0	289.0	289	0.8278732227492552	1		19515.47577092511	19112.0	14784.0	26268.0	4430013.0	2818.161118748272	-0.980224076014117	-686.4863427356786	-0.004779508672348634	0.007264590453811849	0.8535324040560195	0.8295280473628907	0.30803241944364007	1.0289373659750745	2.1531661525256744	5.557264998789567	0.8761232284849372	0.9700214132762309
ID439282	439282	5	0.9021338224411011	42.76717835906929	1.3042860744776288	0.0	227.0	227	1.1610571218350163	1		18961.740406320532	19202.0	12824.0	24191.0	8400051.0	2178.993352386309	-0.98124112939895	-910.3771382126198	-0.0035052385351332146	2.560074538047232E-4	1.1874387233320767	1.1468120069556527	0.28451321791321155	1.0354257856824087	4.235035412583611	7.740607436088999	0.8882123849459267	0.9674267100977204
ID407539	407539	5	0.9672195911407471	42.73337883034443	0.43217701923382007	0.0	4.0	4	0.8205305214053185	1		18204.808035714286	18999.0	12334.0	21857.0	4077877.0	1983.3034189890616	-0.9815175105171272	-974.9099954082959	-0.030956628738587712	-0.17125761560703184	1.1610126595375616	0.8006121689003354	0.13576545833937376	1.4501561488032926	2.115141143209547	6.082910534357491	0.7183338945273053	0.9845132743362836
ID415219	415219	5	0.9102731347084045	41.95635502549828	1.3814356715089793	0.0	56.0	56	1.1512424307838687	1		19040.414578587694	19158.0	12971.0	25015.0	8358742.0	2235.968442970629	-0.9811514938854143	-886.5431136250006	0.010202477090127164	0.005951728324897225	1.2301725783002706	1.1211555129198008	0.01241387715301534	1.0972363460057017	4.163738520115879	7.8225304378186395	0.8550643285221311	0.9615806805708013
ID436209	436209	5	0.9236336350440979	41.98780229478286	0.49059681844781555	0.0	205.0	205	0.8775535468893715	1		18302.4453125	19068.0	12886.0	22354.0	4685426.0	1998.4897486424395	-0.9820172312720983	-1000.2296816913025	-0.029037843633233668	-0.22163426624133803	1.2134071038616332	0.9053127195484322	0.24215972249762707	1.3403181880255453	2.419341217738565	6.848033911805983	0.6482987494312179	0.9640151515151517
ID418815	418815	5	0.9157973527908325	45.03049388832891	1.9728258230665245	0.0	81.0	81	1.1406803503444962	1		18882.464037122965	19088.0	12689.0	24850.0	8138342.0	2252.4488436968118	-0.9809768626726577	-864.5902759738137	-0.0045350649583404505	0.008677757905900207	1.1670334092723145	1.151184583712086	0.6549627657869164	1.0137674060133108	4.087688501483626	7.636865862936895	0.8807594920394562	0.965207631874298
ID441850	441850	5	0.8917925357818604	44.114968141210866	0.4187568263654617	0.0	245.0	245	0.7471846096353446	1		18433.043243243246	18860.0	14307.0	19769.0	3410113.0	1288.3534774674486	-0.9813928901054499	-1509.231942256968	-0.01504188022233411	-0.03129940555077412	1.1633160058070893	0.5216777834344745	0.05021873734534398	2.229951212697575	1.7539035547063442	6.496474441708137	0.5222279404689381	0.9111111111111106
ID422905	422905	5	0.9021141529083252	44.137411713962734	0.7473515540734179	0.0	110.0	110	0.9097213724536731	1		18601.25090909092	19037.0	13487.0	23312.0	5115344.0	1932.6138947063218	-0.9810941498963678	-998.9448789302126	-0.03294648126215022	-0.024289176946690503	1.0679246673346967	0.761476061140417	-0.09101758470930793	1.4024402365785866	2.5999600119901594	9.834488168005029	0.33781039402637386	0.835114503816793
ID424441	424441	5	0.9112254977226257	43.34926112423795	2.2025177116688894	0.0	121.0	121	1.1406803503444958	1		18906.582750582736	19193.0	12543.0	23633.0	8110924.0	2280.5847946092017	-0.9811164857601667	-861.4589041112907	6.62941245565256E-4	0.00279249168945593	1.1944543855263285	1.1112761289425823	0.5465954500539673	1.0748493146009472	4.087688501483622	7.491991921242575	0.9151516279522763	0.9728506787330309
ID409094	409094	6	0.8937477469444275	40.573300424772775	36.092969963909006	0.0	14.0	14	1.0157969910562694	1		17959.07941176471	18217.0	12011.0	23601.0	6106087.0	2322.822883910298	-0.9809731838535032	-797.2398236704863	-0.011170124132768388	0.019380448545272346	1.0503711195926195	1.043348969616115	0.9583239648011186	1.0067303943177213	3.241632044199811	6.705457980923346	0.9059759937250831	0.9770773638968474
ID431618	431618	6	0.8887278437614441	43.0939966583248	32.381726380554525	0.0	171.0	171	1.0473304684396754	1		18262.88674033149	18473.0	12202.0	24060.0	6611165.0	2354.1036030388113	-0.9808051439621392	-792.8147566597889	-0.003089712720466225	-0.0069700964099153094	1.1086791284797437	1.0145597000933575	0.33827509337760764	1.092768743305816	3.446016469273984	7.1100523904983	0.8566069842325433	0.9564643799472293
ID427523	427523	6	0.904608428478241	42.58348933249967	33.90396824163402	0.0	142.0	142	1.0466079223250822	1		18098.651933701673	18357.0	12147.0	24065.0	6551712.0	2305.6086944495737	-0.9809022948867412	-806.3715370939276	-0.007634382133510055	0.005795410144646151	1.1031737773525887	1.0425949062012274	0.6226900106213287	1.0581039393066718	3.4412633431094655	6.838004438645137	0.9248451334124577	0.9863760217983653
ID435726	435726	6	0.9010626077651978	44.33909364632215	33.72559862231988	0.0	201.0	201	1.0415360645385807	1		18156.78212290504	18467.0	12992.0	22743.0	6500128.0	2132.4001252422804	-0.9810970348777677	-883.8574127598635	0.007362585949294213	-0.002309119718668621	1.0990950557212542	1.0268795291090242	-1.0606902271521645	1.0703252178713583	3.4079914599578527	6.725576862023546	0.946780449063308	0.9889655172413793
ID423951	423951	6	0.8911445736885071	41.69036250393876	35.10955088697881	0.0	117.0	117	1.0313175238772467	1		17941.946175637393	18194.0	12424.0	22504.0	6333507.0	2158.9876454821847	-0.9810190880708783	-859.0328495512618	-0.002352855859968644	0.010039884253471527	1.0883544093039614	1.0049489130108011	0.8908889202063321	1.0829947624335248	3.3414476936546302	6.831438433199467	0.8997465990971381	0.9709944751381216
ID429071	429071	6	0.8881449699401855	42.48058785969845	34.08986189958523	0.0	153.0	153	1.0566786085427506	1		18202.226775956286	18502.0	11413.0	24420.0	6662015.0	2397.1750532873066	-0.9809856256554135	-783.4934514364181	0.003466864377267037	0.003251540808259792	1.0861305145929379	1.054162054084717	0.9195454345856283	1.0303259450331645	3.5078071094126857	7.13692736247881	0.8654122027170882	0.9672346002621235
ID441357	441357	6	0.9289587736129761	46.97031087197357	33.06866874907486	0.0	241.0	241	1.0737229116091862	1		18228.905263157903	18475.0	11539.0	24282.0	6926984.0	2517.2167644091282	-0.9810193639081649	-748.5775272892604	-0.007302596099965731	5.339434774576679E-4	1.0920110532737415	1.0757520659862299	1.5572508431252516	1.015114065593363	3.621882137361075	7.368589057801967	0.8382537478290586	0.9633375474083431
ID449034	449034	6	0.9159308671951294	46.35061931431567	32.03124418356852	0.0	296.0	296	1.0793445359578473	1		18297.318652849746	18503.0	11678.0	23816.0	7062765.0	2399.9140795257053	-0.9809784274982922	-786.3842263167915	-9.061337413678164E-4	0.005001734118668101	1.1165171720243918	1.0653300106508634	0.28453295118361044	1.0480481736755503	3.659907146677197	7.346974836942423	0.8520455773189749	0.9637046307884861
ID410120	410120	6	0.8807214498519897	40.81769676153091	35.94694332395469	0.0	21.0	21	1.032050774964459	1		17977.24571428571	18249.0	12082.0	24281.0	6292036.0	2418.5871108570655	-0.9810304526267496	-768.8063049103105	-0.007838930750320225	-0.0016863024374612267	1.076107433616267	1.0158372176719053	0.6653925827035045	1.059330584562051	3.3462008198191495	7.168448253696229	0.8182981251451079	0.9670329670329666
ID411144	411144	6	0.8933796882629395	40.2987106888041	36.12126179948553	0.0	28.0	28	1.0128137335389915	1		17913.81710914453	18164.0	12131.0	23477.0	6072784.0	2247.5059843933514	-0.9809332656186781	-820.1256992761286	1.4201207760351667E-4	0.006784236937526049	1.0704962400448204	0.9937111126618674	0.7174727851566716	1.0772710764774156	3.2226195395417396	6.837304009208969	0.8662617112582762	0.9658119658119653
ID407049	407049	6	0.8675330281257629	40.23978136794001	35.51151095980036	0.0	0.0	0	0.9863254088533063	1		17846.596875000014	18145.0	12117.0	23349.0	5710911.0	2264.994313068958	-0.9810580631432672	-816.1850216126671	0.013088899081994058	0.0059352248779534975	1.0459131202464387	0.9559494412142214	0.5674243072213754	1.0941092438089066	3.0562601237836824	6.815629480246246	0.8267767088354495	0.9483775811209442
ID422409	422409	6	0.8882941007614136	41.09195221686284	35.93649031771314	0.0	106.0	106	1.0364393877093852	1		18038.668539325845	18326.0	11722.0	24739.0	6421766.0	2448.4432046596576	-0.9810721063426352	-763.7356804750758	7.927570624794676E-4	-0.0047503963446345766	1.0535112409774205	1.0408793727102195	1.042945555271932	1.0121357657749626	3.3747195768062426	6.927735803395101	0.8836187458488225	0.9633649932157398
ID442903	442903	6	0.9167501330375671	46.18946399154143	32.20200394474452	0.0	252.0	252	1.0863306576666714	1		18268.435567010307	18474.0	11539.0	24447.0	7088153.0	2534.209957156031	-0.981066534539188	-747.062798442939	0.010079703910711911	0.009052481055136915	1.1525557110510884	1.050884817556796	0.6466366322899454	1.0967478945320261	3.707438408322354	7.356584243951877	0.8608577299905054	0.9653465346534654
ID414229	414229	6	0.8900216817855835	40.71800828224741	36.05447183980736	0.0	49.0	49	1.01654143746697	1		17919.49411764708	18154.0	11921.0	23248.0	6092628.0	2284.2637853941537	-0.9810918989336441	-814.0878269844621	0.0017834883023478802	-0.0036900140072311	1.061792501460257	0.9998713564005837	0.7666344726710378	1.0619291118435294	3.2463851703643223	6.5665104342410086	0.9461078206742138	0.9884225759768442
ID418325	418325	6	0.9002994298934937	40.64878322806329	36.608178919529955	0.0	77.0	77	1.0349785844637165	1		17901.096045197744	18168.0	11125.0	24514.0	6336988.0	2442.9395430803834	-0.9810096802456829	-757.0732729931443	8.462263467172386E-5	-0.007346346522630943	1.087841858229035	1.00532668991525	0.586954865298993	1.082077964448294	3.365213324477215	7.058589837310474	0.8487632572917188	0.9528936742934042
ID444437	444437	6	0.909773588180542	46.55178167661954	31.388968130863052	0.0	263.0	263	1.0793445359578466	1		18310.27390180877	18527.0	12370.0	24365.0	7086076.0	2400.4591491745864	-0.9809822853898362	-786.9250242201821	-3.2035953695979226E-4	0.017564956680711733	1.1433334796348025	1.0444505829055448	0.8679493110472319	1.094674557463673	3.659907146677192	7.3237791339577125	0.8574512820778584	0.9661229611041404
ID446483	446483	6	0.8961923122406006	46.743648385376545	31.103359073319204	0.0	278.0	278	1.0451613315544819	1		18342.488888888874	18587.0	12366.0	24085.0	6603296.0	2374.9420423689444	-0.9810020132819112	-797.6228071212887	-0.003974858531486308	0.005574416964796216	1.0765772409465706	1.0349102715198677	0.75543889910737	1.0402614319070491	3.4317570907804367	7.1844217783312025	0.8354928975740398	0.9665327978580988
ID419868	419868	6	0.8795313239097595	40.707192937568166	35.808180793427645	0.0	88.0	88	1.0239561341052916	1		18072.89048991355	18325.0	11625.0	23725.0	6271293.0	2325.41938901216	-0.98107212936901	-805.6668654343848	-0.0016880451494819	-5.432790538022774E-4	1.0359824328394402	1.0305984661946432	-0.5998413460601292	1.0052241166869544	3.293916432009476	6.8172922093803034	0.8906326697681325	0.9638386648122393
ID421405	421405	6	0.8901996612548828	40.726853580588944	36.29458543200226	0.0	99.0	99	1.036439387709387	1		18054.036619718303	18372.0	12171.0	23949.0	6409183.0	2348.0547054498443	-0.9809869425110361	-793.4277194689852	-2.379834966877574E-4	0.004048066948456923	1.0577725956367585	1.0402767842822365	0.8731566824815471	1.0168184195003387	3.3747195768062532	7.153145366289111	0.8288070815296847	0.9504685408299849
ID413209	413209	6	0.8622430562973022	40.70404535451745	36.38195913101077	0.0	42.0	42	1.0335157164753863	1		17862.6903409091	18119.0	11994.0	23401.0	6287667.0	2258.7733978450387	-0.9810855003137365	-820.3821456448044	2.7323409458400265E-4	0.0015752411672872125	1.0783164574804391	1.0215309413832707	0.7946609457553466	1.055588640340423	3.3557070721481876	6.813410023261717	0.9083743387600277	0.9671232876712326
ID420391	420391	6	0.9054959416389465	40.66248771596198	35.833857980808375	0.0	92.0	92	1.0466079223250826	1		18060.274238227143	18257.0	11430.0	23401.0	6519759.0	2322.533008885399	-0.9811862724212094	-811.0900120846926	-0.002844603407308117	-0.002637784526597926	1.0989792567523249	1.013876700977701	0.6897566150650221	1.0839377763514615	3.4412633431094695	7.044481760956269	0.8714243161968921	0.9602122015915112
ID426535	426535	6	0.9289979934692383	41.787887350421165	33.10582017116554	0.0	135.0	135	1.0480525164181969	1		18056.520661157036	18275.0	11415.0	23189.0	6554517.0	2388.6295341403447	-0.9810600222388912	-783.1255278100746	0.005328809900032415	-0.011023796524642575	1.11961820575472	1.0205680903013448	0.9170405497044383	1.0970539020322774	3.450769595438501	7.097573143476178	0.8608075614508852	0.9758064516129034
ID433700	433700	6	0.9104287624359131	43.90786554820474	33.6257032716908	0.0	186.0	186	1.0772398647268524	1		18117.84856396865	18386.0	12009.0	23780.0	6939136.0	2346.794481471192	-0.9811212640708712	-802.4377275837631	0.0032160866699321635	-0.0038676485793199358	1.164179951696044	1.033594354347818	0.6828931870266661	1.1263412448016161	3.6456477681836477	7.086492220062596	0.9122669487988193	0.9833333333333328
ID437793	437793	6	0.9231607913970947	45.352663485808755	33.11558201364812	0.0	216.0	216	1.0609653547795577	1		18202.726541554945	18433.0	10933.0	24255.0	6789617.0	2499.206438625854	-0.9810579221207784	-754.4515247670113	8.138511231074767E-4	0.002477506282238066	1.1212651173608785	1.0209193307710307	0.7126431835979499	1.098289633240722	3.536325866399792	7.1961480951371675	0.8581475300137898	0.9637305699481856
ID448046	448046	6	0.9096072912216187	46.61400009594935	32.03094348786009	0.0	289.0	289	1.0701944008787787	1		18233.751322751315	18412.0	11874.0	24154.0	6892358.0	2385.171589968405	-0.9810341010471544	-790.8553680835341	-0.007167785222878303	-0.006264704838096509	1.1119712074475616	1.0602569790528593	0.5362783068667634	1.0487751832021885	3.5981165065384983	7.353572917610231	0.8361578651517487	0.9462500000000003
ID429613	429613	6	0.8942133784294128	42.24260239694195	35.22779250984973	0.0	157.0	157	1.0437127358041816	1		18190.734072022162	18445.0	12294.0	23853.0	6566855.0	2352.1949988083907	-0.9810098483294056	-799.0092964048122	-0.0026650152464978948	2.937663722098448E-4	1.1006099230085444	1.0143631996503382	0.7140064001474513	1.0850254853369448	3.4222508384514065	7.001869646788046	0.8771899756960593	0.9625668449197864
ID440374	440374	6	0.9235669374465942	45.957641933002655	33.210682259797984	0.0	234.0	234	1.0666542178372826	1		18163.85333333334	18355.0	11559.0	23622.0	6811445.0	2405.5316270863404	-0.9811979149244124	-788.0930799800668	-0.004247987557472775	-0.011178684542863184	1.119774584890758	1.0415616787123978	0.7864459875166852	1.0750919583322698	3.574350875715914	7.095678184616957	0.8921116810806531	0.972833117723156
ID436276	436276	6	0.9136637449264526	44.34686129134736	32.96952301346846	0.0	205.0	205	1.0659447703242504	1		18153.494623655923	18437.0	12244.0	24137.0	6753100.0	2375.818251435159	-0.9811806000847123	-796.7465724001206	0.0013348383411730291	0.0020739245307326696	1.1154724265528668	1.0422584373485309	0.3311972090028533	1.070245523164667	3.5695977495513924	7.042783356478486	0.9043582081476074	0.9690322580645159
ID439349	439349	6	0.9175676703453064	45.83656356199878	32.92730370246884	0.0	227.0	227	1.0687797348263093	1		18171.696569920838	18443.0	11458.0	23332.0	6887073.0	2408.190478602469	-0.9811603596832337	-785.9628590173623	-0.002091639095159356	-0.002178128679691573	1.1263157829425494	1.0380826964890748	0.602985937067329	1.0849962018940205	3.588610254209456	7.217105993484394	0.8657848671867073	0.9569074778200262
ID441909	441909	6	0.9209961295127869	46.90803058067006	32.79708845472869	0.0	245.0	245	1.06877973482631	1		18261.834224598933	18469.0	11211.0	24319.0	6829926.0	2602.828781694027	-0.981141434393796	-730.0485639695445	3.4355471672659906E-5	0.006820330458647754	1.108270863924261	1.0510112360583241	0.617943709706263	1.0544805097238366	3.5886102542094602	7.136994455234693	0.8853305264652862	0.9617834394904459
ID417331	417331	6	0.9171845316886902	40.750101405960955	36.08395401433072	0.0	70.0	70	1.0573942731073829	1		17963.332425068133	18218.0	11796.0	23550.0	6592543.0	2380.1516192717004	-0.9809890113328111	-778.8820926989017	0.0062910070912480165	0.007856041699444859	1.092842008672315	1.0438613374148442	1.336100885859252	1.0469225839696037	3.51256023557721	7.136663174017453	0.8666490084828126	0.9647519582245423
ID432176	432176	6	0.8750017285346985	42.62829533261663	32.98577340451972	0.0	175.0	175	1.0458848770420106	1		18196.0497237569	18492.0	11705.0	23423.0	6586970.0	2296.204367240786	-0.9810002841566351	-818.311396192078	-0.0017421469617993654	3.890819538473499E-4	1.1120461820416632	1.0202845639136333	0.6046846836538229	1.0899372796311337	3.436510216944952	7.014678714865342	0.8776309588422715	0.9627163781624499
ID416318	416318	6	0.9280157685279846	41.00111631721968	36.11855957643806	0.0	63.0	63	1.070194400878778	1		17979.656992084438	18204.0	11480.0	22962.0	6814290.0	2339.4098730218243	-0.9810436165636014	-795.4958365249826	-0.0011480100516648548	0.0016434444252335701	1.12448682289701	1.0379160002734822	0.5973071961201131	1.0834083130048262	3.598116506538495	7.163055736468506	0.8812282776458342	0.973007712082262
ID424509	424509	6	0.9005081653594971	41.68125510595402	35.107026461275794	0.0	121.0	121	1.0451613315544808	1		18001.323119777157	18241.0	11799.0	23812.0	6462475.0	2330.945497445564	-0.9809503158804826	-795.3559548097846	-3.86213456699978E-4	-0.001766519108309826	1.076409744711725	1.0268426639798298	0.6681873975396107	1.048271349127415	3.4317570907804296	7.112229825042674	0.8525401473668147	0.9626666666666669
ID422970	422970	6	0.8748385310173035	41.1037657342115	36.13515956207681	0.0	110.0	110	1.0298494554833775	1		17977.13714285715	18228.0	12111.0	23858.0	6291998.0	2312.4648637721884	-0.9810395717831419	-804.4772529436359	0.006905646424502422	2.5120091912714547E-4	1.0770946365257106	1.002026612840948	0.5690606713691279	1.074916197556799	3.3319414413256054	6.97458670049292	0.8607365983700455	0.9615912208504795
ID407611	407611	6	0.8743355870246887	40.190372570379225	35.99444068382861	0.0	4.0	4	1.0015473793678094	1		17889.940119760464	18159.0	12047.0	23903.0	5975240.0	2359.786141378118	-0.9809691672910702	-781.5626595532402	-0.003869252461054136	0.0029509150865630143	1.0367804996607346	0.9859907580238487	0.9935607006161475	1.0515113769815452	3.151322647073999	6.601348778593878	0.9087352535422862	0.9692982456140341
ID415289	415289	6	0.8922088742256165	40.667629082503815	36.18538752623492	0.0	56.0	56	1.025432639751995	1		18001.61671469741	18282.0	11321.0	23787.0	6246561.0	2385.3878842754552	-0.981099768067937	-783.4811220441802	0.0016487689263579952	-0.003966368928445595	1.093148734595888	0.9848097774423995	0.8566230273322978	1.110010034054343	3.303422684338515	6.97507903072257	0.8532489161916492	0.953360768175582
ID443462	443462	6	0.9387645125389099	46.337398824229794	31.594567981597525	0.0	256.0	256	1.0559624589460557	1		18255.39509536785	18429.0	11800.0	24150.0	6699730.0	2462.3018994468566	-0.9811468477395273	-771.6670744714945	0.003477237694107144	0.0039173784697633714	1.1066038435437713	1.0294706422080069	0.6650035781262004	1.0749251102200732	3.5030539832481726	6.79969324159625	0.9520901077927841	0.9919246298788689
ID411719	411719	6	0.9161049723625183	40.66993919259199	36.226736893913895	0.0	32.0	32	1.0588241510738128	1		17934.691891891904	18144.0	11928.0	24118.0	6635836.0	2390.847382336467	-0.9810505835037364	-776.7256024540827	8.190568312509568E-4	0.0032064587541792322	1.122712053489763	1.01567356071288	0.7852837823531575	1.1053867078136355	3.5220664879062458	7.406758897728277	0.8067723367884291	0.9573643410852711
ID445511	445511	6	0.9056785106658936	46.62157568301397	31.776707479144708	0.0	271.0	271	1.0371690177805408	1		18267.946629213475	18461.0	11361.0	23947.0	6503389.0	2488.760177778415	-0.9809201062610685	-754.7347830398761	0.013960218801490168	-0.007710630283144604	1.0780939017470543	1.031000484900301	0.6967705587092365	1.0456773954391567	3.379472702970766	6.796067765193297	0.919482367840332	0.9793388429752058
ID418884	418884	6	0.8898755311965942	40.49669718623668	35.73825152486799	0.0	81.0	81	1.0298494554833777	1		17930.965714285707	18149.0	11318.0	23507.0	6275838.0	2349.879455293083	-0.9810294314543074	-789.2049150961288	-0.004475432637750619	2.8374165047524296E-4	1.0875596120195326	1.000793256560656	0.5379483486406753	1.0866975820331357	3.3319414413256077	6.823085795154861	0.8993848333814634	0.9682320441988945
ID410693	410693	6	0.8975398540496826	40.76783654893648	35.85716521567212	0.0	25.0	25	0.9962461461804595	1		17900.40672782875	18199.0	11374.0	23255.0	5853433.0	2374.6204132600146	-0.9811406463865189	-784.3378295939658	0.0019249642106999526	0.02053295287706674	1.04880129312117	0.9802745644612317	0.6881818146675311	1.069905648013627	3.1180507639223896	6.511172769903194	0.9242183926670884	0.9805680119581462
ID444995	444995	6	0.9169902205467224	46.61298931116118	31.376708997595355	0.0	267.0	267	1.0631022458765869	1		18254.473262032086	18505.0	12185.0	24131.0	6827173.0	2459.852838528928	-0.9812045629881012	-774.8137275604875	0.005357964036914189	-0.0016452870630982584	1.1420851943640804	1.0315061590645584	0.6540082916207905	1.1072015269397932	3.5505852448933313	6.9264775795056215	0.930004269667688	0.9841897233201579
ID431182	431182	6	0.8331780433654785	43.24021922310066	31.829773194448617	0.0	168.0	168	0.9495937872968441	1		18243.34113712375	18353.0	12765.0	23814.0	5454759.0	2332.4706729736013	-0.9810592465491059	-810.2446412020214	0.0032004877201598798	-0.0023350289920452977	1.015109347616976	0.9088583158201813	0.7693957812102045	1.116906045691963	2.832863194051441	6.433450103484138	0.8600973149314909	0.9581993569131836
ID447052	447052	6	0.922679603099823	47.017368750153885	32.102197775549314	0.0	282.0	282	1.0573942731073829	1		18290.691056910568	18518.0	11291.0	23693.0	6749265.0	2410.557548024581	-0.9810907145463476	-787.3659930193651	0.004693196341458261	-0.004303886045963036	1.1032570938262494	1.0388745343679886	0.8867165631708238	1.0619733734232197	3.512560235577209	7.106353074781685	0.8740576573143445	0.9634941329856577
ID428109	428109	6	0.9003414511680603	42.2687179654686	33.44265802094757	0.0	146.0	146	1.0573942731073833	1		18123.478260869557	18349.0	11757.0	23095.0	6669440.0	2410.386264694979	-0.9811599608613604	-783.1463344356143	-0.0037419488370848382	0.002265581430819918	1.0817132896570314	1.04837288612432	0.39633449100144014	1.0318020467469031	3.512560235577213	6.910254992753356	0.9243692668035269	0.9814077025232404
ID408648	408648	6	0.8966889977455139	40.634511461877665	36.367410795065524	0.0	11.0	11	1.0246946528699667	1		17904.294797687868	18191.0	11550.0	23026.0	6194886.0	2392.242410485105	-0.9811453181415686	-778.9259223430645	-0.004562594717995289	0.0028381747620887443	1.0781809911402507	0.9971549412340456	0.5247130931486708	1.0812572315049955	3.2986695581740015	6.813223373935551	0.8929834731345103	0.9733520336605889
ID434262	434262	6	0.8953304290771484	44.5879601646526	33.86471196308807	0.0	190.0	190	1.0458848770420102	1		18109.332402234617	18391.0	12158.0	22920.0	6483141.0	2266.026390111963	-0.9812432316318341	-836.1537302903149	0.004188039894822472	0.0038275934136650373	1.0803202588699419	1.0352711428895498	0.8886623921112138	1.0435143163120102	3.436510216944949	6.901779671859322	0.9065783039415318	0.9743935309973044
ID413783	413783	6	0.8809566497802734	40.665536050891184	36.197489983324346	0.0	46.0	46	1.0232170823062976	1		17893.499999999985	18143.0	12189.0	23798.0	6191151.0	2363.773761520371	-0.9810014709655457	-781.7521195707092	-0.0017705241174641047	0.0032952158230831778	1.078898594493286	1.003995885504594	0.8158124285888707	1.074604597558731	3.289163305844968	6.699267618388704	0.9209597424313887	0.977401129943503
ID427095	427095	6	0.9229212999343872	41.92071724624952	33.1012540549043	0.0	139.0	139	1.0573942731073833	1		18121.07880434783	18325.0	11477.0	22793.0	6668557.0	2387.8035309086517	-0.9810526988327813	-785.8875941899213	-0.0011265071155788578	-0.005769008432613855	1.110239970838201	1.0224458317705636	1.0939106780983474	1.0858667875985222	3.5125602355772134	7.027160362105629	0.893869082046154	0.9736495388669298
ID430165	430165	6	0.8385710120201111	43.46302584094154	33.18235588854949	0.0	161.0	161	0.7055254488238901	1		19230.48780487806	19071.0	15339.0	24870.0	3153800.0	2509.5673996911696	-0.97956467576733	-734.6373677752445	4.075808292058856E-4	-5.215611654137307E-4	0.7335731862281453	0.6941680165753688	0.9045976473910438	1.0567660403704269	1.5637785081257065	4.940544071549368	0.8050735317592095	0.9536231884057962
ID436819	436819	6	0.890503466129303	44.6256181426941	33.622032287712756	0.0	209.0	209	1.0364393877093852	1		18137.356940509915	18368.0	12354.0	24103.0	6402487.0	2375.6321724590352	-0.9811415844998187	-794.4220326115155	0.0017088157689571402	0.007977005619493313	1.080738136179884	1.0357168097765688	0.23390723347676148	1.043468760937681	3.3747195768062426	6.873421083634508	0.8976388763224726	0.9806629834254141
ID438352	438352	6	0.9230286478996277	45.345759523110615	32.75991803425486	0.0	220.0	220	1.0694873017590447	1		18180.46153846154	18418.0	10895.0	24240.0	6854034.0	2527.1581537941106	-0.9810677141109335	-745.5871390636139	-0.007541209517706632	-0.0013757026643058503	1.1061193331099444	1.0572660553117668	0.4959453357362382	1.0462071751502244	3.5933633803739773	7.48204659985843	0.8066222252314416	0.9667519181585673
ID448604	448604	6	0.9115020632743835	46.42304372323332	32.13314275295458	0.0	293.0	293	1.0786434351784728	1		18256.023316062183	18486.0	11955.0	23690.0	7046825.0	2459.8284687268024	-0.9809300589475496	-763.5193471058259	0.010824883277790872	0.009181287268298723	1.1322447230530917	1.0443303094668939	0.6438496658851844	1.0841825740278246	3.655154020512681	7.307443793462395	0.8601705686660178	0.9660804020100506
ID421979	421979	6	0.913508951663971	41.308910465748035	36.02212603433299	0.0	103.0	103	1.0581094536241198	1		18078.06451612902	18304.0	11762.0	24529.0	6725040.0	2454.494545301618	-0.9809876735027869	-760.0604647022678	0.0014767916732980324	-0.0052488005336799775	1.110299097665454	1.0325016310768116	0.994077184481087	1.075348516890483	3.5173133617417207	7.154527212464812	0.8634934471313646	0.9647979139504561
ID412760	412760	6	0.8987814784049988	40.204052544045815	36.29652031934119	0.0	39.0	39	0.9763038668979389	1		17909.651898734177	18113.0	11873.0	23772.0	5659450.0	2303.944940995605	-0.9809778448790842	-801.7602565051537	0.012954829633330769	0.015034438535411863	1.083810155129181	0.9372904749282489	0.9606009080186034	1.1563225959510026	2.994469483644981	6.4079429203661125	0.9164156274153771	0.9843750000000001
ID432729	432729	6	0.9422177076339722	43.06315170870818	33.211103176729004	0.0	179.0	179	1.0502156818081931	1		18228.117808219184	18429.0	10838.0	23389.0	6653263.0	2462.7037830190384	-0.9809805908421649	-763.5246072913285	0.008964362682419801	0.0015460183425176713	1.107828844239891	1.015022154756847	0.5780690720227728	1.091433166308844	3.4650289739320503	6.982515298442013	0.8930853033975173	0.9785234899328858
ID409702	409702	6	0.8894899487495422	40.857461016768085	36.0946378526772	0.0	18.0	18	1.0157969910562683	1		17963.10946745562	18259.0	12156.0	23853.0	6071531.0	2459.603829857717	-0.9810598180515473	-756.5849415476223	-5.666026579092387E-4	0.003190077563807836	1.0571042497904592	0.9946942760393744	0.3019166741672299	1.0627428701003345	3.241632044199804	7.0676932905399505	0.8154891583049383	0.9646393210749642
ID420967	420967	6	0.9003217220306396	40.604248307354176	35.74584437886637	0.0	96.0	96	1.065234850318547	1		18043.08021390374	18241.0	11738.0	24157.0	6748112.0	2447.830960621882	-0.9810598643463407	-763.6101205050907	-0.0021180644008189317	-2.4657004285970287E-4	1.1358056146392028	1.0184618713687636	1.0205601286017558	1.1152166286919851	3.5648446233868833	7.23756943583378	0.8551946650677981	0.9627727856225934
ID434784	434784	6	0.8799536824226379	44.386266136317765	33.602940992250964	0.0	194.0	194	1.0298494554833764	1		18179.492877492878	18496.0	11949.0	23748.0	6381002.0	2379.516822341517	-0.9809317154088932	-786.0499270758164	0.001725410864261884	0.003891949793720754	1.05859233698434	1.0251175918960231	0.15039354310943576	1.0326545416379043	3.331941441325599	6.839161097605661	0.8951618324791754	0.9695712309820195
ID426090	426090	6	0.9231618642807007	41.543333481681245	33.61534502697148	0.0	132.0	132	1.0716071993828582	1		18086.986876640425	18331.0	11606.0	24524.0	6891142.0	2449.6802266796403	-0.9810537230289514	-764.6377422540747	0.00882412856288929	3.6233353621836024E-4	1.1134380493914067	1.057787642249277	0.5425437041858268	1.052610188396411	3.6076227588675183	7.307255799915899	0.8490286797853994	0.9595448798988618
ID442475	442475	6	0.9199092984199524	46.01547274215834	32.719122429145045	0.0	249.0	249	1.072312900611392	1		18098.50264550265	18331.0	11470.0	23633.0	6841234.0	2431.161570025444	-0.9811091322048677	-773.2576559729702	0.006893856647405267	0.005857067217976836	1.1500275567909204	1.0286122296811755	0.6339365301588713	1.1180379968332461	3.6123758850320353	7.120952227670909	0.8952135642372855	0.9669211195928756
ID437367	437367	6	0.8996055126190186	45.14193734806864	33.09284496296409	0.0	213.0	213	1.0400824196368428	1		18244.268156424587	18525.0	11241.0	23297.0	6531448.0	2423.8098677969037	-0.9810621878817857	-779.8743329895653	0.0035813614880781768	0.0010511041751037886	1.0730334773388246	1.0204360141326543	0.7937299645944618	1.0515441071049192	3.3984852076288314	6.853321389470807	0.9092703937879169	0.9794520547945201
ID417909	417909	6	0.895829975605011	40.745172480703474	36.33323964122913	0.0	74.0	74	1.0357092436330597	1		17856.38028169013	18094.0	11173.0	22893.0	6339015.0	2364.1682163030023	-0.9810444498281841	-781.803011013696	-0.0034593624420271056	-0.008059263446968262	1.0723191510075742	1.0216888842900411	1.1233047836658305	1.0495554639930487	3.369966450641738	6.821917753485554	0.9099603792350015	0.9792817679558009
ID423539	423539	6	0.8801451921463013	41.33746381563195	35.632710606039275	0.0	114.0	114	1.0269070224541417	1		17978.318965517232	18262.0	12118.0	24472.0	6256455.0	2404.1370956384458	-0.9809857141254946	-771.6182859443476	0.0025184344433088843	0.003282817788044203	1.0825195597645496	0.999448305983867	0.5001999600691032	1.083117108992352	3.312928936667539	7.267959676165497	0.7881283792556623	0.9406207827260465
ID428659	428659	6	0.8635178208351135	42.457649361646276	34.54619948738425	0.0	150.0	150	1.018028697132011	1		18164.19705882353	18386.0	12283.0	24172.0	6175827.0	2304.1177950705223	-0.9810726034949637	-817.2440934560436	0.006282780594274185	0.006809006964161912	1.0624381592866265	0.9918426502754005	0.2923534214607908	1.071176117493661	3.2558914226933466	6.9647929199363565	0.8434578042755839	0.9702549575070821
ID435315	435315	6	0.901654839515686	43.83225265574647	33.14394062729676	0.0	198.0	198	1.0559624589460572	1		18219.55107526882	18434.0	12172.0	24282.0	6777673.0	2327.8730097249395	-0.9809383542651108	-805.5448108125725	0.007711137433522052	0.005182291003114632	1.1027321395925131	1.031773719733594	0.24941731168171377	1.068773238261235	3.503053983248183	7.036214045951112	0.8891573217629878	0.9671916010498688
ID440944	440944	6	0.9259603023529053	46.873280020192155	32.899771090589624	0.0	238.0	238	1.0737229116091855	1		18326.947229551446	18540.0	11966.0	24622.0	6945913.0	2580.3766361733897	-0.9808427147927025	-727.2813147391176	0.0043441000102015905	4.1154442716864585E-4	1.1050176280283013	1.0615676260737232	0.608320964130048	1.0409300367563776	3.6218821373610703	7.364122441116513	0.8392709209390604	0.9489414694894143
ID415871	415871	6	0.9107434153556824	40.70181092519819	36.16249407078914	0.0	60.0	60	1.0466079223250844	1		18024.340720221608	18284.0	11261.0	23332.0	6506787.0	2371.6038929918136	-0.9811271837577125	-790.1978193834593	-0.009491940876186019	0.006740172006017183	1.1268543355161948	1.016303421228895	1.0694575791555003	1.1087774693837238	3.44126334310948	6.9508577208919515	0.8950575794090438	0.9744279946164206
ID425087	425087	6	0.8422254323959351	41.24862741211198	34.986712032351335	0.0	125.0	125	0.9270195701905783	1		18021.723404255317	18224.0	13116.0	23426.0	5082126.0	2215.411551642574	-0.9812122041958198	-849.6870701188899	0.010151592350194314	0.0020307272792957297	0.9862273590098496	0.8853263381466869	0.5656970522896995	1.113970427079336	2.6997756614449955	7.4125974797035585	0.617442765800395	0.9176090468497577
ID416892	416892	6	0.901216447353363	40.860733728842845	36.07926860410646	0.0	67.0	67	1.0327835054614236	1		17947.464589235125	18173.0	11555.0	22686.0	6335455.0	2364.1992516971713	-0.981097772435027	-788.0401183517723	0.008549423017717992	0.00956422851994544	1.117477777501875	0.9788771354544723	0.8000453860376895	1.1415914592622016	3.3509539459836697	6.862840907742346	0.8940678134242112	0.9805285118219741
ID438909	438909	6	0.9060609340667725	46.0497383555623	33.117067117020575	0.0	224.0	224	1.0870268004216583	1		18136.92051282052	18402.0	11414.0	22879.0	7073399.0	2332.1111261514825	-0.9810774811714532	-806.4336955079444	0.0013653762863450245	0.007760260391964896	1.1520309565100242	1.0428190518957832	0.8718482542348023	1.1047275693857916	3.7121915344868732	7.257148238895397	0.8857440657704242	0.9836272040302263
ID433274	433274	6	0.8994450569152832	43.408697098387684	33.47193218250371	0.0	183.0	183	1.0509357474956744	1		18101.512396694216	18368.0	11065.0	23402.0	6570849.0	2415.9979594443525	-0.9811743671609062	-780.9889769346391	0.009265673916932345	0.008873152471526667	1.1313831751304961	1.0200753617769458	0.6897222113419217	1.1091172451804492	3.4697821000965647	7.326689678085497	0.8122626272320216	0.94928478543563
ID444026	444026	6	0.9287704825401306	46.224043095600564	31.641187031125753	0.0	260.0	260	1.0638135890447569	1		18260.165775401074	18480.0	11513.0	23801.0	6829302.0	2393.264316870852	-0.9810964185989224	-791.9753137450613	0.005140584895329806	-0.012816158479392702	1.1132647925189423	1.047788489290759	0.8160064219539961	1.0624900005081215	3.5553383710578466	7.056498590237072	0.89724755966468	0.9777777777777774
ID446075	446075	6	0.9244891405105591	46.919351774109245	31.424598220373227	0.0	275.0	275	1.0687797348263095	1		18341.619047619053	18557.0	12127.0	24869.0	6933132.0	2425.5599004390015	-0.9810485416007185	-782.895001818179	2.4035167198789444E-5	-0.004531287470062998	1.1169201986895545	1.0464239365292445	0.7099408839835926	1.0673687400482548	3.5886102542094562	6.9924219687998725	0.9223184590232105	0.9779792746113987
ID419449	419449	6	0.8936712145805359	40.72063432253533	36.34593545098983	0.0	85.0	85	1.0444372848229302	1		18014.37950138503	18280.0	11436.0	23209.0	6503191.0	2340.287160091632	-0.9809460512121423	-792.574842468025	-0.003455532664722974	-3.7546857568967725E-4	1.1181567672182486	0.9953142438664185	0.6709151714665599	1.1234208433254542	3.427003964615926	7.064945203305645	0.8627935213875784	0.9613333333333329
ID439942	439942	6	0.8945587873458862	45.9172371570087	33.26806666083713	0.0	231.0	231	1.051655320156151	1		18141.523160762954	18398.0	11870.0	23106.0	6657939.0	2287.0419327283316	-0.9810793317908162	-822.6162273745005	-0.003400375986473824	0.004031559329204527	1.0927945287106444	1.0329208056026207	0.5914006319627264	1.057965453675892	3.474535226261081	7.1936468729923435	0.8437394451809161	0.9493506493506498
ID447621	447621	6	0.9137698411941528	46.41635874451435	31.74520003240394	0.0	286.0	286	1.0666542178372813	1		18284.015999999992	18461.0	11701.0	23620.0	6856506.0	2393.5972234677483	-0.9811679935774227	-795.9710914504161	-0.0029891022765350405	0.00323768379003607	1.1068227184166162	1.0500255610157068	0.5920706634671761	1.0540912140709875	3.5743508757159055	7.031981922446105	0.9083465176217833	0.9791666666666664
ID414850	414850	6	0.8983410000801086	40.72181836870325	36.25759951197733	0.0	53.0	53	1.036439387709387	1		18011.405099150143	18276.0	11339.0	23690.0	6358026.0	2447.693636753944	-0.9810109230368689	-760.309679199308	0.0017894534221166907	0.0089515065675233	1.0772301596898286	1.0312434044719045	0.6632964855325713	1.0445935023860575	3.374719576806254	6.8601461511331685	0.9011162438685282	0.9779614325068868
ID431754	431754	6	0.8958849310874939	42.63087727498761	32.929288014420706	0.0	172.0	172	1.0444372848229289	1		18225.349030470927	18497.0	11301.0	23197.0	6579351.0	2406.799892447183	-0.9809618851805223	-780.3583074177151	0.0020075365952207003	0.009663633545079747	1.1241990782207145	0.9985712394201133	0.5260695787416385	1.12580758772259	3.4270039646159174	6.763566251241221	0.9413973555533989	0.9890260631001372
ID408203	408203	6	0.9004000425338745	40.409418573750116	36.0466125617783	0.0	8.0	8	1.0378981349305414	1		17892.778089887644	18192.0	11427.0	24113.0	6369829.0	2446.910507045655	-0.9809377362162243	-752.5868966862718	0.0015783743865426022	-0.0020202411906338137	1.0882767615020268	1.0169037826470082	0.6796597237263777	1.0701865604917253	3.384225829135283	7.136235424978827	0.8350853440263029	0.9506008010680906
ID410263	410263	6	0.9032549262046814	40.503521385037	35.82959380518198	0.0	22.0	22	1.0180286971320118	1		17976.599415204666	18272.0	11582.0	23893.0	6147997.0	2419.930489125477	-0.9810145152823034	-767.6944288229049	-0.001413886310882837	0.0037924212969312645	1.0679278123544704	0.9955259663399578	0.6920172740542122	1.0727272300899366	3.255891422693353	6.788461038712609	0.8878449281032527	0.9688826025459685
ID411284	411284	6	0.9082684516906738	40.24069116587774	36.33164325311567	0.0	29.0	29	0.986325408853307	1		17945.5375	18248.0	11546.0	23740.0	5742572.0	2369.540019612551	-0.9810914749507269	-785.912628250715	0.0072799882802565595	0.0016340105612969072	1.0529209109448199	0.941202183381848	0.9315620013658316	1.118697905227497	3.056260123783686	6.643880036430082	0.8700748490577135	0.9698340874811456
ID449172	449172	6	0.9212507605552673	46.409266088258576	32.07511608785112	0.0	297.0	297	1.0786434351784728	1		18233.353246753257	18416.0	11809.0	23894.0	7019841.0	2441.7460229345675	-0.9809448409957711	-768.826002117509	0.0030622403946090095	0.0013882455770328846	1.113475629212792	1.0674375054770249	0.5244376693112727	1.0431295729253895	3.655154020512681	7.23081939568702	0.8784974746163335	0.9697351828499371
ID427669	427669	6	0.8806900382041931	42.61333978986839	33.92175860645519	0.0	143.0	143	1.0098216627956709	1		18115.994117647067	18412.0	11935.0	23767.0	6159438.0	2350.357825006656	-0.9810994291625305	-800.195828796853	0.0024398453015895185	0.002697773328539125	1.0202816294375618	1.0095290466661424	0.7955198891793579	1.010651088056286	3.2036070348836736	6.839488679001368	0.8606009727592442	0.9711815561959655
ID435861	435861	6	0.9479778409004211	44.43131769709637	34.035107380310166	0.0	202.0	202	1.074427223204508	1		18198.924083769623	18448.0	11977.0	23641.0	6951989.0	2451.2642186863795	-0.9810781931554525	-769.8863166725519	0.005248528632476961	-4.2164958834453294E-4	1.1164495921309194	1.058688240727194	0.8791865071101584	1.0545593586304975	3.6266352635255816	7.365732231183216	0.840005037624083	0.9478260869565219
ID407187	407187	6	0.8705159425735474	40.145592127136844	35.44674659028804	0.0	1.0	1	0.9878581609960665	1		17882.157894736833	18174.0	12075.0	23573.0	5775937.0	2276.0725796940887	-0.9809378227966224	-808.5982405010066	0.0018752633413396036	0.008106789068192958	1.0566040608422629	0.955553287089854	0.521765442985266	1.1057510607913452	3.0657663761127143	6.523925054127617	0.9051717559572836	0.9699248120300752
ID429203	429203	6	0.8975711464881897	42.557243585355835	34.0758984971434	0.0	154.0	154	1.05165532015615	1		18167.420765027324	18468.0	11350.0	24530.0	6649276.0	2441.4145367552724	-0.9810317667555506	-769.7291493127453	-0.007366607337251886	-0.0024477369404392094	1.1036027591252464	1.026065953668528	0.653807448161603	1.0755670775153376	3.474535226261076	7.182254468362049	0.8464182265018861	0.9618421052631579
ID412304	412304	6	0.8928034901618958	40.86722453532302	36.54778494801965	0.0	36.0	36	1.0451613315544819	1		17931.688888888886	18189.0	11373.0	24031.0	6455408.0	2419.37130761489	-0.9810906810521905	-769.0984364645155	0.0070152043005885	8.786221097261877E-4	1.1033391531150962	1.0138860597286883	0.6628997961999099	1.0882279547371874	3.4317570907804367	7.266203182385145	0.8167917232219827	0.9537648612945836
ID441489	441489	6	0.9005286693572998	46.68267408597322	32.63046828294577	0.0	242.0	242	1.0545287007030737	1		18201.777173913033	18375.0	11729.0	24380.0	6698254.0	2515.170102062948	-0.9810946196082163	-751.1071584449419	-0.007888946261428212	0.0012388632130459426	1.0831812960149543	1.0447212400876584	0.8433060001286838	1.0368137015421155	3.4935477309191434	6.882027100698021	0.9269232768000837	0.9760956175298805
ID409244	409244	6	0.8781194686889648	40.587136668353324	36.25646277475053	0.0	15.0	15	1.0083222979556326	1		17940.144970414203	18155.0	11904.0	23384.0	6063769.0	2360.1892708745804	-0.9810503672462313	-787.0450992706091	-0.007674872887289189	0.007621471722476277	1.041991617946347	1.035331995225592	1.205575896597289	1.0064323547919565	3.19410078255465	6.85658822107496	0.8537728549915861	0.9655172413793095
ID419997	419997	6	0.8905268311500549	40.700176193430174	35.863945851360114	0.0	89.0	89	1.013560371114437	1		18079.292035398223	18340.0	11498.0	23259.0	6128880.0	2294.2219640610547	-0.9810262551901455	-814.8985739554219	0.004670950232104789	0.002881609655403448	1.0609362376548381	0.9923676095179987	0.3539153420024473	1.069095995757201	3.227372665706256	6.881240047363929	0.8564964437648532	0.9617563739376762
ID446621	446621	6	0.9233744740486145	47.20905462629702	31.15421975469535	0.0	279.0	279	1.0849370321311798	1		18403.442159383016	18669.0	11919.0	24926.0	7158939.0	2470.0166544101226	-0.9808528041348044	-763.3572466891261	-4.181947166787939E-4	0.0017477568003089834	1.120858842287581	1.071241571674006	0.5074924790784064	1.0463175365160997	3.6979321559933176	7.203956394520288	0.8954197152446659	0.9798488664987406
ID422555	422555	6	0.9021896123886108	40.98387226190351	36.031319931078016	0.0	107.0	107	1.0473304684396756	1		17998.676795580115	18235.0	11388.0	24687.0	6515521.0	2437.143851492412	-0.981119697267132	-767.5425333008444	0.004388538325275272	-0.008696858942575419	1.0930883779110778	1.0220794999309573	0.8528893395178931	1.069474906780654	3.4460164692739848	7.115390994294233	0.8553220598391645	0.9770889487870619
ID444571	444571	6	0.9193602800369263	46.642391475283894	31.48576710204054	0.0	264.0	264	1.0687797348263095	1		18294.827586206877	18486.0	12201.0	24408.0	6897150.0	2450.8853653155284	-0.9811624194266613	-777.5907766844566	0.0047982019745888786	7.417043361947467E-4	1.1421829003819977	1.0209588987086495	0.6230988760195821	1.1187354376622578	3.5886102542094567	6.936005835818928	0.9373833992404935	0.9856396866840729
ID418456	418456	6	0.8940901756286621	40.81590283816317	36.579933002660034	0.0	78.0	78	1.0415360645385812	1		17912.329608938544	18225.0	11165.0	23800.0	6412614.0	2377.331575625368	-0.9809436623414894	-775.7056154437443	-0.004291249620317527	0.005898329064075095	1.097616279949658	1.0074724127291836	0.557868606522102	1.0894752710660136	3.4079914599578545	7.006074097886749	0.8724868888885224	0.959839357429718
ID437922	437922	6	0.9227983355522156	45.34240494052959	33.11003304642952	0.0	217.0	217	1.053092990437989	1		18200.8005464481	18454.0	11034.0	23979.0	6661493.0	2450.9782304493633	-0.9810643466574802	-769.4815852794776	-6.408118905910456E-4	0.006645706620052746	1.119517870496381	1.014484283432659	0.7753000456762709	1.1035339716730999	3.484041478590119	7.036847223674237	0.8841723641422593	0.9734395750332006
ID424096	424096	6	0.8755386471748352	41.43776451008895	35.10564109289442	0.0	118.0	118	1.0209967171240446	1		17977.97084548105	18257.0	11476.0	23877.0	6166444.0	2420.674080704688	-0.9810839785813982	-770.3901723150749	-0.006283276430803809	0.023380849403159952	1.0900260596788223	0.9993346994500264	0.9692823661025866	1.0907517374096056	3.274903927351409	6.799068498846772	0.8902451059714642	0.969057665260197
ID448174	448174	6	0.9128493070602417	46.3929037827383	32.11339023795382	0.0	290.0	290	1.0744272232045087	1		18261.207894736846	18444.0	11893.0	23756.0	6939259.0	2374.3197990407543	-0.9809865726755134	-793.6388814004436	0.0035633851502575404	0.0063080778682666865	1.1183395926951432	1.0499564082260484	0.6473712561008761	1.065129546268146	3.6266352635255865	7.437508961671887	0.823870096922735	0.9537500000000008
ID433837	433837	6	0.9032977223396301	43.889497401426354	33.886077313317315	0.0	187.0	187	1.0444372848229297	1		18091.9972299169	18430.0	11790.0	23341.0	6531211.0	2292.313870426094	-0.9811862605900061	-823.225396420256	0.006574069596941049	-0.0040089935483058415	1.0854888862171095	1.0368108394482407	1.0870319650568225	1.046949785743727	3.427003964615922	6.849457575152048	0.9179353833731148	0.9782903663500677
ID420523	420523	6	0.8920995593070984	41.113591451777936	35.764543854841	0.0	93.0	93	1.0313175238772467	1		18128.63817663818	18371.0	12123.0	24302.0	6363152.0	2339.6748046613116	-0.9809399822444521	-797.5516428825599	0.0016364589257350645	-0.004205032511983496	1.0657841099534355	1.0217968935777206	0.2825064706196701	1.0430488844233006	3.341447693654631	6.782666890721606	0.9127325822108905	0.9832167832167831
ID443049	443049	6	0.9002189636230469	46.45979569132496	32.20204394475032	0.0	253.0	253	1.0652348503185467	1		18289.066312997333	18487.0	11521.0	24734.0	6894978.0	2517.8070220686345	-0.98094943294396	-748.0623598236521	-0.0012798573331063094	8.283993112257426E-5	1.1285189179259485	1.0228223720779528	0.8681064992311001	1.1033381247158918	3.564844623386882	7.215507756649539	0.8604322378890472	0.9578544061302684
ID426678	426678	6	0.9100788235664368	41.75113689476429	33.16711289468188	0.0	136.0	136	1.042987683451442	1		18094.359331476335	18388.0	11543.0	23233.0	6495875.0	2348.6984287191294	-0.9810437661173266	-797.4110932696428	-0.0019421815835017502	0.0066749614683568	1.064724037668348	1.0496100670706847	0.6593600559438452	1.0143996052170539	3.4174977122868913	7.004200943897618	0.8753886317978281	0.9729364005412725
ID413362	413362	6	0.8508983850479126	40.76709218532642	36.334954296710585	0.0	43.0	43	0.9901528404200355	1		17810.283489096568	18091.0	12444.0	23274.0	5717101.0	2207.874112694785	-0.9811493454122374	-839.7213654510588	0.004148165558644433	-0.012255055897353866	1.0497052449767323	0.9575842752331747	0.966004040191089	1.0962014228158936	3.080025754606265	6.598494288389499	0.8889442432320334	0.9818181818181814
ID414387	414387	6	0.9070607423782349	40.85902286237226	36.130674068863875	0.0	50.0	50	1.0494951220788993	1		17934.40659340659	18193.0	11488.0	22657.0	6528124.0	2313.943340844715	-0.981226625081107	-810.1981685763875	-0.001961830517703335	0.003013375506697349	1.1203347902651617	1.0152078741866217	0.5390304345563919	1.1035521086386046	3.460275847767535	6.995034316243328	0.8886707516109	0.9798115746971733
ID421555	421555	6	0.8993621468544006	40.9326625772766	36.39545263771485	0.0	100.0	100	1.0393548347841486	1		18019.643258426968	18286.0	11820.0	23340.0	6414993.0	2332.6690278527985	-0.9810230661765179	-798.6863039933668	0.0012524916739307316	-0.0050939299223371984	1.09103324544386	1.017356239690218	0.9724526856919163	1.0724200657343748	3.3937320814643135	6.9360036299135785	0.8864796990420869	0.9714285714285713
ID429747	429747	6	0.8764565587043762	42.354497612669164	35.00565580334506	0.0	158.0	158	0.9992788659694514	1		18183.257575757583	18501.0	12167.0	23256.0	6000475.0	2275.1287769465166	-0.9810142990134194	-825.9322108991954	0.01830997194080764	0.008978775318938155	1.062498145518614	0.9737977886154623	0.41352541892919353	1.0910870387467866	3.137063268580448	6.804094708595109	0.8515152721180164	0.9691629955947123
ID432316	432316	6	0.9015184640884399	43.143755285109854	32.813428677179	0.0	176.0	176	1.0509357474956735	1		18135.945205479456	18407.0	11274.0	22924.0	6619620.0	2435.278542468376	-0.9811017112550298	-773.2378444119909	0.005720751003990166	0.005654269932016541	1.0920160683682847	1.0268681979320409	0.4513308776048208	1.0634432642547913	3.4697821000965594	7.099165581491903	0.8651620373136983	0.965608465608466
ID436410	436410	6	0.9397348761558533	44.195403064943605	32.84635805052456	0.0	206.0	206	1.0616781297036093	1		18183.602150537637	18427.0	11883.0	23918.0	6764300.0	2458.8978636419315	-0.9811448264067073	-769.6123171120296	0.002468274692840421	-1.8811321089735086E-4	1.110219005414693	1.032170365589074	0.5035832519809339	1.0756160440443139	3.5410789925642976	7.100504611920508	0.8826063571545487	0.958815958815959
ID445126	445126	6	0.9225844740867615	46.72451359776939	31.43671644942338	0.0	268.0	268	1.0737229116091853	1		18292.81889763779	18537.0	11949.0	23769.0	6969564.0	2440.116300347359	-0.9810529553614339	-776.3384148074239	9.90933987247198E-4	0.0026436133711884367	1.1151785980729794	1.0584225747602243	0.7688407043632204	1.053623216913729	3.6218821373610686	7.0982377429303645	0.9033230560595884	0.9781771501925548
ID440516	440516	6	0.8936126232147217	45.70121095553914	33.56080768262594	0.0	235.0	235	1.0494951220788988	1		18175.755494505494	18421.0	11921.0	23672.0	6615975.0	2417.735252249453	-0.9810728949602188	-779.3468950550615	-0.004177473010040722	0.013021346435986946	1.0916471443257885	1.0445054251375794	1.006541169662185	1.045133053456376	3.460275847767531	6.979099861285995	0.8927333527270029	0.9680851063829787
ID417474	417474	6	0.8942251205444336	41.00941908615331	36.33177291655082	0.0	71.0	71	1.0320507749644598	1		17856.769886363632	18124.0	11131.0	23216.0	6285583.0	2360.5693832195916	-0.9810560108811213	-783.4990877964996	0.0019137952935858362	0.0011446366930548014	1.0795627235547682	1.0015652149591547	0.8860561829817697	1.0778756165156897	3.346200819819155	7.101497031673085	0.8338002971997833	0.9591280653950948
ID442050	442050	6	0.9292008876800537	46.86203290703682	32.827798037911705	0.0	246.0	246	1.0487740672894994	1		18230.57182320443	18487.0	11323.0	23946.0	6599467.0	2511.8886773728873	-0.9811138368935294	-754.059408460726	0.005199233649911526	-0.0031436157452054327	1.0837812617856908	1.0393559515535595	0.5625086565318863	1.042743114296625	3.4555227216030184	7.028267522405458	0.8790772662925842	0.9616402116402123
ID423107	423107	6	0.8932567834854126	41.65442531543213	35.84738914307756	0.0	111.0	111	1.0327835054614227	1		17981.435897435895	18232.0	11851.0	24040.0	6311484.0	2423.0452423744387	-0.9810466641169975	-768.2398797344081	0.0023113467372423866	-7.954765966505362E-5	1.0597045617793017	1.0361742052486085	1.4020135689286173	1.0227088808151208	3.3509539459836644	6.687819293768466	0.9414760214866315	0.9832635983263601
ID439491	439491	6	0.9074080586433411	45.80140547443206	32.93680580587557	0.0	228.0	228	1.053811090071682	1		18136.615803814733	18395.0	11752.0	23640.0	6656138.0	2380.0967680357116	-0.9812161448874266	-796.1072703186387	2.3872086331416513E-4	-0.002209707585119259	1.1200350059486381	1.0075010602046337	0.7882285940130374	1.1116961065243423	3.488794604754621	6.785193374147986	0.9522715453222484	0.986559139784946
ID416461	416461	6	0.8954342007637024	40.95000501637529	36.19753694864888	0.0	64.0	64	1.0232170823062965	1		17968.36311239193	18222.0	11352.0	23024.0	6235022.0	2380.759194407691	-0.9810553016942333	-781.6797050258186	-0.005392992231430066	0.012935622406651325	1.0686009311035432	1.0307486982271297	0.9099597687704972	1.0367230469866406	3.289163305844961	6.711450576320077	0.9176192335180567	0.9857549857549858
ID434390	434390	6	0.9100728034973145	44.443755444359674	33.809082353902916	0.0	191.0	191	1.0408094958665925	1		18160.55988857939	18405.0	12267.0	24343.0	6519641.0	2344.48158583503	-0.981186655151142	-807.9751799372674	-0.003054661201152337	-0.002493655228226971	1.057620709123455	1.0534827065239407	0.037220377336924584	1.0039279264613352	3.4032383337933374	6.796957637760953	0.9257060500371654	0.9808219178082193
ID407764	407764	6	0.8898979425430298	40.63906610566486	36.00864826171842	0.0	5.0	5	1.01654143746697	1		17883.90058479533	18102.0	12050.0	23949.0	6116294.0	2411.8693669973222	-0.9809522432105132	-763.7346393030618	0.017870013967434026	0.00695477482886091	1.0504767780659587	1.0130280208467215	0.7574575042098488	1.0369671484387335	3.2463851703643227	6.63570815514618	0.9264785217750531	0.9785100286532945
ID443604	443604	6	0.913619875907898	46.38674007769435	31.56048338501492	0.0	257.0	257	1.0786434351784722	1		18254.436031331596	18465.0	11828.0	24088.0	6991449.0	2436.211931748689	-0.9811181447234694	-778.6817438471294	0.007313009741144408	-0.0057475088620726365	1.103362065432405	1.0687083377430713	0.6839410405901012	1.0324258045581607	3.655154020512677	7.147348169584818	0.8991365850094849	0.9746514575411911
ID447188	447188	6	0.9290122985839844	46.648742182670695	31.83256648406274	0.0	283.0	283	1.057394273107383	1		18278.58445040216	18440.0	11970.0	23651.0	6817912.0	2404.15929496446	-0.9809348403302273	-782.3643063487151	-0.0041913064499947235	0.005478520847564815	1.1326387646834857	1.0123584554115979	0.8039296536980809	1.1188119767548	3.5125602355772103	7.408480540968948	0.8042209004299607	0.9535483870967746
ID431314	431314	6	0.8413853049278259	43.187971591468184	31.866202963171936	0.0	169.0	169	0.982483066982542	1		18324.862499999992	18510.0	12737.0	24177.0	5863956.0	2314.4169065659107	-0.981041635408365	-819.4372370522075	-0.008710674036153759	0.007207472177669009	1.0100469088140704	0.9757474840011146	0.7097763047518619	1.035151947994074	3.0324944929611073	6.5704811802518694	0.8827048920406061	0.9755351681957185
ID415443	415443	6	0.9104100465774536	40.70727205634237	35.87942651471795	0.0	57.0	57	1.0313175238772476	1		18003.011396011407	18240.0	11476.0	23153.0	6319057.0	2402.682125075115	-0.9810790889328559	-777.0354081724515	-0.0034375950399731826	0.003044280052673189	1.0862589238404095	0.9992258405730838	0.6967087680714176	1.0871005129505156	3.3414476936546365	7.380030637498285	0.7709535306318457	0.9499999999999997
ID428243	428243	6	0.8884615898132324	42.88721875733295	33.70594390999918	0.0	147.0	147	1.0180286971320107	1		18104.757309941517	18440.0	12415.0	23856.0	6191827.0	2371.2298792698916	-0.9811006894454595	-792.714247643564	5.153328153844051E-4	-0.004204959680588218	1.0791825900981398	0.9807824824859838	0.6707804013658127	1.100328165897439	3.255891422693346	7.092018110353821	0.813467311263831	0.9474412171507604
ID424656	424656	6	0.8640665411949158	41.738814804016336	35.16714967314469	0.0	122.0	122	1.0378981349305398	1		18019.039548022603	18271.0	11911.0	24005.0	6378740.0	2319.0040754846127	-0.9811339529486929	-808.178912028448	-0.010471889003392078	-0.0028332158526141117	1.1094620445750043	1.0102400508116796	0.8038723988511286	1.0982162543284684	3.3842258291352723	6.883019175158122	0.8976586928496253	0.9687074829931974
ID419025	419025	6	0.8894439339637756	40.28577082002908	35.88027481893394	0.0	82.0	82	1.0000356088768227	1		17963.23853211009	18277.0	11341.0	23435.0	5873979.0	2402.7969141008484	-0.9810014100583626	-772.0507149105733	0.0017579400517190374	-0.0025300430582073947	1.0444751750984833	0.97355383359814	0.8109052679177368	1.0728478888920054	3.141816394744965	6.838627933195702	0.8442143186287113	0.9621542940320231
ID436956	436956	6	0.924739420413971	45.099382255975556	33.28031917379162	0.0	210.0	210	1.045161331554483	1		18205.808333333334	18458.0	11215.0	24557.0	6554091.0	2564.7180951229807	-0.98103627626066	-734.4492181354079	8.748565218359403E-4	-1.8371486442448582E-5	1.074006816524219	1.0380055439974385	0.8868673917346988	1.0346831216220067	3.4317570907804438	7.100249681578637	0.8554195305771005	0.9601063829787237
ID432861	432861	6	0.9044631719589233	43.006533046077976	33.273504076004166	0.0	180.0	180	1.043712735804182	1		18174.444444444438	18449.0	10993.0	23421.0	6542800.0	2393.1765285131873	-0.9811097707277744	-788.8542631808821	-0.002685718424297307	-0.004079999741824932	1.136445869014181	0.9851374310926534	0.7580911574768632	1.1535911976806177	3.4222508384514088	7.107951311616546	0.8512023500992685	0.960000000000001
ID434909	434909	6	0.8889836668968201	44.03605737461401	33.53998112420555	0.0	195.0	195	1.0342474091096738	1		18181.2528409091	18483.0	12673.0	23728.0	6399801.0	2286.468491136619	-0.9812436103899553	-831.9863049175067	0.0034641913974555534	0.004535941926816489	1.0676843601425168	1.0259988314630677	0.4839849991828571	1.0406292165265	3.3604601983126967	6.892308755108255	0.8889537602026232	0.9632152588555851
ID445658	445658	6	0.9202790260314941	46.738487868323155	31.540566033032302	0.0	272.0	272	1.069487301759045	1		18287.00265957447	18489.0	11915.0	24250.0	6875913.0	2451.8032520289166	-0.9811297136628353	-775.5947226582759	-0.0026559130040349857	0.01097862245392934	1.1262191847968555	1.0412006591216867	0.7088365398390836	1.0816543141135608	3.5933633803739786	7.291324577515128	0.8493723881131975	0.9667519181585681
ID438491	438491	6	0.9352519512176514	45.658104551450016	32.81273188414224	0.0	221.0	221	1.0779418783984462	1		18187.286458333332	18445.0	11694.0	24429.0	6983918.0	2451.9583713970674	-0.9810280924231539	-767.1057778473167	-0.0025384727591747547	0.0038414693423031374	1.113788944210235	1.0693202976352447	0.6864357372056402	1.0415858996348717	3.6504008943481607	7.073374352976527	0.9168475723626486	0.9820971867007674
ID411864	411864	6	0.9215884208679199	40.560140385284704	36.310584309158415	0.0	33.0	33	1.0437127358041827	1		17901.73130193908	18120.0	11607.0	24052.0	6462525.0	2388.156560645962	-0.9809334024455386	-771.3092839455619	-0.003473097797343075	-0.0013079543379280463	1.0750702755271675	1.038826221004094	1.1205438012291586	1.0348894298105427	3.4222508384514128	6.9756969058951155	0.8837847392640829	0.9664429530201342
ID410841	410841	6	0.8893868923187256	40.8015539895455	35.95071766044764	0.0	26.0	26	1.0246946528699652	1		18511.590257879652	18644.0	11687.0	23140.0	6460545.0	2521.17141310793	-0.9801960184789965	-726.8282051162852	0.004899387934751013	0.0022305306650086537	1.281739934811366	0.8623885381891765	1.2844487716597488	1.4862673586811972	3.298669558173992	7.592565860423936	0.7190706140193748	0.9391069012178617
ID427239	427239	6	0.8728739023208618	42.11820493791282	33.30033458150547	0.0	140.0	140	1.0120665451425364	1		18105.514880952363	18324.0	11954.0	23814.0	6083453.0	2296.893272282259	-0.9811537857593161	-820.7540223449063	-0.009422101898549874	0.009896664550023082	1.0592687885903849	1.0080987709246918	0.3482215278478753	1.050758932697395	3.217866413377233	6.827978963500707	0.867348288822667	0.9741007194244602
ID413925	413925	6	0.8925377130508423	40.88635719836105	36.38987489571705	0.0	47.0	47	1.0180286971320118	1		17879.578947368424	18234.0	11737.0	22712.0	6114816.0	2264.3314986939913	-0.9810915459405347	-819.4091054103119	0.009807101800499056	0.00744717799221624	1.096901377136038	0.969442197249797	0.7536573585951205	1.1314768227005478	3.255891422693352	6.878130206535326	0.864846419357181	0.9647887323943664
ID408800	408800	6	0.9079746007919312	40.81547483346067	36.375595648798765	0.0	12.0	12	1.0444372848229302	1		17884.65096952909	18136.0	11659.0	23145.0	6456359.0	2367.1552629581447	-0.9809558006643558	-778.341955718137	0.0063063376789500485	0.021373928723821527	1.1008948287816616	1.0334493324417826	0.8076976952277672	1.065262508980989	3.4270039646159254	6.728548585150065	0.9512215605214029	0.9917469050894088
ID422124	422124	6	0.8836871981620789	40.94687061106567	36.1021914950207	0.0	104.0	104	1.051655320156151	1		18033.345205479443	18267.0	11490.0	24039.0	6582171.0	2390.0308681762804	-0.9810590198239554	-781.6196469839149	0.003753768301340844	-0.006515993381024335	1.1212176558808282	1.0145687929722882	0.6258360811247554	1.1051174288498473	3.474535226261081	7.0985494977271095	0.8664975780202345	0.9669312169312161
ID448748	448748	6	0.9123086929321289	46.40400343223962	32.13411751429398	0.0	294.0	294	1.0842395476282765	1		18253.028350515473	18468.0	11984.0	23471.0	7082175.0	2424.148711064232	-0.9811647703739687	-784.470637085474	1.8722973419696797E-4	0.002649009585056238	1.1349148601199308	1.0478357947379775	0.6319331691164122	1.0831037323016135	3.693179029828806	7.206797569690561	0.8935638242099984	0.976130653266332
ID412909	412909	6	0.8739888072013855	40.521856815779415	36.3128285223956	0.0	40.0	40	1.0305837510886027	1		17898.145299145304	18171.0	11471.0	23643.0	6282249.0	2351.060009922419	-0.9809539887195784	-784.185686202023	0.010795308941660855	0.012684702429344328	1.1119082017564519	0.9770623735600037	0.8745680840479939	1.1380114840622988	3.3366945674901265	7.286161278873184	0.789821147991288	0.9473684210526314
ID423670	423670	6	0.8797289729118347	41.660877744967614	35.47054679797268	0.0	115.0	115	1.020996717124045	1		17985.982558139545	18310.0	11332.0	23184.0	6187178.0	2348.0042613582937	-0.9808784269166312	-785.8811066272855	-0.0012331190961712953	0.002031006103963327	1.061647638794192	0.9963718551602577	0.7663415976777909	1.0655134760138676	3.2749039273514122	6.737993381905993	0.906457126913256	0.9717912552891399
ID421119	421119	6	0.8858010768890381	40.34719607625093	35.8677224170506	0.0	97.0	97	1.020255521587427	1		18041.4941520468	18364.0	11809.0	23089.0	6170191.0	2337.088433187859	-0.9810949575640976	-801.2365248171618	-0.006727257128954828	0.007889405473012756	1.0783906565768682	1.000613087017891	0.8211364195110191	1.0777299143575827	3.2701508011868956	6.881205441545717	0.8678578501306575	0.9662921348314614
ID446207	446207	6	0.9172042012214661	46.9054790792547	31.359037174815438	0.0	276.0	276	1.0652348503185465	1		18292.32978723404	18535.0	12093.0	24543.0	6877916.0	2418.6013959070833	-0.9811532822266528	-787.4733278767412	-0.0036979303198595146	-2.8177952891061E-4	1.1210480847369109	1.0364186126495354	0.7712238070128175	1.0816556853133175	3.5648446233868807	7.136775402999853	0.8795213989965375	0.9765625000000002
ID442618	442618	6	0.9202622771263123	46.25078978645677	32.396106330727875	0.0	250.0	250	1.073722911609185	1		18200.057894736834	18370.0	11385.0	24639.0	6916022.0	2534.647374019417	-0.9811291565909215	-746.6551904264435	0.012753756369857077	0.0025089116575013975	1.1501164315597603	1.0284840123002248	0.7196511763720179	1.118263791954823	3.6218821373610677	7.382489109330759	0.8351001228382111	0.9694656488549616
ID409851	409851	6	0.8825361728668213	40.71621982599314	35.95622627524282	0.0	19.0	19	1.0371690177805406	1		18001.13802816902	18284.0	12157.0	24387.0	6390404.0	2455.9398733856187	-0.9808962868807493	-752.6923989531768	3.0947619596762366E-6	-0.0044471975821523055	1.0806506551321218	1.0175111646498411	0.442474009963116	1.0620528724164013	3.3794727029707645	7.093973624008594	0.8438780061647218	0.9556451612903223
ID419579	419579	6	0.878713846206665	40.829699994585994	36.09533411138209	0.0	86.0	86	1.035709243633059	1		18024.102564102574	18259.0	11759.0	23268.0	6326460.0	2311.6264356556358	-0.9810702694773495	-808.2052676764638	-0.007222284249160749	-0.0016781012419694516	1.0826771314604537	1.015734517380043	0.7620003508864646	1.0659056209422524	3.3699664506417335	6.919651714874876	0.884437136469032	0.9607046070460697
ID435451	435451	6	0.9265829920768738	43.79709648664093	33.47224875989742	0.0	199.0	199	1.0645244568748684	1		18191.40591397849	18499.0	11912.0	23478.0	6767203.0	2412.7314914602644	-0.9812704266263537	-790.0382036033872	0.009020657659767289	0.011759866275135636	1.0966954285463617	1.0579303315322413	1.0401611875448757	1.0366423911468494	3.56009149722237	7.252944467805607	0.8504373377252403	0.9614890885750962
ID426233	426233	6	0.8886283040046692	41.843710049572174	33.39952385565857	0.0	133.0	133	1.04443728482293	1		18023.072222222232	18212.0	11557.0	23963.0	6488306.0	2352.6894869632656	-0.9810237479489454	-792.0694943160368	0.003278732458681755	-0.0020076204140391466	1.1057398043079387	1.0101344051939123	0.6785647752124221	1.0946462160109014	3.427003964615924	7.0488111410779695	0.8667477472233097	0.9562334217506623
ID433412	433412	6	0.9075013399124146	43.417040325660025	33.45185876546268	0.0	184.0	184	1.0342474091096752	1		18100.21008403361	18395.0	11125.0	23458.0	6461775.0	2418.818531383286	-0.9809771087754763	-771.778494228122	0.0027130956682101907	0.012590184131247987	1.1319528492571236	0.9804423551826361	0.6136730495430891	1.1545327915237447	3.360460198312705	6.92717386884474	0.8800279044307904	0.9698216735253772
ID437506	437506	6	0.9282885193824768	44.847329275089635	33.319976084332744	0.0	214.0	214	1.0716071993828589	1		18194.61315789475	18442.0	11166.0	24569.0	6913953.0	2515.630738186392	-0.9811259252650091	-751.9431555713311	0.005368671336305495	0.0065356162754507926	1.108844077124523	1.0526631553001473	1.019378504185407	1.0533702747564644	3.6076227588675223	7.464454707042974	0.8136447147918179	0.9475655430711611
ID418051	418051	6	0.898430585861206	40.848188244514205	36.26586848985626	0.0	75.0	75	1.0429876834514424	1		17850.70637119113	18102.0	11227.0	22808.0	6444105.0	2330.642935183423	-0.9810276518866997	-792.0814149886081	0.00397579776591575	0.007120186021659228	1.1025895871926867	1.0015135795273695	0.5177117368991009	1.1009232522968053	3.4174977122868935	7.279522533059291	0.8104240249415908	0.9472990777338602
ID428800	428800	6	0.865364134311676	42.46957717222043	34.40770497251985	0.0	151.0	151	0.9992788659694519	1		18146.148484848494	18424.0	12354.0	24114.0	5988229.0	2316.836129867036	-0.9812849688327459	-821.3414309236925	0.0159924850327195	0.022169181632419693	1.0640091402946774	0.9825611518174059	0.5104423332556344	1.082893556626598	3.137063268580451	6.802209543277831	0.8519873156465542	0.972017673048601
ID444160	444160	6	0.9453420639038086	46.36593567982666	31.43162051703993	0.0	261.0	261	1.0652348503185451	1		18290.3164893617	18459.0	12049.0	24192.0	6877159.0	2460.2530196914113	-0.9810018481989089	-767.76783658306	-0.0012663389738213511	0.005795488319533132	1.093556364019863	1.0670143031153758	0.8797430183857806	1.0248750750828661	3.5648446233868722	7.121058865772328	0.8834079796679732	0.9689922480620157
ID441089	441089	6	0.9081265926361084	46.781124151741345	32.82563998605377	0.0	239.0	239	1.058824151073812	1		18288.699999999997	18511.0	11605.0	23975.0	6766819.0	2585.8968344099476	-0.9810414270307062	-731.9532436154126	-0.007237700271739461	0.007922971986570106	1.0779047069021	1.0721343887015489	0.7892062906382652	1.0053820848033235	3.5220664879062387	6.860777444400047	0.9402876912151424	0.9840637450199202
ID416012	416012	6	0.8915040493011475	40.83995343817186	36.33262358303677	0.0	61.0	61	1.031317523877248	1		17979.059659090926	18243.0	11261.0	23350.0	6328629.0	2421.9545753567763	-0.9810698192190518	-769.4424274767014	-0.007268716972521594	-0.017441627458506238	1.1141617428946646	0.9887988663788396	0.7411456432298936	1.1267829897246207	3.341447693654639	6.870400951534989	0.8895704856513085	0.9683195592286497
ID417032	417032	6	0.8861782550811768	40.575334702224474	36.24363148902724	0.0	68.0	68	1.0075717788356737	1		17959.951951951945	18261.0	11890.0	23818.0	5980664.0	2385.861581407487	-0.981216460537816	-786.4612256106439	-0.0077783804416688045	-0.001048117142126674	1.0746313229530218	0.9804445799242877	0.8801567954011803	1.096065341129233	3.189347656390136	6.970113270196398	0.8249584108039801	0.9437412095639933
ID431892	431892	6	0.9255925416946411	42.603598115116625	32.80640087670842	0.0	173.0	173	1.0523744008009595	1		18207.93424657534	18417.0	11184.0	23448.0	6645896.0	2369.629659026771	-0.98109795331292	-797.6525047186814	0.0010158324576618305	0.003713364949051132	1.1070399537768765	1.0207613113310394	0.7382233375487361	1.0845238171628317	3.4792883524255913	7.107630952827865	0.8654670682113058	0.956862745098039
ID425237	425237	6	0.8450234532356262	41.55047464396225	34.02162294980864	0.0	126.0	126	0.9391803816322979	1		17968.94845360824	18232.0	13268.0	22910.0	5228964.0	2101.5430195099616	-0.9810963199170787	-887.5230922532455	6.202162129702246E-5	0.004246518239351491	1.0236624353122177	0.8706742057465094	0.799450464079373	1.175712371580524	2.7710725539127345	6.690965580894822	0.7778219044541685	0.9448946515397086
ID439056	439056	6	0.9219865798950195	46.01798290992924	33.14934496988497	0.0	225.0	225	1.0400824196368423	1		18141.69553072625	18442.0	11510.0	23200.0	6494727.0	2416.78657858375	-0.9811477454769568	-781.3411275443076	-0.0015723205995903937	0.01018059856906201	1.1013210661092145	1.0137233404177446	1.091915614775141	1.0864118662349944	3.3984852076288288	6.997181544087127	0.8722660392802263	0.9649122807017539
ID447761	447761	6	0.9317294359207153	46.33351177341641	31.870789812031006	0.0	287.0	287	1.0566786085427515	1		18244.64673913044	18414.0	11972.0	23997.0	6714030.0	2345.320923570962	-0.9811205019105171	-808.5280343624771	3.088890638636177E-4	2.800480410735854E-4	1.0990617478132112	1.0363630870524703	0.8145584567515218	1.0604987398181682	3.5078071094126906	6.823631748776502	0.9467044217563747	0.9866310160427809
ID415006	415006	6	0.8903229236602783	40.61491568961413	36.16004907246418	0.0	54.0	54	1.0494951220789	1		18068.97252747254	18336.0	11213.0	23434.0	6577106.0	2383.7999537773403	-0.9809766951917933	-781.7472635361294	0.009938201462024288	-0.0015047275706727642	1.0750479380501525	1.0516088208530416	0.8143529321435634	1.0222888176024405	3.4602758477675386	6.900778143526621	0.913112850759977	0.9771812080536911
ID407327	407327	6	0.8738661408424377	39.905812859476	35.54106232479415	0.0	2.0	2	1.021737374977798	1		17892.739766081864	18144.0	11884.0	24371.0	6119317.0	2384.6956523563126	-0.9810454791816892	-776.6944689424871	8.626345384220217E-4	-0.008363661627436254	1.0724472558486968	0.9935325104541194	0.9242006101301843	1.0794284480519993	3.279657053515928	7.166711530918746	0.8024139107116802	0.9413369713506141
ID435997	435997	6	0.9282099008560181	44.53969337333615	34.06358394582025	0.0	203.0	203	1.064524456874867	1		18185.831999999984	18410.0	12085.0	24102.0	6819687.0	2472.983227580213	-0.9811212120524079	-764.3469845318255	-0.006601351604074889	0.009745523827733662	1.0848872566757861	1.07082031629147	0.01596537534030763	1.0131366020706756	3.560091497222361	7.187024778291832	0.8661093750164772	0.9578005115089516
ID440088	440088	6	0.9188840985298157	45.90515318104918	33.49076902799353	0.0	232.0	232	1.0559624589460561	1		18173.894594594596	18490.0	11997.0	23608.0	6724341.0	2363.5603597592863	-0.9809668329148002	-792.6009100639197	-1.8387803208792263E-4	0.002229344372994726	1.102599012862077	1.0346699409074607	0.4637048321555757	1.0656528901332911	3.5030539832481753	6.982626423740647	0.9028572273593836	0.9684625492772667
ID408358	408358	6	0.8905070424079895	40.11653499726179	36.05255109693427	0.0	9.0	9	1.0458848770420106	1		17885.515235457064	18127.0	10927.0	23955.0	6456671.0	2405.046746003428	-0.981081306373537	-771.2972549614124	0.00946199977498999	0.003976531766915468	1.0903279651335611	1.0225716746087719	0.7176234024650334	1.0662606761044033	3.436510216944953	7.523718659795836	0.76289085499043	0.9389610389610386
ID420135	420135	6	0.8925471305847168	40.334045460798365	35.917573207242384	0.0	90.0	90	0.9947263189855434	1		18071.510703363914	18317.0	11457.0	23071.0	5909384.0	2437.1529979290453	-0.9810412647183478	-767.3960750148922	0.009676132445849746	-0.004007623676171304	1.0228776530582233	1.0012603998189937	0.4826680200638317	1.0215900411552654	3.1085445115933585	6.734706557544895	0.8612507228422304	0.9561403508771931
ID410404	410404	6	0.8965457677841187	40.56374739330025	35.87153469729235	0.0	23.0	23	0.9992788659694525	1		17974.32621951218	18313.0	11509.0	23695.0	5895579.0	2417.118307324657	-0.9810266412341805	-768.9910585453315	0.0062515168571610075	0.006766866006782208	1.049663799286899	0.9694106801053753	0.9332703557012129	1.082785470418791	3.137063268580455	6.624754337959958	0.8982424701971197	0.9720176730486002
ID427812	427812	6	0.8727467060089111	42.59106681160849	33.91766357520347	0.0	144.0	144	1.0217373749777978	1		18077.331395348832	18369.0	12290.0	23593.0	6218602.0	2235.5194765624783	-0.9811380192359063	-841.2569492318565	0.006151506397151846	0.005923250963236379	1.0765500006920368	0.9902048616471449	0.6703136384837958	1.0871992679386182	3.279657053515927	6.833745394283501	0.8825121809645057	0.9663865546218492
ID429348	429348	6	0.9202179908752441	42.43216704181679	35.377916514144864	0.0	155.0	155	1.0602521006789212	1		18205.59785522788	18457.0	11731.0	23815.0	6790688.0	2398.397909312222	-0.9809744873528649	-782.7715791782468	7.273757796328834E-4	0.006112717268793567	1.1319145504249521	1.0212362061066202	0.5945303598366052	1.1083768315855977	3.5315727402352657	7.31005797246181	0.8304937675362124	0.9550128534704372
ID422693	422693	6	0.9045555591583252	40.833901860075734	35.91991901767579	0.0	108.0	108	1.05237440080096	1		18014.692098092626	18202.0	11265.0	24343.0	6611392.0	2439.849181381548	-0.9809955957004715	-762.2661852186101	2.1187886686003355E-4	-9.253100271090471E-5	1.1080087941809411	1.0197420412291958	0.7216161768676879	1.0865579228697375	3.479288352425593	7.26509348184136	0.8283576235745674	0.9531249999999999
ID441634	441634	6	0.9121962785720825	46.711485415898984	32.66183322877108	0.0	243.0	243	1.0659447703242517	1		18168.79679144385	18363.0	11706.0	23948.0	6795130.0	2424.3536473437894	-0.9812642935880216	-785.011673425508	0.006428776751322431	0.004702937841504283	1.1179929674415319	1.0532304116812397	0.8112518092897607	1.0614894471732104	3.569597749551401	7.512666506522675	0.794769005335939	0.9446540880503145
ID411425	411425	6	0.878334105014801	40.192435589183305	36.20400007682821	0.0	30.0	30	0.9770784040026224	1		17947.869426751593	18225.0	11701.0	23848.0	5635631.0	2379.906585037149	-0.9811153456828102	-783.5992567860793	0.002943869298469475	0.009365116586890257	1.0151560535382906	0.9621201688215274	1.1281922250934604	1.0551239714491438	2.999222609809494	6.611416430784367	0.8622427271637834	0.9546142208774581
ID418606	418606	6	0.8883715867996216	40.54402884304811	36.66205856413589	0.0	79.0	79	1.0378981349305412	1		17876.466292134828	18119.0	11376.0	24623.0	6364022.0	2456.0553674285648	-0.9812482161289694	-761.7453441411429	-0.007797874056657234	0.019546680100795796	1.0893394769435802	1.0240489718505044	0.5963352199175354	1.063757209750519	3.3842258291352807	7.007051945772016	0.8661608014582187	0.970027247956403
ID424238	424238	6	0.8527581691741943	41.419504709987805	35.02878340310698	0.0	119.0	119	1.0195137871952438	1		18022.40643274854	18318.0	11750.0	24281.0	6163663.0	2305.7081561182385	-0.9809573649607748	-805.3070988525104	-0.006843713291059758	0.004782072755540049	1.0718702373832834	1.0151196970266951	0.3383082534063355	1.0559052696177718	3.265397675022381	6.785509706652434	0.8912119291565107	0.9676056338028167
ID412459	412459	6	0.8925277590751648	40.16364196823992	36.31630715959192	0.0	37.0	37	1.0023024095386444	1		17917.540785498484	18234.0	11473.0	24029.0	5930706.0	2400.234524020768	-0.9810089678644265	-771.2214995962394	0.014432900403601933	0.008962530066977961	1.0311738350201511	1.001872375877404	0.826197574834983	1.0292466983303	3.15607577323852	6.833200405762086	0.8493935709909962	0.958152958152958
ID446763	446763	6	0.9295559525489807	47.38589059892629	31.487216672587834	0.0	280.0	280	1.067363193799799	1		18382.631999999983	18689.0	11597.0	24317.0	6893487.0	2492.352529557884	-0.9809876704293349	-761.1257814060522	-0.0031837550157275576	-0.0018389024279848933	1.083103922851398	1.073877776661073	0.5629251560718074	1.008591430413069	3.5791040018804225	7.43403586842278	0.8138322166270074	0.9604591836734689
ID449323	449323	6	0.9131072759628296	46.82209017719718	31.482434042769633	0.0	298.0	298	1.0666542178372822	1		18347.864721485417	18613.0	11420.0	24442.0	6917145.0	2560.451091667494	-0.9809376978736623	-737.505251145377	-5.027677231043686E-4	-0.00817578848372154	1.1182480888185515	1.0486638796218537	0.8169568750839585	1.0663551120133838	3.574350875715911	7.032079732710641	0.9083212491382998	0.9728331177231565
ID444713	444713	6	0.932332456111908	46.68331688891803	31.53840146983637	0.0	265.0	265	1.0666542178372824	1		18274.938666666665	18510.0	12049.0	23884.0	6853102.0	2482.518388593345	-0.9810464724105568	-762.0666889076125	-8.171750272006315E-4	0.008750565150544997	1.1341344789646701	1.0367043471762136	0.46025865586885334	1.093980633971332	3.574350875715912	6.916186092334598	0.9390175437259043	0.9855832241153333
ID430902	430902	6	0.8990411162376404	42.566149394246125	31.79145230715044	0.0	166.0	166	1.0694873017590443	1		18302.64814814815	18505.0	11836.0	24475.0	6918401.0	2379.644874762472	-0.9809758382386929	-793.2033815675268	3.796158307974066E-4	0.007815991058512597	1.1246575734175375	1.0374366562533095	0.45458985421915227	1.0840734869338677	3.5933633803739737	7.135645683946009	0.8868383129012387	0.9692307692307695
ID438067	438067	6	0.9075168371200562	45.36191455265135	33.13311947024441	0.0	218.0	218	1.0415360645385825	1		18190.960893854743	18416.0	11093.0	24155.0	6512364.0	2490.4286410964664	-0.9810524396253083	-756.3981467574799	-0.008728833928017765	-0.013342795242743398	1.1008583405398584	1.019444079725206	0.6285662712782004	1.0798614288255985	3.4079914599578647	7.248792375810681	0.8150364667814269	0.9471598414795236
ID420671	420671	6	0.8784330487251282	40.58815904181602	35.76086920628711	0.0	94.0	94	1.0202555215874276	1		18092.508720930233	18407.0	11965.0	24149.0	6223823.0	2427.27966724358	-0.9809694658601639	-768.4462221964202	8.60257236683553E-5	4.8089473018587156E-4	1.0650138190860539	1.014226974643171	0.5265350205974778	1.0500744367016575	3.2701508011868996	6.735550625137296	0.9057981618231763	0.9814550641940084
ID443197	443197	6	0.9217236638069153	46.44598783249081	32.19933595500069	0.0	254.0	254	1.0694873017590445	1		18287.457671957676	18434.0	11541.0	24606.0	6912659.0	2495.293645282589	-0.9809964303121601	-756.6480344603023	5.322982362644763E-4	-0.005137431536557179	1.1354888037997013	1.0293865789517775	0.7098626139550576	1.103073254516265	3.593363380373975	7.083945711680412	0.8998301757029915	0.9742268041237118
ID409401	409401	6	0.9013933539390564	40.80629406127048	36.19886451958774	0.0	16.0	16	1.0320507749644603	1		17920.691428571437	18198.0	12067.0	23403.0	6272242.0	2347.049304437837	-0.9810524238227291	-790.6806269490573	-0.005203780829486797	0.007700956571899998	1.084616036321096	1.0068661821755107	0.5970604450479886	1.0772196499614208	3.3462008198191566	6.765828909130292	0.9185860432064377	0.9750692520775618
ID448313	448313	6	0.9101732969284058	46.408430319826	32.126124453377884	0.0	291.0	291	1.0673631937997994	1		18233.837765957447	18463.0	11833.0	23419.0	6855923.0	2460.7955716820366	-0.9810656901837639	-767.8584258599077	-0.00988347629491293	-0.006126194995940203	1.1165459299570832	1.0499871506324654	0.5273511838464151	1.0633900893782613	3.5791040018804257	7.273531523168399	0.8501460309453384	0.9616858237547893
ID429893	429893	6	0.9050617814064026	42.599380218424805	34.79604709959526	0.0	159.0	159	1.037898134930541	1		18225.77808988764	18550.0	11439.0	23768.0	6488377.0	2356.203607661704	-0.9809506960795984	-796.656907590506	-0.002700068250698446	0.005315976532246809	1.063218951704214	1.0401774505381376	-0.20685100349865293	1.0221515099699152	3.3842258291352803	6.892532263719058	0.89518250175094	0.9780219780219777
ID433989	433989	6	0.9035729765892029	43.99461243541166	33.86412338954845	0.0	188.0	188	1.0566786085427509	1		18119.824324324327	18457.0	11650.0	23525.0	6704335.0	2340.895189052169	-0.9810627406450425	-802.0134736851154	5.297447075211254E-5	0.002091429311253318	1.1173815508884324	1.0318666996723127	0.6725960079374326	1.0828739324985257	3.507807109412686	6.917753553115894	0.9211182686294805	0.9800796812748997
ID413507	413507	6	0.8849368691444397	41.00468901183995	36.43894055927705	0.0	44.0	44	1.0378981349305414	1		17861.134831460684	18097.0	11644.0	24265.0	6358564.0	2398.902330866532	-0.981112476547622	-773.5177075348105	0.006902303613752997	-0.0026853679665650616	1.1034418547316265	0.9985347120238632	0.7340990844608175	1.1050610874559723	3.3842258291352825	7.261679197869212	0.8064827484658669	0.9544235924932979
ID436544	436544	6	0.889589786529541	44.78178291192846	33.4874601500336	0.0	207.0	207	1.0371690177805404	1		18157.92696629215	18378.0	12197.0	24156.0	6464222.0	2326.1683976809077	-0.9811265888090566	-811.5770413962737	0.004146792836961709	0.0075118694981368625	1.0823520961999686	1.0121280729465731	0.47334621487209727	1.0693825466662088	3.379472702970763	6.815767816174876	0.9141747716309909	0.9766483516483515
ID445248	445248	6	0.9106049537658691	46.7288687561992	31.61364416522327	0.0	269.0	269	1.066654217837283	1		18293.535999999996	18566.0	11423.0	23416.0	6860076.0	2474.1298666324215	-0.980965267153846	-762.1000812786199	0.004484843365657344	0.018422366726364072	1.1135513703981377	1.0523656390930987	0.884695788928711	1.0581411336821747	3.5743508757159166	7.0015427454012364	0.9162617512000517	0.9766233766233764
ID425807	425807	6	0.9097542762756348	41.724353893371756	33.4105978005117	0.0	130.0	130	1.0573942731073822	1		18056.6334231806	18346.0	11611.0	24027.0	6699011.0	2371.5174650168337	-0.9810164432045224	-786.935523479145	0.0026088363142080704	-0.008305987357951353	1.1137016343640758	1.0366423489796057	0.7662409634378996	1.0743354595346424	3.512560235577206	6.877544257952243	0.9331830824350706	0.9827127659574464
ID442191	442191	6	0.9191056489944458	46.60122509640396	32.60177100051879	0.0	247.0	247	1.0545287007030737	1		18204.75956284153	18386.0	11405.0	24588.0	6662942.0	2617.83398326735	-0.9811147035156298	-722.5515199321081	-0.002511483914508195	0.002473066630083218	1.0907497969580158	1.0306010533128203	1.1183976244650564	1.0583627810701823	3.493547730919143	7.550442177155792	0.770072781288126	0.9508408796895212
ID417610	417610	6	0.8947567939758301	40.90377739877308	36.16566487805568	0.0	72.0	72	1.006820700252849	1		17880.85671641792	18150.0	11609.0	23230.0	5990087.0	2302.906011796579	-0.9811009948246296	-806.1518915816482	-0.0024939131245874557	4.6544556597068675E-4	1.072055592964588	0.9675307572837881	0.7662298707712368	1.108032571464952	3.184594530225613	6.769150042900438	0.8733648872645641	0.9724238026124817
ID421706	421706	6	0.895399272441864	40.72964784652547	36.54424554809946	0.0	101.0	101	1.0494951220788993	1		18071.66391184574	18324.0	11979.0	23737.0	6560014.0	2425.0547598745443	-0.9810548621562967	-771.7952689094503	-9.572531576568917E-4	0.01005610749438363	1.0855756988524403	1.047244563926064	0.7404051965229326	1.036601894387186	3.4602758477675346	6.763521057327165	0.9505498387437765	0.9918256130790185
ID426826	426826	6	0.8958386778831482	41.64731266074376	33.33492953429321	0.0	137.0	137	1.0444372848229302	1		18069.08635097493	18321.0	11518.0	23533.0	6486802.0	2403.19701189843	-0.9810313461653813	-777.7198557834702	0.0030594636117832396	0.002451562742859087	1.0746304525901025	1.0371229675320142	0.4093902348739337	1.0361649353377478	3.4270039646159245	6.944639853677683	0.8929456259599723	0.9690860215053759
ID432456	432456	6	0.897608757019043	42.99257755149945	33.1915114707559	0.0	177.0	177	1.0357092436330593	1		18204.03089887639	18518.0	11032.0	23033.0	6480635.0	2395.3553229085296	-0.9809108221272004	-781.033956662974	0.02928805580386895	0.01465072865421318	1.1339915535315799	0.9990896887695929	0.5282468145789052	1.1350247793349988	3.369966450641735	6.809456035037053	0.9132939924133934	0.9819944598337953
ID414548	414548	6	0.9013450741767883	40.89109875915866	36.02855649683072	0.0	51.0	51	1.0437127358041811	1		17966.896648044687	18198.0	11351.0	23010.0	6432149.0	2353.6733345473067	-0.9811303600475915	-793.8162395739075	0.003975026647839952	0.008132117472347088	1.105267191166618	1.0034989748776963	0.5787332847796729	1.1014133734429823	3.4222508384514034	6.946172251451273	0.8913137474916261	0.9756097560975608
ID443742	443742	6	0.9246813654899597	46.14981091300681	31.581110726210188	0.0	258.0	258	1.065944770324251	1		18267.92	18466.0	11192.0	23890.0	6850470.0	2503.320952329992	-0.9810611260740987	-756.0394835614987	0.001679464520075239	2.644084921873946E-4	1.1006769797486555	1.0646991758920308	0.7886048206461264	1.03379152033858	3.5695977495513964	6.944428560736126	0.9301566900683291	0.9804177545691906
ID419167	419167	6	0.9010770916938782	40.729662449929975	36.44003495171014	0.0	83.0	83	1.0269070224541428	1		17989.052023121396	18280.0	11340.0	23677.0	6224212.0	2365.1798982125933	-0.9811031163708533	-789.7662321292681	-0.0016172552446946035	-0.007401056798136624	1.059720803833108	1.0252677789444902	0.6457543375633571	1.033603928257735	3.312928936667547	7.040294895009566	0.839924564483736	0.965373961218836
ID416604	416604	6	0.9074907302856445	40.82215806905538	36.264678431266276	0.0	65.0	65	1.0415360645385825	1		17992.891966758998	18274.0	11409.0	23395.0	6495434.0	2352.6742625188526	-0.9808975806347068	-785.4245190899076	-8.763192533515225E-4	-0.0013390743790902347	1.0990707060948324	1.002188034824372	0.7398955495212803	1.0966711514246312	3.4079914599578642	6.955093181879624	0.8853244454130129	0.9755102040816322
ID434524	434524	6	0.9094083905220032	44.264070014048265	33.82151853403254	0.0	192.0	192	1.0631022458765862	1		18126.45040214477	18414.0	11501.0	23773.0	6761166.0	2491.638900301527	-0.9811963310639339	-759.2258377696726	-0.001375488177967779	-0.005033470704013999	1.1203856330493787	1.0442852984052258	0.408960636069228	1.0728731264917442	3.550585244893328	7.269634528236325	0.8442764053252025	0.9515923566878983
ID440668	440668	6	0.8896070718765259	46.8218078190038	32.17030949641767	0.0	236.0	236	1.0437127358041824	1		18310.883656509694	18463.0	12352.0	24453.0	6610229.0	2338.4724104005086	-0.9808470882679506	-801.998486075007	5.986118913144191E-4	0.001100670854876097	1.1118310181687885	1.0122918182370177	1.0574739631645185	1.0983305388214297	3.4222508384514123	6.961403083237425	0.8874178090571506	0.9729729729729724
ID428381	428381	6	0.8765754103660583	42.74514533817337	34.55353589219753	0.0	148.0	148	1.0195137871952435	1		18088.064139941678	18404.0	12310.0	23229.0	6204206.0	2253.2811141754532	-0.981132167271188	-834.8572165779692	-0.003046041055721044	-0.002325717859119635	1.0475746621963662	1.0205851642824912	-0.7043023349912286	1.0264451207585892	3.265397675022379	7.140501727054624	0.804800960734702	0.9359673024523156
ID423256	423256	6	0.8908928632736206	41.38857747447245	35.73313279260941	0.0	112.0	112	1.0523744008009597	1		17987.117808219173	18196.0	11995.0	24417.0	6565298.0	2414.371473015175	-0.9810215249626731	-770.202115681732	0.01264227182338438	-0.003557108195867277	1.1204134572407647	1.0169662289809993	0.5977007860469432	1.1017213997001842	3.4792883524255926	6.939455040916667	0.9079241212937588	0.9786096256684496
ID447334	447334	6	0.9264500141143799	46.63270117899757	31.74624731861318	0.0	284.0	284	1.073018137715325	1		18328.26963350787	18499.0	11784.0	23553.0	7001399.0	2391.958072488995	-0.9810307496208354	-792.5567140516988	0.0021301813473372363	-0.00955843830967319	1.117891573885009	1.0601073202684423	0.8048355256999986	1.0545079281236682	3.6171290111965586	7.285655656360748	0.8563209721770816	0.9632911392405068
ID415591	415591	6	0.8952515125274658	40.86189846549702	35.97771010347103	0.0	58.0	58	1.0371690177805395	1		18001.95197740114	18275.0	11674.0	23296.0	6372691.0	2377.6870508055354	-0.9809523870591278	-779.8341918260347	0.0036932489182293633	-0.018767330524382366	1.0825967573226198	1.03027746882056	1.0057183141083945	1.0507817457776243	3.379472702970757	6.751732503815951	0.9315975795776112	0.9861303744798894
ID407908	407908	6	0.8722020387649536	40.478193734088904	35.81696867329297	0.0	6.0	6	0.9817127939774328	1		17864.717868338546	17983.0	12619.0	23752.0	5698845.0	2265.2737812015607	-0.9809669358746782	-812.9261945165533	-4.857739051833677E-4	4.999140272344732E-4	1.0619047696244104	0.9299598687733094	0.7130312787727211	1.1418823599615613	3.0277413667965907	6.860471291359043	0.8083896339476144	0.9550224887556219
ID410980	410980	6	0.9089289903640747	40.44883842080096	35.865149465022526	0.0	27.0	27	0.9755287148369459	1		17815.348242811506	18104.0	11380.0	23072.0	5576204.0	2406.2202892215264	-0.9811378674544687	-770.2437318720921	0.0010543092344116884	-0.002783421666915038	1.0472818147459386	0.9330822437794374	-0.038212478892190545	1.122389608984453	2.9897163574804626	6.40668491258194	0.9153203556647745	0.9828125
ID437091	437091	6	0.913896918296814	45.20454054462786	33.137983196602086	0.0	211.0	211	1.0342474091096756	1		18246.047486033538	18546.0	11044.0	23831.0	6532085.0	2494.4851510095436	-0.980933101767646	-752.6225300820873	0.006541798375151005	0.014628051316130763	1.081787341339854	1.0353539825410962	0.6113375826306968	1.0448478101033574	3.3604601983127083	6.711092164395721	0.93760996362779	0.9888111888111892
ID439648	439648	6	0.9228239059448242	46.060361602659555	32.845989122971766	0.0	229.0	229	1.0687797348263093	1		18150.474801061006	18438.0	11381.0	23463.0	6842729.0	2392.5904449492105	-0.9812381733478175	-793.5036673002813	-4.5823801135037103E-4	0.003596556468919452	1.1144995289696398	1.0525074299807573	0.9214125215440728	1.0588994407289039	3.588610254209455	7.081852633051048	0.8991711981171334	0.9817945383615084
ID424801	424801	6	0.8920781016349792	41.533143348063724	35.12691908381055	0.0	123.0	123	1.0342474091096736	1		18002.08781869689	18252.0	11987.0	23494.0	6354737.0	2276.7623532746443	-0.9809389699513665	-813.8245601727403	0.003133724221874081	-0.002775833702667274	1.0813949194119292	1.006627637144137	1.0330051939539189	1.074275014423319	3.360460198312695	6.7788115123492245	0.9189703582525636	0.9833101529902646
ID445806	445806	6	0.9313356876373291	46.74019097266913	31.50189805123881	0.0	273.0	273	1.064524456874867	1		18353.15733333332	18543.0	11863.0	24523.0	6882434.0	2485.2386255613715	-0.9809540042179113	-760.7074139876918	0.004217047516686773	0.0062415255507806055	1.1099983152538595	1.0460030520383468	0.5858513513297838	1.0611807614622206	3.560091497222361	7.0027941058867444	0.9122803253743347	0.9778067885117492
ID431471	431471	6	0.8863692283630371	42.85731766236374	32.29522660693671	0.0	170.0	170	1.0386267402396012	1		18277.194915254255	18592.0	11775.0	24606.0	6470127.0	2435.129925712703	-0.9811080418178861	-779.5738470594856	-0.008643082380390065	-0.010558605412901429	1.0822030964752904	1.0398136236874695	1.3248997694677802	1.040766414117076	3.3889789552997964	6.942381197099342	0.8836124429575691	0.9622132253711208
ID412013	412013	6	0.8496756553649902	40.7219446436102	36.23816223527642	0.0	34.0	34	1.0045640951737753	1		17838.63963963964	18172.0	13453.0	21930.0	5940267.0	1916.0516716162656	-0.9811728384323667	-970.3874671026557	-5.932261837482464E-4	-0.0055402422393101315	1.0582255185752674	0.98886911144689	1.0489820756111377	1.070137095319821	3.17033515173207	7.302985818913519	0.7469888605042871	0.9341736694677867
ID435050	435050	6	0.8837248086929321	43.80456011539902	33.42183786726229	0.0	196.0	196	1.0709010331121793	1		18177.88126649076	18442.0	12269.0	23864.0	6889417.0	2331.4258527838874	-0.9810583447853194	-807.65997122089	-5.647642203041619E-4	-0.004975988282881375	1.125977627632697	1.0434292295493075	0.7196739921183465	1.079112598866954	3.6028696327030163	6.943134666534067	0.9391765370171727	0.9882659713168186
ID438634	438634	6	0.9242880344390869	45.469429039390995	32.584968277371665	0.0	222.0	222	1.0545287007030735	1		18180.934604904643	18458.0	11602.0	24386.0	6672403.0	2492.7842995369265	-0.9811505317052535	-759.2731444165942	0.006215750229512677	0.006330545874236122	1.092781344338096	1.0373288566351684	0.864104967479594	1.053456999049271	3.4935477309191416	7.059320188608727	0.8809490348351124	0.9671052631578944
ID433003	433003	6	0.8968024849891663	43.18225876204891	33.44399368022246	0.0	181.0	181	1.0437127358041816	1		18139.130555555545	18364.0	11302.0	22908.0	6530087.0	2331.3033193370134	-0.980972608684389	-802.2787907640038	0.00269182785288947	0.010101762774233749	1.0903846469012453	1.0188703419390075	0.5497593225190758	1.0701897994460603	3.422250838451406	7.017792566085018	0.873213916425084	0.9574468085106385
ID414078	414078	6	0.8707288503646851	40.7164051379088	36.29274468610051	0.0	48.0	48	1.0038107661625588	1		17944.623880597017	18245.0	11914.0	23492.0	6011449.0	2289.2350660104707	-0.9810032924245708	-809.5917862375616	-0.00307948611842283	0.011493371580820257	1.0811568435169105	0.971913646548843	0.9334258751103738	1.1124001060752444	3.1655820255675584	6.849034693076518	0.8480172823593543	0.9610389610389599
ID427389	427389	6	0.9036776423454285	42.742737565827454	33.792432150043524	0.0	141.0	141	1.0751310734098394	1		18100.107329842922	18319.0	11899.0	24332.0	6914241.0	2391.0104545357835	-0.9810320655617847	-783.0560217797245	0.004544120710388988	-2.0101503593502484E-4	1.1247564736026525	1.056183449280654	1.203679653059785	1.064925297180809	3.6313883896900965	7.060544932313867	0.9153899128680315	0.9794871794871797
ID408955	408955	6	0.9053844809532166	40.79230613342207	36.51116924534631	0.0	13.0	13	1.0320507749644596	1		17929.44318181817	18172.0	11712.0	23439.0	6311164.0	2403.4786748278507	-0.9810984662673357	-774.4120033671883	-0.0014693876298680528	-8.866392419308683E-5	1.0807516830703634	1.007203772033787	0.6083273695776786	1.0730218780734562	3.3462008198191535	6.734282595999089	0.9272123149249805	0.9805013927576602
ID448891	448891	6	0.916919469833374	46.395742029382724	32.149625199707984	0.0	295.0	295	1.0786434351784728	1		18265.74151436031	18444.0	11762.0	23750.0	6995779.0	2456.543296390618	-0.9810662052929462	-770.5548036263383	-1.4828189519214906E-4	0.0012860456208175848	1.107219353568558	1.06799506413819	0.6052697259403235	1.0367270324999298	3.655154020512681	7.153014880598883	0.8977125340173804	0.9672955974842766
ID413048	413048	6	0.8978807926177979	40.56679531525379	36.23759809904822	0.0	41.0	41	1.0246946528699667	1		17887.475362318844	18142.0	11805.0	23936.0	6171179.0	2367.528641093289	-0.9810461292662889	-782.1234672491711	0.007519766865313528	0.0026125201144343428	1.1023633964780066	0.9873146714552462	0.946693756435932	1.1165269071239314	3.298669558174001	6.993656688915961	0.8475006846478035	0.9559228650137734
ID422277	422277	6	0.9014973044395447	41.028176541513545	36.00861909305886	0.0	105.0	105	1.0573942731073822	1		18017.64594594595	18203.0	11825.0	23327.0	6666529.0	2274.328509626296	-0.9810692017078403	-821.1179819910319	-5.488693676703678E-4	0.0031610540140602733	1.0949447389627904	1.038108141498393	0.37307652725930207	1.0547501702302038	3.5125602355772054	7.108644502811149	0.8734942538657944	0.9609882964889472
ID435589	435589	6	0.9207094311714172	43.386197333907184	33.20088230721606	0.0	200.0	200	1.0530929904379882	1		18197.467032967026	18448.0	11551.0	23893.0	6623878.0	2383.8840338960385	-0.9811219386600627	-793.453364587567	0.0012654459451987273	-0.002296669693222249	1.1159718168510282	1.0150012200812168	0.5387755335662157	1.099478300884931	3.4840414785901137	7.029632659780285	0.8859881606962402	0.9747340425531904
ID409986	409986	6	0.8915823698043823	40.704611727888	36.0711245029824	0.0	20.0	20	1.0378981349305418	1		17985.803370786507	18212.0	11872.0	24231.0	6402946.0	2450.9658850499623	-0.9810120517346037	-758.2612691698918	-0.024682421608844374	-0.01408222134078475	1.1011200605853562	1.0250517961175856	0.6942462981742458	1.074209190946137	3.3842258291352847	6.968478409810814	0.875776489327974	0.964769647696477
ID423810	423810	6	0.8841443061828613	41.5505278172115	35.27939068536091	0.0	116.0	116	1.0400824196368414	1		17977.558659217873	18252.0	11580.0	22865.0	6435966.0	2346.4779448887175	-0.9809688339935997	-789.830764535475	-0.009607372383839425	4.911992535156755E-4	1.0694652083999419	1.037986853940388	0.7689706439759351	1.0303263517645298	3.3984852076288226	6.856261472639701	0.9084907393344532	0.9821428571428575
ID428931	428931	6	0.9012656807899475	42.52612273662295	34.165055136305455	0.0	152.0	152	1.0552458233297848	1		18169.543715847005	18427.0	11496.0	24334.0	6650053.0	2418.799338062114	-0.9811616086035732	-782.4757851465437	0.009243652928552093	0.001434277266715074	1.0925741105787081	1.0445412544674133	0.7573224681588431	1.045984642450322	3.4983008570836547	7.001958278770597	0.8966603856757644	0.9671484888304862
ID442752	442752	6	0.8982502222061157	46.32390688435488	32.21562894641373	0.0	251.0	251	1.060965354779557	1		18221.954177897565	18456.0	11648.0	24365.0	6760345.0	2504.8368486660356	-0.9810441962150875	-752.9946153419993	0.007601009777344481	-6.839775789245644E-4	1.1347379188223408	1.0263548197372516	0.7960654775805346	1.1056000293473902	3.536325866399787	7.21779918467901	0.8530069153292165	0.9600000000000005
ID444302	444302	6	0.9038600921630859	46.439445344003836	31.4447021278376	0.0	262.0	262	1.0680716991508343	1		18303.785145888596	18528.0	12382.0	24224.0	6900527.0	2377.9133808446536	-0.9809874599396133	-794.3249203378812	0.002474745078244499	-0.007322524905956034	1.106823965343614	1.0470377419141634	1.1107829104833638	1.0571003518174533	3.583857128044935	7.378555657055254	0.8272139257179061	0.9617346938775512
ID446347	446347	6	0.8813325762748718	46.82244402912188	31.202685416124027	0.0	277.0	277	1.0357092436330582	1		18313.93767705382	18534.0	12357.0	23369.0	6464820.0	2299.153797292564	-0.9810574523646117	-825.0870241550094	0.009318468411188491	0.00401991729642842	1.0555188645337144	1.0367313653000605	1.0918196630274957	1.0181218586245977	3.369966450641728	6.722076714104943	0.9371918698927104	0.9847222222222219
ID419720	419720	6	0.8900998830795288	40.82050533518297	35.83669281034216	0.0	87.0	87	1.0631022458765869	1		18044.450402144783	18221.0	11523.0	23414.0	6730580.0	2296.3700658622683	-0.9810120340899879	-811.9469767422639	0.0021844628367204146	-0.005664834142127995	1.1163645965384494	1.0329920633723944	0.5834955292051413	1.0807097519160698	3.5505852448933313	7.133773489107447	0.8767407183126656	0.9701298701298705
ID421256	421256	6	0.880771279335022	40.33457485313671	36.19946087660019	0.0	98.0	98	1.0165414374669701	1		18028.643067846584	18299.0	11679.0	23709.0	6111710.0	2375.89839240635	-0.9810550823411995	-785.8973829330852	0.0082446504347367	7.878644836789792E-4	1.0825145611415277	0.9991327219478227	1.0678532160156555	1.0834542172046482	3.2463851703643245	6.544528637024334	0.952474078109523	0.9912917271407832
ID441224	441224	6	0.9125211238861084	46.82320130035779	32.70505104937917	0.0	240.0	240	1.060965354779557	1		18275.865951742624	18488.0	11766.0	24126.0	6816898.0	2588.1541099858264	-0.9810616168579651	-731.5958162721633	-0.009911375126351124	-7.231091387006223E-4	1.0985135675895579	1.0600964251605636	0.36884778934694307	1.0362392906128097	3.5363258663997863	7.261688917908297	0.8427269080804786	0.9538461538461532
ID426389	426389	6	0.8954226970672607	41.88538736236545	33.390710013227526	0.0	134.0	134	1.0480525164181977	1		18045.79614325068	18282.0	11637.0	22925.0	6550624.0	2350.532146704714	-0.9810084841902373	-793.1457135983679	-0.003432672401337604	4.21812483422594E-4	1.0910111047139	1.0375112595228841	0.873176776119782	1.0515655562288726	3.450769595438508	6.8405769039627105	0.9267025698743808	0.9824086603518262
ID433555	433555	6	0.9043949246406555	43.5136818010142	33.40171977798507	0.0	185.0	185	1.0393548347841493	1		18130.62745098038	18441.0	11184.0	23477.0	6472634.0	2459.681245592299	-0.9810620425680409	-763.7079949559524	-5.356055713304209E-4	-9.411960574709618E-4	1.0793348756314198	1.0241411525474609	0.7941160975534992	1.053892691399686	3.3937320814643184	7.010961718686916	0.8676253375515504	0.964864864864865
ID418193	418193	6	0.924150824546814	40.79118893294451	36.524783681519764	0.0	76.0	76	1.0429876834514424	1		17882.632311977715	18172.0	11166.0	23631.0	6419865.0	2392.4280141679005	-0.9809822549917693	-771.1248433038326	-0.005425248901817659	-6.50459538951586E-4	1.0869280287258474	1.0213537545990599	0.8891200121664344	1.064203292768556	3.417497712286894	6.74217143923812	0.9447535086783752	0.9849315068493145
ID432026	432026	6	0.8956677913665771	42.63156772236881	32.67406650257443	0.0	174.0	174	1.0494951220788984	1		18205.467032967044	18499.0	11456.0	23445.0	6626790.0	2375.607942839839	-0.9810919875706718	-795.2815392351052	-0.006912255517334028	-0.004171163766248437	1.1121229474502774	1.0170580261576831	0.6573961247017048	1.0934704990744113	3.460275847767528	7.103176141197197	0.861817715128194	0.9758713136729223
ID437659	437659	6	0.9200544953346252	45.11263647868055	33.19579148145179	0.0	215.0	215	1.0545287007030748	1		18173.98913043479	18416.0	11083.0	23984.0	6688028.0	2488.164877504543	-0.9811230335531068	-759.2632367972197	0.0058038388282010125	-8.871085627313031E-4	1.1085521045084665	1.021187636941951	0.9307180924103821	1.0855518265263544	3.4935477309191505	6.816365085645165	0.9448673860206231	0.9852546916890076
ID420260	420260	6	0.8777914643287659	40.66590385797775	35.62767290371566	0.0	91.0	91	1.0378981349305412	1		18114.499999999993	18369.0	11383.0	23074.0	6448762.0	2337.2610122612778	-0.9810077965315716	-800.6565053040034	0.004681488959051481	9.401347539464234E-4	1.074829302117324	1.0202940720941396	0.7554645802308018	1.0534505016884512	3.3842258291352807	6.927665331176387	0.8861258408326276	0.9726775956284153
ID439204	439204	6	0.9120408892631531	45.87440998203335	32.97880101977042	0.0	226.0	226	1.0616781297036098	1		18173.52139037434	18467.0	11721.0	23739.0	6796897.0	2328.7719469803314	-0.9810320099070865	-807.2424378744153	0.0016086866819211762	-0.009209156997505213	1.108314517487207	1.0472911845307757	0.9533877494000814	1.0582677805922447	3.541078992564301	7.232876953302417	0.8505959785821648	0.9776902887139106
ID416162	416162	6	0.9155091047286987	40.90978098547384	36.09821870774585	0.0	62.0	62	1.0793445359578475	1		17989.05989583332	18183.0	11700.0	23111.0	6907799.0	2274.6828922095247	-0.9808724861838456	-811.0948248444945	8.360011845895765E-4	0.001998823398063531	1.1517411096809165	1.0284335756261256	0.8417091362336596	1.1198983940014984	3.6599071466771984	7.404614181449328	0.8388321404165073	0.9625000000000005
ID447905	447905	6	0.8993076682090759	46.254995558418756	31.896695282007204	0.0	288.0	288	1.0595383664339966	1		18249.172506738545	18429.0	12105.0	23501.0	6770443.0	2234.771698213034	-0.9811596470724023	-850.5319919982888	0.004296134765247915	-9.620022212845343E-4	1.0931916847181011	1.0512598861515685	0.8014549085254541	1.039887185955545	3.5268196140707526	7.018717737121204	0.8996582292764675	0.972477064220184
ID436143	436143	6	0.9188515543937683	44.33540774896919	33.92249256610213	0.0	204.0	204	1.0687797348263093	1		18203.81962864723	18471.0	12043.0	24054.0	6862840.0	2479.201046523209	-0.9810764014943335	-761.3421549390612	0.001357236695882283	3.871974010351513E-4	1.1064633225177212	1.0661626242026006	0.7141286107518099	1.0377997665649386	3.5886102542094553	7.5002916889070255	0.8016408698745376	0.9437500000000006
ID441775	441775	6	0.9247201085090637	46.88815101406831	32.59047696530619	0.0	244.0	244	1.0581094536241198	1		18245.716981132085	18482.0	11521.0	25093.0	6769161.0	2589.6650671900366	-0.9809162778220539	-724.2961675477719	0.007578701188413864	0.006813409445313712	1.0851896153062939	1.0619577827921736	0.748396003490076	1.0218764181501052	3.5173133617417207	6.951670761911679	0.9146238779957807	0.9801324503311254
ID415149	415149	6	0.897483766078949	40.64619113507239	36.01432900852949	0.0	55.0	55	1.0609653547795577	1		18000.369973190347	18242.0	11454.0	22772.0	6714138.0	2355.2848564929454	-0.9808437536225593	-782.6316446822817	-0.006561010050664231	0.007724251434179073	1.1190949467355331	1.0306320878463882	0.6862302446105499	1.0858335966173895	3.5363258663997916	6.9894217544437085	0.9096611495117045	0.9789473684210526
ID429480	429480	6	0.9252488613128662	42.253134326076804	35.27111487848171	0.0	156.0	156	1.0673631937997998	1		18159.58620689654	18350.0	11906.0	23432.0	6846164.0	2390.6255710322084	-0.9811130518276137	-789.1901352073967	0.002521588615439767	0.0021413600733710837	1.1262817807636052	1.0282266815370111	0.6837317997777029	1.0953633094601471	3.579104001880429	7.131779324426395	0.884277122421857	0.9716129032258063
ID440232	440232	6	0.926230251789093	46.06216598744388	33.417154093602015	0.0	233.0	233	1.0473304684396756	1		18188.577348066272	18470.0	11479.0	24230.0	6584265.0	2464.2866140449987	-0.9808764005689754	-757.1504005952489	-6.64557129856578E-4	1.5740821165858003E-4	1.0889703689493881	1.0306817560398212	0.11615261731328808	1.0565534536417223	3.446016469273985	7.03388008420509	0.8752604257671074	0.9679572763684905
ID417193	417193	6	0.8956230282783508	40.907649241956975	36.37562945601527	0.0	69.0	69	1.011318804704186	1		17874.716417910444	18214.0	11742.0	23033.0	5988030.0	2288.2964442888983	-0.9810236745208128	-807.6519347206754	-0.0010241430462480633	-0.0013151821548036127	1.069810744921069	0.9717296856445621	0.7485091323282893	1.1009345095919842	3.213113287212709	6.882046891175048	0.8525122875306567	0.9548022598870056
ID408498	408498	6	0.920627236366272	39.89791562718199	35.98991728216483	0.0	10.0	10	1.0313175238772474	1		17917.096590909092	18156.0	10960.0	23809.0	6306818.0	2438.3550820815917	-0.9810811262986732	-762.097126741947	-0.0018462554604800365	-0.00485839386643643	1.0981429757632504	0.9915586802858601	0.997643408577814	1.1074916670051869	3.3414476936546356	6.8868526091635545	0.8853254612272501	0.9616963064295483
ID424371	424371	6	0.8931649923324585	41.36689917224884	35.34446393668394	0.0	120.0	120	1.0195137871952438	1		18004.4970760234	18266.0	11496.0	24137.0	6157538.0	2402.264636273316	-0.9811088336082434	-778.4819634728286	-7.561399904169963E-4	0.0027006932017090684	1.0831392143083154	0.98484413974854	0.756303899072476	1.0998077468226324	3.265397675022381	6.745000242778625	0.901949046816424	0.9676056338028173
ID407472	407472	6	0.8800368905067444	40.15777177325999	35.7230601545664	0.0	3.0	3	0.9708648058204384	1		17903.89067524116	18170.0	12858.0	23782.0	5568110.0	2318.7771431559454	-0.9810054770307366	-797.5564712713287	-4.573815250345143E-4	0.0010686579472041855	1.0119407017984274	0.9497017479088631	0.8222453375410996	1.065535263072441	2.961197600493367	6.444614814150544	0.8959490684788277	0.9658914728682175
ID418737	418737	6	0.8947147727012634	40.58329414196064	35.874038572757215	0.0	80.0	80	0.9924422142055412	1		17891.65230769231	18088.0	11634.0	22820.0	5814787.0	2252.5612649146155	-0.9808555138958456	-813.8889619234941	0.0048696166163823855	-0.009636962957973115	1.0512110374113937	0.9775643487613044	0.5501981109787768	1.0753369215473219	3.0942851330998145	6.844261197830065	0.8300744462473872	0.9559471365638769
ID422833	422833	6	0.8892114162445068	40.88069285704697	36.13850652193925	0.0	109.0	109	1.040809495866593	1		17943.632022471906	18182.0	11624.0	23799.0	6387933.0	2357.222164886807	-0.9811585616340129	-792.8024395256119	4.665206139319419E-4	0.002620995676000659	1.0873859604276679	1.0218244187763073	0.6998324943666161	1.0641612594557823	3.40323833379334	7.214731877566951	0.8216026597890905	0.9508632138114205
ID412606	412606	6	0.8819106817245483	40.1841016097648	36.32005645228968	0.0	38.0	38	0.9909165527128454	1		17905.61230769231	18152.0	11692.0	23863.0	5819324.0	2342.944689566225	-0.9810335049046801	-790.5946902668348	0.0025442397554091083	-0.0023733286290794184	1.058363624424042	0.9523540912947439	1.0323909338958726	1.1113131492774668	3.0847788807707834	6.580725540926724	0.8951304818855327	0.9672131147540989
ID431039	431039	6	0.8522844314575195	43.130640331735684	31.79707383083354	0.0	167.0	167	0.970085307657174	1		18267.351612903207	18551.0	12554.0	23806.0	5662879.0	2310.937403961811	-0.981233960411722	-826.6417664819538	1.9537277872968815E-4	0.0048133018236778706	1.009935138001284	0.9575721830594146	0.44714728154090144	1.0546830368177271	2.9564444743288525	6.7845946791929865	0.8071082303552967	0.961360123647604
ID410556	410556	6	0.8997897505760193	40.68487592785118	36.198101779401156	0.0	24.0	24	1.0128137335389922	1		17954.612426035514	18278.0	11013.0	23833.0	6068659.0	2438.155071971155	-0.9808132970722487	-752.888562965418	0.0018232670044028637	0.001399174831740546	1.04308960826533	1.0085307372336367	0.5026104700500912	1.034266552079996	3.222619539541744	6.745736695561981	0.8899387739175592	0.9658119658119648
ID427962	427962	6	0.8476176857948303	42.51951677163885	33.8999144398207	0.0	145.0	145	0.9739765599718172	1		18095.749206349203	18406.0	12716.0	23028.0	5700161.0	2211.885142307825	-0.9809796177330037	-843.8878532911442	0.004593227011136944	0.00410141540065239	1.003274975239957	0.9838088837774644	0.7120391226466457	1.0197864562756842	2.9802101051514307	6.681233428769929	0.8389642522654425	0.9414414414414418
ID438203	438203	6	0.9193733334541321	45.48776846234637	33.12026016306614	0.0	219.0	219	1.0559624589460568	1		18151.190217391304	18388.0	11155.0	24004.0	6679638.0	2389.3690870224464	-0.980987639371211	-783.9337368619175	0.0010942107051661785	-0.0010449939759086882	1.1043759508570434	1.0305903908950351	0.8302285867547446	1.0715954278381423	3.5030539832481793	6.938495891970767	0.9143785361860094	0.9761589403973504
ID446907	446907	6	0.9393595457077026	47.01383512427439	31.85842982858371	0.0	281.0	281	1.069487301759045	1		18327.10610079576	18501.0	11685.0	24251.0	6909319.0	2430.0507643742935	-0.9811494227954314	-785.0892729313135	-9.702736883896986E-4	0.005511156638331225	1.1189961308796226	1.0398816330049885	0.7804124490805173	1.0760802916058954	3.5933633803739786	7.135645683946013	0.8868383129012389	0.9717223650385598
ID444856	444856	6	0.9021356701850891	46.64434668338947	31.519716676571495	0.0	266.0	266	1.0673631937998	1		18294.563492063484	18468.0	11908.0	24215.0	6915345.0	2414.1412249593545	-0.9810542903339625	-784.8226688561454	0.0019203967986085716	0.007587227261545745	1.0993512094197386	1.0592726282091758	0.8223034683057187	1.0378359452923092	3.57910400188043	7.07212069752195	0.899259126862794	0.9779220779220776
ID411577	411577	6	0.9205566644668579	40.665894302647025	36.01696869779301	0.0	31.0	31	1.0342474091096747	1		17963.931818181834	18179.0	11765.0	24740.0	6323304.0	2478.1941582402874	-0.9809722273193165	-747.420185283535	-0.0024095487214979387	-0.0017977492903989666	1.075546639136247	1.0136127407374425	1.0543504921399927	1.0611021309319228	3.360460198312702	6.794100811142226	0.9148389497245011	0.971153846153845
ID436678	436678	6	0.8928998708724976	45.19121014486085	33.761739471008035	0.0	208.0	208	1.0408094958665937	1		18200.32773109245	18458.0	11927.0	24107.0	6497517.0	2385.010714563512	-0.9810718691757041	-791.0646243594948	0.0010630529708920383	-0.0012093995153856498	1.059401732158737	1.0447182152307193	0.6848739261033393	1.014055002309666	3.403238333793344	7.298039624174751	0.8029523887602171	0.9470899470899464
ID445382	445382	6	0.928697943687439	46.6414503046057	31.69625058463697	0.0	270.0	270	1.0709010331121778	1		18253.02902374671	18421.0	11783.0	24060.0	6917898.0	2434.0861178919135	-0.9810803300377444	-777.7141716311821	0.0019815573267721476	0.00961465568249034	1.1246533326675705	1.0558766778617243	0.7991982200503402	1.0651370148123047	3.6028696327030065	7.043579161442949	0.9125813981185502	0.9742930591259634
ID432583	432583	6	0.9323933720588684	43.12778465278197	33.216540601978195	0.0	178.0	178	1.0276434205569929	1		18196.681034482757	18452.0	10958.0	23086.0	6332445.0	2449.583450794408	-0.9810175646299398	-767.8118177036478	0.008518800882732101	0.005384279257657094	1.0863811830498458	1.0002437155871755	0.7033132908916646	1.086116479534295	3.317682062832059	6.711215946609984	0.9256401885597685	0.9762237762237761
ID449474	449474	6	0.9108306169509888	46.650874828305405	31.416070330462954	0.0	299.0	299	1.0451613315544817	1		18316.581717451525	18589.0	11860.0	24069.0	6612286.0	2460.031825584183	-0.9809902918384301	-768.4629927242538	0.0010546647062620567	6.622734892728438E-4	1.0946110204852337	1.021430936505176	0.5551389134391977	1.0716446715726502	3.431757090780436	6.874263847015702	0.9125864359360615	0.9769959404600814
ID448462	448462	6	0.9154166579246521	46.43969963216353	32.10472687097431	0.0	292.0	292	1.0835416141490488	1		18266.38461538461	18450.0	11783.0	23639.0	7123890.0	2429.1341101743596	-0.9810520226263835	-778.6822608087325	-0.004662662844512333	-7.962024950879966E-4	1.1241884865955702	1.0555877689600746	0.8302119175094195	1.0649881702428956	3.688425903664292	7.433642602152279	0.8387790473597253	0.9651741293532337
ID421839	421839	6	0.8935825228691101	40.95585119917668	36.06094971849399	0.0	102.0	102	1.0150519986633808	1		18030.17008797655	18305.0	11578.0	23905.0	6148288.0	2410.8432953044467	-0.9810797529354544	-775.6009761266928	0.005193851967411751	0.0011569208258888223	1.0498936795939549	0.9940725240112848	0.7572046688511	1.0561540071114937	3.236878918035288	6.85193058937289	0.8663839700481045	0.9673295454545451
ID430031	430031	6	0.8827435970306396	42.68301461670987	34.855395438076656	0.0	160.0	160	1.0429876834514422	1		18240.331476323132	18503.0	11334.0	24022.0	6548279.0	2420.433913240354	-0.9810031617590103	-778.3206895422267	-1.065398057326104E-4	0.002881060543081623	1.0555132532206544	1.0459417257942942	0.9734604519528391	1.009151109655838	3.417497712286892	7.2701329348391095	0.8125187514169232	0.9548472775564402
ID413642	413642	6	0.8962908387184143	40.97312826851008	36.58303319290805	0.0	45.0	45	1.039354834784148	1		17866.34078212291	18115.0	11361.0	23534.0	6396150.0	2394.546414960919	-0.981040276555441	-772.1420226632672	-0.005246077682668834	0.0031518547234851905	1.0825568602166256	1.0264006240034689	0.4221006112495913	1.054711810281369	3.393732081464309	7.117631093900762	0.8418146283999264	0.948207171314741
ID434122	434122	6	0.9166518449783325	43.85674285598173	33.67011117333675	0.0	189.0	189	1.0716071993828589	1		18114.244736842116	18440.0	11627.0	23354.0	6883413.0	2390.603898179983	-0.9810711091743081	-785.448878083391	0.0014381348307774412	-0.003799893449687185	1.137870777072837	1.0241975663777707	0.8093480990264711	1.1109875813287553	3.6076227588675227	7.122273332502956	0.893704014485174	0.9693486590038313
[truncated: 1,633 more rows]
