# Supplementary material for: Adhesion pilus retraction powers twitching motility in the thermoacidophilic crenarchaeon Sulfolobus acidocaldarius
Source: Nat Commun. 2024 Jun 14;15:5051. doi: 10.1038/s41467-024-49101-7 (PMC11178785; doi:10.1038/s41467-024-49101-7)
Supplement: Supplementary file 15 — Source Data [file 41467_2024_49101_MOESM15_ESM.zip › TWITCHING FULL TRACK DATASET/Figure 1/MSD data/flaJ_100X_1sec_interval_5min_total__8_spots 2.csv]

LABEL	ID	TRACK_ID	QUALITY	POSITION_X	POSITION_Y	POSITION_Z	POSITION_T	FRAME	RADIUS	VISIBILITY	MANUAL_SPOT_COLOR	MEAN_INTENSITY_CH1	MEDIAN_INTENSITY_CH1	MIN_INTENSITY_CH1	MAX_INTENSITY_CH1	TOTAL_INTENSITY_CH1	STD_INTENSITY_CH1	CONTRAST_CH1	SNR_CH1	ELLIPSE_X0	ELLIPSE_Y0	ELLIPSE_MAJOR	ELLIPSE_MINOR	ELLIPSE_THETA	ELLIPSE_ASPECTRATIO	AREA	PERIMETER	CIRCULARITY	SOLIDITY
Label	Spot ID	Track ID	Quality	X	Y	Z	T	Frame	Radius	Visibility	Manual spot color	Mean intensity ch1	Median intensity ch1	Min intensity ch1	Max intensity ch1	Sum intensity ch1	Std intensity ch1	Contrast ch1	Signal/Noise ratio ch1	Ellipse center x0	Ellipse center y0	Ellipse long axis	Ellipse short axis	Ellipse angle	Ellipse aspect ratio	Area	Perimeter	Circularity	Solidity
Label	Spot ID	Track ID	Quality	X	Y	Z	T	Frame	R	Visibility	Spot color	Mean ch1	Median ch1	Min ch1	Max ch1	Sum ch1	Std ch1	Ctrst ch1	SNR ch1	El. x0	El. y0	El. long axis	El. sh. axis	El. angle	El. a.r.	Area	Perim.	Circ.	Solidity
			(quality)	(�m)	(�m)	(�m)	(sec)		(�m)			(counts)	(counts)	(counts)	(counts)	(counts)	(counts)			(�m)	(�m)	(�m)	(�m)	(radians)		(�m^2)	(�m)
ID689162	689162	1	0.9779677391052246	77.10247303728318	40.89226229085396	0.0	39.0	39	1.2483413234759009	1		21518.84496124029	21716.0	14351.0	29549.0	1.1103724E7	2751.953907662134	-0.9810724424708357	-810.6143705155949	0.005402405925594886	-0.0031041049345393442	1.2965290775285452	1.2356329534804038	1.9942620530101407	1.0492833441165643	4.895719949451322	8.678293646266196	0.8168790318183388	0.9680451127819539
ID691594	691594	1	0.9465614557266235	76.68115156997564	41.703226021385966	0.0	59.0	59	1.2281808284201856	1		21543.84969939879	21650.0	14873.0	29496.0	1.0750381E7	2603.7353117684424	-0.9810798843469943	-858.098331720619	0.007322564485633847	4.2797440460509717E-4	1.263255729091701	1.2058788917911138	-1.023222225942062	1.047580928475632	4.738866786022266	8.497628818288845	0.8246864342154383	0.960500963391137
ID689288	689288	1	0.9541024565696716	77.29742830010109	41.06849529062953	0.0	40.0	40	1.2306421151141722	1		21509.697211155373	21599.0	14836.0	29652.0	1.0797868E7	2544.9257109400623	-0.9809510541567151	-870.4935837987741	0.003515767625442292	-0.0047779904064257925	1.2928268190795704	1.2230512656262549	-1.2578017114673092	1.0570503914384877	4.75787929068037	8.574968521367207	0.8131266867059016	0.9551526717557252
ID685833	685833	1	0.9556195139884949	76.78774668633905	42.43848611847779	0.0	10.0	10	1.2434839458191673	1		21450.414872798465	21725.0	15054.0	26390.0	1.0961162E7	2473.5456174610395	-0.9810247860605904	-896.6832700014545	-6.318034195607688E-4	-0.008793430995456627	1.2941726873494965	1.2443506041256798	0.7304977290498835	1.0400386217988968	4.8576949401351825	8.033737312222506	0.9458120611109031	0.9903100775193797
ID689410	689410	1	0.9070323705673218	77.34176816557707	41.08130104473162	0.0	41.0	41	1.2164217086925344	1		21517.84362139918	21515.0	16109.0	29724.0	1.0457672E7	2436.830536610025	-0.9810955008043656	-916.5359865686139	-0.015670546274835634	-0.0072651883617644965	1.2739810304516346	1.2117083108854605	1.6853112145888631	1.0513925001642253	4.648557388896503	8.411055883679131	0.8257090108250666	0.9504373177842561
ID687619	687619	1	0.9251028299331665	77.23424172283275	42.82509670948731	0.0	26.0	26	1.1682021561770461	1		21529.689578713984	21360.0	16312.0	30371.0	9709890.0	2677.433629654013	-0.9808478758887661	-823.6330366681589	0.0527686535754305	-0.003220844760497179	1.1775087040888719	1.1146024885672638	0.6479144395637336	1.0564382514545334	4.287319800393288	12.40978969620793	0.3498379345089764	0.8851815505397445
ID691713	691713	1	0.9790285229682922	76.78988316913191	41.65419322144772	0.0	60.0	60	1.236162092497853	1		21579.116141732284	21755.0	14153.0	29373.0	1.0962191E7	2755.993543270304	-0.9809581849919085	-806.7288826865662	-0.0034864948466984515	0.008345793627016729	1.3023637224656448	1.1972538233158478	-1.105292257802959	1.0877924940416481	4.800657426160978	8.1719984442473	0.9033457993342379	0.9711538461538461
ID686980	686980	1	0.9420775771141052	76.65787853519268	42.08915994207271	0.0	20.0	20	1.2189067403096236	1		21318.13441955197	21488.0	14408.0	27132.0	1.0467204E7	2349.314216535744	-0.9810248018372184	-938.278472829149	1.768928629552563E-4	-0.004176431805235051	1.297844220795008	1.166174447907268	1.984443288281943	1.1129074411843143	4.6675698935545356	8.253974915182459	0.8609430105146397	0.9655850540806291
ID691226	691226	1	0.980478048324585	76.29615198431631	41.98557591448688	0.0	56.0	56	1.3138856123250853	1		21643.46059544658	21943.0	13853.0	28010.0	1.2358416E7	2838.189815945949	-0.9809651908480064	-785.9959896101399	-0.0018379493917369044	0.002922027232175122	1.347347526591096	1.3079350078647214	-0.9782067968335153	1.030133392324071	5.4233169537125505	8.795628931458264	0.8809292945402287	0.9718909710391822
ID685595	685595	1	0.9489049315452576	76.48198715249795	42.094625943109456	0.0	8.0	8	1.2170434422923855	1		21553.364008179964	21748.0	14626.0	28030.0	1.0539595E7	2531.5256185530607	-0.9810293697737655	-880.5681702821983	0.0019931674413770865	0.004419722215012985	1.2578741927036832	1.1995197094554582	1.1206000584441087	1.048648207101754	4.653310515060986	8.253193012630167	0.8584754781748561	0.9579256360078275
ID691355	691355	1	0.9840589165687561	76.43282048879196	43.06414885495458	0.0	57.0	57	1.3115805480720903	1		21621.648409894016	21783.0	14417.0	29007.0	1.2237853E7	2902.9655880442588	-0.9810360583075767	-770.6075646242483	2.681318374802158E-5	-6.859819406430856E-4	1.3586352561104098	1.2787543908123815	-0.5466615216368343	1.0624677153579747	5.404304449054479	8.89886124409799	0.8575921572563792	0.9643765903307889
ID688921	688921	1	0.9358447194099426	76.92898968695766	42.72770260256383	0.0	37.0	37	1.2226248172938843	1		21499.117647058796	21711.0	15148.0	28004.0	1.0599065E7	2490.1652397161097	-0.9810510600885084	-893.9827897831174	0.002930802021862696	0.005476414689241822	1.2624297048079558	1.2140557880062819	0.8676029871604807	1.0398448879199476	4.6960886505416495	8.231432080020117	0.8709542699043328	0.9639024390243904
ID691486	691486	1	0.9936325550079346	76.57894908281996	42.54601356780437	0.0	58.0	58	1.294161706521933	1		21670.305054151588	21840.0	13838.0	29492.0	1.2005349E7	2976.2777271795944	-0.9809031735226718	-747.9740037295704	-0.0019274607725143266	6.109085249363801E-4	1.3643996384654393	1.2490269317624778	-1.025514400109465	1.0923700712683284	5.261710664119017	8.813225696193687	0.8512694403675157	0.9551337359792929
ID688799	688799	1	0.9382359981536865	77.35305837794573	44.46691412983201	0.0	36.0	36	1.231256668018949	1		21446.288270377743	21502.0	14610.0	29009.0	1.0787483E7	2562.206993918106	-0.9809373967173834	-861.4439088579601	0.0104704664585399	0.009051402196046155	1.2785164279372783	1.2105139041012147	-0.6452481060136271	1.0561765739374587	4.762632416844875	8.238254264731559	0.8818334000041602	0.965317919075145
ID691101	691101	1	0.9800711870193481	76.42927392081299	42.45515329312266	0.0	55.0	55	1.227564735665884	1		21646.116935483846	21835.0	14301.0	28805.0	1.0736474E7	2710.947533935877	-0.9810667595626062	-827.4895051180781	-2.987366897963463E-5	-0.0031045622812165812	1.2632806409968964	1.2244130748464082	0.7263652207247073	1.0317438346167316	4.734113659857759	8.189534746969205	0.8870132040785842	0.9604628736740597
ID685713	685713	1	0.9728888869285583	76.78238332514937	42.31498957359524	0.0	9.0	9	1.2549895208448731	1		21573.710727969337	21736.0	14292.0	28176.0	1.1261477E7	2723.3552120461145	-0.9809960678903424	-817.8513075640475	0.005881235060760601	0.008182306617259709	1.2909763347275676	1.259750079725094	-1.0272566217532138	1.0247876586832905	4.948004337260977	8.560445009008271	0.8484910235143306	0.9532967032967006
ID687508	687508	1	0.9903664588928223	78.15966253951783	42.588656385124665	0.0	25.0	25	1.2976641803326614	1		21447.016157989234	21646.0	13891.0	28524.0	1.1945988E7	2899.6363425097275	-0.9810084793969404	-764.1284375858222	-9.183264143111675E-4	0.003233457772545158	1.3453931969454194	1.2721464094346904	-0.6999226128290658	1.0575773251942582	5.290229421106145	8.649332444404411	0.8886263575035794	0.9578313253012049
ID689045	689045	1	0.9377574324607849	76.9207000508512	41.56079140130437	0.0	38.0	38	1.2416575302250905	1		21494.264705882357	21705.0	15202.0	28135.0	1.0962075E7	2530.767504069785	-0.9811345081257963	-883.406839349583	0.005300047706365835	0.007415446547746741	1.3055243064210342	1.1959574175364178	1.4844974047666584	1.0916143729517693	4.84343556164163	8.668032375405838	0.810069611603461	0.9532273152478948
ID690863	690863	1	0.9119868874549866	77.48446432050055	42.64653559802848	0.0	53.0	53	0.985558138874213	1		21876.012461059185	21326.0	16957.0	31360.0	7022200.0	3394.24671316689	-0.9805797531384693	-650.8530243074836	0.0056976271855043465	-0.0020528062594192026	1.0485183691580744	0.9438124844107447	0.9804798827538177	1.1109392877046982	3.051506997619181	6.756362203480307	0.8400369448786356	0.9483013293943864
ID688685	688685	1	0.9605934619903564	77.33622822368744	44.062692897679526	0.0	35.0	35	1.2543865952655933	1		21401.890384615388	21663.0	14015.0	26536.0	1.1128983E7	2711.9786222777584	-0.9811716000984531	-822.4839361130148	0.0031924148379905946	-1.2600340753275265E-4	1.3019704035515485	1.2275701488908137	-0.3957757990215203	1.0606077418288153	4.943251211096484	8.848693669606034	0.7933489004565087	0.9550045913682278
ID685220	685220	1	0.9636435508728027	76.81264948425837	43.29279745918522	0.0	5.0	5	1.1906511346285442	1		21651.76724137931	21913.0	13824.0	27437.0	1.004642E7	2532.374254898498	-0.981205440672885	-892.7364271401985	0.001195642364718098	0.012090852653547604	1.2753707453167504	1.1612664082147028	2.7857183320498846	1.0982585359353227	4.453679216151317	8.173978391060045	0.8376485219629292	0.9610256410256411
ID685348	685348	1	0.9008413553237915	77.49078789018716	43.86874269643584	0.0	6.0	6	1.2213867158955103	1		21576.669371196756	21478.0	16468.0	29393.0	1.0637298E7	2565.051723399442	-0.9809828587462313	-867.8296058529601	-0.0017571879533277654	-0.004280051373692331	1.2771633410569063	1.1479088137802866	1.2505641861517394	1.1125999955091899	4.686582398212632	9.244677647987528	0.6891005179547426	0.9480769230769234
ID685476	685476	1	0.9785909056663513	76.67333801529918	42.85372698647738	0.0	7.0	7	1.2133082617934456	1		21624.83643892342	21806.0	13734.0	27974.0	1.0444796E7	2680.687375495786	-0.9810997885323258	-837.4968392480413	-6.65497494199914E-4	-0.001209716954312234	1.2764372084153353	1.1956150242180397	1.4145571440735218	1.0675988362141529	4.624791758073887	8.028681857338418	0.9015992637990603	0.9681592039800989
ID690980	690980	1	0.9842755794525146	76.59334438268687	42.90930025639082	0.0	54.0	54	1.2300272551631635	1		21653.112224448905	21709.0	15182.0	28926.0	1.0804903E7	2568.6971654795407	-0.980996779742063	-870.3176590776986	0.007958484505044485	0.009198883675429835	1.2827561333674862	1.2171698492301344	0.6911702346202935	1.053884249744467	4.753126164515813	8.27921243063962	0.8713871557737998	0.9523809523809527
ID688569	688569	1	0.9763312935829163	77.06841993470336	43.81181092249931	0.0	34.0	34	1.2622021636852712	1		21402.639468690693	21717.0	14215.0	26037.0	1.1279191E7	2627.664079054935	-0.9810463371001888	-843.1869098360379	-7.847686175766504E-4	-0.001966001674896321	1.3263655402298322	1.2172517517046197	1.993512328974684	1.0896394590292529	5.005041851235183	8.636158442361467	0.8432888816345442	0.959890610756609
ID690617	690617	1	0.9027487635612488	78.51950429949918	42.70641480600827	0.0	51.0	51	0.9614691189005655	1		22234.78688524591	21459.0	17700.0	30982.0	6781610.0	3239.770445057728	-0.9802580383785476	-681.5517490564198	0.007181820289905154	-8.745915434034622E-4	1.0225604604657585	0.9323133007465888	0.14252589785033987	1.0967991764645002	2.9041600865191857	6.460301600919107	0.8744295573506125	0.9652448657187996
ID688446	688446	1	0.9134299159049988	77.35535692012131	44.0064763705592	0.0	33.0	33	1.191921162866546	1		21408.711252653917	21593.0	15234.0	27204.0	1.0083503E7	2357.9548570608677	-0.9809637745909096	-935.7442460748657	-2.2963418423861904E-5	0.011827803588214647	1.267715461670692	1.1721421880293121	2.5181542949170392	1.081537269639671	4.463185468480384	8.108978430595485	0.8529479072613616	0.9640657084188916
ID687409	687409	1	0.9537656903266907	77.19432612296893	43.06362194195875	0.0	24.0	24	1.2145545982923656	1		21426.607361963168	21495.0	14727.0	29350.0	1.0477611E7	2615.6292838316153	-0.980977169743513	-844.872128816861	-0.002439627442095206	6.509938973636066E-4	1.258649330946021	1.1830306004607298	-0.7359090164395325	1.0639195050879	4.634298010402947	8.083857307136611	0.8911617630177561	0.9701492537313434
ID684853	684853	1	0.9552534222602844	76.54392891377078	42.74756309448967	0.0	2.0	2	1.1855574165786686	1		21731.520430107536	21939.0	14338.0	27988.0	1.0105157E7	2430.30654465287	-0.98092070519522	-919.4553302502039	0.0032650063120174175	0.0028610364540503407	1.2480354427595048	1.1595213609556854	-0.6516673395736194	1.0763367409901492	4.415654206835193	7.868572450700514	0.896216683353776	0.9707419017763843
ID684981	684981	1	0.9712427258491516	76.85204331268109	43.232441736652355	0.0	3.0	3	1.2675847133220608	1		21671.581439393947	21890.0	14642.0	27699.0	1.1442595E7	2710.1250986404725	-0.9810575320072094	-828.3028886616185	-9.757101836778101E-4	-7.249996602636011E-4	1.3375839349464578	1.2201564618529945	-1.3306141122185309	1.0962396846344866	5.047819986715802	8.31902591928883	0.9165766052024134	0.9752066115702471
ID690741	690741	1	0.8872300982475281	77.69576390370045	43.24171143746302	0.0	52.0	52	0.9286502127352457	1		22073.653846153837	21546.0	17347.0	29546.0	6313065.0	3038.268694867724	-0.9804278290168257	-727.8714307376148	0.0063281470762902685	0.005067899003551902	0.9954687404334619	0.8953703222779228	0.6902905779077275	1.1117955505838941	2.70928191377404	6.165679825671638	0.8955753353877395	0.9677419354838709
ID684616	684616	1	0.9431615471839905	77.04781293629647	41.27834867799532	0.0	0.0	0	1.2126846131982527	1		21518.72895277207	21702.0	15224.0	26542.0	1.0479621E7	2372.3313081960655	-0.9811671144755466	-945.1427072365442	0.005070510753849859	0.004093407072507297	1.2445462646932686	1.2069660681373293	-1.4958874634792823	1.0311360837292929	4.620038631909397	8.548119299711306	0.7945373577160219	0.9482926829268284
ID686414	686414	1	0.9411671757698059	76.62438903580248	41.564172201072275	0.0	15.0	15	1.1931898392904696	1		21474.03397027602	21554.0	13888.0	27509.0	1.011427E7	2495.1199295170873	-0.9809340508834699	-885.5918009203526	0.0070489626707624185	0.016690677490002092	1.2581299015505374	1.1654083888911184	-0.6768768506596066	1.0795613911340067	4.47269172080938	8.232460559003425	0.829314983785065	0.9681069958847736
ID690498	690498	1	0.8776329159736633	78.933928208731	42.46259415297762	0.0	50.0	50	0.8988461513903369	1		22609.88059701493	22071.0	18439.0	29680.0	6059448.0	2691.851357524758	-0.9797551330215009	-812.9799026639653	-0.006684903934310632	0.01131447281038279	0.9730187214628266	0.8614176593879592	0.13549245485565486	1.1295551128521795	2.5381693718514553	6.082575601314723	0.862095607051755	0.956989247311826
ID687296	687296	1	0.9365628361701965	76.6928620919689	43.40989120982667	0.0	23.0	23	1.2076838306031235	1		21260.904365904353	21487.0	15615.0	25995.0	1.0226495E7	2253.5443932839953	-0.9811899532330779	-984.2577184605151	-7.201048605271872E-4	-0.0010247488852485741	1.2570839197083958	1.1788811928905605	1.3296492179811157	1.0663363935988206	4.582013622593244	8.10501066411135	0.8765144069920021	0.9659318637274548
ID690374	690374	1	0.8823193907737732	79.13685284012618	41.577986200504746	0.0	49.0	49	0.927835249688632	1		22488.515901060073	21593.0	18184.0	31092.0	6364250.0	3138.306525242152	-0.9798905722348995	-698.3502586447486	-0.004011675466334764	0.004958027337349465	0.9902205121426993	0.8967596232095406	0.39426684811695695	1.1042206701932658	2.704528787609502	6.122294638341216	0.9067196335274909	0.974315068493151
ID684743	684743	1	0.9494590163230896	76.94809275948087	43.04382193953831	0.0	1.0	1	1.214554598292364	1		21626.771428571403	21833.0	14374.0	27021.0	1.0597118E7	2385.382399323438	-0.9810104734026244	-936.7488775696272	-0.0015251257056487638	0.006228211252561273	1.28646069445138	1.1640421708092477	-0.8808963807490896	1.105166742848351	4.634298010402935	8.26603132494899	0.8523142083956207	0.9634387351778654
ID688199	688199	1	0.9183610081672668	78.00355026644199	43.6001343547766	0.0	31.0	31	1.1486110160726204	1		21601.294663573088	21330.0	16781.0	30678.0	9310158.0	2780.881968000117	-0.9809193175167537	-798.6685875024826	0.009681274539672637	-0.03374382309503456	1.1803061319808799	1.0551359037143877	0.7686192868708872	1.1186294844349967	4.144726015457828	15.460671756180577	0.21789585633997943	0.8164794007490646
ID687194	687194	1	0.9427017569541931	76.6472534943219	43.416260677546546	0.0	22.0	22	1.1881070053654526	1		21401.477516059953	21508.0	13990.0	27838.0	9994490.0	2423.192230260285	-0.9809464755025243	-909.4019340750857	-0.0020808081119362224	0.0011039361028080308	1.2855108277161178	1.1269747746802687	2.1503239090532222	1.140674003178844	4.434666711493255	8.547685490496013	0.7627351866336491	0.9433771486349843
ID690137	690137	1	0.9000463485717773	78.5481961830933	41.34751967275285	0.0	47.0	47	0.9519807046458972	1		22325.518394648818	21441.0	17760.0	30775.0	6675330.0	3158.437406030846	-0.9801806913463899	-699.1605495169493	0.0038383576168240386	0.0014443388794095203	0.9992207011763964	0.9280463627891261	-0.5884546112187506	1.0766926537736379	2.8471225725449956	6.498311862123426	0.8472565380515545	0.9661290322580645
ID687955	687955	1	0.9700143337249756	78.85338534012166	41.86118480131719	0.0	29.0	29	1.2912357210771195	1		21376.20289855075	21672.0	14655.0	27881.0	1.1799664E7	2814.922256302952	-0.9809453634476901	-781.8767574289604	-0.0061874822104554415	0.007476873036690803	1.3325120694455623	1.2776657467246808	1.4698744144185527	1.0429269727716197	5.237945033296462	8.875756957125867	0.83552605528652	0.9590948651000868
ID688080	688080	1	0.9659608602523804	79.06690335202165	42.5798082541329	0.0	30.0	30	1.2120606437135693	1		21360.59297520662	21568.0	13769.0	28542.0	1.0338527E7	2581.0730538576663	-0.9809412895583733	-851.907627558927	0.010032305519058038	1.7262634495126148E-4	1.2841687623218467	1.1763081559691493	-0.30939626813567966	1.091694175378587	4.615285505744881	7.900631746636975	0.9291477873226011	0.9817997977755308
ID686292	686292	1	0.869124710559845	76.93961121834808	41.01044542462158	0.0	14.0	14	1.19761962322147	1		21432.131078224087	21623.0	15974.0	27180.0	1.0137398E7	2238.0498282275917	-0.9810000810050534	-988.8784092390488	-8.645102943136096E-4	0.001879369665832742	1.244180961453325	1.1772265857244713	0.8966763245436422	1.0568746718267916	4.50596360396102	8.143151109785343	0.8539108967878999	0.9683350357507653
ID689902	689902	1	0.8827794194221497	78.02321642685693	41.29083972266631	0.0	45.0	45	0.9731995542159353	1		22000.315286624198	21309.0	17299.0	30761.0	6908099.0	3164.6771387125004	-0.9805682012879825	-701.6076132971896	0.006314349326197291	-6.197891075756153E-4	0.9999839464057912	0.9828987748980028	-1.185934208186759	1.0173824323970302	2.9754569789869296	6.328210306810332	0.933687902658084	0.9873817034700314
ID686176	686176	1	0.9661851525306702	76.58170563845724	42.90041072555006	0.0	13.0	13	1.2555921569040183	1		21477.881226053636	21670.0	14045.0	28364.0	1.1211454E7	2713.1093503045918	-0.9809135320524582	-813.6905878434636	-0.0023016039762921337	-0.00546048986707514	1.3000381098947593	1.2441314247932185	-1.1319923221063908	1.0449363178096984	4.952757463425482	8.60949473464339	0.839656386460684	0.9666048237476806
ID690017	690017	1	0.8804129362106323	78.22648041608298	41.33047172965253	0.0	46.0	46	0.9527750149256354	1		22188.277591973245	21373.0	17535.0	31273.0	6634295.0	3269.6319733994624	-0.9800746672492767	-667.5876526602921	0.002089377697117015	0.019334245372431422	1.0060765125906697	0.9494423663178764	-0.7990277846440424	1.0596499042826912	2.8518756987095166	6.683174159704295	0.802370400337138	0.9523809523809531
ID687846	687846	1	0.9714794158935547	77.62948023033269	41.75380266238878	0.0	28.0	28	1.2294120877052546	1		21444.615999999995	21602.0	13885.0	28512.0	1.0722308E7	2650.066802300899	-0.9810445755986773	-837.6193012551316	0.0036704586854997686	-0.01750666294614511	1.3003642800781494	1.1905781332425371	-1.0146174723766723	1.092212467010972	4.748373038351331	8.775377462059355	0.7748597141677271	0.9345182413470542
ID692197	692197	1	0.8789674639701843	77.83205221735273	41.81198682928499	0.0	64.0	64	0.8980041407592622	1		22240.00374531835	21722.0	17689.0	28566.0	5938081.0	2775.8593947974327	-0.9802028391741855	-793.3785097885575	0.008950367653777496	3.393666428939226E-4	0.9854212624361568	0.8263155292269551	0.33567593064225343	1.1925484001953228	2.5334162456869542	6.419048046300413	0.7726363962961285	0.9416961130742048
ID692325	692325	1	0.8803837299346924	79.13789730906379	41.672131251621565	0.0	65.0	65	0.9080567390874341	1		22356.63736263736	21410.0	18050.0	32229.0	6103362.0	3181.984409680828	-0.9801208800125071	-692.8207985961666	8.244244475185798E-4	2.590174564966979E-4	0.951022252837588	0.9055148734915727	-1.1988326286460047	1.0502558054850535	2.590453759661122	6.207844215838665	0.8447031012616097	0.952797202797203
ID692453	692453	1	0.8733218908309937	78.53223307151787	42.664164518391296	0.0	66.0	66	0.8269589505512328	1		22313.493392070486	22136.0	17444.0	28154.0	5065163.0	2571.1714340155804	-0.9802626208141263	-862.0242586845384	5.243476363334099E-4	-0.00947424279416766	0.8506412682237919	0.7764677100142449	1.0469569005496993	1.095526906338689	2.148413026361167	7.303375705079855	0.5061512992776369	0.8625954198473276
ID691961	691961	1	0.9094105958938599	76.80606907952512	41.89875770461411	0.0	62.0	62	1.2126846131982503	1		21557.96082474227	21647.0	15554.0	28343.0	1.0455611E7	2432.691486460385	-0.9810378352454264	-916.9559650529511	-0.024980915818678572	-0.007403015205218977	1.2804532002597526	1.1603510242761657	-0.9119932463896807	1.103505037243801	4.620038631909377	9.484603591650458	0.6453823773470657	0.9492187499999999
ID691838	691838	1	0.9792802929878235	76.58354578924856	41.953276983935105	0.0	61.0	61	1.248341323475897	1		21570.304093567254	21749.0	14188.0	29606.0	1.1065566E7	2712.6037395778044	-0.9810442422126924	-823.090046291741	-0.004865528733195039	-0.0074101165984004685	1.283079147016894	1.2470429148713704	-1.5521898567432453	1.0288973472490646	4.895719949451293	8.266170473325843	0.9003631581858582	0.9671361502347414
ID689535	689535	1	0.9093417525291443	77.36210004085078	41.07038192917081	0.0	42.0	42	1.1810823928353127	1		21620.585683297188	21499.0	16679.0	29870.0	9967090.0	2481.2301532950696	-0.9810912783253171	-904.2273635186339	0.00582701236335649	-0.05811566218737952	1.239904423265573	1.1384652351110323	0.7848266777511331	1.0891017002769061	4.382382323683617	10.834863486306109	0.4691084323783804	0.9183266932270914
ID692083	692083	1	0.9742442965507507	76.59365118750944	42.292440724101304	0.0	63.0	63	1.281827685225449	1		21585.00732600734	21820.0	13956.0	28286.0	1.1785414E7	2684.771886153493	-0.9810175123803443	-830.9950550858431	-0.006302614103632824	0.0023870508638945405	1.3214468478112125	1.2730907039044046	-0.14605220753624432	1.037983266831268	5.161895014664185	8.539144769961183	0.8895907908428347	0.9748653500897666
ID686064	686064	1	0.8795969486236572	76.63814921868573	42.84453490947481	0.0	12.0	12	1.1571412350586856	1		21533.80995475113	21588.0	15123.0	28165.0	9517944.0	2401.854318621872	-0.9809346816512262	-922.5719315380854	0.0061013716921961515	-7.730351347332376E-4	1.197104437894947	1.1084434017545908	2.216136641483822	1.0799869763309626	4.206516655596495	9.489798176436942	0.5869735402606077	0.9180497925311205
ID687088	687088	1	0.9517112970352173	76.95392653915526	43.977835155555475	0.0	21.0	21	1.3029002372992466	1		21362.381882770896	21591.0	14756.0	27508.0	1.2027021E7	2509.4063989124	-0.9809492976585203	-876.6863368792776	-0.008067508803868147	0.0012116829216752333	1.3492667742539564	1.2782419565133234	-1.4762716995715868	1.0555644550538525	5.333007556586779	8.896642653569218	0.8467004086203612	0.9630901287553651
ID689648	689648	1	0.9018468856811523	77.46127568072065	41.207815928788754	0.0	43.0	43	1.0807453730638643	1		21801.202072538865	21484.0	17012.0	29896.0	8415264.0	2736.54340897244	-0.9807065890875408	-809.9126338159722	0.02605280488721141	-0.008223821855120468	1.1259676958766676	1.0144710895520601	0.4545108116350282	1.1099061446628693	3.6694133990062348	12.328623305089742	0.3033732891836253	0.8483516483516489
ID687729	687729	1	0.9448777437210083	77.06246101083364	42.15510856714306	0.0	27.0	27	1.2020330824333605	1		21452.838912133873	21471.0	14649.0	28808.0	1.0254457E7	2576.417018098029	-0.9810045496164498	-860.0427408172729	-0.004663490431205549	-0.008831851189471607	1.2525709393254056	1.1530229575852535	-0.9567598965730045	1.0863365131502958	4.5392354871126335	8.350110489726097	0.8181032791480566	0.9550000000000003
ID689777	689777	1	0.9160991907119751	77.66505693944818	41.26060464792217	0.0	44.0	44	1.0566786085427526	1		21876.58423913045	21388.0	17137.0	30910.0	8050583.0	2914.2738605995505	-0.9806763661320189	-761.9317249148703	0.013660607474797621	0.0058159877161310805	1.127237445430188	1.0014561126879098	2.631680016222775	1.125598447249656	3.507807109412699	10.451795548686723	0.40351878430709764	0.852193995381063
ID685066	685066	2	0.940940797328949	42.42895285176065	14.140113591416814	0.0	4.0	4	1.3196306577066614	1		21698.555555555562	21889.0	16172.0	27867.0	1.2498368E7	2312.24793624026	-0.9809964462598404	-968.8555475760718	0.04282334116869736	-0.017850516353724564	1.3447503417705924	1.26681761300857	2.6750746891789565	1.0615185074487081	5.470848215357737	11.519516035625553	0.5180790879156224	0.9020376175548591
ID697353	697353	2	0.9479088187217712	39.490545851606655	16.229679440732546	0.0	108.0	108	1.35470625220483	1		21429.454844006545	21650.0	14777.0	27299.0	1.3050538E7	2260.2031548071827	-0.9809527079278675	-976.5814504208507	0.027312791579063356	0.004440641364986195	1.4538533090244183	1.2755931183467104	-0.5154461820247397	1.139746905273956	5.765542037557714	10.5668649242233	0.6488699998298348	0.9295019157088125
ID686606	686606	2	0.9893907904624939	42.460497625653886	14.45284267956432	0.0	17.0	17	1.3954169955062647	1		21443.873634945405	21541.0	14146.0	28227.0	1.3745523E7	2648.254481364928	-0.9810981053420087	-840.5830292701438	0.008414289753991097	-0.021610607015710222	1.4431684643202027	1.3956230353698047	0.19898104939040978	1.0340675295158048	6.117273373731889	9.80231392041374	0.8000378601720906	0.9526276831976311
ID703501	703501	2	0.9697975516319275	38.5102108839201	19.395089671589545	0.0	162.0	162	1.4270436738957708	1		21513.51632047481	21425.0	16349.0	30462.0	1.450011E7	2515.046607091055	-0.9810103734688437	-883.7970237004984	-0.00441458476181317	0.0036146972210701076	1.4905225698046165	1.3883565790306607	-1.0908742084525862	1.0735877168135632	6.397707817438318	9.732449823806814	0.8487698014392201	0.9593727726300783
ID712706	712706	2	0.9795902967453003	36.89395527708488	17.319522954974698	0.0	241.0	241	1.4131937248468058	1		21473.61456752658	21523.0	14903.0	29185.0	1.4151112E7	2513.6355535759026	-0.9810153980536094	-882.8911576297351	7.707815601248902E-4	0.006815362147345894	1.486307273099355	1.4050702184240118	2.5083026872046505	1.0578170781859302	6.274126537160909	9.649145142605901	0.8468089883365642	0.961398397669337
ID698368	698368	2	0.9347282648086548	41.00025577953386	18.51933137535554	0.0	117.0	117	1.4137289241558417	1		21556.712990936558	21626.0	14745.0	28798.0	1.4270544E7	2412.0669931048415	-0.9810192220367749	-923.8185479547228	0.0041606660626470615	0.00448751896568304	1.4472383442976866	1.405250180723172	-0.32620045984292917	1.029879493452836	6.278879663325425	9.2312577110191	0.9259131944235875	0.9836187639612809
ID706561	706561	2	0.9495107531547546	33.666963975196076	18.629039947620146	0.0	188.0	188	1.3519113116327686	1		21362.420529801326	21515.0	14676.0	27840.0	1.2902902E7	2275.399595393185	-0.9810964868104659	-974.5227344939982	-0.024178264256189914	-0.0057609931885429025	1.4276686053362444	1.244535521891925	-0.8739193258392266	1.1471497439992095	5.741776406735126	11.173187384413476	0.5779655805726521	0.9408099688473514
ID694791	694791	2	0.9508229494094849	39.575612421486596	15.691881161140179	0.0	86.0	86	1.4169358747965617	1		21545.4106060606	21488.0	15824.0	28779.0	1.4219971E7	2337.37669567611	-0.9810747168691072	-955.6871781490125	0.05873040471492388	0.02022867051757872	1.4418237232450204	1.2977052067455936	-1.017539696481405	1.1110564369706504	6.307398420312515	13.263566801111834	0.4505463450907728	0.9299229152067271
ID690714	690714	2	0.9947896599769592	42.060496189786996	15.199875050390585	0.0	52.0	52	1.4083677788526665	1		21639.60606060605	21759.0	14621.0	28106.0	1.428214E7	2449.0138399834727	-0.9810944510799228	-917.0850936316385	-0.007572841860883744	0.0024146838020271777	1.439285990164412	1.3891168034014294	0.3838868468144033	1.0361158879081565	6.231348401680272	9.573024819600976	0.854463524213414	0.9653902798232692
ID710686	710686	2	0.8796443939208984	36.30759773126268	16.839227318107728	0.0	223.0	223	1.387806561689889	1		21382.72570532914	21482.0	16337.0	27844.0	1.3642179E7	2199.7521941921345	-0.9810366392533811	-1005.7481019534363	-0.0022212516516482775	-0.004355143673436254	1.4240073514411185	1.3407780664349218	2.191114270892057	1.0620753628730668	6.050729607428666	10.548507875537396	0.6833379601209532	0.9485842026825633
ID693279	693279	2	0.9819905757904053	41.440937419749424	18.436833941680593	0.0	73.0	73	1.3541477255877257	1		21583.310231023122	21751.0	13709.0	27368.0	1.3079486E7	2396.510244403624	-0.9810856651196116	-934.2962703977205	0.0030668974599412117	0.00848080863214282	1.4366542743678175	1.2875725070407555	-0.597125530446341	1.1157851433700603	5.760788911393193	10.228175253561366	0.6919831261396936	0.928735632183908
ID711709	711709	2	0.9851388931274414	36.83639686815308	17.146490009961504	0.0	232.0	232	1.3927037574823677	1		21545.082942096982	21572.0	15081.0	28856.0	1.3767308E7	2478.453516772631	-0.9810049868887945	-897.9021372097296	-0.004990729897180789	0.011182773561454404	1.4686712519784444	1.3521697432107551	-0.5278392927962662	1.086158937775855	6.093507742909297	10.365098219819583	0.7127387772898299	0.9378200438917338
ID688656	688656	2	0.969542384147644	42.36261118941944	16.315521998651285	0.0	35.0	35	1.3752122783611604	1		21507.251993620404	21571.0	14137.0	29082.0	1.3485047E7	2522.193399924245	-0.9810275312521258	-881.8483034779016	-0.0032127004520074004	0.0012266925787716766	1.4296577682844793	1.3134898643397979	-0.5699795716121837	1.088442177666191	5.941407705644802	10.07478530455804	0.7355761156265669	0.944822373393802
ID709648	709648	2	0.9139318466186523	37.958104065073556	15.458550870281153	0.0	214.0	214	1.017285339094129	1		21929.7105263158	21451.0	17732.0	28683.0	7499961.0	2774.6476050809656	-0.9804656900266432	-793.3948685854047	-0.041060387080369305	0.0026285835174411406	1.0343367985304561	0.9264634503483665	1.3208901040307024	1.1164356220869018	3.2511382965288362	9.617067615992987	0.4417331262153671	0.857142857142858
ID696337	696337	2	0.9370490908622742	39.33613476812893	17.06790963083578	0.0	99.0	99	1.3401089084486035	1		21574.266891891908	21608.0	14706.0	27683.0	1.2771966E7	2320.7421576191377	-0.9810925788242547	-964.7545673038168	0.002805563203466043	0.026421065027622162	1.4958080852559001	1.186151598339844	-0.9186283412102112	1.2610597897852653	5.641960757280306	10.8749968809913	0.5994895857193233	0.9346456692913389
ID719380	719380	2	0.9868454337120056	37.623561452153275	17.61331617529126	0.0	299.0	299	1.4339184840274972	1		21346.655882352934	21307.0	14756.0	28959.0	1.4515726E7	2530.2478929579356	-0.9809666468893442	-869.6323953602611	-0.009784800024507942	0.0233568381441535	1.5060236758302095	1.3892074090058009	2.8172013373496756	1.084088427737374	6.45949845757703	10.004259558746426	0.8110334399387813	0.9604240282685513
ID718376	718376	2	0.9540145397186279	36.23832017624576	17.682811927100577	0.0	290.0	290	1.3779599579804613	1		21489.052464228957	21392.0	16664.0	29083.0	1.3516614E7	2462.5431210517504	-0.9809359025712321	-898.0237013777096	0.03136011662386578	-0.05867884415742424	1.377800283822505	1.2353011715465947	2.900461437447532	1.1153557655073716	5.96517333646738	15.264732663901574	0.32170256708258216	0.9120639534883724
ID684585	684585	2	0.971354603767395	43.143293775337575	14.369568277462001	0.0	0.0	0	1.4227965106853426	1		21683.297458893874	21688.0	15547.0	30731.0	1.4506126E7	2604.646587737863	-0.9809992183190664	-859.6144601632911	0.001093244062976794	-0.004135790944492383	1.54770057989348	1.3248575711308348	-0.6976808964343383	1.168201483403561	6.359682808122195	9.87242662184	0.8199691076767844	0.9667630057803467
ID700972	700972	2	0.9768356680870056	40.97695876768343	17.993598695443755	0.0	140.0	140	1.3774108605456363	1		21456.454545454537	21605.0	14749.0	27649.0	1.3453197E7	2432.9604074412296	-0.980968621009696	-909.1546674983061	0.010308523370287037	0.0030342558134658438	1.4190460746039868	1.359194336093291	2.904481801588804	1.0440347174214444	5.960420210302865	9.146097935753266	0.8953957892835177	0.9720930232558135
ID688173	688173	2	0.979538083076477	42.30872649115859	16.7161047638666	0.0	31.0	31	1.4062175977837197	1		21397.167434715844	21630.0	14845.0	27286.0	1.3929556E7	2399.1037489188184	-0.9811764701135254	-929.7866541788147	0.0024203332830283657	6.700188354868873E-4	1.4422744964351266	1.3974487112193965	0.27586811950261914	1.0320768732733065	6.212335897022205	9.268850353992686	0.9086843590449606	0.9717472118959106
ID713773	713773	2	0.9801693558692932	37.54066987751534	17.615296328764305	0.0	250.0	250	1.4454782924352372	1		21496.348769898705	21491.0	14628.0	28880.0	1.4853977E7	2509.0648702476406	-0.981025479998716	-885.9154885583459	-0.012276330296217181	6.702843006624345E-4	1.4804820295777827	1.4087784482441008	-0.4660368393247026	1.050897698941273	6.564067233196378	9.969063098354768	0.8299925516954392	0.9704848910751932
ID699938	699938	2	0.8989230394363403	40.970032924910406	18.780060999556603	0.0	131.0	131	1.401907342133945	1		21413.058461538465	21402.0	15810.0	28119.0	1.3918488E7	2202.2256789682183	-0.981034571121399	-1005.9317589171387	-0.006245654792619426	4.702174839505134E-4	1.4870831056560627	1.343707166228267	-0.4731784925546038	1.106701774784938	6.1743108877060795	9.477597381530915	0.8637774186814655	0.9636498516320477
ID706083	706083	2	0.8718166947364807	34.513338938628195	18.865339087863767	0.0	184.0	184	1.3530299806794843	1		21408.004966887394	21486.0	15698.0	27813.0	1.2930435E7	2217.424669330256	-0.9809957471731959	-996.7210785934374	8.845333993209291E-4	0.008686707755747867	1.4561777817513704	1.277621233543523	2.2935839846930395	1.139757029329119	5.751282659064173	9.432327240774391	0.8123381645579547	0.956521739130435
ID704544	704544	2	0.9227621555328369	36.14646497422383	17.89001926284738	0.0	171.0	171	1.412122717701795	1		21516.625189681337	21600.0	16150.0	28146.0	1.4179456E7	2283.8014004084	-0.9810248593624893	-974.1836236085812	-0.008222865751602956	-0.008708455542610015	1.4686516603026045	1.364956288197225	-1.5450729032614026	1.0759697383733335	6.264620284831884	9.400645170011034	0.890818639345515	0.9684055841293172
ID717344	717344	2	1.0	37.380249535853046	17.737017662698282	0.0	281.0	281	1.449137075379896	1		21554.3347763348	21537.0	14224.0	29271.0	1.4937154E7	2614.650817857623	-0.9810526118244234	-853.6775637685365	0.005327995655038034	0.003717577114728723	1.506589986661634	1.417215152173897	-0.3012503250805705	1.063063702325397	6.597339116347988	10.020527946511674	0.8256528134153915	0.9532967032967032
ID708132	708132	2	0.950470507144928	36.01343331072848	17.116212480389294	0.0	201.0	201	1.346865802923453	1		21265.056761268763	21317.0	15200.0	27061.0	1.2737769E7	2268.8411905515422	-0.981076222608447	-971.8234256579249	0.0021711321649404937	0.006981979125843897	1.437038694658383	1.2841032382912627	-0.7848784228754965	1.1190990348802712	5.698998271254495	9.514074389588183	0.7911800060543936	0.9411302982731553
ID716859	716859	2	0.98104327917099	37.21740148566868	17.26105908599411	0.0	277.0	277	1.4206681676678092	1		21515.556053811648	21535.0	15038.0	29163.0	1.4393907E7	2534.280095710603	-0.9811071164094859	-881.7513531558021	0.010737155218264136	-0.0017509671105145439	1.481551457701417	1.369355614849255	2.692384792772926	1.0819333134764362	6.340670303464136	9.892821061859486	0.8141505642407606	0.9694767441860468
ID712255	712255	2	0.9836410284042358	37.06375064925875	17.24909257993985	0.0	237.0	237	1.394332333861208	1		21508.547581903284	21520.0	14838.0	28767.0	1.3786979E7	2491.7103428163655	-0.9810390891986871	-893.245099393984	0.002777728095130355	0.008013117549393224	1.5057102540256162	1.326498273683584	2.629610423988641	1.1351015556502568	6.107767121402859	10.175397059865714	0.741292495711059	0.9455481972038262
ID697916	697916	2	0.9121786952018738	39.28962323403096	18.727962820490976	0.0	113.0	113	1.3669361012236931	1		21416.011308562218	21552.0	15904.0	27226.0	1.3256511E7	2274.4368636648232	-0.9811839065824367	-982.009418545142	0.0018650638038657703	-0.006429146064388194	1.3981263985321515	1.361869525906949	1.047224826923989	1.0266228680027603	5.870110813177066	9.10177410207316	0.8904387652531969	0.9655981235340112
ID690226	690226	2	0.9968252182006836	42.02786186778105	15.24603447633503	0.0	48.0	48	1.3834389456285952	1		21628.414826498425	21859.0	14320.0	27569.0	1.3712415E7	2444.2579595833936	-0.9810774861281544	-917.5550408432171	0.009775514595993582	0.007193120353029462	1.4032245455390309	1.3602793699091693	-0.07738144112340195	1.0315708497679628	6.0127045981125455	10.274933583093754	0.7156846211993688	0.9489872468117037
ID694320	694320	2	0.9765275716781616	40.73611642655249	16.35961656299152	0.0	82.0	82	1.3921604753249766	1		21539.569640062626	21518.0	14829.0	29406.0	1.3763785E7	2471.060330025437	-0.9808661642228454	-893.6992225744843	2.21150024857517E-6	4.3937747011869556E-4	1.49479696295989	1.2648819321739344	-0.7364871541290154	1.1817679776568584	6.088754616744792	11.985889593808182	0.5325958646377652	0.9222462203023754
ID714801	714801	2	0.9925317764282227	37.59962154143747	17.57468690363225	0.0	259.0	259	1.4365538813695562	1		21611.466275659834	21606.0	14701.0	29493.0	1.473902E7	2592.9021827682423	-0.9809321321167056	-857.5608035413494	0.00179814468611677	0.00312333619908476	1.4804948418970751	1.4044488038107863	-0.4723615605785506	1.0541465362638696	6.483264088399608	10.357716669810163	0.7594086202219797	0.9465648854961836
ID703030	703030	2	0.9385849237442017	37.197067691902795	18.993507995195806	0.0	158.0	158	1.3910732744755672	1		21429.42633228841	21554.0	14415.0	27110.0	1.3671974E7	2295.212897523237	-0.9811194071445964	-970.339709156863	0.0033622864882059235	6.874506936549346E-5	1.451786442547263	1.3472517101323855	-0.2533292349539244	1.0775910927621726	6.079248364415761	9.785752616564634	0.7977582155929139	0.9587706146926533
ID715830	715830	2	0.9900278449058533	37.688923983609094	17.537605241140223	0.0	268.0	268	1.433390823113945	1		21619.4460856721	21583.0	14920.0	29352.0	1.4636365E7	2606.89116672543	-0.9811056220187072	-861.2610818609245	0.003642308309301777	-0.0076901064186943365	1.4773710337299444	1.4114746307212027	-0.047447008549342876	1.0466862114093198	6.454745331412517	10.16722912670683	0.7846640479988234	0.9536516853932595
ID702004	702004	2	1.0	40.1055222598649	17.600954196933092	0.0	149.0	149	1.36139069864025	1		21506.23817292009	21517.0	14214.0	28547.0	1.3183324E7	2633.3924910290953	-0.9810274042913806	-844.5653134453017	0.027248106774224273	-0.002685533723088747	1.4262194280991896	1.3471016648632856	-1.0272253103732654	1.0587318428145016	5.8225795515319065	9.837844722382897	0.75600621861264	0.937260902830911
ID709172	709172	2	0.8760166764259338	36.77608909864272	15.369460767446625	0.0	210.0	210	0.894628173392164	1		22178.185606060608	21953.0	17056.0	27059.0	5855041.0	2414.830000475991	-0.9802635004435628	-912.3094002627374	-0.07742044096522577	0.03762244171271671	0.9546789745976652	0.8966820195791129	0.047321198888629304	1.0646795115238008	2.514403741028879	9.79265826011809	0.3294910939910515	0.7388268156424579
ID698933	698933	2	0.9227634072303772	40.87283146740377	18.167530146485	0.0	122.0	122	1.327062034868412	1		21485.024054982852	21537.0	15685.0	27374.0	1.2504284E7	2258.07917765744	-0.981074342238486	-986.4557518166501	0.004821652179890025	-0.034150737540062696	1.4080609667085817	1.2540679418202885	-0.6506924116878956	1.1227948022216174	5.532638855496442	10.730490799752744	0.603813770709567	0.9297124600638981
ID692808	692808	2	0.9681848287582397	40.89777851078832	17.95722667301805	0.0	69.0	69	1.3663825737253044	1		21542.5977198697	21732.0	13626.0	27537.0	1.3227155E7	2352.3527799556555	-0.981084149037674	-949.9614676951427	-0.007549141628170169	0.007976218111822338	1.4660686139192425	1.286776352868503	-0.7153457549468114	1.1393344388487232	5.86535768701255	9.667610089912559	0.7886169608610756	0.9477726574500768
ID692297	692297	2	0.9743218421936035	40.15766430183208	17.185269747537234	0.0	65.0	65	1.373561032284318	1		21611.41412520066	21693.0	13870.0	27813.0	1.3463911E7	2344.027364348856	-0.9810190225279769	-953.0361158216059	0.001589472012205729	0.0033890871535051806	1.4701103685232417	1.2929284813523967	-0.6339807122454025	1.1370392018787565	5.9271483271512535	9.458691187694079	0.8325178737839096	0.9666666666666667
ID686147	686147	2	0.9829652309417725	42.41723293855937	14.412460032616977	0.0	13.0	13	1.379605939006805	1		21489.66613672496	21582.0	14679.0	27959.0	1.3517E7	2480.3649547475848	-0.9809753475626237	-893.4812426979908	0.008268282376642235	0.015249381046040112	1.470079259492006	1.3020079961968718	-0.2708910267204036	1.1290861989988277	5.97943271496093	9.633450894316338	0.80966631485445	0.9559270516717329
ID687169	687169	2	0.9755135178565979	42.23360175111452	15.040073636272185	0.0	22.0	22	1.3867159473275787	1		21366.66561514197	21593.0	15082.0	27555.0	1.3546466E7	2418.8673642035164	-0.9811110941298169	-917.6267775491876	-0.021219914796225557	0.016707849586588868	1.4565927937357839	1.352067531316103	-0.14377015398816928	1.0773077231711465	6.041223355099639	9.313515656706333	0.875200301790433	0.9724560061208879
ID695878	695878	2	0.9426338076591492	39.46160967275702	18.065546567868214	0.0	95.0	95	1.3697003833214227	1		21612.062700964645	21625.0	15052.0	28501.0	1.3442703E7	2398.7779922213804	-0.9811519764644597	-938.0081815587857	0.022510155722581953	0.02563869298917115	1.4839130175024526	1.2749960991137808	-1.0561233658631262	1.1638569079026084	5.8938764439996465	10.027671722785321	0.7365643167366194	0.9612403100775198
ID704068	704068	2	0.979566752910614	37.562409066399354	18.395852012140427	0.0	167.0	167	1.3713562780022506	1		21505.900161030582	21520.0	15058.0	28688.0	1.3355164E7	2484.7034923416545	-0.981058043908242	-896.5673680465609	0.007626003523577357	7.86747360472652E-4	1.4135039469613007	1.3481927613946691	-1.2010682223899347	1.0484435070687288	5.908135822493197	9.461381213618292	0.8293755960813841	0.9576271186440687
ID687706	687706	2	0.9485293030738831	41.82934971868971	17.143199976489733	0.0	27.0	27	1.399747237087927	1		21417.44444444444	21621.0	15278.0	27531.0	1.3878504E7	2377.0826742428353	-0.9810775816690901	-934.2864933746772	0.0069120651829441835	-0.009399471114988886	1.4225009279500773	1.4137625026075575	1.761264339589334	1.0061809712214056	6.155298383048017	9.409843175620347	0.8735629445008883	0.9693113772455086
ID707162	707162	2	0.9656895399093628	34.9088962516487	18.064746040092004	0.0	193.0	193	1.3558226151896657	1		21412.85361842107	21492.0	14615.0	27475.0	1.3019015E7	2438.6449994274185	-0.9810048108448761	-906.95027093334	-0.011480950785337174	-0.016772188762612168	1.4390396141553397	1.319338360256593	1.8903474955544863	1.090728244932912	5.775048289886743	9.233264272022808	0.8512457411047235	0.9627575277337556
ID713306	713306	2	0.9912977814674377	37.182238929823946	17.266998208957137	0.0	246.0	246	1.3916169810722419	1		21484.259780907665	21508.0	14430.0	29114.0	1.3728442E7	2585.2841360418292	-0.9809996160518357	-858.1210784711701	9.398648866748925E-4	0.016959497368116038	1.4968882656315938	1.323773181704239	-0.5558217916755865	1.1307739772341396	6.084001490580276	9.468308878182432	0.8528140397051249	0.964581763376036
ID705625	705625	2	0.9208399057388306	34.22738556540359	19.024520957954703	0.0	180.0	180	1.3888963196604707	1		21501.025117739395	21445.0	16414.0	27747.0	1.3696153E7	2327.8862377371643	-0.9809301273262502	-950.2058268624357	0.03037100435047038	-0.010208093255052397	1.450479484916657	1.3092132946211295	-0.7168084781582976	1.1079015855368382	6.060235859757699	13.662928646552372	0.4079545585555827	0.9004237288135589
ID716383	716383	2	0.9900838136672974	37.56725239285743	17.545670411494918	0.0	273.0	273	1.4333908231139447	1		21579.575	21582.0	14959.0	29403.0	1.4674111E7	2569.543122021469	-0.9810888145547725	-871.3779045872744	-0.0030167270625239564	0.009772441670405575	1.4788783351493633	1.390178124948416	-0.4026193518208384	1.0638049244259533	6.454745331412515	10.061283195296971	0.8012761747291874	0.9556650246305419
ID699484	699484	2	0.9551576972007751	40.144671066790636	18.072273176586435	0.0	127.0	127	1.3959590102851072	1		21498.160990712084	21425.0	15058.0	28842.0	1.3887812E7	2492.0325520964752	-0.9810699522819181	-894.1818726017761	-0.010176742338112965	0.012197096624439773	1.5273607471802244	1.283603521570943	-0.7653864928762036	1.189900714288286	6.122026499896407	10.964643816493805	0.6399057499247189	0.9470588235294126
ID693853	693853	2	0.9834681749343872	40.34539378595819	16.295523168839633	0.0	78.0	78	1.3630566882890531	1		21607.003241491093	21597.0	15000.0	28575.0	1.3331521E7	2478.0301914745924	-0.9810207446354577	-901.398770159221	-0.002753442633708477	7.584033897915899E-4	1.478742802028294	1.2507118467170986	-0.9076432831756717	1.1823209366008143	5.836838930025455	11.60990670278013	0.5441643839885596	0.9317147192716241
ID696912	696912	2	0.9488112330436707	39.41555215951401	16.482963862365615	0.0	104.0	104	1.3468658029234533	1		21500.467554076546	21632.0	15278.0	27410.0	1.2921781E7	2268.2450343886658	-0.9810732939007141	-982.6850447173133	0.03467080604847279	0.033007308822058136	1.4400071380287187	1.2865300552465675	2.3818229470176817	1.1192953729734179	5.698998271254497	10.207990413343321	0.687270783768959	0.9411302982731558
ID689745	689745	2	0.9873992800712585	42.2752882669582	15.607051544216745	0.0	44.0	44	1.4344459508410066	1		21648.848306332857	21648.0	14813.0	29660.0	1.4699568E7	2559.0800693684578	-0.9810201847957822	-874.5142329631962	0.027322358934428588	0.011673604159908138	1.4979069948375177	1.3641400800152172	-0.4085880592339385	1.0980595151348447	6.464251583741544	11.44564251274548	0.6200800515929756	0.9379310344827587
ID710231	710231	2	0.9396852254867554	35.8519408997989	16.75901395774095	0.0	219.0	219	1.380702169564362	1		21353.86666666666	21490.0	15352.0	28571.0	1.3452936E7	2269.868558558392	-0.9810669003732442	-974.9508371211238	-0.006905616431019233	-0.003111563094219762	1.4886855354111193	1.3374972330875223	-0.7576227100333379	1.1130382168900559	5.988938967289961	9.38471033541342	0.8545116861942738	0.9699769053117784
ID718935	718935	2	0.9899026155471802	37.295179568659194	17.62355215888503	0.0	295.0	295	1.40244684853919	1		21419.5446153846	21388.0	14805.0	29004.0	1.3922704E7	2510.612994965002	-0.9809554109000029	-878.8972727061542	0.012836358497158801	0.009599952935916452	1.4568341981617396	1.345383677347966	-0.5175409504826718	1.0828392098776358	6.179064013870596	10.551942936207679	0.6973771135014496	0.9565857247976449
ID708714	708714	2	0.9265209436416626	35.80670330272999	17.839584228692814	0.0	206.0	206	1.398124968159124	1		21390.201550387625	21465.0	16193.0	28977.0	1.379668E7	2260.9296313294853	-0.9810790295701681	-981.1116046100327	-0.0013491279370767295	0.008984209720651573	1.4792633343489696	1.3384875182231948	-0.8391108598916125	1.1051752924171088	6.141039004554466	9.478104730127528	0.8590307563570608	0.9721595184349128
ID711274	711274	2	0.9778552651405334	36.903011663476285	17.169619450217283	0.0	228.0	228	1.3613906986402489	1		21537.789559543275	21572.0	14573.0	28807.0	1.3202665E7	2506.6692955546496	-0.9810276461194812	-888.5750469728677	0.003074624656384251	0.006971652982899847	1.4743469216838296	1.2788432901982525	-0.6399567451617572	1.15287536243418	5.822579551531897	9.802757457113225	0.7614278897693906	0.9329779131759324
ID701547	701547	2	0.9811230301856995	40.746726184889255	17.840536136082807	0.0	145.0	145	1.3558226151896662	1		21409.292282430226	21426.0	14514.0	28112.0	1.3038259E7	2494.3204300673815	-0.9809647481846319	-884.6568354805809	0.0070821397437267845	0.005396154288386537	1.4566786417391417	1.296058511359975	-0.9852045671012508	1.1239296906515628	5.775048289886747	9.743407496778197	0.7644406117915403	0.962757527733756
ID702571	702571	2	0.8991835713386536	38.14262302233695	18.878736532663705	0.0	154.0	154	1.2953302500616026	1		21550.56936936934	21557.0	15737.0	28031.0	1.1960566E7	2353.658467290554	-0.9807908729707163	-935.0053326693748	-0.02914772087689288	0.026481476539657964	1.2735863586075353	1.1453717816702802	-0.5838373119311816	1.1119414490465982	5.2712169164480605	14.01629354714375	0.33717423697314286	0.8414264036418811
ID705128	705128	2	0.873424232006073	34.43804287845424	18.13895583026954	0.0	176.0	176	1.211436352843561	1		21977.95041322315	21770.0	16967.0	28525.0	1.0637328E7	2121.6530172218013	-0.9803622795804477	-1034.2805217199768	-0.01256154523229494	-0.06138925031949828	1.2389660591409561	1.0568267778213178	-0.8313658653074344	1.1723454450076711	4.610532379580369	16.06022539492342	0.22462478186272278	0.757220921155347
ID717928	717928	2	0.9639430642127991	37.05932948466113	17.785179438052534	0.0	286.0	286	1.4349732237685147	1		21454.4338235294	21445.0	16991.0	29451.0	1.4589015E7	2506.2512480091377	-0.9810294970584097	-885.3717656700702	-0.0010696144204170985	0.002357679494879503	1.497314542031921	1.3811696296256577	0.3483501347155724	1.0840917074304206	6.469004709906058	10.404664958521138	0.7509156079327111	0.9504189944134077
ID695401	695401	2	0.925487220287323	40.08829965789847	17.677258002040006	0.0	91.0	91	1.3943323338612068	1		21530.670295489894	21686.0	15501.0	27244.0	1.3844221E7	2311.292703829765	-0.9810872725254308	-966.4648756003411	-0.006494893696615213	-0.013387857225726395	1.452555932433027	1.3775855030039	1.2501351401267125	1.0544216161288356	6.10776712140285	9.42483736158581	0.8640614003717351	0.9676204819277111
ID714350	714350	2	0.983431339263916	37.44052345438904	17.771794629875203	0.0	255.0	255	1.4439074044952314	1		21633.90187590187	21589.0	15200.0	29499.0	1.4992294E7	2561.80934618404	-0.9809759647313435	-870.9109876499754	-0.009550373015693475	-0.0019585508756059123	1.5062135258271998	1.4081510700080575	-0.2965474400942104	1.0696391586867033	6.54980785470283	10.014818701781053	0.8206391660622854	0.9569444444444448
ID689261	689261	2	0.9917493462562561	41.55266359742432	15.7224377205411	0.0	40.0	40	1.3730101756219852	1		21601.02724358971	21669.0	14238.0	28293.0	1.3479041E7	2556.365226764621	-0.9810610492781244	-875.4303890370061	-0.007521525539596698	0.0075792898921530245	1.4281351177631298	1.3424273637320452	-0.5213473147129262	1.0638453568115678	5.922395200986732	9.255372406540214	0.8687992800593515	0.9606784888203546
ID715373	715373	2	0.9949435591697693	37.56849183937726	17.598849753456577	0.0	264.0	264	1.4196027995632168	1		21641.44294294292	21673.0	14453.0	29644.0	1.4413201E7	2610.8636649949244	-0.9810409300580414	-857.8317447605243	-0.005373653522192692	-0.009130986544149945	1.4762714627971696	1.3656128966001042	-0.858358530255805	1.0810321625349075	6.331164051135105	10.297284688272706	0.7503225371122729	0.9500713266761769
ID700512	700512	2	0.9538908004760742	41.1504669974536	18.18891527162021	0.0	136.0	136	1.3451797611989649	1		21490.187604690145	21552.0	15164.0	28131.0	1.2829642E7	2435.459501105274	-0.9809822378024216	-910.3135801310416	0.021168880490872937	4.863328816293191E-4	1.4711446572949913	1.2350892034301801	-0.6834503107005079	1.1911242145176402	5.684738892760943	10.255001540651667	0.67928015333881	0.9454545454545453
ID691809	691809	2	0.9661197066307068	39.5752234216955	15.891650818604667	0.0	61.0	61	1.3702525705574482	1		21542.790660225448	21689.0	13964.0	28016.0	1.3378073E7	2348.9524318457193	-0.9809169470817507	-942.8489419598098	8.316568777220471E-4	0.016428272782767726	1.4634675826371717	1.3188105830343981	2.678017648792992	1.1096874725329684	5.8986295701641565	9.458589306351975	0.828530022720354	0.9680187207488294
ID691322	691322	2	0.9301633834838867	40.217135151679194	14.778410170483726	0.0	57.0	57	1.371907798747652	1		21583.4028892456	21644.0	15814.0	28958.0	1.344646E7	2407.8701713042155	-0.9810676718453794	-928.9916022245559	0.0254963688918821	0.00351193648109552	1.4774955523972655	1.2374832953087889	-0.5868543350880988	1.193951916763924	5.912888948657707	11.092166270259687	0.6039164292777	0.9106881405563686
ID697466	697466	2	0.9532821774482727	39.394050299366995	16.39864932652097	0.0	109.0	109	1.3434916035442768	1		21424.32495812395	21555.0	15063.0	27511.0	1.2790322E7	2278.6446691955334	-0.9810710823828315	-974.6197988946399	0.015794212604737682	-0.005553629130274313	1.4362101794854545	1.2540287014468936	-0.8575582532779331	1.1452769604303	5.670479514267397	9.658098012861302	0.7639174541422938	0.950597609561753
ID706683	706683	2	0.8664029240608215	35.65413256016581	17.20824130250863	0.0	189.0	189	0.8775535468893697	1		22722.81640625	22507.0	18655.0	27843.0	5817041.0	2090.968622874917	-0.9796898815685259	-1048.3850181864166	-0.01924303465396951	-0.002691990298193512	0.9470126358058667	0.7858741233410308	0.9133732943416889	1.2050436675275409	2.4193412177385554	8.17254388659255	0.4551897412295616	0.8262987012987005
ID698488	698488	2	0.9491116404533386	41.57236878171086	19.226165348244933	0.0	118.0	118	1.398665933537524	1		21551.273148148142	21611.0	15017.0	28356.0	1.3965225E7	2392.789801354566	-0.9810477642750142	-932.4554271161338	-0.004678527713766684	-0.001961569571497113	1.463232853878476	1.3575323984467593	-0.4979247905236187	1.0778621972872657	6.145792130718976	9.383718461064987	0.877077141741067	0.9678143712574853
ID703614	703614	2	0.9575155973434448	38.471976824370934	20.79715394207366	0.0	163.0	163	1.5094795046495377	1		21698.026490066193	21792.0	14824.0	27910.0	1.638201E7	2162.875727611378	-0.9806146436553026	-1014.9467319141655	0.08027101799511643	0.16147424105390826	1.9939479622401262	1.2116680595756237	1.4030982754585697	1.6456222861387377	7.158208003760845	18.403805477921328	0.26558216657502226	0.7324902723735401
ID685683	685683	2	0.9336313605308533	42.34946593161107	14.492879874551289	0.0	9.0	9	1.353029980679484	1		21516.84742951907	21709.0	15720.0	27001.0	1.2974659E7	2329.8759131557886	-0.9811172165267439	-959.6894665913914	-0.005791766772805797	0.003099801714849868	1.4209812799803812	1.319804184309312	0.11402892601690577	1.0766606871488422	5.751282659064171	9.314348631344476	0.8330471785841232	0.95125786163522
ID690831	690831	2	1.0	41.8453462175476	15.300981007596436	0.0	53.0	53	1.373010175621986	1		21662.513600000002	21890.0	14180.0	27680.0	1.3539071E7	2564.710834319714	-0.9809587947190195	-870.2755204726756	0.01420651619152347	0.01103403427287078	1.4104390311642832	1.355070898087429	-0.012070655383249633	1.0408599529035725	5.922395200986738	9.438198743306963	0.8354664453446975	0.9726775956284152
ID700045	700045	2	0.919710099697113	40.85227896112754	18.264298991627044	0.0	132.0	132	1.3992066897663262	1		21429.648148148164	21515.0	15115.0	28467.0	1.3886412E7	2321.132407563869	-0.9810598151145333	-956.4370558005088	-0.0020622691152376764	0.006275310022057275	1.4873877302056895	1.3449106045453263	2.9918299651428253	1.105937989617184	6.150545256883499	9.67823540254926	0.8251466106324558	0.9692883895131088
ID685184	685184	2	0.9779772758483887	42.29199070502584	14.562977136077457	0.0	5.0	5	1.3905293552858682	1		21638.065420560768	21854.0	15073.0	28035.0	1.3891638E7	2453.5205884778657	-0.9810215345362666	-911.7508258250551	-0.001661901688024514	0.011667417995137493	1.4601932651284293	1.3442842479291386	3.081389455164267	1.0862235925012496	6.074495238251245	9.263973916565577	0.8894579327609659	0.9740853658536579
ID686720	686720	2	0.9906675219535828	42.475470813755535	14.325243254069566	0.0	18.0	18	1.399206689766327	1		21415.45975232199	21508.0	14516.0	27986.0	1.3834387E7	2574.010521548871	-0.9811178637446124	-864.6037925913782	-0.011874148340495772	0.012743070702187602	1.4716106655921894	1.3437602251345082	2.983814454366298	1.095143789841587	6.150545256883506	9.82513324847258	0.8006571466573834	0.9606533036377143
ID694912	694912	2	0.9646169543266296	39.36156732179191	15.814481750938508	0.0	87.0	87	1.3959590102851067	1		21507.995348837212	21512.0	15625.0	28297.0	1.3872657E7	2291.015053110917	-0.9810921431444598	-974.247901122015	0.02361922519545562	0.008158625497134017	1.4623300874716763	1.360672829926792	-0.6241523061827102	1.0747110218628777	6.1220264998964025	9.662722029691917	0.8239599388386839	0.9626307922272047
ID712832	712832	2	0.9912763237953186	36.84865011001086	17.349511426757555	0.0	242.0	242	1.411586909404113	1		21494.26443768996	21524.0	15263.0	29131.0	1.4143226E7	2524.4443070391203	-0.9809305479468842	-875.9651629174467	0.013775669128315345	0.004986979909867378	1.4600817011563483	1.4059582391582102	2.7733610753095226	1.038495782087058	6.259867158667356	9.705657480298568	0.8350741876750654	0.9669603524229078
ID696454	696454	2	0.9418794512748718	39.30558408322702	16.93437444620199	0.0	100.0	100	1.3412374214135971	1		21559.41008403362	21682.0	14472.0	27667.0	1.2827849E7	2305.734411928078	-0.9810485510982906	-968.0675656059635	0.01624445415633242	0.026306358394481925	1.4416853629871618	1.2223341804516403	-0.9219127151224258	1.1794527110863195	5.651467009609335	10.829211201375454	0.6055882123919902	0.9340141398271801
ID711814	711814	2	0.9727094173431396	37.034803729692044	17.210700609463874	0.0	233.0	233	1.4029861474818452	1		21556.207055214727	21637.0	15131.0	29021.0	1.4054647E7	2530.0374395533254	-0.981030303984639	-881.2465822701846	0.008459781541608957	0.009718499793746772	1.502480591310701	1.3276885951481838	-0.4510631001780901	1.1316513501744803	6.183817140035111	9.566227501381466	0.8491513274491335	0.9587324981577011
ID688773	688773	2	0.9755523800849915	42.251073427883604	16.158144864136926	0.0	36.0	36	1.398665933537525	1		21521.26046511626	21528.0	14855.0	29352.0	1.3881213E7	2469.3305673170034	-0.9810188134393096	-900.8914084766474	0.00151450215922492	0.010860237749384898	1.507500499499348	1.3057324692908365	-0.4560305659052369	1.1545247858606862	6.145792130718986	9.899549537034689	0.7880556093549249	0.9670905011219144
ID708254	708254	2	0.9495064616203308	36.23845428123265	17.54142789921982	0.0	202.0	202	1.3839856514178177	1		21274.102523659294	21392.0	14617.0	27151.0	1.3487781E7	2236.724231207486	-0.9810796457469968	-986.3789666288344	0.006325042582598183	0.006874921546815704	1.4560284980211935	1.325150710600841	3.1325856783763015	1.0987644547698356	6.017457724277055	9.724390125173976	0.7996467280426139	0.9686304514154552
ID717468	717468	2	1.0	37.350374370892006	17.691551655892972	0.0	282.0	282	1.4391844528482645	1		21513.228070175464	21509.0	14277.0	29320.0	1.4715048E7	2584.143461498651	-0.9811197616756858	-865.2338624697072	-0.0019985725518756976	-0.008738363531337777	1.5213149364958634	1.390818073157443	-0.4217917489047893	1.0938274141363187	6.507029719222189	9.943990381091476	0.8269347894028095	0.9546722454672247
ID693394	693394	2	0.9637601375579834	40.55068201100303	18.03984846656584	0.0	74.0	74	1.4072930989717478	1		21622.740853658564	21647.0	14540.0	29500.0	1.4184518E7	2530.536937243935	-0.9809119330923186	-878.205448890685	0.0029776742809920634	-0.012048895334148373	1.4844414552407694	1.3747668424892914	-1.0137097540032791	1.079776882422397	6.221842149351242	9.174632495569368	0.9288626474824421	0.9827327327327328
ID709777	709777	2	0.9968211650848389	37.75715494046041	16.620345810618065	0.0	215.0	215	1.385624474551361	1		21378.648902821307	21473.0	14425.0	28641.0	1.3639578E7	2575.856927219424	-0.9810081516345718	-857.4205648734472	0.04363306551628788	-0.004788182795629454	1.4366861246436642	1.3830078776047754	0.9361492089362297	1.0388126835053564	6.031717102770606	9.979386089318476	0.7611025513682275	0.9470149253731348
ID718481	718481	2	0.9889950156211853	36.94978026164229	17.52443229380182	0.0	291.0	291	1.4344459508410068	1		21377.862371888707	21425.0	15097.0	29822.0	1.460108E7	2580.133134696915	-0.981123925659071	-861.3196273184241	-0.0016409790181682253	-0.0012627416558325193	1.4889019403948272	1.4064655561013337	-0.2375909479654543	1.0586124444611382	6.464251583741545	9.777700461051868	0.8496785553031021	0.9597741707833448
ID710805	710805	2	0.9135265350341797	36.181634908806416	17.165235576991712	0.0	224.0	224	1.4029861474818455	1		21404.285053929147	21549.0	16030.0	27537.0	1.3891381E7	2213.376899624576	-0.9811037780983582	-1004.188668930765	-7.835828339481645E-4	4.0469013428697887E-5	1.4475267908169238	1.3690500408916875	1.992324679487981	1.057322046368826	6.183817140035113	9.621046465852562	0.8395022770951923	0.9629903774981493
ID702122	702122	2	1.0	39.590295253851494	17.757918842011705	0.0	150.0	150	1.3954169955062636	1		21460.090062111798	21585.0	14087.0	27673.0	1.3820298E7	2606.5868808875184	-0.9810238044703715	-851.255105764265	0.0016692812178654105	-0.006250264383078861	1.4707277677644124	1.3523649539845572	0.8139291472550434	1.0875228342993624	6.11727337373188	9.598992284604059	0.834288904636632	0.954747774480712
ID688299	688299	2	0.9754721522331238	42.47997663799722	16.66478041022987	0.0	32.0	32	1.385624474551361	1		21410.345368916795	21536.0	14902.0	27421.0	1.363839E7	2398.356034181807	-0.9809660746780079	-920.1648545140719	-0.008377217223405719	-0.0066473753924212045	1.4167335351449055	1.3770777049464424	0.18546996654748066	1.0287970897038126	6.031717102770606	9.446337380502992	0.8494228178069549	0.9599092284417556
ID690347	690347	2	0.9879646301269531	42.01544757347671	15.26558340017313	0.0	49.0	49	1.3992066897663265	1		21632.78139534882	21813.0	14866.0	27962.0	1.3953144E7	2413.81518464361	-0.9810365273712589	-927.2688083209262	0.01936277575592511	0.007978565032548327	1.4405741963331335	1.3750011549140522	0.21857649784290922	1.0476894446122702	6.150545256883501	9.744080556627218	0.8140325126354185	0.9620817843866172
ID709291	709291	2	0.9147379994392395	37.221777893000585	15.395295219256743	0.0	211.0	211	1.0652348503185467	1		21366.792553191506	21106.0	16690.0	27561.0	8033914.0	2770.1164980648496	-0.9808540044443287	-790.3104255760283	-0.018422045850968582	-0.0018813170532729813	1.118208034701626	1.0737700487023147	0.5679988866338775	1.0413850116726724	3.5648446233868825	7.173674360052351	0.8704967469189169	0.9664948453608249
ID684713	684713	2	0.9772408604621887	42.44701803963879	14.207582933782362	0.0	1.0	1	1.415333307790136	1		21719.385779122542	21726.0	15278.0	30868.0	1.4356514E7	2613.390793651595	-0.9810741460312977	-861.6274459914559	0.0010625728058159362	0.005889512890593565	1.5163301537358163	1.3475004042189003	-0.7768228915381076	1.125291056676737	6.293139041818976	9.68073386289742	0.8438410129221087	0.9511494252873567
ID712364	712364	2	0.987683117389679	37.17687673461838	17.46557544780359	0.0	238.0	238	1.4185366313320333	1		21544.36186186189	21560.0	14997.0	29419.0	1.4348545E7	2616.4487272911133	-0.9810489816891129	-852.5297479392444	0.008404464794010993	0.006796374460566269	1.4934444286478727	1.3634846228181807	-0.6121966425389807	1.095314463877912	6.32165779880607	9.641147055242778	0.8546404278835205	0.9700948212983219
ID687266	687266	2	0.950433611869812	41.92038879861487	15.602266762763199	0.0	23.0	23	1.4094416393051827	1		21369.650914634138	21495.0	14978.0	28115.0	1.4018491E7	2391.254850574507	-0.9811038355572195	-927.9890961614968	0.007664595920136443	0.009735381373732917	1.4746664518391757	1.3806105890669262	0.8428968073515982	1.0681262794281596	6.240854654009301	9.370799440192728	0.8931011454710382	0.9725925925925926
ID714914	714914	2	1.0	37.40961989494345	17.469118957122873	0.0	260.0	260	1.4180032466050243	1		21606.8738738739	21617.0	14124.0	29475.0	1.4390178E7	2638.183622527731	-0.9808933412129248	-840.9185851911877	0.005992049501045635	-0.001910119789443674	1.471843237651448	1.3880874705467463	-1.5019839804060588	1.060338969180171	6.316904672641556	9.92910681740098	0.8051815620568585	0.9513242662848962
ID698019	698019	2	0.9732054471969604	39.232208753313984	18.741333565163206	0.0	114.0	114	1.3981249681591246	1		21444.916279069752	21395.0	14758.0	28919.0	1.3831971E7	2546.8218800363898	-0.9810143694665221	-870.1740387072642	0.02102298231971296	0.012201125646702842	1.446207310184611	1.3389178888099593	-1.0269111334643688	1.0801314421678325	6.141039004554471	11.223242616489124	0.6126536386588117	0.944444444444445
ID699040	699040	2	0.9615305662155151	41.22903849264545	17.965821939801835	0.0	123.0	123	1.3619462549574524	1		21444.54248366014	21635.0	14532.0	28064.0	1.312406E7	2389.6077675993674	-0.9810694118503259	-930.1559908919807	0.029378297869894245	0.01252675639862244	1.425022806110548	1.343233435581118	3.1102774367830515	1.0608899156043163	5.827332677696414	9.172246017462768	0.8704188480475368	0.9630793401413984
ID706208	706208	2	0.9373299479484558	34.37620101959526	19.20351299072822	0.0	185.0	185	1.3597226677520884	1		21376.939443535197	21534.0	15320.0	28145.0	1.306131E7	2318.3519976163007	-0.9810502574452665	-954.7377364140305	0.0016478955701179274	0.008852377698460442	1.443431493932909	1.3262581053330493	-0.644426637495142	1.088348857683652	5.808320173038361	9.580671287349949	0.7951856469853741	0.9591836734693877
ID713888	713888	2	0.9900441765785217	37.40502862057721	17.669473318356506	0.0	251.0	251	1.430220769495607	1		21528.190546528796	21508.0	14530.0	29307.0	1.4574585E7	2574.28682156317	-0.9810588369707882	-866.3013733796619	-0.005922131590147009	-0.0019798767374065007	1.4770342910389307	1.4058868042980959	2.797749850282163	1.0506068387037433	6.42622657442542	9.927490989464474	0.8193828969627861	0.954802259887006
ID715936	715936	2	0.98729008436203	37.71238502373653	17.775049129959733	0.0	269.0	269	1.4610942835268421	1		21637.671388101975	21625.0	15211.0	29699.0	1.5276196E7	2612.1716841478633	-0.9810327844664605	-856.8775031418897	0.005545556283160496	-0.0019306723276615021	1.503793449981809	1.4482268551488022	-1.2737858670292015	1.0383687090426847	6.706661018131853	9.86076129630482	0.8667529498130603	0.9605173587474474
ID694437	694437	2	0.9740927219390869	40.408156098481236	16.281262248761344	0.0	83.0	83	1.3580525881030978	1		21651.23934426231	21532.0	15898.0	30261.0	1.3207256E7	2572.4529294008767	-0.9809877857168714	-868.5527892837907	0.0049651812113900105	-0.044261146164639414	1.463448084745679	1.2572424925693786	2.3766067163791282	1.1640141765769354	5.7940607945448095	14.11030972928551	0.36569566992458213	0.8459403192227618
ID701093	701093	2	0.9936156272888184	40.95310025485008	18.079004198805006	0.0	141.0	141	1.3807021695643622	1		21452.309033280515	21669.0	14203.0	27960.0	1.3536407E7	2482.6333742648158	-0.980969672454913	-890.842172963757	0.02298320954303803	0.001438720479379023	1.4192161016334184	1.3716124443573257	0.2794423429023973	1.0347063468780335	5.988938967289963	9.73824421890959	0.7935940953191035	0.9581749049429658
ID707771	707771	2	0.8756435513496399	36.35257733547874	16.677167884537084	0.0	198.0	198	1.1727263308358908	1		21732.44052863436	21615.0	16542.0	27508.0	9866528.0	2236.36409912889	-0.9804298535214057	-973.6848982853915	-0.038438773079103	-0.05205859233200281	1.177862975558655	1.0457639966110164	-0.6303195386309085	1.1263181553158539	4.3205916835449045	17.43132951042352	0.17868663247757374	0.7129411764705884
ID692921	692921	2	0.974725604057312	41.0361587187435	17.994203648912848	0.0	70.0	70	1.3730101756219861	1		21611.84185303515	21769.0	14010.0	27810.0	1.3529013E7	2333.1945116833954	-0.9809396526613939	-953.415724176942	-0.021663413465084793	-0.005876776016774099	1.4851114051132255	1.2917682469847276	-0.5535673580736937	1.1496732549199933	5.922395200986739	10.079852911331503	0.7324852081008387	0.9719188767550703
ID716985	716985	2	0.9813649654388428	37.59346642076141	17.651857349672284	0.0	278.0	278	1.4491370753798958	1		21496.256484149868	21474.0	15213.0	28991.0	1.4918402E7	2502.263463181177	-0.9809837206910814	-886.3312240223846	-0.009035935523549036	0.00689602365090295	1.5099909920468073	1.4183005493699317	-0.2566580758810216	1.0646481048869425	6.597339116347987	9.632864924208304	0.8934448119384589	0.974719101123596
ID695997	695997	2	0.9474197626113892	39.31842581399277	17.81423835156535	0.0	96.0	96	1.3434916035442768	1		21634.81103678932	21650.0	15144.0	28265.0	1.2937617E7	2402.2453300765587	-0.9810233854667272	-931.1644097559962	0.023337828975682384	0.0043336051038437885	1.4564249030697929	1.210124075545788	-1.0375369156199497	1.2035335322230645	5.670479514267399	11.103906838429193	0.5779337154223149	0.9233746130030961
ID703153	703153	2	0.9606008529663086	36.91714608861523	18.97442903119476	0.0	159.0	159	1.3724590978652411	1		21438.696629213493	21572.0	14285.0	27248.0	1.3356308E7	2305.7611599619904	-0.9810874478665279	-964.6541484041087	-0.002282332519742826	-0.003955381057609147	1.44420188573974	1.3247021185232288	-0.17941521529441035	1.0902087839564483	5.9176420748222185	9.143118580614866	0.8895489531357225	0.9726562499999998
ID686263	686263	2	0.9874686598777771	42.418569789576225	14.443452726260782	0.0	14.0	14	1.3774108605456366	1		21491.36883942769	21568.0	14399.0	28225.0	1.3518071E7	2601.392995417471	-0.9809588143373152	-851.2260248716428	-0.0054438186636905205	0.015187360441725226	1.4321090135141605	1.337887061383557	0.08519179970737972	1.0704259386686685	5.960420210302866	9.585323300740836	0.8152169694897159	0.9521640091116174
ID710346	710346	2	0.8736922740936279	36.09807069718137	16.107896268519184	0.0	220.0	220	0.9495937872968445	1		22125.113333333313	21846.0	16755.0	28163.0	6637534.0	2595.4638872055575	-0.9804594600845056	-855.4479521393657	-0.05996264265401648	0.03744843968388669	1.0182721961610197	0.8837642714444549	-1.240352830746931	1.1521988714215845	2.8328631940514435	9.25724728716058	0.41540501537826446	0.7873183619550849
ID687819	687819	2	0.9558373689651489	42.023912628244574	16.993254050177683	0.0	28.0	28	1.3861703183679053	1		21432.28840125391	21619.0	14960.0	27654.0	1.36738E7	2376.2997788219286	-0.9810111755951979	-931.9083200989132	0.0010370557107484792	-0.006094737276660196	1.4177957993380366	1.3871427273589776	1.062229384864213	1.0220979942254538	6.036470228935123	9.319168108589892	0.8734511782663298	0.9657794676806086
ID693961	693961	2	0.9815728068351746	40.69429557685664	16.38012529943321	0.0	79.0	79	1.412122717701794	1		21618.50682852806	21553.0	14672.0	29502.0	1.4246596E7	2545.6381380645	-0.9808896624521811	-871.7878671943345	0.010616287529827777	0.008001214916128064	1.5060157998894945	1.3443885576001868	2.5109011628692843	1.1202236075095893	6.264620284831875	10.798559323507943	0.6751075725906628	0.9229691876750692
ID699593	699593	2	0.9262449741363525	40.632536081684464	18.324164375347625	0.0	128.0	128	1.3948747701135351	1		21450.436532507745	21554.0	14910.0	28085.0	1.3856982E7	2254.4143978783018	-0.9809641743989078	-980.6494987088837	-9.434381524881272E-4	0.0014472233985128083	1.488393223075971	1.316734763032099	-0.5561260633150094	1.1303667715497898	6.112520247567376	9.51644291714388	0.8481660426056864	0.9640179910044981
ID697024	697024	2	0.9508234262466431	39.47916531474506	16.340342348226358	0.0	105.0	105	1.3541477255877266	1		21483.51320132013	21605.0	15075.0	27680.0	1.3019009E7	2280.1184228323514	-0.9811621555906935	-981.4936140640556	0.014976353443516506	0.005931485523172466	1.4329906915146169	1.2648371725276666	-0.775267596330115	1.1329447952979672	5.760788911393199	10.967636556420004	0.6018187649537015	0.9258976317799847
ID704192	704192	2	0.9586892127990723	37.47479259066195	18.192592228592417	0.0	168.0	168	1.3752122783611607	1		21485.47588424439	21439.0	15115.0	28632.0	1.3363966E7	2452.4055767641826	-0.9810673824370805	-907.9686480049693	0.020070933955938276	0.012839955692291622	1.4653295142131464	1.2999068255616888	-1.1332593137444582	1.1272573429099264	5.941407705644805	10.466686298122024	0.6815234493684604	0.9455370650529499
ID692423	692423	2	0.9751766324043274	40.32024570969572	17.40568230876116	0.0	66.0	66	1.3730101756219868	1		21633.34083601286	21742.0	13788.0	28039.0	1.3455938E7	2369.973528237291	-0.9810458155384681	-944.9183438655839	0.003705809497026854	0.012467358173233812	1.44317756887374	1.3311526957371251	-0.6719062096640462	1.0841562906309417	5.922395200986744	9.54736740534674	0.8164695215338016	0.9569892473118282
ID719044	719044	2	0.9912314414978027	37.23973075234295	17.593133107539636	0.0	296.0	296	1.4370803808856276	1		21366.410818713448	21354.0	14551.0	29520.0	1.4614625E7	2583.8022929886133	-0.9810156941524439	-854.6406073908829	0.003622391080958967	-0.008735528075734737	1.5087299295956003	1.3939061856559587	-0.3484950309374638	1.0823755178944174	6.488017214564123	9.976264095682623	0.8191925285258486	0.9619450317124736
ID714459	714459	2	0.9863570332527161	37.4983816456577	17.754710419063578	0.0	256.0	256	1.455907563985562	1		21654.592274678103	21665.0	15083.0	29216.0	1.513656E7	2524.5021685178685	-0.9810649734743105	-888.8656253763533	0.004516841962024324	-0.0023491239580254787	1.470188423460291	1.4476871214737836	-0.04972911776960865	1.0155429316547353	6.659129756486694	10.257320739936418	0.7953521689726887	0.9622252747252749
ID698588	698588	2	0.9638932347297668	41.65101682690903	19.003430845318135	0.0	119.0	119	1.41426392092964	1		21525.15885022691	21602.0	14547.0	28158.0	1.422813E7	2406.4492150736055	-0.9811226212633392	-929.7822689311103	-0.0036348433071530938	6.106039675888305E-4	1.460736598002415	1.3992830135038912	-0.7748805135812629	1.0439179093188877	6.283632789489943	9.463844253643769	0.881628238803435	0.9699192956713142
ID701660	701660	2	0.9952629208564758	40.77586455679608	17.981475310300333	0.0	146.0	146	1.377959957980462	1		21454.8194888179	21439.0	14206.0	28403.0	1.3430717E7	2570.0042822072446	-0.9810201364326653	-862.9901706056463	0.010826125262679974	0.008573222358501153	1.4785012705516734	1.3072112489174401	-1.0074289929450737	1.131034690663874	5.9651733364673865	10.646150335142337	0.6613749516637717	0.9372666168782684
ID708828	708828	2	0.9323939085006714	36.358470907587005	17.193021275474276	0.0	207.0	207	1.3763120084676228	1		21389.642289348198	21456.0	14423.0	27902.0	1.3454085E7	2193.065022269752	-0.9809516662985617	-1004.5524740366965	-2.1173043163926577E-5	0.007211352712231002	1.4827661810701904	1.291806703117854	-0.5094353495609292	1.147823569494913	5.950913957973833	9.434286973277493	0.8401858633080118	0.9645608628659471
ID718044	718044	2	0.9742631316184998	36.427570155808155	17.364941908227348	0.0	287.0	287	1.4397099903691026	1		21450.4781341108	21403.0	15458.0	29666.0	1.4715028E7	2575.722961700965	-0.980951982269021	-857.759991673913	7.704450850618973E-4	-0.004590648386669377	1.498132780699156	1.4065661396115252	-0.36770054582673	1.0650994208583182	6.511782845386702	9.777770844707277	0.8559138692991491	0.9641097818437723
ID691933	691933	2	0.9651488661766052	39.70935325796977	16.376934737098047	0.0	62.0	62	1.3724590978652407	1		21545.91492776884	21652.0	14042.0	28275.0	1.3423105E7	2327.595184915349	-0.9811479358131149	-963.5251853101825	-0.019440951169653987	0.007370870435756031	1.5012705153642023	1.2723601128048387	-0.550377019072661	1.1799100744008273	5.917642074822216	9.638281120372094	0.8004963925387192	0.9547546012269935
ID689872	689872	2	0.9900336265563965	41.9689984547239	15.346786798257789	0.0	45.0	45	1.4270436738957715	1		21646.589895988087	21717.0	14666.0	29135.0	1.4568155E7	2527.13937680111	-0.9809873407644476	-883.9156612824746	-1.5978936682338926E-4	-0.026169138649560632	1.4809166238395395	1.4239424279979165	-0.03076407221557816	1.0400115866494193	6.397707817438324	9.374817649478732	0.9147630378875493	0.9824817518248172
ID705744	705744	2	0.9642595648765564	34.315638323837256	19.64209575379614	0.0	181.0	181	1.3276319563182917	1		21405.551724137906	21507.0	14621.0	27231.0	1.241522E7	2399.036848853289	-0.9810521535965787	-923.9569637437672	0.009839929094707255	0.029079485154992042	1.4352695823530985	1.2642186175457997	-0.6925225551482476	1.1353017290153158	5.5373919816609565	9.937829220029206	0.704582858379133	0.9319999999999995
ID713425	713425	2	0.985222339630127	37.35186877545338	17.757223249639914	0.0	247.0	247	1.4190698155761319	1		21500.467669172926	21461.0	13988.0	28697.0	1.4297811E7	2551.4091687374657	-0.9810053028044867	-870.4358520831929	-0.020447847396846734	0.004436309875228044	1.4757644397445557	1.378989257137512	-0.3541045407634512	1.0701783441068486	6.3264109249705855	9.879813303748756	0.8144600484425081	0.9750915750915754
ID716497	716497	2	0.9896103739738464	37.43157556849361	17.78645577385184	0.0	274.0	274	1.4360271888197285	1		21605.01911764705	21612.0	15211.0	29221.0	1.4691413E7	2545.1936657932183	-0.9810483375074693	-878.8341196511515	-0.0013498479884345418	-0.004013728628538641	1.4765358848063446	1.4300177944100039	-0.05447874168269919	1.032529728355956	6.47851096223509	9.931070747485894	0.8254540648219311	0.9591836734693875
ID711380	711380	2	1.0	36.88042951785233	17.15065210095475	0.0	229.0	229	1.4024468485391892	1		21555.312883435574	21603.0	14396.0	28601.0	1.4054064E7	2496.3251775297513	-0.9810224557364237	-892.7340618014051	-0.01298021077489933	0.01177600070460723	1.4552700630356088	1.3693236894798886	-0.3677078300061603	1.062765563917444	6.179064013870587	9.635033532585256	0.8364232522693633	0.957995578481945
ID703723	703723	2	0.9836986064910889	37.915187119239405	18.171371273611864	0.0	164.0	164	1.3921604753249766	1		21507.171606864267	21460.0	15181.0	28901.0	1.3786097E7	2487.319902124588	-0.9810830260493686	-896.8829072398091	0.011103962197477033	-0.0057753406473179105	1.4660566029976174	1.3484687625197382	-1.1492827226554525	1.087201011804052	6.088754616744792	10.41809322846855	0.704955749510488	0.935719503287071
ID685805	685805	2	0.9917853474617004	42.42556942638126	14.261939494123107	0.0	10.0	10	1.3834389456285947	1		21566.916006339157	21668.0	14146.0	28162.0	1.3608724E7	2649.69115736944	-0.981188309201736	-849.0774743829136	0.0037355125108063728	0.018507110249186172	1.4380086294125114	1.3191525224375413	-0.3227629211452926	1.0901003522741606	6.012704598112542	10.095080960829486	0.7414128675732385	0.9511278195488727
ID686829	686829	2	0.9842659831047058	42.45050965723763	14.292153290497003	0.0	19.0	19	1.3663825737253044	1		21388.954619124794	21445.0	14580.0	28615.0	1.3196985E7	2555.8235827711032	-0.9810325550439825	-865.691729914984	-0.0010218065316319875	0.008472259156506274	1.4660699216440454	1.2829237661146293	-0.3657002534732086	1.1427568499132879	5.86535768701255	9.764497096009604	0.7730446958716785	0.9536321483771254
ID697581	697581	2	0.9453555941581726	39.33030193171377	16.86093585154261	0.0	110.0	110	1.3350187950239913	1		21415.337860781005	21533.0	14720.0	27505.0	1.2613634E7	2228.9497297069574	-0.9810418055483149	-994.3635437522196	0.03084716489869674	0.018703939363663217	1.4432933780344068	1.2022934844454942	-0.9919507512552443	1.2004501369314693	5.599182621799664	10.748209047814807	0.6090630980767643	0.9378980891719748
ID700643	700643	2	0.967045783996582	40.79427147639732	17.949720848358265	0.0	137.0	137	1.3719077987476522	1		21463.731078904977	21618.0	14981.0	27807.0	1.3328977E7	2389.863000557934	-0.9809555563115492	-925.2162437746308	0.011532503547832439	0.004495975876326595	1.406860806463188	1.3154878002705075	-0.19972002348199777	1.0694594097899588	5.912888948657708	11.271851100496349	0.5848158036373124	0.9228486646884282
ID702691	702691	2	0.8817338347434998	37.90325586964117	18.91413866203517	0.0	155.0	155	1.3602789053158548	1		21452.639934533556	21504.0	15904.0	27553.0	1.3107563E7	2177.5447019881635	-0.9810024334242636	-1017.456309950012	0.002402700237589598	0.043227858893749395	1.464025903927508	1.2700072037055907	2.48791276593198	1.1527697635539509	5.813073299202878	10.595218017864742	0.650722566501444	0.9444015444015439
ID695520	695520	2	0.945987343788147	40.11592056769584	18.114776155230363	0.0	92.0	92	1.4110508976477827	1		21536.565349544067	21633.0	14871.0	27767.0	1.417106E7	2330.180354295859	-0.9810610146350864	-957.5384279541054	-0.008687100943359711	0.001488600852600248	1.4497329990963805	1.3972772035910104	1.1936105955935468	1.0375414379985293	6.255114032502847	9.748172985822585	0.8271773629918325	0.966936076414401
ID707296	707296	2	0.9157678484916687	35.59696203258549	17.287766668015877	0.0	194.0	194	1.069487301759044	1		21581.70448548813	21273.0	16971.0	29112.0	8179466.0	2737.9077106463733	-0.9807217095575813	-801.9996937592441	-0.0153836739101978	-0.007654900927406454	1.1215640770993818	1.0586743040818634	1.3720804715464157	1.0594042688814098	3.593363380373972	7.470865316944048	0.8090384970089151	0.9704749679075739
ID715494	715494	2	0.9931921362876892	37.539669679136914	17.62116431086207	0.0	265.0	265	1.4376066875800302	1		21649.919354838705	21636.0	15094.0	29690.0	1.4765245E7	2594.117213678529	-0.9809760044018763	-860.703027449624	0.003780860269038265	0.03381581827324437	1.5039602363364646	1.3932635967133773	-0.8824894050769446	1.0794513255669738	6.492770340728643	10.286701797520331	0.771058990011859	0.9565826330532208
ID689383	689383	2	0.9777529835700989	42.201184924688235	15.848786163378293	0.0	41.0	41	1.449137075379896	1		21610.45323741009	21569.0	15517.0	30066.0	1.5019265E7	2564.398238007953	-0.9808742817893942	-864.3785799372079	0.02825907190458567	0.02180741868034739	1.5149268328072951	1.389563870746914	0.06680155119280944	1.0902174881626683	6.597339116347989	10.709750558816413	0.7228030237630081	0.9500342231348392
ID706791	706791	2	0.9051907062530518	35.46703998971709	17.839743940945723	0.0	190.0	190	1.248947167395805	1		21856.175675675673	21611.0	17038.0	28242.0	1.1321499E7	2099.937742935273	-0.9805451155649892	-1049.147800257592	0.0029402544750476464	0.0474328799374899	1.1423464593729566	1.0652595093263257	-0.5671847736780415	1.072364479614344	4.900473075615828	19.160652517248245	0.16773638600049784	0.7864225781845912
ID705252	705252	2	0.8871995806694031	35.1037716012522	17.758834355389	0.0	177.0	177	0.9351443492855895	1		22403.94097222223	22133.0	16914.0	28556.0	6452335.0	2572.445399031504	-0.9804473852350398	-873.429183840801	-0.08846083454907736	0.010506988855362198	0.993030030206781	0.8926983703608891	-1.015599682868481	1.1123914450581232	2.7473069230901586	9.596392992215362	0.3748875301266116	0.7615283267457191
ID688890	688890	2	0.9642889499664307	42.439253653213605	15.958355896166045	0.0	37.0	37	1.399206689766326	1		21536.52241112828	21487.0	15151.0	29142.0	1.393413E7	2452.0849293321708	-0.9810440574871422	-909.1032144492735	-0.007941294483111094	0.00812351568743115	1.499784893632769	1.3368988100835815	-0.4524812725213077	1.1218387527317824	6.150545256883497	10.219343544539418	0.7400779828944004	0.9507714915503305
ID712954	712954	2	0.9864014983177185	36.93345667653899	17.17025671519348	0.0	243.0	243	1.4029861474818446	1		21524.298003072206	21589.0	14974.0	28928.0	1.4012318E7	2504.74478607407	-0.981165048135122	-895.3092366289951	-0.0011875714172495438	0.007673322971646499	1.4813106426871214	1.3329962225189542	-0.25522009265921214	1.1112639463357956	6.183817140035106	9.913383655385198	0.7907199106859945	0.9615668883961566
ID695035	695035	2	0.9297727942466736	39.25583639000048	16.370776816185465	0.0	88.0	88	1.3412374214135976	1		21512.257575757558	21554.0	15325.0	28460.0	1.2778281E7	2348.355307494507	-0.9811207289902966	-952.1150041001388	0.0027612203585551808	0.012069449930469817	1.45700242395192	1.1889313115176663	-0.8888985244899404	1.225472329509147	5.6514670096093385	11.919407613122475	0.49987534537649286	0.9429024583663755
ID718585	718585	2	1.0	37.749326107472925	17.319396234775837	0.0	292.0	292	1.4067554511588218	1		21392.169984686065	21436.0	13303.0	29114.0	1.3969087E7	2715.531518809873	-0.9810930098361529	-817.5564924810676	-0.005227841103249513	-0.0027466779198636582	1.4445811867052072	1.3884057832634027	-0.1885756378532553	1.0404603640513266	6.217089023186723	9.933567969762212	0.7917469784270186	0.9471397538015933
ID696572	696572	2	0.9459486603736877	39.3707045737418	16.824663605871727	0.0	101.0	101	1.349671191930412	1		21555.44278606965	21704.0	14849.0	27533.0	1.2997932E7	2274.5613496925403	-0.981092728804472	-983.4912319726076	0.013238539763150205	0.014980277460719022	1.4414461319647753	1.2452635782219634	-0.8884540470297569	1.1575429950524443	5.722763902077074	10.759229957756892	0.6212312777179385	0.9311678267594746
ID710909	710909	2	0.8783945441246033	36.49853363773722	16.752804135551894	0.0	225.0	225	1.3474273479980583	1		21423.605657237946	21564.0	16455.0	27142.0	1.2875587E7	2071.372761214475	-0.9809848442299193	-1067.1530519989633	-0.0038693068702848527	0.011919142232850006	1.465000285535587	1.2647382026676661	-0.3148354788320786	1.158342716655127	5.703751397419005	9.7050138202986	0.7609885736945955	0.9554140127388533
ID711923	711923	2	0.9925287961959839	37.01214615581725	17.206928510615885	0.0	234.0	234	1.4029861474818457	1		21525.967889908214	21585.0	14794.0	28887.0	1.4077983E7	2509.668245991848	-0.9810187017618002	-886.6000302300101	0.014317665490612707	-0.008062522823121105	1.4251369473639486	1.4062736619591105	-0.1345130971225375	1.013413666141311	6.183817140035114	9.905357605187898	0.7920018288340148	0.9580265095729011
ID704778	704778	2	0.9096863269805908	35.65212128753722	18.472693327543837	0.0	173.0	173	1.4105146822008516	1		21539.275757575753	21641.0	15941.0	28247.0	1.4215922E7	2233.8561173400185	-0.9810248252773951	-997.0113658163039	0.018587378954932933	6.878982346324006E-4	1.4584297519692997	1.4022333573934225	-1.3227500765895548	1.0400763498312002	6.250360906338332	9.180799700789366	0.9318670037078354	0.9820761762509331
ID708362	708362	2	0.9485231041908264	36.19968625264339	17.512049665887265	0.0	203.0	203	1.353029980679484	1		21335.297520661166	21455.0	14581.0	26780.0	1.2907855E7	2263.2177060205313	-0.9810082146786575	-973.8884574552912	0.016713008160313868	0.0026626599451819058	1.4079443065327266	1.2506545469590575	2.8763279391151406	1.1257659518818495	5.75128265906417	13.474999205876243	0.39803116701514907	0.9229595728451562
ID690955	690955	2	0.9921907782554626	41.37448366224721	15.14608689074524	0.0	54.0	54	1.3878065616898878	1		21681.149606299223	21875.0	14307.0	27991.0	1.376753E7	2545.228550962817	-0.9810637665216932	-882.6512736033407	-0.00742985000691487	0.007887248856606547	1.443112519862848	1.3504628121218043	2.794081804542567	1.0686058934088496	6.050729607428658	9.501563593422292	0.8422236860082019	0.9643939393939397
ID699150	699150	2	0.9785506129264832	40.21493903176165	17.933927915756186	0.0	124.0	124	1.3763120084676232	1		21532.966613672514	21601.0	14345.0	27799.0	1.3544236E7	2472.110741771939	-0.9809528653596968	-897.1900103718699	-0.012048853833924542	0.005232693513546329	1.4880418756072318	1.3173808422461888	-0.7306127403999189	1.1295457075799424	5.950913957973835	9.143079668470723	0.8945580474658896	0.9697908597986058
ID709900	709900	2	0.9653180241584778	36.84387120641224	17.07247835720144	0.0	216.0	216	1.3828920237073863	1		21347.138801261834	21532.0	14412.0	27001.0	1.3534086E7	2414.538948655464	-0.9810204683744878	-913.9617745770311	0.005632824053284556	0.009150785097287202	1.4531968443737078	1.3444053268539466	0.273545312196398	1.0809216650266813	6.007951471948014	9.196606358451017	0.8926497433962336	0.9700690713737526
ID716044	716044	2	0.9968165159225464	37.32001625394482	17.65333160178539	0.0	270.0	270	1.4507023004000275	1		21622.057142857146	21615.0	14691.0	29640.0	1.513544E7	2598.6341745747773	-0.9808853003421298	-853.9503258401166	0.0029300464832656627	4.311764850040476E-5	1.489292812820895	1.4322909702372661	-0.6127721254319262	1.0397976694457456	6.611598494841537	10.003690149766088	0.8302251263305747	0.9612992398064966
ID691457	691457	2	0.9774478673934937	39.3753639955596	15.358995387970271	0.0	58.0	58	1.3652748454737227	1		21587.871961102093	21691.0	13905.0	27944.0	1.3319717E7	2387.9098114607123	-0.9810920768998532	-938.1836290189547	-7.752708171092469E-4	0.008654055387093181	1.4962903275866828	1.275675936895459	2.6345026229518487	1.1729392115274357	5.855851434683517	9.325723432527347	0.8461256302505735	0.9550387596899229
ID693505	693505	2	0.9335164427757263	40.05549666061996	16.366079036220526	0.0	75.0	75	1.371356278002249	1		21588.26009693052	21628.0	16104.0	27643.0	1.3363133E7	2240.9226324301903	-0.9811022108892491	-1000.2856324141507	0.017886185094814943	-0.01769743614227221	1.4178819575816903	1.3038232159986085	2.1046290498848927	1.0874802198515259	5.9081358224931835	12.150669830788717	0.5028748254669787	0.9072992700729923
ID700161	700161	2	0.9383637309074402	40.88149862747293	18.24513274546946	0.0	133.0	133	1.3986659335375256	1		21457.80525502319	21561.0	15267.0	28419.0	1.38832E7	2316.955654260856	-0.9810377676722906	-958.2831178297351	-0.008857063041511468	0.010278653190431431	1.484323395925067	1.3350221566737381	-0.44517332725769204	1.1118342781840558	6.145792130718989	9.39486556440841	0.8749970546350456	0.970720720720721
ID685319	685319	2	0.975817859172821	42.40315693765122	14.335849616680342	0.0	6.0	6	1.3817975304423673	1		21634.075829383877	21750.0	15062.0	27870.0	1.369437E7	2456.6091236999578	-0.9810139901209075	-910.0678685409009	-0.006859102328978535	0.01585162534782097	1.4847062632664796	1.320052254864645	-0.2717069707454252	1.1247329473473895	5.998445219618993	9.585369541555844	0.8204098001656579	0.9589665653495437
ID714010	714010	2	0.9950101375579834	37.01432978751117	17.74319139206464	0.0	252.0	252	1.446001542512985	1		21602.368650217704	21568.0	14930.0	29651.0	1.4884032E7	2634.7043941803868	-0.9810620441074966	-849.4989494759118	0.012429441795756386	-0.0012398360099301427	1.505476363462272	1.4031037927988386	-0.2855876247698738	1.072961509468395	6.56882035936089	10.022919542184049	0.8216914366502516	0.9630662020905925
ID709400	709400	2	0.926453173160553	37.37725705396159	15.143875617501042	0.0	212.0	212	0.9575270394914214	1		22116.911475409837	21773.0	17043.0	27445.0	6745658.0	2530.2763413999155	-0.9803124009724598	-870.4789259482885	-0.021198777366239745	0.03961732988666784	1.0276477688611059	0.8681090314670133	1.0215997214802899	1.183777304015014	2.8803944556965986	9.23246810920388	0.4246451790515304	0.8233695652173902
ID684825	684825	2	0.9679476618766785	41.68431688239088	13.874828919743885	0.0	2.0	2	1.399747237087926	1		21772.849845201257	21757.0	14784.0	30902.0	1.4065261E7	2609.1576455398485	-0.9810500467332051	-864.0283105167089	-0.013023555835878673	0.0016582417325216084	1.5420009451301444	1.294028359198997	-1.005041322238196	1.1916284014707703	6.155298383048009	9.461332461238424	0.8640808251012244	0.9543109801031683
ID698137	698137	2	0.9914801120758057	39.94222819013658	18.311840478494616	0.0	115.0	115	1.3981249681591232	1		21476.13777089784	21529.0	14457.0	28391.0	1.3873585E7	2543.5038515805822	-0.981003050648817	-872.0477591959962	0.009630416138566153	0.008303757855625583	1.4217762801287381	1.4067565946974472	0.09551230983747136	1.0106768189236897	6.141039004554459	9.370792211802202	0.87881832452923	0.9670658682634726
ID702236	702236	2	1.0	39.57919661552025	18.18028033953432	0.0	151.0	151	1.372459097865241	1		21462.744372990335	21590.0	14459.0	27872.0	1.3349827E7	2565.5385363015853	-0.9809671191396312	-862.3560761601317	0.0033513088625548478	0.02237716423997398	1.444019820890954	1.3137143302669556	-1.3894047339688351	1.0991886041141985	5.917642074822218	10.562127863073135	0.666585275722899	0.9525631216526392
ID715037	715037	2	1.0	37.621537627505745	17.74198330546821	0.0	261.0	261	1.4439074044952316	1		21639.939218523872	21635.0	14834.0	29900.0	1.4953198E7	2614.564567468106	-0.9810309940884523	-856.1006316611346	0.008207696169873489	0.0025069954071113816	1.4983035398512912	1.3780719882891972	-0.5911708086527648	1.0872462052663556	6.549807854702831	10.424890169344515	0.7573479380462482	0.9616189811584087
ID717586	717586	2	1.0	37.64370653443103	17.55389638112153	0.0	283.0	283	1.430220769495607	1		21492.43407407407	21464.0	14137.0	29425.0	1.4507393E7	2668.228819342221	-0.981111271916861	-836.773810162392	0.006797411322066406	0.02862933262721699	1.538301157584646	1.3652716719232934	-0.26924102533636757	1.126736304004317	6.426226574425419	9.63726276595848	0.8694777980520135	0.9768786127167626
ID687379	687379	2	0.9553930163383484	41.7728347665622	15.963248906717414	0.0	24.0	24	1.4089048113903355	1		21415.53353658537	21594.0	15067.0	27599.0	1.404859E7	2400.787757886058	-0.9810842582076903	-925.3117067848644	-0.001348029986895622	0.010957399594513318	1.4308702317082123	1.413681736750079	2.114195098191739	1.0121586737037773	6.236101527844785	9.686233088350834	0.8352437025735179	0.9675516224188794
ID694550	694550	2	0.9427779912948608	40.06832990837068	16.122601975018835	0.0	84.0	84	1.4024468485391894	1		21653.383076923103	21509.0	16039.0	31500.0	1.4074699E7	2622.0528430765344	-0.980883627688135	-847.4738772598932	0.04048678390910495	-0.029113953810413574	1.4315255513581646	1.3000522779406818	-1.3133754407246407	1.101129220453919	6.1790640138705895	16.939339504831114	0.2706073657672082	0.848010437051533
ID701207	701207	2	0.9968253374099731	41.01729652341015	18.05160474959717	0.0	142.0	142	1.3702525705574489	1		21501.20933977452	21705.0	14055.0	28005.0	1.3352251E7	2519.2162288535455	-0.9809931691222036	-881.0158278455608	0.011977247419207762	0.016375008168279026	1.3848276970349183	1.3584596068776515	0.4287178364524963	1.0194102864919719	5.898629570164161	9.831824947493836	0.766818730841125	0.9575617283950615
ID706324	706324	2	0.9670854806900024	33.62759493570716	18.63984003848259	0.0	186.0	186	1.3613906986402486	1		21414.41898527005	21558.0	14358.0	28411.0	1.308421E7	2373.150176156112	-0.9810405631680393	-933.840276394946	-0.02853799616231115	-0.010771050610923143	1.449466390014443	1.2672989145006845	-0.8823760671401847	1.1437446788830656	5.822579551531894	10.62961947717046	0.6475746795417922	0.9600313479623827
ID712469	712469	2	1.0	37.166488197755044	17.221812857335816	0.0	239.0	239	1.393789686503096	1		21514.70514820591	21552.0	14087.0	28914.0	1.3790926E7	2658.821339332353	-0.981068884081923	-838.6862549456081	0.005186765671882429	0.0016597985930151995	1.4560378250024557	1.3325609227479074	2.8222145885935497	1.092661356150174	6.103013995238344	9.622311873563293	0.8283147061622315	0.9603590127150333
ID686383	686383	2	0.9822058081626892	42.40996336642662	14.385121411982757	0.0	15.0	15	1.394332333861208	1		21449.82087227414	21590.0	14647.0	27989.0	1.3770785E7	2516.4623611286306	-0.9811162796237761	-885.7193802040364	-0.018633730970404376	-0.019393863577470177	1.4316886267214155	1.3946502115597126	0.01496571547366696	1.0265574943844025	6.107767121402858	9.092320861048881	0.9284164510851739	0.9854294478527605
ID696109	696109	2	0.9291630387306213	39.28963075598086	17.549171261257214	0.0	97.0	97	1.3434916035442774	1		21609.000000000022	21618.0	15423.0	27899.0	1.2922182E7	2333.8980929354457	-0.9810115079296058	-956.6793514516987	0.021473940191241225	0.015135027648313187	1.459405254242326	1.2192652033902471	-0.9635889773113988	1.1969547315746842	5.670479514267404	11.67638189605499	0.5226525432615283	0.9349529780564265
ID690466	690466	2	0.9853945374488831	42.06750614770042	15.355372803865178	0.0	50.0	50	1.379057496950147	1		21604.177777777775	21863.0	14756.0	27737.0	1.3610632E7	2411.3982374549364	-0.9810381808096413	-927.0533076121601	-0.002035859145154745	0.008493703876465952	1.4106840809563719	1.3482184697209783	-0.10040971512568582	1.0463319652105947	5.974679588796416	9.734387830801555	0.7923319953173744	0.9529946929492044
ID688417	688417	2	0.956797182559967	42.405713957586755	16.54367470701259	0.0	33.0	33	1.3812499585839568	1		21442.209191759124	21495.0	15143.0	27823.0	1.3530034E7	2372.8068665634405	-0.9810862729706402	-937.4912356554914	-0.0069258249782361515	-0.009738759996361228	1.4203918548619614	1.3648845031273353	-0.072531145114038	1.0406681676049827	5.993692093454483	9.547391747790284	0.8262943953436118	0.9618611746758202
ID703268	703268	2	0.9457782506942749	37.090138264472145	18.833172849699277	0.0	160.0	160	1.3970424089815825	1		21463.058823529427	21637.0	14580.0	27995.0	1.3865136E7	2297.882667397004	-0.9811028925101466	-969.868791651652	-0.006371135836418462	0.0038797220479417174	1.4674241815740163	1.3466680217502438	3.0187311336102356	1.089670325479941	6.131532752225436	9.375528377073978	0.8765716309014268	0.9677419354838712
ID710458	710458	2	0.8970310091972351	35.81855571227632	16.337278491382765	0.0	221.0	221	0.9559456560183316	1		22004.93092105263	21866.0	16609.0	27752.0	6689499.0	2652.3559248916913	-0.9804070163700689	-830.2789697554639	-0.052266662361310605	0.0018729554849537672	1.0447573698982666	0.8761543637588023	1.621200207739047	1.1924352752363616	2.87088820336757	9.486286693519103	0.4008977818728305	0.7813712807244495
ID717114	717114	2	0.979006826877594	37.593463865787804	17.79475541029538	0.0	279.0	279	1.4517448462050138	1		21500.5738880918	21467.0	15055.0	28922.0	1.49859E7	2472.404759867616	-0.9810277901460244	-899.3399111291983	0.003602234446672191	0.018140963863312765	1.4724858993894565	1.42390153549638	-0.35095304716769965	1.0341205923878296	6.621104747170566	10.185851861334768	0.8019468968107456	0.9714086471408648
ID687929	687929	2	0.9553558826446533	42.18551298022495	16.88116222419225	0.0	29.0	29	1.3916169810722423	1		21426.48906250001	21571.0	15038.0	27761.0	1.3712953E7	2390.182168371744	-0.9810640694045138	-928.8823789624046	-8.579811448440137E-4	-5.011501863265321E-4	1.4123850095915045	1.382808225557071	-0.463574857355228	1.0213889268864584	6.084001490580278	9.24075054712422	0.8953331866207801	0.968229954614221
ID699711	699711	2	0.9395249485969543	41.01853873482559	18.751527043749483	0.0	129.0	129	1.3932468277925316	1		21443.256250000002	21517.0	15068.0	28356.0	1.3723684E7	2373.616529753869	-0.9810550484424576	-935.6427382761743	0.017791242162620523	0.013726059438827747	1.4494680111025926	1.3762340749267319	3.0193888648828233	1.0532132850872475	6.098260869073821	9.643456701009036	0.8240439834580526	0.9588938714499249
ID711487	711487	2	0.9801834225654602	36.75223082202403	17.13820085719356	0.0	230.0	230	1.3959590102851052	1		21554.221705426324	21617.0	14953.0	29039.0	1.3902473E7	2475.718759205783	-0.9810418444732355	-901.0574543849698	0.015248893599936805	0.010017506446693223	1.4804769530433834	1.3530795304165013	-0.4354734527977801	1.094153684068864	6.12202649989639	9.89998260085502	0.7849395400721386	0.9540740740740743
ID705853	705853	2	0.9915919303894043	33.89192971810484	19.523562262186818	0.0	182.0	182	1.367489404667208	1		21459.610662358635	21485.0	14365.0	27780.0	1.3283499E7	2523.767231883233	-0.9811380193932258	-884.596767178805	-0.00816343756473358	0.015489019149429645	1.3850407807383196	1.3522491197263111	-0.10907143439285831	1.0242497188821578	5.874863939341581	9.808383915150067	0.7673840425897441	0.9515011547344113
ID693042	693042	2	0.9802097678184509	41.15492387264676	18.228413353110394	0.0	71.0	71	1.3652748454737227	1		21540.435064935074	21724.0	13736.0	27666.0	1.3268908E7	2363.3534832592204	-0.9809111074790636	-936.7090211701986	-0.007688951034256706	-3.113887253431365E-6	1.4664622627379207	1.2826181990365604	-0.6317728505229676	1.143334987636582	5.855851434683515	9.829714494358615	0.7615845169905746	0.9587548638132292
ID704307	704307	2	0.9808021783828735	37.3994726868592	17.704073024363833	0.0	169.0	169	1.4072930989717471	1		21483.531297709917	21651.0	14748.0	28314.0	1.4071713E7	2394.3575080410474	-0.9810300734180492	-928.0328271735999	0.003555779960835807	0.004989536428761147	1.4848738284635692	1.3688463496254726	-1.394925803910215	1.0847629676404826	6.221842149351238	9.474569128343502	0.8709834744869994	0.9625000000000005
ID707888	707888	2	0.90030837059021	36.714730901134786	16.529266670888873	0.0	199.0	199	1.3636115658566268	1		21263.153970826595	21329.0	16343.0	27693.0	1.3119366E7	2231.8163277328667	-0.9811289014786563	-990.6679575213119	-0.004177246722036485	0.008714757386062939	1.403709744078638	1.3212975133389737	-0.9732439995927911	1.0623721984698247	5.84159205618996	10.151635722509079	0.7123099951741861	0.9388846447669977
ID719158	719158	2	0.99076908826828	37.31447955276183	17.569148426873525	0.0	297.0	297	1.4391844528482645	1		21375.740145985415	21390.0	14971.0	29413.0	1.4642382E7	2589.2926391147184	-0.9810039641706016	-852.6637553202952	0.013632059732370985	-0.0016916813159265891	1.5204823289287202	1.3819238481543	-0.20045132214931097	1.1002649176070587	6.507029719222189	10.084584549438812	0.8040381050582436	0.9613764044943816
ID697143	697143	2	0.9492886662483215	39.51874860663308	16.226808928765088	0.0	106.0	106	1.3491105808192352	1		21438.741721854323	21599.0	15167.0	27773.0	1.2949E7	2276.64600768167	-0.9809911340766714	-971.9471592372631	0.030043787470737802	0.009660410810282898	1.4212975948307331	1.243481930025074	-0.9067948432891042	1.1429981896094572	5.718010775912555	10.470810630870545	0.6553815678356427	0.9225460122699385
ID692555	692555	2	0.9774202704429626	40.47930893598795	17.574271633367598	0.0	67.0	67	1.3652748454737231	1		21614.298045602598	21752.0	13724.0	27738.0	1.3271179E7	2381.982503451661	-0.9811630779644155	-945.2872953569015	-0.0061953851043967815	-7.87574070951188E-5	1.4808217893351692	1.2804927180738437	-0.7448411167642343	1.1564468648932784	5.85585143468352	9.711341379811344	0.780263824224728	0.9595015576323987
ID707403	707403	2	0.9026848673820496	35.97267832854137	17.32492177242524	0.0	195.0	195	1.3636115658566281	1		21314.30681818183	21372.0	16849.0	28400.0	1.3129613E7	2223.7699005855306	-0.9809924506929592	-989.3521471974909	0.008450322349117046	-0.002696573535157805	1.4355113411293852	1.2909813986597192	-0.8884960524502253	1.1119535437301538	5.841592056189971	11.586981159684937	0.5467647243897724	0.9178491411501117
ID708939	708939	2	0.8988708853721619	35.89260300242159	16.512630508853047	0.0	208.0	208	1.3779599579804618	1		21410.987220447303	21463.0	16011.0	27676.0	1.3403278E7	2347.728132096309	-0.9810497902680795	-944.2693915755879	-0.0011940393347041958	-0.05622392879601589	1.3629325902030156	1.2733841595949387	0.15961276224724089	1.070323185610038	5.965173336467385	14.615277492916658	0.35092863002213043	0.9035277177825776
ID689993	689993	2	0.996832013130188	41.98526454169135	15.238323295266072	0.0	46.0	46	1.4185366313320336	1		21653.93233082709	21727.0	14299.0	28812.0	1.4399865E7	2531.503865733019	-0.9810126179279786	-883.8888996929206	0.015091949523144944	0.014100056767370004	1.4725548159360975	1.3566998565623107	-0.17102440935133947	1.0853946868302524	6.321657798806073	10.888820415517497	0.6700067478573327	0.951359084406295
ID701769	701769	2	0.9883426427841187	40.78862121066345	18.172538168627952	0.0	147.0	147	1.3763120084676235	1		21483.653418124	21391.0	14280.0	28562.0	1.3513218E7	2529.0082269881614	-0.9809628991343229	-875.4667622874662	-0.008315793600874687	-6.087165707057699E-4	1.454822584490936	1.31254562193123	-0.8909242742831522	1.1083977274255543	5.950913957973839	10.278780252514148	0.7077996964723027	0.9413533834586465
ID698702	698702	2	0.9644010663032532	41.62130291804362	18.952214448654743	0.0	120.0	120	1.4062175977837195	1		21519.88990825689	21572.0	14254.0	28268.0	1.4074008E7	2432.8671229828715	-0.9810249653881157	-914.637775401639	5.640837935563126E-4	-0.0021547019629040705	1.4339088121376735	1.3912147932806016	-1.1412613732922368	1.030688301377529	6.212335897022203	9.766683262997486	0.8184093577607602	0.9603232916972818
ID714575	714575	2	0.9822506904602051	37.54397304573796	17.595329825330523	0.0	257.0	257	1.423328099162955	1		21676.853949329336	21719.0	15058.0	29291.0	1.4545169E7	2509.894139911628	-0.9809647418912438	-890.1546619845126	0.008138222114227817	-0.0025884697935384215	1.4944099284903456	1.3609671359397855	2.9971734521809292	1.0980499741886964	6.364435934286713	9.968420356553048	0.8048539807652825	0.9695872556118755
ID716621	716621	2	0.9853901267051697	37.434914083984836	17.747809521776954	0.0	275.0	275	1.4527866438605868	1		21603.467048710583	21566.0	15064.0	29185.0	1.507922E7	2566.043270971203	-0.9811279512537515	-875.3788989590502	-0.008508424824198352	-0.0024055089245361362	1.506180979896348	1.4186806891252146	-0.39846817256704353	1.0616772269065617	6.630610999499597	9.826029004484162	0.8629931137214318	0.9728033472803349
ID694082	694082	2	0.9968071579933167	40.59041839645071	16.541932960238864	0.0	80.0	80	1.394332333861208	1		21582.014018691585	21584.0	14470.0	28962.0	1.3855653E7	2577.3998007745126	-0.9810602831745654	-867.4858273938448	0.008883928994171113	0.014281122241990919	1.4513153912682975	1.3324324983813145	-0.35476874764971833	1.0892224506918031	6.107767121402859	9.866744784130454	0.7883962398167017	0.9734848484848482
ID713538	713538	2	0.975702702999115	37.58495360338709	17.69462591662942	0.0	248.0	248	1.4019073421339447	1		21479.935384615386	21574.0	14353.0	27915.0	1.3961958E7	2393.236629417459	-0.981061545383788	-929.8845681798254	-0.0023360512001831843	-0.006088643409479929	1.4255914185054448	1.4051396286958566	0.18282100427828454	1.0145549875556281	6.174310887706077	9.532703421343049	0.8538197453785747	0.9672375279225618
ID718150	718150	2	0.9691110849380493	36.359415246980184	17.520293996456445	0.0	288.0	288	1.4355003030236697	1		21414.527245949932	21332.0	16521.0	29699.0	1.4540464E7	2517.235901332775	-0.9810629167488054	-881.4513381980818	0.006280840031210041	2.0776566183257776E-4	1.478202451595333	1.39971814525756	0.27231905925635846	1.0560715073986064	6.4737578360705745	10.049656318261745	0.8054969383505273	0.951117318435754
ID706906	706906	2	0.897172749042511	35.41130155223704	17.730777667770678	0.0	191.0	191	1.2657930732558316	1		21603.30566037736	21547.0	16331.0	27395.0	1.1449752E7	2227.169133393144	-0.9805056362303115	-975.7488220591167	0.018338890083212784	-0.036221679122252784	1.2554810565618368	1.1103097211039534	-0.8582343731575552	1.130748504402486	5.0335606082222695	14.864658631505723	0.2862696362660913	0.8391442155309021
ID715610	715610	2	0.99622642993927	37.56742998889296	17.62912061940513	0.0	266.0	266	1.432862967885913	1		21659.754772393542	21678.0	14457.0	29715.0	1.4750293E7	2652.5226954861487	-0.9810297717180863	-844.5668922314978	-0.0032114143311271545	-0.0026139362098416535	1.478708994072465	1.419967637787485	-0.5149809830801924	1.0413680951042712	6.449992205247998	9.47207474825505	0.9033973673472884	0.9727598566308246
ID685918	685918	2	0.9893627762794495	42.42611250759787	14.24932054929484	0.0	11.0	11	1.3910732744755672	1		21555.77621283256	21614.0	14477.0	28381.0	1.3774141E7	2584.082681657106	-0.9810863300080774	-865.4035527232738	0.003970625247070364	0.017427852382249746	1.480347752377563	1.3228084350275413	-0.28426219401742103	1.1190945817840523	6.079248364415762	10.241577035963731	0.7283264439214775	0.9390602055800292
ID697693	697693	2	0.9358058571815491	39.264506788793604	17.37242407183332	0.0	111.0	111	1.3115805480720948	1		21464.24253075573	21522.0	14843.0	27342.0	1.2213154E7	2284.55969365919	-0.9810139529396377	-970.920528564015	0.005104068623490318	-0.025801935820763924	1.419670321573639	1.2003514163064863	2.2406174940569046	1.182712247669939	5.404304449054516	11.504965619072102	0.5130728341085917	0.9088729016786575
ID702803	702803	2	0.9172414541244507	37.76346656018117	19.32946430201582	0.0	156.0	156	1.3558226151896662	1		21406.162828947377	21491.0	15795.0	27343.0	1.3014947E7	2183.125809770225	-0.9810385312766179	-1014.6217018765631	0.02613401073583193	0.007283624806840816	1.457636467521059	1.2690801355031869	-0.46583802165242333	1.1485771676215781	5.775048289886747	10.537833991955484	0.6535258623660378	0.9396751740139213
ID700752	700752	2	0.9968170523643494	41.17783995772331	18.24918092472506	0.0	138.0	138	1.3547062522048299	1		21457.962046204622	21642.0	14257.0	28593.0	1.3003525E7	2524.058159055108	-0.9809850092510762	-877.1732178668306	0.0074745643106133896	0.019991120830422947	1.4069056606942598	1.3138874380263779	-0.6557598876956627	1.0707961884524955	5.765542037557713	10.025706699096007	0.7208086945710963	0.9543666404405979
ID692055	692055	2	0.9745107889175415	39.88198853785572	16.63442986865853	0.0	63.0	63	1.3774108605456357	1		21562.780604133535	21707.0	14159.0	28077.0	1.3562989E7	2333.745881011711	-0.9809926424624127	-953.7294676584817	-0.012178536191290506	0.004631408383468448	1.4837534862709767	1.313342879501015	2.668074414381608	1.1297533259819452	5.960420210302858	9.215161681370247	0.8820248557934594	0.9713400464756
ID695636	695636	2	0.9530547261238098	40.069843165848326	18.52421225425725	0.0	93.0	93	1.4222647235201824	1		21590.086696562033	21682.0	14851.0	27903.0	1.4443768E7	2346.939994286994	-0.9810049981940514	-950.1983610908152	0.003831196877042938	-0.0012252766919894178	1.4515360432733908	1.4035871304190513	-1.4410419349263206	1.0341616931469186	6.354929681957675	9.609992934492295	0.8647179548652649	0.9646464646464643
ID696682	696682	2	0.950607180595398	39.40164622014451	16.673487698239963	0.0	102.0	102	1.3586095094257096	1		21584.095081967207	21717.0	15292.0	27341.0	1.3166298E7	2252.4041330243344	-0.9810495181451043	-992.1748109564412	0.02612096037311471	0.009861439619356564	1.4498142450553777	1.250663743606734	-0.9873580992898953	1.1592358477381957	5.798813920709328	10.485109031682711	0.6628314932657259	0.9420849420849423
ID718698	718698	2	1.0	37.742836256150625	17.343114369429514	0.0	293.0	293	1.38835154759807	1		21383.244514106576	21461.0	13155.0	29015.0	1.364251E7	2744.3765771595286	-0.9809986777308008	-804.5341659494525	0.0020348772757875625	0.012984302299564817	1.44328111691296	1.3234247501579326	-0.3718801206422031	1.090565305462758	6.055482733593183	9.876999227442361	0.780025130029079	0.9622356495468276
ID700270	700270	2	0.9526836276054382	41.168897680044495	19.135699144431708	0.0	134.0	134	1.400827705976781	1		21430.07716049382	21434.0	14815.0	28361.0	1.388669E7	2447.7687837634035	-0.9809880013294091	-903.4814884506161	-0.0031227337166540342	-0.008555051563862803	1.489156785878346	1.3679795526983167	-0.2193079987845664	1.0885811728260186	6.16480463537704	9.771232494720694	0.8113915646440152	0.9515774027879675
ID703842	703842	2	0.9727044701576233	37.42066062707699	17.90252495795984	0.0	165.0	165	1.3519113116327697	1		21528.64510779436	21534.0	15533.0	28366.0	1.2981773E7	2409.4261761728712	-0.9809334745600904	-919.3927357041487	-0.01518927823259414	-0.007242536989502332	1.4318527698968755	1.2736966823235627	-1.3706821048600712	1.124170919001527	5.741776406735136	11.788938191714548	0.5191666168780861	0.8994787788533126
ID705376	705376	2	0.8991488218307495	34.10009438344721	18.093030566911757	0.0	178.0	178	1.3812499585839564	1		21443.4414556962	21454.0	16385.0	28075.0	1.3552255E7	2093.839357469254	-0.9810159369129527	-1058.4443220400105	-0.004730527081227715	-0.006216676102992679	1.4762420285165818	1.3289616894114065	-0.8005668109778138	1.1108236153672761	5.993692093454479	9.444577167426962	0.8443825584830025	0.9633307868601987
ID712032	712032	2	0.9598007798194885	37.01249777727426	17.183630483373147	0.0	235.0	235	1.399747237087927	1		21483.861538461515	21517.0	14950.0	28840.0	1.396451E7	2378.6359356873195	-0.9810819147269699	-936.7904525207986	0.00988451622570446	-0.008014159917220086	1.5042520274309918	1.3164395096480204	-0.5255635931152774	1.142667032101754	6.155298383048017	10.728283193253349	0.6720452510605063	0.9276504297994268
ID689511	689511	2	0.9849236607551575	41.94146532376406	15.881007402173935	0.0	42.0	42	1.3680424843277048	1		21654.74919093852	21749.0	15315.0	28849.0	1.3382635E7	2482.013771115593	-0.9809880412680008	-900.3592217606264	0.01682705697518958	0.006018925835247273	1.4184978605250649	1.3358240760506717	-0.5165094795751894	1.0618897248197652	5.879617065506094	10.989580854795447	0.6117819346058033	0.925898203592814
ID686949	686949	2	0.9904927611351013	42.44490315868426	14.235639498967865	0.0	20.0	20	1.38835154759807	1		21419.198748043833	21518.0	14462.0	28424.0	1.3686868E7	2498.044093744764	-0.9811078758128688	-890.5721025993032	-0.0058115860661653775	2.2835284288335705E-4	1.481642601903419	1.3074324511234001	2.8487207660020135	1.133246004893278	6.055482733593183	9.91677442215519	0.7737804722985512	0.9578947368421054
ID710011	710011	2	0.9864707589149475	37.40668514864944	16.136428470118265	0.0	217.0	217	1.396500814695294	1		21267.118195956435	21439.0	14550.0	28123.0	1.3674757E7	2410.335213762968	-0.9811401182132634	-918.0223670129902	0.006610851139530866	0.015829515735304785	1.448120868173415	1.3564089165048718	-1.4499413504595589	1.0676137929739227	6.126779626060922	9.532529540139066	0.8472777543511405	0.9626587005227782
ID711035	711035	2	0.9713448286056519	37.02528197708198	17.21659512759619	0.0	226.0	226	1.3691479733843261	1		21504.852090032167	21538.0	14873.0	28222.0	1.3376018E7	2428.7350127806076	-0.9809791194660027	-913.3042262019609	-0.009296572599971464	0.015410279624393931	1.4641662230735242	1.286264766759967	-0.4742037421726575	1.1383085822693266	5.8891233178351285	9.281835443448088	0.8589992474205917	0.9755905511811022
ID699256	699256	2	0.9697617888450623	39.91117080840076	18.117562010133735	0.0	125.0	125	1.4227965106853422	1		21499.58867362147	21412.0	14974.0	29855.0	1.4426224E7	2528.498368147045	-0.9810302000142308	-879.4620306589696	0.005349077601637218	0.001990084705172352	1.5105577852476082	1.3501898662114176	-0.6464038628925667	1.1187743465192619	6.359682808122192	10.460472192607233	0.7303696884542562	0.9674620390455528
ID689017	689017	2	0.9774585366249084	42.322406890725844	15.859399197969058	0.0	38.0	38	1.4281034911037886	1		21562.373887240356	21518.0	14839.0	30379.0	1.453304E7	2562.189649029417	-0.9810834122895787	-872.9280120828663	0.01131658163817013	0.0013146964331851956	1.5138927915943652	1.3599261243875866	2.879140971118973	1.1132169346890914	6.407214069767355	10.529999697392256	0.7261433775689596	0.9560283687943263
ID708478	708478	2	0.9136630296707153	35.94310280728548	17.50433915036068	0.0	204.0	204	1.4110508976477831	1		21322.945038167945	21402.0	16127.0	28372.0	1.3966529E7	2243.0778719166724	-0.9810296198334434	-983.1933170571817	0.003797698373068981	-0.0010535821452090951	1.4945711435959175	1.35219907559976	-0.9408325383278645	1.105289280672677	6.25511403250285	9.590661522051123	0.8545706392466702	0.9755374351371382
ID691071	691071	2	0.9894348978996277	40.883772249641424	14.900853357921617	0.0	55.0	55	1.4051412734026878	1		21663.429447852748	21771.0	14745.0	28555.0	1.4124556E7	2595.909031846064	-0.9810697951879866	-864.9924714527364	-0.005561642777628693	-0.016541086168991533	1.4583068529330745	1.382666572426697	-0.6483831740619097	1.0547060889550706	6.202829644693174	9.517556735998994	0.8604958279344767	0.9588537839823658
ID687485	687485	2	0.9612458348274231	41.892859188975	16.425235858823147	0.0	25.0	25	1.4190698155761323	1		21452.043543543547	21618.0	15054.0	27870.0	1.4287061E7	2401.3398013838296	-0.9810588411730947	-925.4086538610982	-0.0075848575379397366	0.004340387009367898	1.4471934039046859	1.4199395115544446	-1.392397562575458	1.0191936995403457	6.326410924970589	9.524831138660705	0.8762997577084239	0.9651921682378536
ID695165	695165	2	0.9378780722618103	39.43838461151122	16.965253298747932	0.0	89.0	89	1.363611565856628	1		21563.433441558416	21645.0	15284.0	28799.0	1.3283075E7	2353.3886964414482	-0.981061622402931	-949.3093555419867	-0.004545497392195554	0.04100670322787244	1.464103656687114	1.2399681459022758	2.045184118483231	1.1807590876632912	5.841592056189969	10.850073982238179	0.6235563268377351	0.9639215686274509
ID691570	691570	2	0.9705532789230347	39.40916880177463	15.580024121800014	0.0	59.0	59	1.3685953404764906	1		21570.494308943085	21726.0	13981.0	27936.0	1.3265854E7	2380.400548552147	-0.9811904256432773	-945.3973601130925	-0.0233793846364164	-0.012727603402983963	1.4838554762148255	1.2457907427876496	-0.5775982795760208	1.191095282097272	5.884370191670606	10.64475611733686	0.6525870019216689	0.9523076923076924
ID713072	713072	2	0.9959698915481567	37.069477271751055	17.35337836530079	0.0	244.0	244	1.4083677788526663	1		21511.232169954474	21549.0	14524.0	28902.0	1.4175902E7	2540.4109561160376	-0.9809675917652961	-872.875334617552	-0.0033012406845832655	0.006610305860961744	1.5183605568070246	1.32910389805093	-0.440034020865714	1.1423941792914993	6.231348401680271	10.009795041795352	0.781522575354185	0.9583333333333338
ID716150	716150	2	0.9853917956352234	37.51863796698869	17.61462311339702	0.0	271.0	271	1.418003246605024	1		21600.06015037594	21551.0	15287.0	29530.0	1.436404E7	2540.198034921184	-0.9809509394229061	-875.772099065594	-0.012314115998807731	-0.001728169449662284	1.4743713082023584	1.3851302941325148	2.4672964467170795	1.0644278841116055	6.316904672641554	9.938126994654016	0.803720605802696	0.9574927953890492
ID693623	693623	2	0.9261656999588013	40.029814225686415	16.656488117901663	0.0	76.0	76	1.3691479733843253	1		21640.787439613523	21629.0	16615.0	28220.0	1.3438929E7	2319.7082915683636	-0.9809292040067833	-959.7066943885189	0.03406523353557453	-0.0100883350016075	1.4205900249070913	1.2715968149479346	-1.3369298479053129	1.1171701660524034	5.889123317835121	12.323112669758569	0.48732610257939224	0.9110294117647051
ID701320	701320	2	0.973868727684021	40.61331355598897	17.793859440473838	0.0	143.0	143	1.354147725587727	1		21425.306799336628	21515.0	14677.0	28051.0	1.291946E7	2438.451796364426	-0.9809818893225839	-906.4346305078313	5.819372049986869E-4	0.006488898582681771	1.3852087284304717	1.3420520343073568	-1.179059273015181	1.0321572435493445	5.760788911393203	9.434065110075395	0.8133811200937545	0.9513343799058086
ID714120	714120	2	1.0	37.04210180209546	17.838501425338166	0.0	253.0	253	1.4110508976477825	1		21602.842185129	21596.0	15095.0	29934.0	1.4236273E7	2682.135215167691	-0.981006660264819	-832.0143940370515	0.010757193865134105	5.546258852082081E-4	1.4424263636632126	1.385113602847116	-0.7780471969170542	1.0413776607913527	6.255114032502845	10.794186060854319	0.6746294501238719	0.9494949494949497
ID694670	694670	2	0.955836832523346	40.15947363081217	15.607996025982093	0.0	85.0	85	1.1049725825080443	1		21723.693069306908	21294.0	16268.0	29719.0	8776372.0	3088.4686240173996	-0.9807148636015374	-715.3861085115302	0.002380270314984189	0.001745574918647808	1.1709489930348607	1.056874206500823	-0.7149779495309002	1.1079360115256525	3.835772814764282	7.912273142152427	0.7699458781205373	0.9561611374407579
ID712590	712590	2	0.9907050728797913	37.168299665898424	17.392169423773723	0.0	240.0	240	1.4185366313320336	1		21460.369924812017	21489.0	14478.0	29084.0	1.4271146E7	2569.562674630288	-0.9810011406482336	-862.4818589941051	0.003970153165255174	0.008985069585166101	1.5286609163623655	1.3354208219433554	-0.3416922967952204	1.1447035206009442	6.321657798806072	9.865244207549278	0.8162537064610735	0.9630702389572778
ID717710	717710	2	0.9756019711494446	37.436620612993735	17.878755743807798	0.0	284.0	284	1.4590218083226303	1		21463.64051355207	21433.0	15365.0	29406.0	1.5046012E7	2531.4255220017862	-0.980988588436662	-875.0196761650714	-0.005621120191190341	0.009838389863224245	1.4870899402132116	1.458479138116652	3.102292250934582	1.0196168744199556	6.687648513473787	9.828945485715021	0.8699002404725074	0.9670103092783504
ID706447	706447	2	0.9477462768554688	33.631463275339094	18.678434608549946	0.0	187.0	187	1.3845321413310858	1		21396.6951026856	21491.0	14284.0	27926.0	1.3544108E7	2302.50263340289	-0.9810143367263862	-960.3424767064519	-0.005346227212933039	-5.382377573949318E-4	1.4857797220207103	1.3045231523229597	-0.7235922481313267	1.1389446936031666	6.022210850441559	10.652912807554133	0.6668514137591921	0.9555052790346902
ID698253	698253	2	1.0	40.41443813395204	18.56257734899088	0.0	116.0	116	1.4196027995632163	1		21539.639639639663	21541.0	14153.0	28504.0	1.43454E7	2619.628939319378	-0.9810166037175422	-849.8281123561935	-0.004507494587687812	-0.010341969452581342	1.4536008643862974	1.4083711922873532	1.505363123090374	1.0321148801868676	6.331164051135102	9.802590598155962	0.8279644714168386	0.9596541786743519
ID685440	685440	2	0.9866254925727844	42.35893177627107	14.397837081195526	0.0	7.0	7	1.3807021695643622	1		21615.057233704283	21744.0	15033.0	28080.0	1.3595871E7	2503.019252599685	-0.9810442032205724	-893.8584030802709	-0.006645811046832486	0.00729386984501448	1.445476185879212	1.3179272471114118	-0.2701598883716328	1.0967799543164143	5.988938967289962	10.188112785977342	0.7250571891448534	0.9574468085106386
ID704896	704896	2	0.8972663283348083	35.71640981567429	18.341986271072734	0.0	174.0	174	0.935952948095796	1		22203.29411764704	21879.0	16868.0	27949.0	6416752.0	2815.01150949887	-0.9805589326961632	-795.6477322571994	-0.033248788060465335	-0.027788835316963516	0.9532162559613386	0.8382238715135376	1.51834205166659	1.137185766661793	2.752060049254671	10.08071449009766	0.3403181726175966	0.7845528455284552
ID702340	702340	2	0.9781585931777954	39.1736023597417	18.48092909318198	0.0	152.0	152	1.3641662177265672	1		21489.524429967416	21589.0	14733.0	28255.0	1.3194568E7	2526.155995337391	-0.9810542567005553	-881.004268094421	0.020124744126829585	0.011900364676960354	1.4049737591720157	1.3097398695867912	-1.2707676362319722	1.0727120642782828	5.846345182354482	10.603019321599405	0.6534843810790033	0.9332321699544752
ID703384	703384	2	0.9820290207862854	38.25214675637241	18.682873066919175	0.0	161.0	161	1.4355003030236688	1		21544.68970588233	21485.0	16168.0	29634.0	1.4650389E7	2620.2410364588163	-0.9810030893324083	-849.2125228947996	5.983350254224504E-4	0.008035666775424496	1.493484398783456	1.404202513508452	-1.2671650624627726	1.0635819152979082	6.473757836070566	10.003367682445218	0.8129687460407324	0.9537815126050424
ID709528	709528	2	0.8686268329620361	37.45724258851137	15.190787860871083	0.0	213.0	213	0.9724219276001785	1		22292.92332268371	21674.0	17748.0	28040.0	6977685.0	2502.6968134905173	-0.9798573723403496	-866.6335882237503	-0.006906649802976666	0.026294751298422372	1.0727879100010536	0.873405235276445	0.8721977406384973	1.2282819780230665	2.970703852822401	8.03128631304926	0.5787606639500721	0.8549931600547195
ID688537	688537	2	0.9638243317604065	42.26363209416354	16.55006962221817	0.0	34.0	34	1.3691479733843266	1		21485.585483870964	21512.0	14602.0	28220.0	1.3321063E7	2502.1280798672847	-0.9810594488102403	-889.5499985299093	0.008036426570298101	-0.004043813502086344	1.4378629673415575	1.314379126194901	-0.4579669085184377	1.093948419208497	5.889123317835132	9.802980153275794	0.77009493281723	0.95088257866462
ID697247	697247	2	0.9473584294319153	39.495946039606835	16.275243110468452	0.0	107.0	107	1.3372834595780676	1		21427.451939291746	21603.0	15024.0	27460.0	1.2706479E7	2308.292130324794	-0.9810985919390166	-963.6697991650033	-0.01723130791395425	0.01636625876789305	1.4350471004696963	1.2677742807660484	-0.7143080717468424	1.1319421148081454	5.618195126457722	9.717843009633478	0.7475959243243367	0.946357085668535
ID690588	690588	2	0.9563717842102051	42.15629195891237	15.111691344231975	0.0	51.0	51	1.3602789053158548	1		21329.16965742251	21474.0	14972.0	27349.0	1.3074781E7	2345.0153024138126	-0.9810126474039024	-939.871443450721	0.009860671880595846	0.011175996001598193	1.4127948325764645	1.3067647645373688	-0.76115114031803	1.0811393687039252	5.813073299202876	10.0965694453106	0.7165854565436865	0.9480620155038753
ID696220	696220	2	0.9430793523788452	39.27497011816425	17.27345144316334	0.0	98.0	98	1.3412374214135978	1		21598.01180438448	21666.0	14964.0	27946.0	1.2807621E7	2319.548187059314	-0.9811092138715156	-967.1808608407813	0.011470584446315702	0.023269142113501378	1.4734510950869293	1.2099414080153543	-1.001699719959749	1.2177871468204442	5.65146700960934	11.113521408075028	0.5749997818573525	0.9296325254104773
ID715155	715155	2	0.9794158339500427	37.53198326111372	17.34474447577785	0.0	262.0	262	1.3708045353615301	1		21630.179032258075	21577.0	15106.0	29439.0	1.3410711E7	2657.771703573446	-0.9810690183283017	-843.5267558578485	0.008955042947023437	-0.010979703474326839	1.4206739873794851	1.323245055855135	2.203140706610981	1.073628789386549	5.903382696328677	11.15511398509128	0.596159923249506	0.926174496644295
ID684948	684948	2	0.9162405133247375	41.92187196549444	14.485018114283891	0.0	3.0	3	1.3608349155190513	1		21722.605564648118	21762.0	15484.0	28081.0	1.3272512E7	2228.6485024436656	-0.9809837925963559	-1005.6300930183735	0.01012547801233572	0.007720068359972558	1.4907993094050722	1.2372849408022741	-0.683204589899744	1.2048957036835957	5.8178264253673895	10.25795479659111	0.694782805666494	0.9532710280373828
ID699818	699818	2	0.9536380171775818	40.37956275660352	18.55824882774991	0.0	130.0	130	1.4056795386104797	1		21444.218125960022	21420.0	15083.0	29184.0	1.3960186E7	2513.8475705047194	-0.981074617667648	-884.4201921603776	0.003109843017199641	-0.005751372684602336	1.4639006160355155	1.3774359263844522	-0.8281232395915952	1.062772204495943	6.207582770857689	9.667863943507914	0.8345864381658241	0.9588839941262852
ID711593	711593	2	0.9799878001213074	36.98168633009504	17.020309792816793	0.0	231.0	231	1.3691479733843255	1		21561.210016155073	21606.0	14504.0	28663.0	1.3346389E7	2458.999860724913	-0.9810431828853764	-907.5432382363618	0.007472509106577395	0.0019438358943893645	1.4723822058876368	1.300103787426648	2.679977294970839	1.132511281120092	5.889123317835122	9.419341347078998	0.8341025355956972	0.9589783281733741
ID708014	708014	2	0.8833362460136414	36.33958167673004	16.833827978374476	0.0	200.0	200	1.2020330824333605	1		21630.791578947366	21491.0	16359.0	27292.0	1.0274626E7	2271.6527210735812	-0.9806178100056709	-963.5126020229087	-0.023907923483083612	-0.027720080700660902	1.2203627583384855	1.071120765059657	-0.6922423454849886	1.1393325553449767	4.539235487112633	14.4894158515915	0.2717007415363304	0.7501963864886101
ID705967	705967	2	0.9826250076293945	33.977875041410506	19.41845018095792	0.0	183.0	183	1.3378490267251868	1		21420.07966101697	21538.0	14248.0	27225.0	1.2637847E7	2477.765996800286	-0.9810885049192625	-896.9600737282568	0.012457123071656431	4.711214373324046E-5	1.406586181052023	1.2845533815197865	-0.5709044487191102	1.0950001777176879	5.62294825262224	10.229186410939137	0.6752922487320172	0.939634630659253
ID693164	693164	2	0.9919778108596802	41.28246910804754	18.38649670592022	0.0	72.0	72	1.3569380597347214	1		21584.517184942706	21771.0	13708.0	27637.0	1.318814E7	2398.606197244201	-0.9809521160925384	-926.8606738303255	0.0068510193311113275	0.005101371090407635	1.4551981172184536	1.294413801966788	-0.5048985962510887	1.1242139994238034	5.7845545422157665	9.990536856930087	0.728286285439364	0.9412219644238203
ID710572	710572	2	0.8697882294654846	35.51204703315232	16.980581348413754	0.0	222.0	222	1.2699696349289442	1		21662.971857410896	21610.0	16358.0	27589.0	1.1546364E7	2189.518571803898	-0.9807975070548884	-1010.6973732012798	0.004105674075549731	-0.033072563462147764	1.2401145696137401	1.117486694017832	-0.7846760070450967	1.1097354234751642	5.066832491373892	16.17394303450896	0.24339664776112696	0.8143621084797558
ID719266	719266	2	0.9868701100349426	37.56737009698097	17.61738020690936	0.0	298.0	298	1.4522658384508202	1		21339.196275071645	21330.0	14903.0	29304.0	1.4894759E7	2569.365691114762	-0.9810015176194886	-857.6950464143109	0.016830717713588433	-0.003551225334308053	1.4988123840216914	1.4320954773919787	2.943841824497925	1.0465869124530804	6.625857873335084	10.065248854561524	0.8218696556324657	0.9647058823529412
ID704423	704423	2	0.9859461784362793	36.703220983047665	17.619609246229633	0.0	170.0	170	1.4013676280264984	1		21489.428129829983	21616.0	14690.0	28152.0	1.390366E7	2426.5488681047345	-0.9810999361456479	-919.4238982632716	-0.0017126084955289844	-1.8481281772944857E-4	1.467396306683343	1.3544362237025191	-1.5123233403792669	1.0834000752519994	6.169557761541554	9.440253432267557	0.8699546056101551	0.9744744744744748
ID686501	686501	2	0.9729494452476501	42.461790915855254	14.42686401218886	0.0	16.0	16	1.38835154759807	1		21436.1001564945	21613.0	14749.0	27901.0	1.3697668E7	2447.3662382364305	-0.9810866410557216	-908.6894920891634	0.024507521011771238	0.00777985694921071	1.4785739587747941	1.3523600039084602	0.08399246412201866	1.0933286658149919	6.055482733593182	9.311985751684988	0.8775543605765533	0.9725190839694656
ID701887	701887	2	1.0	40.63289929929722	17.904323959841346	0.0	148.0	148	1.385078415623928	1		21487.952681388037	21445.0	13662.0	28700.0	1.3623362E7	2653.4777902261494	-0.9810084693222697	-836.6086779930099	0.010264059079872441	0.014339699569185392	1.4370801750957423	1.3261843360194039	-1.0205862968686357	1.0836202299064976	6.026963976606089	10.446192706926183	0.6940526123340346	0.9533834586466163
ID690108	690108	2	0.9906368255615234	42.154960199954104	15.342534853081714	0.0	47.0	47	1.375762253299508	1		21621.370015948967	21882.0	14242.0	28346.0	1.3556599E7	2494.7900704182193	-0.9810244267225475	-896.1157565440034	4.677891689517071E-4	6.122696683874672E-5	1.4220136789958897	1.3357670172883964	0.02239592569660062	1.0645671442633564	5.946160831809322	9.694364345745191	0.7950745279721569	0.9520547945205483
ID718257	718257	2	0.9632335901260376	36.12518100155207	17.500707451099327	0.0	289.0	289	1.3768615441287566	1		21526.922222222216	21400.0	16900.0	29217.0	1.3561961E7	2458.622449354922	-0.9809352070227131	-901.0073278572968	0.04264932298502829	-0.03818617689799727	1.4003782053819105	1.2773579984523202	-0.05523289271567203	1.0963083231785018	5.955667084138343	14.02722597034654	0.38036162189779804	0.8924501424501413
ID688054	688054	2	0.9666460752487183	42.20825992487006	16.90806268930415	0.0	30.0	30	1.3817975304423673	1		21441.041335453094	21646.0	14993.0	27261.0	1.3486415E7	2396.9357079608085	-0.9810676197555227	-927.0714527291572	-0.011521042511565978	0.010376468976942813	1.4111941370555208	1.3729660356243625	1.0001045636642822	1.0278434429106427	5.998445219618993	9.29373716896588	0.8727056517402708	0.9722650231124805
ID694199	694199	2	0.9814748764038086	40.571994378541945	16.198861896430728	0.0	81.0	81	1.3757622532995075	1		21574.9312	21517.0	14835.0	29454.0	1.3484332E7	2524.154883335542	-0.9809787638499832	-881.6257853923319	0.002530185748131765	-0.010880565462806555	1.5016763838458635	1.2585740857750987	-0.7454086331844778	1.1931569232343198	5.946160831809318	12.477813114560195	0.4799207884104042	0.9019466474405191
ID717237	717237	2	0.9867927432060242	37.38676193281977	17.53929626621097	0.0	280.0	280	1.4344459508410075	1		21513.39500734214	21507.0	15056.0	29096.0	1.4650622E7	2549.9634803449007	-0.9809618919633339	-869.427425827208	-0.004446524537124189	-0.021796030229666488	1.4829403951945799	1.4329302098449859	-0.5677717574479072	1.0349006427570566	6.46425158374155	9.74518771692705	0.8553575561315478	0.9679715302491105
ID692682	692682	2	0.9754466414451599	40.66484069572848	17.700205229499566	0.0	68.0	68	1.36139069864025	1		21580.21661237782	21692.0	13885.0	27538.0	1.3250253E7	2363.0535241285793	-0.9810592983853526	-946.0442109591949	-0.01555162436811961	0.011260741323443126	1.4603135963661933	1.2907228510115283	-0.7289656645846512	1.1313920685775092	5.8225795515319065	9.23862622516379	0.8572559362462987	0.9607843137254902
ID692174	692174	2	0.9683348536491394	39.990792813564155	17.034443239957916	0.0	64.0	64	1.3839856514178168	1		21610.47551342814	21722.0	13644.0	27944.0	1.3679431E7	2341.536487696219	-0.9811217085421746	-959.2981069488043	-8.230233789863177E-4	0.013156597132517892	1.483168566988803	1.30779867354756	-0.5046157476981674	1.1340954819640023	6.017457724277047	9.351517663062992	0.8646865722687808	0.9656750572082378
ID695759	695759	2	0.9503613114356995	40.05051961207048	18.56019612389117	0.0	94.0	94	1.407293098971746	1		21602.99388379203	21692.0	14808.0	27788.0	1.4128358E7	2352.096643134703	-0.9811225199660345	-954.7023705982066	0.012926472141743242	0.005291434913319415	1.4653842968921602	1.3890999392533494	2.226088173890555	1.0549163926101777	6.221842149351228	9.511629829541954	0.8642093730712919	0.9696296296296294
ID702914	702914	2	0.9374823570251465	37.52806437533105	19.20548612424161	0.0	157.0	157	1.3569380597347231	1		21393.43770491802	21519.0	15150.0	26904.0	1.3049997E7	2173.714682460303	-0.9811460259807769	-1024.327373013131	0.011241007128918097	0.004333458690114014	1.4481205421479517	1.2983371255809601	2.6557986213621856	1.115365580800109	5.784554542215782	9.29914641032214	0.8406081829701131	0.9567610062893082
ID707522	707522	2	0.8614171743392944	36.36323538669943	16.90823035515646	0.0	196.0	196	1.195090328691249	1		21508.713684210503	21452.0	15848.0	27537.0	1.0216639E7	2304.4955840168745	-0.9806131187257888	-944.1876208848363	-0.037656905255690834	-0.09475148807484943	1.2378828052168174	1.0627985624486087	2.4394491737907784	1.1647388780474333	4.486951099302954	13.47143672163751	0.31069435991853184	0.758842443729904
ID709058	709058	2	0.9131120443344116	36.391579026579976	15.99249887773363	0.0	209.0	209	1.3569380597347225	1		21241.597359735977	21372.0	15329.0	27231.0	1.2872408E7	2307.2721397505434	-0.9810956180563212	-955.5803242104397	0.007327279584560507	0.00858537955841948	1.378594860559286	1.3139549937339086	-0.747149054080013	1.0491948865323675	5.784554542215777	10.82174960319116	0.6207043980546406	0.9383191981495762
ID698816	698816	2	0.9712755084037781	41.43077704905588	18.647171713731108	0.0	121.0	121	1.4008277059767809	1		21485.253086419743	21538.0	14780.0	28298.0	1.3922444E7	2439.9653640122287	-0.9810699624659355	-912.7152607148314	-0.010394895300270546	0.0033629639332197494	1.4614190718565083	1.3648041465842145	-0.14960878701148228	1.0707903221968502	6.164804635377038	9.652478341275563	0.831479431857141	0.9671886651752423
ID700864	700864	2	0.9874457716941833	40.812951141065206	17.893786355975806	0.0	139.0	139	1.3719077987476525	1		21453.31460674155	21648.0	14509.0	27846.0	1.3365415E7	2455.545489307744	-0.9810408829633375	-904.1602540401196	0.011194658856707989	-0.0022525931909137854	1.397907141306296	1.3764905990418261	0.2504361777101104	1.015558800241264	5.912888948657709	9.207110451141252	0.8765221196707367	0.9621036349574636
ID716740	716740	2	0.9693217277526855	37.54565944871934	17.65133482209774	0.0	276.0	276	1.4349732237685147	1		21583.322580645166	21576.0	15142.0	29471.0	1.4719826E7	2504.72511440393	-0.9811069665147312	-894.9584896677302	0.0010933980544362086	0.0047642968374382675	1.4852677153089218	1.3986589758347454	-0.19085315216097934	1.061922699507567	6.46900470990606	9.842348413553982	0.8391698304608752	0.9645641389085755
ID714693	714693	2	0.9936167001724243	37.48600811316292	17.557386324241676	0.0	258.0	258	1.4286331048772718	1		21657.819259259235	21637.0	14537.0	29588.0	1.4619028E7	2595.059444825968	-0.9810058765385776	-862.084352660625	-0.01496770380078367	0.0021100155539631725	1.5047946530762752	1.393869713867815	-0.4265240578521494	1.0795805648869845	6.411967195931873	9.806691125984502	0.8378304921362376	0.9615110477548113
ID712154	712154	2	0.9642506837844849	37.281164933271356	17.44027980595868	0.0	236.0	236	1.3932468277925325	1		21507.4099378882	21555.0	14933.0	28409.0	1.3850772E7	2408.8653052319523	-0.9810068683972737	-922.3188032798573	-0.013597810197509457	-0.004428019335021312	1.4759672831295751	1.3493914170043577	-0.3517908267760917	1.093802187067571	6.098260869073829	10.244324089909302	0.7302124675859855	0.9496669133974832
ID687064	687064	2	0.9771098494529724	42.40154885119827	14.725263158582333	0.0	21.0	21	1.3899852232535743	1		21385.284374999996	21588.0	14782.0	28056.0	1.3686582E7	2451.246405908326	-0.9811703671878536	-909.2025137259138	0.0017919326751839955	0.00548902721106296	1.4582763641028418	1.3544704240902459	2.987269285520807	1.0766395029129698	6.069742112086731	9.195059792376636	0.9021338693701028	0.9755538579067995
ID696797	696797	2	0.960673451423645	39.43267627688685	16.557536317575043	0.0	103.0	103	1.3491105808192352	1		21538.903494176357	21669.0	14963.0	27404.0	1.2944881E7	2262.138660796703	-0.9810663403162614	-986.7296373714407	0.03265272956551142	0.03243332312812295	1.444774878566611	1.2516813567398581	-0.7692666855232383	1.1542673147498868	5.718010775912556	10.299595346539025	0.677352142422583	0.9311145510835914
ID686034	686034	2	0.9911491870880127	42.40444478118974	14.386961221862125	0.0	12.0	12	1.379605939006805	1		21512.618441971383	21591.0	14776.0	27950.0	1.3531437E7	2552.7015146647	-0.9810642099228926	-873.2472693103199	-4.4222604842880637E-4	0.011211498920924531	1.446455086212997	1.3355387871883058	-0.141955948358402	1.0830498523058263	5.979432714960929	10.092187576097956	0.7377330152975138	0.9409124906507104
ID703954	703954	2	0.9635427594184875	37.573948535220445	17.827949572556744	0.0	166.0	166	1.4035252392010602	1		21491.44769230771	21467.0	15651.0	28907.0	1.3969441E7	2449.710559526761	-0.980980540882497	-904.9886302986001	-8.072002579053893E-4	0.015236760889801634	1.477920281796743	1.3209720143120673	-1.1537475816880043	1.1188127119910338	6.188570266199623	10.814698018893095	0.6649230622100755	0.941431670281995
ID689619	689619	2	0.9845449328422546	41.90475097611288	15.566089397397533	0.0	43.0	43	1.4147987153979613	1		21641.742033383947	21684.0	15319.0	29036.0	1.4261908E7	2512.1086264294527	-0.9810740360363517	-893.1565146692355	0.014210808559746387	-8.489835771906023E-4	1.474074246667692	1.3560401830953088	-0.309983421984927	1.087043190197327	6.2883859156544535	10.892464806746721	0.6660344903190024	0.9490674318507887
ID697808	697808	2	0.9424552917480469	39.43471837241989	18.005523039009937	0.0	112.0	112	1.3741116681181353	1		21467.160513643645	21455.0	14861.0	28597.0	1.3374041E7	2435.6100294077255	-0.9810212476487639	-911.1871792491235	0.03357514354073538	0.03147387733852652	1.471050708093717	1.2914693574340956	-0.9331673250865113	1.139051964048466	5.931901453315768	9.858478740397404	0.7669799006463666	0.9704510108864692
ID715729	715729	2	0.9837490320205688	37.402120109248486	17.601673775818682	0.0	267.0	267	1.4270436738957717	1		21650.522321428554	21658.0	14583.0	29333.0	1.4549151E7	2527.884077659067	-0.9810140171752924	-885.0816740703768	-0.01156564139066071	-0.0017498907241081324	1.4790330161517677	1.3937828753135366	-0.5470489459571365	1.061164577602558	6.397707817438326	10.168886706538904	0.777476817796481	0.9580071174377222
ID707030	707030	2	0.9447590708732605	35.185138772331236	17.971323914634773	0.0	192.0	192	1.3779599579804602	1		21401.918400000013	21493.0	15232.0	27245.0	1.3376199E7	2319.989273446688	-0.9810123241118414	-953.2336743852993	0.02897486957383985	0.004573243546258838	1.4588207173588805	1.3350519660838314	-0.8047238970450259	1.092707066405891	5.965173336467371	10.133616297250805	0.7299683325629266	0.9580152671755724
ID687594	687594	2	0.9443454742431641	41.759402036805085	16.885195949964224	0.0	26.0	26	1.3932468277925318	1		21436.964174454857	21614.0	15114.0	27306.0	1.3762531E7	2374.374201542069	-0.9811013209612716	-937.4033993126255	0.01310106041612713	0.009365926265076187	1.4402700638466062	1.3789962247633034	1.56253922688797	1.0444336525241902	6.098260869073822	9.33936610878328	0.8785794924069784	0.9668425018839493
ID699371	699371	2	0.9679902195930481	40.06949662233705	17.943273216644286	0.0	126.0	126	1.3680424843277046	1		21583.274193548383	21440.0	15249.0	29874.0	1.338163E7	2530.628898632963	-0.9809703686187843	-879.3147818099643	0.04979981684390137	-0.0035731107115320893	1.4753955733398585	1.180702704757894	-0.8380188924954824	1.2495910845248652	5.8796170655060935	13.254777697285514	0.42054648660848987	0.8989825581395351
ID691688	691688	2	0.969597578048706	39.592785625496255	15.934471376433335	0.0	60.0	60	1.3757622532995069	1		21540.606399999982	21650.0	13551.0	28064.0	1.3462879E7	2346.714650851925	-0.9811075041955002	-953.3555500518071	9.742220589898193E-4	-0.01530065915101935	1.4693707699623149	1.309454097213281	-0.44340432909829447	1.1221246877529811	5.946160831809312	9.539970511532442	0.8210175700864695	0.9630484988452656
ID713192	713192	2	0.9746140241622925	36.94931008184554	17.221428877301573	0.0	245.0	245	1.3954169955062645	1		21492.790697674445	21527.0	15000.0	28552.0	1.386285E7	2453.039459775908	-0.9809503119319659	-902.3549638290225	-0.0038773497856535574	-0.01303858966874035	1.4921963495910098	1.3160437059103567	-0.4533059770672755	1.1338501471414293	6.117273373731888	10.318531104783451	0.7219913554793446	0.9575892857142855
ID700393	700393	2	0.9867962002754211	40.58910761700204	18.030175382500044	0.0	135.0	135	1.34236498564924	1		21520.030252100838	21493.0	14366.0	28137.0	1.2804418E7	2427.2197218644724	-0.9809711771104751	-914.1302993963485	0.006720353279683409	-0.01025257387307182	1.4591213751763172	1.241361304994345	-0.6205603650023522	1.1754203786648274	5.660973261938368	10.787909848954534	0.6112605256470367	0.9126436781609191
ID693735	693735	2	0.9746500253677368	40.50777873130343	16.047552899611482	0.0	77.0	77	1.335018795023991	1		21652.809121621634	21602.0	15199.0	28192.0	1.2818463E7	2452.155414122384	-0.9809580969394164	-909.7799421847661	-0.006601493393869399	-0.012657698419753723	1.4408012372638828	1.2372660697622175	2.2563025336290607	1.1645039595572044	5.599182621799661	10.98064916232121	0.5835505261391744	0.9217527386541468
ID705508	705508	2	0.9207583665847778	34.0903337015488	18.400542675858873	0.0	179.0	179	1.3121571937574932	1		21599.30511463846	21551.0	16543.0	27920.0	1.2246806E7	2161.120003198499	-0.9809983581874658	-1031.9723119102493	0.05159924119327553	-0.07247376991314765	1.3232909414289105	1.1660688223512061	-0.6688673507898307	1.1348309088315123	5.409057575219027	16.030408397646553	0.26451012130258095	0.8530734632683653
ID716260	716260	2	0.9900164604187012	37.61773025287086	17.726005036765006	0.0	272.0	272	1.453307262635177	1		21606.87535816616	21584.0	14908.0	29872.0	1.5081599E7	2585.6705770610342	-0.9809500227620277	-860.5996979277103	-0.0056943477885868145	0.008698632553746628	1.5181782773947319	1.4079277287917629	-0.36884138371466263	1.0783069658679016	6.635364125664113	9.891715242471452	0.852180148657463	0.9701181375955527
ID710117	710117	2	0.8740376830101013	36.65749266088978	16.235939160301033	0.0	218.0	218	1.199513094163821	1		21805.855345911943	21599.0	16939.0	27231.0	1.0401393E7	2085.36524974153	-0.9806555737168224	-1060.184956008033	-0.018452911987906523	-0.020363724589809316	1.1266447750194555	1.0517720359474994	-0.3530576561630914	1.0711872311802872	4.520222982454553	19.41642941802053	0.15067145644197596	0.7488188976377945
ID718821	718821	2	0.9949392676353455	37.100736562041256	17.51479592976897	0.0	294.0	294	1.3910732744755676	1		21391.511700468003	21368.0	14626.0	28916.0	1.3711959E7	2522.724021941067	-0.9809549150124662	-873.5099614155124	0.0027928224081595525	-0.0054619314935873695	1.4759300875217103	1.3234711198492612	-0.5613900396104762	1.1151962935842632	6.079248364415765	10.876718524231991	0.6457493404468453	0.9404411764705882
ID714234	714234	2	0.9879575371742249	37.57319864862794	17.771906768163333	0.0	254.0	254	1.4522658384508202	1		21594.99713467048	21555.0	14969.0	29616.0	1.5073308E7	2549.9275872336552	-0.9809812336094982	-873.6423013891765	-0.011367956585081147	0.012383270450295037	1.4998640698556456	1.4214148225866445	-0.6415171277487892	1.0551909590518	6.625857873335084	9.617649043473067	0.9001484322816969	0.9721059972105993
ID715259	715259	2	0.9758610129356384	37.68929305058609	17.704713010016665	0.0	263.0	263	1.444431223632541	1		21647.30289855072	21657.0	15365.0	29362.0	1.4936639E7	2578.1109238540357	-0.9810316002995783	-868.5293418388196	-0.0031107514569137288	-0.0028123801878981464	1.4576323254719759	1.451919514856159	0.38426384828769256	1.0039346606732418	6.554560980867342	9.619948327906386	0.8900368617283088	0.9697609001406469
ID717819	717819	2	0.9726755023002625	37.42281865916937	18.110001318547212	0.0	285.0	285	1.4496590048314963	1		21442.390738060774	21399.0	16144.0	29591.0	1.4816692E7	2466.40111060769	-0.9810257260623937	-898.989716981176	0.004258093751496197	-6.029869287939187E-4	1.4908213196656666	1.4254073239233926	0.6283935565499799	1.0458914407442665	6.602092242512509	9.50376596579434	0.9185440445291402	0.9774806474313869
ID685561	685561	2	0.9858600497245789	42.40391590876515	14.416047400886383	0.0	8.0	8	1.3807021695643622	1		21591.61075949367	21638.0	14318.0	28384.0	1.3645898E7	2618.74096853738	-0.9810449623192757	-853.4670433209992	-0.0030954242026483714	-0.004917331577996547	1.468451168446568	1.315168838873206	2.9115270832811575	1.1165495448513587	5.988938967289962	10.272709247820156	0.7131645689903298	0.9487951807228918
ID691197	691197	2	0.9535006880760193	40.20290889438314	15.350674494731882	0.0	56.0	56	1.373561032284318	1		21556.51602564102	21800.0	14772.0	28112.0	1.3451266E7	2442.1083100750525	-0.9811482056283519	-918.8096873084579	0.005019126501366169	0.003900224964240365	1.4370467158796152	1.3342853763901599	0.007437678491080062	1.077016012696977	5.927148327151254	9.330382800212563	0.8555723397102769	0.9592307692307696
ID702450	702450	2	0.9066869020462036	38.61046007128787	18.922856959030828	0.0	153.0	153	1.31446124679403	1		21536.795774647915	21536.0	15949.0	28211.0	1.22329E7	2422.8084751114898	-0.9809825227588775	-917.0655222787727	0.003958605305832528	0.008308076725254713	1.2877476620897093	1.1320489753015588	-0.7324438714507534	1.1375370590717375	5.428070079877089	13.785767104215331	0.35891650947282316	0.8651515151515147
ID689139	689139	2	0.973493218421936	41.9242953656111	15.536209757591783	0.0	39.0	39	1.4051412734026876	1		21578.711009174312	21525.0	14779.0	29115.0	1.4112477E7	2528.727406754909	-0.9810115680300788	-881.7358615087338	0.012835754006932529	0.019089547045484514	1.4796472489676793	1.3287038828115512	-0.23828123489590708	1.1136019606089587	6.202829644693173	10.898858365863779	0.6562022273555665	0.9484011627906982
ID705011	705011	2	0.8947945237159729	34.84202691844413	18.590676494123002	0.0	175.0	175	1.3367176531387024	1		21532.313559322018	21580.0	16507.0	27849.0	1.2704065E7	2140.449240801429	-0.9810288076373719	-1040.4061019856256	-0.011861836774547349	0.011553441614003634	1.4455623936015713	1.1987284376245542	-0.6237093966686333	1.2059131561658392	5.613442000293204	10.83210153567392	0.60119264565348	0.9343354430379749
ID711152	711152	2	0.9858396053314209	36.76408955514747	17.208339736887655	0.0	227.0	227	1.381249958583955	1		21525.529318541998	21612.0	14757.0	28534.0	1.3582609E7	2518.710977076135	-0.9810679382093865	-885.7408408825945	0.004137491289186935	0.0026146028008134535	1.467599731514983	1.321770385606252	-0.25080585987645015	1.1103288040773012	5.9936920934544675	10.107694282016663	0.7372250731648269	0.9545798637395908
ID701425	701425	2	0.9885279536247253	40.88468026816533	17.880159064819832	0.0	144.0	144	1.3757622532995077	1		21426.366826156296	21659.0	14453.0	27651.0	1.3434332E7	2462.502327281942	-0.9809974617811765	-898.3760200113925	0.004218969021234185	-0.003592188631041226	1.4339614544805055	1.3666303969643034	0.17910571314393667	1.0492679349630776	5.946160831809319	9.089437350672357	0.9044249085882098	0.9727838258164853
ID695287	695287	2	0.9359767436981201	39.755623312356136	17.32728924930802	0.0	90.0	90	1.369147973384325	1		21561.857142857156	21691.0	15304.0	28262.0	1.3433037E7	2298.2605894009826	-0.9809763106285527	-967.5661449263191	-0.009667586930036451	-6.760644497300647E-4	1.4627461798865589	1.2946864895550618	-1.0976783256764848	1.1298072480769095	5.889123317835119	9.522596554276085	0.816111960656623	0.9538106235565821
ID708597	708597	2	0.9116987586021423	35.75890438046578	17.48877714237522	0.0	205.0	205	1.4024468485391903	1		21404.23846153847	21448.0	16480.0	28918.0	1.3912755E7	2250.4227735106538	-0.9809903280004872	-981.6479509253427	-4.009884899467853E-4	0.00605518710135093	1.4994510836959891	1.3281805642900748	-0.7175753771428828	1.1289512314897185	6.1790640138705974	9.792573393394996	0.8097274982167808	0.9489051094890514
ID694026	694026	4	0.9729551076889038	50.72867510395252	66.7860436895812	0.0	79.0	79	1.4486149578794756	1		20594.461870503586	20596.0	14506.0	28763.0	1.4313151E7	2663.952113987593	-0.9810641263699835	-801.0619050801912	0.03174595531429806	0.010615408230767814	1.5065132456491137	1.3487882495317516	-0.6930083864302399	1.116938293443851	6.5925859901834745	12.699885995995801	0.5136484978971648	0.9119000657462201
ID697866	697866	4	0.9678946137428284	53.984140082900375	63.37206751735924	0.0	112.0	112	1.42545247064243	1		20701.550074738414	20882.0	13647.0	26479.0	1.3849337E7	2508.3191707265387	-0.9812732088169451	-864.9213899368126	-0.0011468591106551412	7.489028292318112E-4	1.4491646939834064	1.4257636985620499	0.6293397501738717	1.0164129549973517	6.383448438944776	9.61920271274359	0.8669360540663599	0.9634146341463412
ID687881	687881	4	0.9396828413009644	54.28269916205126	64.9274307712119	0.0	28.0	28	1.4600584136458108	1		20681.576923076933	20883.0	15353.0	27075.0	1.4518467E7	2279.6838999745896	-0.9810527329677962	-939.4740515649022	-0.0037269698604246062	-0.0013533726108838743	1.528195032245448	1.4207323578392523	-0.42825905388784163	1.0756389293263036	6.697154765802803	9.469713133098168	0.9384833090944485	0.9846261355695319
ID695817	695817	4	0.9406464099884033	49.464696426397666	65.6326341867868	0.0	94.0	94	1.464197496120479	1		20632.17397454033	20624.0	14999.0	27845.0	1.4586947E7	2438.879563723312	-0.9810601136253851	-876.4010359791373	-0.00699434591794253	0.011091899483725015	1.4937049134800429	1.46513206445607	-0.41728699767713173	1.0195018931857045	6.735179775118944	10.7376179143869	0.7340796153609447	0.9613297150610578
ID686094	686094	4	0.9136055111885071	53.21243101516643	65.26019885007794	0.0	12.0	12	1.3429284127404284	1		20921.814381270895	20815.0	15386.0	28005.0	1.2511245E7	2401.470323063904	-0.9806847086915623	-884.6678759644233	-0.07332911485149998	-0.036980160187028085	1.2654628694323142	1.1841289410417366	-1.3408888856647265	1.0686867160927798	5.665726388102877	16.912345503753144	0.24891884489312588	0.8005372733378099
ID699663	699663	4	0.9403165578842163	51.03955867475338	67.7503423266693	0.0	128.0	128	1.4137289241558413	1		20452.84417549167	20444.0	14575.0	27820.0	1.351933E7	2408.074664398572	-0.9809599524394904	-875.1792367085898	0.025335876855982573	-0.01629886538937113	1.4502488320208515	1.3471807313369224	-0.9484048774132771	1.0765065134071847	6.278879663325419	12.614744707727885	0.4958326167694262	0.8895622895622892
ID687117	687117	4	0.9751254916191101	55.454057868389484	64.15131520620487	0.0	21.0	21	1.4527866438605852	1		20726.522922636108	20909.0	13590.0	26955.0	1.4467113E7	2436.0815315402883	-0.9810115328068821	-879.1213591641432	-0.0062072499533073885	0.01515795575434515	1.491236072021931	1.43088989444068	1.3959239052223853	1.0421738792171984	6.6306109994995825	10.04609237098239	0.8255988505901865	0.9694232105628909
ID692493	692493	4	0.9300054311752319	51.65024557047934	69.0794094266207	0.0	66.0	66	1.428103491103789	1		20672.602373887235	20577.0	15730.0	28422.0	1.3933334E7	2386.5303815714865	-0.9808647253328322	-888.0401374473544	0.002518342158828571	-0.05611703859924627	1.4336410585719	1.391696935688047	1.228851878306891	1.0301388339718631	6.407214069767357	15.201425907691869	0.34842591098051917	0.8585987261146496
ID692749	692749	4	0.9611121416091919	50.995788493618385	68.7589178843429	0.0	68.0	68	1.4610942835268421	1		20475.4376770538	20475.0	14244.0	28623.0	1.4455659E7	2535.2273359694022	-0.9809990322193016	-833.9483197218769	0.010819989335392277	0.001042908244290514	1.5468514680282954	1.411853511059341	2.398112987267327	1.0956175381592264	6.706661018131853	9.825466625302308	0.8729911686492762	0.973103448275862
ID690179	690179	4	0.9646392464637756	51.600891659454696	68.04276585403532	0.0	47.0	47	1.4185366313320298	1		20659.809954751134	20687.0	15006.0	27999.0	1.3697454E7	2434.560179778721	-0.980994122117617	-876.0205099721799	-0.009774258533995061	-0.02384480352711901	1.4330421889695704	1.4036773371930227	-1.3802601445022733	1.0209199443479435	6.321657798806039	13.433180281721668	0.4402335739958324	0.8974358974358959
ID698884	698884	4	0.9826408624649048	53.98000934379527	68.25492005095656	0.0	121.0	121	1.441285453168083	1		20430.359011627927	20517.0	13305.0	27525.0	1.4056087E7	2478.3719019377604	-0.9810818246101382	-854.9987895750868	-0.0010694292800039315	0.0033759084093432402	1.5182694801324204	1.403528335218727	-0.7544636315539806	1.0817519262237139	6.526042223880224	10.05586509806167	0.811000022570408	0.948859709744298
ID689688	689688	4	0.8691271543502808	53.04621192163393	67.01194171564399	0.0	43.0	43	1.009072258861066	1		22139.03834808259	21410.0	17538.0	29355.0	7505134.0	2942.6018910239313	-0.979170381426749	-707.349725485156	0.002710010734951421	-0.0036847630985898726	1.07709434141842	0.9835188762514648	0.8790561676231047	1.0951435375837462	3.1988539087191743	6.820765726304314	0.8640482687094878	0.9600570613409415
ID698654	698654	4	0.8765145540237427	53.8543758247027	67.34640728436165	0.0	119.0	119	1.342364985649239	1		20773.830252100845	20800.0	15351.0	27626.0	1.2360429E7	2390.0089351704064	-0.9808018747756617	-888.1156372263067	0.005045000165673747	-0.06197957940555339	1.3778142244627998	1.298107770116863	0.8648326723043527	1.0614020316192707	5.66097326193836	17.081326109631178	0.2438135283233256	0.8085539714867617
ID701727	701727	4	0.9018912315368652	51.41727748887267	70.0122031211224	0.0	146.0	146	1.2953302500616046	1		20554.719424460432	20406.0	15547.0	28419.0	1.1428424E7	2451.055865228057	-0.9807955945926937	-856.576153480423	-0.08526143105353795	-0.04067133582004281	1.2844662405939018	1.246486296859479	2.448842429868824	1.0304696039018746	5.271216916448076	18.019549310596663	0.20400128504647566	0.7815362931641999
ID695580	695580	4	0.9622607231140137	49.59619000410553	65.6060169653097	0.0	92.0	92	1.4553878753864646	1		20600.2306590258	20603.0	14486.0	27647.0	1.4378961E7	2458.040993626237	-0.980884878732741	-860.1098857563197	-0.02296674631095321	-0.028301466255879617	1.5098383710616436	1.437691646485349	2.426698019943081	1.0501823355186544	6.654376630322174	10.24654838235851	0.7964564830650339	0.9628610729023385
ID691997	691997	4	0.9243289828300476	51.59134421056339	68.64868353967078	0.0	62.0	62	1.0779418783984467	1		21125.190600522175	20658.0	16183.0	28869.0	8090948.0	2959.0344333434964	-0.9802833817460954	-709.9043301480176	0.005656239370724074	-0.01733260100737501	1.1743595323132625	1.0205960171306023	0.9565930362713873	1.1506605087632666	3.650400894348164	8.533239668211147	0.6299738740924598	0.9175627240143372
ID692243	692243	4	0.9412261843681335	50.83756211433664	68.99237432339763	0.0	64.0	64	1.4249216746937932	1		20523.177611940286	20546.0	14584.0	27692.0	1.3750529E7	2453.146811001967	-0.981034402004095	-865.5033552365476	0.02940389932461809	-0.0033140817926855535	1.4547156577205111	1.3679598970371567	-0.8338145151233085	1.0634198128697028	6.378695312780261	12.292517262844328	0.5304690720233669	0.9110658520027164
ID689942	689942	4	0.8729997873306274	53.356164861204725	68.04474941575936	0.0	45.0	45	1.2355499795152873	1		21229.011904761894	20891.0	16368.0	28140.0	1.0699422E7	2415.8189717015116	-0.9806135710854287	-888.9871245676491	-0.11232235151968091	-0.03847552740942502	1.26024400283387	1.208582907995839	-0.802919000717473	1.0427451807370824	4.795904299996465	20.52096507226168	0.14311488635231742	0.6780913978494612
ID693800	693800	4	0.9579324126243591	51.33086389320796	67.2906271751399	0.0	77.0	77	1.3674894046672081	1		20744.071661237795	20775.0	14198.0	27912.0	1.273686E7	2590.6197967348958	-0.9808254729745016	-819.1951945439447	-0.07261074105550748	-0.023805119423610233	1.3041757950532233	1.234011274864767	-1.046693976234517	1.0568588971734847	5.874863939341582	14.978176361733686	0.3290711410220617	0.8541810642709046
ID689455	689455	4	0.8799222707748413	52.68274039604572	66.61829581300604	0.0	41.0	41	1.1688495389677618	1		20981.913907284776	20556.0	16024.0	29118.0	9504807.0	3142.374264295699	-0.9807436836516776	-680.1418444595323	-0.007854061827371587	-0.01159046515528614	1.2797872892367634	1.0946923191300353	2.6156046583282984	1.169084012806288	4.29207292655782	8.656764060247907	0.7197236843108061	0.9347826086956522
ID685869	685869	4	0.9340226054191589	52.478014767804936	65.78890000378222	0.0	10.0	10	1.460058413645812	1		20672.43589743591	20607.0	15625.0	28174.0	1.451205E7	2352.2363373814796	-0.9809628528391096	-905.7146438648508	8.755826397600333E-4	-0.02523295404867662	1.47465142590189	1.4410234726048003	-0.5066953149660023	1.02333615928983	6.6971547658028125	10.755524935700771	0.7275066647875158	0.9578518014955805
ID691757	691757	4	0.9028608202934265	51.62273974438035	68.1701763264155	0.0	60.0	60	0.9310908219709515	1		22188.56701030927	21358.0	18271.0	28442.0	6456873.0	2532.596572310786	-0.9791524130911364	-822.977083090284	-0.021583123193427006	0.04907767192756106	1.153577288840068	0.8230621558035931	0.7767858615778835	1.4015676467517546	2.7235412922675626	8.3574931733333	0.48999513387518046	0.8438880706921935
ID700706	700706	4	0.9204339385032654	52.36048660283769	69.26105282409986	0.0	137.0	137	1.4158676983350567	1		20423.81259370314	20418.0	14922.0	27455.0	1.3622683E7	2262.0576569142795	-0.9809317837257494	-928.9490171866953	0.035837383110537024	-0.028220828245638367	1.402368958281827	1.3648476605722688	-0.6219585505606372	1.0274911983171997	6.2978921679834885	13.851173397269168	0.41250759804860127	0.893459204315577
ID697638	697638	4	0.9668559432029724	54.26389815676365	64.70849849283117	0.0	110.0	110	1.4439074044952303	1		20664.6439942113	20796.0	13976.0	26626.0	1.4279269E7	2352.578996324196	-0.9810383370903752	-908.9149891088093	-0.0062647270341065235	-0.014687513007879608	1.5039148797977548	1.4250978251509616	-0.43408171734861345	1.0553064170443485	6.549807854702818	9.785264673887921	0.859593790610347	0.9649859943977589
ID687653	687653	4	0.9731677174568176	54.36576093940882	64.97749904391175	0.0	26.0	26	1.4564270671471378	1		20686.607396870553	20855.0	13407.0	26724.0	1.4542685E7	2427.791407668189	-0.9810526378978273	-882.371460330114	-0.003144280862190993	-0.012712752394348636	1.4865165576876036	1.4552647651528219	2.3657828004917048	1.021474987427116	6.663882882651196	9.436493985101693	0.9404070688133009	0.9852424455375969
ID698427	698427	4	0.979293704032898	53.99386335582329	67.18937620822916	0.0	117.0	117	1.4212005522349942	1		20607.866766467076	20790.0	13746.0	26425.0	1.3766055E7	2337.804740822086	-0.9809780633559028	-909.199866956963	0.021580825864904413	0.006107455629754487	1.4730564995856024	1.3806225383699153	-0.46258805716211127	1.0669509287635002	6.345423429628644	10.068722680334751	0.7865416285936919	0.9666908037653872
ID693566	693566	4	0.965615451335907	51.55083082478114	67.45510924364358	0.0	75.0	75	1.3888963196604713	1		20745.167456556097	20720.0	14961.0	28535.0	1.3131691E7	2595.4172289185226	-0.9810485467903992	-827.5376057027223	-0.03021424876821664	-0.018645720708282743	1.2790174429625414	1.2278391064331802	-1.0259124178486703	1.0416816309736479	6.0602358597577055	15.905446347858746	0.3010285376363531	0.8632362897765747
ID691519	691519	4	0.907699704170227	50.52028118873409	68.62266522445786	0.0	58.0	58	1.290063468705574	1		20741.741410488255	20664.0	15198.0	27879.0	1.1470183E7	2509.0478526426928	-0.9806501031355865	-837.9183295152184	-0.01521795999014455	-0.052513358811936015	1.2480314575395974	1.161495507504997	2.4121740619172103	1.0745039042126714	5.228438780967422	15.463596569524062	0.27476465762650254	0.8000000000000003
ID688957	688957	4	0.8606011867523193	52.82556312723385	65.28455039038539	0.0	37.0	37	0.9770784040026189	1		22339.641269841264	21594.0	17872.0	29118.0	7036987.0	2867.456208864635	-0.979101492695084	-729.9982882442079	-0.013658815165220875	0.01792641920063273	1.047553053572033	0.9293079613884108	0.7794326776791921	1.1272399431583056	2.999222609809473	8.844197883318767	0.48183868314171435	0.8585034013605432
ID686896	686896	4	0.9238475561141968	55.5799439803357	65.27733076466474	0.0	19.0	19	1.4201355835187572	1		20612.945864661648	20663.0	15581.0	27357.0	1.3707609E7	2239.0692565481677	-0.9810544313388291	-953.4281927673109	0.0062882017166707325	-0.0033063444406839252	1.5162682729179733	1.3476915197717638	-0.6725855368769746	1.1250855634787689	6.335917177299604	9.30519042098194	0.9195361886050661	0.9794268919911823
ID696630	696630	4	0.9493535757064819	52.11350690728551	67.04105583988921	0.0	101.0	101	1.472440756166641	1		20569.630919220046	20576.0	15241.0	28175.0	1.4768995E7	2427.4842574883337	-0.9810683131809244	-878.2335224888699	-0.007832141913348703	0.008553673176524789	1.5129089866104806	1.4666040398432014	-0.302935424698212	1.0315729027803782	6.8112297937512025	10.101931110931629	0.8387385248301107	0.9578877005347594
ID695349	695349	4	0.9590769410133362	49.435715932416464	65.4914534959515	0.0	90.0	90	1.4852292606300523	1		20602.98908594815	20528.0	14984.0	27824.0	1.5101991E7	2412.1361165343587	-0.9807360841879051	-869.6930505205739	0.002361922685562226	0.002671443730217545	1.5849481451054268	1.414661714985443	-0.4493330749784119	1.1203725444154937	6.930057947864088	10.254149634317274	0.8282232709509111	0.9461388708630757
ID701493	701493	4	0.8909090757369995	51.78430639079453	69.91660795100195	0.0	144.0	144	1.2657930732558336	1		20762.899621212106	20491.0	15926.0	27891.0	1.0962811E7	2322.29395835113	-0.9806128776776912	-904.4510128499558	-0.08528957136723338	-0.0329750274159091	1.2496338929188349	1.2142684410785385	-0.6688400965140872	1.029124904052422	5.0335606082222855	18.73056022119041	0.18029497890852603	0.7150573936529375
ID699210	699210	4	0.9174713492393494	53.77764547664823	68.59012203865082	0.0	124.0	124	1.3954169955062634	1		20568.097826086938	20500.0	15306.0	27665.0	1.3245855E7	2344.74305589999	-0.9809070222746207	-901.3283767875663	0.017232817798549013	-0.013278858251338746	1.3783142520402125	1.3166747856835272	-0.9748976518674484	1.0468144959005092	6.117273373731878	17.160522171879386	0.2610398165826041	0.830322580645162
ID686667	686667	4	0.9255343675613403	55.30897778984039	65.2938974912537	0.0	17.0	17	1.4449548528770848	1		20673.681222707415	20758.0	15430.0	27669.0	1.4202819E7	2282.4126655965338	-0.9810814663484769	-939.4447464338732	-0.00987849728459801	0.0032086011691201733	1.5525799141008547	1.3633289108724589	-0.45346121271711265	1.138815367090899	6.559314107031841	9.750986200180659	0.8669044033858588	0.9697821503865073
ID687435	687435	4	0.952046275138855	54.56708812386064	64.5843772297661	0.0	24.0	24	1.413193724846805	1		20682.179331306983	20798.0	14346.0	26238.0	1.3608874E7	2282.989396100563	-0.9810152134597055	-936.2512808496709	0.019739649273868252	0.017659343258216352	1.4659682208816727	1.36266193820687	-0.5795895679855889	1.0758121143463826	6.2741265371609005	10.893699941171915	0.6643735282406187	0.9586056644880171
ID694857	694857	4	0.9512267112731934	50.776440575732046	67.15339640685802	0.0	86.0	86	1.4816596057437026	1		20480.270718232037	20498.0	15367.0	28201.0	1.4827716E7	2421.0031118710094	-0.9811000171595133	-878.2582023185466	-0.006365911642854522	0.011351795347334185	1.5055935041861712	1.490365305562853	-0.689606091770448	1.0102177624280961	6.896786064712484	9.90278996198211	0.8837745337250882	0.9679786524349563
ID696398	696398	4	0.9692147970199585	50.258149210268286	66.54619453430209	0.0	99.0	99	1.4831905098260039	1		20544.684499314142	20464.0	15523.0	28932.0	1.4977075E7	2413.437877092825	-0.9810198650645224	-879.9780789210088	3.0588729188113376E-4	0.02401527166936097	1.5404572063908326	1.4553150247160285	-1.0063656885932781	1.0585042964779516	6.911045443206045	11.291158389203687	0.6812030965426726	0.9423201555411541
ID695107	695107	4	0.9576321244239807	49.8858243084095	66.5174284705243	0.0	88.0	88	1.4857385112058386	1		20486.771349862283	20482.0	14587.0	28211.0	1.4873396E7	2472.402505464333	-0.9811343612944466	-861.8691065041327	-0.011516673857017708	0.02141345794568474	1.5373714647986159	1.4736569373497705	2.115109870273185	1.0432356580653226	6.934811074028622	10.09565672122203	0.8550181779265108	0.9694352159468439
ID700224	700224	4	0.9269211888313293	51.41855128285342	69.39555587357287	0.0	133.0	133	1.3785088366949132	1		20379.11269841268	20441.0	14171.0	26901.0	1.2838841E7	2365.123320829588	-0.9809374014013608	-886.7897547574977	0.04392196940498953	-0.0022183229833718622	1.398890149094635	1.2699940099825637	-0.9144259417490826	1.101493501621981	5.969926462631907	12.680820226421126	0.466534917940296	0.9154518950437315
ID685633	685633	4	0.9665301442146301	52.328821827534895	66.3047888861252	0.0	8.0	8	1.4626467128121368	1		20678.904964539008	20705.0	14589.0	28850.0	1.4578628E7	2566.509608772454	-0.9810412095432292	-833.8563926760642	0.0067178502818902395	0.003087398288691257	1.539370615982561	1.420084992154003	-0.07990480387928806	1.0839989328016375	6.720920396625403	9.706270880288598	0.896465954785137	0.9658469945355189
ID685126	685126	4	0.9523174166679382	52.50690556154027	65.90660061708232	0.0	4.0	4	1.413728924155842	1		20930.796969696992	20826.0	15682.0	28964.0	1.3814326E7	2441.72420447813	-0.9810072694521428	-885.5314115236916	0.04869316798510119	-0.06932078133303465	1.403470267136847	1.3530642583200432	1.276018846883793	1.037253226154527	6.278879663325426	15.028441003127961	0.34935274678760914	0.8696510862409478
ID685382	685382	4	0.948229968547821	52.63518350163427	65.73689721707588	0.0	6.0	6	1.461611943165237	1		20845.575671852894	20745.0	15800.0	28874.0	1.4737822E7	2416.739551644692	-0.981030421370862	-892.1519518610369	0.08852193342112855	-0.025666890724835034	1.4115725786328601	1.4005849186422685	1.5044603536006513	1.0078450509100463	6.711414144296368	15.530969232062764	0.34964456693522095	0.9010848755583913
ID691014	691014	4	0.9577642679214478	50.227853375132696	67.84347322310383	0.0	54.0	54	1.4386587233502284	1		20648.25438596492	20653.0	14602.0	28003.0	1.4123406E7	2511.5577917584083	-0.980934456317849	-845.9816780646076	0.027525097150594965	-0.01755851781922507	1.4519526182357774	1.392850464404195	-0.7333679160126546	1.0424325190262718	6.5022765930576565	12.591764217811473	0.5153498307883234	0.9059602649006617
ID691270	691270	4	0.8926870822906494	51.01090455391876	67.90071594495383	0.0	56.0	56	0.9448018620759034	1		22479.14915254235	21446.0	18311.0	30050.0	6631349.0	2891.691675539654	-0.978676607125016	-713.5768938870023	-0.0037468069126371326	-0.004170760781320636	1.114400646543037	0.8236625537754342	1.048751173707544	1.3529820451772905	2.8043444370643336	6.767648179769906	0.7694238970886884	0.9424920127795531
ID701274	701274	4	0.8680940866470337	51.17163323620956	69.17165408247008	0.0	142.0	142	1.3513516298403592	1		20514.32396694214	20409.0	15186.0	28084.0	1.2411166E7	2380.0752897624648	-0.9807744190867063	-879.3994074480865	-0.01206961401240615	-0.08087456316736834	1.377331778238637	1.2634821308832551	2.467965398554325	1.0901078413161203	5.7370232805706305	16.48157224027963	0.26539894952593873	0.828983516483517
ID693337	693337	4	0.9702531695365906	51.48566458037731	67.95725113052146	0.0	73.0	73	1.4501807464373129	1		20513.838616714682	20585.0	14139.0	27781.0	1.4236604E7	2464.9404612536505	-0.9810272400701964	-860.639058151528	-0.008092793267213917	0.004617411471273572	1.5099530966122616	1.4341386206595108	-0.5053865108102885	1.052864119870007	6.606845368677004	9.548697255543185	0.9105750748042837	0.9740714786264886
ID690782	690782	4	0.924673318862915	51.345879675805605	67.66824896367271	0.0	52.0	52	1.0269070224541392	1		21954.131805157587	20998.0	17734.0	29373.0	7661992.0	2821.001127594213	-0.9795898654758249	-747.0358077026195	-0.023631720060869357	0.031341299341223906	1.1405614249466935	0.9481012862932474	0.616310946608235	1.202995335451869	3.312928936667524	9.489754914848232	0.4622873307811952	0.8337320574162671
ID684892	684892	4	0.9378405213356018	53.4550185840039	65.1400440869466	0.0	2.0	2	1.0487740672894963	1		21711.119444444434	21025.0	16899.0	28778.0	7816003.0	2875.2163875762235	-0.9805140748114829	-759.9315553755055	-0.04736803574110505	-0.0026636459845835476	1.074521867355866	0.9583434541737846	1.0376210212390162	1.1212283682599389	3.4555227216029984	11.319759971173967	0.3388825302144816	0.7997799779977994
ID699997	699997	4	0.944890022277832	50.891094197122605	68.36927535054585	0.0	131.0	131	1.4002875757442552	1		20377.236476043294	20412.0	14637.0	27683.0	1.3184072E7	2487.101123431069	-0.9809940663817738	-845.7831132767353	0.014392666730177557	0.02679215167644542	1.477177423549699	1.2781572164671475	-0.6627984222949727	1.1557087066586749	6.160051509212513	11.571244693637578	0.5781413770362214	0.9088359046283305
ID694610	694610	4	0.9652743339538574	51.13798551341558	67.78222668277013	0.0	84.0	84	1.3834389456285936	1		20649.694488188965	20635.0	14896.0	28402.0	1.3112556E7	2606.366003774611	-0.9808263168718121	-810.5779551870542	-0.031569240365417806	0.03270796484317188	1.3149002446380855	1.2213249612544703	2.6216815476316473	1.0766178423861086	6.012704598112531	14.042317069938747	0.38317942523942766	0.8736187845303869
ID688723	688723	4	0.8819772601127625	53.64563083368856	65.65025745183361	0.0	35.0	35	1.132026099536696	1		21040.15566037737	20715.0	16130.0	28553.0	8921026.0	2765.814395656519	-0.9805630602985582	-767.5444797992449	0.02216409737028849	-0.0020367273030321934	1.165213016334486	1.089220640097181	0.7104046724799411	1.0697676608758764	4.025897861344912	9.664274402428036	0.5416691620389316	0.9078242229367625
ID698198	698198	4	0.9284946918487549	53.25779726224019	66.72357189229848	0.0	115.0	115	1.4739812351471526	1		20520.835425383535	20585.0	15028.0	27809.0	1.4713439E7	2341.4835233662866	-0.9810885239865215	-909.31990201654	-0.004287099741127353	0.0026187158738737375	1.530953543164116	1.4469152730325636	-0.2859148644053725	1.058080989051569	6.825489172244762	9.886327597163726	0.8775535985156377	0.9611780455153952
ID684654	684654	4	0.911037266254425	54.230403373685846	64.83489031866804	0.0	0.0	0	0.9739765599718153	1		22284.226837060713	21467.0	18068.0	28841.0	6974963.0	2628.996535737256	-0.9795840402045138	-813.4098954139383	-0.02278950320843887	-0.003225569579644174	1.1889804050506174	0.8261629383404308	0.7411639195609991	1.4391596982539578	2.980210105151419	8.544375468711316	0.5129748794034095	0.8048780487804877
ID688239	688239	4	0.955040454864502	54.11604623317623	65.36810383503258	0.0	31.0	31	1.4626467128121354	1		20644.33097595475	20698.0	14415.0	27596.0	1.4595542E7	2419.5409248244428	-0.9810791261462243	-884.8317175107128	-0.002850613578469976	0.008372058903165223	1.5423884240215098	1.416386959419315	-0.7607920331708196	1.0889597745617852	6.72092039662539	9.55039447371132	0.9259680356525549	0.9799029799029793
ID693103	693103	4	0.9687390327453613	51.541277560266444	67.15136091726134	0.0	71.0	71	1.4616119431652383	1		20519.627118644068	20580.0	14160.0	28412.0	1.4527896E7	2568.908769909481	-0.9810697441379426	-827.9310633795551	2.346809924437834E-4	0.0013020697020742194	1.50825907725022	1.4382122929814236	-0.3840496510655532	1.0487040644907777	6.711414144296381	9.684844590245628	0.8991633374541997	0.9691146190803026
ID694381	694381	4	0.9565936923027039	51.49294792465289	67.76408951367625	0.0	82.0	82	1.4217327374445228	1		20547.404191616777	20527.0	13888.0	28100.0	1.3725666E7	2529.833216488938	-0.9809766001788193	-837.6557645209596	0.024096317701877295	0.003075414399313614	1.4905744250983763	1.2883840515984988	-0.9009235475112389	1.1569333097914554	6.350176555793158	13.037049803869676	0.4695015334591468	0.9163237311385455
ID690534	690534	4	0.900319516658783	51.59896500200702	67.52288181078315	0.0	50.0	50	0.9519807046458955	1		22452.291390728467	21448.0	18042.0	29980.0	6780592.0	2950.0777726994697	-0.978609959554524	-696.3943289719948	-0.004529436245080252	0.014770646487820439	1.074231550744615	0.8738345554220607	0.7788176296566862	1.2293305913334622	2.847122572544986	7.959173668185888	0.5647809849131904	0.8834808259587008
ID688487	688487	4	0.9738660454750061	54.087285512998704	65.39656828212357	0.0	33.0	33	1.4564270671471384	1		20697.581428571437	20745.0	13418.0	27852.0	1.4488307E7	2537.8946086987225	-0.9810209436046974	-843.1011374705563	-0.003065230204114264	0.00842827620445647	1.5493703653440545	1.405385610499698	-0.5688323915590597	1.1024521339685278	6.663882882651202	10.033104709586052	0.8318912001461973	0.947937795807978
ID696167	696167	4	0.9557294845581055	50.41490915670192	65.9920258005561	0.0	97.0	97	1.15975329534644	1		20817.226966292128	20468.0	15866.0	28488.0	9263666.0	2928.974040188819	-0.980712234743948	-722.764864117366	0.011342430269327575	0.015963225475077353	1.262214901529346	1.0885354086759829	1.2013874789472945	1.1595533700319538	4.225529160254588	8.00605486414098	0.8284262338366408	0.9621212121212125
ID690297	690297	4	0.9243226647377014	52.05132727180463	67.451332889647	0.0	48.0	48	1.006820700252849	1		21995.492537313436	21050.0	17312.0	29471.0	7368490.0	2880.738514412093	-0.9794399334625051	-727.4667353229316	-0.016960786419053735	0.027238780643599234	1.1550725982476728	0.9377636181255624	0.784737355286439	1.2317310843818785	3.1845945302256142	8.002254343682619	0.6249414159930082	0.8634020618556713
ID694141	694141	4	0.9816751480102539	50.64467361802446	67.07986247737428	0.0	80.0	80	1.4227965106853435	1		20544.33781763826	20554.0	13724.0	27850.0	1.3744162E7	2577.6024589929693	-0.9809465115162332	-820.6860119458288	0.014718333938918336	0.009479118827649654	1.5128789809411745	1.3203064055946905	-0.4992361368174456	1.1458544581246242	6.359682808122203	11.140297148877272	0.6439494393803822	0.9195876288659801
ID699773	699773	4	0.927408754825592	51.17739800151669	67.97357221366568	0.0	129.0	129	1.4538276949750928	1		20455.281609195416	20411.0	15435.0	27788.0	1.4236876E7	2456.391980297511	-0.9810725494694337	-863.2702851079895	-0.020510080665862896	-0.021009537725490614	1.494821676477707	1.3990417736014766	-0.6908497031157269	1.0684610743463858	6.640117251828614	13.280815229712903	0.4730816938288012	0.901290322580645
ID698994	698994	4	0.9799817800521851	53.89521952433612	68.43097754578832	0.0	122.0	122	1.4355003030236677	1		20467.107038123166	20507.0	13417.0	27256.0	1.3958567E7	2411.6583473039327	-0.9810420775745387	-878.3499219751783	0.030017497113549986	0.00494920202227511	1.4746593800586953	1.3730542502557483	-0.8856146316550624	1.0739993556583958	6.473757836070558	13.035399045549362	0.4787597733185398	0.9055851063829791
ID697969	697969	4	0.8672391176223755	53.93623327904099	66.14471066882523	0.0	113.0	113	0.9863254088533066	1		21193.291021671826	21109.0	15958.0	26743.0	6845433.0	2760.312993462094	-0.9805657877718534	-774.7826077710795	-0.022008886645907184	-0.015711091252293672	1.0208029705736836	0.9235759807241436	1.352342772837397	1.1052723239654931	3.0562601237836833	9.763218939203233	0.4029156367260155	0.822250639386187
ID687991	687991	4	0.9339810609817505	54.266319103013	64.94350991846352	0.0	29.0	29	1.4559075639855605	1		20681.498571428576	20955.0	15241.0	26969.0	1.4477049E7	2267.049081495426	-0.9810972364129068	-946.9735022449239	-0.004314186437784073	-0.001059371053424424	1.526168109581881	1.4073761925052506	-0.56791879811781	1.0844066552420293	6.659129756486681	9.54474248561244	0.9185417692357305	0.9763066202090596
ID686452	686452	4	0.9284864068031311	55.71718827096005	65.26305941052317	0.0	15.0	15	1.424921674693792	1		20713.36160714287	20776.0	15190.0	27307.0	1.3919379E7	2321.3925895008297	-0.9809663795765435	-919.7392234936027	0.016852020214828498	-0.012395185922683412	1.5541941622230837	1.3658326003293288	-0.6509576483536534	1.1379096983395602	6.378695312780251	9.452320826819458	0.8971494893619837	0.9831501831501829
ID687220	687220	4	0.9533966183662415	54.632970298974946	65.39372874957452	0.0	22.0	22	1.4381328016644594	1		20630.04685212298	20796.0	14849.0	26935.0	1.4090322E7	2263.206090303272	-0.981028741197668	-942.7394679124762	0.0040027329237201465	0.008316599945559605	1.5180416747373446	1.3992636506012837	-0.6749067137756708	1.084886092828196	6.497523466893149	9.312978233703577	0.9414137666711113	0.989862418537292
ID701835	701835	4	0.9098237156867981	50.740809424522155	69.49288930085562	0.0	147.0	147	1.3647206441740567	1		20406.949756888174	20410.0	15120.0	27009.0	1.2591088E7	2265.332717400135	-0.9808600915258	-923.3009905158312	-0.004305230840842932	-0.06039074804313015	1.3742566408276646	1.2402420772703853	1.309470320184991	1.1080551660142255	5.851098308518997	16.972587793808806	0.2552414078668679	0.8391274710293116
ID690057	690057	4	0.8764781355857849	52.63432211225788	67.38418151405153	0.0	46.0	46	0.9778523276122801	1		22096.289808917205	21410.0	17430.0	28707.0	6938235.0	2727.5642533216424	-0.9795710179995509	-776.897214986607	-0.014950729804795095	0.011745616218716802	1.1378216024556804	0.8841172741886191	0.7503131590532613	1.286957777744919	3.0039757359740036	8.740408720772026	0.4941317967539081	0.8426666666666661
ID692873	692873	4	0.9579886794090271	51.26101106874646	68.37516450622687	0.0	69.0	69	1.4051412734026865	1		20524.534562212004	20508.0	14573.0	28747.0	1.3361472E7	2559.2150827856312	-0.9809837732813002	-827.4352212781573	-8.842563914466772E-4	-0.017494140471720817	1.489488432038577	1.3320867755053538	2.4384874840942894	1.118161713957043	6.2028296446931614	12.129697139117992	0.5297851774137815	0.9043659043659038
ID687758	687758	4	0.9469211101531982	54.36708192077273	64.70552208439976	0.0	27.0	27	1.4249216746937918	1		20619.35320417289	20809.0	14671.0	26773.0	1.3835586E7	2233.94755055769	-0.9810859375865703	-957.5341995975334	8.869045900624106E-5	0.005677538932227602	1.503557640544212	1.376492930089511	2.7700863453862166	1.0923104708183557	6.378695312780248	9.858945567719443	0.8246711171385019	0.9654676258992805
ID692622	692622	4	0.9657077193260193	50.74335613949111	68.50861482415833	0.0	67.0	67	1.4056795386104775	1		20586.747706421986	20627.0	14376.0	27647.0	1.3463733E7	2428.022387814782	-0.9809704775614976	-874.164365653911	0.03429204500423953	0.019455719442426706	1.4737104021917613	1.2856104078979627	2.3938188917130176	1.1463118166578563	6.20758277085767	12.273748545384938	0.517818950262837	0.9262411347517737
ID700815	700815	4	0.9409906268119812	52.3791846325145	69.5418430959926	0.0	138.0	138	1.4590218083226303	1		20299.733711048164	20361.0	14378.0	27477.0	1.4331612E7	2310.1459153625365	-0.9809302956736571	-904.0139098857369	0.007933891509822872	-0.007050788536983806	1.5534283003494902	1.396004685534903	-0.5703713049940201	1.1127672538966211	6.687648513473788	10.124753849641037	0.8198121613132401	0.9532520325203248
ID686210	686210	4	0.9088136553764343	54.37413388991354	65.20755771357896	0.0	13.0	13	1.05021568180819	1		21274.23705722071	20858.0	16213.0	27833.0	7807645.0	2794.988336083281	-0.9805772073711626	-768.5535110680105	-0.035817455951174214	-0.014557696781590138	1.0862072927101811	0.9514584174622566	1.072245862138686	1.1416235042697176	3.4650289739320304	9.6436914974821	0.4681986065906329	0.8576470588235292
ID695936	695936	4	0.9378793835639954	50.4908470942203	65.42580346920715	0.0	95.0	95	1.040082419636841	1		21867.36516853934	20916.0	17346.0	29239.0	7784782.0	2735.4140920541995	-0.9798361311975156	-776.9319116786686	-0.02369781670828201	-0.0020399007071205985	1.1743108478795476	0.9583708582912138	0.752207878804559	1.2253198620556527	3.398485207628819	9.51806669898605	0.4714088812321523	0.8190148911798402
ID697754	697754	4	0.962490975856781	54.33903093377517	64.00186755112759	0.0	111.0	111	1.4286331048772718	1		20688.70986745212	20893.0	13955.0	26742.0	1.4047634E7	2400.561986760001	-0.9809733522835555	-888.6800138758972	0.009022749244043738	0.0014843508504187287	1.4711128796024793	1.4271660993710005	2.9994510587653216	1.0307930382110726	6.411967195931872	9.507241720517868	0.8914399311233989	0.9733044733044728
ID699544	699544	4	0.9576106667518616	51.679720757642635	68.25223069291327	0.0	127.0	127	1.3834389456285932	1		20487.51424050633	20560.0	14109.0	27977.0	1.2948109E7	2596.6114050855476	-0.9809200290790822	-811.2751953271666	-0.014200642445951654	0.007655318360725917	1.3242497402442626	1.1864489985731446	-0.4822224987394682	1.1161455248702985	6.012704598112527	14.507207745474153	0.35901456761019557	0.8646616541353377
ID689817	689817	4	0.9013801217079163	51.678400065248894	67.34188478500886	0.0	44.0	44	1.3591662025486102	1		20797.108196721307	20699.0	16093.0	28259.0	1.2686236E7	2491.4508368311217	-0.9808087815544394	-853.2227403325754	0.0027209110650974677	-0.08068173374945004	1.3950079855562896	1.2715350049163063	-0.8284401165923042	1.0971054514131213	5.803567046873839	14.255541680278675	0.35887022060020024	0.8409090909090903
ID692121	692121	4	0.9243925213813782	51.52275983266733	68.54676543923594	0.0	63.0	63	1.0364393877093854	1		21247.886685552396	20800.0	16045.0	28791.0	7500504.0	2938.392568199598	-0.9804400916005573	-724.9201399217691	0.043892958519298156	-0.02174692279729515	1.0533495780774302	0.9367922045445551	0.5219290204673299	1.1244218012996194	3.374719576806243	10.003087766090598	0.4238179986397719	0.8669108669108666
ID685983	685983	4	0.9527506828308105	52.817907481753615	65.46959075123776	0.0	11.0	11	1.4470474750493918	1		20760.012949640288	20697.0	15735.0	28436.0	1.4428209E7	2414.769465575994	-0.9809215089496188	-884.0405274280846	0.04644889912736345	-0.04364819287179373	1.4082447494898362	1.3246839307083187	-0.6855319707515264	1.0630798161315635	6.578326611689922	15.934149398132986	0.3255873528139172	0.900455432661028
ID692368	692368	4	0.9511010050773621	50.314665802098126	68.5799551881898	0.0	65.0	65	1.3724590978652416	1		20515.977491961425	20518.0	14925.0	27788.0	1.2760938E7	2479.0775009126314	-0.9809768996424096	-853.5119130443779	0.002951233472628771	-0.014340508409742101	1.4383666625926859	1.3184717559011259	-0.7325471595998465	1.0909347554507274	5.917642074822222	11.435319149440653	0.5686721736761595	0.8829787234042552
ID693909	693909	4	0.9675168991088867	51.2331963616586	67.17801821504163	0.0	78.0	78	1.45642706714714	1		20598.40285714288	20648.0	13750.0	28490.0	1.4418882E7	2610.137269230576	-0.981057431366166	-817.4397600758343	0.0018916401168093868	0.00490059087935563	1.5428730925400795	1.3879335475781294	2.5201995568047684	1.111633258834554	6.663882882651217	10.301837619570229	0.7890559872206815	0.9569965870307168
ID695701	695701	4	0.9696220755577087	49.578134173959185	64.99619594927705	0.0	93.0	93	1.4610942835268401	1		20657.679432624118	20838.0	13578.0	26541.0	1.4563664E7	2326.291756119723	-0.9808458820383815	-909.4649431670969	0.009522352817209489	0.004661843694804393	1.5191536960587868	1.4244339865011626	-0.5279197835128082	1.0664963841464385	6.706661018131837	10.10677071952264	0.8250711336691139	0.9585597826086953
ID696745	696745	4	0.9435573220252991	52.04003462349165	66.36975918961716	0.0	102.0	102	1.4636807509142966	1		20618.047954866026	20640.0	15042.0	28041.0	1.4618196E7	2382.1440848949305	-0.9810724009716257	-897.2532624452646	-0.006886124762150943	0.0010821263457214342	1.5186542939377663	1.4340743174520754	-0.4060132427034583	1.058978795907847	6.730426648954439	10.028697894092074	0.840936807849339	0.9632653061224492
ID700585	700585	4	0.8745250701904297	52.61995572131083	68.43285620911735	0.0	136.0	136	1.0217373749777965	1		21195.74277456647	20952.0	16174.0	27617.0	7333727.0	2873.296277093981	-0.9801946815928221	-730.1779917938211	-0.010787321537986417	0.012389734344044454	1.0888483003328593	0.9324204235128585	0.9146474935334417	1.167765390885224	3.279657053515918	9.614809557201916	0.44581730676971265	0.8394160583941596
ID701614	701614	4	0.9212232828140259	51.76961030217283	70.100980122023	0.0	145.0	145	1.3541477255877268	1		20527.26402640265	20300.0	15766.0	28536.0	1.2439522E7	2404.481305814113	-0.980703779170885	-867.7712297535066	-0.10611462650356646	-0.08916695063815565	1.336457562032826	1.2756041578085338	-0.5490039495518714	1.047705554933936	5.760788911393201	16.526341125609385	0.265056464116221	0.802649006622516
ID689570	689570	4	0.8968265056610107	53.34405131076539	66.85512759273782	0.0	42.0	42	1.006820700252851	1		22039.636904761916	21199.0	17745.0	29163.0	7405318.0	2750.6580258605377	-0.9794837953120543	-765.0645214924555	0.0027942595366618	0.02097694835151336	1.1624841678511832	0.9081138727915595	0.8202487143963858	1.2801083682134318	3.1845945302256258	8.388080365292122	0.5687728315617375	0.8758169934640537
ID691872	691872	4	0.9022683501243591	52.09403415929766	68.45744886222903	0.0	61.0	61	1.1131576764662863	1		20910.341523341554	20499.0	15732.0	28307.0	8510509.0	2914.70209359457	-0.9807596722882415	-731.3867424504895	0.014965071907665582	0.015633375086057177	1.1883034620576929	1.0712147937516614	0.9029823053927201	1.1093045661701122	3.8928103287384523	8.033872366980932	0.7579197989308564	0.9512195121951219
ID687015	687015	4	0.9482357501983643	55.64080870279083	64.85616360525694	0.0	20.0	20	1.4439074044952298	1		20679.665701881324	20779.0	14914.0	27067.0	1.4289649E7	2345.8814516476	-0.981062769791099	-913.3721905521542	-0.003616228753678127	0.004550107857904335	1.5533391271429242	1.358757031399804	-0.5472566484270192	1.1432059531222147	6.549807854702815	9.585604338028912	0.8957760075963342	0.9759206798866854
ID695460	695460	4	0.964117705821991	49.66121877006609	65.5372281775634	0.0	91.0	91	1.4590218083226303	1		20581.884943181787	20594.0	14800.0	27468.0	1.4489647E7	2411.1027442557497	-0.9810436721355197	-883.5549284324029	-0.01607180218231545	-0.001925643619870504	1.5285106547324294	1.415081735065927	-0.4936460051897526	1.0801571505417091	6.687648513473787	9.80821614330187	0.8735811372211062	0.9584468664850134
ID697530	697530	4	0.9637324213981628	53.819418409770364	64.84626149228338	0.0	109.0	109	1.46005841364581	1		20667.46382978724	20766.0	13846.0	26771.0	1.4570562E7	2356.7971643832593	-0.9812267430862712	-916.6947152840405	0.0021841587215759763	4.7279115363902486E-4	1.4679068437431588	1.4652592448350819	0.9281105308538654	1.0018069149997924	6.697154765802794	9.7261244875963	0.8896528029813929	0.9744121715076073
ID686779	686779	4	0.9341256618499756	55.71888053309618	65.21562652658027	0.0	18.0	18	1.4312782341646546	1		20651.50147928992	20713.0	14997.0	26891.0	1.3960415E7	2300.327403105762	-0.9810299928465724	-928.5531462787133	-0.005039523494240009	0.012180886833937109	1.5507507385998125	1.3621057874522846	-0.5217326280582141	1.1384950808412422	6.435732826754442	9.801225275935415	0.8418740593792724	0.9685264663805427
ID699323	699323	4	0.9750959873199463	53.233626384133395	68.43971043865959	0.0	125.0	125	1.4862475872910883	1		20396.427197802204	20469.0	14391.0	28461.0	1.4848599E7	2494.236782688762	-0.981125913659511	-850.1689211848555	0.01992045827255502	0.004387296501018347	1.6381686273442866	1.3842628325515318	2.8743748286316273	1.1834231107142745	6.939564200193122	10.821100017887698	0.7447306699398617	0.9311224489795915
ID689087	689087	4	0.8844617009162903	53.611484497942165	66.28813221581021	0.0	38.0	38	1.0224774963171395	1		21473.720930232557	21102.0	16403.0	28293.0	7386960.0	2821.899938516758	-0.9802959573118061	-757.177259606602	-0.058003215232355826	0.011496040785825742	1.0766124248756717	0.9456178478074748	1.4299425548988467	1.1385280294486013	3.2844101796804446	9.94685923340637	0.41715294093475563	0.8295318127250884
ID685747	685747	4	0.9600358009338379	52.14963301170713	66.06097129593279	0.0	9.0	9	1.4480926521268283	1		20716.267341040453	20719.0	15418.0	28817.0	1.4335657E7	2489.244976324961	-0.9810352556464546	-861.016522559882	0.019672186217291898	0.021626986843245505	1.4474991291929662	1.3951117121390813	-0.7003707212801207	1.0375506969069601	6.587832864018961	13.035939117264869	0.487155701194905	0.9308260577568844
ID700339	700339	4	0.9110828638076782	52.281514580047464	69.74565183128095	0.0	134.0	134	1.3259214570600333	1		20653.027491408906	20469.0	15814.0	28747.0	1.2020062E7	2506.981054201965	-0.9806033914137885	-832.971717544029	-0.047602870174128536	-0.04647949788666486	1.3835504131252971	1.2704672961460213	-0.43201265590646953	1.0890090735293343	5.52313260316741	16.6213246266793	0.25122570340162736	0.7964359150102812
ID693680	693680	4	0.9690840244293213	51.79600389059285	67.3259461857173	0.0	76.0	76	1.4688400222902016	1		20562.815752461316	20588.0	15007.0	28523.0	1.4620162E7	2516.6586692585724	-0.9810366744228584	-845.3936952695028	-0.008151813717910423	1.7122354504026907E-4	1.5047785950949957	1.4605771708074022	2.432919700065767	1.0302629845043785	6.777957910599592	9.793380072346956	0.888062461645342	0.9707283866575906
ID698544	698544	4	0.9585554599761963	54.05565155231436	67.38022800060142	0.0	118.0	118	1.3602789053158542	1		20657.611745513856	20782.0	14439.0	26341.0	1.2663116E7	2253.0355469476126	-0.9809573089897939	-944.6346013389407	0.031867291852298	-0.02144302519742118	1.3662719760728488	1.3128117835650763	1.1810770537485862	1.0407219017813778	5.8130732992028715	12.320167602631045	0.4812629526691498	0.9106478034251675
ID687540	687540	4	0.9759225845336914	54.454866678664416	64.63069794903244	0.0	25.0	25	1.380154163125007	1		20728.85103011095	20853.0	14752.0	26055.0	1.3079905E7	2219.741429957099	-0.9809374679369463	-961.0889282462059	0.0021860022567124745	-0.016504632285818756	1.3824331726707215	1.3222874927113986	-0.8114617582091128	1.0454860839952378	5.984185841125432	13.161638032351444	0.4341052625324616	0.9083694083694082
ID691636	691636	4	0.8967294096946716	51.028845247798586	67.67699858169621	0.0	59.0	59	0.9669610312409352	1		22288.386363636364	21370.0	18211.0	29959.0	6864823.0	2764.8693774464527	-0.9791169571208824	-755.9181908897745	0.01828632643845423	0.01053693482187313	1.0600863585690656	0.9270125871001659	0.8552211752152105	1.1435512023468575	2.9374319696707767	8.567978061516879	0.5028297786687156	0.8691983122362869
ID685258	685258	4	0.9406368136405945	52.52115493007979	65.76094790533753	0.0	5.0	5	1.4185366313320331	1		20898.263473053874	20838.0	16061.0	28642.0	1.396004E7	2403.0620906953786	-0.9808672288156219	-891.6769715839174	0.032895753625709415	-0.038550225048996134	1.366338047460042	1.3468685635284525	-0.972633277147256	1.014455370374511	6.321657798806069	15.653576934008026	0.3242004870915454	0.880794701986755
ID695235	695235	4	0.9803516864776611	49.69656858783224	66.08318853874235	0.0	89.0	89	1.5004315939372326	1		20555.301075268795	20538.0	14749.0	28793.0	1.5293144E7	2599.2537930526723	-0.9810320962891852	-818.0296243653052	0.008018809643869628	-0.005853094560925653	1.553093660984179	1.4723931847934995	-0.395980003193223	1.054809053060102	7.07265173279958	10.495642663203986	0.8068151878255018	0.9501915708812262
ID691393	691393	4	0.8963051438331604	50.98929791285442	68.26738336275298	0.0	57.0	57	1.0863306576666687	1		21123.50256410258	20609.0	16234.0	28831.0	8238166.0	3045.058259432044	-0.9803846389266094	-693.4266239845755	-0.014196740100788014	0.013834428307859668	1.111028501005189	1.0824902186884262	1.16716144935459	1.026363547516707	3.707438408322336	8.509202974954745	0.6434370170567825	0.9198113207547172
ID696518	696518	4	0.9475631713867188	51.47498731834003	66.34456192467191	0.0	100.0	100	1.0932721382487292	1		21072.375634517775	20582.0	16431.0	28693.0	8302516.0	2891.1860022767546	-0.9805698297195565	-735.6468547978196	-0.0013459199952568497	0.0021020958065359934	1.1902407596454019	1.0043737328411484	0.9573970248018985	1.1850576341522565	3.7549696699675237	7.9874798014339605	0.7395997430082278	0.933806146572103
ID701382	701382	4	0.9057247042655945	50.841932294657944	69.14960988080463	0.0	143.0	143	1.446524603315954	1		20246.908827785825	20290.0	14320.0	27191.0	1.3990614E7	2256.750234764663	-0.9810350939657675	-928.1946796709108	0.006060794368003508	0.005906350164668064	1.4920445510404967	1.4168121409676697	-0.5112714239093668	1.053099777943351	6.573573485525411	10.39392980975331	0.7646308687688158	0.9577562326869806
ID685509	685509	4	0.9606360197067261	52.375587083600074	65.84706474220023	0.0	7.0	7	1.4750073273251247	1		20750.320833333328	20735.0	15591.0	28548.0	1.4940231E7	2435.097861506749	-0.9810758045657537	-883.5345422009761	0.011586275987012775	0.022386892558133798	1.5225407977103145	1.3987385600419726	2.531693764540661	1.0885099197269765	6.834995424573772	12.245287752406757	0.5728093548427781	0.9573901464713711
ID691141	691141	4	0.8976433873176575	51.69472608349446	68.15256617787176	0.0	55.0	55	0.9221103411336711	1		22796.52669039144	21940.0	17985.0	30478.0	6405824.0	3082.5100046470848	-0.9787287766196227	-680.556321626391	-0.03672297310552293	0.01986717878697734	1.0306025657193851	0.8678397903719212	0.9341701085067587	1.1875493347426607	2.6712569044578878	7.554651574951425	0.5881615681665532	0.859327217125381
ID694981	694981	4	0.9453684091567993	50.61878226335174	66.96091537993901	0.0	87.0	87	1.3735610322843175	1		20698.490384615387	20667.0	15097.0	28125.0	1.2915858E7	2517.839430221096	-0.9807886583781165	-839.3795369743339	-0.04152041181608628	-0.02847266638629061	1.329246681055722	1.191029127450574	2.424158516519383	1.1160488441630356	5.92714832715125	15.76487841684636	0.29969148813089275	0.8335561497326196
ID688602	688602	4	0.9727938771247864	54.20853573537254	64.73685599060897	0.0	34.0	34	1.4512236669219432	1		20722.94540229886	20910.0	13872.0	26589.0	1.442317E7	2429.9281719334444	-0.981047135072373	-882.8827847647123	-0.015986242933477644	-0.004642648544191258	1.5380981885692757	1.4173087688068629	1.3352152721694797	1.085224491953223	6.616351621006038	9.592363949531173	0.9036019198513007	0.9782150386507379
ID696281	696281	4	0.9729671478271484	50.12539349065869	66.50478733845166	0.0	98.0	98	1.4217327374445246	1		20601.340298507464	20585.0	14398.0	28821.0	1.3802898E7	2656.0939791968513	-0.9810079766387769	-801.2782181634026	0.007576087982863781	0.0014768065952071642	1.5225124325268247	1.3282719437950876	-0.6253950365898471	1.1462354826051362	6.350176555793176	11.432056216770219	0.610586167633682	0.9207443142660237
ID690654	690654	4	0.8942746520042419	51.62614781001552	67.68901705651554	0.0	51.0	51	0.951980704645894	1		22449.481355932203	21526.0	17997.0	29803.0	6622597.0	2782.2728813967865	-0.9787916278196341	-744.7654045173621	-0.02456273106558871	0.043435622324135045	1.1017412766180588	0.8815586602653189	0.7903285499622483	1.249765133367838	2.8471225725449765	7.145226234916771	0.7007838105775331	0.8900445765230305
ID694494	694494	4	0.9654719829559326	51.103584323427505	67.57196578744357	0.0	83.0	83	1.3834389456285945	1		20642.057142857135	20606.0	15028.0	28568.0	1.3004496E7	2553.810095968072	-0.9807539497847456	-823.7829961202965	0.004979601744198471	0.0045190630676756795	1.3386423178285198	1.2218692703799394	-0.780921974238708	1.095569182628081	6.012704598112539	15.51955956951282	0.3137046434848488	0.8700137551581847
ID687324	687324	4	0.9510169625282288	54.36607193961687	64.98345487582796	0.0	23.0	23	1.4522658384508182	1		20641.048571428542	20824.0	14911.0	26879.0	1.4448734E7	2252.506299651423	-0.9810821844590372	-950.4518931529789	-1.6270439326161588E-4	-9.961916736742561E-4	1.5293820983152502	1.397151654053033	-0.6805712476749538	1.0946428713580423	6.6258578733350655	9.807931157888737	0.8655599680298296	0.9660429660429659
ID690898	690898	4	0.9282817840576172	50.73194248917117	67.557483765986	0.0	53.0	53	1.0015473793678091	1		21805.231003039484	21086.0	17480.0	28689.0	7173921.0	2717.1443775453163	-0.9796279127763522	-771.7979063272285	0.016277727229016423	0.01106103795250612	1.1596414556846768	0.8514305549229895	0.8482481627003652	1.361991825380949	3.151322647073997	9.682463510706278	0.4224068930299208	0.8543814432989688
ID694738	694738	4	0.960532546043396	50.63164649773614	67.45636374863777	0.0	85.0	85	1.4667784914184219	1		20461.011267605638	20500.0	15102.0	28251.0	1.4527318E7	2459.5312761994855	-0.9810616212496094	-861.9026767093228	0.001013454612251962	0.006773995668400182	1.5107043320473186	1.4342984059088404	-0.22268061153764598	1.0532705926630823	6.758945405941524	9.897250945144767	0.8670809377728127	0.9746401644962307
ID700115	700115	4	0.9575467109680176	51.03539212139999	68.84751386860182	0.0	132.0	132	1.444954852877087	1		20330.393632416795	20374.0	13999.0	27840.0	1.4048302E7	2437.066413887508	-0.981069458801878	-864.6595541635456	0.007705867548982672	0.00997294210002901	1.4757884468679068	1.4375023188652618	-0.44841906516474794	1.0266337852121639	6.559314107031861	9.571611094545297	0.8997010010937097	0.9725158562367864
ID693457	693457	4	0.9656731486320496	51.0990882754492	67.79029387743441	0.0	74.0	74	1.3834389456285938	1		20672.566666666662	20668.0	14045.0	28058.0	1.3023717E7	2545.1393041294377	-0.9809496307530523	-836.4811319175775	-0.037756471821858435	-0.052129179148716585	1.3483976024560331	1.2385011669456996	-0.9604353961253418	1.0887334129699304	6.012704598112533	14.896615869062352	0.34049010366798454	0.8564658090724441
ID685013	685013	4	0.9492396712303162	52.683042954040275	65.66737873390969	0.0	3.0	3	1.4360271888197278	1		20961.697947214063	20849.0	15747.0	28763.0	1.4295878E7	2422.843976926762	-0.9809823985253605	-892.5580662084755	0.0284171492802704	-0.05603204485337959	1.4101906222066605	1.3521664458829075	-1.1773510227774753	1.0429120072461684	6.478510962235086	16.09420041557877	0.3143013538213247	0.8725992317541607
ID693226	693226	4	0.9618703722953796	51.17346715310126	67.77308369902542	0.0	72.0	72	1.4147987153979606	1		20588.615963855416	20574.0	14423.0	28183.0	1.3670841E7	2596.6743341034944	-0.9809480159510903	-816.4798046577864	-0.0015426685287004088	-0.005146254276567684	1.5099970575055979	1.3036457329268638	-0.702240395215418	1.1582878840215638	6.288385915654448	12.287720637354758	0.5233670683628755	0.908653846153846
ID688361	688361	4	0.9719972610473633	54.19056259243373	65.47564109106835	0.0	32.0	32	1.4522658384508194	1		20641.159712230226	20723.0	13518.0	27689.0	1.4345606E7	2517.9590487704963	-0.9810393920518174	-848.3002892366028	0.002222111545046755	0.003523610271206253	1.5046441799696133	1.4109480461593211	-0.7448378815471816	1.0664065087763779	6.625857873335076	9.865670125031938	0.8554582123982567	0.9687282835302294
ID699881	699881	4	0.9423115849494934	50.94417409780252	68.07188512451823	0.0	130.0	130	1.4553878753864622	1		20418.910791366914	20371.0	14994.0	28055.0	1.4191143E7	2490.708504940646	-0.9809916604066862	-846.1761821296136	-0.005477596519861194	-0.03274108293382157	1.4719677893980825	1.4393786709074015	-0.8469281702218268	1.0226411014345074	6.654376630322151	12.51581858073206	0.5338247719055583	0.9102730819245766
ID686562	686562	4	0.9262754917144775	55.62211977667189	65.38384504655743	0.0	16.0	16	1.4291625223884488	1		20698.76148148146	20755.0	15451.0	27831.0	1.3971664E7	2305.867623355028	-0.9810014651444272	-927.0209101400139	-0.002453818863799995	-0.007380515757499832	1.530336761332378	1.3532350302032878	2.4629850780394125	1.1308728544386597	6.416720322096373	10.047120627652768	0.7988031000197583	0.9635974304068509
ID698082	698082	4	0.8799113035202026	53.75391649125097	66.31853971528432	0.0	114.0	114	0.9847902710997668	1		21241.376947040517	21064.0	16322.0	27311.0	6818482.0	2779.2476440292075	-0.9805732510581837	-771.5522280785177	-0.007221975257401079	-0.007156520286837316	0.9860812290295065	0.8974781205929101	0.7865815835630158	1.098724533115149	3.0467538714546465	11.913242022732561	0.26976605823515293	0.7817073170731674
ID699108	699108	4	0.976237416267395	54.11593489924345	68.57807098871697	0.0	123.0	123	1.4667784914184212	1		20419.491573033716	20490.0	13170.0	27493.0	1.4538678E7	2433.3834559167703	-0.9810251908041576	-867.6950318849273	0.010645649903832195	-0.004577393242125105	1.4868020194877694	1.4645903185106688	-1.1769249764143122	1.015165811692438	6.758945405941518	10.129228533632158	0.8278202829745007	0.9608108108108109
ID684773	684773	4	0.9103869795799255	53.62528413120692	65.76905696975041	0.0	1.0	1	1.3959590102851076	1		21019.67182662538	20914.0	16144.0	28713.0	1.3578708E7	2393.760527105315	-0.9808790241925929	-900.9083684388742	0.011024571220134342	-0.01424000264021199	1.4300779217453459	1.3091927617679437	1.5583694249140205	1.0923356464438116	6.1220264998964105	15.343953821550189	0.3267612160203961	0.8535453943008627
ID701157	701157	4	0.9053716063499451	51.751551760538824	69.66433460478046	0.0	141.0	141	1.431278234164655	1		20416.949704142004	20375.0	15188.0	28291.0	1.3801858E7	2318.7079040131903	-0.9810103511828703	-909.7697006185878	0.023269078550844667	-0.02846349168895593	1.4504151630386062	1.3894332136876009	1.3400673736890771	1.0438898025110233	6.435732826754446	15.185394808106217	0.35071609353315136	0.853182104599873
ID686330	686330	4	0.9115533232688904	55.00375296152545	65.5523607491984	0.0	14.0	14	1.415333307790135	1		20663.07866868383	20671.0	16304.0	27402.0	1.3658295E7	2195.2050721865107	-0.9811687383110715	-980.8762320534486	0.010022076844700373	0.0029134061463162476	1.4875123044013168	1.3759664427202816	2.5014719745055887	1.0810672834873134	6.293139041818968	10.359899838931712	0.7368279271170753	0.9484240687679087
ID692985	692985	4	0.9662532210350037	51.076936390356025	67.80044103349927	0.0	70.0	70	1.4286331048772705	1		20529.041481481465	20528.0	14189.0	28284.0	1.3857103E7	2614.477226977424	-0.9809169934582296	-807.2336617961034	0.008636444891024789	0.013214549372271813	1.4966171317630037	1.3262212961126587	-0.6911081007018351	1.1284822044026885	6.411967195931862	12.319520801357566	0.5309009781005629	0.9214480874316944
ID700925	700925	4	0.9723334312438965	52.7364855366992	69.93034767180731	0.0	139.0	139	1.4480926521268296	1		20322.818705036003	20486.0	13847.0	27792.0	1.4124359E7	2462.9219903954604	-0.9809934179979483	-851.7759077253754	0.017011885780811465	0.005288980857096575	1.5915500117179653	1.3539024218833682	-0.5342469612578488	1.1755278563605889	6.5878328640189725	11.43112317373899	0.6335408567634901	0.9142480211081803
ID690418	690418	4	0.9422899484634399	52.33610789631949	67.92567486968983	0.0	49.0	49	1.0342474091096714	1		21617.603932584283	20860.0	17431.0	28760.0	7695867.0	2746.1470028020303	-0.9799687143543495	-770.2241945800599	-0.004673440107043715	0.009146190702153442	1.1891223891438936	0.9174352869080167	0.7774543227194173	1.296137619854943	3.3604601983126807	8.333831604546326	0.6080218388091567	0.8497596153846159
ID694262	694262	4	0.9678103923797607	50.666533784154325	67.02781372640631	0.0	81.0	81	1.448614957879475	1		20536.64316546762	20552.0	14371.0	28420.0	1.4272967E7	2588.347337906933	-0.9810615341460658	-822.0312927526296	0.022468978752385925	0.03344239554166249	1.5315405750482185	1.3443566156890654	-0.6497368528706639	1.1392368343151342	6.59258599018347	12.532224228081935	0.5274840764163204	0.9252835223482317
ID696054	696054	4	0.9175875782966614	50.535509823364535	65.81673692649176	0.0	96.0	96	1.0701944008787785	1		21084.372031662275	20743.0	16215.0	28543.0	7990977.0	2984.387954297394	-0.9805498183128678	-712.330252319173	0.023051976312995857	0.0387528452064771	1.1467374895979077	1.0212485026750482	1.4128867496779127	1.122878013132117	3.5981165065384966	8.498563827020732	0.6260283555530652	0.922046285018271
ID688116	688116	4	0.9304055571556091	54.257092418254246	65.19480590150295	0.0	30.0	30	1.4381328016644592	1		20670.59090909091	20758.0	15038.0	26997.0	1.4097343E7	2309.827139397377	-0.9810739732748505	-927.7815105473086	9.115733397404821E-4	0.00858252700417345	1.5162144392869352	1.3699983946695178	-0.5979542136027411	1.106727164926853	6.497523466893148	9.532381071922757	0.8985762371127228	0.9785254115962776
ID685834	685834	5	0.9470111727714539	72.6779881037041	50.11291193002139	0.0	10.0	10	1.3619462549574535	1		21089.461663947794	21291.0	15337.0	27551.0	1.292784E7	2374.685967662857	-0.9810659852481071	-920.332610808451	-0.0026009903566365017	0.0031133315367044465	1.4374223651888334	1.3234205512874657	-1.0773193098388913	1.0861417890106535	5.8273326776964245	9.027865562309694	0.8984822668439578	0.969169960474308
ID689166	689166	5	0.9806578755378723	72.1745641002152	45.393492619041744	0.0	39.0	39	1.3569380597347245	1		21364.606907894733	21462.0	14259.0	29519.0	1.2989681E7	2784.8349020570254	-0.9810213033837494	-793.1174475559944	0.0013046045742178094	-0.007370897772194846	1.4264893029307806	1.3243500986436807	2.208536608091409	1.0771240205982577	5.784554542215793	8.916674450666854	0.9142689334924128	0.974379503602883
ID689294	689294	5	0.9859100580215454	72.04141755523396	45.62770995447472	0.0	40.0	40	1.380702169564363	1		21394.2202852615	21458.0	13689.0	30325.0	1.3499753E7	2941.4499913133614	-0.9809972176890993	-750.9578682976578	0.0014588457517460364	0.0057321871559045485	1.46332997301943	1.3362459883659954	2.2556919342813178	1.0951052319407424	5.988938967289971	9.032316346117037	0.9224895849668842	0.9820732657833204
ID691598	691598	5	0.9665457606315613	78.53782212088078	45.52456286842393	0.0	59.0	59	1.3741116681181371	1		21277.42788461539	21549.0	14619.0	26141.0	1.3277115E7	2519.9572274500742	-0.9810668553922658	-875.0478563918034	-0.0034182195033290066	0.005936222072882966	1.4326834398690034	1.3312859139409257	-1.071433943857476	1.0761651008744746	5.931901453315782	9.418728282818497	0.8402707674197627	0.9696969696969698
ID686863	686863	5	0.9843379259109497	73.06830709609169	48.80216758047489	0.0	19.0	19	1.3845321413310858	1		21044.86277602528	21192.0	14034.0	29556.0	1.3342443E7	2980.5608819001322	-0.981013570790131	-729.6419871585096	-0.004506286869545583	0.010039192820614908	1.4392937749525185	1.3565411172398611	-0.8979891550055802	1.0610026903430936	6.022210850441559	9.115373790270969	0.910787069893088	0.9806501547987609
ID691840	691840	5	0.9613236784934998	78.29521363236397	45.52501151975934	0.0	61.0	61	1.3817975304423689	1		21291.304897314396	21544.0	15092.0	26039.0	1.3477396E7	2483.9328472173866	-0.9810915997207692	-889.502543044347	-0.002427296449395617	-0.008736779246523888	1.4510304071151658	1.3468149781305998	-0.8395641702541424	1.0773791728461608	5.998445219619006	9.142017006183654	0.9019127187711576	0.977536793183579
ID686982	686982	5	0.9569005966186523	73.43785178818304	48.117036755977374	0.0	20.0	20	1.351351629840355	1		21092.622516556316	21248.0	14069.0	26709.0	1.2739944E7	2605.0045864475096	-0.9810539102751611	-838.5430566049429	-0.008942035702441403	-0.024082043329774577	1.4218588248452626	1.3217523648486618	-0.715412913324488	1.0757376817767699	5.737023280570595	9.362246535244816	0.8225008016196492	0.9640575079872205
ID689415	689415	5	0.9907765984535217	71.96732406757013	45.87102173555274	0.0	41.0	41	1.3872613616839002	1		21404.22291993719	21429.0	13860.0	30481.0	1.363449E7	2960.0721116559657	-0.9810649029782743	-749.3028327273755	-0.002900550906061494	-0.0014340551462529174	1.4439676039449478	1.3596888930408533	-0.9773482735795785	1.0619838194865376	6.045976481264158	9.424231957227107	0.8554298166959003	0.9643669446550419
ID693767	693767	5	0.981117844581604	80.11982504424185	45.231416515092995	0.0	77.0	77	1.6438245491905157	1		21405.889137737922	21517.0	14410.0	30101.0	1.9115459E7	2796.6955641440413	-0.9809626955301345	-788.7967459592223	-0.006382742973804701	-0.00809512511519748	1.9924140074464844	1.346752052149807	0.7179155327475508	1.4794215492495546	8.489083329825286	15.108834740296665	0.46731392127673427	0.902932254802831
ID687620	687620	5	0.9576714038848877	72.51205565424894	44.33213084459251	0.0	26.0	26	1.3519113116327701	1		21225.344370860927	21443.0	14157.0	27025.0	1.2820108E7	2462.789521958941	-0.9811226194090803	-895.8576366914604	-0.013744103618076006	0.02706292920838069	1.400692134524833	1.3478556064297476	-1.1167400204158655	1.0392004364881793	5.74177640673514	9.271055664946205	0.8394556628076157	0.9564528899445764
ID689540	689540	5	0.9871139526367188	71.94185033965525	46.08857778813714	0.0	42.0	42	1.3757622532995075	1		21414.874999999967	21581.0	13646.0	29205.0	1.3362882E7	2807.777416331808	-0.9809950821421123	-787.378761653752	-0.007413027224355188	0.013757090641773835	1.4414610772090994	1.3381379779913536	2.4238875682480376	1.0772140847335052	5.946160831809318	9.231165106749865	0.8768664997149683	0.9608294930875577
ID691717	691717	5	0.9884452223777771	78.44383613998231	45.27587289323333	0.0	60.0	60	1.3883515475980712	1		21288.985915492944	21570.0	15550.0	26408.0	1.3603662E7	2564.867340570063	-0.9811250820195004	-862.8978125222789	0.0018078338263777848	0.0086616631248659	1.4376742893702992	1.370093753371232	1.3120014301431193	1.0493254828969036	6.055482733593195	9.413024683050171	0.8588162220085411	0.9680851063829788
ID688923	688923	5	0.9617621898651123	72.15511136592932	45.23046018033506	0.0	37.0	37	1.3513516298403592	1		21334.887230514112	21425.0	14630.0	28570.0	1.2864937E7	2597.4651904950224	-0.9810871195099089	-852.1587484029519	5.439696004569761E-4	0.006868722578056517	1.41747149964468	1.3107911802127217	-0.9640712616482069	1.0813862047917089	5.737023280570631	8.988355301283537	0.8923516141653491	0.9648281374900078
ID689048	689048	5	0.9747840762138367	72.11319760937633	45.11527185315102	0.0	38.0	38	1.3613906986402515	1		21330.009771986963	21525.0	14529.0	28960.0	1.3096626E7	2693.58127615603	-0.9810803651964599	-821.2640273910077	-0.009095241574801769	0.012688940653563645	1.454038396790795	1.314564524818295	2.1196901235363916	1.1060989166673112	5.822579551531919	9.42706784367671	0.8233263780087433	0.9600313479623833
ID686750	686750	5	0.9866747856140137	72.73488570024813	49.4318078666835	0.0	18.0	18	1.3401089084486033	1		21029.550675675673	21347.0	13157.0	27310.0	1.2449494E7	2819.5672252189975	-0.9809848904891254	-769.5574073822517	-0.0016860138995628152	0.009402328369510264	1.3715012065466445	1.3294227458508703	2.6025067416729843	1.0316516780137102	5.641960757280304	9.501440306528742	0.7853460010857282	0.9473264166001593
ID691102	691102	5	0.987819254398346	76.15144162021852	45.928026459516595	0.0	55.0	55	1.3741116681181342	1		21503.675806451614	21745.0	14284.0	27635.0	1.3332279E7	2809.055369263519	-0.9810077539301332	-790.8215793102001	-0.008122648585528702	-0.0034544380648263533	1.4358642660894296	1.3456212736362512	-0.1394781264252066	1.0670641838244102	5.931901453315758	9.0943055069652	0.9012903322002233	0.9803613511390415
ID693535	693535	5	0.9838513135910034	79.443717271742	45.34253193119705	0.0	75.0	75	1.7145538705818346	1		21421.235414534312	21472.0	14909.0	30111.0	2.0928547E7	2690.1506158422917	-0.9808408721001487	-815.3061756379354	0.01043593555844867	0.009826500775744403	2.18602789815199	1.339210004026246	0.6406008714628452	1.6323264399010178	9.235324137654287	15.49697274644587	0.4832460003423124	0.8772009029345371
ID691228	691228	5	0.9565160870552063	76.72083834567427	45.77515034430005	0.0	56.0	56	1.3669361012236907	1		21399.521880064836	21692.0	15197.0	26892.0	1.3203505E7	2593.403465649072	-0.9810617473201309	-854.9100345859882	-4.890627705305627E-4	0.003549842186858144	1.4204116633658024	1.3364582846094537	1.4168249807884605	1.0628178071273522	5.870110813177044	9.17584371452444	0.8761211163902793	0.9648437499999989
ID691356	691356	5	0.9700749516487122	77.36297296010595	45.8590445422891	0.0	57.0	57	1.3730101756219864	1		21456.678972712692	21691.0	14307.0	27907.0	1.3367511E7	2756.2770896932834	-0.9810209469089677	-804.7729377306495	0.002374811320248037	0.007953640919950385	1.4507962267756505	1.323710692755549	-0.49097960254185824	1.096007031382023	5.922395200986742	9.463483837868349	0.8310079124984424	0.9525993883792047
ID685597	685597	5	0.9624005556106567	72.71845696544477	50.49572831410591	0.0	8.0	8	1.338414354883409	1		21097.10829103216	21300.0	14849.0	26825.0	1.2468391E7	2331.3972180332503	-0.9811834860555047	-943.729905268949	-0.0029943802316225723	0.002550887855159736	1.3896717900286848	1.3077728342307837	1.83494874998218	1.0626247568799463	5.62770137878675	9.082513504519902	0.8572920650605956	0.96260162601626
ID695197	695197	5	0.9688288569450378	83.07629967131561	46.40027622115778	0.0	89.0	89	1.3839856514178168	1		21161.614173228358	21551.0	14662.0	25650.0	1.3437625E7	2502.133814437361	-0.9811126286040454	-878.6493681798797	-0.007886649911898386	-0.00571337263214128	1.4430632695059888	1.350608086614506	-0.8815516577585517	1.068454486396002	6.017457724277046	9.265233460019251	0.8808666709553075	0.97609868928296
ID685714	685714	5	0.9378870725631714	72.64050805953778	50.33544450501925	0.0	9.0	9	1.3429284127404295	1		21083.428571428576	21286.0	15459.0	26887.0	1.254464E7	2258.4944605810374	-0.9810831203349029	-968.296819535085	-0.011895170705126116	-0.005405951150572194	1.4037675202561433	1.3236323530618552	-1.3494926177301785	1.0605418619520124	5.665726388102887	8.95795206551642	0.8872540556665479	0.9691056910569104
ID693651	693651	5	0.9921338558197021	79.83370864640375	45.34991088980141	0.0	76.0	76	1.654375226674897	1		21470.724861878458	21463.0	14424.0	30470.0	1.9431006E7	2703.415666118891	-0.9808152097204542	-812.0710195548941	-0.044831916794289835	0.010307955538475837	1.9725164676689102	1.3932870551965615	1.056819461508095	1.415728697336266	8.598405231609144	15.73191470088153	0.43658077458155253	0.8688760806916405
ID695316	695316	5	0.9822327494621277	82.2120785474773	46.39849636452799	0.0	90.0	90	1.3663825737253035	1		21237.415584415583	21377.0	14558.0	28711.0	1.3082248E7	2726.050330766209	-0.9809711270558754	-803.2319038033265	4.8078024887946824E-4	0.0015824719242335478	1.4393746334186672	1.3215802198490494	-0.8984867289248583	1.0891314895610895	5.865357687012544	9.264969951566764	0.8586503189422932	0.9551083591331271
ID687509	687509	5	0.9426610469818115	72.60939507351557	44.83935711883917	0.0	25.0	25	1.3641662177265677	1		21230.88330632092	21403.0	14468.0	27183.0	1.3099455E7	2520.815353174849	-0.9811204281658519	-875.3610154489909	0.0022720422403012574	0.001658834768078514	1.421396365673124	1.3282272418814858	-0.8311649060713334	1.0701454697312642	5.846345182354485	9.559391097316142	0.8039589191028546	0.9534883720930241
ID685099	685099	5	0.9760913252830505	74.45197577321883	48.44176753311802	0.0	4.0	4	1.3513516298403596	1		21419.49834437085	21655.0	14088.0	28014.0	1.2937377E7	2631.799647530223	-0.9809362240757028	-837.5646016220636	-0.0015366054731968037	0.004037117681988715	1.432485643799061	1.3020962161913692	-0.9316543298690445	1.1001380896329465	5.737023280570636	8.991155975592298	0.8917957797412698	0.9718196457326895
ID688686	688686	5	0.9810264706611633	72.16190477284708	45.37972445853718	0.0	35.0	35	1.3774108605456379	1		21296.653354632614	21370.0	13678.0	29506.0	1.3331705E7	2773.7653483387385	-0.9810351071396793	-794.3388337582658	5.774315868561511E-4	0.0026878830906286654	1.4508075565768344	1.3306489413468827	-0.8559942027753298	1.0903007634067083	5.960420210302877	9.441238532199197	0.8402892397762239	0.959449120122418
ID694574	694574	5	0.9602417945861816	82.34403105233078	45.779212490863124	0.0	84.0	84	1.3828920237073858	1		21195.580031695714	21452.0	14822.0	26338.0	1.3374411E7	2530.1681008551127	-0.981163568422604	-872.7074976555513	0.005734675654797153	0.007382944746287786	1.4337996241352715	1.3595304061989384	-0.40844978807087906	1.0546285817497674	6.00795147194801	9.37496298344162	0.8590078979621711	0.9575757575757573
ID694703	694703	5	0.9647162556648254	82.48760104900285	45.83330669817109	0.0	85.0	85	1.3981249681591212	1		21170.21583850932	21426.0	14717.0	25984.0	1.3633619E7	2506.761471430351	-0.981180870892618	-880.626644298237	-0.0018537657699706982	0.005256484254120906	1.4596423868917052	1.3782917019575993	-0.718440318947387	1.059022835890663	6.141039004554443	9.253699669742444	0.9011994525269774	0.9787878787878785
ID686636	686636	5	0.9741333723068237	72.57655780367519	49.80506044894849	0.0	17.0	17	1.345179761198966	1		20962.19732441474	21247.0	13257.0	26406.0	1.2535394E7	2617.9699951816133	-0.981173226900307	-834.5876164716423	0.010133021672036174	-0.01426471771308177	1.376773752392698	1.3514285187032902	2.3691135482204873	1.0187544019817836	5.684738892760953	9.070155690558801	0.8683421891477477	0.9747351263243679
ID693420	693420	5	0.9894185662269592	79.59949350355919	45.27480507446591	0.0	74.0	74	1.6990412380020676	1		21323.76464435147	21530.0	14797.0	29669.0	2.0385519E7	2656.628047796734	-0.9809889725213312	-828.3648429525624	-0.0033574854358304046	-4.8366555590674396E-4	2.1233230590036007	1.3684288538209401	0.8069556863186874	1.551650312747234	9.068964721896219	13.982166654272001	0.5829329819697052	0.9133556725706072
ID694828	694828	5	0.9550066590309143	82.64854735849234	45.95084388745086	0.0	86.0	86	1.3856244745513568	1		21147.412974683542	21447.0	14878.0	25759.0	1.3365165E7	2486.389118420337	-0.9810947338927726	-882.7674180404243	0.011600261694260285	0.002742968504486171	1.4446691988726237	1.3617870230702571	-0.5022713236736714	1.0608628033592964	6.031717102770569	9.413201397136222	0.8554135534147533	0.9620924943138741
ID688800	688800	5	0.9859617948532104	72.10856162214358	45.6729547981241	0.0	36.0	36	1.3779599579804622	1		21332.403508771975	21399.0	13553.0	30267.0	1.3375417E7	2908.044289435211	-0.9810245071271242	-758.4999571156114	0.005325575980720709	0.009876798136043106	1.439995439942951	1.3401141786192223	2.212683488232782	1.074531904010329	5.965173336467389	9.320813631950598	0.862830092038365	0.97061098221191
ID691488	691488	5	0.979158878326416	77.92358396702718	46.02764430558496	0.0	58.0	58	1.3768615441287582	1		21430.987199999996	21668.0	14189.0	27882.0	1.3394367E7	2843.2241494364225	-0.9809489984629184	-776.2286879049667	6.120726316833856E-4	0.013259174381351248	1.4629166119784445	1.3309900921895892	-0.9405286862299349	1.0991190847798313	5.955667084138354	9.234633571865054	0.877608745356326	0.9713178294573638
ID694944	694944	5	0.9608582258224487	83.09842196753142	46.24992259599542	0.0	87.0	87	1.3828920237073858	1		21163.777251184838	21490.0	14544.0	25852.0	1.3396671E7	2473.534095864805	-0.9810852394276337	-887.5874847122933	-0.0038906905357099534	-0.00468340601368924	1.431603459734787	1.3596655752647429	-0.6131481471233696	1.0529085135188754	6.00795147194801	9.090208615770074	0.9136683474452554	0.972307692307692
ID695073	695073	5	0.9513425827026367	83.4305562986753	46.45174588641752	0.0	88.0	88	1.3888963196604704	1		21091.825273010916	21456.0	14739.0	25756.0	1.351986E7	2460.9755530170896	-0.9811572859689198	-892.548937358352	-0.0036821426882307647	0.005113541300363659	1.4329942731029002	1.3553328431258087	-0.45032211503155695	1.0573006331035117	6.060235859757698	9.232435762189024	0.8934428996427027	0.9732824427480916
ID685221	685221	5	0.9819130301475525	74.3571122496581	48.528465197705025	0.0	5.0	5	1.335018795023993	1		21361.04215851604	21574.0	14023.0	27163.0	1.2667098E7	2744.043009948894	-0.9810913528064408	-807.8123861399591	-0.001766624613441717	-0.005008069129545608	1.4149815614213672	1.2907465701218233	1.5905570987035795	1.0962504911307402	5.5991826217996765	8.922831098369604	0.8837494410691292	0.96875
ID685349	685349	5	0.9836101531982422	73.48198658191349	48.978990771498445	0.0	6.0	6	1.3372834595780643	1		21205.40778341793	21491.0	13679.0	26131.0	1.2532396E7	2572.3119188790297	-0.9811571415421145	-858.5088520177605	-0.0034637292245366957	0.0026774709376031023	1.3786682119609024	1.3089305285713932	1.137221860203186	1.0532783687653944	5.618195126457695	9.062511101205782	0.8596260732248628	0.9625407166123773
ID685477	685477	5	0.9685350060462952	72.6601072154705	49.42532908831119	0.0	7.0	7	1.3230657107830959	1		21102.214532871993	21422.0	13861.0	25989.0	1.219708E7	2460.8965646493184	-0.9811531304605894	-892.8165643638139	0.0034236685416348268	-0.0057958655344387535	1.3344318584722563	1.3220155843040147	1.3008929849492923	1.009391927232672	5.499366972344824	9.295545151089813	0.7997842284599757	0.9665831244778605
ID690981	690981	5	0.9719861149787903	75.61822541955586	45.83305859601484	0.0	54.0	54	1.3702525705574493	1		21548.346278317153	21779.0	14458.0	27434.0	1.3316878E7	2722.0579311813635	-0.9809760719211325	-816.4033849468993	0.005118112368182602	-0.0016303361055309364	1.423026156230435	1.3433200926587003	-0.7981414301456043	1.0593351234804955	5.898629570164165	9.07744616846974	0.8995672240377044	0.9710485133020349
ID688570	688570	5	0.9639987945556641	72.59536906242374	45.41567081765658	0.0	34.0	34	1.3361516071031012	1		21295.842905405396	21476.0	13943.0	28540.0	1.2607139E7	2571.249289933149	-0.9809939611721178	-854.9788413592667	-0.012409008383742431	8.886281217834524E-5	1.380653695157708	1.3271879611133084	-0.8840341547297953	1.0402849751587182	5.608688874128702	8.767304644734592	0.9169359879088208	0.9792531120331951
ID690744	690744	5	0.9770626425743103	74.28475145092891	46.20257611070125	0.0	52.0	52	1.37080453536153	1		21453.449438202253	21651.0	14218.0	26933.0	1.3365499E7	2652.192914832486	-0.9809811619416714	-834.4468955956211	0.002200987448723126	0.0024135950568753223	1.431234396131859	1.3285070923101836	0.044020103555339495	1.0773253710245834	5.903382696328674	9.19915962284898	0.8766262930146508	0.9703125000000007
ID688447	688447	5	0.9740774631500244	73.44417884424065	44.56879362761653	0.0	33.0	33	1.3355853211666193	1		21284.779661016943	21472.0	14368.0	27521.0	1.255802E7	2556.488431242411	-0.9810463649887838	-861.8909932985472	-0.005575481486961098	-0.0060888154733975	1.4076236042484644	1.2946069275261993	-0.8879479647022833	1.0872980626932247	5.603935747964141	9.135423015072506	0.8438119800443152	0.9648117839607202
ID690621	690621	5	0.9778295159339905	73.571596461079	46.57436475885677	0.0	51.0	51	1.3558226151896648	1		21392.74958813841	21633.0	13984.0	26781.0	1.2985399E7	2666.055826471698	-0.9810737339584253	-831.8864915124028	-0.0025336424849115046	0.0021873507768262203	1.3931386323330772	1.3373011912876713	0.3569756213551221	1.0417538258465475	5.775048289886736	9.571014749218278	0.7922267693119467	0.9635210150674066
ID687410	687410	5	0.9477848410606384	72.62254179099271	45.54995829368237	0.0	24.0	24	1.3563804521255058	1		21204.35643564355	21451.0	14393.0	26995.0	1.284984E7	2525.8789639474467	-0.9810170964236022	-867.6738119291177	0.0033187066209903505	1.0009253691973261E-4	1.419780409922194	1.3303085965792654	-0.6857045456687837	1.0672564347648321	5.779801416051268	9.111783647558408	0.874814519874886	0.9666136724960254
ID690865	690865	5	0.9871492385864258	74.88979151230924	45.957457951514236	0.0	53.0	53	1.3507917161515868	1		21477.562913907277	21719.0	13874.0	27055.0	1.2972448E7	2640.491759883387	-0.9810687936727694	-843.04615482312	-0.0021693843052637625	3.715691748007136E-4	1.4049153744910878	1.3227660364011817	0.3374574876476163	1.0621042087786046	5.732270154406109	9.174254682908826	0.8558446289068933	0.9694533762057874
ID684854	684854	5	0.9720334410667419	74.45741345240349	48.44234928994872	0.0	2.0	2	1.3412374214135991	1		21457.681742043562	21662.0	13925.0	27521.0	1.2810236E7	2697.035865342656	-0.9809618619850109	-819.8864815798868	0.011899712840549435	0.003127222478379727	1.407815744553843	1.3145108331905295	-1.0597922407673792	1.0709807093311263	5.651467009609351	8.764744955582938	0.9244693020256262	0.979406919275124
ID684982	684982	5	0.9859484434127808	74.75500187189422	48.59395994943068	0.0	3.0	3	1.3479886591442567	1		21466.13833333333	21568.0	13712.0	27560.0	1.2879683E7	2707.093197231066	-0.9808860341711513	-813.857664385255	-0.005928854626474225	-0.0018102697472114476	1.4293949116831435	1.2950203107932174	2.0805873220291033	1.1037625431585856	5.7085045235835405	8.850228578944485	0.9158476564136904	0.9780130293159611
ID693301	693301	5	0.9774240255355835	79.98467583966949	45.263719480178246	0.0	73.0	73	1.6192504114416195	1		21326.249712313	21403.0	14804.0	29231.0	1.8532511E7	2605.1372131911767	-0.981006172238864	-845.6158751123804	0.023227719623219893	0.04486435071854669	2.0872780754801283	1.270467141566056	1.6655105194785524	1.6429217310628128	8.237167643105936	12.570347860540556	0.6550782446441742	0.9413362303096129
ID684744	684744	5	0.9715757966041565	74.62056481241176	48.55813668231652	0.0	1.0	1	1.3468658029234548	1		21415.76079734219	21597.0	13928.0	27348.0	1.2892288E7	2751.2279175247813	-0.9810505376485454	-805.993280333995	-0.0026905703052237727	0.003501075395402624	1.4159237263515838	1.3131813724964074	1.96533072320893	1.0782392714418871	5.698998271254509	8.834619823400674	0.9175561667794215	0.9771801140994297
ID688200	688200	5	0.9724098443984985	72.2030351606616	44.96322096852118	0.0	31.0	31	1.3563804521255058	1		21241.46457990113	21383.0	14123.0	28353.0	1.2893569E7	2643.652062839192	-0.9810011465445385	-829.7595877289398	-0.01312488367041021	-0.007435709922231595	1.42109302750992	1.3400026496408595	-1.107139975439783	1.0605150877058296	5.779801416051269	9.011380760307084	0.894417113370318	0.9774919614147912
ID688329	688329	5	0.9629036784172058	72.95686333282258	45.13196981438231	0.0	32.0	32	1.3378490267251868	1		21244.479661016958	21364.0	13925.0	28231.0	1.2534243E7	2500.383930877967	-0.9811211801723329	-883.1148839847369	0.008967092879991548	1.1116961815810835E-4	1.4139907988590399	1.2886331460269007	-0.9347241043665401	1.0972795502107333	5.62294825262224	9.528034597842748	0.7783363256680259	0.9532634971796944
ID690377	690377	5	0.9757118821144104	72.40800736266046	46.81829923222737	0.0	49.0	49	1.3253508000690837	1		21297.12586206894	21614.0	13210.0	26595.0	1.2352333E7	2560.7683047390783	-0.9811136687789361	-864.0769731931496	-0.015560080771280212	-0.008240921482033875	1.3651479648293654	1.3104625172018012	0.7027474015773684	1.0417298830830604	5.5183794770029015	9.126759138415567	0.8325076772813133	0.9532019704433502
ID684623	684623	5	0.9593737721443176	74.35100954203017	48.620936945650236	0.0	0.0	0	1.3202037872267152	1		21235.599653379548	21438.0	14696.0	26518.0	1.2252941E7	2310.339728400324	-0.9811514593196877	-956.9230183043835	5.994693613239841E-4	-0.009718204859843812	1.3872720176709217	1.2887410010428557	1.5521273740718367	1.0764552509374143	5.475601341522259	8.878998967316633	0.8727978631123912	0.966442953020135
ID693068	693068	5	0.9635477662086487	79.4860055850479	45.013118875959684	0.0	71.0	71	1.7338585655291154	1		21319.721212121192	21346.0	14528.0	31918.0	2.1106524E7	2733.0900439107204	-0.9810759522409548	-808.8093665673415	0.006595088111473476	0.050284113412378144	2.291185576262074	1.258241086416479	1.6528062414553184	1.8209432206569112	9.444461688892936	16.460616766657083	0.4380209326278239	0.8661726242371406
ID694348	694348	5	0.9878635406494141	81.31036710337682	45.20260111075911	0.0	82.0	82	1.7342948112437915	1		21281.316213494483	21389.0	14981.0	32235.0	2.1132347E7	2794.7324653952173	-0.9809837698299355	-785.6437089355937	0.045368730054011416	0.009613767013154927	2.154919500462599	1.4027823781813011	0.5843033266085327	1.5361752000737556	9.449214815057491	14.62033093607133	0.5555091029133118	0.9090077732053048
ID686530	686530	5	0.9800124764442444	72.44678519052191	49.96573597277712	0.0	16.0	16	1.3563804521255063	1		20963.446633825963	21257.0	13108.0	26306.0	1.2766739E7	2611.2202073442127	-0.9811951169533528	-837.7875966906827	0.0018129778905615285	0.0014022253358609528	1.3925283851881831	1.352059515766224	-0.09203990036539665	1.02993127813536	5.779801416051273	8.915941095602026	0.9136679691103776	0.9846153846153847
ID690499	690499	5	0.9753481149673462	72.77620590405782	46.93040545211214	0.0	50.0	50	1.3355853211666238	1		21318.495741056213	21567.0	13495.0	26871.0	1.2513957E7	2575.056277174002	-0.9810950558047514	-859.2816059801304	-0.009750683536337991	0.00390530979786303	1.3646895502452612	1.3156155884100036	0.22204513756625618	1.0373011404452621	5.6039357479641785	8.8697760636717	0.8951126622289008	0.9792358803986705
ID694464	694464	5	0.9549594521522522	81.6392006954294	45.69487781256408	0.0	83.0	83	1.5194695508386797	1		21226.841207349065	21487.0	14599.0	26360.0	1.6174853E7	2329.8580167401446	-0.9809501884850353	-938.3010085067316	-0.41914609512163314	-0.24177599264938648	2.5499111297024384	1.1698312655298828	0.3120824752897531	2.1797255765321326	7.253270527051162	15.933076647244938	0.3590413341940347	0.6345114345114348
ID687297	687297	5	0.9508330225944519	72.71265317856772	46.10998985234636	0.0	23.0	23	1.3401089084486024	1		21158.957698815557	21359.0	14324.0	27001.0	1.2504944E7	2567.0029064916134	-0.9811858933584227	-859.736964921764	-0.00256119593009916	0.008788653744833562	1.3894972378561308	1.3240006574430114	-0.6140881158959665	1.0494686917600253	5.6419607572802954	9.28753162025636	0.8219384827574372	0.9541800643086813
ID693190	693190	5	0.9744057655334473	79.91509727634401	44.98838037852148	0.0	72.0	72	1.6892175269531806	1		21350.72621564484	21319.0	14779.0	33390.0	2.0197787E7	2797.313434888042	-0.9809746294165185	-787.0932114507519	-0.013623345565529108	0.002149275088338348	2.250237925175896	1.2829264253183972	1.6687160361744575	1.7539882886249156	8.964395946276852	14.996811409233079	0.5008792429785073	0.8763940520446094
ID687195	687195	5	0.9456765055656433	72.8044407367244	46.86094656765602	0.0	22.0	22	1.359166202548611	1		21155.601639344273	21308.0	14108.0	26791.0	1.2904917E7	2570.689201192363	-0.9810351137400849	-851.412678191215	-0.0032474224662676454	0.007424042469843085	1.4209431548982938	1.3221336823678214	-0.43084756693553106	1.0747348576382334	5.803567046873846	9.129155384455244	0.8750717663893506	0.9690476190476187
ID686296	686296	5	0.9869340658187866	72.6590445554449	50.14933579300117	0.0	14.0	14	1.3468658029234533	1		21017.836393989975	21376.0	13070.0	26222.0	1.2589684E7	2640.057165935813	-0.9811787433116474	-830.049868368327	0.008628325266065811	8.894133923742961E-4	1.366381487049392	1.3499262552406868	0.6385168526271772	1.012189726471963	5.698998271254496	8.73957748821441	0.9376214077722012	0.9803761242845453
ID694108	694108	5	0.9582327008247375	81.54135465650951	45.43784366505222	0.0	80.0	80	1.3992066897663271	1		21198.095826893354	21499.0	14654.0	26177.0	1.3715168E7	2498.520684944199	-0.9810575383360041	-878.8241032357396	-0.11665332634716447	0.07794393640085036	1.752448858605545	1.2301416308429165	2.6639551241693766	1.4245911321647846	6.1505452568835075	10.65577321984293	0.6806965418771106	0.8725556304787592
ID690141	690141	5	0.99029940366745	72.14253355800452	46.7198735219768	0.0	47.0	47	1.3264918685542895	1		21275.304123711343	21578.0	13359.0	26471.0	1.2382227E7	2589.688375371064	-0.981043700269641	-850.3408669772537	0.002250598218771747	-0.005104586503553456	1.3832401865383588	1.312304362707097	0.7414263988941223	1.0540543991524431	5.527885729331938	8.982334806614586	0.8609748057978391	0.956414473684211
ID688082	688082	5	0.9730824828147888	72.18954917900787	45.077811623586626	0.0	30.0	30	1.3591662025486115	1		21238.654098360643	21414.0	14455.0	28097.0	1.2955579E7	2627.5545599552183	-0.9810574314342837	-837.2608972873402	-0.010897853272304171	-0.003553357374065489	1.426111525948391	1.3379152823062068	-1.0341426805583287	1.065920648944347	5.803567046873851	9.107782791957515	0.8791835237024526	0.9629337539432177
ID686419	686419	5	0.9743205308914185	72.5454703934386	50.136314088715665	0.0	15.0	15	1.3519113116327706	1		20983.976859504124	21297.0	13261.0	26265.0	1.2695306E7	2595.045327372772	-0.9811658200315025	-842.4973451418623	-0.003212185631729827	0.011425404248508792	1.3695930885063479	1.3583193596956409	-0.020573729520509836	1.0082997630345438	5.741776406735143	8.950716861264521	0.9006177495980499	0.977346278317152
ID694225	694225	5	0.9705206155776978	81.26526933366219	45.37518727006833	0.0	81.0	81	1.606586998779047	1		21370.184272300477	21505.0	14660.0	27819.0	1.8207397E7	2634.093562404064	-0.9809606128715197	-835.9988334083338	0.05078581392344789	0.005877090716062147	1.989579155384515	1.2948921494461485	0.2677450552467804	1.5364825219115725	8.108833236664028	12.776972160678634	0.624183574493238	0.918191603875135
ID690263	690263	5	0.9854510426521301	72.36997703170412	46.7494348439523	0.0	48.0	48	1.3350187950239922	1		21309.870967741914	21577.0	13098.0	26608.0	1.2551514E7	2555.762998349129	-0.9811378243163105	-867.4180809945016	-2.661544997718505E-4	0.009739091554942427	1.366078864618947	1.3230661403529906	0.9405761566659648	1.0325098821246235	5.599182621799672	9.069613539228962	0.8553757478587426	0.9687499999999999
ID692951	692951	5	0.9584230780601501	79.2986125413443	45.6868365416404	0.0	70.0	70	1.3975837933882547	1		21219.315707620524	21522.0	14939.0	26410.0	1.364402E7	2489.1449497485705	-0.981083307716924	-884.2434876179871	-0.0017002451730214478	-0.012845536883827856	1.5159225136596586	1.3205649849673942	2.0321977943632086	1.147934808900819	6.136285878389939	9.836569776360081	0.7969445306027819	0.9499632082413544
ID687957	687957	5	0.9757112860679626	72.14538485407145	45.062391699005744	0.0	29.0	29	1.3641662177265683	1		21261.94779771616	21403.0	14491.0	28661.0	1.3033574E7	2683.6465699311357	-0.9810092745663022	-818.5388216641607	-0.014548308640155478	-0.01308838704268176	1.433213384512616	1.3417298607303552	2.0709817410269746	1.0681832658419503	5.846345182354492	9.474155576540944	0.818489841180706	0.9579439252336447
ID687848	687848	5	0.9770247340202332	72.38608972538123	44.76366059905964	0.0	28.0	28	1.3541477255877274	1		21254.054545454528	21414.0	14349.0	28031.0	1.2858703E7	2609.0676784999982	-0.9810546394150392	-843.6780730485962	-0.0011249524839993356	-0.002449745748315191	1.4176847826663455	1.3158042994671089	-1.1377184482716767	1.0774282948007523	5.760788911393206	9.773069739173636	0.7579312790108886	0.9513343799058089
ID692201	692201	5	0.9597980380058289	78.44954022645146	45.550600673217076	0.0	64.0	64	1.3658288218996355	1		21283.826016260173	21583.0	15038.0	26059.0	1.3089553E7	2503.2432390760655	-0.9811557665109442	-885.393089295479	-0.0043096555008041255	0.005603122034004461	1.4222501215714707	1.343135570596233	-1.2060031547300938	1.058902878240443	5.860604560848047	9.156681725431893	0.8783670683749515	0.96328125
ID692718	692718	5	0.9773275256156921	79.1137634116702	44.617653035105214	0.0	68.0	68	1.7464654504637565	1		21405.600594648167	21452.0	14906.0	30931.0	2.1598251E7	2619.6662906266656	-0.9809425464481687	-841.1823339795972	0.04008226418992331	-0.0488045009540167	2.4767627425346035	1.1836972233850167	1.7460709771439171	2.092395499122495	9.582302347663918	19.491110630173235	0.31696153461350113	0.7774778249132278
ID692589	692589	5	0.9609605073928833	78.7868537690343	45.63478500202465	0.0	67.0	67	1.3888963196604711	1		21282.93730407523	21573.0	14648.0	26174.0	1.3578514E7	2501.6222270486132	-0.9810748762014581	-882.0704222837745	-0.01030534463634229	0.008223674509218432	1.4796724015200766	1.3324619381138156	-1.0404964926456028	1.1104800513961748	6.060235859757705	9.407973510794296	0.8604135062675826	0.9622641509433965
ID692835	692835	5	0.9625336527824402	79.3154117559846	44.79541227111838	0.0	69.0	69	1.785870806671199	1		21287.454285714302	21545.0	14653.0	28625.0	2.2351827E7	2594.630853195197	-0.981052910239863	-849.6265276764367	0.011153469177366279	-0.0033978267913315125	2.504162192517101	1.2476528090876167	1.779531836762599	2.0070985888681196	10.019589954799367	15.116235260743192	0.5510265537872716	0.8671328671328666
ID686177	686177	5	0.9802101254463196	72.60503606802837	49.75136479019354	0.0	13.0	13	1.3451797611989655	1		20971.216080402006	21260.0	13681.0	26174.0	1.2519816E7	2441.063988203932	-0.9812849646487941	-900.9048806565329	0.005335774658943317	-0.004048209339384967	1.366553368734122	1.3480750398916912	-0.12126878363252731	1.0137071960355526	5.684738892760949	8.994932459329252	0.8829265418475538	0.967637540453074
ID690023	690023	5	0.991951584815979	72.25207656808675	46.65328510174044	0.0	46.0	46	1.3327502822635362	1		21322.860306643932	21566.0	13350.0	26964.0	1.2516519E7	2665.6532379945115	-0.9810446309630892	-827.9961648708355	0.011677688762201717	0.007727043319982446	1.3683527273449303	1.313161329133701	0.7003536910857343	1.0420294117613405	5.580170117141609	9.20277771237771	0.8279792232163087	0.9734660033167506
ID692327	692327	5	0.9569762945175171	78.64082713552615	45.59725598986972	0.0	65.0	65	1.368042484327706	1		21284.5202593193	21630.0	14794.0	26135.0	1.3132549E7	2526.9602985888177	-0.9811672158228009	-877.6552233930563	-0.002943220915365755	0.005984678655083431	1.4361931224871047	1.3278809192142491	-1.0346920550815852	1.0815677081473145	5.879617065506104	9.244846518559221	0.8644890463576776	0.9747832939322303
ID692455	692455	5	0.9706822037696838	78.78334693374094	45.638887897241155	0.0	66.0	66	1.3839856514178184	1		21274.31537242472	21496.0	14811.0	26658.0	1.3424093E7	2496.7604732332306	-0.9811158345136824	-885.3830341732773	0.009458699479267021	0.00370425285879563	1.4408562420008735	1.354281218361503	-1.1147176775885805	1.0639269174419435	6.017457724277061	9.323727659304113	0.8698487681125266	0.9605462822458278
ID693991	693991	5	0.9870797395706177	80.99243808249285	45.17922286657824	0.0	79.0	79	1.5814343271468219	1		21436.109770808216	21417.0	14562.0	30821.0	1.7770535E7	2951.617483164329	-0.9809624324335413	-748.4396928143749	-0.0047604233218255885	-0.010110162442653196	1.814758792188317	1.3980186705598767	0.5594426992488368	1.2980933877381944	7.856917549944689	11.941565889573203	0.6923720076383915	0.9424173318129991
ID691963	691963	5	0.9695649743080139	78.11349447917851	45.58793584553219	0.0	62.0	62	1.361946254957455	1		21304.83550488596	21545.0	14938.0	26267.0	1.3081169E7	2510.183126492024	-0.9811268701822148	-882.4376265299071	0.006546786399968181	0.004205315490347591	1.4074466998482993	1.346841817265848	-1.2072320802720642	1.0449977731649898	5.827332677696437	8.831938215515152	0.9387882209365888	0.9823717948717952
ID689784	689784	5	0.9873753786087036	72.08801414992922	46.43386207112577	0.0	44.0	44	1.3597226677520893	1		21377.193126022943	21615.0	13320.0	27364.0	1.3061465E7	2747.2926044461437	-0.9810547351466079	-805.8761752798638	0.0028256610717803036	-0.0016033867459126084	1.397868751881912	1.3334229675068092	-0.908248658958907	1.0483310891934023	5.808320173038368	9.221445762698464	0.8583459841589645	0.9644830307813735
ID685948	685948	5	0.9640693664550781	72.74293891101166	49.53828273510754	0.0	11.0	11	1.3046409197552271	1		20973.220825852808	21214.0	14619.0	26104.0	1.1682084E7	2316.814114251975	-0.9814240582106868	-956.5546634160423	0.021808204296693393	-0.007115761477205311	1.3572347848132869	1.309421438893789	-0.42296915402846225	1.036514864121891	5.347266935080323	8.97669857024965	0.8338893824931273	0.9631849315068493
ID687731	687731	5	0.9582961201667786	72.41158230410417	44.61347474912105	0.0	27.0	27	1.363611565856628	1		21256.86296900487	21479.0	13880.0	27668.0	1.3030457E7	2513.6694412000948	-0.9810558083210922	-875.8679547892382	-0.007759797991846984	-0.009753098276179447	1.4249993548798516	1.3309999832596062	-1.0319236780421581	1.0706231200619867	5.841592056189968	9.093243897671355	0.8877760187893058	0.9669551534225027
ID686065	686065	5	0.9394235610961914	72.6585969999217	50.04242097460415	0.0	12.0	12	1.3412374214135978	1		21017.339495798322	21243.0	15426.0	26756.0	1.2505317E7	2265.9319098115247	-0.9811718196566714	-966.7130839829673	0.005756335418263342	3.052028379664578E-4	1.384998050755885	1.321860683209517	-1.062371690683564	1.0477640104954695	5.65146700960934	9.047644499642631	0.8675609684822324	0.9666666666666663
ID687089	687089	5	0.9691386818885803	72.95169739193356	47.5164830934968	0.0	21.0	21	1.3713562780022481	1		21132.982315112546	21225.0	14542.0	28462.0	1.3144715E7	2706.3488601187037	-0.9810577499324713	-808.8537701611003	-0.0018501276851484326	-0.0030123628636887227	1.4761511431251055	1.2869534586547686	-0.8911352054894722	1.1470120641876997	5.908135822493176	8.934886136417601	0.9299985899625987	0.9826086956521732
ID693879	693879	5	0.9924476742744446	80.44706603919374	45.09508351972999	0.0	78.0	78	1.6552894987682696	1		21395.39207048458	21462.0	14243.0	29983.0	1.9427016E7	2804.867465659475	-0.980995565398018	-787.4989631630995	0.02043980609448996	-0.01760094752033547	2.0746810940285982	1.2940196848396663	0.3725742070692699	1.6032840290877481	8.607911483938187	15.749132903155653	0.4361083084352646	0.9059529764882444
ID689653	689653	5	0.9845805168151855	71.92884221242431	46.24490090503415	0.0	43.0	43	1.3636115658566281	1		21416.884552845546	21689.0	13494.0	27926.0	1.3171384E7	2753.810059709355	-0.9810475886037763	-805.1520608408057	-5.329382768416792E-4	-0.0073498287613013805	1.3777201550104892	1.3708208263334138	-0.09751134929027493	1.0050329908508389	5.841592056189971	8.998577243394104	0.9065534000987142	0.9753968253968257
ID689909	689909	5	0.9805485010147095	72.0770102626868	46.42577657167945	0.0	45.0	45	1.3591662025486113	1		21352.12438625202	21667.0	13184.0	26910.0	1.3046148E7	2624.9526660983424	-0.98102435283395	-841.0712769889251	-0.0016937245828047526	-0.004373263123253016	1.3839675082264402	1.3559529522373908	0.6407393484267989	1.0206604188905108	5.803567046873848	9.228675656955902	0.8563003159573572	0.9675118858954044
ID692085	692085	5	0.9494218230247498	78.07073428720214	45.40635627317817	0.0	63.0	63	1.3839856514178197	1		21308.154818325416	21563.0	14890.0	26281.0	1.3488062E7	2428.2122059516564	-0.9811378597888699	-912.910636095859	0.0024938051075000874	0.0030112135736524723	1.437423590196835	1.3541292467304893	-0.8862617505077484	1.0615113687762507	6.017457724277071	9.143610186410326	0.9044561293778531	0.9776061776061779
ID689674	689674	6	0.905314028263092	52.685271506302946	60.47808332479699	0.0	43.0	43	1.0751310734098407	1		22317.94270833334	21658.0	16635.0	29795.0	8570090.0	3253.287109215209	-0.9796285383467647	-659.7828147386045	0.0030880116083791547	0.019923171540819514	1.2300764765501413	0.9229277878939123	0.31968131647293063	1.3327981806216185	3.6313883896901045	9.819181308259363	0.47329509785346285	0.8863109048723885
ID689930	689930	6	0.9553737044334412	51.489303902114194	61.49624473901826	0.0	45.0	45	1.215799657151628	1		21362.57055214722	20837.0	16247.0	28686.0	1.0446297E7	3068.265739332861	-0.9806635331406003	-706.2093087663153	0.003405626246264726	-7.372073449301139E-4	1.3906496731983495	1.1180701456613944	0.3909207428393553	1.2437946568868545	4.643804262731973	9.473738170118716	0.6501910908406617	0.9322519083969466
ID689803	689803	6	0.9666205048561096	51.34602219410259	61.00412201910644	0.0	44.0	44	1.4548680011511304	1		21326.87410586553	20988.0	16203.0	29577.0	1.4907485E7	2791.0890411636615	-0.9807093652683456	-776.9218117794695	0.07937132574364547	-0.013926814229338202	1.47174570205469	1.357485732622863	0.04814207768989154	1.084170291212608	6.649623504157664	18.30297185941157	0.24943862087190535	0.8190866510538648
ID692107	692107	6	0.9467476010322571	52.42869689870601	61.60093314135239	0.0	63.0	63	1.1273386007287942	1		21910.403341288777	21025.0	16341.0	30478.0	9180459.0	3549.8641071218303	-0.9799098396457867	-602.1037823707395	0.006638244058546369	0.025158325185612392	1.2411652604234888	1.0258007738749624	0.5524584070264442	1.209947674083913	3.9926259781933013	8.468499941680388	0.699609204140139	0.9061488673139158
ID693900	693900	6	0.9844082593917847	51.21984279354312	61.47282024000869	0.0	78.0	78	1.501943364188661	1		21033.752688172037	20858.0	14536.0	28282.0	1.5649112E7	2578.9472375299088	-0.980999268156661	-842.1756035081715	0.030901091116797664	0.006800757877232158	1.5832636856950277	1.4331431605919782	-0.28706307109529033	1.1047491480481548	7.086911111293114	12.9774572200448	0.5287953625378753	0.8912133891213385
ID692227	692227	6	0.9332477450370789	52.445160953297446	61.31324649496258	0.0	64.0	64	1.1117976787972432	1		22029.778325123156	21262.0	16507.0	29338.0	8944090.0	3344.4557659643237	-0.979891330825512	-641.961898397644	-0.009255420227552552	-0.006232146387262977	1.2479389744195772	0.9880498818422611	0.4408244469622704	1.2630323603629625	3.883304076409436	9.047081920019533	0.5962030824637076	0.9087875417130149
ID687872	687872	6	0.9784390926361084	51.24717914279061	61.31747996317838	0.0	28.0	28	1.482170082797864	1		20882.121045392032	20776.0	13827.0	27972.0	1.5181302E7	2487.5189940296746	-0.9809514140530168	-864.6153762436091	0.007727680419418694	0.007322261563473143	1.5976968016840332	1.3657157163811486	-0.5149586960045061	1.169860449374914	6.901539190876995	12.031134914637628	0.5991597469793746	0.9230769230769227
ID692480	692480	6	0.9793502688407898	53.2323342987374	61.73864803917344	0.0	66.0	66	1.5436719539136776	1		21008.935443037943	20953.0	14432.0	28666.0	1.6597059E7	2518.869586651855	-0.9810075680124146	-861.6286623106103	-0.003216259992389482	0.0032203557094953625	1.6003985387254827	1.5042381081498617	-1.236742630838099	1.0639263359003008	7.486173709112453	10.312064788867772	0.8846642926785493	0.9758364312267659
ID692864	692864	6	0.9773246645927429	52.41449524666089	63.03733510699851	0.0	69.0	69	1.5059673321881544	1		20829.901069518754	20932.0	13625.0	27834.0	1.5580766E7	2530.3734565389923	-0.9810223098687046	-851.0755469112426	0.0010745073448108948	0.007789080914950341	1.5585867160468099	1.4723711214700956	-1.520537177957624	1.0585556136761443	7.124936120609242	10.035960395814069	0.888941049213311	0.9759114583333326
ID692353	692353	6	0.9581959843635559	52.86434264235148	61.14635713872687	0.0	65.0	65	1.1360285614028072	1		21908.82863849766	21051.0	16482.0	30018.0	9333161.0	3383.2350979813978	-0.9803471632636052	-646.0581757673889	0.004384544885881846	0.010053342806989319	1.2300862175340153	1.0178958351997303	0.25191589192730496	1.2084598197541985	4.054416618332009	8.9500872752811	0.6360389277314447	0.8866943866943866
ID687110	687110	6	0.9617459177970886	50.708812077751524	62.37620002935292	0.0	21.0	21	1.4719269049012398	1		20831.145251396636	20749.0	14219.0	27994.0	1.49151E7	2453.9213877942225	-0.9808470783849225	-869.4583216885104	0.016536446977688114	-0.01022901556112804	1.6726003612593108	1.2672171466241575	-0.6662168577827675	1.3199003546590942	6.806476667586683	13.015940876875886	0.5048717723157143	0.9069031032298921
ID687750	687750	6	0.9701365232467651	50.84191716666722	61.94540497760408	0.0	27.0	27	1.5129835241324092	1		20912.75629139069	20768.0	14945.0	27882.0	1.5789131E7	2540.535455778133	-0.9809155330094704	-846.1894149893077	0.06271144168884432	-0.03913527018820107	1.6111451819017852	1.3803844947935524	-0.17083519043191644	1.1671713120355969	7.191479886912459	15.730988626822649	0.3651876651325805	0.8781195589088795
ID692615	692615	6	0.9576095938682556	53.02292101972646	62.787501264730075	0.0	67.0	67	1.5343326651607312	1		20921.310256410263	20896.0	15654.0	28738.0	1.6318622E7	2407.1897892641955	-0.981025786763279	-898.7216198035787	4.7848166392000117E-4	-0.0031435053356927895	1.6901540483137383	1.4069089593870048	-1.0671364124193874	1.2013243906344475	7.395864311986657	10.853222684287182	0.7890079353065208	0.9581280788177339
ID692743	692743	6	0.9497774243354797	52.65681957338489	63.205370699469604	0.0	68.0	68	1.5089782662147837	1		20855.05452127658	20923.0	13666.0	27784.0	1.5683001E7	2395.9418783379683	-0.9810599127737973	-901.7343261656765	-0.005575261722711047	0.005226725830690056	1.6080287698232858	1.4465779029267831	-1.1318809621280266	1.1116088297559694	7.153454877596344	10.144505162463737	0.873502135584565	0.9715945771465462
ID686085	686085	6	0.9721560478210449	51.227298078085305	61.02145342548506	0.0	12.0	12	1.5219568164596928	1		21093.26701570681	20945.0	15287.0	29223.0	1.6115256E7	2594.986396459468	-0.9808900639424362	-834.4491217556223	0.03698202669675486	-0.09073913489216784	1.5683289125777715	1.379556652581882	-0.11454883809270239	1.136835453362931	7.27703615787375	17.837467870005124	0.28740742862931545	0.8620495495495495
ID687642	687642	6	0.9681389331817627	50.951526557211444	61.48098217883652	0.0	26.0	26	1.5009356865413876	1		20947.03373819161	20766.0	14748.0	27730.0	1.5521752E7	2548.8957423984502	-0.9808772575293179	-843.072541616116	0.007298396376739036	-0.017229164006772272	1.5647831300565924	1.3640725884726095	2.795637782556849	1.1471406604605434	7.0774048589640906	14.403206153467533	0.4287119115194187	0.8937575030012015
ID691864	691864	6	0.9310731887817383	52.21653452952239	62.07193215624727	0.0	61.0	61	1.0877224976451443	1		22069.199488491064	21345.0	16531.0	29847.0	8629057.0	3279.632623437828	-0.9798940518149367	-655.9125500160125	-0.011184756787601183	0.02012257605799431	1.1884864569293998	0.9912854725015775	0.4936532913371028	1.1989346055179968	3.716944660651385	9.54622480980475	0.5125457585754013	0.8481561822125813
ID689433	689433	6	0.9260273575782776	53.658957175027616	60.31135267399835	0.0	41.0	41	1.2281808284201887	1		21414.529058116234	21108.0	16590.0	28714.0	1.068585E7	2951.000190640107	-0.9806401461813465	-735.1515565035799	-0.0013696305110388995	0.007943253538869995	1.3321745613581994	1.1729443798116739	0.6595950999284643	1.135752542309032	4.738866786022291	8.724003813319214	0.7824429305143629	0.9379115710254
ID693790	693790	6	0.9887304306030273	51.102513835817014	62.10108420671134	0.0	77.0	77	1.4989182989541787	1		20951.800269905507	20906.0	14431.0	27724.0	1.5525284E7	2497.1015485634075	-0.9810366499661068	-868.1310861564222	0.018249884192163432	-0.0015730383091667344	1.563063006599383	1.4706399113780035	2.5492478624225616	1.062845496376321	7.058392354306024	11.038819012101303	0.7278978456934374	0.9392789373814042
ID685855	685855	6	0.9597783088684082	51.13653934744338	61.13926908573773	0.0	10.0	10	1.4892983895174414	1		21132.34931506849	20967.0	15337.0	29408.0	1.5426615E7	2635.1904322908267	-0.9808048427384759	-819.5146064387749	0.05678334335825966	-0.060026128737626507	1.6124501778647908	1.351141434809513	-0.22252623328364993	1.193398512045571	6.968082957180212	16.081792150922652	0.33857453206102883	0.8478889531521107
ID685970	685970	6	0.9680461883544922	51.16586734336319	61.04980101253179	0.0	11.0	11	1.5372880438193397	1		21038.26556543838	20890.0	15240.0	28745.0	1.6557115E7	2566.2556850575315	-0.9808594771151413	-840.2199690118796	0.01049361418738993	-0.08008735441576283	1.5980201220950347	1.3962013528947363	-0.31704905790152366	1.1445484698764032	7.424383068973736	17.038366561541153	0.32137665115333486	0.8701949860724233
ID691990	691990	6	0.9382832646369934	52.37310478663009	61.769230624371815	0.0	62.0	62	1.0987937498268263	1		22054.899749373428	21245.0	16511.0	30623.0	8799905.0	3448.4027924635316	-0.9799128335376399	-624.0018288014293	0.0024386504296049663	0.02083123188544019	1.2271676884426939	1.0000522576117485	0.5211591911529596	1.2271035629411264	3.7929946792836366	9.348652320599692	0.5453735614584106	0.8769230769230763
ID689556	689556	6	0.9260991215705872	52.53544456986652	60.438146552780374	0.0	42.0	42	1.3921604753249766	1		21292.887675507	21163.0	16340.0	27518.0	1.3648741E7	2303.9606021183395	-0.9807738346232254	-942.9001566060547	-0.004399300251912809	-0.07950845480622033	1.4061973370350704	1.280979070990333	0.009773185417805808	1.0977519999198195	6.088754616744792	17.31928611205443	0.25508114771271884	0.8264516129032257
ID685738	685738	6	0.976538360118866	51.1840366438775	61.40590705493531	0.0	9.0	9	1.4507023004000268	1		21210.50428571429	20992.0	15738.0	30254.0	1.4847353E7	2818.345157411513	-0.9805921574943604	-760.4978083855647	0.042078714021128845	-0.0880239156080865	1.512129613757092	1.317850224786531	0.017118489779605284	1.1474214484442122	6.611598494841531	19.458135845102035	0.21943902958717446	0.8389626055488543
ID687528	687528	6	0.9724374413490295	50.78463228949416	61.27394981375226	0.0	25.0	25	1.516978207056278	1		20951.42236842105	20815.0	14671.0	28141.0	1.5923081E7	2577.3252390617677	-0.9808560140865209	-833.0041676757169	0.05923250622715341	-0.03508900210038361	1.583903813757989	1.4141396188069486	-0.0825922954067804	1.1200476902657346	7.2295048962285895	15.753356900740522	0.3660767908507278	0.8827626233313985
ID686894	686894	6	0.9017283916473389	51.06291501432848	63.36907710577452	0.0	19.0	19	1.4397099903691033	1		20757.328947368413	20738.0	15152.0	27425.0	1.4198013E7	2404.365293400647	-0.9807814824404555	-881.1571828688164	0.00450815704344572	-0.0300390450504497	1.4815118351580958	1.4232164488873056	-0.6657565859139174	1.040960309527315	6.5117828453867075	15.546228421002432	0.33857873986901793	0.8519900497512439
ID691628	691628	6	0.966279923915863	51.99434577328525	62.24742981074565	0.0	59.0	59	1.5114827961808874	1		21096.17529880478	20851.0	15806.0	28792.0	1.588542E7	2543.2501730332624	-0.9808701760526309	-850.6388134115634	0.07530438796133519	-0.007387193880741139	1.5251354674337498	1.406313471219163	0.7556720570457608	1.0844918282063938	7.177220508418919	17.48133647863271	0.29513239977766315	0.8421639709983274
ID689069	689069	6	0.9201039671897888	53.72170953386677	60.15527889054826	0.0	38.0	38	1.2294120877052532	1		21444.12399999998	20990.0	16406.0	28152.0	1.0722062E7	2996.295319207339	-0.980476519428501	-718.8423291400076	0.005427750323455973	0.0017844024263383308	1.3307162719790326	1.1583087961862106	0.438563176182525	1.1488441392834814	4.748373038351321	9.151323582694578	0.7125032843444543	0.9319029850746271
ID687011	687011	6	0.9898486137390137	50.475475034117395	62.93592200919907	0.0	20.0	20	1.5308775124222447	1		20728.686934023277	20650.0	14211.0	27858.0	1.6023275E7	2475.868078319395	-0.9809877683208968	-863.9821740526979	0.003265735149232568	0.02038748244208575	1.6768774445054284	1.426606226747036	-0.3874326717305914	1.1754311828072304	7.362592428835038	13.036840519399963	0.5443721746339416	0.9127872716558634
ID689315	689315	6	0.9121010899543762	53.884972676064066	60.5710512612881	0.0	40.0	40	1.203919612104387	1		21544.365344467627	21097.0	16702.0	28967.0	1.0319751E7	3102.5288035927792	-0.9805041713005328	-698.4826517722471	0.008843007136823058	-0.0054147499194090315	1.2595216153471873	1.1503803959522436	1.0046321519277273	1.0948740258256926	4.553494865606177	8.871805185876536	0.7269938247992178	0.9485148514851491
ID691747	691747	6	0.9712128043174744	52.24859433562749	62.131385162115514	0.0	60.0	60	1.5876407347722266	1		20956.331730769252	20802.0	15591.0	28975.0	1.7435668E7	2497.133791974477	-0.9809999871394574	-866.5997417662528	0.003230537934648991	9.361006338410156E-4	1.647204228311647	1.5190985566028274	0.6777190551135104	1.0843300595290561	7.918708190083391	11.966944869607852	0.6948604970420166	0.9514563106796114
ID693671	693671	6	0.9903535842895508	51.21938168153999	62.22138465794978	0.0	76.0	76	1.5239437061000327	1		20905.406005221943	20888.0	13883.0	27958.0	1.6013541E7	2562.532862784938	-0.9809933773241282	-842.1322142918895	-0.005032220056989695	-0.022652720604802598	1.5489580490532553	1.4959794534428292	-0.8069303021801414	1.0354139861269496	7.296048662531822	11.001833617992542	0.7574734941522367	0.9587757651467839
ID689189	689189	6	0.9279879331588745	53.55193815215093	60.389421576807216	0.0	39.0	39	1.233098489045565	1		21261.29200000001	21110.0	16180.0	28290.0	1.0630646E7	2979.508411716096	-0.9809012579936357	-732.985800066041	0.02521587567348912	0.005346461926251415	1.3499729930193645	1.1575256024056273	0.4620013968844186	1.1662575671879598	4.776891795338418	8.478271767082642	0.8351040709594599	0.9626436781609194
ID685371	685371	6	0.9710572957992554	51.829313071779936	61.00759413309432	0.0	6.0	6	1.2001435872923332	1		21443.40631578946	20891.0	16131.0	30818.0	1.0185618E7	3512.1522926781304	-0.9806627735271102	-619.2641474184537	0.0031902872720451407	0.00885419487474916	1.3268702347943888	1.144432526542891	-0.18906310231831575	1.1594132498161398	4.524976108619076	8.545853717270495	0.7786015167901967	0.9482071713147416
ID693563	693563	6	0.9754340052604675	51.704048000412136	63.54165361718544	0.0	75.0	75	1.5363035492938912	1		20800.821566110386	20965.0	14052.0	27168.0	1.620384E7	2365.0896927501117	-0.9811791165255482	-917.0038499755173	0.003841241463933594	0.010071392997261725	1.6036099923852678	1.5012023017882739	0.2261817409977555	1.0682171153581386	7.414876816644717	10.25083178785327	0.8867385524611614	0.967741935483871
ID685496	685496	6	0.9623404145240784	51.32034719583226	61.236225033903914	0.0	7.0	7	1.2306421151141704	1		21328.717693836967	20957.0	15480.0	29604.0	1.0728345E7	3094.340823390315	-0.9807644504096561	-702.8889421018586	0.012684852498656394	0.005673686310181234	1.3452826992304685	1.1559496985201911	3.088606716272073	1.163789999645015	4.757879290680356	9.41948218324648	0.673859298683974	0.9191919191919194
ID691256	691256	6	0.9658104777336121	50.92828478102431	61.35227178681238	0.0	56.0	56	1.2182859576157776	1		21342.27902240324	20885.0	15987.0	30084.0	1.0479059E7	3261.9956990092674	-0.9806696456687557	-663.8505556663594	0.007489328081770925	0.009312409802994403	1.3035551622771846	1.1693401779082861	3.0255366512031276	1.1147783911855162	4.662816767390034	8.472618428321889	0.8162494797825091	0.9478260869565212
ID691512	691512	6	0.953032374382019	51.670723908488036	61.612844400639375	0.0	58.0	58	1.5947719612642925	1		20988.948870392407	20850.0	15435.0	28717.0	1.7651706E7	2480.635759236268	-0.9810057216513671	-873.9899278536601	0.012803379168390446	-1.844997777916003E-4	1.673021260858769	1.5431174914023735	0.8755633928392742	1.0841826822521077	7.990005082551127	11.355304846843609	0.778680544434763	0.9443820224719104
ID691378	691378	6	0.9726696610450745	50.98659889291579	61.17622955291003	0.0	57.0	57	1.6037593280649052	1		21023.848413631014	20838.0	15510.0	29505.0	1.7891295E7	2635.2926903957664	-0.9810726805672892	-827.037925385512	-0.002064063064475651	0.0020806511817425427	1.7123255619848738	1.5232820912972627	0.3435721785724899	1.1241027330181617	8.08031447967692	11.456727135980612	0.7736009389972618	0.9439200444197663
ID685619	685619	6	0.9562796354293823	51.680038056690286	61.08708997047512	0.0	8.0	8	1.2207671943157594	1		21420.48178137653	20978.0	16015.0	29380.0	1.0581718E7	3096.4568993095986	-0.9806494598414343	-701.1563827231939	0.01024026283487496	0.01148170799656307	1.3975230526194196	1.1004467426832574	0.05742968052773774	1.2699597340002031	4.681829272048104	8.71434636365522	0.7747396828965458	0.9526112185686658
ID688945	688945	6	0.9066895246505737	53.12183894470137	60.349168085724244	0.0	37.0	37	1.5914480321693354	1		21005.903225806444	20969.0	15675.0	27895.0	1.7581941E7	2394.3261658492647	-0.9810376612975501	-907.7825385377645	-0.004667801257018942	-0.018192000822857428	1.6903140896935678	1.5304239391665575	0.2788348687870419	1.1044744181237023	7.956733199399521	11.545413409356055	0.7501112569396047	0.9479048697621748
ID686775	686775	6	0.9547533392906189	50.704501355308146	63.03697942330419	0.0	18.0	18	1.5029503662221324	1		20820.77406417112	20737.0	14989.0	28421.0	1.5573939E7	2482.0312855196494	-0.98077064155303	-855.7014696299624	0.07780755710112706	-0.05878977479722466	1.5053721547998489	1.3886483222742978	2.9984174184760413	1.0840557185381416	7.096417363622147	17.9162559744915	0.2778142360056847	0.8590333716915992
ID690999	690999	6	0.9727569818496704	51.82059220827709	60.63222809324046	0.0	54.0	54	1.5149821822351264	1		21224.59126984126	21033.0	16000.0	29923.0	1.6045791E7	2778.2037998045043	-0.9809188896439764	-785.4791923161117	0.05040012185922687	0.0032608792408157315	1.5682733571235166	1.464065280959376	-0.11698432735378307	1.0711772060436096	7.210492391570535	16.334371925609496	0.3396017400944401	0.8634035287421744
ID691124	691124	6	0.9280198216438293	51.18040129124341	60.92272468628547	0.0	55.0	55	1.5641188309506178	1		21145.10012360941	20987.0	15928.0	28402.0	1.7106386E7	2536.682435451704	-0.9809172080771271	-856.9669602892826	0.0459059960261918	-0.015613267649807961	1.5905175365535427	1.507817576182706	-0.4037878485489029	1.0548474574624642	7.685805008022113	15.568060021447092	0.39850174863567706	0.908426966292135
ID688821	688821	6	0.9253863096237183	53.332287166641116	60.198056439681004	0.0	36.0	36	1.2070572760444296	1		21240.665975103715	20971.0	16241.0	27877.0	1.0238001E7	3075.881208428201	-0.9806660295141489	-700.533077447624	0.03688233762765175	0.005832926450780597	1.3506615892920286	1.117588008560924	0.5769270692508336	1.2085505382535597	4.577260496428755	9.23470388487378	0.6744807279189159	0.9153992395437266
ID684878	684878	6	0.9301907420158386	52.8621861094819	61.63183249268733	0.0	2.0	2	1.1499274761219778	1		21902.052873563207	21152.0	15994.0	30324.0	9527393.0	3446.5003326970514	-0.9800580065403043	-624.6254933216769	0.005546818200748409	0.00207410583769946	1.2808018038594162	1.0627919270953035	0.02712845666772979	1.2051294060540632	4.154232267786846	8.636662959581258	0.6998560077935545	0.9238900634249475
ID690767	690767	6	0.9428529739379883	51.8049627024192	60.89832997571185	0.0	52.0	52	1.299993920413558	1		21736.223613595706	21152.0	15985.0	30727.0	1.2150549E7	3269.115614584508	-0.9801840920151992	-657.7751795894698	-1.4359340078729486E-5	0.03353341764761951	1.4613806692182694	1.2037298227420592	2.9164944887548176	1.2140437510215454	5.3092419257642	12.482890098632346	0.42816590903832963	0.8249630723781395
ID685004	685004	6	0.9447200894355774	52.97188394003441	61.04711532140656	0.0	3.0	3	1.2422666337840353	1		21504.50887573962	21046.0	16661.0	29242.0	1.0902786E7	3058.8822536540183	-0.9806168112872785	-711.3295894344957	0.006014404362397893	0.0025824696860712484	1.3624712823201086	1.1510911451541432	0.15060868710359854	1.1836345784222493	4.848188687806155	8.855659597354256	0.7768685660612312	0.9497206703910616
ID693452	693452	6	0.9940769076347351	51.85424877638886	63.1943308638359	0.0	74.0	74	1.5154814349038892	1		20854.374670184698	21077.0	13347.0	26964.0	1.5807616E7	2482.0544185911117	-0.9811696130417338	-875.589839418878	0.0073556923172421644	0.003052396627492691	1.5753279957148698	1.4770928558675447	0.3402945480024586	1.0665057308056836	7.215245517735054	10.561711617766273	0.8128162311661675	0.9662635264162956
ID688589	688589	6	0.9620104432106018	53.27687696437696	60.29664059802108	0.0	34.0	34	1.5099805766980785	1		20999.85145888594	20953.0	14676.0	28720.0	1.5833888E7	2535.895484606796	-0.980986935460347	-854.5273538076015	-0.0027616964400280926	-0.012684376003667465	1.5429468453524393	1.466530967960719	-0.9220665224404555	1.0521065555799207	7.162961129925373	12.14838170878391	0.6099097836752883	0.9296730413325105
ID687426	687426	6	0.9680706858634949	50.29013764961408	61.69490851391208	0.0	24.0	24	1.4882821503069774	1		20875.37431693991	20854.0	13632.0	28426.0	1.5280774E7	2466.0735533993825	-0.9809591218333655	-872.2122406097516	0.011648027642820968	0.010236665465870425	1.6658864067888381	1.3502345364839319	2.519926925099468	1.2337755862228774	6.958576704851192	11.511938355381416	0.6598319975446726	0.9289340101522846
ID685120	685120	6	0.9534923434257507	52.28543801931488	61.2399178157901	0.0	4.0	4	1.16170848633048	1		21774.45861297537	21210.0	16324.0	30594.0	9733183.0	3374.6484669887677	-0.9802908335052749	-641.8528962934654	-0.006092592294286537	0.013445502023755664	1.2850722614707029	1.0739009155937058	-0.059714457179000334	1.1966395063181885	4.239788538748123	8.304141452575642	0.7726175766075953	0.9449152542372887
ID685248	685248	6	0.9581496715545654	51.77386632084322	61.22006919474171	0.0	5.0	5	1.187470121371492	1		21583.006437768236	20941.0	16253.0	31114.0	1.0057681E7	3481.343432747286	-0.9804830479280293	-622.9069282492521	-0.005823321964986895	0.003801227022771729	1.280564333488919	1.1495591758650368	3.05288161161157	1.1139612125885574	4.429913585328761	9.147439478651405	0.6652823916842745	0.9282868525896415
ID688705	688705	6	0.8826020359992981	53.90334510372501	60.344721315567114	0.0	35.0	35	1.15844800140966	1		21243.137387387378	21023.0	15898.0	27310.0	9431953.0	2917.664836940824	-0.9806394522777765	-737.5729382531077	-0.004399863677019124	0.0056322932093810195	1.2353144386315733	1.0910451747777143	0.7846357150051059	1.1322303303190464	4.21602290792555	8.434080551656608	0.7447960023521208	0.9239583333333331
ID686662	686662	6	0.9858078956604004	50.7187189721121	62.46157662822931	0.0	17.0	17	1.5284047640588863	1		20805.900259067374	20693.0	14584.0	28325.0	1.6062155E7	2517.589569224117	-0.9809387281720555	-850.5925678188468	0.02935026019481093	0.018546145550140492	1.6220221843963671	1.4541270694206965	-0.14404610124935635	1.1154611027511905	7.338826798012461	12.945585624952555	0.5502918730377273	0.9050410316529892
ID690884	690884	6	0.9552972316741943	52.16386900268698	60.6861898664912	0.0	53.0	53	1.4775694402988415	1		21284.279166666656	21056.0	16242.0	29375.0	1.5324681E7	2688.4068506899357	-0.9807211384922363	-805.4861947804262	0.13395582277195053	-0.06536603143629899	1.4824855712172536	1.328707346563482	0.26726019345544527	1.1157352106553018	6.858761055396362	19.668023709924807	0.222809698481706	0.8399301513387666
ID688347	688347	6	0.9371947646141052	52.50094501268224	60.63355558216846	0.0	32.0	32	1.1453132457983506	1		21714.792147805987	20933.0	16256.0	30088.0	9402505.0	3392.2783011478	-0.9802832262308849	-636.516866349921	-7.966183957700499E-4	-0.0029020167420276354	1.2815443281422454	1.0454644504814627	0.054606512367839644	1.2258133957133233	4.1209603846352385	8.352523857261877	0.7422887082172582	0.9413680781758957
ID686552	686552	6	0.9749521017074585	51.30696306476366	61.75211180192117	0.0	16.0	16	1.4938629108640615	1		20832.305818673893	20777.0	13775.0	28179.0	1.5395074E7	2634.0737111102853	-0.9809482330050939	-814.423397362623	-0.013544056634510422	-0.004769558533274242	1.6276233101716764	1.3801293426957753	-0.4396619819523877	1.1793266470173562	7.010861092660868	10.327786517491884	0.8259746566921372	0.9584145549057829
ID684764	684764	6	0.9559628963470459	53.401786244688694	61.17840435904058	0.0	1.0	1	1.5139831829954435	1		21209.600790513832	21105.0	14924.0	27634.0	1.6098087E7	2403.0099430364057	-0.980864751354249	-904.8611454917614	0.01297675560790392	-0.0360457563608592	1.546770975459349	1.3658712483318023	-0.26382854772311204	1.1324427374457786	7.200986139241494	15.07830849348006	0.3980123884410078	0.9044776119402987
ID690642	690642	6	0.9390804171562195	51.94056510588753	60.796620835562635	0.0	51.0	51	1.1765903489857774	1		21599.599562363244	20925.0	16382.0	30347.0	9871017.0	3535.1418306121263	-0.9803311034008267	-609.0621870920587	0.004921393381029064	-0.01805363391408396	1.2455577219499034	1.147927562888653	0.17828284252984233	1.0850490590325867	4.34911044053199	8.222352900414279	0.8083846810543273	0.9472049689440993
ID687315	687315	6	0.9420671463012695	50.97183605793606	61.69634882480244	0.0	23.0	23	1.4538276949750943	1		20887.69770773641	20832.0	14162.0	27536.0	1.4579613E7	2399.624371972778	-0.9809531588292103	-896.6080108592382	0.018641233073617314	-0.02616472868143968	1.551867750595368	1.2679908938484417	-0.7202706286436953	1.2238792550673137	6.64011725182863	14.821080478111153	0.3798620269295081	0.8869841269841275
ID688470	688470	6	0.9392688274383545	53.1294233897937	60.39815817196578	0.0	33.0	33	1.0835416141490501	1		22174.373711340206	21341.0	16411.0	29788.0	8603657.0	3251.6829841618937	-0.9796279548763781	-655.8427169581123	-0.005552748151461893	0.0431343086238782	1.3025671694061935	0.9441846369273789	0.28823499726894575	1.3795682734735912	3.6884259036643012	9.003821985050553	0.5717380913266954	0.853685368536854
ID693334	693334	6	0.9947061538696289	52.15821997205936	63.10643489589294	0.0	73.0	73	1.518473503828438	1		20831.628458498013	20993.0	13691.0	26993.0	1.5811206E7	2555.656326698032	-0.9811297742477816	-847.6179104583854	-0.005462380011919055	0.011133501531594594	1.586739239013579	1.4784772714156005	0.7199676696549706	1.0732253174878508	7.243764274722141	10.17731721171649	0.8788354179169956	0.975672215108835
ID690519	690519	6	0.9674045443534851	51.98433917399078	60.89249427367891	0.0	50.0	50	1.197619623221469	1		21435.67505241088	20759.0	15933.0	30448.0	1.0224817E7	3489.67582306288	-0.9805193722489961	-618.3513407414375	0.01440823957972146	-0.011504223471663149	1.2802119286963787	1.1324203168077884	0.36184876611319594	1.1305095022537253	4.505963603961013	8.905187753584142	0.7140216539383273	0.9489489489489492
ID690282	690282	6	0.9711998701095581	51.629136521506624	61.34941123521663	0.0	48.0	48	1.175947227675643	1		21611.84716157206	20958.0	16155.0	30123.0	9898226.0	3340.934371623486	-0.9802955690750187	-643.6460102992379	0.016655989292419765	-0.019062094858210445	1.2902086119892782	1.1071935012458933	0.3927513704254486	1.165296409830299	4.344357314367479	9.687235636445806	0.5817490385859169	0.8934506353861192
ID688104	688104	6	0.9652737379074097	51.55966789162037	60.994952005641586	0.0	30.0	30	1.5338395484309257	1		20866.59050064184	20804.0	14616.0	28381.0	1.6255074E7	2496.111362426996	-0.9810042127138803	-863.4378971278909	0.004490563724433273	-0.0022640631257419643	1.5857297152894865	1.5049927720839429	-0.6222369542692779	1.0536460670796102	7.391111185822135	10.812806343709386	0.7944064282087588	0.9510703363914378
ID694249	694249	6	0.9423962831497192	51.223831664023876	61.289917527469214	0.0	81.0	81	1.247128752695837	1		21763.019455252925	21157.0	15971.0	30648.0	1.1186192E7	3190.632197587731	-0.9801342613522726	-673.0591852091503	0.013074814186053087	0.04527074411321559	1.340265363734248	1.1119488691606674	-0.48328871122813954	1.20533002991938	4.886213697122286	16.00720012562507	0.23963572953291606	0.746550472040668
ID687214	687214	6	0.9326298236846924	51.01807813356482	62.0667675181902	0.0	22.0	22	1.461611943165237	1		20901.710638297878	20818.0	14594.0	27545.0	1.4735706E7	2360.566921075983	-0.980846960696784	-906.8992872769011	0.03179100164366056	-0.027601776985903045	1.5760953052641355	1.353589060403631	-0.6874083628290794	1.1643824195758163	6.711414144296368	15.542785711186653	0.3491131310291494	0.8678549477566071
ID686319	686319	6	0.976371705532074	51.23897540027887	61.33924722189121	0.0	14.0	14	1.5094795046495384	1		20890.49204244033	20839.0	13950.0	28353.0	1.5751431E7	2577.915010507021	-0.9809899050326536	-836.3543525403024	0.005538139227511548	-0.009422756539293892	1.6410393444904694	1.4299203734583275	-0.28603895139090774	1.147643865316459	7.15820800376085	10.109819116198354	0.8800906505854017	0.9672447013487476
ID686445	686445	6	0.9789222478866577	51.26403636283091	61.51945082797108	0.0	15.0	15	1.4791045777937284	1		20907.069541029225	20829.0	13839.0	28483.0	1.5032183E7	2633.1116019358583	-0.980996666619849	-819.7692754005441	-0.040503760479456585	-0.019498505484458452	1.5258047428887458	1.3157567959791847	-0.5047995348922694	1.159640404329619	6.873020433889906	13.135905324850427	0.5005384907501543	0.9269230769230768
ID687981	687981	6	0.9626728296279907	51.77074986942337	61.15298564657867	0.0	29.0	29	1.5288996336732972	1		20861.34928848643	20780.0	15017.0	28550.0	1.6125823E7	2465.9483067198826	-0.9810623147036653	-876.5125129387679	0.008316747780417362	0.008243390810731558	1.6011367532968146	1.455129706874124	-0.707856225508369	1.1003395406835172	7.3435799241769715	11.208453385461972	0.7345583670246381	0.9466911764705879
ID693101	693101	6	0.9641028642654419	51.494241167452955	63.89284037914367	0.0	71.0	71	1.448614957879476	1		20638.87913669065	20855.0	14016.0	26857.0	1.4344021E7	2299.1591721574387	-0.9812423205330757	-939.170029838786	0.005534476509510777	-0.006027911654497241	1.5457657672660896	1.3749615152197885	2.4304794804010896	1.1242247511334875	6.592585990183479	9.50978873989342	0.9160600187432183	0.9767605633802813
ID684643	684643	6	0.949361264705658	53.412519518812914	61.40931980637947	0.0	0.0	0	1.4785930423892575	1		21248.62258953167	21026.0	15648.0	28936.0	1.54265E7	2605.673307013393	-0.9806687746679871	-827.3776374689107	0.0758643765848546	-0.009968339594248735	1.5323765242490388	1.3696088512445583	-0.054102714462944575	1.118842451154265	6.868267307725395	16.520581196030626	0.3162324332039754	0.8445353594389252
ID690400	690400	6	0.9703985452651978	51.9832246066366	61.09664487606227	0.0	49.0	49	1.2537833797484945	1		21408.888888888898	20920.0	16146.0	29211.0	1.117544E7	3148.9060756451954	-0.980589723643468	-686.9419457259074	-0.0023904408487799692	0.027975965665247057	1.4723542727541752	1.0866727897689703	0.7789044748309127	1.354919610223425	4.938498084931951	12.113377869003221	0.42293558147112165	0.8835034013605447
ID694368	694368	6	0.9503942131996155	51.31553701849763	60.88881412845166	0.0	82.0	82	1.3173356461303007	1		21599.270506108194	21053.0	16127.0	31047.0	1.2376382E7	3128.4862073254853	-0.9802558797079264	-685.5458437397724	0.014407204211508942	0.039409836615711985	1.4129486641706965	1.2382057686260501	2.7443851399810333	1.1411258935891941	5.451835710699669	13.746492806516713	0.36255074824104516	0.8088857545839224
ID688225	688225	6	0.9451836347579956	52.584123289381225	60.8005128828457	0.0	31.0	31	1.1798006969690666	1		21466.19130434782	20818.0	16142.0	29519.0	9874448.0	3246.1505002197173	-0.9803578710593374	-660.1040882202213	0.006288212721499903	-0.006504274827405812	1.3601516645068652	1.0511767817233526	0.0218385196716832	1.2939323700405212	4.372876071354571	8.459459881385255	0.7678771834169205	0.9359104781281784
ID693221	693221	6	0.973203182220459	51.86582157095547	63.31012732070914	0.0	72.0	72	1.503956693998911	1		20787.72192513368	20981.0	13598.0	26814.0	1.5549216E7	2351.0208504045027	-0.9811155657669827	-918.7484120558282	-5.009569709125202E-4	3.6336034243948163E-4	1.592856871534364	1.4354261779681243	-0.09000347569261206	1.1096752281535551	7.105923615951191	10.072778924207729	0.8800995407352503	0.9645161290322586
ID694014	694014	6	0.9570780396461487	51.201564737041316	61.27160004522622	0.0	79.0	79	1.45226583845082	1		21125.420749279543	20892.0	15255.0	28409.0	1.4661042E7	2675.6428913211953	-0.9808868892631728	-810.391295532531	0.06897799126832782	0.02220032561424747	1.5385530135467624	1.3871278802536515	0.03947523643974027	1.1091645085133903	6.625857873335082	15.188690418040458	0.3609203081179919	0.8484479610468658
ID690044	690044	6	0.9302754998207092	51.59329323727753	61.95885797856189	0.0	46.0	46	1.0807453730638648	1		22074.0987012987	21342.0	16254.0	30061.0	8498528.0	3469.1869553049005	-0.9799125929989412	-620.7957439630248	0.01579132201920342	0.006206613024850743	1.2075609094295963	0.9465205942620818	0.023429641820934766	1.275789366602239	3.6694133990062388	9.80744818720811	0.4793960613794275	0.8762769580022701
ID692979	692979	6	0.963930606842041	51.89383396597521	63.10000277598265	0.0	70.0	70	1.513483436098517	1		20834.57763157897	21036.0	13522.0	27057.0	1.5834279E7	2328.6759025358233	-0.9809724220267898	-922.5266803544172	0.007461479323344375	-0.007233299392747264	1.6122698818842383	1.4625127988066726	-0.30631452729192116	1.1023971094131682	7.196233013076991	10.433442892332105	0.8307298095534595	0.9631043256997457
ID686198	686198	6	0.9866284132003784	51.126147778495564	61.31283620253033	0.0	13.0	13	1.5284047640588856	1		20924.086787564785	20803.0	14285.0	28291.0	1.6153395E7	2507.355770793156	-0.9809482537484243	-859.3535145728664	0.013531665654286942	-0.0020218806491022322	1.6263988582291529	1.4154946260940586	2.9202408156882687	1.1489968441046414	7.338826798012455	12.796447905324735	0.5631935030423542	0.9318044659022335
ID690166	690166	6	0.9541060328483582	51.697654892386836	61.74343343391926	0.0	47.0	47	1.1226315296454348	1		21824.437500000007	21042.0	16066.0	30695.0	9078966.0	3598.272202637971	-0.9801942233193752	-600.3427935217504	0.020214589059798345	-0.022932655668170158	1.2076342882235307	0.976663105280048	0.03257303159074491	1.2364901281668197	3.9593540950416988	9.074048158001785	0.6042714114096953	0.927616926503341
ID694133	694133	6	0.9431436061859131	51.54544767233967	61.28866800168617	0.0	80.0	80	1.1070245296468513	1		21746.833740831302	21104.0	15907.0	30056.0	8894455.0	3398.7820658455976	-0.9802532979983275	-635.2526007888234	0.019109265956305875	0.039671166668534805	1.1577357622159987	1.024837155992297	0.11830863848417317	1.129677778997994	3.8500321932578374	10.079079413116267	0.4762472610193573	0.8653846153846168
ID686602	686602	8	0.9908678531646729	59.44190289566854	11.230439095027085	0.0	17.0	17	1.4683249109216376	1		21823.753155680228	21905.0	15586.0	29719.0	1.5560336E7	2557.296344477247	-0.9810181099624335	-882.0961978436659	0.005170095324665036	-4.4790125851982724E-4	1.569956051409504	1.389537167256977	-0.05013108889745426	1.1298409919532297	6.773204784435075	9.773259857338878	0.8910974032403437	0.9753593429158111
ID699914	699914	8	0.8996928930282593	56.82777823799872	7.7219778962969015	0.0	131.0	131	1.4605764404187713	1		21685.65867418898	21816.0	15408.0	28121.0	1.5375132E7	2129.1302730200255	-0.9811621980195305	-1060.9891888230904	-0.0022805485743206426	0.005139336402364707	1.5280125136895595	1.422388657759303	-0.7918865910837262	1.0742580836496871	6.701907891967328	9.76023567877955	0.8840721497825955	0.9631147540983603
ID706059	706059	8	0.9476997256278992	57.78377808691642	6.545314177151169	0.0	184.0	184	1.4698697034697896	1		21704.762237762214	21883.0	15799.0	28870.0	1.5518905E7	2275.1699218040444	-0.9811322924727932	-992.1552284679877	-8.825708647371431E-4	-0.002136670199205842	1.5391289528327	1.421716514161944	-0.3614034450067523	1.0825849861777592	6.787464162928621	10.118958586640264	0.8330014868699119	0.951365756162558
ID708107	708107	8	0.9868291020393372	57.5086629101264	6.620034301178687	0.0	201.0	201	1.4454782924352367	1		21632.24782608695	21912.0	15182.0	27890.0	1.4926251E7	2510.4832535509104	-0.9810976294768808	-894.4792516239123	0.018391067754974556	0.010613041898287592	1.552227185663755	1.3724109399954414	0.40951527573157037	1.131022159928943	6.564067233196375	9.69031608527232	0.8784296736167344	0.9732205778717408
ID696329	696329	8	0.9920043349266052	61.062437084410874	10.994795867410572	0.0	99.0	99	1.4099782628309294	1		22007.229007633596	22126.0	13758.0	28866.0	1.4414735E7	2679.14459728537	-0.9809864631341078	-847.6163161715798	-0.010369024786898341	3.6913817383263516E-4	1.510759848124287	1.3224748143811338	-0.6285067539051105	1.14237324726011	6.245607780173819	10.020469605386156	0.7816429610616402	0.9494219653179192
ID709135	709135	8	1.0	59.215419690436974	3.854950617264076	0.0	210.0	210	1.4444312236325416	1		21882.55266955266	22006.0	13529.0	28566.0	1.5164609E7	2793.803061289584	-0.9809736797485498	-807.6714691794381	-0.006965848530944041	5.800128790325531E-4	1.5235754099945373	1.3863163018497562	1.1765480017758683	1.0990099502989592	6.5545609808673495	9.462108340321011	0.9199784187176338	0.9842969307637399
ID685059	685059	8	0.985411524772644	58.926214964940186	9.796851552226984	0.0	4.0	4	1.46574663867628	1		22067.773691654846	22128.0	15143.0	29190.0	1.5601916E7	2643.267857887659	-0.9811541208986302	-869.2969857937067	9.345156734251345E-4	-0.0053120450970819905	1.4918438230424265	1.4678929282807471	-0.34254401708409593	1.0163165134869419	6.749439153612494	9.791618192574123	0.8846441489393357	0.9692832764505119
ID694785	694785	8	0.9684483408927917	61.0685645913387	10.851559574399445	0.0	86.0	86	1.4142639209296402	1		21941.080424886204	22084.0	14321.0	28621.0	1.4459172E7	2596.9379849694765	-0.9810423018754973	-874.4370633161536	0.012106952287060331	0.01653225526490779	1.5765159455813602	1.3140442074165735	-0.4872069732083953	1.1997434612042537	6.283632789489945	9.482784705856787	0.8781099133913696	0.9692082111436947
ID711681	711681	8	0.9389962553977966	59.86382355848353	5.7927131820135145	0.0	232.0	232	1.4339184840274966	1		21866.876106194675	22010.0	15664.0	28072.0	1.4825742E7	2276.879985664165	-0.9811770110235167	-1001.2335104743895	-0.009833254640055997	-0.0013711822211562217	1.4697786484659379	1.445172545244902	-1.034801808106206	1.017026412037786	6.459498457577023	9.621361806911958	0.8768707230273924	0.9638297872340423
ID688647	688647	8	0.9473212957382202	60.512659281959586	10.20036339907721	0.0	35.0	35	1.4507023004000275	1		21813.686330935263	21907.0	15297.0	28100.0	1.5160512E7	2335.792872939291	-0.9811025924515485	-969.698948282353	0.0060237042834809075	-0.008761591137602073	1.5176210856145285	1.4115598875562225	1.3343078660322596	1.07513758289202	6.6115984948415365	9.827723371945073	0.8602218883672613	0.9673157162726012
ID697348	697348	8	0.9848067760467529	60.87031217359384	10.850794725448678	0.0	108.0	108	1.4158676983350567	1		21887.43484848484	22068.0	13972.0	28284.0	1.4445707E7	2674.596377927555	-0.9810601865427598	-847.7866317739737	-0.005674309855260039	0.007960681630529112	1.504077525222396	1.366191615572343	-0.6185540539901775	1.1009272111454789	6.297892167983489	9.484493807105663	0.8797854389638331	0.9749816041206769
ID710661	710661	8	0.9269506931304932	59.8627221769332	5.6051658144737	0.0	223.0	223	1.4595402030124014	1		21835.937588652494	21920.0	15282.0	28909.0	1.5394336E7	2357.8939235304915	-0.9810387647482812	-958.2903584322089	-0.004370761572286044	-0.003984312636018056	1.5117497798584996	1.439717297455184	-0.10393058935225266	1.050032379641919	6.692401639638302	9.633817642524523	0.9061394079892089	0.9743944636678203
ID700955	700955	8	1.0	57.604051280322736	6.779019783498453	0.0	140.0	140	1.4475701579181803	1		21782.31024531024	22023.0	13168.0	28027.0	1.5095141E7	2733.819714017965	-0.9810838579379259	-826.4900458799643	0.005039717901590757	-0.007046375913409425	1.4964624041008843	1.4134028939291339	0.7411779751598256	1.058765629056307	6.583079737854441	9.73064986405865	0.8736858220259591	0.9651567944250871
ID715800	715800	8	0.9947063326835632	58.72974001882035	4.213513874934052	0.0	268.0	268	1.4078305414580075	1		22145.831546707515	22280.0	14588.0	29188.0	1.4461228E7	2601.731171382696	-0.9810816045861581	-882.8367468789304	0.006560024530336864	0.007155582681366456	1.4756669411751726	1.3705987553415608	-0.06663582328298147	1.0766586029821894	6.226595275515747	9.47468599048337	0.8716273533404479	0.9632352941176472
ID701980	701980	8	0.9145563244819641	56.889000657542546	7.391768086417283	0.0	149.0	149	1.4688400222902005	1		21776.766759776485	21814.0	15669.0	28160.0	1.5592165E7	2174.5500542709765	-0.9810285965877866	-1035.7052900683968	-5.916846991599498E-4	0.0031903927793701906	1.539014296594075	1.41776551106737	-0.701403293838237	1.0855210432051083	6.777957910599582	9.924115706479876	0.8648187430517281	0.9648173207036538
ID716818	716818	8	1.0	57.70490873433697	3.299280170285145	0.0	277.0	277	1.4610942835268421	1		22089.03116147307	22158.0	13772.0	30127.0	1.5594856E7	2790.5865336635698	-0.9809158212353672	-813.7095867931592	-0.014046485149822591	0.013979254320811886	1.519309606030329	1.448944892396558	1.211065324097338	1.0485627258862742	6.706661018131855	9.760596703720628	0.8846337060149924	0.9751209398756047
ID690704	690704	8	0.9438037276268005	60.34290617598338	10.267862488142224	0.0	52.0	52	1.4543479410804832	1		21940.36285714285	22174.0	15263.0	27351.0	1.5358254E7	2408.6919035979267	-0.981142933318914	-947.8741772683253	-0.002118725028045408	0.0026812563654906333	1.492341054239	1.4389176573645264	1.1259723952942593	1.0371274871783298	6.644870377993147	9.913734325673115	0.8496143227212363	0.9595058339052851
ID713744	713744	8	0.9491472840309143	59.67754354238287	5.589176409311772	0.0	250.0	250	1.444954852877087	1		21848.110144927537	22021.0	16062.0	27121.0	1.5075196E7	2253.505625616782	-0.9810913761733079	-1006.085203750822	2.9930897349549133E-4	-3.4857445590188416E-4	1.4740732513215873	1.4498185707482376	0.024233588474509637	1.016729459163178	6.55931410703186	9.412652643151377	0.9303454292273954	0.9808102345415779
ID714769	714769	8	0.9626213312149048	59.517214149265826	5.163665824289483	0.0	259.0	259	1.4323349181285718	1		21972.736686390523	22141.0	15028.0	27300.0	1.485357E7	2391.606601841246	-0.9811720343652033	-957.560378586707	-0.00966382370050091	0.012491984020028346	1.5052570075548724	1.4177171035441738	0.29872975630841825	1.0617470888880836	6.445239079083482	9.441848748413049	0.9085206805547776	0.9783549783549783
ID693271	693271	8	0.9682856202125549	61.067700645726106	10.602414003104716	0.0	73.0	73	1.4270436738957712	1		21966.769687964337	22117.0	14602.0	29200.0	1.4783636E7	2584.158530636377	-0.9810033215522851	-877.9501264891662	0.011102274888750225	0.003580206549990149	1.5692828526880904	1.3223551511093505	-0.6252925418003427	1.1867332700837496	6.397707817438322	9.640605529314868	0.8650189868888459	0.9690424766018715
ID690219	690219	8	0.9423025846481323	60.376723561562216	10.627696790614674	0.0	48.0	48	1.4185366313320331	1		21933.483433734953	22110.0	15444.0	27117.0	1.4563833E7	2302.1401944360955	-0.9812312267128461	-996.1880126631644	-0.0019420844287434496	0.0151047031269822	1.4349420679176115	1.4153264023055143	1.3825766044077485	1.0138594642056729	6.321657798806069	10.370984710470337	0.7385856391964609	0.9500000000000004
ID694312	694312	8	0.9920375943183899	60.960930891137295	10.8642243038404	0.0	82.0	82	1.4196027995632166	1		21956.851351351343	22095.0	14299.0	28817.0	1.4623263E7	2640.3479630231072	-0.9810207186683116	-859.6809607243863	0.011853209887688475	0.010620305463465847	1.5427340721446166	1.3241489827323316	-0.534559572351844	1.1650759032878935	6.3311640511351035	9.664602711695943	0.8517760393476329	0.9687272727272729
ID698921	698921	8	0.9646592736244202	57.86048516454936	8.895097810357006	0.0	122.0	122	1.4328629678859128	1		21769.21764705883	21998.0	14137.0	28151.0	1.4803068E7	2371.7091367698845	-0.9811136316604376	-953.635137967029	0.0030168950111092393	9.909866874281339E-4	1.5135408722097956	1.3787255508451417	-1.1438754501925816	1.0977825654148599	6.449992205247996	9.719196068693067	0.8580416454499912	0.9630943931866573
ID707622	707622	8	0.8962852954864502	58.06798843005438	6.056555012390573	0.0	197.0	197	1.45798446598863	1		21678.347025495743	21831.0	16140.0	27885.0	1.5304913E7	2148.253425485855	-0.9810654274436716	-1045.714458783671	-0.017041877044636004	0.008249425734089677	1.5498402769243498	1.410945840731612	-0.4545970608043465	1.0984406574533843	6.678142261144759	9.764083847029307	0.8802428985680659	0.969634230503796
ID684580	684580	8	0.9917580485343933	58.995982539942005	9.785416706363002	0.0	0.0	0	1.4750073273251254	1		22028.130737134896	22182.0	15260.0	29888.0	1.5838226E7	2713.5175312414576	-0.9811136164247732	-843.4231293523418	0.008920794155409847	0.01114023013417875	1.5206954055817747	1.47329156539742	-0.24764191715314865	1.032175464312502	6.834995424573778	9.884569395810248	0.879088467391967	0.9676985195154777
ID703012	703012	8	0.8989435434341431	57.21460679722327	7.5996606629753	0.0	158.0	158	1.4647140590210517	1		21688.256699576843	21865.0	16262.0	28639.0	1.5376974E7	2192.966011031106	-0.9811845931634098	-1031.477708645802	2.863891915372398E-4	0.004552936980446457	1.5098403769278965	1.4309149191104589	2.868823926130273	1.0551573379824024	6.739932901283462	9.76193553584484	0.8887785530496111	0.969904240766074
ID712228	712228	8	0.9538118243217468	59.84816813633182	5.530857276514799	0.0	237.0	237	1.4444312236325405	1		21886.4	21984.0	15587.0	27713.0	1.5101616E7	2339.1195301838834	-0.9810952857554863	-971.1649154563025	-0.00209601045456838	0.008059988374834084	1.466504799926642	1.4443906286039538	0.31455357651317506	1.015310381336427	6.554560980867339	9.639358891157915	0.8864559757525935	0.9738700564971746
ID688165	688165	8	0.9646614193916321	60.392526054801536	10.179142149574778	0.0	31.0	31	1.45902180832263	1		21773.696883852692	21897.0	15064.0	27691.0	1.537223E7	2293.69931099673	-0.9811723585905415	-989.4072102697412	-0.002645225783697592	-0.007837069824631565	1.5205541432043141	1.4360885295701094	1.502105659117762	1.0588164391644361	6.6876485134737855	9.605675288311325	0.9108093922469438	0.975051975051975
ID704037	704037	8	0.9673436880111694	56.2898880896626	5.457532147020504	0.0	167.0	167	1.3647206441740576	1		21768.43485342019	22062.0	15152.0	27063.0	1.3365819E7	2386.0348717671695	-0.9811463832313237	-949.5537336283127	0.007083041862364506	-0.004310481647083264	1.5073885123668178	1.262611593674679	2.9072385814454482	1.1938655718974869	5.8510983085190045	9.642932327200441	0.7907314658740232	0.9513137557959817
ID716344	716344	8	0.9844298958778381	58.423677576155285	4.395474140930087	0.0	273.0	273	1.3959590102851056	1		22036.90683229814	22292.0	14347.0	26975.0	1.4191768E7	2424.0470993100175	-0.9810625558435776	-941.9219389012479	-0.0034116809081643604	0.005054158953282789	1.4844139701891907	1.326314057438538	-0.03904429800005752	1.1192024708355919	6.1220264998963945	9.531965078168884	0.8467207133077866	0.9597615499254843
ID686137	686137	8	0.9749587178230286	59.59204667992668	10.017726637007708	0.0	13.0	13	1.4569463850695608	1		21808.934472934492	22035.0	14022.0	27505.0	1.5309872E7	2355.4653522514996	-0.9811297504199954	-962.8009797519046	-0.006724592465711908	-0.0045696364172609395	1.5217051549789138	1.413853586104975	0.6128495866629051	1.0762819926574285	6.668636008815723	10.034673665472436	0.8322242571672166	0.9689226519337015
ID710201	710201	8	0.9491193890571594	59.681123218358536	5.650905357922886	0.0	219.0	219	1.4349732237685147	1		21731.321114369493	21852.0	15389.0	27743.0	1.4820761E7	2292.336154780506	-0.9811619235330146	-987.5110210983077	-0.011287986590124869	-0.0011872875305009853	1.4808130713656673	1.4173483966570029	0.14244982297600225	1.0447770462494288	6.46900470990606	9.58876550728046	0.8841418238884026	0.9742304939155335
ID692799	692799	8	0.9855847358703613	61.05932026690309	10.914377294132255	0.0	69.0	69	1.40567953861048	1		21956.983154670754	22064.0	13916.0	29240.0	1.433791E7	2618.236097449148	-0.9809625320746117	-864.2454332113502	-0.004107730528652212	0.0037567352468833395	1.5296376907509752	1.3105295431842212	-0.6883201291024809	1.1671905442393784	6.207582770857692	10.219884299793323	0.7468621057980255	0.9525893508388038
ID707135	707135	8	0.9317100048065186	57.981342878268535	6.145648536973476	0.0	193.0	193	1.4548680011511301	1		21684.69770773639	21785.0	15864.0	28036.0	1.5135919E7	2249.500512457622	-0.9811580344981662	-1003.9452558105884	-3.031281082703082E-4	-0.006155390685073311	1.5248604071076968	1.4189777994255628	-0.5544176374585802	1.0746189318289532	6.649623504157662	9.804078450598556	0.8693474111358295	0.9588759424263199
ID695868	695868	8	0.9799620509147644	60.9855307937803	10.92780685137794	0.0	95.0	95	1.400827705976782	1		22023.201238390095	22170.0	13862.0	29198.0	1.4226988E7	2617.5443500648876	-0.9809251468659125	-865.3485283134835	0.0027278868748471735	0.001989753068328159	1.5288167090128684	1.3037368357519759	2.4245241194610903	1.1726421062047157	6.164804635377049	9.63246002247066	0.8349390083437059	0.961452928094885
ID687165	687165	8	0.9901006817817688	59.96952224452206	11.584196549878017	0.0	22.0	22	1.4428591957149755	1		21757.90988372094	21904.0	14498.0	28726.0	1.4969442E7	2577.5996248308943	-0.9810427793253035	-873.6651041549915	0.0030514106874473612	0.004884362546359746	1.5142457347802365	1.4129679379626598	-0.032768645451056067	1.0716773495678944	6.540301602373792	9.677123570206456	0.8776372877196075	0.9710656316160903
ID718898	718898	8	0.9744895696640015	58.14365540953573	3.478764701666165	0.0	295.0	295	1.4559075639855619	1		22015.81339031336	22105.0	14628.0	29200.0	1.5455101E7	2579.8549944748047	-0.9809327313655449	-878.0518769760581	-0.021383488455393153	-0.004642178141337967	1.5520567374866387	1.386249846513325	-1.020908211876394	1.1196082303564172	6.659129756486693	9.84012490442554	0.8642235949079128	0.9622252747252747
ID697905	697905	8	0.963360607624054	59.55300247328439	10.094096192016382	0.0	113.0	113	1.428103491103789	1		21702.69571639584	21924.0	14709.0	26713.0	1.4692725E7	2359.236864291235	-0.9811217547886615	-956.1662585158456	-0.004609662353837353	0.002077558136592694	1.4992036155874717	1.3770836232945611	1.3703546289858777	1.0886801572737814	6.407214069767357	9.744781714194204	0.8478809307140869	0.9580668088130776
ID713271	713271	8	0.9648268222808838	60.094251846839754	5.402098088227584	0.0	246.0	246	1.4344459508410055	1		21841.156111929333	21979.0	14870.0	27287.0	1.4830145E7	2477.474827584702	-0.9811588288457943	-918.1799174401203	2.8071123226042894E-4	0.007079998710932051	1.4530234732453393	1.4412134906062513	0.5566706846644323	1.0081944713368733	6.464251583741532	10.02009785409363	0.8090664435790913	0.9735146743020759
ID699466	699466	8	0.9417702555656433	57.80067380707171	7.7088819565419024	0.0	127.0	127	1.451744846205014	1		21705.10171919772	21805.0	15569.0	26926.0	1.5150161E7	2288.054042720007	-0.9811432578541632	-987.1685356665218	-0.011891538616359354	5.499347776726905E-5	1.4990879024564137	1.4373041717811468	-0.6127136776549726	1.0429858424460723	6.621104747170567	9.581186447256417	0.9063621054173545	0.9741258741258737
ID689739	689739	8	0.9646843075752258	60.62828193318257	10.592849688260525	0.0	44.0	44	1.4381328016644603	1		21977.86257309938	22154.0	14818.0	27455.0	1.5032858E7	2394.0888702012458	-0.9810502277785161	-950.5225628248733	0.00893617796629289	0.00954577204921037	1.4652322070428117	1.4307254666238094	0.7919729908232338	1.024118351999724	6.497523466893157	9.636207553292165	0.8793169187815599	0.9771265189421017
ID696907	696907	8	0.9793373346328735	61.114458683229856	11.01909353383288	0.0	104.0	104	1.4222647235201828	1		21963.557548579967	22122.0	14182.0	27891.0	1.469362E7	2684.3791778380983	-0.9809907087019653	-844.4769281834014	0.008969715817355044	-5.219884958125426E-4	1.535354940911551	1.3362179008526658	-0.43773236370276675	1.1490303639337658	6.35492968195768	9.701768801637984	0.8484353821624937	0.9563662374821174
ID700491	700491	8	0.8925860524177551	56.95976986232493	8.01276315049691	0.0	136.0	136	1.453827694975093	1		21656.757142857165	21819.0	16106.0	27022.0	1.515973E7	2061.6970247611184	-0.9812085717417457	-1096.9835652326321	0.005337425878241103	0.0014610736269005465	1.4831960766878747	1.463269726744738	0.6378359407656367	1.013617687552018	6.640117251828618	9.560080151758608	0.9129826941487285	0.9714881780250346
ID705099	705099	8	0.922404408454895	57.7072957510922	6.287004709986154	0.0	176.0	176	1.4533072626351777	1		21821.50789096128	21994.0	15987.0	28297.0	1.5209591E7	2234.8357271415566	-0.9811943882730276	-1018.912143334835	-0.004319343825470099	-0.001160395994232593	1.5143048039342375	1.4169983009279739	-0.8080730748387058	1.0686708678073493	6.635364125664117	9.519832670066778	0.9200596710777136	0.9803370786516857
ID715339	715339	8	0.9534350633621216	59.22248178168209	4.961123242380937	0.0	264.0	264	1.441810224877872	1		22023.414598540123	22207.0	15656.0	27415.0	1.5086039E7	2266.065216338412	-0.981101116894994	-1009.0667063833156	9.240720797514877E-5	0.0020021430613393564	1.5120043481432925	1.3947927207648805	-0.260916528614892	1.0840351585102446	6.530795350044768	9.658148431752469	0.879808569346891	0.9642105263157895
ID708681	708681	8	0.9086414575576782	58.263651065607824	5.524988789466589	0.0	206.0	206	1.43813280166446	1		21799.786549707605	21961.0	16694.0	28808.0	1.4911054E7	2199.2589983402945	-0.9810715543673441	-1027.523092867031	-0.00251989864871711	0.007562731770939105	1.5182458134209404	1.3908859268330271	2.653503753130882	1.0915674564900553	6.497523466893153	9.697682939271392	0.8682039527705947	0.9640338504936529
ID687695	687695	8	0.9896082282066345	60.16829718069665	10.816459506170405	0.0	27.0	27	1.439184452848263	1		21816.43274853801	22088.0	14299.0	26886.0	1.492244E7	2547.1977770162175	-0.9810352221388577	-886.1105521483788	-0.005212886027088247	0.005902419358327058	1.516709945883476	1.3805405694670945	0.6056095003717956	1.0986348242333397	6.507029719222175	10.084940153912736	0.8039814037784911	0.9546722454672246
ID717888	717888	8	0.9662542343139648	59.12324110145574	3.5496250594536845	0.0	286.0	286	1.4196027995632161	1		21945.585218702854	22164.0	14251.0	27702.0	1.4549923E7	2398.8474274669006	-0.9811809555492956	-953.9510219679521	0.015226565783451766	0.01909450508900976	1.452580898595825	1.42688903024125	-0.9277927075273144	1.0180055125591871	6.3311640511351	10.323272339694672	0.7465495906064654	0.9568965517241377
ID692289	692289	8	0.9847091436386108	60.94360904616268	11.046029687756935	0.0	65.0	65	1.400827705976782	1		22042.627118644086	22137.0	13793.0	29300.0	1.4305665E7	2616.3794185820016	-0.9810000672044805	-869.9806593146798	0.006528672785798664	0.02614821622999975	1.547395022734565	1.3177236800065226	-0.6473181499494753	1.1742940088371983	6.164804635377048	9.413978645128905	0.8741435645204341	0.9686333084391334
ID705601	705601	8	0.9059364795684814	57.59480122345861	6.69759301599536	0.0	180.0	180	1.3282016332191353	1		21900.692832764522	22004.0	15934.0	28205.0	1.2833806E7	2285.9211069493217	-0.9807767254187515	-977.6184605055113	4.652623975382313E-4	-0.02762293896604753	1.2720851659053787	1.1671453058632233	-0.717759563482913	1.0899115641514248	5.542145107825473	17.049157313456547	0.2395973004298307	0.8035837353549276
ID691802	691802	8	0.9768045544624329	60.57680685031701	11.020084049580127	0.0	61.0	61	1.4105146822008514	1		22018.845454545415	22212.0	13770.0	28514.0	1.4532438E7	2547.4728726283806	-0.9810164297569552	-893.3329607267178	-0.009410263645269614	-0.007278531722283485	1.5098226309517333	1.3460170406710694	-0.8575342788026241	1.1216965204236917	6.250360906338331	9.628572123724359	0.8472102144468316	0.9633699633699628
ID706651	706651	8	0.9296677708625793	58.00916118201808	6.136574012447104	0.0	189.0	189	1.4672941456763693	1		21691.186797752805	21817.0	16016.0	28708.0	1.5444125E7	2274.9019397904385	-0.9812544074888025	-998.2356535628162	-0.009212767894202068	-0.015263340079658266	1.5362709843541986	1.4447722367500146	-0.23623099527886937	1.063330914919855	6.7636985321060425	9.85149118656346	0.8757701932744674	0.9726589200273408
ID711248	711248	8	0.9530513882637024	60.26170805629605	5.634483479436422	0.0	228.0	228	1.460058413645812	1		21902.50710227274	22039.0	15649.0	28458.0	1.5419365E7	2465.073997880737	-0.9811559524146073	-925.2470636490075	0.003026556593944966	-3.828461208743021E-4	1.4907861944432046	1.4575809722947097	1.3038749822388525	1.0227810480375708	6.697154765802812	9.842194469252911	0.8687930048136543	0.9730662983425412
ID714321	714321	8	0.9248613119125366	59.94124467082576	5.810428843566121	0.0	255.0	255	1.445478292435236	1		21958.884726224784	22153.0	16389.0	27840.0	1.5239466E7	2266.1300933460097	-0.9811561925731425	-1009.0784428500882	0.008605614954128869	-0.010239790982153158	1.4947857574286267	1.4366297701984894	1.387123458146772	1.0404808451255345	6.5640672331963685	9.857944569853148	0.8488093230396656	0.9684431977559604
ID693846	693846	8	0.971567690372467	61.04945603588569	10.812149198444214	0.0	78.0	78	1.411586909404114	1		21991.812213740483	22108.0	14431.0	29182.0	1.4404637E7	2604.6168553461653	-0.9810197169283791	-872.8150341180561	-6.234948549894309E-4	1.1873523610868666E-4	1.5133540080688606	1.3386309165338375	-0.7573230878060357	1.1305237234378536	6.259867158667365	9.378845139044214	0.8942856277836344	0.9755555555555556
ID701527	701527	8	0.9007492661476135	57.18919662432063	7.529075781068827	0.0	145.0	145	1.4636807509142957	1		21647.992957746457	21765.0	16135.0	27801.0	1.5370075E7	2123.6905993073588	-0.9811205756845822	-1059.4733217033818	-0.0037249229888155744	0.009082549644489474	1.5178089233930663	1.4359303801915877	2.670198433357595	1.0570212486141244	6.73042664895443	9.562906742690794	0.9248528056524421	0.9853862212943634
ID702551	702551	8	0.9259999990463257	56.92988383429346	7.4056130616879665	0.0	154.0	154	1.4610942835268406	1		21691.639716312053	21802.0	16123.0	28244.0	1.5292606E7	2232.271772185825	-0.9812052482998267	-1014.6086968050516	-9.587081187632993E-4	-0.0027275634623630985	1.5202546055790902	1.4183252623142035	-0.20726336232339285	1.071865985873067	6.70666101813184	9.76934256885766	0.8830505034883414	0.9764705882352942
ID711787	711787	8	0.9411841034889221	59.909762400406635	5.757047885281766	0.0	233.0	233	1.4465246033159531	1		21902.71717171715	21991.0	15557.0	28104.0	1.5178583E7	2270.6509406905857	-0.9811543763673749	-1004.3947775100953	-0.008197022925596544	0.014313897850458841	1.4856868725083798	1.4463672415400515	-0.9758261320745378	1.0271850950706418	6.5735734855254035	9.828965739537388	0.855058332917955	0.9617524339360217
ID698472	698472	8	0.9792545437812805	58.2136413904304	8.955464060007307	0.0	118.0	118	1.4574655179508385	1		21847.255349500694	22070.0	13777.0	27926.0	1.5314926E7	2321.8794767824365	-0.9811476713909199	-979.3920712601767	-0.006977964210575852	0.008764719897235049	1.5356800611262218	1.4062313533067001	-1.1220697050123407	1.0920536350687444	6.673389134980241	9.565680956061307	0.9164832465941544	0.9783972125435543
ID685678	685678	8	0.9652657508850098	59.23408529484883	9.694248425114395	0.0	9.0	9	1.4801271182392588	1		21973.240331491725	22134.0	15581.0	29137.0	1.5908626E7	2561.9790862585987	-0.9810495081673388	-888.0122558415537	-0.003145659552580787	0.0014364067106343373	1.5234952716843462	1.4448788456807502	-0.6645311979640872	1.0544103931195394	6.882526686218939	10.43554839552829	0.7941951215887375	0.9570389953734302
ID718446	718446	8	0.9690273404121399	59.17616272747506	3.7362716768290873	0.0	291.0	291	1.4002875757442577	1		21854.01386748845	22078.0	14499.0	27332.0	1.4183255E7	2234.1795387182174	-0.9811675476010492	-1019.246988316426	0.004167805253043529	1.9917282059894552E-4	1.458670790246704	1.3686995380028482	-0.7201748112266023	1.0657348451911792	6.160051509212535	10.06128268402057	0.7646936877685167	0.9384503982621288
ID709743	709743	8	0.8989790678024292	59.70335099311866	5.743758228064843	0.0	215.0	215	1.418003246605024	1		21717.418045112794	21928.0	16251.0	27337.0	1.4442083E7	2036.0660708470664	-0.9811563571872919	-1110.758585494582	0.008555730479622613	-0.014276231014070969	1.4742887070163224	1.403496460536474	0.3863177917491077	1.0504399180691832	6.316904672641554	9.599053102154272	0.8615041992598081	0.967248908296943
ID712802	712802	8	0.9375064373016357	59.89347414791744	5.763732668539205	0.0	242.0	242	1.448092652126827	1		21783.476945244947	21909.0	16295.0	26875.0	1.5117733E7	2202.316341624763	-0.9812127215577728	-1033.181908679253	0.004906905904556665	-0.004376319861523077	1.4898088861407515	1.4227544478843752	1.2286233683844299	1.0471300148497766	6.587832864018949	9.91913559453119	0.8414044066961494	0.9692307692307688
ID695393	695393	8	0.9775480031967163	60.87280069000026	10.912743818014079	0.0	91.0	91	1.418536631332034	1		21943.89789789788	22051.0	13971.0	29703.0	1.4614636E7	2577.653929260707	-0.9810070180757355	-879.4236070253967	-0.01061846871710578	0.0018004076993319174	1.5672572056439902	1.304847080115044	-0.8592244728535676	1.2011041213394986	6.321657798806076	9.905234259152028	0.8096761466097218	0.9547738693467338
ID689254	689254	8	0.9639115333557129	60.51725450215599	10.545541684842032	0.0	40.0	40	1.4418102248778717	1		21887.457059679757	22064.0	15214.0	27245.0	1.5036683E7	2359.669457408458	-0.9811356456034839	-964.8531945329714	-0.001449531786951506	-8.565287168116712E-4	1.4668801653176011	1.4175661724037738	0.5808719128662138	1.034787789010375	6.530795350044765	9.84680530531405	0.8464186751184629	0.9744680851063833
ID703591	703591	8	0.9531260132789612	56.634234747286136	6.7005725817364175	0.0	163.0	163	1.4538276949750943	1		21781.537911301853	21872.0	15306.0	30067.0	1.5225295E7	2480.204551755026	-0.9811302057709553	-913.2517602350717	3.7162493958653155E-4	0.009354384113103074	1.5977310406063756	1.3475868960076929	-0.5529884641275061	1.1856237585418423	6.640117251828629	9.90065491364185	0.8512512552003405	0.957505140507197
ID700026	700026	8	0.9268417954444885	56.598801978398406	8.04201675091283	0.0	132.0	132	1.477569440298841	1		21767.950344827572	21952.0	15477.0	28958.0	1.5781764E7	2292.6339776645573	-0.9810771341805906	-984.5302243635508	0.003865447129508931	-0.0010920866298933143	1.5638649353132497	1.415663786468113	2.4994266201074393	1.1046866849754475	6.858761055396357	10.141940345092765	0.837940986723387	0.9607190412782958
ID715898	715898	8	0.995028018951416	58.99470062307718	4.201675043007095	0.0	269.0	269	1.4439074044952314	1		22149.20289855071	22120.0	15315.0	30737.0	1.528295E7	2726.2616380319505	-0.9809297263073509	-835.7983979411256	0.009284098415433687	0.006373548422038953	1.5374616072887528	1.3548878234972463	-0.21095111326201416	1.1347519555679861	6.549807854702829	10.307606783372039	0.7746807038049162	0.9649859943977589
ID686715	686715	8	0.9522053599357605	59.515330521181724	11.404848103470911	0.0	18.0	18	1.469354953076323	1		21763.68591549297	21942.0	15506.0	28522.0	1.5452217E7	2463.7640149251292	-0.9810411041060836	-914.1921754801782	0.001222439563327617	3.5029975179607064E-4	1.564159315811656	1.3946604522218922	-0.2453345591673184	1.1215341435399047	6.782711036764106	9.693547204756806	0.9070844463202645	0.9733969986357435
ID694905	694905	8	0.9748600721359253	61.00245747280052	10.946551340952517	0.0	87.0	87	1.40244684853919	1		21974.258513931894	22120.0	13981.0	29209.0	1.4195371E7	2630.399756168819	-0.9810506722683683	-865.0079564069586	0.01641012883398214	0.015582066779137932	1.5493260718127875	1.311614143820513	-0.5044332113013059	1.1812361730865903	6.179064013870596	9.69577917269093	0.8259754272089571	0.965107646622123
ID688767	688767	8	0.9395623803138733	60.51483441803567	10.107881827285839	0.0	36.0	36	1.4600584136458128	1		21827.553342816504	21888.0	15248.0	28088.0	1.534477E7	2341.4563636286866	-0.9811536383700816	-970.6406687862479	0.009383191545717501	0.0015416074990046117	1.5208554386482367	1.444162433046554	1.4481549432864758	1.0531055259759763	6.697154765802821	9.729424142967126	0.8890494682263691	0.9630895420369101
ID714879	714879	8	0.9394849538803101	59.34534703188168	5.15895971632732	0.0	260.0	260	1.4486149578794756	1		22019.414985590764	22230.0	15830.0	26832.0	1.5281474E7	2278.6512923434198	-0.98104034064334	-1000.0327865883083	0.011018878860709394	0.004408586658288831	1.5437464379208026	1.383585303461555	0.08814591613279664	1.115758048353466	6.5925859901834745	9.837491483357383	0.8560456573355936	0.9611919611919616
ID696445	696445	8	0.9917682409286499	61.06939364171477	11.020644951219456	0.0	100.0	100	1.4259830690120598	1		21993.33830104322	22133.0	14115.0	28056.0	1.475753E7	2721.8271025960435	-0.980927542756394	-831.1719816605491	0.007728905595114681	-0.001007091197892895	1.499306719006829	1.3767841929074536	-0.37625214060687295	1.0889918163867323	6.388201565109293	9.609455837703493	0.8693424453495059	0.960686204431737
ID697458	697458	8	0.990509033203125	60.671176422424004	10.864491722761779	0.0	109.0	109	1.4169358747965626	1		21859.07110438728	22031.0	13908.0	27953.0	1.4448846E7	2572.1527558607318	-0.9810623322855406	-880.5115370076626	-0.018660483737613517	0.004001475674823042	1.5039795352085628	1.3598048537558005	-0.7231978326527849	1.1060260088457177	6.3073984203125235	9.667753890636883	0.8480255880202093	0.9574314574314573
ID704627	704627	8	0.8902201056480408	57.185913024930535	5.652059455686041	0.0	172.0	172	1.35916620254861	1		21788.471358428797	21929.0	16789.0	26609.0	1.3312756E7	2055.410734051402	-0.9812943254379972	-1112.202970181854	0.02981481409289428	0.006104258021369468	1.490755484430829	1.265899552398271	-0.18910592642931445	1.1776254139647686	5.803567046873837	10.197529816835075	0.7013178656490542	0.9457784663051899
ID710771	710771	8	0.9301009178161621	59.85449807291672	5.843912752916333	0.0	224.0	224	1.4574655179508382	1		21811.678062678064	21904.0	14926.0	28400.0	1.5311798E7	2268.1656923709816	-0.9811281195118118	-999.8960271378902	-0.010517860323778758	1.7059633352643357E-4	1.498352262806736	1.4465994983225632	-0.7785671019010527	1.035775461379728	6.673389134980239	9.898348994164058	0.8559153003756435	0.970283344851417
ID717424	717424	8	1.0	58.36118181637824	3.2471421286788793	0.0	282.0	282	1.4693549530763224	1		22096.665260196907	22102.0	14473.0	29914.0	1.5710729E7	2677.0398236426945	-0.9810062509496854	-852.6346532628361	0.02320774379971279	0.010868184840401977	1.5511263488588576	1.4211539273801306	-0.5965464276838541	1.091455555217955	6.7827110367641	10.496502052351639	0.7736134098484416	0.964841108857336
ID685174	685174	8	0.9841029644012451	58.92457998076971	9.67104153001617	0.0	5.0	5	1.4652304398088276	1		22050.107042253512	22106.0	15215.0	29254.0	1.5655576E7	2600.5881801513683	-0.9810647712490268	-878.6101951878846	4.713003813910126E-4	0.014388775634591858	1.4985441733533946	1.453479351242507	-0.7623657175595889	1.0310047900387191	6.744686027447981	9.75954943816107	0.8898402881640242	0.9766001376462495
ID691317	691317	8	0.9538794755935669	60.343708265466724	10.331524191375921	0.0	57.0	57	1.4418102248778712	1		21962.910014513785	22207.0	14863.0	27508.0	1.5132445E7	2421.0882332475826	-0.9810864950380375	-941.1189985822541	-0.005523352674656568	-0.003190217442044184	1.4859879761878076	1.4109435583112202	1.3626289255152992	1.053187398910846	6.530795350044762	10.138346159884183	0.798438937084915	0.9648876404494379
ID701067	701067	8	1.0	57.63078447679875	6.680509476371093	0.0	141.0	141	1.4480926521268278	1		21801.496392496378	22072.0	13098.0	28050.0	1.5108437E7	2750.673376632476	-0.981081383146783	-822.0399570957678	-0.005376550880705498	-0.00518960281876631	1.5084280494873628	1.405464356696637	0.6380276295603076	1.0732595546092174	6.5878328640189565	9.598331296079595	0.8985887239609446	0.9753694581280784
ID690824	690824	8	0.9489970207214355	60.2695883388022	10.30454120524501	0.0	53.0	53	1.4564270671471389	1		21951.427350427366	22187.0	15167.0	27301.0	1.5409902E7	2392.3097231347265	-0.981021334039141	-948.6109314276725	0.0020815419055764273	0.0015263534394790823	1.4948458454358977	1.4472615455503242	0.9606654624191583	1.0328788531913073	6.663882882651206	9.538010068239977	0.9204954936301454	0.98110566829951
ID693385	693385	8	0.9687113761901855	61.07044748869936	10.69910710170791	0.0	74.0	74	1.413728924155842	1		22001.65506807867	22136.0	14500.0	29081.0	1.4543094E7	2603.6133956820518	-0.980947717124249	-870.1771798868722	0.008966568373080498	-0.004733575010174404	1.5493149011776366	1.3037615367814621	2.490018076278489	1.188342237033899	6.278879663325426	10.017038158765594	0.7863454305133889	0.9572463768115942
ID716940	716940	8	1.0	57.81317818867186	3.2039587258182847	0.0	278.0	278	1.4882821503069774	1		22082.107923497257	22100.0	14038.0	30411.0	1.6164103E7	2767.8392720572865	-0.9810642119438844	-826.6919451739883	0.004165496180194822	-0.0027928907308194645	1.5302213445826671	1.476960731698687	0.6532395484350555	1.0360609539176602	6.958576704851193	10.013260148434842	0.872126100434209	0.9669749009247026
ID709251	709251	8	1.0	59.27241476615603	3.581287436593558	0.0	211.0	211	1.4652304398088276	1		21893.701408450732	22058.0	13547.0	29330.0	1.5544528E7	2793.030136053082	-0.981055891417388	-811.8824257076456	-0.003709591028930195	-0.013827196082331388	1.5628699619429773	1.4073781409209882	1.2357982705310486	1.1104833281837354	6.744686027447982	9.702292645904887	0.9003738265652731	0.9712525667351131
ID708224	708224	8	0.9603798985481262	57.62856188561681	6.602333136677929	0.0	202.0	202	1.4600584136458128	1		21597.059490084997	21853.0	15455.0	27793.0	1.5247524E7	2360.4482851980047	-0.9810895019282069	-949.3706281121042	0.009940953598102356	0.008945752480511287	1.5419845999804858	1.3930243669379532	0.1859284703163577	1.106932970146076	6.697154765802821	10.198100432620778	0.8092107246723163	0.9507422402159249
ID706182	706182	8	0.9329073429107666	57.89898185057792	6.475996643931948	0.0	185.0	185	1.4791045777937284	1		21682.72060857537	21842.0	15674.0	28549.0	1.5676607E7	2230.223595228335	-0.9810842145165432	-1008.5031778415762	-0.0025134656221977073	0.003910074137502026	1.5619328580600107	1.4136081751005833	-0.4896682871386628	1.104926305303005	6.873020433889907	10.299306079378121	0.8142196314298427	0.9672240802675587
ID713861	713861	8	0.9432400465011597	59.67630025952363	5.52249978173169	0.0	251.0	251	1.4538276949750943	1		21864.03276353278	21961.0	16064.0	27357.0	1.5348551E7	2268.6104377941415	-0.9810435443749728	-997.5426773521289	-0.010006772732024535	-0.006067607211965556	1.4907328068700205	1.4481590898013363	0.09602566940302631	1.0293985083327581	6.640117251828629	9.732213307751724	0.8809725449689424	0.9694656488549617
ID698010	698010	8	0.9662448167800903	59.178010543596436	9.251866067467827	0.0	114.0	114	1.4376066875800297	1		21740.39617083946	21988.0	13720.0	27992.0	1.4761729E7	2374.9245404655867	-0.9810727715947721	-948.9904324502533	-0.007774492898831811	-0.011772603240266367	1.5631093556596123	1.351789654676763	2.052935290204696	1.156325875295576	6.49277034072864	10.086045312644261	0.8020437808948659	0.9715504978662874
ID719001	719001	8	0.9968400597572327	58.13501241067859	3.5083731378151803	0.0	296.0	296	1.464714059021052	1		21954.131170662928	21915.0	14470.0	30650.0	1.5565479E7	2712.600115260694	-0.9809179755356192	-832.0869662711428	0.005012688171393924	-0.004130086201410054	1.5440079784878067	1.4315294031440886	2.185030681948988	1.0785723123092545	6.739932901283464	10.271416640167443	0.8027951594973047	0.9613559322033903
ID687262	687262	8	0.9625849723815918	59.498712064279815	11.800299925999843	0.0	23.0	23	1.4460015425129853	1		21743.53835021711	21901.0	15222.0	28055.0	1.5024785E7	2358.8806439427376	-0.9809744759957644	-950.5507924181458	-0.0015500815164548767	0.012885573836104072	1.5154740423362927	1.4148984865456673	-0.2747185075003553	1.0710832308798142	6.568820359360894	9.983747802999504	0.82815198174933	0.9739252995066948
ID707742	707742	8	0.9501387476921082	57.46520563761875	6.016110550057688	0.0	198.0	198	1.4507023004000268	1		21668.053237410055	21838.0	15724.0	28763.0	1.5059297E7	2351.197821845257	-0.9811222997085097	-957.9322153917088	-0.005638939685728791	0.005657970471016606	1.5582179997426717	1.3619980592701593	-0.19349594785528046	1.144067709301773	6.611598494841532	9.683254782888707	0.886081395599995	0.9734079776067179
ID694428	694428	8	0.984767735004425	60.8348331420514	10.975828152890982	0.0	83.0	83	1.4243906809452667	1		21933.38863976086	22072.0	14272.0	27983.0	1.4673437E7	2683.5217278239224	-0.9811068763535793	-848.8738720696317	0.0019993861583065863	0.0031211395788037443	1.5057185815453975	1.3806197495142856	-0.5619985788738777	1.0906106348798232	6.373942186615748	9.561800016360424	0.8760697232995887	0.9724437998549672
ID703133	703133	8	0.9316006898880005	57.170667656328064	7.469517238039902	0.0	159.0	159	1.4837004601624821	1		21709.089531680434	21830.0	16409.0	28869.0	1.5760799E7	2218.4671194878865	-0.9811673906149154	-1019.6502178489125	-0.0014089571524599474	-0.005067163856735113	1.5339686806076038	1.442237130087647	3.1079434996627393	1.0636036533842268	6.915798569370547	10.004699899262746	0.8682485512366017	0.970647098065377
ID704157	704157	8	0.9683089852333069	56.42678739525848	5.289510742976946	0.0	168.0	168	1.3823448853976599	1		21783.717460317483	22081.0	15232.0	26888.0	1.3723742E7	2387.434644960022	-0.9811490157113232	-949.7984147441675	0.006970855735161782	0.004491097668159829	1.4991156867642905	1.286408285015184	-0.12588320123347474	1.1653498381710097	6.00319834578351	9.567348136994823	0.8241559568315371	0.9626524390243903
ID712337	712337	8	0.9502862095832825	59.8613011926587	5.627370937890968	0.0	238.0	238	1.43865872335023	1		21864.79154518949	22020.0	16011.0	27561.0	1.4999247E7	2273.3634772180308	-0.9811364283217753	-1000.4881116912799	0.0020367619592462955	-0.005812502809779794	1.4587628237811827	1.444121879700128	-0.8647996017221743	1.0101383022353314	6.50227659305767	9.710695306410067	0.8665121341003449	0.9674681753889678
ID702100	702100	8	0.9390403032302856	56.707605038833705	7.5349352282850806	0.0	150.0	150	1.4496590048314952	1		21750.410071942424	21867.0	16141.0	28614.0	1.5116535E7	2293.8133842327184	-0.981143679215999	-986.7679041552926	-0.0014614400113404362	-0.005507124204778302	1.5153891277249678	1.42183179049846	-0.20113507989963902	1.065800566460614	6.6020922425125	10.145860511958105	0.8059603512132647	0.9619113573407201
ID699029	699029	8	0.9609946608543396	58.233958201275684	8.74151797475053	0.0	123.0	123	1.4579844659886294	1		21716.48497854077	21819.0	14575.0	27651.0	1.5179823E7	2265.4218449372775	-0.9812391460974876	-1002.7500861155884	0.0043846682502247745	0.0034692626271980997	1.4848378097799877	1.4423753311500298	2.1269183383036383	1.0294392712582667	6.678142261144752	9.520124102271703	0.9259345954241328	0.9797768479776847
ID710314	710314	8	0.9561404585838318	59.61692396974001	5.635931693985869	0.0	220.0	220	1.452786643860587	1		21746.055873925503	21858.0	15500.0	27673.0	1.5178747E7	2295.717791065281	-0.9810738743727903	-982.0463540361843	-0.0058354998702012115	0.006642525169248223	1.496105810857584	1.4356693754118899	0.29198056168723147	1.0420963464713837	6.630610999499599	9.76749693951446	0.8733671366828164	0.9741620111731841
ID716460	716460	8	1.0	58.17552183238409	3.8427210589686505	0.0	274.0	274	1.4164018872611883	1		22088.580060422937	22341.0	13475.0	28568.0	1.462264E7	2587.702304794785	-0.9810462776535483	-883.646296509137	-0.0017330249131342005	0.006696164827469796	1.5041570647379465	1.3507463558673747	0.10683316708859447	1.1135747716099222	6.302645294148007	9.622372578369657	0.8553983194079879	0.9750000000000004
ID688288	688288	8	0.9479380249977112	60.343326735123405	10.240395415032388	0.0	32.0	32	1.4397099903691024	1		21758.31970802921	21884.0	14903.0	27227.0	1.4904449E7	2305.584340370422	-0.981151445827283	-982.4995084744301	-0.0011728495237336206	-0.005801573693987959	1.5228777110946856	1.3788928427753726	1.4636291871063822	1.1044206365082778	6.5117828453866995	10.044425023659148	0.8110723768629381	0.9661495063469674
ID684708	684708	8	0.977301299571991	58.97381824242306	9.755327206185068	0.0	1.0	1	1.4729544281711615	1		22089.04044630403	22179.0	14785.0	29517.0	1.5837842E7	2723.905128267714	-0.9810232089084149	-838.4388122958638	-8.100026745791967E-4	0.0033723501976281405	1.5146068108306543	1.432352310205657	-0.8082232492925285	1.0574261653637345	6.815982919915718	10.351709433858948	0.7993080948973902	0.9515593895155942
ID690340	690340	8	0.9619482159614563	60.313910673125456	10.538399101172852	0.0	49.0	49	1.4397099903691024	1		21963.729927007298	22243.0	15246.0	27242.0	1.5045155E7	2440.76835251487	-0.9811714575545208	-937.8593906085711	0.004229377098066429	0.0075426582623693995	1.4953014923246473	1.4141408556676887	0.9342249360371285	1.0573921871584981	6.5117828453867	9.604012054318874	0.8871649600482994	0.9730113636363636
ID711354	711354	8	0.9518591165542603	60.28548353209487	5.606084991188227	0.0	229.0	229	1.4412854531680857	1		21932.468613138677	22045.0	15678.0	28584.0	1.5023741E7	2508.6105548780574	-0.9811100799516359	-908.1798981251694	0.009195574132454823	0.010152631313843585	1.4645070550389672	1.4620352261639684	-1.3180580795070842	1.0016906766887446	6.526042223880247	9.582604387760233	0.8930846512440621	0.9696327683615817
ID697019	697019	8	0.9827101826667786	60.88376126343599	10.95193246794357	0.0	105.0	105	1.4099782628309294	1		21933.34603658535	22112.0	13587.0	28287.0	1.4388275E7	2632.6084636390506	-0.9810303421866161	-861.7306810933347	0.006836575413041341	-0.0030633402484708614	1.5012903388738	1.3399801189532214	-0.6100650710963575	1.1203825472027096	6.245607780173817	9.771643672312445	0.8219574340497235	0.9619326500732064
ID708792	708792	8	0.9563512206077576	58.72800523409506	5.091207858170462	0.0	207.0	207	1.4569463850695605	1		21850.517831669044	21958.0	15242.0	28504.0	1.5317213E7	2428.3656464576884	-0.9810273903867587	-930.5328545147406	-0.018189059685391164	0.015507171571388374	1.4834480213008312	1.4619488410114927	2.855226147893208	1.0147058362688421	6.668636008815722	10.152976431470206	0.8129430473041239	0.9596443228454172
ID692415	692415	8	0.9724489450454712	61.05842064165063	10.855102575856035	0.0	66.0	66	1.393789686503096	1		22041.432812500007	22174.0	14138.0	29442.0	1.4106517E7	2587.4107126221297	-0.981044236054434	-881.7627436320334	-0.008265664999004335	0.015038669249189927	1.5303357861920353	1.2971288979073685	-0.5753781128423814	1.1797869808165515	6.103013995238344	9.491357729390812	0.8513292307833906	0.9697885196374624
ID714429	714429	8	0.9450183510780334	59.86462181939746	5.663119852610684	0.0	256.0	256	1.4507023004000268	1		21991.313753581664	22137.0	16159.0	27692.0	1.5349937E7	2264.3554196939194	-0.9810967591554633	-1008.1198076043325	0.008860524919682767	0.0034307999004988886	1.4757132657143177	1.4438931882240298	0.782133588587288	1.0220376948584584	6.61159849484153	9.585170237578096	0.9043086291135424	0.9761403508771928
ID686258	686258	8	0.9723597168922424	59.58626446777608	10.142179557829198	0.0	14.0	14	1.4527866438605868	1		21803.855093256792	22101.0	13789.0	27257.0	1.5197287E7	2373.919810122366	-0.9810790470250665	-952.4851915421042	-0.00289570019786433	-2.830758254666322E-4	1.5159897804339308	1.408356768551447	0.6182808108869604	1.0764245355196387	6.630610999499598	9.77958610790118	0.8712092219448757	0.9707724425887262
ID692913	692913	8	0.972158670425415	60.934680836146384	10.707531005159215	0.0	70.0	70	1.4051412734026878	1		21967.26000000003	22120.0	14375.0	29097.0	1.4278719E7	2603.362991897383	-0.9809567566844674	-869.3208691904423	0.005109777637972969	3.8096342465732126E-5	1.5675511547870438	1.2996340848739942	2.3287169162287515	1.2061480789333294	6.202829644693174	9.657514574020452	0.8357357368782876	0.9581497797356824
ID713393	713393	8	0.9860777854919434	60.142721757018414	5.378112940795585	0.0	247.0	247	1.4428591957149746	1		21843.6613372093	21967.0	14848.0	28239.0	1.5028439E7	2557.8275125251366	-0.9811194070471124	-887.5450636470716	0.0011617595245161823	-0.013160676676024722	1.5181881149310819	1.4156107236060598	0.7526243075374938	1.0724615811497396	6.540301602373785	9.831460807985305	0.850298739908184	0.9717514124293783
ID699574	699574	8	0.942050576210022	57.5954942210304	7.502859740503107	0.0	128.0	128	1.446524603315954	1		21696.8795355588	21830.0	15374.0	26749.0	1.494915E7	2355.681334746745	-0.9812070478101871	-961.7814193120436	-5.143580392044616E-4	0.00866407029681528	1.4926055368737574	1.4260160594144797	0.09863975514688526	1.0466961623746505	6.573573485525412	9.458548702979318	0.9233415465304633	0.9787685774946923
ID705718	705718	8	0.9019463658332825	57.4802333496738	6.569092035265399	0.0	181.0	181	1.4626467128121365	1		21708.58923512746	21772.0	15970.0	28244.0	1.5326264E7	2187.8204896340735	-0.9811589325572728	-1033.4364357457387	0.004065652920485026	-0.006543365965634677	1.5401995675329456	1.4102745275624464	-0.7003737100552805	1.092127481161462	6.7209203966254005	9.832715547933674	0.8735578373777046	0.9592944369063772
ID695989	695989	8	0.9741418361663818	60.9946860966618	10.867364933643783	0.0	96.0	96	1.422796510685343	1		22009.78539493293	22126.0	14162.0	29490.0	1.4768566E7	2568.309557031941	-0.9810429667989989	-886.9846289218096	-0.013098992819992156	0.02240037614425886	1.6020230358881942	1.290491548542651	2.3957196276578183	1.2414052906408841	6.3596828081222005	9.563202420533349	0.8738534853722739	0.9816581071166546
ID718005	718005	8	0.9611293077468872	59.29827915344042	3.7077961531297827	0.0	287.0	287	1.4035252392010609	1		21941.787461773703	22171.0	14009.0	27484.0	1.4349929E7	2350.728189761555	-0.9811697134563367	-972.7176348610888	0.0068217696275043255	0.006288406386776919	1.4878328042190727	1.3467429637536696	-0.7686187829066381	1.1047637479925305	6.188570266199629	10.035475299839902	0.7721902214627239	0.9482884195193007
ID702666	702666	8	0.9085329174995422	56.99262221734561	7.405346614403383	0.0	155.0	155	1.4662626558155445	1		21676.909985935297	21797.0	16032.0	28488.0	1.5412283E7	2166.7474372143115	-0.9811543705538531	-1041.707458185484	-0.010563948205678804	-0.01761613580271482	1.5078957071927013	1.4619883253609578	2.606515789509576	1.0314006487161307	6.754192279776998	9.699934514635423	0.9020812987887531	0.9699658703071676
ID689865	689865	8	0.9536935091018677	60.703060144762325	10.650936517038232	0.0	45.0	45	1.4376066875800297	1		21958.287390029323	22148.0	14720.0	27863.0	1.4975552E7	2367.4530220384127	-0.981134332543307	-964.7246795231249	-0.0020969566874720165	0.009370514734293886	1.4768005803976327	1.4093108115735318	-1.2442657930588479	1.0478884915022733	6.492770340728639	10.031228529008251	0.8108334495568128	0.9606188466947956
ID701641	701641	8	0.8740254640579224	57.16895456066774	7.561877722306999	0.0	146.0	146	1.4512236669219447	1		21676.027338129486	21770.0	16424.0	27557.0	1.5064839E7	2063.8629690847524	-0.9811869002312474	-1095.5197455923446	0.002224663022964165	-0.005146794688321545	1.497571414939775	1.4224913038567282	2.580971407541438	1.0527807170978731	6.616351621006053	9.739587819946623	0.8764906460517043	0.9734265734265736
ID706766	706766	8	0.9120618104934692	57.95836281615284	6.107807222035586	0.0	190.0	190	1.4821700827978646	1		21693.49033149171	21785.0	16253.0	28732.0	1.5706087E7	2198.310184340021	-0.9811504464891883	-1027.3182295132242	0.006975627843545145	0.0010138415417506356	1.553369925444439	1.4487477868942686	-0.06178549740015069	1.0722155640178423	6.901539190877001	10.081173745440244	0.85336263498669	0.9705882352941178
ID705229	705229	8	0.932791531085968	57.712784847594364	6.407060970050175	0.0	177.0	177	1.4574655179508385	1		21786.45376955903	21970.0	15863.0	27890.0	1.5315877E7	2238.943065742099	-0.9812220120465394	-1016.9315390938891	-0.006192056975961281	0.016476184660774842	1.5524306295835846	1.397717912093312	-0.8261607133183106	1.1106895147809652	6.6733891349802406	9.930256257807079	0.8504237925631836	0.9702833448514163
ID693954	693954	8	0.9690613150596619	61.05229629169068	10.864845318766827	0.0	79.0	79	1.4099782628309294	1		21994.33486238532	22117.0	14369.0	29034.0	1.4384295E7	2619.0121922574476	-0.9810620547834383	-870.0955168663243	0.005064276229472774	0.0050144065271081105	1.5511892387818755	1.32341101974785	-0.7345036852026532	1.172114494767789	6.245607780173817	9.440549933050548	0.8806229187911757	0.9740548554484804
ID687809	687809	8	0.9589962363243103	60.57844400978083	10.582588759923981	0.0	28.0	28	1.4407604903194322	1		21798.16302765649	22032.0	14710.0	28116.0	1.4975338E7	2406.441484370255	-0.9810462355077418	-937.7100742262369	-0.01041769431921704	-0.01554168385097105	1.4942514729000949	1.4215678712861624	1.48096151430626	1.0511291814355457	6.521289097715736	9.648919788427646	0.8802092441019179	0.976512455516014
ID707265	707265	8	0.9020213484764099	57.98612515396875	6.127966091984756	0.0	194.0	194	1.466262655815546	1		21681.562587904347	21795.0	16308.0	28344.0	1.5415591E7	2178.8516108730305	-0.98106382094473	-1031.0929778178777	-0.009162664998739085	0.004189108935327267	1.564027643079447	1.400064962096311	-0.3821980269777715	1.1171107665873128	6.754192279777012	9.695494064799036	0.9029077783892966	0.9746227709190675
ID715457	715457	8	0.9868367314338684	58.49899544437415	4.5580068996317795	0.0	265.0	265	1.402986147481844	1		22097.370199692785	22331.0	14312.0	27321.0	1.4385388E7	2452.8927223498254	-0.9811233375428462	-936.4625811146054	0.0027527011128162518	0.01025904199278721	1.4578688596237759	1.3787606735177635	0.09832695619275067	1.0573763000537113	6.1838171400350985	9.354860191425313	0.8879569280009082	0.9687267311988086
ID712921	712921	8	0.9450433254241943	59.90880132709823	5.54537274675688	0.0	243.0	243	1.4365538813695555	1		21865.895894428162	21973.0	15593.0	27743.0	1.4912541E7	2356.580465083231	-0.981061974811253	-961.3394215005504	0.01400332141026904	-0.008029437577289016	1.482141979691768	1.4119713194048762	0.6098263088663604	1.0496969444935098	6.483264088399603	9.693998441734017	0.8669572550945179	0.96600566572238
ID711900	711900	8	0.9340816736221313	59.98424864611231	5.729698852722037	0.0	234.0	234	1.4444312236325398	1		21857.262390670538	21961.0	15212.0	28300.0	1.4994082E7	2305.9537548207245	-0.981168390111452	-987.7141319457039	0.004458731730555793	-0.0026851910248775505	1.4769605065120963	1.4471882445150797	0.9734034643543193	1.0205724874492694	6.5545609808673335	10.150835410457237	0.7993737823892736	0.9609756097560975
ID703698	703698	8	0.9620792269706726	56.42747885298911	6.285997330498105	0.0	164.0	164	1.445478292435237	1		21824.850724637687	21901.0	15030.0	30039.0	1.5059147E7	2485.2940987084285	-0.9812150783148605	-917.3991081045191	-0.015738566280007287	0.0011835310596123572	1.625468407227353	1.3035452344320038	-0.6637184560497829	1.2469597251342195	6.564067233196376	10.06685099668164	0.8139460196657728	0.9576976421636615
ID695507	695507	8	0.9748711585998535	60.91228947058555	10.91202580324269	0.0	92.0	92	1.4339184840274974	1		21941.983799705482	22010.0	14097.0	29979.0	1.4898607E7	2613.927364464977	-0.9810228031999059	-867.8794626587138	0.004815965472247846	0.0044376465424968555	1.5597683853824564	1.3231432446763702	-0.9227325560131774	1.1788356186362594	6.459498457577032	9.637306141850484	0.8739716649618412	0.9665718349928875
ID698576	698576	8	0.9658781290054321	58.09540117827069	8.890871690304893	0.0	119.0	119	1.4365538813695555	1		21826.988252569747	22040.0	14085.0	28022.0	1.4864179E7	2357.0281375151767	-0.9810997475192688	-961.4010708042466	0.009172684396616854	0.0014208832149714351	1.5155733173189927	1.387886883906632	-1.1891648704500712	1.0920006053036169	6.483264088399604	9.92128258514695	0.8276904362742723	0.9598874032371567
ID700630	700630	8	0.8944332003593445	57.04309586061144	8.101706194771113	0.0	137.0	137	1.447047475049391	1		21675.829479768792	21798.0	16200.0	27334.0	1.4999674E7	2085.5420878308287	-0.9811317013593945	-1080.8895790202932	0.003106922736699332	-0.0036012883375174673	1.500598143503861	1.43205801078994	2.584145839519789	1.0478612822926867	6.5783266116899135	10.007182694351897	0.8254706556953306	0.9505494505494501
ID718550	718550	8	0.9802997708320618	58.66930042007195	3.653147064051867	0.0	292.0	292	1.418536631332032	1		21936.757894736886	22041.0	14578.0	28307.0	1.4587944E7	2440.6905667869473	-0.980981241356056	-927.1889579044868	0.006218876093158136	0.004917414963849278	1.5224831452662404	1.344461897082042	-1.09735589012448	1.1324107797852565	6.321657798806058	9.447212307798509	0.8900891279225531	0.9672727272727275
ID691925	691925	8	0.9840265512466431	60.814102013279744	11.04007217936128	0.0	62.0	62	1.4056795386104801	1		22007.792048929674	22150.0	13760.0	29199.0	1.4393096E7	2553.7197197264686	-0.9809904671250201	-889.4603262080333	-0.005246405507330189	0.010359102685797622	1.5501946176107801	1.3009339687451724	-0.7384961499685272	1.1916013071024922	6.207582770857694	9.590020358742134	0.8481903455178365	0.9553767373811265
ID686826	686826	8	0.9314346313476562	59.52507996624074	11.632497791260102	0.0	19.0	19	1.4428591957149761	1		21683.37080291972	21880.0	15461.0	27030.0	1.4853109E7	2275.746951413005	-0.981110999328513	-989.7875467016776	-0.003231696412706158	0.0026416999289208846	1.538762611264575	1.3848497842016663	-0.14430724404512488	1.1111404491799346	6.540301602373798	9.831778565490922	0.850243778450572	0.9696969696969695
ID709871	709871	8	0.9307186007499695	59.345662120589864	5.87262945074037	0.0	216.0	216	1.423859489175556	1		21701.170403587435	21902.0	15817.0	27375.0	1.4518083E7	2085.545545514687	-0.9811765341887134	-1084.7784216820878	-0.005283241180852961	-4.007102695247644E-4	1.469682119714607	1.4049152610043176	-0.5463402388701271	1.046100188750167	6.3691890604512285	9.81967363848899	0.8300416717774474	0.9585121602288983
ID716015	716015	8	1.0	59.3367385612679	4.055735190705127	0.0	270.0	270	1.4913287904459653	1		22141.843031123168	22050.0	14728.0	31863.0	1.6362822E7	2846.0630773698667	-0.981026217865346	-804.4998114855747	0.01555078733360692	-0.0017927010073920317	1.5959421714338065	1.4183299018111797	2.77807196433774	1.1252263450102966	6.9870954618382894	10.314654376691847	0.8252721329074263	0.9652002626395275
ID717549	717549	8	0.9855016469955444	58.607458319478916	3.290201950281008	0.0	283.0	283	1.3630566882890518	1		22133.131707317083	22243.0	14707.0	28056.0	1.3611876E7	2520.703151581003	-0.9808828158618745	-901.040604580515	0.018265379732679183	0.03347894107830293	1.3106789675182593	1.222606462192652	2.0357883531110157	1.0720366757817197	5.8368389300254435	13.993536965162487	0.3745696405650402	0.8740213523131668
ID689377	689377	8	0.9635886549949646	60.46905000005229	10.541460550588353	0.0	41.0	41	1.42916252238845	1		21942.925816023755	22209.0	15307.0	27195.0	1.4789532E7	2460.111747510452	-0.9810594720176791	-924.0020818976768	0.0032446443277383027	0.010690777415312935	1.4635559881732125	1.4279222160347023	0.9551606786022063	1.0249549812576375	6.416720322096387	9.31871186874416	0.9285626422513165	0.986842105263158
ID710881	710881	8	0.9282386898994446	60.06715545206813	5.767464049622852	0.0	225.0	225	1.4365538813695549	1		21844.32456140352	21939.0	15605.0	28942.0	1.4941518E7	2351.6359801703734	-0.9811393886492996	-966.4368146491839	-0.00922129024307759	5.915656203942303E-4	1.4863337511419148	1.415768171864765	2.096935336147459	1.0498426088956394	6.483264088399596	9.660827894077018	0.8729208881808526	0.9694385216773277
ID685798	685798	8	0.9597406983375549	59.177856189216236	9.571986154900337	0.0	10.0	10	1.4631638232093467	1		21931.31444759207	22087.0	15289.0	29015.0	1.5483508E7	2552.726595187347	-0.9811126093405022	-892.5596475203242	0.00880209391653587	0.006916128578459322	1.5141469324928405	1.4215879191309866	-0.9352028122320644	1.065109594782175	6.725673522789916	10.011165202299878	0.8432889116677538	0.9711736444749488
ID697574	697574	8	0.9706347584724426	60.15720755376066	10.452133199205653	0.0	110.0	110	1.431806673626693	1		21813.25185185184	22114.0	14500.0	28390.0	1.4723945E7	2440.6637265487384	-0.9810221676699126	-924.005759790966	0.012995720412597602	-0.002905313306141172	1.461857887715883	1.4269164224387807	-1.4667150305457473	1.0244873944455575	6.440485952918955	9.825684253903038	0.8383066151502621	0.9562455892731125
ID713979	713979	8	0.9363909959793091	59.731277044484386	5.574240281122752	0.0	252.0	252	1.45226583845082	1		21892.288184438028	22035.0	16138.0	27145.0	1.5193248E7	2213.0792832485436	-0.9812418848513813	-1034.9301994101143	0.0035556015932892617	0.002300548101622928	1.4863029999587087	1.4321713719587812	0.2962149491051109	1.0377968929276191	6.625857873335082	9.976073811987108	0.8366285336783387	0.969401947148818
ID706296	706296	8	0.9124581217765808	57.95454765384658	6.504750112369184	0.0	186.0	186	1.4867564890650478	1		21672.81532147748	21837.0	15645.0	28443.0	1.5842828E7	2246.344938707174	-0.9811625560122367	-1005.0504735596309	-0.010687621818896282	-0.0032982541505738885	1.5622155852424073	1.4396994596200583	-0.5454675212395319	1.0850984035617277	6.944317326357645	10.287116202482952	0.824616709566275	0.9524119947848766
ID693497	693497	8	0.9685671329498291	61.013707288305284	10.70053569743268	0.0	75.0	75	1.4265134700231528	1		22006.76339285716	22154.0	14517.0	29457.0	1.4788545E7	2594.9039279901003	-0.98102581904871	-876.9650503941388	0.002439573819162424	0.004885311722801597	1.5405735690997435	1.325876447626177	-0.674652980073419	1.1619284525778824	6.3929546912738076	9.990301166092118	0.8049229854124014	0.9641577060931902
ID712445	712445	8	0.9296191930770874	59.75376272329382	5.638961425643065	0.0	239.0	239	1.4491370753798958	1		21831.24028776979	21962.0	16287.0	27084.0	1.5172712E7	2237.916742659952	-0.9811646939844215	-1016.3275813809495	-6.781198838070394E-4	-0.0036873686142443185	1.4832573285076986	1.438499832866064	-0.13503513126361255	1.031114008232076	6.597339116347986	9.728539277414683	0.8759582333258413	0.9706293706293705
ID688882	688882	8	0.9001661539077759	60.77193181117835	10.276031437651355	0.0	37.0	37	1.4249216746937934	1		21871.622950819677	21916.0	15992.0	28111.0	1.4675859E7	2197.8272417292947	-0.9811399243492126	-1035.3923976004355	0.007119697133426993	-0.015572562267539398	1.5219636691242373	1.3726513556990605	1.8689218936949508	1.1087765752062624	6.3786953127802635	9.974840258174265	0.8056192280509552	0.9675558759913483
ID696562	696562	8	0.9751772880554199	61.0351806122736	10.962815269885487	0.0	101.0	101	1.4099782628309296	1		22000.030257186067	22153.0	13973.0	28834.0	1.454202E7	2620.5796558045026	-0.9807481043484861	-855.3421755589209	-0.010339284458775105	0.009655349008820369	1.546512531439005	1.3143840010397325	-0.6111328503117577	1.1766063267779043	6.2456077801738195	9.629228084472848	0.846450612790095	0.9668874172185431
ID700147	700147	8	0.9018930196762085	56.86469535119488	8.028582782368339	0.0	133.0	133	1.461611943165236	1		21710.451841359758	21851.0	15824.0	27356.0	1.5327579E7	2105.786395066956	-0.9812021955569058	-1076.306409130143	-0.007731008787655471	0.007338633055962599	1.5051807438335925	1.43466743006344	-0.5981155242488553	1.0491495884638813	6.711414144296358	10.280828285865235	0.7979353250128747	0.9598912304554722
ID708339	708339	8	0.9340518116950989	57.55973608447207	6.274614308085861	0.0	203.0	203	1.4590218083226303	1		21622.521367521378	21818.0	15640.0	28391.0	1.517901E7	2436.9649791931383	-0.981172556995767	-924.7856744170582	0.011229728925406262	5.2326397570367E-6	1.5273762635429249	1.4193630368192096	0.3824433478399173	1.076099788371108	6.687648513473787	9.848115006925077	0.8665169856142768	0.9617224880382774
ID695024	695024	8	0.975844144821167	61.0297139155346	10.961020282119009	0.0	88.0	88	1.4131937248468063	1		21941.125757575766	22055.0	13828.0	29670.0	1.4481143E7	2620.0524634677454	-0.980978981742982	-863.7834019806004	-4.342728071292768E-4	0.001027751563772117	1.5751040773020768	1.2852511219182619	-0.8210759312103115	1.225522429384231	6.274126537160912	9.554345649527797	0.8636966592781371	0.9677419354838707
ID704752	704752	8	0.9003773927688599	57.584521531505104	6.25498840747906	0.0	173.0	173	1.463680750914296	1		21827.205923836395	21948.0	16096.0	27950.0	1.5475489E7	2140.608840055336	-0.9811499156352077	-1061.482648483882	-0.013434518957926644	0.013681363601645553	1.5192629128792081	1.4418603970145543	-0.5281067219518457	1.0536823925706813	6.730426648954433	10.03363359792848	0.8401096709778497	0.9561107359891968
ID691446	691446	8	0.9486661553382874	60.37868987684494	10.259780041471362	0.0	58.0	58	1.4590218083226303	1		21963.064102564113	22177.0	14871.0	28097.0	1.5418071E7	2412.142815942137	-0.9810425729533557	-942.3850072451393	-0.013257627333742788	-0.0021250591362141414	1.5104604663832017	1.4508598952068477	-1.4352698383611735	1.0410794807777473	6.687648513473786	9.901543701715743	0.8571907706181773	0.9663461538461539
ID714998	714998	8	0.9421790838241577	59.50873688922677	5.223869334285994	0.0	261.0	261	1.4281034911037886	1		22019.194940476224	22207.0	16218.0	27151.0	1.4796899E7	2263.497255647353	-0.9811820208532205	-1014.4439547257217	-0.006425065430551827	0.01329375450345717	1.4959957064142977	1.3875460761429652	0.32183324029338395	1.07815930017459	6.407214069767354	9.413040846844456	0.908697245988082	0.973988439306358
ID709365	709365	8	1.0	59.19817559629565	3.784844796231124	0.0	212.0	212	1.4243906809452662	1		21884.736214605062	22131.0	13266.0	29135.0	1.4684658E7	2736.278490864397	-0.980956375372212	-823.9694256092184	-0.00609905896058096	0.009542643474913596	1.4631384605161544	1.410936949333714	0.3218443901741689	1.0369977632289602	6.373942186615744	9.488900818641069	0.8895823743852378	0.9724437998549674
ID698123	698123	8	0.9735109210014343	58.93641013054248	9.160342868641578	0.0	115.0	115	1.4328629678859133	1		21770.829160530186	22058.0	13680.0	28183.0	1.4782393E7	2414.736100259753	-0.9810266029588008	-932.3328364605043	0.0210613386832162	-0.0027563592770654846	1.5405989061764314	1.392765092394464	-1.1959175833329865	1.1061441118744648	6.449992205247999	9.779324056328502	0.8475227772824933	0.9762589928057556
ID702217	702217	8	0.9288817048072815	56.86302417650806	7.544325799978343	0.0	151.0	151	1.460058413645812	1		21730.639716312053	21856.0	16087.0	28373.0	1.5320101E7	2264.9747366165657	-0.9811325234912812	-997.82182587468	-0.0012628787601056057	0.0027704413538855153	1.5216925549086486	1.4222863913007795	-0.1849008834329874	1.0698918053465698	6.6971547658028125	9.968362015427536	0.8469399052721716	0.9552542372881352
ID687375	687375	8	0.9712194800376892	59.14348128283975	11.529582930166228	0.0	24.0	24	1.4433833952584159	1		21796.433139534885	22051.0	14933.0	28933.0	1.4995946E7	2495.023804095863	-0.9810982985981381	-906.8852873880812	0.003361270344177881	0.0013811807372090062	1.545028863789571	1.362545340769394	-0.03393966812604839	1.133928404112507	6.545054728538316	9.716727921435304	0.8711301840821323	0.9731448763250888
ID719116	719116	8	0.9944368600845337	58.29050877933454	3.6216437429958446	0.0	297.0	297	1.4412854531680857	1		21932.667151162772	21817.0	14436.0	30850.0	1.5089675E7	2721.0983859773055	-0.981050619159155	-834.5907956515795	-0.005273277621934015	0.04111717748008037	1.573370706940565	1.3331257874604228	-0.9452918281142159	1.1802117412624684	6.526042223880247	10.314051395450395	0.7709055299568901	0.9635087719298246
ID717069	717069	8	1.0	57.81875362737263	3.3014231756752124	0.0	279.0	279	1.4796159363492976	1		22061.56310679614	22082.0	14138.0	30459.0	1.5906387E7	2783.9873252072807	-0.981077267917762	-821.7096633828522	0.011654830678707737	0.007864145104683177	1.4953533507258228	1.4765353804337735	0.9456258044976843	1.0127446795663786	6.8777735600544245	9.89482051557739	0.8827584746871593	0.9711409395973153
ID690947	690947	8	0.9569743275642395	60.325039951322914	10.269037075612673	0.0	54.0	54	1.4460015425129848	1		21972.514450867042	22162.0	15271.0	27499.0	1.520498E7	2413.392107157024	-0.9810789877909939	-944.1510376020204	-0.002527518240133635	9.660490898118697E-4	1.5089903513172378	1.4231268143685247	1.0171234551432964	1.060334424228253	6.568820359360889	9.653927838594676	0.8857051149864296	0.9746121297602256
ID685312	685312	8	0.9805957674980164	58.93589358328286	9.583228446672683	0.0	6.0	6	1.470898663836247	1		22015.065734265736	22032.0	15322.0	29175.0	1.5740772E7	2552.2409047205892	-0.9810270405921231	-892.0192323762122	-0.005712786031938839	0.002209253320124831	1.5175982216152029	1.4411671556924979	-0.8221945071519123	1.053034143625053	6.796970415257653	9.912944732095054	0.8692003127618588	0.9701492537313439
ID699136	699136	8	0.9496976137161255	58.17047386408064	8.598110852982463	0.0	124.0	124	1.4543479410804832	1		21706.306151645218	21812.0	15236.0	27411.0	1.5172708E7	2241.3179678002944	-0.9811093656116572	-1005.9660539973219	0.002090741092467428	0.005953770557731995	1.4948529971600002	1.4531918048605836	0.02451532681143279	1.028668749823712	6.644870377993147	9.600107512209584	0.9060333504615317	0.9735376044568245
ID701188	701188	8	0.950756311416626	57.60929290073005	7.221625613106761	0.0	142.0	142	1.4454782924352374	1		21764.48330914369	21957.0	15311.0	28192.0	1.4995729E7	2428.2517379776255	-0.981169535910389	-934.0447433629951	0.005363191079956573	0.005957038133931546	1.4802143609338123	1.4376627101750699	0.9992590961205454	1.0295977981883948	6.564067233196379	9.604301064267537	0.894234361823973	0.9711673699015471
ID710427	710427	8	0.9529095888137817	59.73028047180733	5.587037587451166	0.0	221.0	221	1.4460015425129855	1		21754.531114327066	21856.0	14962.0	28376.0	1.5032381E7	2342.748540657989	-0.9810981585187859	-963.9674971704383	-0.006755447215788391	0.011223932780211025	1.494669370107979	1.4165056213581881	0.04168799529243029	1.0551806837694333	6.5688203593608945	9.592548407958075	0.8970760253842275	0.9766784452296822
ID688409	688409	8	0.9527609944343567	60.40230655555545	10.250389186707128	0.0	33.0	33	1.4360271888197285	1		21768.508797653943	21875.0	15028.0	27606.0	1.4846123E7	2325.5948495975426	-0.9810777070883911	-970.6312395340059	-0.009992755791495354	-0.012340516165202082	1.5086348541987853	1.407791748460551	1.3904683360096535	1.0716321187764513	6.47851096223509	9.48156330499107	0.9055765417862298	0.9756621331424479
ID716574	716574	8	1.0	57.929404643249946	3.586115157913848	0.0	275.0	275	1.448092652126828	1		22138.561327561336	22260.0	13649.0	29722.0	1.5342023E7	2779.162949586078	-0.9809603690693347	-820.8396295887917	-0.003831075796239393	-0.0037492579096468134	1.4887736573837473	1.4350770527248755	0.7418652525693541	1.037417227567617	6.587832864018958	9.8042315137613	0.8612422372900697	0.9625000000000002
ID718110	718110	8	0.961666464805603	59.460181188560775	3.736263908883725	0.0	288.0	288	1.4029861474818457	1		21905.598159509227	22151.0	14173.0	27526.0	1.428245E7	2313.6846816319007	-0.9811594061798516	-986.1112783547734	5.030749561477519E-4	-1.7565696691732797E-4	1.4855594642425975	1.336673308715338	-0.6041470410067299	1.1113855977795744	6.183817140035114	9.97255904159343	0.7813637703580155	0.9454941860465118
ID690460	690460	8	0.967468798160553	60.212097405199486	10.360058792846981	0.0	50.0	50	1.4391844528482627	1		21939.755847953216	22236.0	15051.0	27044.0	1.5006793E7	2428.2281353581584	-0.9811749649223119	-941.8526487023018	0.004347007179060786	-5.239502081364054E-4	1.4936716037216295	1.4156858390700584	1.0124460393100727	1.0550869144123096	6.507029719222173	9.483775345353655	0.9091386868969118	0.9792560801144488
ID704272	704272	8	0.9607457518577576	56.47180783267353	5.302788040204145	0.0	169.0	169	1.3790574969501466	1		21859.82250396197	22124.0	14699.0	27119.0	1.3793548E7	2408.572052799026	-0.9810179073388188	-938.1014992022712	0.01767755898145642	0.0037293424853409056	1.544466643221817	1.2674834253871818	2.9158176851382773	1.218530051191813	5.9746795887964135	9.755341300009686	0.7889319555338431	0.9537177541729897
ID694545	694545	8	0.9875683784484863	60.997082732947796	11.033775569223264	0.0	84.0	84	1.4249216746937934	1		21993.332339791352	22113.0	13966.0	28170.0	1.4757526E7	2709.142196917089	-0.9810034941701976	-838.4671665067675	1.232086821048846E-4	-0.001858425947994334	1.5174542985415604	1.3644274948348556	-0.5728305031324933	1.112154588122857	6.378695312780263	9.4310554368897	0.9011998828506078	0.9696531791907519
ID703249	703249	8	0.9360434412956238	56.974060538289436	7.270328001571175	0.0	160.0	160	1.4724407561666395	1		21753.93880389428	21815.0	16048.0	28868.0	1.5641082E7	2291.7485118082163	-0.9811015373057217	-985.5721405564577	-0.002978026781467252	-0.01679861552316863	1.5441144482744493	1.4351182034930052	2.774009612590686	1.0759493151965829	6.811229793751188	10.139462995609298	0.832540725991083	0.9591700133868809
ID707862	707862	8	0.9351304173469543	57.36574310867401	6.012697917140805	0.0	199.0	199	1.4559075639855619	1		21680.957203994287	21810.0	15862.0	29305.0	1.5198351E7	2365.0041101492884	-0.9810946520692188	-951.4868312427884	0.0045689775253386486	6.25049175910088E-4	1.505992423829444	1.4238470728642059	-0.348684267253903	1.057692537724571	6.659129756486693	10.076217751284506	0.8241993221633421	0.9615648592999312
ID684820	684820	8	0.9885811805725098	58.88920208482741	9.993773903930252	0.0	2.0	2	1.4724407561666402	1		22100.555244755247	22257.0	14785.0	28929.0	1.5801897E7	2689.5127464134116	-0.981066368845638	-851.5772477115474	0.01091880826628336	0.009671994494745447	1.5053780294869126	1.4879037955407606	0.7357053254287976	1.0117441960955555	6.811229793751196	9.77415831184576	0.8959353213220695	0.9774897680763984
ID708906	708906	8	0.9783037900924683	58.86918434715341	4.690744472677923	0.0	208.0	208	1.4517448462050135	1		21842.690201729107	21991.0	15021.0	28505.0	1.5158827E7	2564.3639252485186	-0.9810435622678603	-881.6333836402855	3.4692817136757094E-4	-0.011474607298753667	1.4954676981650328	1.4469076511668957	1.0877945591261469	1.0335612621572459	6.621104747170564	9.48422054974253	0.9249899906102288	0.9789177793394236
ID713512	713512	8	0.9778177738189697	60.03502601100749	5.408963882214274	0.0	248.0	248	1.459021808322629	1		21873.699430199442	21996.0	15291.0	27988.0	1.5355337E7	2464.684765293093	-0.9810850736909328	-920.6464224288511	-0.0031209611791406227	-0.009009588447933285	1.4900771336397673	1.4436917671570786	0.7593046679139049	1.0321296883018394	6.687648513473776	10.180517291435688	0.8108557706416075	0.9730290456431534
ID714543	714543	8	0.9330523014068604	59.930854058160634	5.644225352374059	0.0	257.0	257	1.4559075639855612	1		22015.75285714285	22102.0	15891.0	28112.0	1.5411027E7	2312.103904211226	-0.9811399503813423	-990.7049176809265	-0.004082424094305619	-0.01132341558024412	1.5125616435251625	1.4245973847230742	0.763083953874861	1.0617467501663198	6.659129756486688	9.766079806729024	0.8773781276005449	0.9675414364640882
ID699693	699693	8	0.9478815793991089	57.50104239741292	7.292311499368749	0.0	129.0	129	1.4480926521268278	1		21715.174351585032	21875.0	15722.0	27061.0	1.5070331E7	2322.78687167625	-0.9811797898569897	-974.7832979690457	0.00337573650657245	-0.005041786377411071	1.5111236712489846	1.4174548277706358	0.6441800645851922	1.0660824187432276	6.587832864018957	9.59372061498955	0.8994526435556053	0.9733146067415732
ID696102	696102	8	0.9801986217498779	61.00671133111312	10.897039912799634	0.0	97.0	97	1.4142639209296402	1		21985.412121212114	22108.0	13944.0	29227.0	1.4510372E7	2571.6544564252677	-0.981012801634633	-883.4170564006656	-0.0073468849426287465	0.008558244788248522	1.5651052378860897	1.282705449776234	-0.7143207285677031	1.220159498160018	6.283632789489945	9.93503327477994	0.7999853046837522	0.9593613933236574
ID686375	686375	8	0.9705188274383545	59.55572377984375	11.028082746288895	0.0	15.0	15	1.4872652167066478	1		21865.879945429726	21888.0	15348.0	29944.0	1.602769E7	2659.136808214684	-0.9809807553360349	-848.2492720835513	0.0010993325316266704	-0.006852522794677924	1.5872028263723466	1.418362639914983	-0.20401151096100378	1.1190387998851155	6.949070452522161	10.032822764256041	0.8675415784553528	0.9720744680851064
ID711463	711463	8	0.9722937345504761	60.40054588776682	5.515062469380453	0.0	230.0	230	1.4636807509142957	1		21963.683615819198	22036.0	15130.0	29155.0	1.5550288E7	2627.8303443011514	-0.9810841920067402	-867.0002697495305	0.011960108166518189	0.00523575575651219	1.4977314713822294	1.4763397213516842	0.7509522445631998	1.0144897205711974	6.730426648954431	9.789175976373112	0.8825924094216926	0.9658935879945427
ID693028	693028	8	0.9611614346504211	60.97120124708287	10.64082776527043	0.0	71.0	71	1.4206681676678095	1		21918.274362818593	22055.0	14532.0	29043.0	1.4619489E7	2585.970849104806	-0.9811474922102779	-882.222031152089	-0.00909228919380159	0.0019059268777385796	1.5517856577085387	1.315731868452992	2.332465831610517	1.17940873434425	6.340670303464137	9.647811594204551	0.8560268917549247	0.9680696661828738
ID705829	705829	8	0.9308969974517822	57.76481563474844	6.7000796495886	0.0	182.0	182	1.4775694402988415	1		21700.17931034482	21887.0	15845.0	27835.0	1.573263E7	2214.641404533998	-0.9811366414225091	-1019.2961356156231	0.016178493949031668	-0.01421026474747305	1.5584308010169634	1.4277039124936493	-0.5217800282216614	1.091564425494208	6.85876105539636	9.752950621264695	0.9061153475450903	0.9776422764227641
ID694075	694075	8	0.9753869771957397	61.00893300944055	10.690879912736982	0.0	80.0	80	1.4307495995264339	1		21949.918759231896	22068.0	14447.0	28988.0	1.4860095E7	2584.3520351560123	-0.9809905367478523	-876.6095634656762	0.030538586630562074	-0.002437488873321606	1.573414416016466	1.3368654123176487	2.5467000214109077	1.1769430202317268	6.430979700589937	9.475496736097393	0.9000839758489315	0.9776011560693644
ID702782	702782	8	0.9023270010948181	57.094668489160405	7.514881033407927	0.0	156.0	156	1.4647140590210512	1		21646.045133991538	21796.0	16546.0	28932.0	1.5347046E7	2155.678024786543	-0.981237968657206	-1050.3139855601305	-0.0014217207643108065	-0.007773681716577379	1.5334573986063034	1.4160035255133057	3.0940393722480177	1.082947443969407	6.739932901283458	10.20902939655539	0.8126368804106079	0.9561699258260284
ID700735	700735	8	0.9001686573028564	57.19994926001487	7.827269082507914	0.0	138.0	138	1.4590218083226307	1		21678.920341394027	21821.0	16095.0	27376.0	1.5240281E7	2192.0591080640615	-0.9811883916905202	-1031.6725107063264	0.00828279811697239	8.289967237153662E-4	1.487151098122672	1.4503815769558859	-0.3988423773875297	1.025351619015983	6.687648513473791	10.072638076714243	0.8283175149146037	0.9564921821889872
ID706877	706877	8	0.8927881121635437	57.90814041540136	6.181184183964542	0.0	191.0	191	1.4693549530763228	1		21689.007022471935	21809.0	16209.0	28788.0	1.5442573E7	2197.4696556341873	-0.9811543858657867	-1027.7176927162006	0.025869175051081814	0.007713312894018969	1.5924656817971738	1.3921494881533674	-0.1705570060037732	1.1438898590621314	6.782711036764105	10.196009201300393	0.8198846240661125	0.9551539491298529
ID707378	707378	8	0.9239487648010254	58.009257106133816	6.059303007072984	0.0	195.0	195	1.4734679211022808	1		21657.23743016761	21783.0	15878.0	28954.0	1.5506582E7	2282.138468870923	-0.9811146023935972	-986.0176035325378	-0.001150880413358652	0.006835734930289468	1.5445270731088423	1.4145396532904537	-0.03436137454742828	1.091893797049815	6.820736046080231	9.890169710190579	0.8762612754400249	0.9630872483221474
ID715571	715571	8	1.0	58.590777379390886	3.702467986019888	0.0	266.0	266	1.4480926521268267	1		22178.101449275382	22246.0	13742.0	30077.0	1.530289E7	2767.501361083189	-0.9809283449231039	-824.3571682354599	0.006733202365593322	0.004669468792299317	1.4934139868999166	1.4248707908366256	0.09327506012500485	1.048104850281228	6.587832864018946	10.10001792253614	0.8115366680677615	0.9532324621733146
ID697136	697136	8	0.9736866354942322	60.85734739404914	10.781405665234324	0.0	106.0	106	1.408904811390336	1		21910.26747720366	22024.0	14103.0	28933.0	1.4416956E7	2582.855798232989	-0.9809465770058734	-873.4737582111344	-0.0013249670671048675	0.017622701880478348	1.5499227888035578	1.310042051651171	-0.7061580193606719	1.183109188632565	6.236101527844789	9.77124704588336	0.8207729855136313	0.9776453055141582
ID687921	687921	8	0.9367279410362244	60.52106042242626	10.310114085338615	0.0	29.0	29	1.453307262635177	1		21785.344778254643	21908.0	15336.0	27899.0	1.5227956E7	2302.9679131585567	-0.9810906005763874	-981.6076300912362	-0.006387745585582741	-0.004901917489212253	1.5220948004146844	1.4199195914694418	1.5158094859748754	1.0719584471959456	6.635364125664113	9.941716438766605	0.8436297388732192	0.9561643835616435
ID701751	701751	8	0.8913610577583313	57.184983420254845	7.452141898212333	0.0	147.0	147	1.471412874187153	1		21717.094839609472	21828.0	16123.0	28369.0	1.5571157E7	2122.321965327702	-0.9811438157122817	-1064.8766678038276	0.009764070939375003	-0.0024238736599259156	1.5286903611569898	1.4366594042346505	2.7508274456566597	1.0640589945334793	6.801723541422165	9.963513929489466	0.8610012368108793	0.9662390276839972
ID695625	695625	8	0.9773170351982117	60.85467035557188	10.856754245404348	0.0	93.0	93	1.4407604903194327	1		21946.549707602353	22011.0	14187.0	29829.0	1.501144E7	2617.76338074779	-0.9809606849574964	-863.9053079320189	0.016576271375771386	9.938955234822567E-4	1.5709100028031286	1.3545988278040741	-1.0689182292662307	1.1596865216174108	6.521289097715738	9.43306500714596	0.9209534153925126	0.9821045096635652
ID712003	712003	8	0.9715051651000977	60.13351927111852	5.385574252806475	0.0	235.0	235	1.4480926521268263	1		21905.304473304506	22003.0	15290.0	28457.0	1.5180376E7	2536.876153204886	-0.9810864804759749	-895.8080537402266	0.0021623128409960874	-4.7800838228514346E-4	1.486012967801954	1.426918555286061	0.47441261269083673	1.041414005233148	6.587832864018942	9.655203869755848	0.8880338893547522	0.9815864022662887
ID718659	718659	8	0.9696463942527771	58.65954932062615	3.426729820523454	0.0	293.0	293	1.4212005522349938	1		21934.349325337338	22107.0	14857.0	27972.0	1.4630211E7	2429.2387225593898	-0.9809953698939144	-932.1634977792052	0.007531995423112458	0.005363400317452673	1.4884915109605772	1.35092239897289	-1.078240160580157	1.1018334673348236	6.345423429628641	10.26392480424487	0.7569087897116763	0.95289079229122
ID698688	698688	8	0.9687588810920715	57.97157052334619	8.770279466689585	0.0	120.0	120	1.4323349181285718	1		21837.082717872967	22082.0	14048.0	28158.0	1.4783705E7	2388.48176857771	-0.9811508753498416	-951.8034911178778	0.002422834423974207	0.002824693044480921	1.5173096022807613	1.3728235176021264	-1.114748812878374	1.105247384551661	6.445239079083481	9.485012589794065	0.9002706096226404	0.9748382458662831
ID689985	689985	8	0.9585950374603271	60.4022268250743	10.46658871690725	0.0	46.0	46	1.424390680945266	1		21938.02522255193	22166.0	15201.0	27342.0	1.4786229E7	2340.0473111418473	-0.9811521820073087	-976.0637499284674	-0.0031868093680469567	0.010456489088553282	1.451529576375655	1.41799997273828	1.4539956785469441	1.023645701186176	6.373942186615741	10.116834264679834	0.7825799433846673	0.9477031802120137
ID703815	703815	8	0.9571650624275208	56.36726196645013	6.159126748708504	0.0	165.0	165	1.4465246033159536	1		21802.468885672915	21853.0	15085.0	30157.0	1.5065506E7	2446.7044739253147	-0.9812287778405591	-931.6051531537956	-0.006570916183949403	0.0012745948812384977	1.6459631675920798	1.3103609172234185	-0.6543110675619979	1.2561143620490327	6.573573485525409	9.868702809350077	0.8481862836068327	0.9725738396624476
ID692548	692548	8	0.9706599116325378	61.14804990805354	10.91351109666487	0.0	67.0	67	1.4196027995632163	1		22024.66116941528	22161.0	14766.0	29186.0	1.4690449E7	2573.8336305391076	-0.9810068617971565	-883.9629795198317	-0.005724598592824564	-0.006286476422130818	1.558703418433675	1.3304653510848585	-0.5471794410754678	1.1715475470012893	6.331164051135102	9.731299476299366	0.8401401791217481	0.954154727793696
ID705348	705348	8	0.9214034676551819	57.62854469761768	6.411546020220964	0.0	178.0	178	1.4801271182392588	1		21770.070539419088	21897.0	16041.0	27482.0	1.5739761E7	2171.3770652015337	-0.9810881881827583	-1040.2302880850082	0.004141512106987095	0.004019806643561526	1.5336719440363782	1.4443471242835684	-0.7683338058572167	1.0618444266277867	6.882526686218939	9.95408528077849	0.8728810267324527	0.969210174029451
ID685912	685912	8	0.9718182682991028	59.26897557030885	9.797835707277159	0.0	11.0	11	1.4657466386762805	1		21893.528832630098	22072.0	14531.0	28490.0	1.5566299E7	2476.70567066357	-0.9810224338377401	-913.9233835330248	0.013875368259397003	0.010859497472567224	1.5061675490305624	1.451604580069546	-0.287895464329303	1.037588038581693	6.749439153612497	9.925229868563544	0.8609866209140364	0.9673024523160766
ID711001	711001	8	0.9440100789070129	60.30218631919672	5.786126249925993	0.0	226.0	226	1.448092652126827	1		21839.42028985507	21874.0	15682.0	29099.0	1.50692E7	2442.4352524544884	-0.9811124791744505	-928.9490302855015	-0.006576583022715583	-7.649420486395988E-6	1.5044263982970154	1.4269326001647626	-1.1592182937221511	1.0543079596915124	6.5878328640189485	9.777297609192754	0.8659937683309654	0.9631688672689364
ID689502	689502	8	0.961576521396637	60.560758139673325	10.54573579077118	0.0	42.0	42	1.4486149578794756	1		21947.12086330935	22183.0	14672.0	27550.0	1.5253249E7	2418.69766081253	-0.9811245415616829	-943.306000792192	-0.003656711441292171	0.00883834662926738	1.480739695060174	1.4421580935158558	0.8143951126975214	1.0267526852415048	6.5925859901834745	9.603425842759744	0.8982832321680853	0.9747013352073087
ID700255	700255	8	0.9045844078063965	56.91164559069129	8.076995264241102	0.0	134.0	134	1.476545128605333	1		21702.81249999998	21867.0	16009.0	28070.0	1.5626025E7	2169.2184551359073	-0.9811086944928429	-1039.1969809829793	0.015363784850602294	0.015083334737442748	1.544633596595745	1.4346455188435991	2.660243675994969	1.0766656824333876	6.849254803067318	9.804696720806492	0.895333548061193	0.9697173620457601
ID697682	697682	8	0.9674650430679321	59.596151963449756	10.258681031969273	0.0	111.0	111	1.467809618780512	1		21787.44788732391	22069.0	14830.0	28029.0	1.5469088E7	2507.4288247331633	-0.9810078652973505	-897.6487912701151	0.007421216052729135	-0.007544051651801545	1.531142259271936	1.4322692687481635	1.2570526398987703	1.069032403809229	6.768451658270562	10.068834861825465	0.8389590424019745	0.959568733153639
ID692048	692048	8	0.976055383682251	60.95535255905503	11.09900059275637	0.0	63.0	63	1.404602801923477	1		22035.636503067475	22136.0	13753.0	29449.0	1.4367235E7	2618.282239286684	-0.9810311473634162	-870.5242411132488	-0.003920256063337424	-0.03201722956850428	1.5679525825576555	1.313760202266282	2.317517314126003	1.193484609940903	6.198076518528659	9.395348113392766	0.8823503156843909	0.9775112443778112
ID713041	713041	8	0.9417638182640076	59.971020388331134	5.503664340620634	0.0	244.0	244	1.4349732237685136	1		21858.94264705884	22002.0	15788.0	27642.0	1.4864081E7	2365.661527062425	-0.9811060974795293	-959.6234314377027	-0.0018966882719013438	-0.003676787090014383	1.469965580248737	1.4180646949574127	0.7865981599958614	1.0365998007537187	6.4690047099060495	9.617385953668792	0.8788874061448917	0.9735336194563665
ID716116	716116	8	1.0	59.26174158012054	4.40775925075188	0.0	271.0	271	1.4734679211022808	1		22109.423611111113	22088.0	15244.0	31309.0	1.5918785E7	2763.0846018725456	-0.9810886183611915	-830.2295984521411	-0.0027254992466817425	0.016987481566214265	1.5662292171823016	1.4101218575934085	2.8344481153634162	1.11070487188626	6.820736046080231	10.18838679693041	0.8257151604412964	0.9682860998650473
ID699243	699243	8	0.946709394454956	58.03916178605648	8.398094553946484	0.0	125.0	125	1.4501807464373146	1		21661.046109510055	21806.0	15545.0	26943.0	1.5032766E7	2236.517337653041	-0.9811986201675312	-1010.8910669928376	6.594614637893273E-4	-1.7593974218660905E-5	1.4815149775737992	1.4423560904083077	3.134180653862374	1.02714925074737	6.606845368677019	9.792292356106913	0.865835252323974	0.9646079111727964
ID714089	714089	8	0.9515492916107178	59.80022128949134	5.647399340455094	0.0	253.0	253	1.477569440298841	1		21916.511789181677	22000.0	15615.0	27767.0	1.5801805E7	2218.4356757477244	-0.9810823758256372	-1024.6922915071943	3.518710143277951E-4	-0.014521061012306283	1.5297314829786204	1.4662188703817858	-0.253713956539601	1.0433172794865864	6.858761055396358	9.958809401636715	0.8690418598842216	0.976319350473613
ID717673	717673	8	0.9547166228294373	58.69096699356511	3.236809220038562	0.0	284.0	284	1.3888963196604693	1		21941.056426332296	22056.0	14988.0	27654.0	1.3998394E7	2282.835404718687	-0.9811378684332491	-999.8899401558493	-0.0034920857961394593	0.004656539873245796	1.4892321384775107	1.311074868392185	-1.1067403915547929	1.1358864198989689	6.060235859757688	10.213377278516475	0.7300635084124983	0.9465478841870821
ID715118	715118	8	0.9791579842567444	59.558840077415056	5.059011841215323	0.0	262.0	262	1.4339184840274972	1		22060.41237113406	22238.0	15207.0	27575.0	1.497902E7	2495.432364372247	-0.9810407761814328	-914.8804009006543	0.01234674566935449	-7.846114615009457E-4	1.5279278939476444	1.3796251853735069	0.3104117408072842	1.1074949269891643	6.45949845757703	9.497032887429544	0.8999798356318709	0.970021413276231
ID693615	693615	8	0.9616906642913818	61.03687543344119	10.739493238953829	0.0	76.0	76	1.419069815576132	1		22007.774289985064	22168.0	14383.0	29237.0	1.4723201E7	2624.6706206004974	-0.9810524690609239	-868.3022356769458	0.022238022064958562	0.0039910266880995695	1.5917773512840303	1.3370101249360484	2.3934737480849266	1.190549960390291	6.326410924970586	9.606700587250087	0.8614275381334129	0.9750915750915754
ID691564	691564	8	0.9503428339958191	60.2918642698113	10.310555610869132	0.0	59.0	59	1.4449548528770868	1		21938.89033189034	22147.0	14991.0	27663.0	1.5203651E7	2410.692977644436	-0.9809913780721029	-939.3280851725638	-0.0028949120665388104	-0.013036500814500605	1.5089539305220787	1.4171422709352937	1.7473810741296654	1.0647864801366702	6.559314107031858	10.008162692974631	0.8229237174097914	0.9556786703601109
ID689005	689005	8	0.9407627582550049	61.03206877021018	10.42289530825577	0.0	38.0	38	1.4548680011511306	1		21897.826647564467	21887.0	15259.0	28710.0	1.5284683E7	2374.558496159839	-0.9811526331410052	-960.1388127381333	9.886040811410883E-4	-0.004555279614017945	1.5725383738353271	1.3909631214263025	-1.5299138066481752	1.1305392282599385	6.649623504157665	9.747241725878759	0.8795153990983604	0.9728789986091797
ID712557	712557	8	0.9291576147079468	59.845061524339044	5.620248556284276	0.0	240.0	240	1.4590218083226298	1		21794.203125000022	21884.0	15972.0	27426.0	1.5343119E7	2250.353674100879	-0.9811392924870018	-1007.6109988278872	-0.004262452627730335	-9.550658040833955E-4	1.5181169596347652	1.443805848644627	0.5172870816629176	1.0514689084130653	6.687648513473784	9.704847321502212	0.89228971856175	0.9784422809457579
ID696675	696675	8	0.9901660680770874	61.00530751077291	10.90910686683968	0.0	102.0	102	1.4180032466050243	1		21995.213213213206	22147.0	14474.0	28648.0	1.4648812E7	2688.7177506093294	-0.980977004736047	-843.7093944446312	-0.0028986507320986157	-0.003945592785970998	1.4990966617666603	1.352045188022102	-0.5021103800377765	1.1087622477764068	6.316904672641556	9.46072649414529	0.8868807169574845	0.9707815924032138
ID709987	709987	8	0.9400854706764221	59.52122693420734	5.756098919407795	0.0	217.0	217	1.4553878753864653	1		21757.51069900142	21864.0	15218.0	27654.0	1.5252015E7	2186.4022075317366	-0.9810724926816354	-1031.6130339183114	0.001663751225468558	0.001367894807822698	1.4858749498843322	1.442075501318692	-0.658280664219092	1.0303725072131023	6.6543766303221785	9.915967286695738	0.8504466429639691	0.9648518263266717
ID686944	686944	8	0.9770926833152771	59.75268437352772	11.156524029563673	0.0	20.0	20	1.461611943165237	1		21768.842105263164	21791.0	15159.0	30366.0	1.5303496E7	2649.1752179560717	-0.9810236575635777	-849.6139079362362	0.005103784350008278	0.00609767142635837	1.5697844330066353	1.3792012566605656	-0.2660646092638352	1.1381837316531491	6.711414144296368	9.841487823708805	0.8707678460128656	0.9677861549006173
ID704869	704869	8	0.9098080992698669	57.636502725211116	6.135667297861998	0.0	174.0	174	1.4470474750493925	1		21826.909883720935	21962.0	16411.0	28452.0	1.5016914E7	2224.8230122475993	-0.9811183559443278	-1019.5496451893994	0.0012332146329005083	0.005108446823288815	1.5260629798127134	1.4040820999950978	-0.4430036154044344	1.0868758883957295	6.578326611689927	9.746629273138366	0.8701946352372509	0.9732770745428974
ID708453	708453	8	0.9503398537635803	57.631537336679926	6.2406642592910515	0.0	204.0	204	1.4785930423892573	1		21666.407458563524	21823.0	15860.0	28884.0	1.5686479E7	2327.591967302549	-0.9811646636747889	-969.7919427824797	-0.004822962728241689	-0.014329068132564847	1.5463053464475782	1.4354107854046056	0.04425038740637244	1.0772563242317523	6.868267307725391	10.14206728211929	0.8390813699931494	0.9652638610554445
ID701304	701304	8	0.9388266205787659	57.31985363663253	7.459988572522794	0.0	143.0	143	1.464714059021052	1		21698.392351274782	21780.0	15819.0	27812.0	1.5319065E7	2274.3892236988777	-0.9813271023382134	-1002.7550109776755	0.0020932738428377346	0.0022092259974307955	1.4965408788938708	1.450170341876369	-1.0352959374142712	1.031975924261079	6.7399329012834635	9.741454229011843	0.8925197773056369	0.9725651577503429
ID685433	685433	8	0.9697471857070923	58.97230634691435	9.501507304285479	0.0	7.0	7	1.4683249109216374	1		22031.577840112222	22072.0	14851.0	29269.0	1.5708515E7	2596.9261577878246	-0.9810383052905023	-877.8590911146854	-0.001979463719932915	-6.209026930602814E-4	1.5384539778433266	1.4171863509057532	-0.42035474900994907	1.0855692879486658	6.773204784435072	10.259199246826462	0.8086808177653471	0.9531772575250833
ID719231	719231	8	0.9864768385887146	58.43332853541384	3.6903358179197587	0.0	298.0	298	1.4522658384508194	1		21906.883787661423	21892.0	13905.0	29495.0	1.5269098E7	2626.8864194899206	-0.9810639042509556	-864.1241866189697	-0.0033393811943001014	0.013370965475614385	1.558316184609784	1.3790797977117437	-0.8544307539616636	1.1299681042354768	6.625857873335076	10.18471445762739	0.8027018519950532	0.9580756013745702
ID706418	706418	8	0.9416558146476746	57.77742667827629	6.458776180502719	0.0	187.0	187	1.494875356192661	1		21667.40402684564	21795.0	15641.0	28714.0	1.6142216E7	2236.7033372957135	-0.9810518565579587	-1003.122084174601	0.008629915528979145	-0.018862287961723793	1.5405077109370813	1.490458562498451	-0.3136237938535331	1.0335796980190668	7.020367344989899	10.006533956222194	0.881053649720973	0.9691601049868769
ID695155	695155	8	0.9857189655303955	60.8776545163362	10.974976834630741	0.0	89.0	89	1.4164018872611888	1		21951.43288084466	22057.0	13737.0	29541.0	1.45538E7	2587.0247666280325	-0.9810212440542754	-877.2087487162418	0.02369271161404268	-0.003775491042399067	1.5647366456090814	1.304965385517598	2.3960085178015462	1.1990637169187812	6.302645294148011	9.477851989089855	0.8816838498376531	0.9800443458980045
ID702323	702323	8	0.9333817958831787	56.83173064609726	7.490794777271456	0.0	152.0	152	1.468324910921637	1		21725.680672268903	21817.0	16096.0	28615.0	1.5512136E7	2232.861709873305	-0.9810974540700376	-1010.0279873247489	0.03108728154108891	0.007656012818356043	1.5987638867374572	1.4092955219792915	3.107182491460464	1.1344418979576874	6.773204784435069	10.36800504426738	0.7917966698549911	0.9634888438133868
ID709491	709491	8	1.0	59.22784112870094	3.8313620604145866	0.0	213.0	213	1.4496590048314957	1		21901.923741007213	22034.0	13672.0	29807.0	1.5221837E7	2722.9346388575523	-0.9810743477233244	-833.9232942304345	-0.0011667257183866444	-0.0016949555316403825	1.5061469155485203	1.4086894113309554	0.39078892572251256	1.0691831027007475	6.602092242512504	10.355957117355866	0.7735902101453948	0.9526748971193418
ID687479	687479	8	0.9811342358589172	59.26380277802244	11.488683130052612	0.0	25.0	25	1.4698697034697896	1		21795.523076923088	22019.0	14689.0	29403.0	1.5583799E7	2570.2790844469987	-0.9810009209985254	-875.6970288670175	0.005095072166755394	0.005319780598767608	1.5531442737393744	1.4027639960596525	-0.03807911664550003	1.1072028353323426	6.787464162928622	9.99495998784457	0.8537983159290564	0.9701086956521742
ID691063	691063	8	0.940860390663147	60.35181913035556	10.224984203027155	0.0	55.0	55	1.4517448462050135	1		21990.540889526557	22167.0	15096.0	27841.0	1.5327407E7	2409.3965009281555	-0.9810903269237384	-947.0711457638889	-7.994981015157728E-4	0.002193230232077989	1.48734086514756	1.425299257114306	1.4914061082350647	1.043528829278186	6.621104747170565	10.516146344300836	0.7523623948990278	0.959366391184573
ID718218	718218	8	0.9588731527328491	59.19890342877714	3.7249536047326046	0.0	289.0	289	1.4206681676678092	1		21908.88340807175	22161.0	13881.0	27895.0	1.4657043E7	2364.1960442162517	-0.9809902736789442	-956.4352865396228	5.766376800609781E-4	0.0044751407714461715	1.5036418187378102	1.3815589280148994	2.239547003007357	1.0883660394409136	6.340670303464136	9.359813754157653	0.9095165826002034	0.9765739385065886
ID694664	694664	8	0.9845150113105774	61.063919499923564	10.99062210746656	0.0	85.0	85	1.4169358747965626	1		21969.969788519636	22155.0	14308.0	28132.0	1.454412E7	2688.006629274819	-0.9809452462993127	-841.5318299987905	0.0020904500968736517	0.003216090405465272	1.5112899443996854	1.3531278384222156	-0.4880719195983322	1.1168862996432705	6.3073984203125235	9.61841565940949	0.856747896271629	0.958815028901734
ID717196	717196	8	1.0	57.820388623695024	3.419468078768558	0.0	280.0	280	1.4428591957149761	1		22077.797101449254	22134.0	13785.0	29791.0	1.523368E7	2775.559939478942	-0.9810738473763286	-824.6591531733264	-0.004127657160513426	0.024053732023754174	1.4714197464470673	1.442171965655591	1.0597235383418637	1.0202803698088672	6.5403016023738	10.056602383805494	0.8126528845411634	0.9656140350877194
ID684941	684941	8	0.9949960112571716	58.764247804048324	9.9457588731919	0.0	3.0	3	1.4744943704925983	1		22084.811977715894	22234.0	14963.0	29321.0	1.5856895E7	2728.920384565235	-0.9810994075210622	-840.1763095690965	0.001807634920164095	-0.016323363117390615	1.5184955147168224	1.4462384311735985	1.6684602182018515	1.0499620823134872	6.830242298409258	10.361409238968989	0.7994813184806909	0.9663752521856087
ID703363	703363	8	0.9639034271240234	56.71920343872102	6.892970788794752	0.0	161.0	161	1.475520105830908	1		21819.206657420233	21870.0	15532.0	30142.0	1.5731648E7	2422.6852062581884	-0.9811750974479508	-938.8273745371355	0.0015069785281943155	0.0016606019780836014	1.6078363768191248	1.3489278998990206	-0.5816928884664107	1.191936482994744	6.839748550738295	10.05002067436603	0.850973605317787	0.9612558450233804
ID698241	698241	8	0.9781817197799683	58.72293800536743	9.05072343343681	0.0	116.0	116	1.4318066736266934	1		21798.290322580677	22070.0	13817.0	27948.0	1.4866434E7	2402.965711214952	-0.9811296376521033	-943.3025528978401	0.002007511250656935	0.005278754170425253	1.5115103255535804	1.3848168669346428	2.065422870449413	1.0914875184177815	6.4404859529189595	9.836877006837687	0.8363999895645001	0.960992907801418
ID704391	704391	8	0.9638641476631165	57.184064277774866	4.74172694449789	0.0	170.0	170	1.442334805657418	1		21965.640988372055	22052.0	14399.0	28612.0	1.5112361E7	2481.4161239287027	-0.9810055434583441	-914.3634678567054	-0.004119803398669033	0.00851323905670307	1.594459535575525	1.3241766412508185	2.8530690403151455	1.2041139270281926	6.535548476209277	10.011686659291508	0.8193649962199505	0.974486180014174
ID709018	709018	8	1.0	59.13841022410629	4.188792300917739	0.0	209.0	209	1.4428591957149761	1		21883.61459854013	22005.0	13773.0	28317.0	1.4990276E7	2771.7857477383623	-0.9811467572590893	-821.7454528015808	0.0032742459745227605	0.002607605214392677	1.5187213066520484	1.4080419114614946	1.0208629858414375	1.0786051851792342	6.540301602373799	9.756864030394542	0.8633504793348912	0.9683321604503871
ID716702	716702	8	1.0	57.79305117637695	3.519408325864365	0.0	276.0	276	1.4585032293802427	1		22122.621968616273	22217.0	13804.0	29647.0	1.5507958E7	2804.782448610049	-0.9810155552886837	-815.1647809771654	-0.019389142384874304	-0.015355658888218712	1.544623966504786	1.413241272291908	1.0761507789463534	1.092965508996075	6.682895387309279	9.712441740775402	0.8902616659547454	0.9689869055823573
ID688530	688530	8	0.941215455532074	60.38544916797327	10.267147657431492	0.0	34.0	34	1.4349732237685147	1		21821.42205882353	21979.0	15304.0	27522.0	1.4838567E7	2311.5129677554896	-0.9810538544828818	-977.6618993883516	-0.010975232599541054	0.017571179516625943	1.5024483609874209	1.4144776874290501	-1.4255880418029072	1.062193044358491	6.469004709906058	9.551394823750698	0.8910739260168957	0.972142857142857
ID707987	707987	8	0.945493757724762	57.23137870017858	6.208582542942238	0.0	200.0	200	1.4538276949750941	1		21671.770773638957	21911.0	15554.0	27669.0	1.5126896E7	2426.086519102108	-0.9811797515758643	-931.4109404843165	0.00274699432295965	0.008502894967940116	1.5110322735365853	1.4133589807573201	0.2154773831813295	1.0691072078000516	6.640117251828627	9.96835591394244	0.8397278183633835	0.9647790055248618
ID711568	711568	8	0.974824845790863	60.49127670842706	5.516801553001171	0.0	231.0	231	1.4683249109216376	1		21960.939691444622	22009.0	14981.0	29579.0	1.565815E7	2649.9866526075616	-0.9811120437036024	-860.9359960961565	-0.0036625232919894894	-0.011087888699670938	1.4948887921646363	1.4661076786475375	-0.7029310351884133	1.0196309684044824	6.773204784435075	9.622120082068744	0.9193111456342923	0.9793814432989697
ID705942	705942	8	0.9426838755607605	57.75889577409493	6.519767921959249	0.0	183.0	183	1.486247587291089	1		21695.17983651226	21864.0	15719.0	28889.0	1.5924262E7	2280.145784173162	-0.9810441988133571	-984.8658167460324	6.592658226199813E-4	-0.011739368916700148	1.5446025506148724	1.4651471141101973	-0.3997739463899285	1.0542303470685463	6.939564200193129	9.833724660575779	0.9017911600559968	0.9792085848423878
ID697239	697239	8	0.9675207734107971	61.030911351380134	10.826108361563106	0.0	107.0	107	1.4180032466050243	1		21921.19004524887	22018.0	14458.0	28965.0	1.4533749E7	2628.014722897844	-0.9811063203845317	-866.2950956821232	-0.008375459308589473	-0.007834331178545798	1.5285959928371038	1.3509852630625196	-0.5300241591537438	1.131467555295135	6.316904672641556	9.870128514879523	0.8148329304477551	0.9651416122004356
ID699799	699799	8	0.9431599378585815	57.05230548855865	7.324555154061941	0.0	130.0	130	1.4724407561666395	1		21664.2231520223	21782.0	16246.0	26520.0	1.5533248E7	2139.0801390305787	-0.9811852726983518	-1056.3288801305694	-0.0019552946796267206	0.007807702205400838	1.50513280662523	1.459079507836284	-0.03345213168563394	1.0315632551492961	6.811229793751189	9.856127810778371	0.8810950132942231	0.9682432432432424
ID713623	713623	8	0.9430071711540222	59.890678632904354	5.495347895402305	0.0	249.0	249	1.457465517950838	1		21862.290184921785	21939.0	15607.0	27776.0	1.536919E7	2356.2307877963412	-0.9810720215613319	-961.8436491644333	3.4908644395205597E-4	-5.750750126352778E-4	1.4816631324503664	1.441961686490959	0.7846665016711677	1.0275329409452074	6.673389134980237	10.00746161004739	0.8373527451074038	0.9590163934426226
ID696212	696212	8	0.9810716509819031	61.08341691385597	10.820336280580976	0.0	98.0	98	1.4217327374445237	1		22000.8395802099	22161.0	14254.0	29550.0	1.467456E7	2626.652281890884	-0.9810446061872212	-867.0070089436035	0.016888724879952487	0.013010435597008069	1.561106183516034	1.3404959631010986	-0.5291539111974763	1.1645735805907065	6.3501765557931655	9.644981548004997	0.857813470968739	0.9695210449927426
ID710548	710548	8	0.9400655627250671	59.799163323934295	5.612218134460872	0.0	222.0	222	1.4381328016644597	1		21791.29781021898	21892.0	15618.0	28066.0	1.4927039E7	2378.552183603879	-0.9810640717981237	-949.316831221693	0.0010645180836184132	-0.006999576998775104	1.4840196316883296	1.4102350526321907	0.11221643659662278	1.0523207666115098	6.497523466893151	10.073459712528772	0.8046377668915283	0.9440607734806626
ID690581	690581	8	0.9405689835548401	60.3566256247336	10.192740418285789	0.0	51.0	51	1.4475701579181797	1		21776.259420289865	21949.0	15179.0	27707.0	1.5025619E7	2386.2699072997616	-0.9811578221297527	-950.3891818190183	-0.013810120202282438	-0.018285417237345832	1.520308069630826	1.4207130785329944	1.3014986076245472	1.0701021146371594	6.583079737854434	9.813744349186472	0.8589531940415378	0.9685314685314678
ID715690	715690	8	0.996817409992218	58.82176190899428	3.922317774261047	0.0	267.0	267	1.4460015425129853	1		22140.347826086967	22068.0	14364.0	30074.0	1.527684E7	2770.8421151126686	-0.981005656162625	-825.3722647233188	0.012551867711471688	0.003934316325204448	1.52523455880313	1.3836346556535624	2.604750852026916	1.10233908392724	6.568820359360893	10.072063372136373	0.8136925691559409	0.9630662020905925
ID688043	688043	8	0.957793116569519	60.3822913254024	10.237129825477048	0.0	30.0	30	1.455387875386465	1		21776.055634807406	21946.0	15103.0	27483.0	1.5265015E7	2335.1724239887485	-0.9812009346633394	-973.4462033139048	0.003940055240102185	-0.004466926933017464	1.5220980618327233	1.4171536231215454	1.3860570444304743	1.0740529728033423	6.654376630322176	9.803857453552606	0.8700080392824546	0.9668508287292816
ID707497	707497	8	0.911483645439148	58.095375082051156	6.094993531629461	0.0	196.0	196	1.448092652126827	1		21649.55555555555	21746.0	15892.0	28488.0	1.5003142E7	2232.1300608481724	-0.9811725579301955	-1010.9124788760905	-0.0156354765019636	0.006030590765342308	1.5382316714227966	1.3926995197443461	-0.1679952189945001	1.1044964470908738	6.587832864018949	9.550628608006134	0.9075875341727715	0.9788135593220337
ID700846	700846	8	0.979729413986206	57.491208833306644	7.123947153675223	0.0	139.0	139	1.482170082797865	1		21784.812672176307	21933.0	14878.0	28817.0	1.5815774E7	2539.7883920878185	-0.9811802436152208	-894.3779614234431	0.007990826602286552	-0.004723464001117369	1.522943087264851	1.473619093117413	0.35870919130279955	1.0334713321629772	6.9015391908770045	9.967049632594255	0.873016758835699	0.9712374581939802
ID694191	694191	8	0.9735314846038818	60.9303099753785	10.80592978643568	0.0	81.0	81	1.4099782628309294	1		21964.96651445965	22115.0	14010.0	28682.0	1.4430983E7	2638.9287458562176	-0.9810080085844274	-859.8742125986302	0.006405452556869397	5.321749074619767E-4	1.5248304970076465	1.3312611781261108	-0.6942639338523774	1.1454029622902433	6.245607780173818	9.556576133921759	0.8593694748989348	0.9704579025110781
ID701868	701868	8	0.9164026379585266	57.17947529460471	7.580141958700508	0.0	148.0	148	1.4693549530763228	1		21734.279102384287	21872.0	16432.0	28829.0	1.5496541E7	2105.477431731763	-0.9811555892453641	-1074.92945856396	-0.0040238941067032245	-0.00255953176908232	1.5216007167072338	1.431486397361271	-0.3976550030620297	1.0629515722343397	6.782711036764103	9.936783258311422	0.8632201016662698	0.9720708446866482
ID686497	686497	8	0.9811010956764221	59.615511321069015	11.211399870950627	0.0	16.0	16	1.4714128741871537	1		21860.4052924791	21974.0	15592.0	30054.0	1.5695771E7	2644.6508611176714	-0.9809206350638888	-849.9430264293381	0.0011539808598852517	0.0033207374228985988	1.580340391782979	1.39135791236988	-0.1610542896351923	1.1358259278457028	6.80172354142217	9.67183295097913	0.913716076207121	0.9781271360218734
ID693153	693153	8	0.9661684632301331	61.009426275463156	10.67301845137846	0.0	72.0	72	1.4169358747965626	1		21979.819277108454	22103.0	14608.0	29042.0	1.45946E7	2589.998192465242	-0.9809474941832261	-873.8729797956352	-0.005444073951287688	0.004471045085659289	1.5583808540923143	1.2955352708780363	-0.7236488831000464	1.2028857022442445	6.307398420312522	9.844120576077884	0.8179114349303663	0.9602026049204048
ID714661	714661	8	0.9621460437774658	59.95929995244318	5.373827133166346	0.0	258.0	258	1.441285453168085	1		22019.467153284695	22149.0	15422.0	27741.0	1.5083335E7	2494.4063622758417	-0.9811351789857522	-918.2178986889118	0.01098143700657303	0.0021494135354857553	1.5049402913699814	1.427369307814557	0.6742491836875977	1.0543454193184196	6.526042223880243	9.392649123837582	0.9295730955470186	0.987769784172662
ID718778	718778	8	0.9610060453414917	58.44178586551397	3.3403201766310806	0.0	294.0	294	1.442859195714975	1		21950.94920174162	22143.0	15141.0	27748.0	1.5124204E7	2447.057582059686	-0.9809613458201826	-924.38898270136	-9.071947194231125E-4	-0.008970210511452791	1.5339741660233097	1.3640141902674552	-1.4394920552265682	1.1246027915021388	6.5403016023737885	10.290111519360059	0.7761889882297762	0.9582172701949859
ID712125	712125	8	0.9276374578475952	60.00219645518445	5.731887165839242	0.0	236.0	236	1.4360271888197274	1		21842.557017543848	22007.0	15655.0	27794.0	1.4940309E7	2284.4168837890406	-0.9810971402619211	-992.5276412273308	0.005188986350128964	-0.009615176530625786	1.483474806028563	1.427696298304085	2.078165758548301	1.0390688886640216	6.478510962235081	9.980147401231177	0.8173558037619355	0.9591836734693879
ID698802	698802	8	0.969670832157135	57.90971722561636	8.765312887942574	0.0	121.0	121	1.4381328016644606	1		21796.92543859647	22039.0	14033.0	28463.0	1.4909097E7	2370.212975831798	-0.9811369528400933	-956.65566003271	0.002858316571873556	-0.004874985337033325	1.5227520566034778	1.373605998543842	-0.9988616179748021	1.108579940840201	6.497523466893159	9.897715003992701	0.8334658916459878	0.9546089385474862
ID702897	702897	8	0.892761766910553	57.09552965758962	7.572695059770406	0.0	157.0	157	1.4672941456763686	1		21641.014104372345	21808.0	16426.0	28118.0	1.5343479E7	2146.3723264248897	-0.9812193208098698	-1053.555310327112	0.006645901443311397	-0.009771532862553277	1.5563623982276207	1.4180890296579374	-0.047543962152232416	1.0975068318545815	6.763698532106037	9.940452624506044	0.8601650383824199	0.9582491582491578
ID703926	703926	8	0.9748086929321289	56.30388189722551	5.767225706485145	0.0	166.0	166	1.4024468485391903	1		21833.479389312957	22009.0	14360.0	28777.0	1.4300929E7	2441.159666226657	-0.9810630095461178	-926.7075501316497	-0.009700931012526946	0.01148355398989443	1.5728482159503256	1.2862363070261298	-0.40969851948729774	1.2228299009743109	6.179064013870597	10.039695560955476	0.7703560029580285	0.946831755280408
ID706998	706998	8	0.9203544855117798	57.91632776612808	6.094279015100391	0.0	192.0	192	1.463163823209347	1		21685.61777150915	21782.0	16034.0	27949.0	1.5375103E7	2164.0732020969185	-0.9810994818044465	-1040.3253521168049	-0.002774211376264037	-0.011750422791753555	1.5450036329389756	1.407913886271521	-0.5160113137401761	1.0973708321256066	6.725673522789917	10.204547214628505	0.8116301417215009	0.9671907040328093
ID690100	690100	8	0.9671855568885803	60.23407269398949	10.65007074907818	0.0	47.0	47	1.4196027995632157	1		21930.936555891203	22221.0	15336.0	27144.0	1.451828E7	2450.6079807968376	-0.9811609292125499	-932.1678033710388	-0.004804868154659367	-0.0069495956706909345	1.4860115279870574	1.3820011948825537	0.7288338918043603	1.0752606680006112	6.3311640511350955	9.715891861170268	0.8428069071094298	0.9708454810495621
ID710090	710090	8	0.9574170112609863	59.69496308880586	5.5922651254856515	0.0	218.0	218	1.4475701579181803	1		21758.037626628087	21898.0	15151.0	28167.0	1.5034804E7	2326.1547299282756	-0.9811508509033018	-973.7672288343786	9.351393491269818E-4	-0.001560846537651964	1.5045509957637366	1.4251256017231004	0.25732735360268416	1.0557322063013983	6.58307973785444	9.583146624584623	0.9007882520267686	0.9781073446327687
ID689611	689611	8	0.9543685913085938	60.54341761074366	10.5137027442393	0.0	43.0	43	1.423328099162955	1		21964.576347305352	22238.0	14790.0	27671.0	1.4672337E7	2404.3722252930297	-0.9810652902481537	-946.6520566377817	0.007654014893331199	0.004986836050803671	1.470595508135607	1.413979283223446	1.0357601819579845	1.040040349659928	6.364435934286712	9.529148490297624	0.8807681352152676	0.9695872556118752
ID705483	705483	8	0.9152967929840088	57.64937357384264	6.522314058454562	0.0	179.0	179	1.4548680011511301	1		21752.937232524975	21891.0	16261.0	27303.0	1.5248809E7	2127.5142756741907	-0.9811361307550509	-1063.5891813598987	-0.007900156673477604	0.003466577334300259	1.5338612075892064	1.4163683773958402	-0.8441829502632989	1.082953581898934	6.649623504157663	10.323219887493256	0.7841092272483005	0.9484745762711867
ID692168	692168	8	0.9850088953971863	60.84798881436969	11.174143374981545	0.0	64.0	64	1.4029861474818455	1		22037.873846153852	22099.0	13390.0	28745.0	1.4324618E7	2656.2599654573523	-0.9809518357045184	-854.5228248726506	-0.00509626730267199	0.006580316144942079	1.5373289781023862	1.308578741479087	-0.7065407593641837	1.1748081558811987	6.183817140035112	9.75911154601689	0.8159169188344702	0.9566176470588238
ID713160	713160	8	0.9605849981307983	60.011375705363065	5.433288174681942	0.0	245.0	245	1.4412854531680845	1		21851.82873730043	22005.0	15575.0	27020.0	1.505591E7	2365.263837301254	-0.9811348425280485	-960.9625346591266	-0.00487445418665522	0.012651078408641487	1.4846988484516457	1.4264841653877012	0.8194013239009897	1.040809904853113	6.526042223880237	9.757652043788987	0.8613290383648977	0.9703180212014135
ID686028	686028	8	0.9672279357910156	59.37706808450079	9.880047440746642	0.0	12.0	12	1.4585032293802418	1		21854.798581560284	22113.0	13995.0	28221.0	1.5407633E7	2388.445295191622	-0.9811049467248958	-950.2302459435988	0.0015892604773737047	6.419598250522752E-4	1.484566298675879	1.4462118728513278	-0.020984781727105932	1.026520613296399	6.682895387309272	10.055700328921539	0.8305195921558113	0.9623545516769333
ID711117	711117	8	0.987450122833252	60.449392665578515	5.535358458238426	0.0	227.0	227	1.4559075639855619	1		21914.491452991475	22021.0	15146.0	29359.0	1.5383973E7	2654.8503732237796	-0.9810910868018158	-856.5724561139613	-0.00875616475715833	0.0113412083108236	1.5068191309161802	1.4294516890220832	-1.0837780020673369	1.0541238591610085	6.659129756486692	9.852057534099549	0.8621313994558403	0.9668737060041408
ID692675	692675	8	0.9849968552589417	61.12018332820036	11.145811762915306	0.0	68.0	68	1.4067554511588214	1		21994.279816513776	22109.0	13694.0	28934.0	1.4384259E7	2647.083859332051	-0.9810254056749037	-859.1713699794794	0.02756287046629178	0.019410437346619958	1.5640722484679797	1.3375197524566202	-0.4519181636420737	1.1693825422729278	6.21708902318672	9.607727115178422	0.8463609770074887	0.9688888888888887
ID716224	716224	8	0.9779141545295715	59.01992474263093	4.279194686637904	0.0	272.0	272	1.444431223632541	1		22082.153400868316	22089.0	15322.0	29946.0	1.5258768E7	2631.9024016472167	-0.9810582918883352	-869.1151304955852	0.002454901975561806	0.007652923787997903	1.5348482790768083	1.3662268178897707	-0.30137148020939986	1.1234212789406994	6.554560980867344	10.276106676571873	0.7800029841932125	0.9596381350034795
ID695745	695745	8	0.9822654724121094	60.93046948212315	10.795049508334703	0.0	94.0	94	1.4147987153979622	1		22012.487915407844	22145.0	13784.0	28847.0	1.4572267E7	2612.9608582800583	-0.9810623000582124	-872.8418841431829	-0.009722636617790452	0.006827028167444321	1.5278457559209475	1.325856696585242	-0.6270037861881879	1.152346071680243	6.2883859156544615	9.468070255098647	0.881507692819881	0.9735099337748345
ID697798	697798	8	0.9661145806312561	59.50248925153684	10.351016780265065	0.0	112.0	112	1.448092652126828	1		21786.1212121212	21989.0	14892.0	28115.0	1.5097782E7	2522.316994919283	-0.9810421000120726	-893.9385420774418	-0.02106399223560756	-0.007330870229140679	1.5424916565447957	1.380969517627701	1.4964089481566019	1.1169628560625766	6.587832864018958	9.73603853760719	0.8733490816188012	0.978122794636556
ID699354	699354	8	0.9562712907791138	57.828187721935016	8.049127469697616	0.0	126.0	126	1.4281034911037884	1		21672.78720238095	21808.0	15503.0	26978.0	1.4564113E7	2259.952407267609	-0.981198665883324	-1000.9531505392715	-0.0020886999108858176	0.0016787600479692534	1.4896676240040994	1.4000358073909758	-0.3310763780993156	1.0640210887035497	6.4072140697673525	9.315885360172716	0.9277497100389687	0.976104272266473
ID700378	700378	8	0.8952548503875732	56.899019195502284	8.074684724088673	0.0	135.0	135	1.4610942835268412	1		21708.165021156572	21835.0	16088.0	27569.0	1.5391089E7	2132.3188505372923	-0.9811485985342872	-1059.7223873182363	-0.004171985893429097	1.5164046303628933E-4	1.5329231223238367	1.4415174325269213	-0.320964224813607	1.0634093544305496	6.706661018131845	10.023051396784332	0.8389118039157839	0.964456596035543
ID714203	714203	8	0.9450063109397888	60.06715641756151	5.566672172510726	0.0	254.0	254	1.446001542512984	1		21979.923188405766	22085.0	15188.0	28309.0	1.5166147E7	2346.962478412972	-0.9810412354139467	-969.2308920725231	0.004557034381366608	-0.014217974031775516	1.517164736473148	1.4559760765917371	1.0429530651252938	1.0420258690133468	6.56882035936088	9.563610077462139	0.9025131266521573	0.9759887005649719
ID704984	704984	8	0.8976203203201294	57.539584425296454	6.058509498421844	0.0	175.0	175	1.4548680011511306	1		21817.648571428563	21931.0	16190.0	28458.0	1.5272354E7	2162.7698440878557	-0.9811262770013102	-1048.8055159826467	0.0067341523434886795	0.0045629732407567875	1.511885923749996	1.430458634536006	-0.6359517308108728	1.056923903458699	6.649623504157666	9.940329868907723	0.8456785736693619	0.9708535739070091
ID717784	717784	8	0.9541572332382202	59.047333918039286	3.2082236695372517	0.0	285.0	285	1.397583793388256	1		21899.25851393187	22199.0	14929.0	27300.0	1.4146921E7	2218.0553106209763	-0.981199403348296	-1030.5585660771392	-0.012211570968083495	0.00698324590967738	1.4987934450481526	1.3418002911638562	-1.1131285722954036	1.1170018779382758	6.136285878389952	9.607751639801656	0.8353566079088698	0.9655946148092744
ID702430	702430	8	0.9204269647598267	56.92289865756608	7.504659199120871	0.0	153.0	153	1.4559075639855608	1		21719.945791726095	21821.0	16027.0	28222.0	1.5225682E7	2211.726418737856	-0.981149276759783	-1022.2671327353921	0.003612648413861584	0.0017918361135963593	1.5245202305255476	1.4100491691721766	-0.18953825987575612	1.0811823189262086	6.659129756486683	9.741504767296556	0.8818104611026736	0.9628865979381436
ID715230	715230	8	0.9473780989646912	59.62002861553709	5.1939174264699055	0.0	263.0	263	1.4286331048772716	1		22029.485163204736	22204.0	16161.0	27461.0	1.4847873E7	2355.431056019402	-0.9811106264866265	-971.5482453461996	0.010125303313813339	0.007966135751467108	1.4848209421681624	1.3956269002406687	0.43796689774921654	1.0639096608929741	6.411967195931871	9.842938945794437	0.8316710291677915	0.9670250896057346
ID687058	687058	8	0.98869389295578	59.8315110759543	11.077055171653228	0.0	21.0	21	1.4903139357585486	1		21781.91723202169	21793.0	14741.0	30688.0	1.6053273E7	2686.8105612010404	-0.9810830299724389	-840.8978466039107	-0.0030839787061306364	0.0034523145260208503	1.5901976302468113	1.4151162725370223	-0.2645361157106913	1.1237222418451192	6.97758920950925	9.942526335718025	0.8869962049808126	0.9702577660277591
ID708562	708562	8	0.9281574487686157	57.833957016307025	5.827352901137152	0.0	205.0	205	1.4877737703945169	1		21750.75443383358	21767.0	15807.0	29347.0	1.5943303E7	2315.5753966901952	-0.9811273232048952	-976.6461950778855	0.01901095962571295	0.019236839118181956	1.5862459465956236	1.4404715868687656	-0.1531572165503712	1.101199052487898	6.953823578686678	9.939366081662252	0.884537315672286	0.9727393617021277
ID696789	696789	8	0.9778252840042114	61.01380485857359	10.983584552464182	0.0	103.0	103	1.4126583227723348	1		21984.380880121415	22178.0	14074.0	28394.0	1.4487707E7	2677.283134233225	-0.9810102738408751	-848.4080619871426	2.264340380498318E-4	0.00986657680530301	1.5016312263349092	1.3373444629741487	-0.47003741811183153	1.122845510569057	6.269373410996396	9.746230324714968	0.829393563523821	0.9564902102973168
ID709611	709611	8	1.0	59.2279177170732	4.3891098079563555	0.0	214.0	214	1.4254524706424299	1		21903.302533532027	22104.0	13537.0	28718.0	1.4697116E7	2644.4417297547325	-0.9810787729272085	-858.9347575065846	0.0017541515743633215	0.0035089302458065495	1.5294724606008776	1.3633447000195313	-0.1361795036237278	1.1218530871752141	6.383448438944774	9.729674211672572	0.8473612926955327	0.9551920341394026
ID695278	695278	8	0.975313663482666	60.97095600964943	10.898359629980058	0.0	90.0	90	1.403525239201061	1		21953.89506172839	22061.0	14061.0	29775.0	1.4226124E7	2628.066139480525	-0.9810142756243866	-863.2835081785433	0.0010677955779134077	0.004257885989813914	1.5581881336548482	1.2815170959439923	-0.8673616383143472	1.2158933646585919	6.18857026619963	9.803516672214835	0.809163728494055	0.9623059866962307
ID689133	689133	8	0.9416506886482239	60.688946113641364	10.321958811609845	0.0	39.0	39	1.4439074044952314	1		21894.926086956544	22074.0	14899.0	27995.0	1.5107499E7	2299.7196179293605	-0.9810734247234602	-987.0247988627215	-0.001234982314850349	-0.004892868380397269	1.4761886634106183	1.4341011341952026	-1.4331525429256682	1.02934767166127	6.54980785470283	9.529333125202271	0.9063864517756991	0.9731638418079089
ID719341	719341	8	1.0	57.56977445017959	3.9572073682677398	0.0	299.0	299	1.4142639209296402	1		21847.843137254913	22111.0	13219.0	27710.0	1.448512E7	2654.3955843007097	-0.9810183495431988	-850.7776599703795	0.008199637171798675	-0.010362034271344892	1.4815560648951083	1.3755999317884757	0.15148508511901407	1.0770253986337979	6.283632789489944	9.37140741557458	0.8991062640876712	0.9770879526977084
ID693728	693728	8	0.9653117060661316	61.10541619224718	10.75593721032837	0.0	77.0	77	1.4349732237685147	1		22009.297653958904	22127.0	14737.0	29524.0	1.5010341E7	2618.972167429115	-0.9810389342341855	-869.6185502774372	-0.004217312051713095	0.006450253243525527	1.5656368690867901	1.3305927592644735	-0.5999005476166983	1.1766461662937686	6.469004709906059	9.989964833066047	0.8145531219259029	0.9714489650249821
ID701408	701408	8	0.9329946041107178	57.22882003574044	7.547124523962517	0.0	144.0	144	1.46986970346979	1		21667.995804195787	21773.0	15876.0	28078.0	1.5492617E7	2197.1762591990587	-0.9811249555631664	-1025.2273430388734	-0.010802700234902422	0.008770697451810541	1.5337143320056439	1.4358406303000608	-0.529012306638777	1.0681647389272788	6.787464162928623	9.738000913446287	0.8994515855519988	0.970768184908226
ID712672	712672	8	0.9517597556114197	59.84762607680252	5.57782791316069	0.0	241.0	241	1.4444312236325405	1		21803.252525252552	21907.0	16035.0	27239.0	1.5109654E7	2299.4420342330463	-0.9810934651034791	-984.0728651665347	0.00890620248190572	0.009080076144650385	1.4985569109824712	1.4189837787929573	0.2964331885779017	1.0560775488619059	6.55456098086734	9.617671182867964	0.8904583739463633	0.9704433497536946
ID691681	691681	8	0.9784642457962036	60.368442331748675	10.818199498234682	0.0	60.0	60	1.4243906809452658	1		21982.294642857112	22267.0	14345.0	27577.0	1.4772102E7	2503.418693106807	-0.9810276802292176	-908.093056718717	-0.00591307820565772	0.006731039771710565	1.491044238541337	1.3916664195860329	-0.8734836013712513	1.071409223903574	6.373942186615739	9.716765619938826	0.8483489559652034	0.9738562091503263
ID687588	687588	8	0.9816799163818359	60.00511115383573	11.668261199075769	0.0	26.0	26	1.47244075616664	1		21831.18802228413	21853.0	15265.0	30203.0	1.5674793E7	2560.389526353846	-0.9809994347608141	-880.4476935343417	-0.001728850497041776	-0.005720023937983756	1.5388571545121326	1.4229388175294375	-0.3337686043393787	1.081464034542228	6.811229793751193	9.878845380769485	0.8770473089526274	0.9715254237288135
ID706532	706532	8	0.9268354773521423	57.88450075089238	6.240167830904435	0.0	188.0	188	1.4857385112058379	1		21712.923076923096	21869.0	16003.0	28874.0	1.5807008E7	2272.4498773886935	-0.9810633181749498	-990.0272126721879	0.009251136638091823	0.015249810494843587	1.5609031179385768	1.452461580669759	-0.1544637899511784	1.0746605202588653	6.934811074028614	9.97953136718503	0.8750325388363179	0.9720186542305133
ID717306	717306	8	0.9957694411277771	58.07927714282108	3.4185185143412453	0.0	281.0	281	1.467294145676369	1		22093.8633802817	22048.0	14937.0	31055.0	1.5686643E7	2828.429527748303	-0.9810003361282261	-806.6395943112594	-0.0076635398895669804	-0.0027751776576030217	1.488818726665486	1.4400072059649334	2.372795035175892	1.0338967197513742	6.763698532106041	10.411242494856458	0.7841316472994505	0.9634394041976976
ID718330	718330	8	0.9513863325119019	59.28702706834076	3.6881432021712346	0.0	290.0	290	1.422796510685343	1		21904.37406855438	22129.0	14485.0	27853.0	1.4697835E7	2283.292718307447	-0.9811526857227106	-998.8180361479397	9.550455950694723E-4	-0.0017859606316479152	1.494775625022667	1.3862063632383141	2.5831365678155933	1.0783211393797993	6.3596828081222	10.07674545137026	0.7870543863049689	0.9462517680339464
[truncated: 3,083 more rows]
