# Supplementary material for: Adhesion pilus retraction powers twitching motility in the thermoacidophilic crenarchaeon Sulfolobus acidocaldarius
Source: Nat Commun. 2024 Jun 14;15:5051. doi: 10.1038/s41467-024-49101-7 (PMC11178785; doi:10.1038/s41467-024-49101-7)
Supplement: Supplementary file 15 — Source Data [file 41467_2024_49101_MOESM15_ESM.zip › TWITCHING FULL TRACK DATASET/Figure 1/MSD data/flaJ_100X_1sec_interval_5min_total__6_spots.csv]

LABEL	ID	TRACK_ID	QUALITY	POSITION_X	POSITION_Y	POSITION_Z	POSITION_T	FRAME	RADIUS	VISIBILITY	MANUAL_SPOT_COLOR	MEAN_INTENSITY_CH1	MEDIAN_INTENSITY_CH1	MIN_INTENSITY_CH1	MAX_INTENSITY_CH1	TOTAL_INTENSITY_CH1	STD_INTENSITY_CH1	CONTRAST_CH1	SNR_CH1	ELLIPSE_X0	ELLIPSE_Y0	ELLIPSE_MAJOR	ELLIPSE_MINOR	ELLIPSE_THETA	ELLIPSE_ASPECTRATIO	AREA	PERIMETER	CIRCULARITY	SOLIDITY
Label	Spot ID	Track ID	Quality	X	Y	Z	T	Frame	Radius	Visibility	Manual spot color	Mean intensity ch1	Median intensity ch1	Min intensity ch1	Max intensity ch1	Sum intensity ch1	Std intensity ch1	Contrast ch1	Signal/Noise ratio ch1	Ellipse center x0	Ellipse center y0	Ellipse long axis	Ellipse short axis	Ellipse angle	Ellipse aspect ratio	Area	Perimeter	Circularity	Solidity
Label	Spot ID	Track ID	Quality	X	Y	Z	T	Frame	R	Visibility	Spot color	Mean ch1	Median ch1	Min ch1	Max ch1	Sum ch1	Std ch1	Ctrst ch1	SNR ch1	El. x0	El. y0	El. long axis	El. sh. axis	El. angle	El. a.r.	Area	Perim.	Circ.	Solidity
			(quality)	(�m)	(�m)	(�m)	(sec)		(�m)			(counts)	(counts)	(counts)	(counts)	(counts)	(counts)			(�m)	(�m)	(�m)	(�m)	(radians)		(�m^2)	(�m)
ID537608	537608	0	0.9112793803215027	46.4213725480543	43.21003033496537	0.0	8.0	8	1.3463040236277208	1		18068.215	18168.0	12117.0	24069.0	1.0840929E7	2156.3884716912858	-0.9808606698929374	-858.8134388843532	-0.018250135412697613	0.008565847510526543	1.4207208935322755	1.2974364872226942	-0.720607600104065	1.0950215347908745	5.69424514508997	9.754362211037437	0.7520526875168914	0.9599358974358976
ID547337	547337	0	0.8963717818260193	43.28066155188168	44.82702697568642	0.0	67.0	67	1.3916169810722419	1		17872.643962848295	17988.0	12452.0	24159.0	1.1545728E7	2107.9842673726557	-0.9808038114681898	-866.4002573490574	0.0013026739390365953	-0.019788417548536635	1.465247021431895	1.3675603815653075	-1.2250167969266257	1.0714313175369818	6.084001490580275	9.517623050209657	0.8439994722435193	0.9660377358490567
ID550413	550413	0	0.9124131798744202	45.07990793092674	43.38410415176244	0.0	85.0	85	1.349671191930412	1		18150.02809917356	18210.0	12540.0	25219.0	1.0980767E7	2301.5456117251974	-0.9809911036856436	-813.9465344464561	7.175659915469737E-4	0.009448076951197934	1.432029110197864	1.2877824906261328	-0.6371104464094763	1.1120116328818828	5.722763902077074	9.103370830620678	0.8677831728068466	0.9686242960579244
ID547841	547841	0	0.9511830806732178	44.913763632016966	43.518482973290304	0.0	70.0	70	1.3641662177265674	1		18014.897893030793	18025.0	11926.0	25159.0	1.1115192E7	2395.5338546914395	-0.9809243275489856	-773.4195338463201	0.005317782367231519	8.758062048550902E-4	1.431932518512954	1.3443561723315174	-0.5791598547023319	1.065143708180811	5.846345182354484	9.75012883383784	0.7728115585501292	0.9476117103235744
ID538116	538116	0	0.9153552651405334	46.25035892654067	43.13163571840999	0.0	11.0	11	1.3451797611989638	1		18023.301003344466	18101.0	12205.0	24380.0	1.0777934E7	2181.857348025913	-0.9809801961257819	-852.1031770738402	-0.004770016884761747	4.682904639684311E-4	1.4322909017623917	1.2848006929780593	-0.6461186432598927	1.114796177796622	5.684738892760934	9.251578456327929	0.834619857874566	0.9676375404530744
ID548358	548358	0	0.9154320359230042	45.157015939551975	43.59176935868447	0.0	73.0	73	1.3344520283692725	1		17994.560477001698	17990.0	12020.0	24314.0	1.0562807E7	2280.937401829182	-0.9809510752750875	-812.521299288702	-0.020368093932554218	7.630099302041964E-4	1.4497492558316578	1.2463550322682493	-0.5223412295528187	1.1631912402947098	5.594429495635149	9.242060248735267	0.8230535231871842	0.9679276315789471
ID541703	541703	0	0.9346692562103271	46.168222967954854	43.09226415692888	0.0	33.0	33	1.3691479733843246	1		18117.71612903225	18202.0	12333.0	25030.0	1.1232984E7	2253.3469588648313	-0.9809606777007384	-828.5247612385881	0.033213090573259614	0.008881610087053413	1.4555980255521344	1.3264493567628297	-0.49364896735367414	1.0973641912002499	5.889123317835116	9.504489459287383	0.8192244883008195	0.9589783281733749
ID545820	545820	0	0.9256086945533752	46.17006835809991	43.01604289082547	0.0	58.0	58	1.3674894046672057	1		18215.93689320389	18289.0	12420.0	25401.0	1.1257449E7	2271.5775227176596	-0.9809529419990175	-825.9889088488127	0.015072355912268682	0.0020948194874740697	1.4745896489171826	1.3483792984724035	-0.4843083103471701	1.0936015189403787	5.874863939341561	8.98461457030554	0.914552780998008	0.9872204472843441
ID562716	562716	0	0.9512097239494324	44.793860598541144	43.4149548236894	0.0	158.0	158	1.3547062522048297	1		18003.457851239677	18054.0	12238.0	25119.0	1.0892092E7	2319.3205438356918	-0.980960170997351	-799.8590775327773	0.029445826495868334	0.010109742238596321	1.4331540325210954	1.3168902534118825	-0.7234740903765492	1.088286612197174	5.7655420375577116	9.161407298603304	0.8632282091695276	0.9573796369376478
ID550943	550943	0	0.9263136386871338	45.06190389913747	43.49866181237842	0.0	88.0	88	1.3491105808192354	1		18108.076539101494	18120.0	12256.0	24967.0	1.0882954E7	2345.5039254138983	-0.981005190575906	-797.4482653957552	0.012153343542619176	0.00380000372029012	1.4221562548286066	1.2971801850652032	-0.601901452413091	1.0963444178397788	5.718010775912558	9.638864378843678	0.7733980880949739	0.954004758128469
ID585745	585745	0	0.9459313154220581	45.80350144426333	41.55902800764854	0.0	292.0	292	1.347427347998058	1		18293.3826955075	18054.0	13179.0	26464.0	1.0994323E7	2412.6152642516495	-0.9807717006998837	-773.5047712480564	0.0025133878959529127	-0.035403059830783075	1.391439869106518	1.27714648176227	-0.7205330942347172	1.089491212618415	5.703751397419004	12.595908571282225	0.4517638262087971	0.8633093525179866
ID537106	537106	0	0.94624263048172	46.15721217599872	43.12369006526168	0.0	5.0	5	1.3834389456285925	1		18103.53712480255	18246.0	12619.0	25366.0	1.1459539E7	2292.576526260787	-0.9809790677765651	-814.5120874416323	-0.007543131552296942	0.019705469252365514	1.492499971416789	1.311791247889104	2.191908207171362	1.1377572260971218	6.0127045981125224	9.272536354675173	0.8787850138999731	0.9768339768339775
ID546325	546325	0	0.9720903635025024	45.69178159724378	43.32115330684179	0.0	61.0	61	1.37521227836116	1		18166.451199999996	18274.0	11778.0	24809.0	1.1354032E7	2480.3137882937317	-0.9810340130936162	-757.7083673479096	7.34085995991053E-5	0.005308415475349347	1.4309843329292025	1.3355644606037318	-1.4742762234633648	1.0714453514900635	5.9414077056447985	9.45809146856423	0.8346265575379254	0.9622786759045419
ID546838	546838	0	0.9008845686912537	44.17884497577214	44.39224648166466	0.0	64.0	64	1.3937896865030948	1		18001.004665629865	18107.0	12650.0	24286.0	1.1574646E7	2211.1798224349154	-0.9809990127810845	-840.6110255658564	0.0029383745234865433	0.0032897961772055413	1.453348126340293	1.3603948081528985	1.5127683202813091	1.0683281923970318	6.103013995238332	9.802515846124379	0.7981400866634245	0.9617977528089877
ID563734	563734	0	0.9439259171485901	42.18226526833649	42.9146138428978	0.0	164.0	164	1.395416995506265	1		17914.509316770185	17907.0	12873.0	25194.0	1.1536944E7	2421.0106596669493	-0.9808910318605732	-759.6643373112236	0.004672288613140796	0.012638842201183526	1.4243352982496689	1.3798721350484908	-1.5604684179707	1.032222669095072	6.117273373731892	10.010275686353813	0.7671418518020519	0.9526276831976314
ID562217	562217	0	0.9004900455474854	45.23587176946574	43.61868297486891	0.0	155.0	155	1.3133097255508428	1		17948.630931458694	17998.0	12035.0	23935.0	1.0212771E7	2216.8928827729696	-0.9810176401740802	-836.8415384562052	-0.0045466082579122494	0.004857680756099045	1.418261236359317	1.2239466287391172	-0.4381803508433678	1.1587606869920288	5.418563827548065	9.675831740580481	0.7273064556772385	0.9523809523809523
ID551467	551467	0	0.9197791218757629	45.141527979705515	43.5330186283475	0.0	91.0	91	1.3173356461303014	1		18120.293706293713	18162.0	12354.0	24473.0	1.0364808E7	2326.6930835800476	-0.9809824611244611	-803.4577784364402	-0.014848706718646685	-0.0030770090907630996	1.413379988382062	1.2820326478539004	-0.5240380841860928	1.1024524147244101	5.451835710699673	9.308958029542955	0.7905884760071905	0.9598326359832632
ID561707	561707	0	0.9081233739852905	45.0428907917263	43.49463289658514	0.0	152.0	152	1.3293402546311714	1		17904.348797250866	17934.0	12147.0	24274.0	1.0420331E7	2232.6702058707006	-0.9811403927277195	-834.3772598983862	-0.01298435072473061	0.020991665979059406	1.4176148406990798	1.2718106381387309	-0.7275896161439712	1.1146430122441267	5.551651360154507	9.46455629555211	0.7788100217274021	0.956592956592957
ID541230	541230	0	0.9172946810722351	46.25591176189915	43.09736112785982	0.0	30.0	30	1.3552645486440267	1		18209.831404958662	18291.0	12475.0	24815.0	1.1016948E7	2216.6901683939695	-0.9809446245107747	-845.780963713904	-0.007145705667942761	0.010526990608275172	1.4390264224853002	1.3075018292548184	-0.6671579853157978	1.10059228238743	5.770295163722219	9.50988414399011	0.8017841020440722	0.9544025157232701
ID564256	564256	0	0.8960286974906921	44.421443707826505	41.72465484857314	0.0	167.0	167	1.314461246794029	1		18075.78782608696	18118.0	12421.0	23686.0	1.0393578E7	2239.625114113501	-0.9809783231749564	-832.4583498145931	0.002133711670181462	8.961186937349417E-4	1.334743673742424	1.3189876105892124	2.9676858094508054	1.011945573276593	5.428070079877081	9.83163490278981	0.7056735258966584	0.9485049833887046
ID536610	536610	0	0.9086862206459045	46.31998120437721	43.09474018938293	0.0	2.0	2	1.3619462549574517	1		18111.284313725482	18269.0	12615.0	24285.0	1.1084106E7	2129.376237985182	-0.9811314936734822	-884.5380817880609	0.0021425361152440365	0.007235479663835906	1.4345993314862133	1.3059046240047356	2.5909777648748875	1.0985483205402993	5.8273326776964085	9.067142635131432	0.8907150306337083	0.9815852682145715
ID552994	552994	0	0.9000532031059265	45.20346453213445	43.60173594086082	0.0	100.0	100	1.3098490878478195	1		17980.906525573184	18038.0	12398.0	23804.0	1.0195174E7	2210.3285223602984	-0.9810497483127754	-842.2883607235036	-0.019032301221165584	-0.002202314827008805	1.4038821746187256	1.2523827548217081	2.508313350460327	1.1209689443692357	5.390045070560971	9.631780362905964	0.7301113829000015	0.9426433915211974
ID545315	545315	0	0.916702926158905	46.224128002881365	43.0788882558875	0.0	55.0	55	1.3597226677520862	1		18201.607201309344	18314.0	12368.0	24924.0	1.1121182E7	2283.875671922732	-0.9808335940201106	-815.6839639056601	-0.004871259237227777	0.009700040916874096	1.4338589394940042	1.30879482735139	2.3136117111354637	1.0955566980622216	5.808320173038343	9.24203244225281	0.8545263020120829	0.9652448657187992
ID563235	563235	0	0.9532210826873779	43.56647930320464	43.27049534657907	0.0	161.0	161	1.4056795386104795	1		17993.299539170508	17987.0	12768.0	25317.0	1.1713638E7	2388.0917681729006	-0.9810145997606436	-778.6557724367036	0.0052103008760713025	0.005997161905757926	1.4594687041059664	1.3885980704601584	-1.087464860885358	1.0510375429387733	6.2075827708576865	9.618732945583734	0.8431340890879819	0.9666913397483347
ID586275	586275	0	0.9512231349945068	45.66458035826471	41.881546475820016	0.0	295.0	295	1.3287710658854759	1		18404.294627383013	18106.0	13652.0	26951.0	1.0619278E7	2456.6844816155517	-0.9807873982524569	-764.8715141250324	0.04617628362413318	-0.049568753635374246	1.2862924160945752	1.2152164977550317	-0.9267636562723229	1.0584882763448717	5.5468982339899915	15.23382688664994	0.30035995463146054	0.8365591397849472
ID551993	551993	0	0.9130554795265198	45.20383990691942	43.617141222318104	0.0	94.0	94	1.3052206313678203	1		18066.314387211354	18074.0	12284.0	24219.0	1.0171335E7	2234.8526360588976	-0.9810295486560178	-836.0939723882298	0.019941821972813675	0.028923367704902645	1.4079097833719172	1.20073385805875	2.494719158774457	1.1725410872048803	5.352020061244847	10.927124421768697	0.5632689612872566	0.9298100743187453
ID561203	561203	0	0.9229446649551392	44.95586847780537	43.45774067922183	0.0	149.0	149	1.344617277477447	1		17948.174496644297	17999.0	12082.0	24966.0	1.0697112E7	2348.7145469982647	-0.981019000645148	-789.9114076329089	-8.455905289130794E-4	0.004457902815724938	1.4249218356185693	1.2920633431716573	-0.5936644056712349	1.1028266091976429	5.679985766596432	8.998815530369852	0.8814271286011327	0.9668284789644017
ID552502	552502	0	0.90439373254776	45.407021796126045	43.7764501678095	0.0	97.0	97	1.3219216848789088	1		17959.434256055352	18085.0	12030.0	23186.0	1.0380553E7	2121.398944927268	-0.9810718242899986	-877.5913688615991	-0.0015060731436268477	0.0036620681684170187	1.4087572513288227	1.2643038576989665	-0.26469541289400844	1.1142552818693139	5.489860720015803	9.845214147763578	0.7117391513478617	0.9390243902439025
ID544823	544823	0	0.9042450189590454	46.433653177660226	43.21569044036366	0.0	52.0	52	1.3446172774774454	1		18134.834738617214	18235.0	12387.0	24001.0	1.0753957E7	2177.9878909323497	-0.9810910922329067	-864.0343854047134	-0.004157220185461237	-0.006859972787901448	1.396282014491488	1.3007708639961302	2.6962950509103996	1.0734265758397568	5.67998576659642	9.43251908875145	0.8022352224177356	0.9514331210191088
ID565322	565322	0	0.8985058665275574	44.447300383711955	41.68426121452423	0.0	173.0	173	1.3167612682324343	1		18183.101754385934	18266.0	12426.0	23647.0	1.0364368E7	2272.5293318943745	-0.9809348329611662	-823.3566721959884	0.008651801488222014	-0.0010322097699804764	1.3462402714469335	1.3241449084067947	-0.12241708323398601	1.0166865143685246	5.44708258453514	10.18440396148014	0.6599371691267697	0.9432098765432106
ID543819	543819	0	0.8904934525489807	46.51613224143821	43.289862004949775	0.0	46.0	46	1.3098490878478177	1		18051.07342657342	18142.0	12265.0	23517.0	1.0325214E7	2158.570178037601	-0.9809824905049618	-862.7291449382116	-0.012570850665768612	0.021654698741144278	1.4061493822855116	1.238308173638812	2.5013185660290906	1.1355407419733752	5.390045070560957	10.701252007473464	0.59147048486875	0.9279869067103105
ID564811	564811	0	0.8878468871116638	44.36295682335103	41.720243826007554	0.0	170.0	170	1.3202037872267127	1		18114.14260869566	18167.0	12249.0	23387.0	1.0415632E7	2248.1094730070076	-0.9809808273762166	-831.187918021629	0.010634478100313932	-0.003767658066225831	1.333829192039396	1.3002995128931196	1.420880764010272	1.0257861199006943	5.475601341522239	10.93856948469075	0.5750698852452112	0.9216000000000003
ID540237	540237	0	0.9064196944236755	46.35928759390824	43.14354251912828	0.0	24.0	24	1.3597226677520868	1		18020.72667757775	18143.0	12339.0	24305.0	1.1010664E7	2166.5116554131996	-0.9810267660461344	-860.1630059006843	0.006408122305034559	-0.02274998267178518	1.4425588983790731	1.3410428156462981	-0.5676069416649909	1.075699359892436	5.808320173038348	9.239485043422283	0.8549975662384526	0.9546875000000002
ID560704	560704	0	0.915999174118042	44.984581274443244	43.41255796048311	0.0	146.0	146	1.353588968507785	1		17967.154859967057	17970.0	12224.0	24577.0	1.0906063E7	2265.560419031558	-0.9809151922591447	-815.2247000922702	-0.015136608756750988	-0.013762857902844672	1.4210422165442598	1.3194442985344972	-0.9180992826609371	1.0770005358487713	5.756035785228687	9.264258984316678	0.8427756410659998	0.9774011299435024
ID560194	560194	0	0.9117521643638611	45.114307417445374	43.644318231215024	0.0	143.0	143	1.3115805480720946	1		17969.193321616887	18026.0	12051.0	23612.0	1.0224471E7	2220.101363603389	-0.980967465563493	-834.3413213468687	-0.013433367968636875	0.02400185933231867	1.4197441836613907	1.2565982081443625	-0.5638100901345523	1.1298314564350274	5.404304449054514	9.796724645537982	0.7076000707321279	0.9435684647302902
ID567363	567363	0	0.9077221751213074	44.43095724017797	41.27492539931579	0.0	185.0	185	1.3608349155190502	1		18106.00164203614	18166.0	12394.0	24607.0	1.1026555E7	2247.9544433270034	-0.980879464030193	-826.3815751863486	-0.027226252180053177	0.003612651766675437	1.4415704205070525	1.3025575859808574	2.3577024782596463	1.1067229856264014	5.817826425367381	10.210871520158163	0.7012049942858085	0.945173745173745
ID540740	540740	0	0.9311089515686035	46.22648550145396	43.136652461659004	0.0	27.0	27	1.3697003833214205	1		18034.782820097244	18138.0	12306.0	24749.0	1.1127461E7	2245.1972922947652	-0.980915055130053	-825.7087618772557	0.002522361406521009	0.0039041839147500247	1.4709691387154302	1.3106236481101272	-0.7198912911745308	1.1223428944201606	5.893876443999628	9.24056884451857	0.8673881354336568	0.9717868338557996
ID586840	586840	0	0.9227235317230225	45.46765144052182	41.60974926236341	0.0	298.0	298	1.2982470073013368	1		18416.725806451643	18310.0	13186.0	25595.0	1.0276533E7	2415.1391219850857	-0.9805647250557792	-769.4596346372919	0.016946941679825984	-0.026361976838483757	1.2245179810516538	1.1259987203796915	-0.6582540734885868	1.0874950023377834	5.294982547270646	14.804690523211177	0.3035817990558895	0.8556067588325657
ID565850	565850	0	0.8954632878303528	44.527819858488456	41.89930778714839	0.0	176.0	176	1.3184836512685412	1		18094.142608695645	18138.0	12443.0	23417.0	1.0404132E7	2245.33683027057	-0.9809932464544641	-831.849152592255	-0.004129274507228725	-0.007768782622776588	1.3410098350870077	1.3065217409951608	0.5682810417881516	1.0263968773038386	5.461341963028696	10.356572314078896	0.6398484922957497	0.9341463414634151
ID573018	573018	0	0.9238326549530029	44.256859676783016	41.79418916234008	0.0	218.0	218	1.3333177722966023	1		18055.320272572397	18121.0	11755.0	23550.0	1.0598473E7	2311.17516455974	-0.9809554349748861	-804.7862542216086	-2.4509223680007323E-4	0.0037316751767951465	1.3966561235540076	1.2757405405192064	-0.9264367377534607	1.0947807012432094	5.584923243306108	9.600979370000731	0.7613704195048349	0.9521880064829829
ID568413	568413	0	0.906654953956604	44.460994812610345	41.469747573788965	0.0	191.0	191	1.346865802923451	1		18191.163333333334	18166.0	12370.0	24917.0	1.0914698E7	2291.355381092084	-0.9808885547363356	-814.9372194890994	-7.43853620470696E-4	0.00976538721141202	1.4144001010171996	1.2960761721648075	2.3281008797263114	1.091293962032153	5.698998271254478	9.73299963321362	0.7559881276906099	0.9546178343949049
ID566366	566366	0	0.8905942440032959	44.51675126920065	41.41635967601357	0.0	179.0	179	1.3446172774774452	1		18058.743718592992	18072.0	12249.0	23887.0	1.078107E7	2225.0522645957767	-0.9810336832626876	-839.6112201693999	0.004769657024940671	-0.016962306333266387	1.4192534923830529	1.2847784284889177	-0.656039070272458	1.1046679029724191	5.679985766596418	10.121147958646333	0.6967830283273094	0.9506762132060466
ID567902	567902	0	0.902972400188446	44.45042211184388	41.43746475350925	0.0	188.0	188	1.3524707618167109	1		18146.774834437085	18138.0	12336.0	24654.0	1.0960652E7	2298.103747612047	-0.9810851874035975	-819.1519909975768	-0.024240117699543987	-0.019058480529027113	1.4213746884923368	1.2890770505856088	-0.7654836703768954	1.1026297364045283	5.746529532899634	9.964185735643854	0.727330631681022	0.9497250589159467
ID559697	559697	0	0.9085096716880798	45.24253891861048	43.89551032982672	0.0	140.0	140	1.3253508000690826	1		18003.096551724142	18089.0	11813.0	23236.0	1.0441796E7	2183.443867757899	-0.9811276446090527	-857.303469349808	-0.008002903981535374	-0.02298826851795175	1.401534410707243	1.2433132604112571	-0.3323508759918216	1.1272576713640536	5.5183794770028936	10.430074982105525	0.6374506447266215	0.9302884615384605
ID566866	566866	0	0.8981254696846008	44.516444477655966	41.30087294553702	0.0	182.0	182	1.3641662177265663	1		18062.881300813002	18046.0	12455.0	25183.0	1.1108672E7	2258.319999199974	-0.9809306475256246	-822.8750611974635	-0.010088760344114694	0.004455450508995922	1.4523869764294357	1.2989161763566939	-0.739562740039457	1.1181529669629715	5.846345182354473	10.488126145982294	0.6678801149050754	0.9410864575363428
ID544340	544340	0	0.9115049242973328	46.31784068230952	43.13542613835997	0.0	49.0	49	1.344054558357812	1		18103.31886477463	18181.0	12330.0	24633.0	1.0843888E7	2222.282163349165	-0.9809098788239379	-837.1618313736058	-0.0015563105791682585	0.010245923924538481	1.4219951006349638	1.2916664899039576	-0.6904671332891144	1.10089958340616	5.675232640431903	9.545689023694782	0.7826705073923922	0.9605792437650842
ID568919	568919	0	0.915812611579895	44.456328241241295	41.46738236760807	0.0	194.0	194	1.3485497366541457	1		18186.935323383095	18167.0	12546.0	24349.0	1.0966722E7	2270.524774501247	-0.9808017847567976	-818.4340020639722	0.012978745547540301	-2.7626342321200847E-4	1.395801041505841	1.3187134091176729	-0.4250076621572963	1.0584566986694601	5.713257649748026	9.8372542394301	0.7419008735885239	0.9524564183835186
ID570987	570987	0	0.9185505509376526	44.24790015721019	41.96520250915886	0.0	206.0	206	1.3350187950239902	1		18187.315789473705	18268.0	11902.0	23581.0	1.0712329E7	2237.0989388071716	-0.9809856560360878	-838.8701148648526	-0.004370449530133961	-0.01114575910578917	1.3823613090578581	1.2822635524940607	-1.3285229184634484	1.0780633251012266	5.599182621799656	10.644697245793854	0.6209660674912187	0.9319620253164563
ID571499	571499	0	0.9422174096107483	44.27221679673721	41.66468428847336	0.0	209.0	209	1.32763195631829	1		18240.063683304652	18342.0	12037.0	23971.0	1.0597477E7	2349.714449505153	-0.9809265832560263	-798.4528300192488	0.006573825454583871	0.007837326108675206	1.3883577305044452	1.298150555468496	2.306731278871678	1.0694889931340774	5.537391981660942	9.39262879686976	0.7887526173638929	0.9517973856209153
ID569452	569452	0	0.9031944274902344	44.35430488395121	41.86282106226098	0.0	197.0	197	1.3378490267251861	1		18195.988155668354	18238.0	12526.0	24054.0	1.0753829E7	2227.4792536145446	-0.980990989574383	-843.1357083556005	0.007629262654925244	-0.010509460216502857	1.4010070925002698	1.2838455350158555	-0.668054600983647	1.0912582972709153	5.6229482526222325	10.457443726139624	0.6461344222835267	0.9329652996845427
ID572525	572525	0	0.9460353255271912	44.29439028083496	41.66925302979501	0.0	215.0	215	1.3502315702779646	1		18121.771285475777	18210.0	12040.0	24338.0	1.0854941E7	2329.453367081687	-0.9810542547599227	-805.671409354668	-0.003762021553899701	-0.007313227870260269	1.4124186907585923	1.2849254687439724	-0.9191496355664802	1.09922227017513	5.727517028241573	9.841180527845157	0.7431591953079189	0.9563492063492063
ID582766	582766	0	0.8532138466835022	45.83330636333211	41.17139439457758	0.0	275.0	275	1.348549736654147	1		17907.357737104823	18178.0	13161.0	22558.0	1.0762322E7	1774.3606905429917	-0.9812062175770224	-1053.8181996537096	-0.008643568066671369	-0.005014978999933354	1.4068606444584895	1.3242164912849665	-0.9075844397385185	1.0624098504416966	5.713257649748037	8.893209375392704	0.9077717002677881	0.9764419171405355
ID539746	539746	0	0.9158174991607666	46.37190130761965	43.11637698142531	0.0	21.0	21	1.3541477255877254	1		18043.394693200666	18103.0	12213.0	24631.0	1.0880167E7	2214.8742028214497	-0.9810736930389679	-844.5686003963093	-0.02909719426929374	0.012956564814660395	1.450744491897744	1.280873603725028	-0.6350085625450541	1.1326211170865716	5.760788911393189	9.34868981025467	0.828305081625431	0.958860759493671
ID559204	559204	0	0.912479043006897	45.0378952551345	43.63454792165222	0.0	137.0	137	1.316186639678678	1		18035.02097902098	18065.0	12240.0	24250.0	1.0316032E7	2267.8497780985094	-0.9808818625355574	-816.0250448583911	-0.010850087662272016	-5.943413866436196E-4	1.4220965875965625	1.2293445357127706	-0.5730362757780734	1.156792539669959	5.442329458370644	9.582928597651156	0.7447288673037167	0.9509966777408633
ID570468	570468	0	0.8893166184425354	44.32613502714959	41.81882517534548	0.0	203.0	203	1.3144612467940295	1		18177.031468531477	18285.0	12444.0	23363.0	1.0397262E7	2218.508505392783	-0.9809626980155025	-844.381969154513	0.0019619887285331227	0.009654049287303663	1.3686979612642278	1.278291278624341	2.261491823054856	1.0707246338543277	5.428070079877085	10.004857154336563	0.6814492618298904	0.9422442244224426
ID569958	569958	0	0.8783451914787292	44.26483224304464	42.564239228327644	0.0	200.0	200	1.305220631367819	1		18225.590747330963	18256.0	12926.0	23377.0	1.0242782E7	2206.6883964248364	-0.9808176217205814	-844.6103658761058	0.036326342916418064	-0.03330033622260906	1.2862645167021478	1.2137807421555458	1.3294095849952816	1.0597173542380303	5.3520200612448345	12.450197400984422	0.4338854853152342	0.9036918138041737
ID575608	575608	0	0.9047654271125793	42.219230224934385	40.988680711134926	0.0	233.0	233	1.1938236719191284	1		18094.24152542374	18117.0	12473.0	24509.0	8540482.0	2309.672730958187	-0.9804764591215773	-786.8618989222771	-0.06898098245022691	-0.07249630772288075	1.1828347111051614	1.1281018324719139	-0.7603723633470644	1.0485176754950534	4.477444846973928	15.143249504900735	0.24535897743023957	0.7423167848699762
ID583801	583801	0	0.8435362577438354	45.926482707575666	40.97934795521013	0.0	281.0	281	1.3412374214135967	1		17928.737018425458	18142.0	13086.0	22891.0	1.0703456E7	1821.5514138250048	-0.9811221061432736	-1023.0757248820034	0.02020417958672285	-0.017547399096453222	1.4246668233717439	1.3249361094279621	2.5754309904541497	1.0752720929214015	5.6514670096093305	9.374474213254262	0.8081225456239765	0.9604200323101779
ID558714	558714	0	0.889985203742981	45.23245232638053	43.78807986447516	0.0	134.0	134	1.319630657706662	1		18024.42906574394	18102.0	12204.0	23691.0	1.041812E7	2148.3521489655295	-0.9810754257671233	-869.8859616340143	0.0018050511056786477	5.657377827753401E-4	1.4067619159959346	1.2428963699615372	-0.36195624729219505	1.1318416804447409	5.4708482153577425	9.660649653897297	0.7366341770492153	0.953603976801988
ID543345	543345	0	0.9268932938575745	46.26720222945553	43.11284393086777	0.0	43.0	43	1.3513516298403565	1		18053.684908789375	18110.0	12302.0	24761.0	1.0886372E7	2226.209291043712	-0.9810092316431744	-837.838708362498	-0.015802843950556977	0.009611923558907354	1.4266981555570104	1.3012005002382074	-0.6580421882505574	1.0964475922779222	5.737023280570608	8.985980197767335	0.8928233952075976	0.9733870967741938
ID574065	574065	0	0.9187836647033691	44.29585846678331	41.67746709873314	0.0	224.0	224	1.3384143548834082	1		18047.771428571432	18109.0	12243.0	23854.0	1.0738424E7	2282.004497539768	-0.9808206499999084	-808.8962051362057	-0.002290664539220253	-0.003900805611000941	1.4139615802118917	1.287941638974027	-0.8290792566866267	1.097846002819081	5.627701378786742	9.69775164184521	0.7519670192409817	0.9517684887459805
ID577137	577137	0	0.8693169951438904	38.70823672374128	38.76330839305919	0.0	242.0	242	1.3591662025486106	1		17865.685245901634	17871.0	12450.0	24295.0	1.0898068E7	2032.977869370875	-0.9810082895705441	-907.8740869111472	-0.006298924365189053	0.002610194548341636	1.448752740729515	1.2905675587263474	-0.7181037429046228	1.1225702451092754	5.803567046873842	8.896590675286324	0.9214200348932922	0.9752396166134192
ID572018	572018	0	0.9332413077354431	44.34186281164591	41.659049464759136	0.0	212.0	212	1.3507917161515848	1		18179.56146179402	18269.0	11970.0	24158.0	1.0944096E7	2308.871715660609	-0.9809098845835108	-809.1595266257991	0.0031869264070511	-0.01098712677539182	1.4551713442494676	1.297735687849354	-0.9691678526199972	1.12131565608789	5.732270154406092	9.388212287088987	0.8172796989562454	0.9563838223632041
ID575090	575090	0	0.9186383485794067	43.47617233827906	41.50030695100741	0.0	230.0	230	1.350231570277966	1		17998.897180762844	18066.0	12140.0	23998.0	1.0853335E7	2137.056132393037	-0.9810241913368806	-870.8420397976679	0.005026136216567514	0.011272065403597816	1.4508527425263251	1.3155015090291906	-1.4211109907331927	1.1028894551379274	5.727517028241584	9.056884150312248	0.8774424227530859	0.9812703583061885
ID578162	578162	0	0.8757039308547974	38.33113030730848	38.62744763561387	0.0	248.0	248	1.3619462549574513	1		17757.06851549754	17895.0	12533.0	23130.0	1.0885083E7	1910.6941767661358	-0.9810551648354872	-962.5264743780556	0.013465280578390937	-0.005120034532611595	1.4625238082383427	1.297203526419204	-0.13796690423700103	1.127443595744369	5.827332677696405	9.117396209358018	0.8809231440929806	0.976114649681529
ID583282	583282	0	0.8540024757385254	45.99049413958236	40.88967454921479	0.0	278.0	278	1.3574954382999147	1		17900.852459016372	18100.0	13040.0	22286.0	1.091952E7	1802.6662923145657	-0.9812447760349244	-1039.0668123309056	0.009714650844258295	0.014346627782993197	1.4288165449193415	1.3267161414359383	-0.47828055289842974	1.0769572331975228	5.789307668380293	9.251002695935389	0.8500782008771363	0.9751801441152924
ID577651	577651	0	0.877273678779602	38.15354460725313	38.485493483191604	0.0	245.0	245	1.3485497366541455	1		17824.981697171403	17866.0	12406.0	23604.0	1.0712814E7	2004.635481743364	-0.9810647536778923	-921.4046282564166	-0.002008561104299458	-0.0031311636566428228	1.444077518968374	1.2813930768346138	-0.5864289705387777	1.1269590456471286	5.713257649748025	9.048450822653814	0.8768901930344504	0.9677938808373592
ID573556	573556	0	0.9247559905052185	44.34033165372848	41.772265887607595	0.0	221.0	221	1.351351629840357	1		18043.41528239204	18109.0	12156.0	23465.0	1.0862136E7	2269.2217838850033	-0.980918170772984	-817.4939951639058	-0.01037878370539202	-0.0330490559039567	1.415559945788229	1.2818089032919497	-0.9286565809297288	1.104345540238314	5.737023280570612	10.25923602153503	0.6849619294478398	0.9518927444794953
ID576628	576628	0	0.8817299604415894	39.7297618398233	39.34189468812577	0.0	239.0	239	1.3580525881030974	1		17813.06907894735	17801.0	12474.0	23991.0	1.0830346E7	2032.482375022088	-0.9809859525605724	-904.3367396003031	0.0018571327385240486	0.016005101390331376	1.4184194375254606	1.3435599052367238	-0.7873828957788753	1.055717301474211	5.794060794544806	9.012699158124992	0.8963614334685914	0.9720893141945771
ID574582	574582	0	0.9289474487304688	44.11277074908242	41.65160889601299	0.0	227.0	227	1.3321825504881397	1		18057.35544217687	18147.0	11678.0	23460.0	1.0617725E7	2329.0514336163337	-0.9808434093051889	-793.9378762282914	-9.135552437082769E-4	-0.008348528034896814	1.4337354170837704	1.2632044687175255	-1.0389926029107555	1.1349986899107294	5.575416990977074	9.81075044033371	0.7279185068670557	0.9444444444444444
ID576119	576119	0	0.9031637907028198	40.84590846897137	40.21548347425273	0.0	236.0	236	1.3541477255877261	1		17784.00330033004	17903.0	12578.0	23977.0	1.0777106E7	2056.665808517021	-0.9810074784825309	-893.2756361268627	-0.0016833692663634791	-0.0028713140555623883	1.4456131385667517	1.2754977892546764	-0.5955102725606318	1.1333717319976544	5.760788911393196	9.063726790666506	0.8812075590440391	0.9727126805778494
ID555656	555656	0	0.9001847505569458	45.15551669993577	43.62550362591111	0.0	116.0	116	1.3270620348684123	1		18005.049913941468	18080.0	12052.0	23680.0	1.0460934E7	2174.1724178815057	-0.9810117278730952	-855.6951997572992	-0.003953762333493873	0.004169343762759608	1.4213935254037662	1.2646367179693727	2.7355103160824394	1.123954021899742	5.532638855496444	9.359793021698962	0.7936146868135442	0.955665024630542
ID542346	542346	0	0.920527994632721	46.19867413759815	43.11984223870208	0.0	37.0	37	1.3451797611989635	1		18083.705685618737	18119.0	12301.0	24622.0	1.0814056E7	2237.767981276114	-0.9809685745560159	-833.0789238591144	-0.0016705412895789379	0.002765899875793638	1.4266243155615463	1.3046629512200352	-0.7990978074307328	1.0934811280012673	5.684738892760932	9.103116443465918	0.8620653505786687	0.9676375404530748
ID557706	557706	0	0.9006729125976562	45.171805619162846	43.54474634450551	0.0	128.0	128	1.329340254631172	1		18070.182593856673	18123.0	12203.0	24151.0	1.0589127E7	2180.4221693717855	-0.9808864838867629	-850.6092689164266	-0.0012696144887784633	0.005781173035227326	1.416577780132906	1.2696106718648137	-0.5892242809140991	1.1157576188708511	5.55165136015451	9.211046414981613	0.8222693597782293	0.9472830494728306
ID580746	580746	0	0.8945667147636414	44.35867020666519	40.56719246948175	0.0	263.0	263	1.315611760140583	1		18042.4465849387	18037.0	12213.0	23773.0	1.0302237E7	2197.217841742518	-0.980900407755598	-843.4379276436437	0.03491796668469971	-0.013687155436784372	1.3324234408233777	1.2755642928617161	-1.2365679871768305	1.0445756817432532	5.437576332206116	11.373948478048343	0.5281930924378194	0.9203539823008848
ID557195	557195	0	0.9205649495124817	45.24907103474152	43.81403604606886	0.0	125.0	125	1.3184836512685425	1		17983.365217391307	18029.0	12013.0	23472.0	1.0340435E7	2202.4406557257416	-0.9810399953925093	-844.9772560506658	0.005984671597468245	0.003534404565143473	1.3826764020912554	1.2545008583664274	-0.24376521210076074	1.102172543661496	5.461341963028706	10.278630238961195	0.6495891294327865	0.944124897288414
ID554636	554636	0	0.9013316631317139	45.242658033634946	43.771083540652256	0.0	110.0	110	1.3270620348684126	1		18069.89879931388	18145.0	12321.0	23430.0	1.0534751E7	2192.1824079378284	-0.9809773511705491	-850.1528549324138	-0.0073689077668006855	-0.0014595590059870232	1.4139577988271466	1.248060350691948	-0.269995654589642	1.1329242196046223	5.532638855496447	9.511552405571123	0.7684920450773223	0.963576158940397
ID538765	538765	0	0.9430395364761353	46.29712451016259	43.182744429402796	0.0	15.0	15	1.3457420098175374	1		18027.264214046834	18067.0	12155.0	24895.0	1.0780304E7	2289.0832380622423	-0.9809811341844374	-812.4081570508874	0.012731971668344324	0.005751269508572736	1.4189029109277314	1.291673261830565	2.481013631512859	1.0984998705608071	5.689492018925449	9.304647846823116	0.8258163451852555	0.9560702875399365
ID581261	581261	0	0.8936236500740051	44.11090171290133	40.82448874441064	0.0	266.0	266	1.3121571937574932	1		17972.051056338034	17982.0	12237.0	23655.0	1.0208125E7	2249.8854987598256	-0.9808699188707911	-819.1469656673436	0.013321869069555868	-0.029137053218210824	1.3868660503936374	1.236897904621928	-1.1375744036671176	1.1212453713530617	5.409057575219027	10.821501467464916	0.5804387830162284	0.9155269509251807
ID558208	558208	0	0.9174211025238037	45.19429713075595	43.643055606240125	0.0	131.0	131	1.3213493004897114	1		18071.22625215889	18144.0	12241.0	23617.0	1.046324E7	2175.9140931486513	-0.9809473495205527	-855.1970056427659	-0.0024435888524164725	0.005309355981843885	1.3895555350356645	1.2567532694176773	-0.5384343350281182	1.105670913177351	5.485107593851289	9.658667279542799	0.7388573592045663	0.9490131578947368
ID542850	542850	0	0.8976193070411682	46.317122934236345	43.12823577514994	0.0	40.0	40	1.3355853211666222	1		18026.872881355925	18112.0	12438.0	23899.0	1.0635855E7	2163.8395594778885	-0.9809923810909149	-859.9303043675443	0.004360946631626395	-0.0010463163903973915	1.4099591683345347	1.2883493478559356	-0.4964702644497643	1.0943919602869994	5.603935747964166	9.064120361134313	0.8571398438460057	0.9616639477977157
ID582274	582274	0	0.8959660530090332	45.61089084569323	41.39599101325852	0.0	272.0	272	1.411050897647782	1		17938.61526717557	18058.0	13106.0	23617.0	1.1749793E7	2209.537842085429	-0.9810528178340546	-840.7468060711359	0.01346996194827939	0.006398634428573823	1.4848565400188773	1.3734064745193075	0.8895878990740975	1.0811486384892552	6.255114032502842	9.204361438623167	0.9278072607426898	0.9791666666666662
ID556165	556165	0	0.9088174104690552	45.22497287455435	43.72668871888902	0.0	119.0	119	1.3179097736999994	1		17981.907504363	18054.0	12034.0	23551.0	1.0303633E7	2185.7229613579166	-0.9810593106148292	-852.256107526101	-0.016812086547094526	0.007643911593064315	1.404423508095924	1.2566853179684938	2.6514787074711066	1.1175618016817908	5.456588836864191	9.450180651273694	0.7678048886196454	0.9495450785773366
ID556677	556677	0	0.9178237318992615	45.21349090870438	43.71519038092852	0.0	122.0	122	1.3259214570600337	1		17956.36488812393	17960.0	11875.0	23639.0	1.0432648E7	2226.8876419961957	-0.9810454245435167	-834.6899175717897	-0.010175945678605084	0.009139195058512751	1.4099767000300487	1.2679562182460118	-0.35864808869947257	1.1120074019436543	5.523132603167413	9.915192538480383	0.7059810278953782	0.9477977161500815
ID581766	581766	0	0.8741805553436279	44.23935128563448	40.91843399227866	0.0	269.0	269	1.3115805480720937	1		17964.841827768025	17982.0	12584.0	23584.0	1.0221995E7	2158.6051164771093	-0.9809438861246921	-856.8208313117801	0.037260299146881615	0.012954419004160044	1.3418748779835084	1.2875579660475314	-1.428652175799524	1.0421859934607183	5.404304449054507	11.74000913961305	0.4927343063345431	0.8966876971608833
ID539271	539271	0	0.9229827523231506	46.22622119393654	42.84173983854295	0.0	18.0	18	1.365828821899633	1		18063.709624796094	18162.0	12559.0	25021.0	1.1073054E7	2264.9201194679276	-0.9810889387219475	-827.516242229432	-0.007030641842209497	0.019499280723353052	1.4608085250726757	1.32177853109559	-0.8399979349696142	1.1051840309903105	5.860604560848025	9.040012422467413	0.901185568209808	0.9723974763406935
ID555143	555143	0	0.900113582611084	45.14068773312316	43.51654134772466	0.0	113.0	113	1.3361516071031005	1		18069.596938775514	18138.0	12357.0	24452.0	1.0624923E7	2236.8122164766905	-0.9809810467040005	-833.3413647889594	-0.004045863122344426	-0.0010326298611220584	1.3889049360900718	1.3083448620409508	-0.6844365837871084	1.0615740363159691	5.608688874128696	9.280484131915458	0.8183327807003158	0.9640522875816991
ID549528	549528	0	0.9182977080345154	45.27380781084879	43.765133845548576	0.0	80.0	80	1.3179097736999994	1		18056.742160278744	18133.0	12063.0	23719.0	1.036457E7	2255.468317900656	-0.9810253520235506	-827.826194592368	0.0019319086489321883	-0.007334747383970245	1.3957732916618122	1.243455224612892	-0.49860205673062274	1.1224958197399824	5.456588836864192	9.787960725777914	0.7157257759694434	0.9487603305785122
ID580249	580249	0	0.9009360671043396	44.44976978045762	40.576989114903995	0.0	260.0	260	1.3196306577066605	1		17997.799651567926	18057.0	12883.0	23224.0	1.0330737E7	2213.008120712269	-0.980834507053323	-832.4193049946916	-1.1485169064222267E-4	-0.02059229696119415	1.3474024906607198	1.284552074340253	-0.97535903079693	1.048927885117267	5.470848215357731	10.691235710643166	0.6014627292143597	0.9252411575562707
ID549018	549018	0	0.9172750115394592	45.122321888084684	43.48896609534427	0.0	77.0	77	1.3463040236277222	1		18059.6906354515	18096.0	12190.0	25120.0	1.0799695E7	2327.728173245724	-0.9810871649010529	-804.9316371250275	-0.005946111101790618	-0.004924547269970233	1.436405893614293	1.2869160597864064	-0.7935259782361597	1.1161612932646887	5.69424514508998	9.470207927029403	0.7978605560693245	0.9576338928856912
ID553629	553629	0	0.9226611852645874	45.350940375386116	43.72036556157554	0.0	104.0	104	1.328201633219136	1		17999.304794520565	18074.0	11911.0	23550.0	1.0511594E7	2169.0948186575174	-0.9809042861985502	-852.5069439894703	0.008733647358072381	0.00279754101341322	1.3988401863639353	1.2758678936966783	-0.2900625538238191	1.0963832488259886	5.542145107825478	10.02344830464517	0.6931918481800394	0.9365461847389561
ID579230	579230	0	0.8816534280776978	42.94074505616016	40.07643348079224	0.0	254.0	254	1.3883515475980677	1		17875.2131661442	17857.0	13015.0	23580.0	1.1404386E7	2195.2729124508296	-0.9809834836557857	-840.0854075428205	-0.00814322118864919	0.0018774719141688785	1.45281546645735	1.3528383540944304	0.8669709905781553	1.0739017429985882	6.055482733593164	9.577219765907392	0.8296209829893579	0.9695585996955863
ID579729	579729	0	0.8885480165481567	44.387322853177764	40.4049066349948	0.0	257.0	257	1.3230657107830956	1		18051.795847750873	18096.0	12535.0	23240.0	1.0433938E7	2196.267720321034	-0.9808959926635981	-844.0411382153391	0.0018745618883239143	-0.016120733027353056	1.3483186653149735	1.280600491974425	-0.6516533923638155	1.0528800150905306	5.4993669723448235	10.877516980787078	0.5840674789029072	0.9315619967793889
ID578708	578708	0	0.9040772318840027	41.61227972021973	39.703582107532235	0.0	251.0	251	1.3801541631250078	1		17743.57052297939	17731.0	12932.0	23410.0	1.1196193E7	2162.1689575449454	-0.981114587274089	-852.6575407674534	-0.0010141882466680374	-0.0019973017904335666	1.4631630338066672	1.3280484636556351	1.0215960875384762	1.1017391863690809	5.9841858411254405	9.007196645010472	0.9269059020927479	0.9782439782439784
ID584340	584340	0	0.8494948744773865	45.88639604661455	41.049206092356705	0.0	284.0	284	1.3333177722966025	1		17966.808873720143	18227.0	13415.0	22806.0	1.052855E7	1810.998769907061	-0.9811020397255024	-1030.106280741798	0.0033733436466104345	0.007623055129604693	1.4013311261152932	1.303622208917489	-0.7503323830125165	1.0749518660616717	5.58492324330611	8.746044556460024	0.9174949905896589	0.9832635983263598
ID554133	554133	0	0.9065232872962952	45.28681261285224	43.8077091707925	0.0	107.0	107	1.2924069101805504	1		18041.880217785827	18131.0	12338.0	23403.0	9941076.0	2208.543697920903	-0.981045453317689	-845.6322187951633	-0.006962267219334489	0.007285650920475302	1.408255744470384	1.2212678887938615	-0.4075520457746048	1.1531096145180677	5.247451285625494	9.98841881174212	0.6609441937024275	0.923076923076923
ID537770	537770	0	0.9173133969306946	46.35986363362849	43.26188029958017	0.0	9.0	9	1.3156117601405828	1		18045.235602094242	18091.0	12076.0	23970.0	1.033992E7	2238.272354954609	-0.9809856512021202	-831.8802627299522	0.012060994832019306	0.022310716690863652	1.4272618503873251	1.221586672279361	-0.6598765224487464	1.16836724137158	5.437576332206114	10.340194409994536	0.6390838197462831	0.9300813008130085
ID541867	541867	0	0.9115257263183594	46.17535461062624	43.08306943697002	0.0	34.0	34	1.3713562780022477	1		18112.339774557153	18196.0	12398.0	24769.0	1.1247763E7	2211.299260217398	-0.9809475783121137	-843.4369942963215	-0.014748412925675166	0.014993053569620484	1.472967045564302	1.3126956284115145	-0.709142146907803	1.122093357884288	5.908135822493172	9.04642343487248	0.9072072475646369	0.9818325434439178
ID548524	548524	0	0.9422151446342468	45.09647071419112	43.52624056403201	0.0	74.0	74	1.3389794443554461	1		17994.866328257205	18092.0	12305.0	24139.0	1.0634966E7	2251.99223831336	-0.9811371075133485	-831.2528422838867	-0.0038240496830641373	0.006552421590767802	1.4048120605594734	1.2833297333845908	-0.5482256207164928	1.0946618191838282	5.632454504951274	9.483425579129458	0.78700424632887	0.9525723472668809
ID585390	585390	0	0.9158675670623779	45.98466994869174	41.35054973628929	0.0	290.0	290	1.2032910975159474	1		18475.431865828094	18259.0	13294.0	25603.0	8812781.0	2373.634706660465	-0.9804518161990237	-780.7833662635302	-0.06696593362610968	-0.07317263389899416	1.2206247967559176	1.1100600957537883	-0.3537190224454839	1.0996024462324718	4.548741739441662	15.995260245865175	0.22341818679870537	0.7662129703763018
ID550049	550049	0	0.9156948328018188	45.10765245924727	43.48049297542279	0.0	83.0	83	1.332750282263535	1		18129.61262798636	18205.0	12438.0	25057.0	1.0623953E7	2327.967824059722	-0.9808855067453142	-799.2765578057978	-0.006460428825626235	0.016767420564320956	1.4075859323901778	1.2818999560329294	2.521783661097685	1.098046634423958	5.5801701171416	8.859739072005627	0.8933372424290917	0.967848309975268
ID584867	584867	0	0.8232141137123108	45.92279545907448	41.25713198622257	0.0	287.0	287	1.128009436016206	1		18563.51558752998	18415.0	13128.0	23599.0	7740986.0	1996.3193994419273	-0.9803332080589079	-927.0440836001101	-0.04218107194198784	-0.09746763105463221	1.1465754054495267	1.001960952141625	-0.6884522431705148	1.1443314262884177	3.9973791043578157	16.504425062928966	0.18440997190591962	0.6979253112033192
ID538279	538279	0	0.9125978946685791	46.234283949889125	43.15494913007498	0.0	12.0	12	1.348549736654146	1		18035.956594323878	18068.0	12364.0	24134.0	1.0803538E7	2159.357246306489	-0.9810762756291717	-866.0457576656746	-0.004759593096398261	0.019898979093225303	1.431845308758004	1.296814922064994	2.4976881229546337	1.1041246398352613	5.713257649748029	9.24347155060556	0.8402788957359932	0.9600638977635787
ID545976	545976	0	0.9352295994758606	46.09329700597001	42.98900096639816	0.0	59.0	59	1.3591662025486086	1		18186.92586490939	18302.0	12280.0	25169.0	1.1039464E7	2307.851413037662	-0.9810845358862251	-817.4682175403673	-0.003599665888683469	-0.002687368767042042	1.4281162375647523	1.3235840790872355	-0.6568904348877238	1.078976591007051	5.803567046873826	8.916083772547859	0.9173954661418067	0.9807228915662646
ID546488	546488	0	0.9195078015327454	45.045998856691796	43.65257392110684	0.0	62.0	62	1.3894408781286256	1		18105.796557120524	18220.0	12344.0	24391.0	1.1569604E7	2296.156790966781	-0.9809117696551357	-810.4204102247895	-0.006434329672332799	0.005525206364428435	1.4379225501606927	1.3630720949380055	-1.400246576699781	1.0549130566905864	6.064988985922221	9.023172473016347	0.9360980984678422	0.9860896445131372
ID547513	547513	0	0.8803225159645081	42.941858918914214	45.103796175621426	0.0	68.0	68	1.3641662177265668	1		17800.529315960914	17916.0	12905.0	23533.0	1.0929525E7	2057.6255479436168	-0.9810235222057893	-894.458885833206	-6.51100542392253E-4	0.0010273934767380932	1.429447898596862	1.3337973321054093	-1.3848862377875435	1.0717129688214833	5.846345182354478	9.24325579541312	0.8598929218336011	0.9677419354838708
ID553145	553145	0	0.8997952342033386	45.232460898119356	43.57172727631237	0.0	101.0	101	1.3338850208958877	1		17968.61317567568	18006.0	12069.0	24130.0	1.0637419E7	2211.2769111294338	-0.9809110952114347	-835.1222581360887	-0.016755801052383758	0.0032640549007773014	1.4431141005482575	1.2579081601903273	-0.6016653882254067	1.1472332768156204	5.589676369470637	9.408342058809678	0.7935427544180662	0.9560975609756102
ID537275	537275	0	0.8989977836608887	46.345361045099885	43.224100722387696	0.0	6.0	6	1.2337118183493652	1		18181.24701195217	18297.0	12298.0	23960.0	9126986.0	2277.9613234554095	-0.9805872100573767	-806.3165721442767	-0.052274364549789704	-0.03718787934624826	1.239308388465689	1.0181375138165571	-0.5810685346522843	1.2172308471574316	4.7816449215029255	14.105101472238992	0.30201934213093184	0.822567457072772
ID550590	550590	0	0.9079295992851257	45.118237084360906	43.42035163046816	0.0	86.0	86	1.3586095094257098	1		18146.278688524602	18212.0	12341.0	24967.0	1.106923E7	2296.917782924656	-0.9810180090745395	-816.59617360621	0.0031765395061032287	-0.015642583108161724	1.4164879106879982	1.3297889276912191	-0.6497978746152205	1.0651975521764239	5.798813920709329	9.286672638953368	0.8449456287299558	0.9621451104100943
ID548018	548018	0	0.9170235991477966	45.09714610964083	43.44364293846929	0.0	71.0	71	1.335585321166624	1		17994.374576271184	18027.0	12274.0	24678.0	1.0616681E7	2316.958802407161	-0.9809693584748149	-800.6642802622462	-0.002506672761275733	0.007474920616648353	1.3885716531200192	1.2941743616079395	-0.8132897937381945	1.072940165029074	5.603935747964181	9.12148526504023	0.8463926619113473	0.9569805194805192
ID536779	536779	0	0.8925421833992004	46.50217983733815	43.22706208492079	0.0	3.0	3	1.343491603544276	1		18067.4010067114	18275.0	12756.0	23773.0	1.0768171E7	2100.7886630955004	-0.9810615614882545	-891.0363188591971	0.003658208272350907	0.0038827977757199296	1.425538714067771	1.2989780995211775	-0.5202718851849929	1.0974309071055515	5.670479514267393	9.56823514137604	0.7783339432821452	0.94308300395257
ID545484	545484	0	0.9098058342933655	46.38805727649656	43.19348683482607	0.0	56.0	56	1.3429284127404277	1		18188.510033444803	18289.0	12313.0	24160.0	1.0876729E7	2136.0304161598765	-0.9810625476562351	-882.2564271735963	-0.003027800501825195	0.01879612141386939	1.420230966403595	1.29986955981326	2.573041662777917	1.0925949882291468	5.665726388102872	9.739491724964507	0.7505728928437473	0.9536000000000001
ID541390	541390	0	0.9125338792800903	46.290857272653355	43.125833697754295	0.0	31.0	31	1.3395442954433643	1		18080.12542372882	18172.0	12316.0	24529.0	1.0667274E7	2249.959059698705	-0.9811149170838787	-834.9448719526135	0.004890100823089346	0.0034997497393892884	1.420401618705726	1.2811926200824597	-0.7627421154142543	1.108655791831135	5.637207631115777	8.887202020047933	0.89689951719947	0.9737274220032839
ID551118	551118	0	0.9150121212005615	45.147660024971145	43.54504746910048	0.0	89.0	89	1.3230657107830968	1		18113.692041522496	18198.0	12304.0	24527.0	1.0469714E7	2286.900817789109	-0.9808937708362911	-813.2735346501181	-0.006714347746043878	-0.00968163791738632	1.402871783460628	1.255570959759399	-0.6186224989987718	1.1173178007632925	5.499366972344832	9.97506551146668	0.6945300674964342	0.9414157851912124
ID585923	585923	0	0.9451457262039185	45.70019429909475	41.76626655277899	0.0	293.0	293	1.2859521701640182	1		18412.88644688646	18141.0	13258.0	26603.0	1.0053436E7	2435.517728039727	-0.980526091174038	-761.3188755217192	-0.03390826417864665	-0.001091331775110981	1.284994552314095	1.1365381843820033	-0.5551000779168624	1.1306215400169908	5.195166897815811	15.16352857345293	0.28392839024439237	0.8024963289280473
ID547012	547012	0	0.9103356599807739	43.74555685843732	44.456221902084195	0.0	65.0	65	1.3845321413310876	1		17933.88188976377	18034.0	12590.0	24654.0	1.1388015E7	2219.909781659912	-0.9810313856369298	-835.6343240370071	-0.011249900354953952	-0.004100487177360243	1.4724041513221209	1.335805800933182	-1.4527753773018508	1.1022591384866818	6.0222108504415734	9.313581620411965	0.8724335759979012	0.9671755725190839
ID563399	563399	0	0.9446375966072083	43.103187186754106	43.562638604904734	0.0	162.0	162	1.3943323338612068	1		17968.518691588768	17919.0	12826.0	25345.0	1.1535789E7	2427.6322762001732	-0.9809625209356595	-762.7853520050626	0.009375009459855447	-0.004933415128275054	1.465269738457829	1.3590638181070256	-1.0572300639770973	1.0781463820431425	6.107767121402849	9.569303231998223	0.8381692048395791	0.9504437869822481
ID552668	552668	0	0.8947263956069946	45.282505547106844	43.703377446687135	0.0	98.0	98	1.3005757033562706	1		17959.331550802148	18019.0	11911.0	23615.0	1.0075185E7	2164.373656648051	-0.9809870328526196	-856.251397607283	-6.901870341534437E-4	0.007305836679430362	1.3936475095765446	1.2079743076954312	-0.41945422359156426	1.153706250785532	5.31399505192872	10.453401170780445	0.6111049117723627	0.9442567567567575
ID564444	564444	0	0.8899316191673279	44.390679499292894	41.65532720175477	0.0	168.0	168	1.3316145766612193	1		18099.268376068387	18126.0	12299.0	23452.0	1.0588072E7	2255.4933392798757	-0.9809499184779708	-826.4174207481288	0.012087227383368806	-0.003050879652611914	1.3718580155104747	1.3028160757185898	-0.634980128520999	1.0529943873726026	5.57066386481255	10.128631448850069	0.6823627022546818	0.9413654618473899
ID586460	586460	0	0.9293468594551086	45.51255337837918	41.938901598052	0.0	296.0	296	1.3636115658566283	1		18239.415309446267	18130.0	13319.0	26866.0	1.1199001E7	2468.474556888	-0.9809007724386574	-758.9646109119616	0.0594287556773719	-0.0022617895020188472	1.4240136565781787	1.2548129355848234	-0.9167720835904103	1.1348413904535475	5.841592056189972	12.221136985665622	0.4914935975413071	0.9205992509363302
ID561373	561373	0	0.9022066593170166	45.060465494760045	43.48967737274921	0.0	150.0	150	1.3434916035442768	1		17930.579124579133	18006.0	12125.0	24793.0	1.0650764E7	2261.261839671986	-0.9810075052301405	-819.1506365500279	0.007596349613470057	0.022410071817144633	1.4222667382478718	1.3123081342285952	-0.6180627238489115	1.083790232759559	5.670479514267398	9.761694232455394	0.7477893054055573	0.9408517350157721
ID551646	551646	0	0.8910537362098694	45.087277956322346	43.44119061058708	0.0	92.0	92	1.3242087483274187	1		18105.427335640143	18131.0	12358.0	24422.0	1.0464937E7	2248.5078762935354	-0.981087850368756	-835.4324966317306	-0.003741379752542442	-1.8166778690616883E-4	1.407898966266784	1.2693717456894422	-0.8541264959480348	1.1091305372502227	5.508873224673862	9.423204501957047	0.7796064249529921	0.957851239669421
ID562387	562387	0	0.9170500636100769	45.15715854899389	43.599371720233904	0.0	156.0	156	1.3247798972641887	1		18021.272260273963	18025.0	12167.0	24202.0	1.0524423E7	2302.9471652990355	-0.9809500497257707	-805.9062360555878	-0.009314656191470046	-0.004090251429056062	1.4314075499108108	1.2293772361867938	-0.5541411223769024	1.1643354926195495	5.513626350838382	9.189216577243906	0.8205219824350549	0.96586178184846
ID562900	562900	0	0.9513764977455139	44.499957680544554	43.29769041543238	0.0	159.0	159	1.37850883669491	1		18029.485668789795	18061.0	12382.0	25218.0	1.1322517E7	2346.4503086217205	-0.980918575430051	-789.9946237256306	0.00983697965467356	-0.006934787846019886	1.4503540773141546	1.3359085085561213	-0.8785210553584983	1.0856687175993276	5.969926462631882	9.37172357893272	0.854161327259609	0.9624521072796934
ID544982	544982	0	0.9388033151626587	46.18522526634758	43.25992723938931	0.0	53.0	53	1.3479886591442531	1		18181.691666666684	18218.0	12281.0	24759.0	1.0909015E7	2274.77136680061	-0.9810300827060702	-826.6913980583732	0.0067765507269375415	0.011414144175995782	1.4160056050196796	1.3062816841682912	-0.7417841222430432	1.0839971364378806	5.708504523583511	9.400122521734096	0.8118301664590474	0.9623397435897437
ID561878	561878	0	0.9009585976600647	45.150910703401266	43.51667164702535	0.0	153.0	153	1.3412374214135978	1		17902.651515151516	17969.0	11972.0	24244.0	1.0634175E7	2253.7946172701295	-0.9809909916601004	-819.857878458592	-0.012141576784294504	-0.019510547752893834	1.4237973006364268	1.2651351972113534	2.5917961158391956	1.1254111843341337	5.651467009609341	9.80071203059105	0.7393597482950939	0.9565567176186646
ID536296	536296	0	0.9035020470619202	46.33003391810618	43.17606491249828	0.0	0.0	0	1.3446172774774452	1		18073.25628140702	18235.0	12387.0	23494.0	1.0789734E7	2004.2643706435326	-0.9810858993475098	-935.4761820582805	0.013277977439127156	0.0044694852897027215	1.459518084123314	1.2789478388033855	-0.41659746623303784	1.1411865596402073	5.679985766596419	9.23617079843366	0.8367066112006626	0.9731270358306188
ID560365	560365	0	0.89414381980896	45.13891786718005	43.55269256464233	0.0	144.0	144	1.3219216848789088	1		17938.65913043477	18017.0	12177.0	23930.0	1.0314729E7	2151.826346563726	-0.9810770380314114	-864.4238627546843	0.0047251787039329154	-0.003684905719930925	1.4169639330413393	1.2569142442511338	2.6716030420976518	1.127335408538999	5.489860720015802	9.434216389545474	0.7751031891594486	0.9633027522935775
ID540910	540910	0	0.9267462491989136	46.26402359809115	43.1785059076672	0.0	28.0	28	1.3547062522048285	1		18043.356435643545	18126.0	12139.0	25004.0	1.0934274E7	2285.54169538398	-0.9809218047319244	-811.8116407482377	-0.009136025513899755	0.012091092455138196	1.430963414213721	1.3159585249690302	-0.9379618900552846	1.0873924877285912	5.765542037557702	9.243626468458068	0.8479402133532538	0.9588932806324113
ID560878	560878	0	0.8998014330863953	45.096004659209825	43.58824063367834	0.0	147.0	147	1.3224938215362434	1		17943.798969072177	18003.0	12125.0	24168.0	1.0443291E7	2280.485037440196	-0.9808143510987772	-804.50265694704	0.0054800592335303554	0.005054108149103558	1.3827047357202464	1.2773243415404325	-0.4648870065742254	1.082500889361215	5.494613846180318	9.132134739593651	0.827946775250997	0.963333333333333
ID552164	552164	0	0.9066966772079468	45.270879131410524	43.61714089575528	0.0	95.0	95	1.3184836512685425	1		18051.445026178015	18142.0	12130.0	23903.0	1.0343478E7	2203.6957592094946	-0.9811748394340405	-853.8823696700241	-0.009886609803120412	0.016555748183350427	1.3828433288351916	1.2658438289567024	-0.46296037733979595	1.092428068298851	5.461341963028707	10.52540680881809	0.6194859401319277	0.9221508828250401
ID567032	567032	0	0.8959265947341919	44.564558881528704	41.450282623569166	0.0	183.0	183	1.3463040236277202	1		18058.0915141431	18025.0	12553.0	24227.0	1.0852913E7	2245.5788518652676	-0.9810223034392025	-831.3978909594663	-0.020684136640025885	-0.0161497841065419	1.4162637018009072	1.25281420626555	-0.698099466757553	1.1304658701329509	5.694245145089964	10.108242019330968	0.7003171486522738	0.9523052464228934
ID544507	544507	0	0.9060588479042053	46.390748467245096	43.12027692909133	0.0	50.0	50	1.3350187950239896	1		18099.940677966097	18203.0	12460.0	24217.0	1.0678965E7	2184.002654324855	-0.9810141217611624	-856.4431755694346	-0.0023456628289242496	0.011769504276253851	1.4241095611444614	1.2777170963030167	-0.6524252079141417	1.1145734570391372	5.599182621799649	9.21844184852073	0.8279792551343371	0.9461847389558233
ID559868	559868	0	0.9066124558448792	45.069056647475485	43.61041478768259	0.0	141.0	141	1.321349300489711	1		17980.377162629753	18034.0	12139.0	23874.0	1.0392658E7	2190.358562077319	-0.9810041432735582	-847.8627094808714	-0.007780819104409289	0.007947889111566424	1.4012840289295723	1.2615122998038637	-0.5328274566341739	1.1107969610343393	5.485107593851286	9.111686020159464	0.8302282807981022	0.9640768588137008
ID567548	567548	0	0.8859191536903381	44.43378914153955	41.36022515929922	0.0	186.0	186	1.3401089084486015	1		18115.042087542075	18095.0	12402.0	24626.0	1.0760335E7	2281.397748366695	-0.9808536331036373	-813.5535839360882	-0.013654296534098952	-0.01121212930460779	1.4322895105704512	1.258641347584545	-0.637341330176146	1.137964769168877	5.641960757280288	9.984972181824528	0.7111254254228144	0.9309803921568625
ID565502	565502	0	0.898185670375824	44.5011630144178	41.77610595790934	0.0	174.0	174	1.3418013219730545	1		18161.887394958023	18272.0	12578.0	23360.0	1.0806323E7	2230.2096696948565	-0.9810210800242548	-841.8837459693216	-0.0037587028203771022	-0.011086144820953728	1.3653481285493723	1.3206807907190345	-1.436041536774496	1.033821448865035	5.656220135773842	11.199096849202723	0.5667221233762099	0.923196276183088
ID543986	543986	0	0.9013537168502808	46.486493318357766	43.3118221373813	0.0	47.0	47	1.236162092497855	1		18170.899606299212	18355.0	12172.0	23689.0	9230817.0	2231.6074171900036	-0.9806975274418349	-827.390947631952	-0.02905798020475003	-0.03158157613784523	1.2565577488899806	1.107052343093877	-0.36455113139167744	1.135048181532484	4.800657426160992	13.582410313088946	0.327006878443556	0.8086469175340276
ID540404	540404	0	0.9081989526748657	46.298885729416895	43.136911766517635	0.0	25.0	25	1.3535889685077833	1		18031.536423841073	18125.0	12379.0	24517.0	1.0891048E7	2192.5534196096373	-0.9810702146683277	-852.446137953312	0.0034677579883638943	0.008036024828606277	1.427206106918394	1.318076354654596	2.3324069158692655	1.0827947120653687	5.756035785228672	9.337813331443563	0.8295507753105834	0.9603489294210947
ID564982	564982	0	0.9020665884017944	44.40546363223774	41.94965463207688	0.0	171.0	171	1.338414354883409	1		18140.97478991597	18168.0	12333.0	23223.0	1.079388E7	2232.683729821696	-0.9808819752077663	-833.752485103856	0.002572585387236603	0.009855177588970471	1.3640568952023315	1.3042422039575083	-1.488121470390529	1.0458616436911221	5.62770137878675	11.200913906346189	0.5636817709612933	0.9286274509803928
ID566024	566024	0	0.8897371888160706	44.57898730694556	41.797151883056046	0.0	177.0	177	1.3150366292889941	1		18109.350877192985	18171.0	12622.0	23519.0	1.032233E7	2200.7475370908705	-0.9810188726647516	-850.5855770243888	-3.8814811331335685E-4	-0.009419309386565145	1.341562478818265	1.2730615984939244	-0.14757195580204413	1.0538079857293468	5.432823206041602	10.198987437001996	0.6563285902249574	0.9438480594549963
ID539913	539913	0	0.898138701915741	46.400826929834466	43.22580947604851	0.0	22.0	22	1.3316145766612202	1		18039.46404109589	18106.0	12108.0	24179.0	1.0535047E7	2184.0778497098604	-0.981001122985579	-852.9568959740186	0.035762146066121756	0.026614275019251163	1.4161577182904999	1.2239720725037553	-0.6870637297296868	1.1570179991064746	5.570663864812556	10.444551840491437	0.6417076227052366	0.9482200647249193
ID570634	570634	0	0.9438708424568176	44.354096531547576	41.64759245624033	0.0	204.0	204	1.3485497366541455	1		18215.19000000001	18262.0	12284.0	24203.0	1.0929114E7	2313.7679711401042	-0.9808536273016153	-806.6062639519167	-0.016829717474789313	-0.0015757519430116388	1.4232720899133553	1.2826807933049231	-0.7010878636044992	1.109607392066882	5.713257649748025	9.546437650653166	0.7877909599957441	0.9616
ID566539	566539	0	0.8965908288955688	44.59755944287903	41.603376180240595	0.0	180.0	180	1.336717653138701	1		18021.425210084024	18040.0	12488.0	24224.0	1.0722748E7	2245.598897800116	-0.9809311505695731	-825.6594953096358	-0.01120999613420562	-0.011894465661885522	1.367291172198406	1.3038399675751111	-0.5071542658035647	1.0486648716109706	5.613442000293194	10.37897890484054	0.6548319263004566	0.9516518936341659
ID543500	543500	0	0.9377142190933228	46.17365165953435	43.1146749389695	0.0	44.0	44	1.3619462549574513	1		18061.75447154469	18133.0	12336.0	25190.0	1.1107979E7	2270.5128328877927	-0.9809788035696206	-820.5173373434735	4.317606961887363E-4	0.016113885107491507	1.453554355077241	1.3044332954352769	-0.6725682440522879	1.114318654824127	5.827332677696404	9.650541705271769	0.7862783045997285	0.9503875968992245
ID569101	569101	0	0.8938450217247009	44.43621762831051	41.41306179578905	0.0	195.0	195	1.3418013219730538	1		18167.472361809043	18183.0	12682.0	24882.0	1.0845981E7	2277.1678242918056	-0.9809041512768593	-819.6285393735313	-0.019982465426242338	-0.012490364968373645	1.4230456280433197	1.2534300791645727	-0.7144085830112914	1.13532110940867	5.656220135773836	9.996659072331235	0.7112567571121958	0.9459459459459453
ID571151	571151	0	0.9153201580047607	44.34706514042027	41.678155878770916	0.0	207.0	207	1.3270620348684097	1		18198.730240549805	18257.0	12233.0	23755.0	1.0591661E7	2289.843986992082	-0.9809355909267019	-817.8663372148985	0.0038643726054975397	-0.008058285396076767	1.394092286486463	1.2815671671412476	-0.5579074845185245	1.0878027482525334	5.5326388554964225	9.935146911643418	0.7043582400047556	0.9379532634971798
ID559363	559363	0	0.9063956141471863	45.01862200918232	43.64334836956566	0.0	138.0	138	1.3253508000690828	1		18049.41522491352	18104.0	12184.0	23949.0	1.0432562E7	2266.578425284547	-0.9810334721509234	-823.7935237878219	-0.0051173545550838116	-0.013191569312637022	1.397590167208271	1.277029414121277	2.337005308852323	1.0944071857342077	5.518379477002894	9.639145535178068	0.7463531171558998	0.9423701298701295
ID568579	568579	0	0.8909274339675903	44.562175309365315	41.636581097159485	0.0	192.0	192	1.3496711919304103	1		18191.238805970137	18237.0	12695.0	23969.0	1.0969317E7	2226.3736286255066	-0.9810037698300341	-843.9126071235044	-0.009534179962310667	-0.0312898744033453	1.3651728276937518	1.307337133687819	-0.2781365420456162	1.0442393109746575	5.722763902077058	10.663487777187719	0.632436813908001	0.9510268562401267
ID587013	587013	0	0.9421315789222717	45.44827555173937	41.43508540495124	0.0	299.0	299	1.3894408781286243	1		18238.53761755487	18276.0	12663.0	25753.0	1.1636187E7	2351.7576120700955	-0.9808259413834878	-793.4240190487903	0.007780612873755205	0.006065664132352102	1.4063416294098805	1.391913128041562	-1.405651275064402	1.0103659496254767	6.064988985922209	9.332375557012538	0.8750955300863515	0.9770290964777945
ID572184	572184	0	0.9416919350624084	44.29052546778426	41.71860954091034	0.0	213.0	213	1.3389794443554446	1		18167.45854483926	18253.0	12157.0	24425.0	1.0736968E7	2326.073085235033	-0.980930853351269	-803.5408376487852	-0.0032582930361009688	-0.0020216638956241676	1.3940349200240552	1.2854179605964968	-0.6643942101052395	1.084499332323904	5.632454504951261	10.663039417234812	0.6225088459956484	0.9323367427222659
ID576794	576794	0	0.970058798789978	39.455264993368694	39.5695753521992	0.0	240.0	240	1.56750071345229	1		18160.343980343976	17923.0	12497.0	27203.0	1.478252E7	2567.4138489327916	-0.9804717655786145	-710.2811654279311	-0.018198918474176737	-0.019357571350367118	1.9323977177044773	1.2908109417985234	1.4728003502194091	1.4970416310633476	7.719076891173728	12.146991838850003	0.6574121884545872	0.912359550561798
ID577306	577306	0	0.9007972478866577	38.43066232995912	38.625662353846586	0.0	243.0	243	1.3513516298403563	1		17867.814262023232	17945.0	12424.0	23694.0	1.0774292E7	2025.531502865009	-0.9809625424757907	-909.087947206966	0.00504886222098976	0.01729671292137961	1.4467880337905177	1.272251197699206	-0.5836055644140498	1.137187401675826	5.7370232805706065	9.260606576827975	0.8406546271755737	0.9663730984787829
ID570139	570139	0	0.9038043022155762	44.52687516689386	41.9682009955883	0.0	201.0	201	1.3372834595780667	1		18158.706779661006	18248.0	12509.0	23667.0	1.0713637E7	2204.942643604101	-0.9810261029442601	-851.6117362524626	0.00531952499591852	-0.005481322961872838	1.3530879403509763	1.3351189934155931	1.1418220178204501	1.0134586857231458	5.6181951264577155	10.22509862696476	0.6752610057366258	0.9351265822784814
ID575259	575259	0	0.9123101234436035	43.066650548689	41.413891585019954	0.0	231.0	231	1.3625015847480957	1		17954.188925081442	17886.0	12215.0	24832.0	1.1023872E7	2169.7934716841028	-0.9810258633670756	-855.6493440264596	-0.00589632540489262	0.014339832523973705	1.4422253989201546	1.3094055939919078	-0.9671687372283497	1.1014351897820498	5.832085803860924	9.13920259173705	0.8774394564055006	0.9730372720063437
ID573724	573724	0	0.9211654663085938	44.250825831457185	41.702286122781466	0.0	222.0	222	1.3434916035442759	1		18034.553691275185	18086.0	11965.0	23759.0	1.0748594E7	2307.762220424791	-0.9809320938892793	-804.0448498202106	0.002320575346964242	0.002409245123759354	1.4124290535778459	1.29500847011482	-1.0014030465740416	1.0906716721726268	5.670479514267391	9.475737170012811	0.7936036152601293	0.9559294871794872
ID576287	576287	0	0.8843764066696167	40.40013792773972	40.024472988103696	0.0	237.0	237	1.3597226677520875	1		17759.22094926349	17841.0	12409.0	23699.0	1.0850884E7	2047.1361912505045	-0.9810455347898355	-898.01749957215	0.010415649583133015	0.012412889260818304	1.4569965526261022	1.3021105956817365	-0.5959781716330501	1.1189499244211842	5.808320173038354	8.936767708011176	0.9139016743555232	0.9799518845228546
ID568081	568081	0	0.8861082792282104	44.53712059574708	41.48052140876057	0.0	189.0	189	1.3355853211666218	1		18164.02721088438	18196.0	12476.0	24358.0	1.0680448E7	2309.4615881622663	-0.9809725052244154	-810.9734194140419	-0.008363314800668487	-0.030124817282740173	1.3721133920366384	1.265602412999453	-0.7010683422385562	1.084158324876101	5.603935747964161	10.49519841152434	0.6393250254633832	0.9492753623188409
ID569619	569619	0	0.8843954205513	43.94319249825727	42.503530932276846	0.0	198.0	198	1.3115805480720952	1		18158.98059964727	18227.0	12847.0	23400.0	1.0296142E7	2265.331406884031	-0.9809397622292849	-825.0945891375216	0.02356615792433498	-0.0028948668530434907	1.3242505695138205	1.2975099255407718	-0.9300004924562972	1.020609201861715	5.404304449054519	11.349709414127007	0.5272058078553215	0.9081469648562301
ID572691	572691	0	0.9277889132499695	44.20239122229793	41.56403241622781	0.0	216.0	216	1.3619462549574517	1		18106.17213114754	18213.0	12087.0	24233.0	1.1044765E7	2338.5418537030514	-0.9809982921229904	-799.4422699292197	0.010076341178689129	0.009421844948123351	1.4363964829061828	1.3177288236140907	-1.0360571968691796	1.0900546889204612	5.8273326776964085	9.533375168904653	0.8057240143740054	0.9600626468285046
ID573204	573204	0	0.9369729161262512	44.17186516715146	41.832091361365414	0.0	219.0	219	1.3179097736999983	1		18045.369337979082	18131.0	11948.0	23331.0	1.0358042E7	2269.4699413047456	-0.9809640570310396	-819.5020341329282	1.548758326128422E-4	0.006240250960080067	1.3822200286352595	1.2825030010298746	-1.07045826089522	1.0777518863700983	5.456588836864183	9.640852332138321	0.7377347358665853	0.9471947194719468
ID582932	582932	0	0.8629568219184875	45.93261282907518	41.07100732095596	0.0	276.0	276	1.3479886591442543	1		17942.46921797006	18154.0	13262.0	22989.0	1.0783424E7	1862.6662456814136	-0.9810929105438823	-999.683719503086	0.010081913749658592	-0.014810073977793837	1.4347521719704286	1.2889305808614924	-0.7819999794471615	1.1131337818142792	5.708504523583519	9.467082963824236	0.8003866707593765	0.9669887278582929
ID555818	555818	0	0.9349201917648315	45.06352042372295	43.46029604596778	0.0	117.0	117	1.3423649856492401	1		18030.66722689077	18056.0	12322.0	24973.0	1.0728247E7	2291.936717279004	-0.9809387515363255	-809.7104061025623	-0.002076352002004307	0.02357392356434088	1.4421973763255669	1.2933381080742625	-0.5627302101147549	1.1150969474431949	5.66097326193837	8.863099217765914	0.9055860952962393	0.9786359901396872
ID574762	574762	0	0.9401014447212219	44.055652604940185	41.49901312085492	0.0	228.0	228	1.337283459578067	1		18057.277495769893	18195.0	11717.0	23921.0	1.0671851E7	2317.8514578144777	-0.9809989509250817	-804.4288372811808	-0.013410731130688225	0.016553263626885154	1.4489118105335697	1.2532489139672018	-1.0887544312804214	1.1561245291224633	5.618195126457716	9.42484808224844	0.7948001959210299	0.9625407166123777
ID581931	581931	0	0.9031903147697449	44.69817111020023	40.997044495821605	0.0	270.0	270	1.3981249681591235	1		17879.642301710726	17931.0	13204.0	23752.0	1.149661E7	2168.5727773225008	-0.9810816145803862	-855.137374863655	-0.0074479774874191195	-0.006611155574629817	1.4856138008450774	1.341450567751603	1.0245567319764728	1.1074681665945436	6.141039004554463	9.422854428843815	0.8691340329804165	0.9613095238095232
ID582443	582443	0	0.8480685949325562	46.21468807172364	40.86674360552542	0.0	273.0	273	1.3630566882890531	1		17915.576797385613	17987.0	13366.0	22641.0	1.0964333E7	1870.6208616841086	-0.9811384821384259	-996.3884575891216	0.002512903902692027	-0.0021194595337253584	1.4588904179096982	1.2872528241594647	-0.2900689848199144	1.133336350504655	5.836838930025453	9.201792612446088	0.8662488895818973	0.9616288175411117
ID557869	557869	0	0.909191906452179	45.228047460507184	43.62885525765575	0.0	129.0	129	1.3196306577066617	1		18047.374999999993	18110.0	12322.0	23854.0	1.0395288E7	2211.3077857861076	-0.9810027208307243	-842.8953349043278	-0.01629153964728248	-0.02324603208615614	1.3885165603913283	1.2426411750818884	-0.4888953571994769	1.117391398445997	5.47084821535774	10.598422373553502	0.6120432086817774	0.9395918367346939
ID580911	580911	0	0.9135627150535583	44.387375002670396	40.38614407773707	0.0	264.0	264	1.3190572791622313	1		17982.822107081174	18035.0	12416.0	23241.0	1.0412054E7	2164.0631225551556	-0.9809027582240336	-853.6369958139941	0.009059622892794612	-0.007802141037698294	1.3705468811880357	1.2733619526905096	2.42683033905921	1.0763215268778703	5.466095089193212	9.99340133149541	0.687797176671178	0.9334415584415588
ID581423	581423	0	0.870277464389801	44.16113590687056	40.82858052731318	0.0	267.0	267	1.257999814257804	1		17958.44465648854	18005.0	12786.0	22948.0	9410225.0	2126.9908363610184	-0.9809691763310342	-870.4240325829967	0.033595981443797975	-0.03703799363781821	1.25839071011427	1.2000772770018306	1.2309778453521802	1.048591398429045	4.971769968083568	11.88794562782426	0.4420865177925345	0.893253629376601
ID558368	558368	0	0.909563422203064	45.1219695012402	43.58493219504916	0.0	132.0	132	1.3161866396786783	1		18076.445804195802	18124.0	12148.0	24213.0	1.0339727E7	2262.5650568076694	-0.9809924582502723	-824.6728160906908	0.0043837866040728505	0.0012645656885773055	1.3976465127604907	1.2343778272176618	-0.5695733600781958	1.1322679992647333	5.4423294583706445	9.303080079193432	0.7902075489499538	0.9557595993322209
ID558880	558880	0	0.910933256149292	45.03947687823138	43.550327255672705	0.0	135.0	135	1.3253508000690828	1		18030.979310344817	18086.0	12358.0	24397.0	1.0457968E7	2252.2840350087536	-0.9810258599459613	-827.8363762394525	-5.636922697630771E-4	0.0022872948196532936	1.40013042397277	1.26840699254415	-0.4794314046631761	1.103849499571436	5.518379477002894	9.023869573671861	0.8516003017689796	0.9571310799670234
ID583456	583456	0	0.8070224523544312	45.88072191252309	41.014934799610245	0.0	279.0	279	1.3230657107830959	1		17931.753043478264	18140.0	13458.0	22797.0	1.0310758E7	1806.92067594295	-0.9812127215954334	-1036.6041818559197	-0.007606517157445144	-0.011782590302776386	1.4226077374747998	1.278439762052695	-0.703965667496368	1.1127686886010375	5.499366972344825	8.781331913837443	0.8961934790601842	0.9706375838926176
ID571681	571681	0	0.9258899688720703	44.30141365477269	41.77453148868948	0.0	210.0	210	1.3389794443554448	1		18242.32546374366	18319.0	12138.0	23825.0	1.0817699E7	2307.14393324121	-0.9809312835623479	-813.4907719369766	0.01302065315654674	-0.008129590577054095	1.3880220230526934	1.3207166160065829	-0.9418967241154979	1.050961278316934	5.632454504951263	9.47535262043646	0.7883458659146146	0.95718901453958
ID574241	574241	0	0.9229117035865784	44.343577320500366	41.91927230249299	0.0	225.0	225	1.327631956318291	1		18043.963793103445	18099.0	12226.0	23341.0	1.0465499E7	2279.8301993552773	-0.9810045142465943	-817.4854704887738	-0.007268088166872461	-0.018145271194761167	1.3480686968328768	1.3024643371441307	-0.8848736281581786	1.0350139027904144	5.537391981660951	10.854323633200579	0.5906219712169518	0.9246031746031751
ID575777	575777	0	0.9290129542350769	41.61635926467075	40.772114369584195	0.0	234.0	234	1.374111668118136	1		17786.83146067415	17795.0	12417.0	24115.0	1.1081196E7	2063.1784283420156	-0.9810616561047105	-893.1946246254143	-0.012066303131218816	-0.002392747487761761	1.4593857478561882	1.3298750326084758	-0.4252018690343116	1.097385628026781	5.931901453315772	8.94698175843824	0.9312165540464635	0.9865612648221345
ID539426	539426	0	0.8881275057792664	46.386139354044715	43.21150487039737	0.0	19.0	19	1.3372834595780667	1		18028.40338983051	18120.0	12301.0	23903.0	1.0636758E7	2150.7163145155373	-0.9811527688277496	-872.7567359997483	-0.019681633474669336	-0.003543444703976198	1.4239956734256136	1.2561673565873213	-0.6886902076786638	1.133603469281544	5.618195126457715	9.899514709711148	0.720408572568327	0.9380952380952381
ID577826	577826	0	0.8681680560112	38.891804846348926	38.825657465503774	0.0	246.0	246	1.3574954382999154	1		17783.09836065573	17812.0	12378.0	23603.0	1.084769E7	1957.6076524716007	-0.9809122710530638	-933.657694211754	0.0015719719455408899	0.014047479078996823	1.4437497612702856	1.3128251747225292	-0.6094816688853537	1.0997273582717728	5.789307668380298	8.918347331828873	0.9146769394156242	0.9783132530120476
ID543011	543011	0	0.9168840050697327	46.214752794803545	43.14170573530863	0.0	41.0	41	1.359166202548609	1		18049.786885245903	18122.0	12083.0	24403.0	1.101037E7	2235.5498775469396	-0.9809533430092906	-831.662848063628	0.020561156911498013	0.006912865065080573	1.4486272199155146	1.3181852022035718	-0.5093590479602039	1.0989557593985175	5.8035670468738285	9.052144460841319	0.8900244099529745	0.9698173153296266
ID578343	578343	0	0.8954892158508301	40.78750499646911	39.58226707708814	0.0	249.0	249	1.2924069101805504	1		17814.83152173911	17839.0	12203.0	23277.0	9833787.0	2199.2077650156484	-0.9809852545296647	-835.8289664801941	0.04422050502071318	-0.03980425131417579	1.3042522127427207	1.239497617570687	-1.429834678626063	1.0522426136638707	5.247451285625494	11.811221008563628	0.4726815898146559	0.9161825726141078
ID554809	554809	0	0.9128150939941406	45.21563751316464	43.74407080929266	0.0	111.0	111	1.3276319563182926	1		18067.667238421942	18088.0	12173.0	23889.0	1.053345E7	2218.9435551098	-0.9810129563911283	-841.4013789548053	0.005480395175504242	-0.008433083313812774	1.3952005772592802	1.2774891733296798	-0.29168596218562426	1.0921427800619197	5.537391981660964	9.516870355612978	0.7682929096743722	0.954135954135955
ID554299	554299	0	0.9081165790557861	45.33898801016595	43.97173564969503	0.0	108.0	108	1.3133097255508421	1		18052.782837127845	18180.0	12110.0	23029.0	1.0308139E7	2191.2086935576144	-0.980932846395506	-847.7032010023195	-0.005120662487265031	0.01645022600771729	1.359244893514671	1.2667201959974324	-0.27875851520550826	1.0730427270439022	5.41856382754806	10.67310622409019	0.5977401028495408	0.9171359613837482
ID555323	555323	0	0.914595365524292	45.199667639434765	43.64426108847353	0.0	114.0	114	1.3086935083658338	1		18065.484098939934	18093.0	12203.0	23963.0	1.0225064E7	2224.320308377366	-0.9809754009918852	-837.5772600370121	-0.001842190728801285	0.006570851353964167	1.416520733963742	1.2254340094009593	-0.524742836466526	1.1559339165527105	5.380538818231934	9.626236330422387	0.7296634522479671	0.9248366013071894
ID579387	579387	0	0.8814818859100342	43.509718871606715	40.208468467203694	0.0	255.0	255	1.3741116681181353	1		17908.472089314204	17928.0	13212.0	23220.0	1.1228612E7	2184.655412641392	-0.9809502279407343	-844.2338742601455	0.008486782524942027	0.009377976126851713	1.453008231038351	1.3270803309629593	0.8259049312603872	1.0948909400111564	5.931901453315767	9.000330308362715	0.920209887104229	0.9819040125885128
ID580411	580411	0	0.8968871235847473	44.380259292622696	40.5704901883938	0.0	261.0	261	1.3287710658854748	1		17980.312820512816	18038.0	12266.0	23600.0	1.0518483E7	2207.292810423747	-0.980938028756825	-838.3802746116404	0.004481531835673182	-7.972852812511621E-5	1.3824795982798712	1.2886521197065652	-1.2200242100814402	1.0728105569675943	5.546898233989983	10.241547605004408	0.6645518726167295	0.934347477982386
ID549182	549182	0	0.9098005294799805	45.25585501567412	43.68747234115278	0.0	78.0	78	1.3110036487487946	1		18026.253521126764	18079.0	12145.0	23744.0	1.0238912E7	2209.733801509258	-0.9810394295192971	-844.1712824072774	-4.3675070323582164E-4	0.019184343151601738	1.3926894855998189	1.285102480844731	-0.5448576379680183	1.0837186188329262	5.399551322890002	9.535089998534277	0.7463077377171596	0.9411764705882357
ID579902	579902	0	0.8949840664863586	44.45121132762678	40.531519670993916	0.0	258.0	258	1.341801321973055	1		17991.232323232347	18050.0	12458.0	23627.0	1.0686792E7	2228.471561573306	-0.9809529837001185	-831.5819423733967	-0.009512550605485691	-0.00431749851750791	1.4047736204472607	1.2829573014542268	-0.987987664442754	1.094949628374191	5.656220135773846	9.633843056903054	0.7658382147055951	0.9674796747967486
ID553791	553791	0	0.9225497245788574	45.113255526373344	43.54152296869088	0.0	105.0	105	1.350231570277967	1		18042.08319467554	18098.0	12348.0	24436.0	1.0843292E7	2245.924368658431	-0.9810177231743272	-830.3287972763251	-3.604351145988647E-4	0.01696442795579328	1.4274869346366945	1.3099225654118272	2.5864570554262123	1.0897490984040772	5.727517028241593	9.039170862232059	0.8808846895693754	0.9717741935483868
ID542512	542512	0	0.8878160715103149	46.19896652717542	43.07851805084096	0.0	38.0	38	1.365828821899632	1		18057.446601941745	18146.0	12346.0	24684.0	1.1159502E7	2189.72463605517	-0.9810371028328326	-853.2525073630782	-0.0019983035362324416	0.017899630821798504	1.462622551913693	1.3051658608453114	2.3615899761492596	1.1206411351936545	5.8606045608480155	9.294266752642166	0.852554236705982	0.9625292740046841
ID556849	556849	0	0.917357861995697	45.213268946930505	43.64188250876112	0.0	123.0	123	1.3224938215362434	1		17966.34369602762	17986.0	11847.0	23740.0	1.0402513E7	2232.529259333323	-0.980972780067947	-829.8013907403398	-0.007772909401796144	4.717327816478558E-4	1.399738252874989	1.264629018658491	-0.4571101627506971	1.1068370504101044	5.494613846180317	9.870834210594918	0.7086622928260329	0.9436734693877549
ID583985	583985	0	0.8271555304527283	45.91700454258154	41.037726888593184	0.0	282.0	282	1.3219216848789077	1		17958.57885615251	18175.0	12890.0	22831.0	1.03621E7	1839.74002761394	-0.9811917993461693	-1018.4792013357944	0.006167471088291694	-0.011262450281185185	1.378311982783605	1.2934945200362566	-0.7602850474471997	1.0655723402252766	5.489860720015793	8.75604441877272	0.8998192467325896	0.972222222222222
ID557362	557362	0	0.9109359979629517	45.21644233310669	43.64791477345562	0.0	126.0	126	1.3196306577066617	1		18016.275086505204	18059.0	12324.0	23667.0	1.0413407E7	2186.18183865126	-0.9809143491395738	-847.0963892833896	-0.005804983553060286	-0.004265881475568339	1.415067758628353	1.2524760406043447	-0.386990771499599	1.1298162302135175	5.47084821535774	9.578661393944483	0.749298541724017	0.9528145695364234
ID556340	556340	0	0.8956927061080933	45.23464665235679	43.624177566185395	0.0	120.0	120	1.3046409197552276	1		17942.053097345135	18017.0	12140.0	23879.0	1.013726E7	2204.3498769828716	-0.9809729304015897	-839.2797070730276	0.002268131318476	-3.3376261055768653E-4	1.3900854859750018	1.260630948475908	-0.35787099616704326	1.1026902739898645	5.347266935080326	9.558355114316509	0.7354876855212813	0.9485666104553113
ID538933	538933	0	0.9192801713943481	46.2483851408643	43.09204212307159	0.0	16.0	16	1.3479886591442531	1		18037.783333333336	18119.0	12270.0	24656.0	1.082267E7	2289.318873499967	-0.9809572001691693	-811.7571635172341	4.708782179837124E-4	0.006814910439074193	1.4108118418795181	1.3094297388148983	-0.6930000341576773	1.0774246223828519	5.70850452358351	9.109461684885844	0.8644637501001836	0.9631114675220523
ID578889	578889	0	0.8935476541519165	42.09207384637453	39.80448370991474	0.0	252.0	252	1.3763120084676235	1		17776.904306220098	17754.0	12923.0	23720.0	1.1146119E7	2207.009608622787	-0.9810103285463316	-832.2197827952316	-0.001792205278526094	-0.001337572869064665	1.4144092541848559	1.3460210684583278	1.1014018389591964	1.0508076636607604	5.950913957973838	9.827971671541434	0.774222419212468	0.9571865443425078
ID542026	542026	0	0.9148831367492676	46.332450696474346	43.250074800210854	0.0	35.0	35	1.3502315702779653	1		18073.21393034826	18108.0	12111.0	23776.0	1.0898148E7	2156.0259952123815	-0.9809540901258843	-863.4920621505958	-0.009495688284869842	0.0070549480024868026	1.4505896416540836	1.2879912254905843	-0.5966787285612273	1.126241866361758	5.727517028241579	9.695809336551736	0.7656109207667359	0.9571088165210486
ID548686	548686	0	0.9125733375549316	45.15624910490489	43.537514973447834	0.0	75.0	75	1.328771065885476	1		18036.77910958904	18082.0	12238.0	24298.0	1.0533479E7	2252.7066040095174	-0.9810138750527109	-827.4145723255739	-0.02343380578052469	-0.021694241177405118	1.4204977028732286	1.2831815753910858	2.4556978835824412	1.1070122343677604	5.546898233989993	9.565283978097487	0.7618409731327699	0.9652605459057071
ID584527	584527	0	0.8632414937019348	45.92325103844194	41.0552708758093	0.0	285.0	285	1.3468658029234526	1		17961.64559068217	18179.0	13176.0	22967.0	1.0794949E7	1834.631534082898	-0.9810773162755609	-1015.1910220222252	0.008183529181594797	-0.0012578759148421672	1.4043769604753602	1.3184647677063748	-0.7340249302431238	1.0651607800779082	5.69899827125449	9.178235093601032	0.8501391843406565	0.9584332533972828
ID538438	538438	0	0.9313259720802307	46.1538446506085	43.056641601298416	0.0	13.0	13	1.3674894046672055	1		18007.61873990308	18107.0	12515.0	24486.0	1.1146716E7	2223.16623973252	-0.9809996826721565	-836.4160476471002	0.004773288614637728	0.00580801464658826	1.4249200543894112	1.3178214803847148	-0.6424413358093568	1.0812694098546876	5.87486393934156	9.321953650541658	0.8495594955975216	0.9596273291925462
ID553304	553304	0	0.9043126106262207	45.28077904558814	43.67393811767982	0.0	102.0	102	1.318483651268543	1		17967.458477508666	18062.0	12114.0	23590.0	1.0385191E7	2207.1419223384687	-0.9809085805655847	-836.5207154242579	-0.0013990648045861043	0.019610171600495042	1.3749994168949955	1.2765905745148174	-0.2560533238794671	1.0770872387316344	5.46134196302871	10.252690817668565	0.6528802228044495	0.9456790123456794
ID548185	548185	0	0.9081442356109619	45.30467049827495	43.722919874957235	0.0	72.0	72	1.3270620348684126	1		17995.051546391747	18089.0	12071.0	23693.0	1.047312E7	2203.4499129440237	-0.980994698609293	-843.0858629787261	-0.0014101568545368441	0.02355476775842151	1.4018852008929412	1.2843588991367951	-0.23069305892766134	1.0915058102802373	5.5326388554964465	11.07891747638032	0.5664316754632351	0.9129411764705887
ID537946	537946	0	0.9241816401481628	46.33183780943579	43.183712953003024	0.0	10.0	10	1.3367176531387017	1		18020.343485617614	18127.0	12071.0	24252.0	1.0650023E7	2241.5061081034587	-0.9809626447587978	-828.5123556926865	-0.005679040061666353	0.005149173977892573	1.4149972959181552	1.2582389788697461	-0.8151382756546961	1.1245854878770505	5.613442000293199	10.01478231841438	0.7033250341738212	0.9562753036437246
ID585566	585566	0	0.9258688688278198	45.70546573671533	41.2613141096295	0.0	291.0	291	1.2398284241052648	1		18339.711198428286	18132.0	12962.0	25996.0	9334913.0	2414.741813258135	-0.9806114283559312	-768.250621535786	-0.06251095745437082	-0.014295189265733494	1.2949289756000142	1.0625888946897948	-0.8678369634072205	1.2186547234507352	4.8291761831481	13.326436067227515	0.34170778543705965	0.8154093097913324
ID547665	547665	0	0.9287986159324646	44.51078996300555	43.881500158790764	0.0	69.0	69	1.3730101756219855	1		17977.054750402585	18154.0	12150.0	24396.0	1.1163751E7	2353.9576640403566	-0.9811223300315757	-793.8247951765977	0.0024659700926040074	0.002725178093594894	1.4351332154240792	1.3382648177745797	-1.3193853762136096	1.0723835793655425	5.922395200986733	9.20085653391098	0.8791252028029788	0.9749608763693267
ID549714	549714	0	0.8985581398010254	45.276130440304705	43.610939396624154	0.0	81.0	81	1.3355853211666244	1		18055.341256366733	18118.0	12307.0	24170.0	1.0634596E7	2229.118258768998	-0.9811130718910464	-841.5120177566304	-0.0012714513417447853	0.004828103713545933	1.4437852530372752	1.2689526803439786	-0.3915885992177693	1.1377770624558705	5.603935747964183	10.591421614165965	0.6277612414419887	0.9320158102766797
ID550226	550226	0	0.9307110905647278	45.138831849638436	43.45569632992278	0.0	84.0	84	1.354147725587727	1		18130.753719008284	18209.0	12460.0	24877.0	1.0969106E7	2281.870887856694	-0.9809683006944956	-819.0910734638176	-0.014114775185009538	0.007928385470317248	1.4381546167765786	1.29031665230199	-0.6276268821827442	1.1145749488785084	5.760788911393203	9.145632524918076	0.8654945379694078	0.9680511182108623
ID585044	585044	0	0.8603298664093018	46.21818436373807	41.0028546572187	0.0	288.0	288	0.9097213724536749	1		18891.661764705867	18817.0	13489.0	24486.0	5138532.0	2541.2966261342453	-0.9801592991983306	-734.4875756299507	-0.023542781652067496	-0.01539961545714701	0.9084033476311183	0.8378069723947097	-1.3650078577251046	1.084263294007476	2.599960011990169	9.765261151137034	0.3426169213800226	0.7814285714285725
ID564073	564073	0	0.9127674102783203	44.36582865838397	41.676861691203975	0.0	166.0	166	1.3213493004897086	1		18044.41463414633	18088.0	12411.0	23578.0	1.0357494E7	2244.173299093649	-0.9809821196182842	-829.498075716278	-0.012229675238113226	-0.0027326940421219937	1.376152966108966	1.2762550514108866	-0.5220410608415499	1.0782742560647602	5.485107593851265	9.618838356639277	0.7449888312275321	0.949013157894737
ID541550	541550	0	0.9017060399055481	46.300651937391024	43.07613909425534	0.0	32.0	32	1.3502315702779653	1		18078.157545605303	18178.0	12373.0	24393.0	1.0901129E7	2184.4613627248755	-0.9809974420613451	-854.467609506328	0.06431439148391022	0.016089597943275198	1.4522437120301959	1.3293745866855744	3.013482126567182	1.0924262631279582	5.727517028241578	8.916303557586744	0.9053292699230215	0.9772911597729118
ID547168	547168	0	0.8977305889129639	43.554051978619306	44.643728146452744	0.0	66.0	66	1.3921604753249763	1		17851.010937499992	17957.0	12468.0	24294.0	1.1424647E7	2202.07323954174	-0.9809796898357523	-836.1871199174188	-0.005229152617346414	0.0063410130975825214	1.4639863159105189	1.3448215575621816	-1.3329587354232981	1.088610089329883	6.08875461674479	9.334772024604902	0.8780735675884496	0.9682539682539677
ID546145	546145	0	0.9402275681495667	46.087054842449845	43.02693800172231	0.0	60.0	60	1.3724590978652393	1		18181.41091492777	18251.0	12026.0	25485.0	1.1327019E7	2372.429771476505	-0.9810175431854428	-792.1155991272655	3.324823689788616E-4	0.015019748874307369	1.4626482171982895	1.3193152559306176	2.302323135538818	1.1086419342332003	5.917642074822203	9.78102705914622	0.7773017345363232	0.9482102056359477
ID546658	546658	0	0.9328957796096802	44.60968602024228	44.0111184866003	0.0	63.0	63	1.3807021695643609	1		18026.326984126972	18150.0	12299.0	24674.0	1.1356586E7	2258.3696564101438	-0.9810569128896712	-826.7718022129592	-0.014243272467636875	4.6530712636557646E-4	1.4469180564509736	1.3457328290120227	-1.4646401455762927	1.0751896849490077	5.988938967289951	9.4564837501757	0.8415896581961458	0.9729729729729726
ID537447	537447	0	0.9027116298675537	46.30693424402944	43.132530493820376	0.0	7.0	7	1.3418013219730545	1		18045.186554621836	18100.0	12368.0	24037.0	1.0736886E7	2167.679302714051	-0.9810302577460955	-861.0280767983971	0.008180659451488033	0.010767151149032334	1.4456281273349847	1.2559346290458395	2.5439155104764715	1.1510377163764163	5.65622013577384	10.045618047976042	0.7043407971934088	0.9422011084718923
ID552825	552825	0	0.9006898403167725	45.38338959826546	43.77885236467246	0.0	99.0	99	1.3098490878478197	1		17941.16725352111	18051.0	12217.0	23452.0	1.0190583E7	2133.544760154298	-0.9811640234015683	-876.0570830065418	-0.007056489700748187	0.003636598625813805	1.4233890804360663	1.2257084438858554	-0.2245048325743694	1.16127867727133	5.390045070560973	9.54847456564658	0.742906690430123	0.9481605351170564
ID550769	550769	0	0.9245607256889343	45.0565858249658	43.44095185330975	0.0	87.0	87	1.3535889685077853	1		18167.559405940603	18239.0	12193.0	25451.0	1.1009541E7	2320.803542577863	-0.9809706502845101	-807.086851756003	0.0024615255395964404	0.016331697920427865	1.4191647657363162	1.315130571941654	-0.5710211503857144	1.079105600625698	5.756035785228689	9.328174831025098	0.8312659567796494	0.957312252964427
ID563569	563569	0	0.9276857972145081	42.62264344720886	43.22318250247731	0.0	163.0	163	1.379057496950145	1		17935.35294117648	17937.0	13167.0	24908.0	1.1281337E7	2363.043254577637	-0.9809047548086275	-779.7759782255783	0.005640854873085458	0.005796437270154409	1.419360317654822	1.372003295484517	-0.968141947166238	1.034516697099901	5.974679588796398	9.146658708932339	0.8974278334130289	0.9766899766899759
ID536946	536946	0	0.9248520135879517	46.50626418598113	43.488095310313255	0.0	4.0	4	1.335018795023991	1		18133.419354838734	18092.0	12217.0	24425.0	1.0680584E7	2283.2752021323176	-0.980912406675098	-816.2637216998527	0.023581448760735802	0.025922675625702895	1.4313016179603752	1.2284849006247223	-0.5714093475630486	1.1650950021709787	5.59918262179966	10.38474874267803	0.6524429008438306	0.9393939393939386
ID562547	562547	0	0.9198005795478821	44.94811921714666	43.433747110453794	0.0	157.0	157	1.3574954382999151	1		18006.3492586491	18084.0	12342.0	24951.0	1.0929854E7	2298.6021997154226	-0.9809491742089279	-806.7232016451825	-0.02040854399205659	0.001676774411460217	1.447949287416272	1.3104914631813576	-0.9010141005960284	1.1048902858941339	5.789307668380297	9.241648403982953	0.8517999508782069	0.9736211031175063
ID586099	586099	0	0.9387214183807373	45.49923413414756	41.74632976936304	0.0	294.0	294	1.4056795386104795	1		18111.827956989244	17980.0	12968.0	26647.0	1.17908E7	2450.602481881102	-0.9809657971374924	-761.7958150719294	-0.00220951380340147	0.0063644923080293115	1.4720543292905377	1.3460407209922847	-0.5848656471037146	1.0936179762863023	6.207582770857687	9.790944600953024	0.8137353757069724	0.9553767373811269
ID545652	545652	0	0.9140321612358093	46.36136464825373	43.05835083206702	0.0	57.0	57	1.3434916035442754	1		18196.040133779257	18288.0	12287.0	23927.0	1.0881232E7	2136.079332868874	-0.9810542213797488	-882.2060994939974	0.03834767915561529	0.013991306130328562	1.4486772716522447	1.2897657474551725	2.8106609705280245	1.1232096018293394	5.670479514267386	8.946024224403384	0.8903679326990309	0.9810855263157894
ID545141	545141	0	0.9137527346611023	46.30130342938345	43.13274199472306	0.0	54.0	54	1.3496711919304103	1		18196.232558139513	18266.0	12484.0	24560.0	1.0954132E7	2230.6278506412364	-0.9809668721570988	-840.8693655619259	-0.01737458439649863	0.005113424731712874	1.4411211699666668	1.2853174607129423	-0.681993950040121	1.1212180757019383	5.72276390207706	9.097705050032596	0.8688643685602481	0.9616613418530346
ID551285	551285	0	0.9224787354469299	45.00585409890919	43.40848701471254	0.0	90.0	90	1.348549736654148	1		18115.75581395348	18168.0	12171.0	25148.0	1.0905685E7	2307.114213727281	-0.9809577264506965	-809.0006145502784	-0.0044489309192067	0.013466478962220474	1.4282870403955825	1.3008753640368715	-0.6439049996952839	1.097943031193494	5.713257649748044	9.373202259197301	0.8171799393654137	0.9532117367168917
ID563061	563061	0	0.961593508720398	44.142763721027954	43.22249638739265	0.0	160.0	160	1.3823448853976585	1		18009.507086614176	18075.0	12292.0	25329.0	1.1436037E7	2377.9749233640887	-0.9809562082279607	-780.2265911437438	0.014338855800129452	0.015335977585760583	1.4308703172578807	1.364975630236443	2.192043752569435	1.048275357861168	6.003198345783499	9.860985226831875	0.7758038676544532	0.9524886877828054
ID536456	536456	0	0.9154535531997681	46.231555328075366	43.136018486173	0.0	1.0	1	1.3434916035442752	1		18098.646566164174	18228.0	12387.0	23816.0	1.0804892E7	2077.2776092314984	-0.9810768813193073	-903.4245406777196	0.014211618563955683	-0.0019470273680388026	1.4137971697844574	1.3089551280726324	-0.6637255826896825	1.0800959784360213	5.670479514267385	9.148202037476267	0.8514480496495667	0.9628732849071829
ID561035	561035	0	0.9017181396484375	45.11170117835684	43.72539231288173	0.0	148.0	148	1.3190572791622328	1		17940.005235602086	17937.0	12122.0	23612.0	1.0279623E7	2241.788921409498	-0.9810876196064006	-830.2701863725053	-0.006086847048613374	-0.010008251481859364	1.4173634484717448	1.2280220209282389	-0.5517889640707379	1.154184065364224	5.4660950891932245	9.93234974642979	0.6962785860364492	0.9395424836601309
ID551822	551822	0	0.9288936257362366	45.0506216274889	43.37269673575048	0.0	93.0	93	1.344617277477447	1		18110.41373534337	18179.0	12436.0	24997.0	1.0811917E7	2302.7405152446677	-0.9810107086629106	-812.6028777988611	0.0023620234866842775	0.007802314448002196	1.3937664264492708	1.3282988917372751	-0.8431871495549486	1.0492867494802853	5.679985766596434	9.032787105447353	0.8748096449703716	0.971544715447154
ID561536	561536	0	0.8947315216064453	45.11983303995581	43.50443888977012	0.0	151.0	151	1.3327502822635355	1		17905.72354948805	17964.0	12306.0	24085.0	1.0492754E7	2209.886043863637	-0.9810647405742337	-839.6115404812765	-0.00179459579724019	-0.004917748030217305	1.4141667623302818	1.2876088116151159	-0.5645696254479766	1.0982891306532903	5.580170117141603	9.634831082193891	0.7553862809226486	0.949070331447049
ID562052	562052	0	0.9057676792144775	45.091526791072184	43.609334769225846	0.0	154.0	154	1.320203787226715	1		17933.26124567474	17980.0	12086.0	23726.0	1.0365425E7	2243.430656801107	-0.980985156112727	-824.7955179037002	-0.010002269668831835	0.0023185482311185407	1.3951651800371232	1.2743802669971203	2.3381159241858054	1.0947793340559282	5.475601341522256	9.284848998883549	0.7981637414316071	0.9576059850374063
ID567196	567196	0	0.9074497818946838	44.597399146086794	41.45348670480565	0.0	184.0	184	1.3535889685077835	1		18062.021487603313	18056.0	12660.0	24128.0	1.0927523E7	2226.7956377834557	-0.9810296750559625	-838.9254371557738	0.003791062961298096	-0.017543590848380277	1.4206387709889141	1.3143629501926393	-0.4954900128919882	1.0808572858666616	5.756035785228673	10.068366250342386	0.7135350954422499	0.9565560821484993
ID552337	552337	0	0.9267233610153198	45.25106109881034	43.63442201188322	0.0	96.0	96	1.3304779016127084	1		18043.227350427336	18079.0	11927.0	24057.0	1.0555288E7	2247.4325735243647	-0.981014507602002	-829.6809349503562	-0.011546337751391446	0.013187560616903803	1.4475030551152017	1.2732753607433984	-0.4660768859496727	1.136834262048455	5.5611576124835365	9.956903617217735	0.7048982973388143	0.9420289855072456
ID564628	564628	0	0.9112579822540283	44.423010760968374	41.6439146758483	0.0	169.0	169	1.333317772296601	1		18122.182282793885	18135.0	12430.0	23955.0	1.0637721E7	2264.2922420706354	-0.9809738040859399	-825.3030636726141	-0.00587082158922743	-0.003548199695275663	1.343766221359431	1.3092130916994835	-0.2821835033132452	1.0263922885273735	5.584923243306097	10.526166701022259	0.6334124357603794	0.942261427425822
ID586644	586644	0	0.9485191702842712	45.61285052428362	41.83451250869455	0.0	297.0	297	1.3389794443554464	1		18378.45270270271	18155.0	13558.0	26946.0	1.0880044E7	2446.972204377152	-0.9808906542193485	-771.0538005555786	0.06864942359572297	-0.0430665512047864	1.3331835713895808	1.2369082495292782	2.445212026279972	1.077835459418224	5.632454504951276	14.011928085952736	0.360505385647777	0.8694057226705807
ID560534	560534	0	0.9174212217330933	44.998025725024576	43.47077447410639	0.0	145.0	145	1.3333177722966034	1		17957.9507640068	18018.0	12291.0	24470.0	1.0577233E7	2249.896460041001	-0.98091285258349	-820.3773041481634	-0.004892068583839838	0.003032259348697912	1.3921701524182926	1.3040775425326034	-0.39983642863700064	1.0675516654589476	5.584923243306117	9.063194357470483	0.854406386497241	0.9615384615384616
ID541079	541079	0	0.8938475251197815	46.42510598906068	43.25979067464845	0.0	29.0	29	1.3242087483274176	1		18016.71799307958	18088.0	11920.0	23883.0	1.0413663E7	2186.3092960539484	-0.9811632818280734	-858.4798820797106	-0.016134156018555754	0.014373444469824373	1.4111806192839262	1.2819815231205167	-0.537249596208248	1.1007807786877626	5.508873224673853	9.312268161917945	0.7982918486484457	0.9658333333333332
ID544663	544663	0	0.9326680302619934	46.277125413382095	43.06112543162341	0.0	51.0	51	1.3547062522048292	1		18148.310231023104	18281.0	12479.0	24996.0	1.0997876E7	2248.315211892538	-0.9810181082124216	-834.3466413608783	-0.001585946393745595	0.0059002682155521	1.439331846393067	1.2937734192074013	-0.8207299744684956	1.1125068926480486	5.765542037557706	9.278557059990257	0.8415678215586248	0.9619349722442507
ID543658	543658	0	0.8858192563056946	46.347727899819304	43.13703306206476	0.0	45.0	45	1.330477901612707	1		18017.046312178412	18088.0	12265.0	23727.0	1.0503938E7	2132.953737336517	-0.981055503165076	-874.8682544435783	0.0022499355664211042	-0.0046259476610548324	1.4126294712145604	1.2726974788278869	2.5627692306749026	1.10994913930021	5.561157612483525	8.99883098547615	0.862984266228669	0.9621710526315785
ID544171	544171	0	0.9073227643966675	46.518568829840994	43.34394217832257	0.0	48.0	48	1.2238616661860886	1		18177.90080971659	18330.0	12211.0	23523.0	8979883.0	2242.562884820082	-0.9805484969044185	-817.2313276387232	0.005943631255799329	0.033575173404396086	1.2344806601240148	1.1023367765282055	-0.5226348065593763	1.1198761453028852	4.705594902870672	13.734699961895977	0.3134628281390453	0.8101472995090007
ID566188	566188	0	0.8949102163314819	44.446406153904825	41.65794614919786	0.0	178.0	178	1.306379282844417	1		18089.063380281696	18107.0	12604.0	23511.0	1.0274588E7	2233.985138130241	-0.9809799602864763	-835.2462081475073	-4.840438198966853E-4	-0.016711788383506756	1.3322314643245259	1.2772582112574042	-0.5046652068572388	1.0430400467052021	5.361526313573857	9.840376450533853	0.6957847084142442	0.9353233830845776
ID565678	565678	0	0.8882808089256287	44.474193339062694	41.67811837634708	0.0	175.0	175	1.301157226167958	1		18157.73796791443	18217.0	12442.0	23545.0	1.0186491E7	2223.5544824837816	-0.981010507540771	-843.7315066230867	0.006539169807344177	-0.015647756255446055	1.3349878535492739	1.2624955219215235	-0.6665456809912038	1.0574198722839165	5.318748178093212	9.836410217915372	0.6907899779279622	0.9270919635459823
ID559524	559524	0	0.9047808647155762	45.1439015782384	43.64518790667336	0.0	139.0	139	1.3270620348684123	1		18037.820689655193	18109.0	12019.0	23768.0	1.0461936E7	2234.368772685445	-0.9810139141001382	-834.255221838028	-0.0030599547802874763	-0.012813588794095188	1.393433232840714	1.254902203624012	-0.595480487209423	1.1103918925448057	5.532638855496445	10.016519927050343	0.6929604808726474	0.9417475728155338
ID560036	560036	0	0.9189173579216003	45.00950766883782	43.53678119532547	0.0	142.0	142	1.3247798972641884	1		17988.759930915363	18015.0	12145.0	24460.0	1.0415492E7	2272.508500572373	-0.9810058451490627	-817.6686105405861	-0.0013465466876620713	-0.006125749830662909	1.4239555881362291	1.2642961393736778	-0.6336929979273007	1.126283268445038	5.513626350838379	9.161645778384944	0.8254679248480135	0.9634551495016608
ID565157	565157	0	0.9085984230041504	44.480241820209734	41.64335689006782	0.0	172.0	172	1.332750282263533	1		18169.025597269618	18219.0	12647.0	23889.0	1.0647049E7	2246.764686523407	-0.9809476530717179	-832.7245999857936	0.010512942149897841	2.578286779169454E-4	1.3478906728780835	1.3374200692037743	-0.7070444592476367	1.007828956597416	5.5801701171415825	9.812717935708823	0.7282469466307229	0.9467741935483874
ID568742	568742	0	0.9087720513343811	44.43727158594996	41.29389164790592	0.0	193.0	193	1.3519113116327683	1		18218.8424543947	18221.0	12577.0	24573.0	1.0985962E7	2260.1584493132214	-0.9810148213303852	-833.0532625402082	-0.006484648115557223	-0.010143521245487489	1.4354032906438163	1.2699418868206624	-0.7929617453300316	1.1302905318269258	5.7417764067351245	9.855934628261688	0.7427805309335783	0.9467084639498436
ID540071	540071	0	0.8775025606155396	46.48696389486688	43.289330382815834	0.0	23.0	23	1.1919211628665438	1		18146.730932203398	18247.0	12479.0	23818.0	8565257.0	2236.1478045697095	-0.9805141110996133	-816.6980441847411	0.0032732443885294194	-0.020335473059128566	1.1799612987359969	1.084026483853518	-0.38112605248560105	1.088498589574535	4.463185468480367	14.221629409984674	0.2773039675849041	0.7792531120331945
ID540583	540583	0	0.9031925201416016	46.368815696735965	43.19694444725453	0.0	26.0	26	1.3519113116327688	1		18014.696517412962	18086.0	11938.0	24107.0	1.0862862E7	2191.7759290949307	-0.9810642341170198	-851.6778660668498	-0.003681801579252982	4.0231798535224247E-4	1.426699589512217	1.2828316226576517	-0.6589001053235666	1.112148753050313	5.741776406735128	9.517904071744724	0.7964774669456363	0.964086193136472
ID572858	572858	0	0.9322636127471924	44.3187365848248	41.66378022944183	0.0	217.0	217	1.3440545583578114	1		18079.530988274695	18156.0	12089.0	24241.0	1.079348E7	2311.9003248136983	-0.9809647118773115	-806.0128760636989	-0.025055580503620802	0.014396362276158066	1.429122200700705	1.2923123927266418	-0.703696469943226	1.1058643473080134	5.675232640431898	9.177933932244265	0.8466495439654095	0.9707317073170726
ID570811	570811	0	0.9208082556724548	44.336652527738536	41.76940199975774	0.0	205.0	205	1.3310463604729164	1		18216.64957264958	18226.0	12210.0	24130.0	1.065674E7	2336.796850934703	-0.9808974640101665	-800.5899354890414	0.0021239252049266703	-0.011421585058836376	1.377426977641555	1.2909965964222363	-0.7106609427824656	1.066948574038727	5.565910738648042	10.297113565296945	0.6596523229856786	0.9353035143769973
ID568252	568252	0	0.8991807103157043	44.49089801040178	41.46677669231605	0.0	190.0	190	1.3491105808192336	1		18167.866666666665	18195.0	12525.0	24522.0	1.090072E7	2282.3288823994267	-0.9809758987412862	-820.9371173117082	-0.011442617104887488	-0.022838050111749678	1.4011002602670042	1.2639538379424653	-0.5750918159477465	1.1085058790974467	5.718010775912543	10.187664902599561	0.6923178521113377	0.9517405063291147
ID583103	583103	0	0.8250794410705566	45.906255623516294	41.17029574103578	0.0	277.0	277	1.300575703356269	1		17880.34285714284	18149.0	13111.0	22689.0	1.0012992E7	1760.237435282931	-0.9812886091394164	-1065.430859339098	1.2964149985743368E-4	0.013480025860422755	1.349497850863461	1.2828135417800213	-0.8487109186564915	1.0519828540248406	5.313995051928707	9.275488940429964	0.7761709528949762	0.9426644182124791
ID566709	566709	0	0.8863763809204102	44.546568217588444	41.49276050404745	0.0	181.0	181	1.346865802923451	1		18075.12876254182	18070.0	12612.0	23819.0	1.0808927E7	2209.669179134035	-0.980871988834361	-838.9317928751715	0.0016739881008555376	-0.02709344053502978	1.3798162784847188	1.2988996637387513	-0.7085514445865938	1.0622962781536622	5.698998271254476	10.981108634259575	0.5939036759246065	0.9396551724137934
ID567734	567734	0	0.9106545448303223	44.39795375098724	41.30738164243438	0.0	187.0	187	1.3389794443554444	1		18111.694397283525	18156.0	12342.0	24807.0	1.0667788E7	2269.605406753896	-0.9809144673146043	-820.2865186410622	-0.013772327385929983	0.0203623115251913	1.4287583432764508	1.2985071901768845	-0.6776267232540419	1.1003083803346698	5.6324545049512595	9.02626739856885	0.8687426959783164	0.9689288634505314
ID569782	569782	0	0.8946463465690613	44.45515596931811	41.88308977291365	0.0	199.0	199	1.3167612682324354	1		18183.567425569167	18205.0	12646.0	23350.0	1.0382817E7	2181.3943593829085	-0.9809552079165166	-858.7126142522545	2.5301455056012346E-5	-0.03347405418136602	1.3197530806512041	1.2566542206585918	-0.0998538091434171	1.0502117917206717	5.447082584535149	10.88824211488098	0.5773754116940389	0.927184466019418
ID539592	539592	0	0.9002946019172668	46.40218365037135	43.14774892966892	0.0	20.0	20	1.336151607103099	1		18028.38813559325	18144.0	12236.0	23908.0	1.0636749E7	2138.514024059321	-0.9811047679552934	-875.4633085293033	-0.0051650762613137825	-0.0070830989316723455	1.4150025601737435	1.2759868804000791	-0.8984040807556243	1.10894757768205	5.608688874128682	9.394443595050776	0.798599597567683	0.9609120521172637
ID559049	559049	0	0.9528345465660095	45.00577376448106	43.55613012340215	0.0	136.0	136	1.3350187950239916	1		18024.938879456695	18120.0	12194.0	24347.0	1.0616689E7	2273.02407568395	-0.9810339616056983	-820.3651020024115	0.0013769877715940804	0.002492388250763466	1.3835051417422402	1.309088512805716	-0.6604520031913937	1.0568461400497895	5.599182621799667	9.04653411253193	0.8597457671142141	0.9679539852095316
ID576969	576969	0	0.920255720615387	39.017517448565215	38.90999843201571	0.0	241.0	241	1.3384143548834104	1		17857.218644067805	17866.0	12618.0	24442.0	1.0535759E7	2078.3299235921777	-0.9811294202669696	-893.450255574524	-0.008815727271088572	-2.7586634506462866E-4	1.4694211877663137	1.2463562365520826	-0.6827207604039536	1.1789736711482406	5.627701378786761	9.408199542295968	0.7989652095361404	0.9510040160642563
ID574410	574410	0	0.9496307969093323	44.197938776616326	41.79576949280359	0.0	226.0	226	1.317909773699998	1		18061.412891986056	18127.0	11778.0	23602.0	1.0367251E7	2333.919394541605	-0.9808624115528218	-793.2621718299221	0.005244102606273062	-0.015628606525885682	1.3879090089373465	1.2708274434968754	-0.757773229758504	1.092130183401063	5.456588836864181	10.214218076930258	0.657235241049684	0.9386753883892072
ID574923	574923	0	0.9327930212020874	43.86211003867462	41.47340000204443	0.0	229.0	229	1.353588968507784	1		18035.936772046596	18232.0	11525.0	24022.0	1.0839598E7	2271.533255166848	-0.9809614634920623	-818.2160346321755	0.005521699953338815	8.79430920302243E-4	1.444475212060522	1.2832229816720444	-1.1640094998021548	1.125661894067986	5.756035785228677	9.578634113284462	0.7883629041903704	0.9505494505494496
ID543181	543181	0	0.8967721462249756	46.34486889273462	43.116562520836105	0.0	42.0	42	1.340673283671957	1		18059.3193277311	18147.0	12261.0	24253.0	1.0745295E7	2175.6389035404923	-0.9810288796570077	-858.4863028303799	-0.014574289494086241	-0.002943534407247508	1.4435667688538456	1.2661797308782132	-0.6847949634096038	1.1400962546230289	5.646713883444809	9.778085870662785	0.7421606996509239	0.9451073985680193
ID577997	577997	0	0.865864634513855	38.436793884598266	38.67555603016341	0.0	247.0	247	1.36859534047649	1		17758.443365695795	17887.0	12591.0	23118.0	1.0974718E7	1916.3854561122018	-0.9810641612833656	-960.2070474414821	0.0039005914269457155	-0.012591411472839603	1.4672011067440156	1.3149071901070708	-0.3363043770716671	1.1158210387643737	5.8843701916706	9.384965708566295	0.8395459494507349	0.9656786271450859
ID583629	583629	0	0.8613616228103638	45.90127863545846	40.95230313381162	0.0	280.0	280	1.3446172774774463	1		17940.226890756316	18171.0	13289.0	22468.0	1.0674435E7	1787.2927076572241	-0.9812058134838002	-1048.0905944992535	0.015082731334801912	6.182070376358957E-4	1.4010778778207955	1.3197139721079332	-0.6757168289528147	1.061652681893564	5.6799857665964275	9.028100289295761	0.8757181719230301	0.9606109324758846
ID571855	571855	0	0.922749936580658	44.322199873914336	41.89642179897862	0.0	211.0	211	1.3304779016127073	1		18208.938566552908	18252.0	12189.0	23572.0	1.0670438E7	2291.932269471201	-0.9809546119108523	-818.411896366105	-0.011063297486460696	-0.0354236004698678	1.3812859366938515	1.2780739887124863	2.080928306852973	1.0807558473866912	5.561157612483528	10.45855563681504	0.6388981722904334	0.9458367016976558
ID582607	582607	0	0.8449839949607849	45.73169639160524	41.1250203886911	0.0	274.0	274	1.3133097255508421	1		17923.147627416507	18086.0	13358.0	23063.0	1.0198271E7	1928.9746836805434	-0.9811561611659274	-967.5791556558121	0.01322214371015355	-0.01252373513477778	1.3994259820153783	1.2968421486090436	1.9081212214795455	1.0791027909729516	5.418563827548059	9.471631806971256	0.7590046611213183	0.9405940594059405
ID569280	569280	0	0.9098891615867615	44.430240591220205	41.52822084628371	0.0	196.0	196	1.3541477255877246	1		18179.298187808898	18135.0	12413.0	25042.0	1.1034834E7	2277.230693640724	-0.9809134053125425	-820.5448020185864	-0.014706671425624302	-0.034154541146336835	1.4448888978785077	1.2655694881850392	-0.6655299666132073	1.1416906865782863	5.760788911393183	10.104226470969342	0.7090644020719788	0.9611419508326726
ID571329	571329	0	0.924527108669281	44.25104185291321	41.71220360220717	0.0	208.0	208	1.3440545583578118	1		18233.967959527814	18356.0	12034.0	24017.0	1.0812743E7	2330.079626289636	-0.9808841923706549	-803.0923791391382	-0.001460369597281104	-3.9295649220948077E-4	1.3958369499938157	1.3015978492716773	-0.7931760960051154	1.0724026248006409	5.675232640431902	9.355979557699161	0.8147324318256634	0.9613526570048306
ID573379	573379	0	0.9428200721740723	44.193881041890364	41.71587822577216	0.0	220.0	220	1.3440545583578123	1		18049.34338358459	18152.0	11879.0	23569.0	1.0775458E7	2293.7297279269374	-0.9809170775802726	-808.9777380385674	-0.001811163651916765	-0.0072240255008774075	1.4534454029796642	1.2607707684591325	-1.0595074186931348	1.1528228916316101	5.675232640431906	9.612836172496893	0.7717745464407276	0.9521531100478464
ID573891	573891	0	0.9127212166786194	44.267406148632055	41.84283924188751	0.0	223.0	223	1.3310463604729164	1		18038.727427597958	18147.0	11840.0	23389.0	1.0588733E7	2257.045449491964	-0.9809956255692329	-825.1047358120796	-0.006808714435379089	-0.023556154032158806	1.3699889734440327	1.2792454320613131	-0.9068899197672485	1.0709352084505785	5.565910738648043	10.661950265339273	0.6152799974372564	0.9330677290836658
ID576451	576451	0	0.9056505560874939	40.0847487879322	39.578252807518936	0.0	238.0	238	1.3613906986402495	1		17814.644262295096	17854.0	12268.0	24111.0	1.0866933E7	2046.014831161992	-0.9810220242969371	-900.1756145033885	-0.0010281193107487185	2.657853953433287E-4	1.4474850113523192	1.3107597200101166	-0.8486877536900017	1.1043099579998898	5.822579551531901	9.206772444656654	0.8631981013173617	0.9768740031897927
ID572356	572356	0	0.9427931308746338	44.3224220961632	41.7129048988604	0.0	214.0	214	1.3389794443554448	1		18110.357021996617	18185.0	11922.0	23900.0	1.0703221E7	2306.7544084997025	-0.9809505248792305	-808.5739368091247	0.008062907418031676	-0.007597562970778286	1.417328060461924	1.2759632845902233	-0.7550768559425328	1.1107906297767025	5.632454504951262	9.847786198772017	0.729844490651467	0.9442231075697213
ID575428	575428	0	0.9092161059379578	42.67249198369556	41.04402193905723	0.0	232.0	232	1.3625015847480972	1		17894.68455284555	17836.0	12307.0	24375.0	1.1005231E7	2131.299196535267	-0.9810499121257952	-869.339667134945	-1.2371450456792447E-4	0.011923491809068822	1.4599143717591483	1.301258518827432	-0.8100483350219022	1.1219249293174132	5.832085803860937	9.079406315281963	0.889035013278569	0.9684293606945538
ID581592	581592	0	0.8808208703994751	44.14958196658929	40.74861949035073	0.0	268.0	268	1.294161706521934	1		17986.581227436825	18020.0	12327.0	23339.0	9964566.0	2169.1764384340527	-0.9807909962097492	-846.75031828857	0.023147503903458478	-0.012801923719617588	1.3598642254930793	1.2033736649205522	2.095218515585205	1.1300431986625357	5.2617106641190245	11.016537792578807	0.5448118807952779	0.9066339066339055
ID542682	542682	0	0.9295497536659241	46.146942128410295	43.02619584447941	0.0	39.0	39	1.3586095094257074	1		18060.10819672131	18173.0	12376.0	25002.0	1.1016666E7	2253.579556870475	-0.9809952039984441	-827.3344737226729	-0.00649062891805046	0.018154577944454103	1.4357728382982207	1.3233196871001376	-0.7717410782000329	1.08497806863624	5.79881392070931	9.250833979786409	0.8515051185396081	0.9744408945686902
ID555482	555482	0	0.9303377270698547	45.17512979053866	43.57556077555989	0.0	115.0	115	1.334452028369273	1		18063.17996604415	18132.0	12182.0	24272.0	1.0639213E7	2277.5728148054486	-0.981061387528723	-821.6747849921675	-0.01701348768543199	0.011896766277857055	1.413226384155168	1.2744777533687432	-0.6201203617529372	1.1088670480278526	5.5944294956351515	9.612510965312019	0.7608376098088409	0.9553571428571426
ID582106	582106	0	0.8990303874015808	45.204859608256335	41.31322126670719	0.0	271.0	271	1.4035252392010606	1		17909.28680981593	17976.0	12834.0	23731.0	1.1676855E7	2193.592601144304	-0.9810225836775807	-844.1006499247592	-0.005781955328986592	-0.009348086727215451	1.5089522657822685	1.344554609177528	0.9178391254025673	1.1222692298866934	6.188570266199626	9.211340962935568	0.9165464378696596	0.9796839729119639
ID539099	539099	0	0.9245303273200989	46.31536222421194	43.123570788441334	0.0	17.0	17	1.350791716151585	1		18052.745847176062	18139.0	12303.0	24992.0	1.0867753E7	2254.2513690357823	-0.9809314526245159	-823.9331403384444	-0.013335020312628867	-0.012502999624096012	1.4336348812881663	1.315397291950666	-0.8261294054678652	1.0898873595536753	5.732270154406094	9.088192342645664	0.8721305389057808	0.9796913078797725
ID575952	575952	0	0.8811107873916626	41.31500402546275	40.47178105555655	0.0	235.0	235	1.3513516298403567	1		17791.66887417219	17833.0	12515.0	24108.0	1.0746168E7	2085.5660965890906	-0.9809216501152227	-877.2355748437733	0.0010635434857866686	-0.0017918481583813848	1.4496375876960281	1.2785516871109701	2.3866007792713524	1.133812267669558	5.737023280570611	9.13042564043302	0.8647975060964153	0.9640575079872205
ID577489	577489	0	0.8786534667015076	38.224452233081934	38.61327549690011	0.0	244.0	244	1.1919211628665427	1		18063.519148936164	18169.0	12462.0	23922.0	8489854.0	2181.7936916335943	-0.9803666554860676	-826.8237097965233	-0.05390744654841978	-0.03896523251158119	1.1927366076958628	1.1210069230674835	-0.8034981408654531	1.063986834650495	4.463185468480359	14.24353609068729	0.2764516317769612	0.7542168674698789
ID558546	558546	0	0.9078623652458191	45.156653258964155	43.76153945169908	0.0	133.0	133	1.3156117601405848	1		18032.5427574171	18083.0	12205.0	23586.0	1.0332647E7	2236.3773341664637	-0.9810615350599187	-835.397860068027	-0.015844544376789234	-0.002858797177027964	1.3972066296084629	1.2781224576695562	-0.4553669111595914	1.0931711755977098	5.437576332206131	9.810530216765017	0.7099540992070539	0.9407894736842101
ID558036	558036	0	0.9141645431518555	45.12191857997799	43.49721654608958	0.0	130.0	130	1.3468658029234537	1		18091.21357615894	18140.0	12412.0	24726.0	1.0927093E7	2252.533151311873	-0.9809722295027605	-828.1238900537662	-0.010827075157266648	-0.0013159777512729448	1.4114628117050816	1.3140178301621115	-0.6275115138414973	1.0741580359917553	5.698998271254499	9.31854284654312	0.8247311087241457	0.9607371794871795
ID555991	555991	0	0.9048323631286621	45.19527497105177	43.60980878743285	0.0	118.0	118	1.3086935083658344	1		17976.280639431596	18049.0	12116.0	23666.0	1.0120646E7	2209.5919856764117	-0.9810755340253952	-843.5222866117089	-0.013862775595742512	-0.01651022577996066	1.3709631147936843	1.263289182781109	-0.5558072702856944	1.0852330040343834	5.38053881823194	9.70029662778905	0.7185642448382698	0.9480737018425467
ID553960	553960	0	0.9067268967628479	45.30738011001536	43.74280245356586	0.0	106.0	106	1.3110036487487948	1		18003.35438596491	18073.0	12063.0	23746.0	1.0261912E7	2179.261535657882	-0.9809401243179102	-850.3476349448122	-0.013057035097319909	-0.00984571457821503	1.3921416494233685	1.2583893010536773	-0.2782089976203418	1.1062885295176121	5.399551322890003	9.872548355899838	0.6961598916289368	0.9372937293729378
ID538602	538602	0	0.9053221940994263	46.2674824805831	43.11399558500607	0.0	14.0	14	1.3395442954433643	1		18005.065989847702	18117.0	12201.0	24059.0	1.0640994E7	2185.0268052602364	-0.9810402728011801	-852.7519000703703	0.003655233013318976	-0.004398156817554926	1.4095635448496973	1.2898132120239485	-0.571649516926443	1.0928431587685778	5.637207631115777	9.187403498803787	0.839244133854256	0.9603238866396759
ID580076	580076	0	0.8835651874542236	44.39994751986896	40.61445000475557	0.0	259.0	259	1.3401089084486026	1		17994.631756756768	18021.0	12371.0	23423.0	1.0652822E7	2183.4270946619313	-0.980959036911957	-849.1730943961667	-0.0021887358267912355	-0.022087230958476183	1.384817850570631	1.28532022235181	-0.9545680368055145	1.0774107700855788	5.641960757280299	10.14056271776538	0.6894706988496249	0.9541800643086822
ID548845	548845	0	0.922755241394043	45.229479337861584	43.64331720197597	0.0	76.0	76	1.3270620348684123	1		18038.614457831303	18079.0	12192.0	24056.0	1.0480435E7	2250.3182087776227	-0.9810599731711259	-830.4322465156089	-0.007172078870142611	0.0010679587373514786	1.4076438843640948	1.2730097043656143	-0.45489090912688257	1.105760529190603	5.532638855496445	9.172496264959562	0.8263558373938736	0.9619834710743798
ID579566	579566	0	0.8970677852630615	44.14218270135144	40.441251066027824	0.0	256.0	256	1.3948747701135342	1		17988.250778816215	18029.0	13185.0	23825.0	1.1548457E7	2186.9215544984268	-0.9809296378822666	-846.1836721237245	0.014151341979230016	0.0021871237060386824	1.4756098975822987	1.362458751416086	0.7363821868334299	1.0830492270306222	6.1125202475673674	9.27932762510327	0.8920663500420869	0.9698340874811457
ID554464	554464	0	0.909371554851532	45.18493300955815	43.607795444345264	0.0	109.0	109	1.331614576661222	1		18084.702054794536	18131.0	12255.0	24181.0	1.0561466E7	2224.9693366775386	-0.9809318453964492	-836.271878783006	-0.011763844522228627	-0.0030928669960177606	1.411268536175427	1.2918021990810478	-0.5385598602164104	1.092480363618644	5.5706638648125715	9.669767206344982	0.7486602590002235	0.9383506805444359
ID584160	584160	0	0.8500264883041382	45.993845442098795	41.070922950987274	0.0	283.0	283	1.3457420098175383	1		17957.91638795987	18212.0	12964.0	23004.0	1.0738834E7	1830.5646325845325	-0.9813141330355831	-1030.3758583363983	0.01652410659413988	-0.010649011797258285	1.430484732499108	1.3184581671067217	2.339439373493173	1.0849678572951782	5.689492018925456	9.123060056504563	0.8590180489564652	0.9731707317073174
ID556513	556513	0	0.8909119963645935	45.228912898698475	43.6588572985652	0.0	121.0	121	1.3063792828444187	1		17956.705673758886	17985.0	12150.0	24084.0	1.0127582E7	2229.1697867333887	-0.9809623677191973	-830.1430279029811	-0.0049825358788461865	0.016306893477217033	1.3906336985123062	1.201804593711755	-0.5318321494882812	1.1571213039029544	5.361526313573872	10.791751490219037	0.5785147467445646	0.9330024813895775
ID557539	557539	0	0.9099985957145691	45.07238565835493	43.54697237217679	0.0	127.0	127	1.3293402546311712	1		18056.705479452055	18092.0	12461.0	24384.0	1.0545116E7	2257.4847436149635	-0.9809698481159214	-824.6261264155185	-0.0010622520321344575	-4.701473042421994E-4	1.4130287139173106	1.257631020456689	-0.4691241118699522	1.123563820335945	5.551651360154505	9.287489943111822	0.8087891861838998	0.958949096880131
ID557028	557028	0	0.9071136713027954	45.31424285833956	43.84228438246684	0.0	124.0	124	1.2918214483565418	1		17960.71557971013	18118.0	11913.0	22817.0	9914315.0	2118.811602478751	-0.9810237899283077	-876.4584824293647	-0.01770051315900469	-0.007340702040951112	1.3737249112106018	1.212963115282809	2.6736745957183237	1.1325364258008046	5.242698159460979	9.697807391670333	0.7005152754005481	0.9427350427350423
ID578532	578532	0	0.8979183435440063	41.21980207514796	39.672080824459165	0.0	250.0	250	1.3719077987476511	1		17736.581583198706	17737.0	13016.0	23430.0	1.0978944E7	2192.9734261092717	-0.9811603841359363	-842.4313277224492	-0.0016987603891891537	-0.004591489601803701	1.446629522855536	1.3267783719239987	0.8750533259778516	1.0903324575284852	5.912888948657699	8.946336524206739	0.9283657836714133	0.9795275590551182
ID580580	580580	0	0.9090884923934937	44.43740392073977	40.53176680947359	0.0	262.0	262	1.3372834595780672	1		18001.36717428089	18057.0	12064.0	23572.0	1.0638808E7	2232.023549220881	-0.980945867415202	-830.4100042914572	0.012263419514899176	-0.035113225044277566	1.360808987090567	1.2971566565794221	1.8725502071688835	1.0490706578795155	5.618195126457718	10.975698798616909	0.5860603255017501	0.9463570856685349
ID581092	581092	0	0.888433575630188	44.1304117663997	40.755722748760114	0.0	265.0	265	1.3086935083658335	1		18001.219469026535	18021.0	12143.0	23570.0	1.0170689E7	2231.2218962553916	-0.9809227592737091	-829.6757764500721	0.019607650075763882	0.008072133784873406	1.379310903128403	1.2375661703145657	1.8920732818501234	1.114535073932902	5.380538818231932	10.391619516747568	0.6261366988217631	0.9085072231139641
ID554981	554981	0	0.943118155002594	45.04130724169772	43.60948594560993	0.0	112.0	112	1.3247798972641884	1		18102.387650085762	18141.0	12180.0	24679.0	1.0553692E7	2314.85616009053	-0.9808474693057759	-800.9716693186012	0.010888993596787962	0.0032204315938856353	1.4216453956834572	1.2419113054596818	-0.6451866475456042	1.1447237732949445	5.513626350838379	9.549471645650165	0.7597811389460108	0.9484873262469341
ID584696	584696	0	0.8166388869285583	45.960968932969415	41.16224892616628	0.0	286.0	286	0.9947263189855432	1		18911.942424242425	18541.0	15570.0	22643.0	6240941.0	1311.1744867365587	-0.9797304703871931	-1394.339682856702	-0.048098999338140054	-0.062121004288833596	1.2543286362074906	1.0589603295723764	-0.5557113447260682	1.1844906755987796	3.108544511593357	15.873809018176335	0.15502603970676873	0.5677083333333333
ID579065	579065	0	0.8756932020187378	42.46546864075522	39.94896635619924	0.0	253.0	253	1.383438945628594	1		17805.95260663506	17808.0	13034.0	23454.0	1.1271168E7	2173.0810429593516	-0.9810611250180065	-848.9090729861505	-4.917539645582646E-4	8.336781392608079E-4	1.4710118583747356	1.3295280020084042	0.8915269418942054	1.1064166051054238	6.012704598112536	9.655225883692	0.8105034253246733	0.9619771863117866
ID585210	585210	0	0.8839209079742432	46.11999652561323	41.1012842319885	0.0	289.0	289	1.018028697132011	1		18586.470760233926	18226.0	13633.0	24996.0	6356573.0	2523.408186846045	-0.9802986729221083	-732.9972652187452	-5.966662552399397E-4	-6.989425442495588E-4	1.0648423233680795	0.9821941084971982	-1.0377852513566896	1.0841465186523433	3.2558914226933466	7.603297183646411	0.7077434295457588	0.9307065217391308
ID553468	553468	0	0.9170237183570862	45.28925597564988	43.646713002838695	0.0	103.0	103	1.3299091997694104	1		18035.303236797277	18091.0	12233.0	23725.0	1.0586723E7	2184.6599215294227	-0.9809191159397616	-848.7979232940388	-0.02207236042588427	0.02485218707846104	1.429115193654738	1.2701547056146756	-0.43508049729719456	1.1251504933512295	5.5564044863190265	10.020417510114223	0.695395831370231	0.9473257698541332
ID549360	549360	0	0.9121838808059692	45.23764090540215	43.558034100665445	0.0	79.0	79	1.3372834595780685	1		18058.466101694918	18118.0	12309.0	24389.0	1.0654495E7	2240.2240250052187	-0.9810078736626436	-832.7570268490642	0.002271010001143644	5.430848247595782E-4	1.397592584975115	1.3027691364734857	-0.41536920668259025	1.072786072257062	5.618195126457731	9.30743924499193	0.8149787081896009	0.9625407166123782
ID542197	542197	0	0.8901392817497253	46.33453652704642	43.201314866630796	0.0	36.0	36	1.3333177722966019	1		18041.503412969283	18079.0	12072.0	24236.0	1.0572321E7	2173.679452733588	-0.980907430658979	-852.8464936590932	-0.0026576198602598048	-0.004051585615381437	1.4147544371720437	1.2567041632329363	-0.6725018690147446	1.1257656961464304	5.584923243306104	9.359354160674854	0.8011896123967133	0.9599673202614376
ID549877	549877	0	0.9045175909996033	45.18433527646093	43.55238680068502	0.0	82.0	82	1.3247798972641884	1		18052.444827586216	18101.0	12230.0	24095.0	1.0470418E7	2206.9377596607424	-0.9809900010433058	-844.2254192982339	-0.00470757044200066	-0.0045364273481406595	1.4244304251757904	1.2378825573621677	-0.5304243730856365	1.1506991650412637	5.51362635083838	9.623684724322617	0.7481082112067601	0.9515996718621819
ID536586	536586	2	0.8445468544960022	40.72940949579127	32.89386776340533	0.0	2.0	2	1.3276319563182926	1		18031.59075342467	18149.0	13049.0	23864.0	1.0530449E7	2098.5249018344593	-0.9811973214379036	-896.7812984690473	-0.008871968745570202	-0.011036804270431378	1.3812116211298209	1.285819120999307	0.9849143211833868	1.0741881175762709	5.537391981660964	9.669850189519096	0.7441759660169301	0.9380032206119161
ID562187	562187	2	0.8928754925727844	41.36945023747045	33.678065483265364	0.0	155.0	155	1.0765373932698687	1		17934.34895833332	18068.0	12535.0	23789.0	6886790.0	2248.2278586793636	-0.9809672811592816	-822.2975128749611	0.009946790690305745	0.007193196760171795	1.0971817599801739	1.0613277280780977	0.9712950993023423	1.0337822436496618	3.6408946420191337	8.297953130383481	0.6644709838045433	0.9284848484848485
ID541199	541199	2	0.8503776788711548	41.86554560471914	32.33097300816271	0.0	30.0	30	1.2604028724445402	1		18305.74095238096	18327.0	13158.0	23510.0	9610514.0	2010.1139692583324	-0.9808936105938814	-935.060921269303	-0.05127657270693607	-0.030325348067049715	1.2718275737704183	1.2178758293822423	-0.8579069770704272	1.044299872849552	4.990782472741636	15.60638550019109	0.25749799063331924	0.8045977011494256
ID550913	550913	2	0.8898026347160339	39.53451449428513	34.31881024390441	0.0	88.0	88	1.1022307108317746	1		18120.626865671627	18230.0	11774.0	24677.0	7284492.0	2402.4042384167406	-0.9810656599952332	-781.6368589889647	-0.01003749846426393	0.00961587268312846	1.1377544712312544	1.102459672119791	2.4072145793169573	1.0320145942786272	3.8167603101062157	7.575422823972503	0.8357781156993677	0.9525504151838675
ID552961	552961	2	0.8469594717025757	39.801992580661825	33.13588520668665	0.0	100.0	100	1.0953460044279517	1		17959.0326633166	18121.0	11994.0	23879.0	7147695.0	2242.6794633323843	-0.9810632067837018	-829.7290230037406	-0.004071643675385725	-0.010664658321033343	1.1306851472495347	1.073700299099656	0.26152764192482986	1.0530733280019229	3.769229048461062	7.248611289569705	0.9014730986680253	0.9778051787916152
ID562690	562690	2	0.8342722654342651	41.981529652539805	32.884396185200224	0.0	158.0	158	0.8784151607904771	1		18957.53149606301	18434.0	15394.0	23217.0	4815213.0	1639.8031469247017	-0.980151217912827	-1141.771731744616	-0.06942055647332923	0.022428077986318778	0.9706940015468909	0.8453106453708202	0.18915724559895156	1.1483281405039771	2.4240943439030787	12.508360169041211	0.19469671606643155	0.6513409961685825
ID563202	563202	2	0.8860611915588379	40.96043846284377	31.676052538034455	0.0	161.0	161	1.163010120897125	1		18041.68008948547	18271.0	12420.0	22403.0	8064631.0	2053.3538458487546	-0.9807706561917922	-896.2851000036758	-0.005679305454578106	0.0016371626601624943	1.2644460525939574	1.1087041383244334	-0.7800929710438792	1.1404720239476098	4.24929479107716	7.9317844748811694	0.8487600215521665	0.9633620689655167
ID545796	545796	2	0.9328495860099792	41.07541188398601	32.95141998943967	0.0	58.0	58	1.1887435481410262	1		18463.040685224852	18384.0	13575.0	24577.0	8622240.0	2298.5953754538655	-0.9810144129103338	-830.0840145086694	0.00735800472317982	0.004030528864293642	1.3727938038922507	1.0352300211667145	2.255296638176671	1.3260761143162159	4.439419837657799	12.255945828845629	0.37140044260078753	0.833928571428571
ID551429	551429	2	0.8875043392181396	39.75070988676212	33.4882552557131	0.0	91.0	91	1.145313245798349	1		17992.085253456207	18156.0	12716.0	23129.0	7808565.0	2066.9393511660337	-0.9809368800751521	-895.8408150357932	0.07584020772582138	0.07885053062723094	1.5220414618660267	0.9215498498247526	0.5621315739243276	1.6516105581868057	4.120960384635228	8.892961309351122	0.6548102937162745	0.8874104401228238
ID545286	545286	2	0.863815426826477	42.42403538636799	33.80132517460067	0.0	55.0	55	1.3845321413310874	1		18047.91455696203	18200.0	13043.0	23399.0	1.1406282E7	1920.230736509531	-0.981206519227982	-981.4242979598074	-0.015013151319939806	0.004542946949326734	1.4600446015505832	1.3497831612549047	-0.7451313481065122	1.0816882618339732	6.022210850441572	9.090012920269496	0.9158762979382317	0.9829325058184637
ID586247	586247	2	0.8785310983657837	37.98605912256524	32.73344116068402	0.0	295.0	295	1.1636603921924933	1		18042.712359550558	18228.0	12986.0	23080.0	8029007.0	2192.457720005923	-0.9810223126209855	-850.817063309961	5.001304120598641E-4	0.004169260081812909	1.2432816399890976	1.1132968432897712	1.0833944630231056	1.1167566381624003	4.254047917241668	7.740778644612821	0.8921604039484641	0.9696641386782232
ID552474	552474	2	0.8982603549957275	40.87267379115801	34.433155065097104	0.0	97.0	97	1.7425627294957209	1		17918.312	18058.0	11583.0	25229.0	1.7918312E7	2097.048400645692	-0.9809935021791285	-882.0285977979657	0.04993195081366527	0.10281129609042641	2.417489052637709	1.1772779825949193	0.837967496214817	2.0534564379681637	9.539524212183284	16.72901904938859	0.42834689906349444	0.839748953974895
ID544799	544799	2	0.9007289409637451	42.775982251551575	32.843815599721644	0.0	52.0	52	1.357495438299915	1		18055.99014778326	18139.0	12682.0	22757.0	1.0996098E7	2099.020517165499	-0.9811336380257983	-894.6942044470421	-0.0013400719719232168	-0.009598810177105687	1.4111787317592186	1.300588080104412	-0.013729943177818586	1.0850312665067083	5.789307668380295	9.674125482692384	0.7773436618400861	0.958300550747443
ID561680	561680	2	0.8944348096847534	41.45265157302057	34.52815729651168	0.0	152.0	152	1.1753037544522635	1		17889.083150984694	18118.0	11738.0	22532.0	8175311.0	2135.554673849532	-0.980987211494023	-864.4202106228685	0.0017646964925162273	0.004057318119312164	1.271775323712467	1.0918525212776067	1.799877372358794	1.1647867261636466	4.339604188202963	7.9490937426386115	0.8630277224932522	0.9692144373673034
ID551955	551955	2	0.8775479793548584	39.99281774065154	33.21200270235119	0.0	94.0	94	1.1765903489857783	1		18027.389978213523	18170.0	12176.0	23591.0	8274572.0	2149.1776162494234	-0.9807937487812366	-856.693801543577	0.0839465465112404	0.08885588367778988	1.5032499045079446	1.0026312598977225	0.7800772884543875	1.4993048437979979	4.349110440531996	10.109774417104589	0.5347211595056717	0.8607714016933206
ID540203	540203	2	0.9346680641174316	41.110500736281864	32.250265007168466	0.0	24.0	24	1.7546760223995828	1		17982.944281524906	18133.0	12733.0	23434.0	1.8396552E7	1951.5223326164219	-0.9810286741854761	-953.0184039502891	0.08502091092556925	-0.06442766693050303	2.353540191277994	1.1575910661726854	2.452642797715918	2.033136104841795	9.672611744789746	15.749810107052461	0.49000778037932574	0.8615580016934801
ID567342	567342	2	0.8413464426994324	40.18621164717863	33.6551389429943	0.0	185.0	185	1.0659447703242502	1		17954.22727272727	18135.0	13534.0	22385.0	6714881.0	1834.2744054042814	-0.981224688621283	-1023.0897333413249	0.0035972035759110387	6.182373570261946E-4	1.1486233215769928	1.0165384312405763	-0.34710350217897573	1.1299359535037166	3.5695977495513906	7.163055736468496	0.8742436413633046	0.9727979274611399
ID560164	560164	2	0.8763786554336548	40.34422868645904	32.85442468676661	0.0	143.0	143	1.151242430783868	1		17929.90846681922	18119.0	11910.0	22610.0	7835370.0	2144.6784367608693	-0.9809892597545135	-862.8019293230858	-0.0035915773083935137	-0.0013363958865374292	1.270551578797615	1.059147730172972	-1.3044673287763622	1.1995980755112585	4.163738520115875	7.843181633177981	0.8505674663256043	0.9690265486725651
ID540709	540709	2	0.9031376838684082	41.87154646784784	31.47415543038771	0.0	27.0	27	1.3861703183679048	1		18063.851735015785	18151.0	12367.0	23679.0	1.1452482E7	2049.2672408517797	-0.9810186380518463	-911.1537059018532	-0.00247663157366298	-0.014805413445734038	1.439295902544048	1.3904378251372087	-0.9227111073820732	1.0351386279368644	6.036470228935119	9.061474762433118	0.9238365847321499	0.9814528593508498
ID544312	544312	2	0.9230836629867554	42.7102415199575	32.79688085405274	0.0	49.0	49	1.2428754388359122	1		18222.909980430526	18283.0	12465.0	22825.0	9311907.0	2227.9187931213596	-0.9806519480952198	-829.136473706501	-0.003561166425057584	0.020705732071081867	1.2406577069951412	1.0748252581186646	3.0340276694696255	1.1542878227171027	4.852941813970666	14.201427709969753	0.30237851744356026	0.8267206477732787
ID566846	566846	2	0.9031464457511902	41.10968209606899	32.961120407447076	0.0	182.0	182	1.1656090294360808	1		18025.73942093543	18200.0	12274.0	22718.0	8093557.0	2168.571590290449	-0.9811031367350164	-863.1261290158334	0.0011775164505290765	-0.014048465622522148	1.2574090065277201	1.1272578568163685	-0.31254978304163994	1.1154581881371206	4.268307295735223	8.141444082432049	0.8092126329043682	0.961456102783726
ID586815	586815	2	0.8787162899971008	37.72143524014176	33.042962763359164	0.0	298.0	298	1.1486110160726186	1		18085.59817351597	18326.0	12480.0	22956.0	7921492.0	2019.4864297629372	-0.9811166315225895	-930.6001193964731	-0.0027115700392461458	-0.003088985781014491	1.2487858894951462	1.0752494869408518	1.4588667557660542	1.1613917557384899	4.144726015457815	7.686179291338923	0.8816265684738923	0.9624724061810153
ID543793	543793	2	0.8941829800605774	42.941401507562084	33.365200003351454	0.0	46.0	46	1.170789539537519	1		18326.745575221245	18363.0	12800.0	23396.0	8283689.0	2214.1286503127117	-0.9804834423152671	-831.6671338396959	0.04356478580338167	0.058648523796430416	1.2165055275218712	1.0748475844668521	0.03238681348351185	1.1317935166829114	4.306332305051349	16.3151753996213	0.20329837609271745	0.7242206235011986
ID565298	565298	2	0.899480402469635	40.836758878471585	32.828153246254665	0.0	173.0	173	1.1688495389677593	1		18141.670353982296	18291.0	12397.0	23347.0	8200035.0	2178.712471900945	-0.98101445644764	-860.5175246997306	0.006158342918935636	-0.0025357626784221605	1.2482594391196833	1.1172259096948514	-0.2097428923327601	1.1172847212795318	4.292072926557802	7.94657869465162	0.8541154530055352	0.9637139807897548
ID559668	559668	2	0.8454800248146057	39.85260423499247	33.40300547818839	0.0	140.0	140	0.904718283891916	1		18760.225925925934	18418.0	14309.0	21745.0	5065261.0	1400.4671594696028	-0.9799759261185015	-1311.1672672279683	-0.10192915789715677	-0.05469662907827208	1.0400425009768102	0.8895095751409748	1.398125502246265	1.1692313720310183	2.571441255003078	11.035837374425997	0.2653236035911437	0.6394799054373538
ID566344	566344	2	0.890001118183136	40.80695821036957	33.19008020089016	0.0	179.0	179	1.168849538967761	1		18007.36946902654	18171.0	12336.0	22709.0	8139331.0	2209.0856960823494	-0.9809997346994402	-841.7379973166851	-0.0056929102931303245	0.012071914741525443	1.2865205842985379	1.1026593125711777	-0.08216186303169777	1.1667434987681127	4.292072926557815	7.885858328537204	0.8673193092960839	0.9647435897435893
ID567880	567880	2	0.8881718516349792	39.34882231179386	33.24913090091474	0.0	188.0	188	1.15975329534644	1		18017.05842696629	18268.0	13059.0	23330.0	8017591.0	2148.644328764898	-0.9811585293274325	-873.320663482889	-0.011645589882382717	-0.0044222855770884965	1.2407041684675677	1.1150389562732248	1.1423022992808978	1.1127002886198267	4.225529160254589	7.7691428666481155	0.8797205794554077	0.9652551574375681
ID573002	573002	2	0.9164100289344788	38.784041547580856	34.28335376680947	0.0	218.0	218	1.1823626993281176	1		17913.61771058315	18162.0	12284.0	23960.0	8294005.0	2366.680203303206	-0.9810522622589782	-783.8058455478625	-0.005637277297039346	-0.002825592117623062	1.2913523379318246	1.1107381659384215	1.1248103302563965	1.1626073340523138	4.391888576012635	7.928162942085793	0.8780435212011459	0.9726315789473681
ID568395	568395	2	0.8851504921913147	39.67456184300497	34.11316458729401	0.0	191.0	191	1.0716071993828582	1		18088.772251308896	18280.0	13059.0	23464.0	6909911.0	2085.012120149484	-0.9811049911873518	-900.946264319406	0.014882122935015542	0.010506699464617833	1.1270162183376071	1.0349290411229364	-1.2983269383513232	1.0889792184348723	3.607622758867519	7.867428748040903	0.7324286858759248	0.9463840399002498
ID569931	569931	2	0.8538694977760315	40.407753750910345	33.156044229482234	0.0	200.0	200	1.1233051759884738	1		18035.394736842092	18249.0	12766.0	21993.0	7538795.0	1916.8256169322308	-0.9812054574448509	-982.429145861579	-4.308226391257824E-4	-0.0044871740108988235	1.1920647926094243	1.0894665475327	2.661118975046228	1.094172919130998	3.9641072212062243	7.449721368642	0.8975841961009394	0.9742990654205608
ID570443	570443	2	0.854969322681427	39.74222015465842	33.34066943136976	0.0	203.0	203	1.11451601458782	1		18082.90997566911	18359.0	12853.0	22644.0	7432076.0	1901.575117112705	-0.9811305118923347	-988.8979877853246	-0.0037556712011615344	-0.0034619974362080923	1.2110915413381447	1.0588046017860808	-1.0630422196691542	1.1438291251239119	3.902316581067508	7.680461346237925	0.8312999371453991	0.9704491725768323
ID559180	559180	2	0.8690886497497559	40.10786315429673	33.99274555402609	0.0	137.0	137	1.1090726803889646	1		17941.14039408868	18108.0	12708.0	23413.0	7284103.0	2196.766041138676	-0.9810541361394319	-845.8138548138419	0.004376591159388662	-0.003167748363398657	1.2068755671957614	1.0464752989857813	0.013093968165169593	1.1532766882939676	3.864291571751377	7.826004634751536	0.792865553745758	0.9609929078014187
ID565824	565824	2	0.8943358063697815	40.86753804592016	32.85045281272615	0.0	176.0	176	1.1720810893395408	1		18112.147902869754	18254.0	12169.0	23106.0	8204803.0	2205.323256606487	-0.980950013436791	-845.8237935939785	0.003726916522778877	-0.01539844440013982	1.2759828784394944	1.1044314189601958	-0.15515812809669968	1.1553301151472235	4.315838557380381	8.16364150140715	0.8137803614141342	0.9816216216216216
ID568902	568902	2	0.9049190878868103	40.58833881168317	34.49946504027971	0.0	194.0	194	1.1158726992222752	1		18160.190243902434	18315.0	13206.0	23397.0	7445678.0	2103.868913173196	-0.9809734159778865	-890.0781255026769	0.006781085944623806	0.007045781906208653	1.1841471839858924	1.0653264463153347	1.3398651235036168	1.1115345799229197	3.91182283339654	7.880261992797897	0.7916035409260068	0.9427262313860255
ID583257	583257	2	0.8350055813789368	38.123393973598105	33.21306377009264	0.0	278.0	278	0.7798799609392353	1		19024.4314720812	18760.0	14799.0	24235.0	3747813.0	2466.6509915069896	-0.9800125348405877	-756.3240115951608	0.01587077537466643	-0.014877290908839344	0.9160036807200668	0.6977956319514809	0.7541472930918771	1.3127105398443628	1.9107567181353702	6.140058509145697	0.6368985205438958	0.9033707865168535
ID558170	558170	2	0.916155993938446	39.27511514977506	33.24434052950574	0.0	131.0	131	1.1185811320880505	1		18055.37198067633	18182.0	11887.0	24894.0	7474924.0	2448.6724815352554	-0.98099806807329	-761.3355853941493	0.016164253170281098	4.7587147780550707E-4	1.144254966150463	1.1255260837887293	1.0809364094217846	1.0166401140155623	3.930835338054608	7.485631503438593	0.8815314829833559	0.9729411764705886
ID571994	571994	2	0.9002918004989624	39.42731706160687	33.23306737577255	0.0	212.0	212	1.1874701213714927	1		18115.721030042918	18327.0	12189.0	24163.0	8441926.0	2402.291950301111	-0.9810489757662044	-780.7605036873105	0.0017900215114678658	0.002554363100392377	1.290189673878478	1.113262997323243	0.8763847166410067	1.1589262168783492	4.429913585328766	8.003692879316734	0.8690090269445694	0.9748953974895399
ID571483	571483	2	0.9091401100158691	39.174252634344995	33.8714760107288	0.0	209.0	209	1.1823626993281173	1		18150.25974025975	18398.0	12529.0	24018.0	8385420.0	2368.131400813935	-0.9811318489725794	-797.0858022985076	-0.0022892701618547995	6.030317926206564E-4	1.2875568698397404	1.1012718574218583	0.8044506010260142	1.16915442918335	4.391888576012634	8.00666001878588	0.8609112873616239	0.9645093945720241
ID582748	582748	2	0.9111737012863159	36.91946098168834	33.881778948672675	0.0	275.0	275	1.145313245798349	1		18017.318706697468	18184.0	11993.0	24327.0	7801499.0	2321.043449504385	-0.980946236820546	-799.2843847483339	-0.016434807275793932	-0.010295801566852884	1.2353003262358049	1.0971977383245164	0.4771492622592257	1.1258684584258978	4.120960384635228	7.748006100151438	0.8626376233556139	0.9676339285714289
ID583775	583775	2	0.8137724995613098	39.155796080988125	32.189315869796175	0.0	281.0	281	0.8121906384105186	1		18860.261467889908	18574.0	14930.0	24804.0	4111537.0	2528.405134821067	-0.980062284944158	-733.3466851548565	0.0058341799714820616	0.010794490938036487	0.9763812819337586	0.6733837588066205	1.075559679633625	1.4499626240824612	2.072363007728905	6.451130872068181	0.625754513292994	0.8971193415637851
ID570960	570960	2	0.8753504753112793	39.20124854433079	34.00686117460153	0.0	206.0	206	1.0994820015384261	1		18091.177944862153	18243.0	12433.0	23451.0	7218380.0	2203.9409336709405	-0.9811996005644718	-856.8152274451841	3.1401382197865135E-4	-0.0032520686020954316	1.1404883100826029	1.087625885020577	0.8962585506675962	1.0486035003304703	3.797747805448156	7.477056699648883	0.8536397648739135	0.9534606205250595
ID572502	572502	2	0.8888278007507324	39.548221075594824	33.047618427419	0.0	215.0	215	1.1785176071963483	1		18068.17391304346	18287.0	12348.0	23421.0	8311360.0	2363.553579939307	-0.9810647640458012	-792.1469648455245	0.00743416309168461	0.0013705173391496141	1.2619658410834431	1.123772362299696	0.7023623703972015	1.1229728398916548	4.3633698190255386	8.03578585029199	0.849131942420463	0.950310559006211
ID569431	569431	2	0.861781895160675	39.74566755728612	34.18767692668363	0.0	197.0	197	1.0974159514794786	1		18180.864321608045	18271.0	12532.0	24418.0	7235984.0	2352.5060439528484	-0.9808730490547797	-792.6488454589123	0.009891871355666685	0.008142271169530004	1.171015892724806	1.03140220556829	-1.5424643982388055	1.1353629906963312	3.7834884269546047	8.377162069119862	0.6774986570088156	0.9320843091334899
ID556136	556136	2	0.882929801940918	39.935330689952316	34.718431779605396	0.0	119.0	119	1.0666542178372824	1		18069.66666666667	18101.0	13175.0	25481.0	6776125.0	2356.2154562544447	-0.9808447068697489	-785.3741211219731	-0.020985601407406292	0.0016692831478057235	1.113017974751163	1.0365440890132709	2.263920588626887	1.0737777452483384	3.5743508757159126	7.610439602975682	0.7755102803917583	0.9579617834394911
ID578152	578152	2	0.8891239762306213	39.93808325062452	32.54961219628309	0.0	248.0	248	1.147952219909403	1		17886.884792626737	18088.0	12654.0	22930.0	7762908.0	2248.36182203188	-0.9811777057048099	-829.418303902124	0.009494035451738379	-0.009696929400346185	1.2448140790367874	1.0889937259867697	0.7190366320187543	1.1430865480045114	4.13997288929329	7.618054032855837	0.8964359479051577	0.9720982142857144
ID554603	554603	2	0.8743497729301453	39.696059740817	34.161546867716986	0.0	110.0	110	1.1138370525908496	1		18130.20343137255	18167.0	12393.0	25583.0	7397123.0	2449.7571288711515	-0.9809294328123617	-761.3490297236962	-0.006804882943465811	0.004198070180963287	1.1883314131560883	1.0712310409208503	-1.106658860433158	1.1093138340488866	3.8975634549029845	7.886892044668946	0.7873924859178142	0.9360730593607312
ID575595	575595	2	0.8485727906227112	39.00618055022804	33.93212707830027	0.0	233.0	233	1.1286798725901184	1		17959.828571428574	18233.0	12623.0	22648.0	7543128.0	1942.962596328873	-0.9811379809079219	-961.6336465181533	9.034942710185837E-4	0.001124325448768624	1.218640545494256	1.0677555948213684	-0.1382396088235886	1.1413103817059653	4.002132230522339	8.083577529492796	0.769651431884822	0.9355555555555556
ID577131	577131	2	0.8887003660202026	39.876603172959456	32.91657575601134	0.0	242.0	242	1.1320260995366955	1		17982.22405660376	18194.0	12780.0	23539.0	7624463.0	2227.803827832791	-0.9810847672868503	-837.3196793144489	0.002076630239748567	-0.0038437442048086237	1.2356952809548587	1.055747594193572	0.25819917547924476	1.1704457464558458	4.02589786134491	7.5280676454406885	0.892700114913954	0.9724454649827784
ID555116	555116	2	0.8518206477165222	40.964486507891245	34.220054370369105	0.0	113.0	113	1.30231949279199	1		18003.044483985756	18193.0	12728.0	21768.0	1.0117711E7	1687.7438123929726	-0.9808476857098408	-1092.5711728482052	0.3470855289362148	-0.08120972461508716	2.022764439439704	1.0537166710437522	3.0871548309959165	1.9196473729850625	5.3282544304222546	13.577177015514332	0.3632251052231124	0.6308384918401809
ID555628	555628	2	0.8080083727836609	40.79072636249926	34.27497666564218	0.0	116.0	116	0.5860405446697722	1		19778.876106194686	19683.0	16642.0	22622.0	2235013.0	1465.9390038759127	-0.9793176509442358	-1277.7309783761898	-0.01716007627345057	0.06551225616031353	0.7625876232563067	0.541935505306001	0.6580318177857801	1.407155677732751	1.0789596393451018	5.572072246257912	0.43669838502667824	0.732258064516131
ID556653	556653	2	0.8097870945930481	40.7529346797339	34.5068011020826	0.0	122.0	122	1.1219574788313527	1		17840.897129186607	18128.0	13825.0	21310.0	7457495.0	1787.9546441495938	-0.9809136840362787	-1025.6492602757319	0.011473484310037118	0.005271880334951518	1.1535981019173585	1.1207483716965776	2.914349627214569	1.029310531293526	3.9546009688771853	7.410799992076645	0.9048619946812593	0.9788235294117646
ID576109	576109	2	0.8601099252700806	38.97392919291169	34.23384140294855	0.0	236.0	236	1.1406803503444962	1		17902.315545243626	18166.0	12232.0	22615.0	7715898.0	2003.7987581067969	-0.981020862297833	-923.6062574328283	0.00469716992207099	-0.02371043903277929	1.2204450142429786	1.1025986805452654	2.8441158270123603	1.106880532125646	4.087688501483625	7.550952770684217	0.900915688266568	0.9783845278725829
ID582253	582253	2	0.9055251479148865	36.60445638561245	33.31250408078226	0.0	272.0	272	1.1630101208971257	1		17983.665178571428	18160.0	12241.0	23422.0	8056682.0	2224.04630631986	-0.9809831383243849	-834.2324394830662	-0.012199558958218911	-0.012662327521399867	1.264831337254439	1.1201480022762127	1.0543964926521843	1.129164480661681	4.249294791077165	7.731882906618674	0.893215371365242	0.9770491803278689
ID576622	576622	2	0.8585302233695984	38.60253210107364	33.92229430146705	0.0	239.0	239	1.115194563213595	1		17920.55231143553	18163.0	13011.0	23130.0	7365347.0	2034.254617265644	-0.9811804941784534	-918.5795368571107	0.0030985159709853165	-0.002420913339692034	1.2052314235378296	1.0520661031455847	0.08383937309803091	1.1455852630688264	3.9070697072320195	7.346974836942429	0.9095863176054494	0.9750889679715302
ID577646	577646	2	0.8926694393157959	39.29460610669285	33.24400191721791	0.0	245.0	245	1.1849191622031656	1		17931.679569892476	18173.0	12600.0	23521.0	8338231.0	2267.016495639106	-0.9811490635288872	-823.3762749350185	0.00770871297253066	5.6595518198970214E-5	1.265056160309092	1.139393883332665	0.8031593269136751	1.1102887059643254	4.4109010806707065	7.706594383581128	0.9332804728163347	0.9830508474576274
ID573539	573539	2	0.8487716913223267	38.410548440517736	34.90250723064077	0.0	221.0	221	1.1313576459209629	1		17900.672985781963	18160.0	12642.0	22573.0	7554084.0	2148.761673362638	-0.9812411715779243	-871.5276231010741	0.002243451751699708	0.0015288486973132527	1.2371753973906876	1.0603160662487972	0.06899183339604978	1.1667986902882517	4.0211447351804015	7.633362081973101	0.8672171197298035	0.9724137931034484
ID574563	574563	2	0.8804696202278137	39.5587157834422	34.79445738732046	0.0	227.0	227	1.121957478831352	1		17989.857831325287	18210.0	12765.0	23139.0	7465791.0	1903.2259942143646	-0.9809424845677667	-973.0712256067695	-0.005687979466915239	0.006046933401406027	1.2064716507305084	1.057884824009476	-0.6905220736727438	1.14045652546359	3.9546009688771804	7.905240330294093	0.7952109968066577	0.9618497109826587
ID575075	575075	2	0.8191012144088745	39.08998380531051	34.49474043663762	0.0	230.0	230	1.1233051759884718	1		17919.26442307692	18172.0	12985.0	22641.0	7454414.0	1932.9567630922957	-0.981151420776265	-965.1291919848352	0.005104226473557058	0.0017222552033271151	1.202396588457609	1.077787135696314	0.02165867202887849	1.1156160141777811	3.964107221206211	7.746978965878467	0.8300237192266691	0.9619377162629761
ID584312	584312	2	0.9002731442451477	38.30455855970998	32.44805784228893	0.0	284.0	284	1.1701432300543517	1		18022.336283185847	18247.0	12763.0	23486.0	8146096.0	2296.0806270391813	-0.9811181231918036	-815.6992982250146	0.007961927450557786	-7.865920999751216E-6	1.277385980699866	1.1181972635138255	1.0743108242270147	1.1423619269875562	4.301579178886833	7.830561600068781	0.8815601795398631	0.9658484525080044
ID549497	549497	2	0.8123199343681335	39.640279477146585	34.21692338349256	0.0	80.0	80	1.0946551522593007	1		17892.853535353544	18170.0	13911.0	22375.0	7085570.0	1833.884621182656	-0.9810356136781575	-1009.4471212096554	0.0017680120044088236	0.008105752510135011	1.152154712405204	1.0690753212572461	0.19028248066858144	1.0777114479176786	3.764475922296541	8.2017393510985	0.7032382117655103	0.9428571428571431
ID580729	580729	2	0.8900489211082458	37.207258494895626	32.71907740516109	0.0	263.0	263	1.159753295346439	1		18027.583710407234	18190.0	12356.0	24373.0	7968192.0	2331.9126313366805	-0.9809430514763269	-795.8764900800618	0.006313398355510628	0.0020942664290898856	1.2172333803052158	1.1195690031824375	0.7850414314985014	1.0872339059452003	4.225529160254581	8.041805301912461	0.8210769464509996	0.9457446808510636
ID581241	581241	2	0.8668932914733887	37.04828218818616	33.022100819402674	0.0	266.0	266	1.1459735590534348	1		17976.61379310345	18127.0	12492.0	23862.0	7819827.0	2294.9351783046886	-0.9809894088780361	-808.4183412124853	0.006840129166423916	0.0022778809138501005	1.2581552810065582	1.0702621699146508	0.8209307106201236	1.1755580234204588	4.12571351079975	7.956255194416958	0.8190143709965126	0.9612403100775188
ID548988	548988	2	0.8108237981796265	39.48376427072418	33.59509059338663	0.0	77.0	77	1.0967264032169397	1		17881.335858585855	18125.0	13146.0	22707.0	7081009.0	1829.5922948554557	-0.9811074438589136	-1015.0828324904379	0.00291927144038846	-0.0033901794159273504	1.1531442575543758	1.0643261487758904	-0.3851871967106176	1.0834500861231657	3.7787353007900886	7.434274520231124	0.859170084574086	0.9683313032886727
ID557680	557680	2	0.8890872597694397	39.54839588660984	34.66042832468262	0.0	128.0	128	1.0911943305963487	1		18046.709183673465	18196.0	11623.0	23655.0	7074310.0	2314.7722269208557	-0.9809617766989909	-803.4251481869709	0.0017623231288351356	0.018338568883048172	1.1445690817828325	1.0888145740551203	1.147584212989403	1.0512066141069945	3.740710291473969	7.287469273200726	0.8851369388993484	0.9656441717791403
ID538738	538738	2	0.8433597683906555	42.63155876943064	33.03417014491087	0.0	15.0	15	1.053092990437988	1		18937.59510869564	18390.0	15780.0	23471.0	6969035.0	1536.241351340111	-0.9795476774098529	-1180.8053624664763	0.013251415176488278	0.1345980768593713	1.159467927206033	1.0830124255045874	-0.46683003443872095	1.0705952211636207	3.484041478590111	15.238182080141934	0.18855014188209251	0.6093100581878635
ID557170	557170	2	0.8418949842453003	40.979206147769446	34.79548985141768	0.0	125.0	125	0.7769645116279461	1		19139.810945273628	18729.0	17275.0	21975.0	3847102.0	1161.3844686750388	-0.9790381602579744	-1539.4367460194044	-0.18023437039879403	0.1518196503379112	0.9949597711618346	0.8648642991657741	0.029588473796174748	1.150422987885553	1.8964973396418303	10.266490607580694	0.2261091167475509	0.5473251028806603
ID554099	554099	2	0.8235169053077698	41.056963146921575	33.797001117679905	0.0	107.0	107	1.323637352940157	1		17953.953367875645	18166.0	12691.0	22134.0	1.0395339E7	1641.8720188234483	-0.9808417221869595	-1119.6782744232296	0.26368284733369757	-0.15312118215062748	1.9062680065675728	1.0871632604165018	2.9768951967688935	1.7534330638042945	5.50412009850935	15.254791669844442	0.29722490955590797	0.6422628951747089
ID581748	581748	2	0.8765177726745605	36.772916286628806	33.15131853934875	0.0	269.0	269	1.1360285614028078	1		17951.91334894615	18113.0	12101.0	23459.0	7665467.0	2269.1965185703516	-0.9810722957730488	-820.1092333274439	0.0039123865305663325	0.002583937602787742	1.2437856600377772	1.0640007246674092	1.2719474338608125	1.1689706888372338	4.054416618332015	8.027429657634034	0.7906517199969105	0.94988864142539
ID578696	578696	2	0.9036733508110046	38.87093537842963	32.357691188486754	0.0	251.0	251	1.1720810893395417	1		17965.401766004412	18167.0	12229.0	23660.0	8138327.0	2261.7550163879732	-0.9809872871914492	-819.6730544718134	0.00510804050121174	-0.022675857802281235	1.272569391680827	1.1321096245627287	0.7868973916303166	1.1240690513273837	4.315838557380388	7.835957903272678	0.8832646842452146	0.9816216216216216
ID584840	584840	2	0.8889848589897156	37.79010856801982	32.68394546986707	0.0	287.0	287	1.1759472276756417	1		18029.530567685608	18266.0	12681.0	23258.0	8257525.0	2292.855110109741	-0.980958394845197	-810.1861895040938	-0.0016171215142866265	-0.007902015691205652	1.2514080973978265	1.1422770862927194	1.105790724741924	1.0955381250439802	4.344357314367469	7.814403044627805	0.894012904528998	0.9733759318423859
ID537741	537741	2	0.8924979567527771	41.54192313867859	32.370907492407355	0.0	9.0	9	1.3502315702779657	1		18024.86688851911	18076.0	12279.0	23575.0	1.0832945E7	2128.494993084347	-0.9811073682392002	-879.535769934602	-0.0054223604256769	0.006435126039307572	1.4924330382437572	1.2267705871090038	-0.9059954536994221	1.2165543043877594	5.727517028241581	9.556316842939436	0.7881251236827105	0.9709911361804996
ID547470	547470	2	0.9008410573005676	39.79456426924383	33.174353830938905	0.0	68.0	68	1.395959010285107	1		17509.82270606532	17974.0	12140.0	22371.0	1.1258816E7	2005.8912360247477	-0.981714482223592	-937.3079460808177	0.06952778989058642	-0.07487817997476376	1.7924501349188098	1.1567180494864935	2.254351504163906	1.5495998663758548	6.122026499896406	12.75411061393821	0.4729385448001406	0.8126182965299685
ID579214	579214	2	0.8785495162010193	39.38797826613554	32.285451414551844	0.0	254.0	254	1.1446525516298414	1		17977.152073732723	18113.0	12550.0	23984.0	7802084.0	2268.120154347403	-0.9810085054985721	-818.8388900131524	0.007432323520810148	0.010394007248448408	1.2454265765925063	1.0798907968332279	0.7205236543709664	1.1532893698554623	4.116207258470716	7.586299213536833	0.8987670919285932	0.9708520179372202
ID579712	579712	2	0.8968892097473145	38.73378782096522	32.380628277542975	0.0	257.0	257	1.171435492436063	1		18029.607064017655	18220.0	12377.0	23878.0	8167412.0	2293.29546474556	-0.9810364009981631	-813.4307839000339	-0.004417903891097707	0.0014367287599445287	1.283922731476845	1.1011920947890175	0.6807619645272258	1.165938928868571	4.311085431215869	7.721774370978589	0.9085781287796039	0.9784250269687168
ID580229	580229	2	0.8847806453704834	37.42809034727388	32.81684258508658	0.0	260.0	260	1.1617084863304807	1		18015.222471910114	18205.0	12284.0	24257.0	8016774.0	2298.0699544857393	-0.9809909175664088	-809.1149265046876	-0.008537645545448896	-0.013712950480841164	1.2530829052393986	1.112123897193595	0.7012530624353526	1.1267475758784689	4.239788538748129	7.7861728638841905	0.8788322339634935	0.9759299781181613
ID550023	550023	2	0.9036644101142883	40.07160629126051	34.62826749081097	0.0	83.0	83	1.1459735590534341	1		18068.391203703708	18309.0	12800.0	23568.0	7805545.0	2327.8179155588377	-0.9809628613481102	-799.9288624137911	-0.002925100381999443	0.005057124674478059	1.2386287086767198	1.077784375062117	0.7552251759823183	1.149236097067498	4.125713510799747	7.697585686024871	0.8749835080589311	0.9709172259507828
ID545949	545949	2	0.8430920243263245	40.30638101379208	32.86639855257882	0.0	59.0	59	1.1090726803889648	1		18215.926470588227	18369.0	13111.0	22239.0	7432098.0	2034.9959714743284	-0.9812846141032002	-938.6720997775033	-0.04909076848187876	-0.03741453829936802	1.2171811074169716	1.058967841653688	-0.599684148943543	1.149403276983574	3.864291571751379	11.878675607415843	0.3441467771923627	0.7862669245647965
ID553118	553118	2	0.9348995089530945	40.61274164172811	33.98062616262724	0.0	101.0	101	1.6842841849975734	1		18014.7234042553	18095.0	11646.0	24202.0	1.693384E7	2286.7623275239266	-0.9809155017578494	-809.8179833569058	-0.014871804785711977	-0.023123842977535232	2.1279620081472896	1.3126061762944607	0.4898651071876687	1.6211732403656751	8.9121115584672	14.093587344085437	0.563828955751872	0.9027443428021176
ID541841	541841	2	0.9315606355667114	41.69858444386923	32.93107875730366	0.0	34.0	34	0.9055540515379389	1		19316.6204379562	18854.0	15013.0	24742.0	5292754.0	2325.2797259948934	-0.9796116748563101	-798.285679108408	-0.04102784276668709	0.035053370797003505	0.9409940678258284	0.8991502663571171	1.3562602802447197	1.0465370506291904	2.5761943811675883	8.100049205631429	0.49341594345266654	0.8053491827637445
ID547987	547987	2	0.8777203559875488	40.14840051204887	33.72265579130639	0.0	71.0	71	1.0884177501914576	1		17956.158567774943	18110.0	12667.0	23461.0	7020858.0	2251.1627982050877	-0.9810683923279893	-826.7007137976753	0.007792027235320127	0.01236385323534729	1.1316117608836045	1.0478307628272399	-1.3491689744530653	1.0799566122971118	3.721697786815898	8.176684119539814	0.6995141875248251	0.9456521739130436
ID585363	585363	2	0.8832204341888428	38.07413746738118	32.80174871786217	0.0	290.0	290	1.1333618240125942	1		17985.901176470594	18260.0	12752.0	22826.0	7644008.0	2079.292318750456	-0.9810687001602789	-896.5316698427656	-0.002654906678698405	0.0030469457465052536	1.2049377411128674	1.0771963551702142	1.317869384366569	1.1185869088115028	4.035404113673946	7.876788899548785	0.8173319641659186	0.9658703071672357
ID546454	546454	2	0.8848719000816345	39.85107190478264	32.496075115637716	0.0	62.0	62	1.3563804521255036	1		18045.25657894738	18200.0	12767.0	23034.0	1.0971516E7	2021.6137762325386	-0.9811267703923601	-928.0551200119015	0.002830981886467282	0.006472918508405822	1.4339842096912392	1.302273661460265	-0.3052046996595331	1.1011389173634092	5.77980141605125	9.357821762901255	0.8294175930984666	0.9612648221343872
ID536747	536747	2	0.9031372666358948	41.84592179279147	32.445039062235985	0.0	3.0	3	0.9286502127352431	1		18957.646643109547	18961.0	13649.0	24148.0	5365014.0	2544.356525728123	-0.9803601045481545	-743.8457932169214	-3.897747022227127E-4	-0.001180362776910414	0.966159735672288	0.8078127725707062	1.2532384386760942	1.1960193852811631	2.7092819137740243	10.27679460368081	0.32236561264562297	0.8028169014084495
ID563371	563371	2	0.9052033424377441	40.92690718745947	31.626942280097747	0.0	162.0	162	1.1649598458549884	1		18040.086859688177	18255.0	12258.0	22303.0	8099999.0	2038.389931423289	-0.9810750966675013	-917.5926717672523	-0.015671445091677005	0.006030640113125126	1.2525033216810382	1.1293449415690955	-0.4363097904117818	1.1090529346515055	4.263554169570709	8.33508700432419	0.7711899729523222	0.9573105656350049
ID545452	545452	2	0.8618215322494507	42.751974061580256	33.956192602842115	0.0	56.0	56	1.380154163125007	1		18045.58161648179	18229.0	13135.0	22843.0	1.1386762E7	1872.5828193042812	-0.9811620766682474	-1003.8471122799203	-0.004026130828890086	-0.0049646027865419	1.4207219724074296	1.3676044463427515	-0.8469234485196865	1.0388398313611258	5.984185841125432	8.987327093023493	0.9310089159420455	0.9805295950155757
ID546976	546976	2	0.8648317456245422	40.4885173172589	32.95067894140214	0.0	65.0	65	0.8920878137726506	1		17008.439393939396	17854.0	12419.0	18828.0	4490228.0	1695.5743007136837	-0.9820875128444377	-1099.9474420493707	0.04370940039838773	-0.05705772641342418	1.1884382461890375	0.7496107786525176	0.8455969878926062	1.5854070939659455	2.5001443625353317	9.376483154219965	0.35735099435834533	0.7185792349726783
ID537249	537249	2	0.8077051639556885	42.225246588899694	32.8805422968206	0.0	6.0	6	1.0283792913427041	1		18516.6685552408	18271.0	13143.0	23062.0	6536384.0	2132.256128960912	-0.9801986164163027	-859.7496851200834	0.05641927259227921	0.07227909626430815	1.1784632526719012	0.9099648969834402	2.676874475061295	1.2950645201573607	3.32243518899658	15.679071870221042	0.16983440740241096	0.6613055818353836
ID563875	563875	2	0.8757199645042419	40.9052886988406	31.714932963093087	0.0	165.0	165	1.1313576459209622	1		18065.662735849055	18248.0	12587.0	22375.0	7659841.0	1888.521262719287	-0.981008862798671	-988.2890297858268	0.010381233673796333	-0.0014852257132421328	1.1945245897037127	1.1080877293455995	2.2150531781763743	1.0780054304988649	4.021144735180397	7.699126524701748	0.8524651937614481	0.9657534246575338
ID585891	585891	2	0.8629060983657837	37.84318231232766	32.93220221187147	0.0	293.0	293	1.1525558852107942	1		17998.40274599542	18188.0	12254.0	22765.0	7865302.0	2050.1030915657607	-0.9811314623434653	-913.0135449388223	0.0018047929891502397	0.004044380060838552	1.2149278403714687	1.1082870080662768	1.5130355650953624	1.0962213140901627	4.173244772444906	7.563354406730713	0.9167582346184058	0.9777282850779508
ID550565	550565	2	0.8965107202529907	39.32921630927169	33.57814592261382	0.0	86.0	86	1.1124778854554302	1		18117.80243902439	18219.0	11428.0	24702.0	7428299.0	2413.589054642155	-0.9809376192928825	-772.5675079786148	-0.011244188411187577	-0.008941331664146387	1.1339887246757288	1.1113595318036416	-0.6537750662713608	1.0203617211392986	3.8880572025739615	7.658070288613855	0.8331128124428289	0.9556074766355139
ID561850	561850	2	0.8892022371292114	41.38037840980448	34.51820389662164	0.0	153.0	153	1.1694965633953736	1		17879.701986754982	18140.0	11972.0	22490.0	8099505.0	2120.4675206483043	-0.9809960908543518	-870.5284682178167	0.0024072790286354686	-0.008417455337546382	1.2970712309728247	1.078909759120155	-1.4143244096395906	1.2022054856845295	4.296826052722322	7.671173492129705	0.9175590578943194	0.9836779107725789
ID551612	551612	2	0.9066370129585266	40.62890046556025	33.85168660812264	0.0	92.0	92	1.6833856604284265	1		18168.923982869353	18266.0	12592.0	23752.0	1.6969775E7	2250.8636988466	-0.9809569549522522	-831.6173900918265	-0.07629201209393516	0.009069095071410417	2.0685626563993837	1.1036159369890044	0.5540230207050231	1.8743501131770928	8.902605306138163	21.583516840373857	0.24014998427110887	0.7912970004224756
ID586429	586429	2	0.8744461536407471	38.20144165193221	32.420204514297446	0.0	296.0	296	1.1199328922575094	1		18112.99033816425	18270.0	13093.0	23653.0	7498778.0	2254.485902088354	-0.9810601557007962	-832.3229324840913	-6.871875570037E-4	-7.293303204281489E-4	1.19330572270837	1.0593557536960532	0.9490287102009752	1.126444745823082	3.9403415903836305	7.63410847608887	0.8496246093922235	0.9718640093786638
ID544959	544959	2	0.9241054654121399	42.96911833425518	32.71691790823637	0.0	53.0	53	1.3502315702779655	1		18110.069421487595	18243.0	12446.0	23187.0	1.0956592E7	2166.4413044521325	-0.9811556365012944	-870.4816364529096	-0.00826460562751195	-0.006449807426400875	1.4300512373977199	1.2909901861388253	0.32868094668292214	1.1077165827842634	5.72751702824158	9.5851702375781	0.7833874177439375	0.9593949044585983
ID564415	564415	2	0.8449345827102661	40.63624002578713	31.784654013237965	0.0	168.0	168	1.1246512581682295	1		18094.570743405282	18322.0	12925.0	22733.0	7545436.0	2078.467108140701	-0.9811715691792529	-907.3314250254527	1.0634384661872851E-4	2.9932820406307375E-4	1.226629875563465	1.053039658066779	1.570265520016964	1.1648467996118697	3.973613473535247	7.44075448683847	0.9019065350994995	0.9709639953542389
ID541360	541360	2	0.9207832217216492	42.17069961035435	32.564976211431144	0.0	31.0	31	0.940789946449195	1		18883.126279863478	19179.0	13960.0	23592.0	5532756.0	2368.8068613391756	-0.9805081153871347	-801.9948907572997	0.002029028534420689	-0.003369952717992772	0.9737413464457196	0.8837900890037638	2.681704098614632	1.1017789841288577	2.7805788062417727	8.337408329477283	0.5026699557937135	0.8653846153846166
ID562866	562866	2	0.8494281768798828	41.80800903243027	32.28554697543559	0.0	159.0	159	1.1212830228167907	1		17999.604819277112	18142.0	13211.0	23188.0	7469836.0	2057.4107157096305	-0.9811335294977168	-909.9330201504675	-0.0027553916827879033	0.003901376716705617	1.1885838864288856	1.0984704531643312	2.962709448424491	1.0820353729178307	3.9498478427126646	7.423214963863703	0.9007539091776811	0.9811097992916173
ID562359	562359	2	0.9082009196281433	41.734448308874974	34.26599745817481	0.0	156.0	156	1.0856340685231174	1		18053.9614395887	18115.0	12436.0	24494.0	7022991.0	2326.7914306854673	-0.9809215588313883	-797.8779129473547	0.011358226255774762	-0.0027208154942808694	1.0746280816654843	1.0706135292528416	-0.07365688326499895	1.0037497680563072	3.702685282157833	9.722603172870086	0.49222259192692863	0.8812217194570139
ID540872	540872	2	0.886269211769104	41.98267932320489	31.612354282348697	0.0	28.0	28	1.3586095094257096	1		18019.731587561375	18171.0	12172.0	23042.0	1.1010056E7	2045.9609566248762	-0.9810757727635486	-913.1988763343527	-0.01825634172101164	0.02490769716569724	1.460981952159612	1.3155219819488606	2.7713316393646954	1.1105720559646306	5.798813920709328	9.093017286948093	0.8813187369178832	0.9667194928684624
ID552128	552128	2	0.9047940969467163	40.1119509921465	33.91821493929585	0.0	95.0	95	1.2422666337840367	1		17902.49510763208	18046.0	13508.0	23155.0	9148175.0	1641.7515083507906	-0.9810577528047936	-1129.5337440920962	0.366536866862064	0.10666249774211532	2.145799015072803	0.9215707521241502	0.7155185855400009	2.328414839692883	4.848188687806164	14.143902822903575	0.3045445628542048	0.5818596691386205
ID561346	561346	2	0.8851208090782166	41.77112675510567	35.164289148702046	0.0	150.0	150	1.1124778854554285	1		18052.28992628994	18147.0	11993.0	25323.0	7347282.0	2541.2441688251693	-0.9807061064015007	-722.162446423238	-0.010079484588421936	-0.0032782822288558344	1.2186993726393665	1.071993465325506	-0.7949754693516583	1.1368533597071078	3.8880572025739495	7.639651404888669	0.8371348561979947	0.9402298850574706
ID543961	543961	2	0.9214230179786682	42.91892886868004	33.096010998705886	0.0	47.0	47	1.190015612226916	1		18306.05117270788	18402.0	12697.0	22983.0	8585538.0	2214.299207487945	-0.9806399948496313	-837.5148115493665	0.031984465719602444	0.01784403837749616	1.2118801113250097	1.0782699176212964	-0.08301480885045841	1.1239116398595839	4.448926089986822	16.51233950017931	0.20504436392317327	0.7464114832535877
ID559837	559837	2	0.8821091055870056	40.270556576336126	33.43197592640321	0.0	141.0	141	1.1353624642705467	1		17886.896713615017	18087.0	12440.0	22866.0	7619818.0	2106.501577863666	-0.9811185246261764	-882.4472526941822	-0.006672179615430886	-0.005480552060422752	1.2363149511333347	1.0865356987999826	1.3526229369225644	1.1378502818625977	4.049663492167498	7.530614954070769	0.8973624987546192	0.9703872437357621
ID544479	544479	2	0.8654441237449646	42.639814793689304	32.81240392186296	0.0	50.0	50	1.2447000673282271	1		18271.253411306017	18362.0	12730.0	22806.0	9373153.0	2153.973063688305	-0.9805158503250174	-853.7510094713929	0.03302569473255396	-0.008866669479621862	1.2389348296339526	1.1269984975916565	-0.05484574234790106	1.0993225210872055	4.867201192464211	15.179180962078167	0.26545596316644116	0.8037676609105168
ID540369	540369	2	0.9198891520500183	41.90420665789477	31.510176846705594	0.0	25.0	25	1.3910732744755672	1		18047.550702028086	18117.0	12598.0	23911.0	1.156848E7	2029.9836978263918	-0.9811626766308776	-926.1419201227326	-0.0014840582390165445	0.011283958553385123	1.422840301233126	1.409724310926541	-0.36999921259687	1.0093039399299035	6.079248364415761	9.251643513568208	0.8925282486000592	0.9587706146926533
ID560338	560338	2	0.8910797238349915	41.060474410797326	34.07695403983841	0.0	144.0	144	1.0602521006789212	1		17915.49326145553	18010.0	12902.0	24051.0	6646648.0	2153.536491029978	-0.9809356346404485	-856.1003794107132	-0.02103970140027767	0.006916801428908568	1.1791067271755609	1.0019347178112263	1.810541724693868	1.1768298934199777	3.5315727402352657	7.8676814371122	0.7169427641591858	0.9218362282878414
ID565480	565480	2	0.8885092735290527	40.85405433943269	32.81941920884854	0.0	174.0	174	1.1682021561770461	1		18162.80357142858	18276.0	12533.0	23263.0	8136936.0	2188.0909797872073	-0.9809926311649996	-856.823262438126	0.0054574732439124215	-0.0192197497554599	1.2632580616337101	1.126664916391922	3.0091396223957116	1.1212367077863927	4.287319800393288	7.684907737381351	0.9122595699497941	0.9804347826086953
ID586988	586988	2	0.8621020913124084	37.672025564543844	33.0102540437562	0.0	299.0	299	1.163660392192495	1		18118.154362416124	18329.0	12258.0	22798.0	8098815.0	2074.904327768478	-0.9810322743887829	-903.2623563488909	-0.006697650893258237	-0.005471647236402393	1.256134801290771	1.1211830074529432	1.3689411402247824	1.1203655361709464	4.254047917241681	7.896870713642414	0.8572395225499435	0.9644396551724141
ID565997	565997	2	0.8981367349624634	40.84866478277572	32.90829710460889	0.0	177.0	177	1.1400169711954287	1		18091.669767441872	18301.0	12477.0	23197.0	7779418.0	2118.5626670320935	-0.9810184659731314	-882.7001635517805	0.0020898003856940853	-0.010557833610282771	1.2332677229632025	1.1076975658146015	-0.40477218323286124	1.1133614093087372	4.082935375319111	7.753534512829725	0.8534595083976301	0.957636566332218
ID543471	543471	2	0.8882534503936768	42.49422096987212	32.743805762707495	0.0	44.0	44	0.9747529463525508	1		19193.421383647797	18583.0	15368.0	25500.0	6103508.0	2381.990226054178	-0.9794604013041668	-768.4884544888419	-0.03507528097767906	0.03755650793489183	1.0153211370095268	0.9999114974240056	1.4003417630589758	1.0154110034990294	2.984963231315946	8.246844509323598	0.5515352029736599	0.867403314917128
ID564962	564962	2	0.8986747860908508	41.53941634147884	33.123988976482366	0.0	171.0	171	1.1420059525934751	1		18099.70533642691	18261.0	12025.0	22797.0	7800973.0	2027.7081240226048	-0.9810538084991587	-924.4149586139799	-0.0017770822133231455	-0.004848159115296283	1.2104654341996992	1.1109509363796497	-0.2508401273009893	1.0895759610630023	4.097194753812655	8.02944269996608	0.7985933060515215	0.9420765027322403
ID567010	567010	2	0.9028215408325195	41.13783161596265	32.94936777503765	0.0	183.0	183	1.159100832118794	1		18043.658426966304	18201.0	12320.0	22868.0	8029428.0	2165.7290618984584	-0.9809523252068676	-858.1365536093144	0.012802894753513034	0.012019200157502448	1.2474317682338851	1.1251030854271789	-0.26416842897522846	1.108726644154798	4.220776034090066	7.79938247830389	0.8719302299655358	0.972617743702081
ID539879	539879	2	0.9023158550262451	41.061634833444764	32.49804352524514	0.0	22.0	22	1.3011572261679594	1		18173.466071428564	18175.0	13298.0	23667.0	1.0177141E7	2033.5733925857805	-0.9807387193144064	-910.0726663106956	0.06638121585644038	-0.07931522140279106	1.278650976238565	1.1388577117091743	-0.3143286985819748	1.1227486656955519	5.318748178093224	14.51570377130515	0.3172072458173141	0.8797169811320759
ID559335	559335	2	0.8910474181175232	39.44376633934217	33.438782864951264	0.0	138.0	138	1.1466334920531671	1		17897.006896551717	18150.0	12606.0	22503.0	7785198.0	2030.1533476956122	-0.981178903559432	-919.1467147679884	-0.0027066200007983443	0.0012684469560148206	1.2341899727833183	1.0828337352924355	1.3003278104928468	1.1397779110105086	4.130466636964266	7.655759565630735	0.8855894033166325	0.9720357941834453
ID567527	567527	2	0.8160083889961243	40.13376537663676	32.78522891158764	0.0	186.0	186	1.0415360645385812	1		17845.84401114206	18176.0	13225.0	21406.0	6406658.0	1684.1565046111627	-0.981334010342151	-1114.1674611981064	-0.018232860894902995	0.01696970270088427	1.1071304647965416	1.0247246138868011	1.6333251975991139	1.0804175578423685	3.407991459957855	7.356220134959362	0.7914052514976792	0.948412698412699
ID566521	566521	2	0.914441704750061	41.00263084339091	33.03500951724796	0.0	180.0	180	1.1759472276756435	1		18002.66301969365	18122.0	12408.0	22939.0	8227217.0	2169.450956344652	-0.9810035650371665	-857.0682199514442	-0.004157641939500386	-0.01598292379032037	1.261331453158693	1.1326106909707272	3.1087871667607407	1.113649609008761	4.344357314367482	7.9620559409319345	0.8611621883903873	0.9723404255319149
ID569083	569083	2	0.8963855504989624	40.99015208011619	34.81487252462496	0.0	195.0	195	1.1111170557283765	1		18188.294117647056	18408.0	12723.0	23681.0	7420824.0	2270.7588329477057	-0.9809409193645557	-824.5022699815331	0.002701814368878092	0.004210310661673436	1.1340082429412455	1.103225111226316	-1.4818583352901316	1.0279028562726529	3.8785509502449274	7.931967260658346	0.7746714291771306	0.9532710280373842
ID571131	571131	2	0.8128455281257629	39.334570421322766	34.111904296912556	0.0	207.0	207	0.7999906633779618	1		19120.44497607655	18848.0	16814.0	21420.0	3996173.0	1016.7148492562684	-0.9799578693515852	-1839.0449319398792	-0.16068985881950412	0.12288983516356607	1.0117410615647489	0.9021357422781445	0.47349483492057304	1.121495373866709	2.0105723675902007	9.904764884438785	0.2575379484481996	0.5465116279069766
ID568061	568061	2	0.9103132486343384	39.0993934548068	33.75304930160589	0.0	189.0	189	1.1466334920531676	1		18057.970183486243	18233.0	12311.0	23031.0	7873275.0	2118.098509975282	-0.9811544594000351	-887.7313447533668	-0.0025192415308815577	0.002818934618731247	1.229294064120808	1.0852571076997535	1.4382257050576601	1.1327215047928567	4.13046663696427	7.466687158699787	0.93100726844543	0.9830316742081443
ID569599	569599	2	0.9112658500671387	40.267669489750254	33.85105794422202	0.0	198.0	198	1.0932721382487267	1		18184.63197969542	18290.0	12395.0	23700.0	7164745.0	2234.18614929746	-0.9810252886884785	-841.6280132882383	0.0023426439398147214	0.01568579056902954	1.1528293877178188	1.045133304375537	-0.9358812133177881	1.1030453080878804	3.7549696699675055	7.889570614732512	0.7580704399729464	0.9587378640776691
ID573183	573183	2	0.8909018635749817	38.725662108681604	34.57770417823212	0.0	219.0	219	1.1466334920531676	1		17911.40552995392	18217.0	12328.0	22957.0	7773550.0	2278.0547121733625	-0.9810896329402256	-815.8385822646336	0.006459912283694094	-0.008627282186393893	1.242846666154371	1.0866372008296457	0.6129269100396221	1.1437549397402	4.13046663696427	7.629099707957726	0.8917895947763168	0.9698660714285711
ID568563	568563	2	0.9168628454208374	40.09375804039606	33.467499406401686	0.0	192.0	192	1.0994820015384261	1		18031.94513715711	18183.0	13064.0	23901.0	7230810.0	2178.1369750276367	-0.9811124395561862	-860.0630710597138	0.020045634650795206	0.005377502688921718	1.1502779396027343	1.0659238655469463	-1.545139239262129	1.0791370535760585	3.7977478054481573	8.256636674920006	0.7000509299049767	0.9638118214716519
ID570611	570611	2	0.8268172740936279	40.011064425165074	33.397344567365494	0.0	204.0	204	0.8912394181325368	1		19017.580152671748	18552.0	15113.0	23395.0	4982606.0	1671.106311941724	-0.9800690066113228	-1119.2030416047164	-0.078501707142559	0.005276033845995474	0.9914162322665535	0.8571209640010714	1.2843194734818189	1.1566818149431173	2.4953912363708146	12.478108704120439	0.20139606470588467	0.6704980842911868
ID571657	571657	2	0.9023633003234863	39.466591943611704	33.83897259187656	0.0	210.0	210	1.1842805638478588	1		18145.28354978356	18353.0	12127.0	24035.0	8383121.0	2354.18182215099	-0.9810592814777117	-798.458877029776	-0.0027391188560046444	0.011843832713060802	1.2890645655906765	1.1260015164292816	0.7715867864514601	1.1448160120409892	4.4061479545061735	7.708682019724792	0.9317699007564129	0.9861702127659574
ID539403	539403	2	0.8493465781211853	42.74261673831837	34.02656324493664	0.0	19.0	19	1.3905293552858657	1		17907.956112852662	18042.0	13076.0	23260.0	1.1425276E7	1943.8051714052326	-0.9811227575339819	-957.6527920840875	4.543244975182494E-4	-0.014664028181230497	1.4435023667784024	1.3643917935855876	-1.3329287358263056	1.0579822991934846	6.074495238251224	9.502972704302314	0.8452809789656247	0.9601803155522165
ID574222	574222	2	0.8447450399398804	39.61462396636395	34.86237615429677	0.0	225.0	225	1.0451613315544819	1		17927.318681318673	18081.0	13184.0	23031.0	6525544.0	1811.6504362379403	-0.9808788768267642	-1015.2498043429782	-0.006950319284708329	-0.004100826691124283	1.098998472835659	1.0146980025647492	-0.5493357649132751	1.0830793694851395	3.431757090780438	7.2339170208463734	0.8240989452024879	0.9500000000000001
ID575246	575246	2	0.840801477432251	38.773766514492344	34.29572478946166	0.0	231.0	231	1.1340290962658761	1		17945.32705882352	18192.0	12477.0	22748.0	7626764.0	2008.8727792600366	-0.9811447540217075	-929.6721546179068	0.0036297228560742446	-0.032177590841347414	1.2255677476915228	1.106660392750249	2.934673322699249	1.107447014206199	4.040157239838464	7.705400404833538	0.8551015803524548	0.9736540664375717
ID572160	572160	2	0.9014286398887634	39.56630134577816	33.095635892290154	0.0	213.0	213	1.175947227675643	1		18094.507658643346	18336.0	12334.0	23849.0	8269190.0	2379.9883800317084	-0.9810291298283756	-786.3150369439435	-0.0028845769947478386	-5.82679233393275E-4	1.2755589712465931	1.1095635394709222	0.7256647918508482	1.1496042595765388	4.344357314367478	7.966254908516405	0.8602546002774992	0.9651531151003165
ID572672	572672	2	0.901572048664093	39.31984636597784	33.47002170571218	0.0	216.0	216	1.1817227194710405	1		17991.010940919034	18179.0	12013.0	23702.0	8221892.0	2436.8818635677217	-0.981192689163772	-770.333329926221	0.0029929615915356925	0.0017561312981855537	1.3274710718271987	1.0863067495126955	0.8033693670411018	1.2220038883332787	4.387135449848129	7.774261912173606	0.9121632512692702	0.979830148619957
ID582913	582913	2	0.8538503646850586	37.230868381920175	33.93498044429855	0.0	276.0	276	1.0566786085427509	1		18011.53005464481	18128.0	12692.0	22973.0	6592220.0	2275.183566382739	-0.9809931397466563	-817.1838014760729	0.019651439184455256	0.01566326964421409	1.085034623540131	1.0545262642935547	0.9151347427909557	1.0289308671387283	3.5078071094126875	8.469868256226214	0.6144580773349435	0.9010989010989006
ID558338	558338	2	0.9078590869903564	39.16379267635252	32.505155497033144	0.0	132.0	132	1.1393532057993054	1		18052.893023255812	18244.0	12621.0	24071.0	7762744.0	2302.0719789908194	-0.9809872266424696	-809.2371035861803	-0.0032776715120590195	0.004054831285028098	1.1814577687714387	1.1226624540406691	-1.2776517594055452	1.052371320087489	4.078182249154594	7.586712968235139	0.8903672701932144	0.9805714285714283
ID570115	570115	2	0.8860895037651062	39.74946873186981	33.26325348233213	0.0	201.0	201	1.1300195524356802	1		18051.867298578203	18324.0	13116.0	22506.0	7617888.0	1832.7225108635348	-0.9811273606314483	-1024.1136615155142	0.0042899353705295774	0.0013002255502479235	1.1869165074360164	1.0952185812095367	-1.0342961510115372	1.0837256852647719	4.011638482851372	7.847882120277501	0.8185151281667987	0.9547511312217196
ID558853	558853	2	0.8391571044921875	40.329109417928514	34.084015369322245	0.0	135.0	135	1.0068207002528484	1		18046.52694610779	17994.0	12996.0	24300.0	6027540.0	2341.608687851042	-0.9808582039536453	-789.8285961965792	-0.010522268953516245	0.005498671025624425	1.1022484885342672	0.9363918840347398	1.5449656104024656	1.177123069227044	3.184594530225609	8.140227190410695	0.6039360536140924	0.9140518417462477
ID583431	583431	2	0.8477317690849304	38.439399100232976	32.713813673312075	0.0	279.0	279	0.796199217092139	1		18923.11961722489	18656.0	14376.0	24328.0	3954932.0	2647.0148135442937	-0.979747822950705	-691.6859438895535	-0.010929135529807343	-3.583311905058825E-4	0.9536944614104111	0.6711064840678537	0.516753604898029	1.4210777038387037	1.9915598629321396	6.267940267207036	0.6370206795788993	0.9010752688172047
ID581912	581912	2	0.9000452160835266	36.73618569284376	33.33482919819593	0.0	270.0	270	1.1486110160726186	1		17938.62242562927	18130.0	12087.0	23213.0	7839178.0	2256.1627002604214	-0.9810339821181561	-822.5391253963189	0.002724637663023739	0.006473274387564962	1.2286371575235522	1.095991770739597	1.0315153884701322	1.1210277214895907	4.144726015457815	7.656080485044711	0.8885721768589107	0.9699666295884312
ID574745	574745	2	0.8675171136856079	39.02664025562338	34.19979050232323	0.0	228.0	228	1.1636603921924946	1		17957.769401330374	18181.0	12648.0	23062.0	8098954.0	2011.0792503406037	-0.981017815598486	-922.9621840615794	-0.007370930310373052	0.01655686349210534	1.2482433032488738	1.121542230943008	-0.5273378584396695	1.1129703980913261	4.254047917241678	7.863529081285457	0.8645243837203943	0.9644396551724139
ID538906	538906	2	0.811802864074707	42.668622483546706	32.898344738014266	0.0	16.0	16	1.0128137335389908	1		18754.79351032449	18466.0	13463.0	23679.0	6357875.0	2112.255981176744	-0.9800955507007172	-874.407724155499	0.026144271533291567	0.06511128737203362	1.168494095805159	0.8500322539934723	2.7030577834597427	1.3746467740671549	3.222619539541736	14.485422385844487	0.19299967294827317	0.6752988047808758
ID578330	578330	2	0.8976721167564392	39.67549930469134	32.58558732506634	0.0	249.0	249	1.1669063131202135	1		17935.38752783965	18146.0	12382.0	23473.0	8052989.0	2363.0537108915623	-0.9810448245157131	-785.6483614906108	0.005463348181886093	0.001473097952699238	1.3220961731923486	1.063522545136879	0.6968431099052477	1.2431294279917595	4.277813548064252	7.848344755082942	0.8727212914512005	0.9625668449197864
ID581402	581402	2	0.9022963643074036	36.89479159956565	32.395781778448566	0.0	267.0	267	1.1426681770345115	1		18029.36829836829	18180.0	12139.0	24282.0	7734599.0	2343.7764178243756	-0.9810040213387043	-794.5174507372932	-0.0017657704530206718	0.004708970290278567	1.196594712803412	1.1053158205434779	0.8396556620093225	1.0825817296409028	4.101947879977168	7.791718332927936	0.8490504816055837	0.9610244988864144
ID577819	577819	2	0.9185323119163513	39.52676970987165	33.25498480060871	0.0	246.0	246	1.1720810893395415	1		17912.24724061809	18117.0	12339.0	23324.0	8114248.0	2367.012791216196	-0.9810088139684152	-781.8083189595529	0.0058254435037858885	-9.949109274720869E-4	1.281719184541737	1.0921974951037134	0.7604388911368157	1.1735232778756985	4.315838557380387	7.885999988478921	0.8720904094070134	0.9680170575692967
ID554270	554270	2	0.8425378799438477	40.81813526214976	34.16417747790973	0.0	108.0	108	1.2717553910980235	1		17965.7992565056	18158.0	13322.0	21942.0	9665600.0	1614.3786268061351	-0.9808343402404264	-1139.0506279406577	0.17520552421145866	-0.03196986374660272	2.064984893104232	0.9336122189846486	3.064233794006544	2.2118229079628042	5.081091869867432	12.799166279948356	0.38976563812496934	0.6905684754521961
ID580895	580895	2	0.8716242909431458	37.24076303656953	32.92053934350043	0.0	264.0	264	1.1571412350586892	1		18019.8665158371	18188.0	12533.0	24229.0	7964781.0	2313.6995990727246	-0.981011272600195	-804.7347063600025	0.0014328475720583377	-9.669454319158831E-4	1.246517021706715	1.0905749734083836	0.9058911061908936	1.1429906719855896	4.206516655596521	8.023890879510132	0.8210364707653857	0.9536637931034475
ID555792	555792	2	0.8402732610702515	40.86706134424366	34.7823282044976	0.0	117.0	117	1.036439387709387	1		17960.483146067403	18117.0	13464.0	22810.0	6393932.0	1990.3802643962897	-0.9807908732969177	-921.469041470366	-0.035918856140100805	0.005842802978514489	1.1085971250459614	0.9768795385924335	-0.3059371812019265	1.13483503466898	3.3747195768062532	7.424241850638193	0.7693843232634475	0.9673024523160761
ID577299	577299	2	0.8734900951385498	39.169128215940844	33.4897319505944	0.0	243.0	243	1.093272138248728	1		17942.549367088603	18115.0	13059.0	23077.0	7087307.0	2167.7232891546623	-0.9811590469999897	-862.0785683754455	0.012335297874249107	0.0033456225293389164	1.1781234643992409	1.0300783028987137	0.5751799944694225	1.1437222404198957	3.754969669967516	7.599156138250934	0.8171194751009785	0.941597139451727
ID556820	556820	2	0.9176650047302246	39.94014309142277	34.91443129564913	0.0	123.0	123	1.1036024981838384	1		18050.344913151363	18204.0	12009.0	25678.0	7274289.0	2466.512187439733	-0.980841779322663	-749.3350031988447	-0.002280270130588919	0.004657428285076037	1.174062952221621	1.0542621410954223	-0.2549597055516059	1.1136347464793914	3.826266562435252	7.407410155377696	0.8762989701310717	0.9652278177458028
ID556309	556309	2	0.9240221381187439	39.91883905464726	34.73853293377543	0.0	120.0	120	1.1015441765323244	1		18041.237500000014	18259.0	11447.0	24589.0	7216495.0	2426.8853603899242	-0.9809214975725057	-764.4287780642638	0.007182264744512777	0.005317876287620502	1.145291289447485	1.0788618091350943	0.026361937083319277	1.0615736693521907	3.812007183941705	7.255584025879036	0.9099527094796565	0.9744835965978126
ID557333	557333	2	0.8695665597915649	40.27296996319832	34.97803255861653	0.0	126.0	126	1.0083222979556314	1		18106.488095238088	18147.0	12225.0	24532.0	6083780.0	2511.710485712268	-0.9809203627844969	-741.2390279455923	-0.013680306291842059	0.006858425664820986	1.110058079880074	0.9395670420158415	-0.4353630129157914	1.1814570224796774	3.1941007825546426	6.976804066194946	0.8246039788621078	0.95049504950495
ID576789	576789	2	0.8281324505805969	39.125936673978174	33.55931081917571	0.0	240.0	240	1.0458848770420108	1		17936.058011049725	18090.0	13097.0	23388.0	6492853.0	2192.733068488909	-0.9811842444156134	-853.1003736647364	-0.008762162321522016	-0.00813504998957207	1.1297878322199149	0.9869907170556055	0.2983379755546764	1.1446792889707234	3.4365102169449537	7.373461110375121	0.7943002796325783	0.955085865257595
ID582421	582421	2	0.903170645236969	36.564375915851606	33.39179000839576	0.0	273.0	273	1.1518993452058193	1		18001.42630385487	18199.0	12039.0	23671.0	7938629.0	2282.300489067433	-0.9809663027173847	-813.0083769608618	0.0019886659812223496	-0.010192473666955101	1.253247134570469	1.090072763313304	0.9723595901422948	1.1496912653437852	4.168491646280396	7.5204017179367675	0.9262041436554719	0.9820828667413214
ID554774	554774	2	0.8207131624221802	40.5013473401676	33.99688060803579	0.0	111.0	111	1.1446525516298418	1		17886.889145496556	18157.0	13240.0	21301.0	7745023.0	1724.5682059408648	-0.9811563138545113	-1080.0821199627892	0.004025196132788107	0.007487611941441568	1.1942947829677033	1.123107159350851	-0.8135924079380603	1.0633845337233878	4.11620725847072	8.056127555147679	0.7969928593169632	0.9558498896247245
ID557846	557846	2	0.9114537835121155	39.393278490725415	34.115419834479	0.0	129.0	129	1.116550423365666	1		18082.509756097563	18225.0	11735.0	24813.0	7413829.0	2466.6073304031343	-0.9808779868733082	-752.0904291453944	-0.005137614601259502	-0.006708419699419333	1.1474474327945785	1.1036506706015834	-0.7429509387254049	1.0396835369738162	3.9165759595610474	7.526478187426446	0.8688259885794064	0.9581395348837207
ID575766	575766	2	0.8517055511474609	39.03290204579	33.78553236922732	0.0	234.0	234	1.1400169711954282	1		17925.752336448597	18165.0	12460.0	23284.0	7672222.0	2032.462764563915	-0.9812333042259669	-922.2937299295601	0.0016166778976404916	-5.299718302484897E-4	1.2503148894799312	1.0744733303067555	0.05173294019940178	1.163653721514869	4.082935375319107	7.447508675771355	0.9250396203092403	0.9783599088838268
ID576278	576278	2	0.8731263875961304	38.604375398782764	34.5157923344209	0.0	237.0	237	1.1446525516298416	1		17917.97222222223	18192.0	12281.0	22165.0	7740564.0	1973.5208433021876	-0.981111028347379	-943.1634877109441	6.324603956166125E-4	-0.005266834177398363	1.240264215611216	1.0729192815479096	-0.32325754027189074	1.1559715972499593	4.116207258470717	7.7116242213662956	0.869791943564176	0.973033707865168
ID555287	555287	2	0.8414586782455444	40.87574665757276	34.29216530098622	0.0	114.0	114	1.2410481277195626	1		18029.85770750987	18269.0	12874.0	22436.0	9123108.0	1730.5278366943824	-0.9808569242758344	-1067.6715008442989	0.34997471710019257	-0.15276732191038242	1.863130085168656	1.0948518880460583	2.866749951124195	1.7017188402476207	4.838682435477128	12.837379456035688	0.36896419805754643	0.6374452097683164
ID583959	583959	2	0.8898117542266846	39.24241152361383	31.59972402022026	0.0	282.0	282	1.147952219909404	1		18031.17011494254	18231.0	11843.0	24019.0	7843559.0	2333.747471625156	-0.9810323175937558	-799.2250566400186	-0.003244023689756516	0.004557596913414139	1.2220371708215738	1.0954235643052064	0.771583527411728	1.1155841545153127	4.139972889293299	7.932202896043445	0.8268366759728828	0.9677777777777778
ID580394	580394	2	0.8909094333648682	37.442682760448825	32.55733138248306	0.0	261.0	261	1.1656090294360812	1		18034.121951219502	18237.0	12351.0	24248.0	8133389.0	2305.0983407764647	-0.9810253285573876	-808.9869118606289	2.2328556511450103E-4	5.793732830495802E-4	1.2415976666379316	1.1125384260389184	0.7936023896099167	1.1160042993377908	4.268307295735227	7.676121060963449	0.9102944858403554	0.9782135076252725
ID538412	538412	2	0.8543753623962402	42.862463872668826	33.658858049307206	0.0	13.0	13	1.4019073421339439	1		17900.13671274961	17956.0	13335.0	23282.0	1.1652989E7	1936.2846281683057	-0.9810650732408035	-957.968725517913	-0.011542021458303435	0.004476048744861646	1.4370982873971099	1.4054667532874547	-0.9673946898030349	1.022506070695495	6.174310887706071	9.219216245069264	0.9128729817909134	0.9833459500378505
ID579374	579374	2	0.8985282182693481	39.47697947361132	32.68629023595486	0.0	255.0	255	1.164959845854987	1		17973.695555555554	18184.0	12716.0	23410.0	8088163.0	2233.6159899148665	-0.981140892701671	-837.2769057203619	0.006302370376585145	0.013250331680687507	1.2902352019959749	1.081548786556049	0.7668181053534883	1.1929514581625498	4.263554169570699	8.02729293187832	0.8314639538043878	0.9552715654952078
ID579886	579886	2	0.9151111841201782	38.07703749272007	32.40430952508364	0.0	258.0	258	1.161057121835016	1		18044.181614349764	18284.0	11696.0	24172.0	8047705.0	2374.6867631588543	-0.9810255947603517	-785.7294302781121	-0.005525927326905829	-0.008146724969947254	1.259096234695879	1.1043484766566898	0.6919595201201375	1.1401258400859784	4.235035412583608	7.563298368976075	0.9303458897222453	0.9801980198019801
ID549153	549153	2	0.8542386889457703	39.48550360544793	33.72880031404473	0.0	78.0	78	1.1083903839968645	1		17887.45566502463	18132.0	12786.0	22346.0	7262307.0	2057.9315569501537	-0.9811872452356575	-906.6656012677416	0.0030488049744805345	0.0020896433461998747	1.1974557151055736	1.0494595337668744	0.047610127267497804	1.1410213320064753	3.8595384455868564	7.300378862187547	0.9100273346362868	0.973621103117506
ID578874	578874	2	0.8861775994300842	39.062412650931556	32.393762219060505	0.0	252.0	252	1.1727263308358908	1		17967.680616740097	18210.0	12436.0	23648.0	8157327.0	2257.0548718803107	-0.9810154383575989	-822.7258930606039	-0.001270641260472198	0.009611595202885721	1.2819563371134233	1.0995780008040836	0.6465554886790739	1.1658621181725832	4.3205916835449045	7.681815795055729	0.9200794094046753	0.9848320693391112
ID537915	537915	2	0.9032953381538391	41.376240387380946	32.25456351494208	0.0	10.0	10	1.3429284127404277	1		18017.176470588238	18122.0	12233.0	23740.0	1.072022E7	2088.110460940353	-0.9811049458257471	-896.046571537972	-0.006710240036300517	-0.012775602248141043	1.4598120509458756	1.2677958495859358	-1.0519288213729672	1.1514567202776793	5.665726388102873	8.979570705809465	0.8829870061251641	0.9683184402924452
ID547132	547132	2	0.9045845866203308	40.200753366960086	32.31325551600635	0.0	66.0	66	1.5583042426795217	1		18119.392722710174	18136.0	12925.0	23889.0	1.4441156E7	2188.153231131632	-0.9809105852826644	-851.0061731672079	-0.024113274916033923	0.010244389426803354	2.017026832043324	1.162704372490933	-1.0885606397570762	1.7347718644268306	7.628767494047927	16.130409444621804	0.368445672605593	0.8264675592173019
ID553276	553276	2	0.8652664422988892	39.8260920635697	34.094996298485334	0.0	102.0	102	1.200143587292333	1		17881.402515723265	18030.0	13670.0	22652.0	8529429.0	1639.1914400510125	-0.9809545451365346	-1123.7234191510497	0.554341420963803	0.07856000051324157	2.057637069343925	0.9669729652905418	0.41610475739373287	2.127915818955369	4.524976108619073	14.38628399648801	0.274744429527575	0.5653206650831352
ID546622	546622	2	0.8508840799331665	40.34408011429959	32.13490734126972	0.0	63.0	63	1.40621759778372	1		18041.78931297709	18127.0	12926.0	23645.0	1.1817372E7	1987.3122802604514	-0.9810345490257224	-939.2141229777765	0.01133746898202823	0.0010062179870897053	1.4460923392368705	1.3919463731155144	-0.9386783027640693	1.0388994627718051	6.212335897022206	9.280853555581563	0.9063354224463968	0.9731943410275509
ID548158	548158	2	0.8940837979316711	40.33598150365726	33.28129313945801	0.0	72.0	72	1.121957478831353	1		17856.768115942035	18028.0	12522.0	23045.0	7392702.0	2171.9800897485766	-0.9811323043145677	-855.0386122154615	0.006188007815627804	0.002886193423120028	1.1960640180929227	1.0766862458765496	1.0957035200801497	1.1108751715493361	3.9546009688771884	7.829930923166607	0.8105814693127452	0.9607390300230938
ID584499	584499	2	0.8946934342384338	38.152693562596134	32.597792882120515	0.0	285.0	285	1.1669063131202133	1		18016.82405345213	18228.0	12894.0	23076.0	8089554.0	2263.7503456556014	-0.9810807210257775	-825.4292677440272	0.0018117891268677254	-0.001381938814559269	1.2440573390541776	1.1095863470095448	1.4235072222385403	1.1211902006608558	4.277813548064251	7.997367831368851	0.840499719262291	0.9605122732123799
ID550196	550196	2	0.9018697738647461	39.5055559478047	33.766303397455566	0.0	84.0	84	1.1083903839968645	1		18115.760975609748	18239.0	11384.0	24556.0	7427462.0	2399.9913338146353	-0.9808798876633499	-774.465888838118	-0.0062006023473238185	-0.0044052236756350355	1.1312240402042852	1.1066671549809448	2.0130558751882877	1.0221899467358488	3.859538445586857	7.507823668313029	0.8604330967709549	0.9701314217443251
ID549687	549687	2	0.8886562585830688	39.45418299405789	34.23113350365954	0.0	81.0	81	1.1472930454537245	1		17961.767281105986	18181.0	12535.0	23270.0	7795407.0	2098.2956283301123	-0.9809201514850728	-880.179236537368	-0.0030569094952819535	0.003185297027590847	1.2460864848989284	1.0733463483363814	1.4408494842788726	1.1609360639557615	4.135219763128774	7.741386952727085	0.8671034344908097	0.9634551495016613
ID585015	585015	2	0.8957436084747314	37.77551933338313	32.649139026257195	0.0	288.0	288	1.1893797502460506	1		18048.664529914524	18289.0	12588.0	23565.0	8446775.0	2328.5679447003645	-0.9810153298160115	-801.0486468017439	0.006983723293177058	0.0015827085419432456	1.3056689633768366	1.1075340792129702	0.8397839071299917	1.1788973250418298	4.4441729638223055	7.6751560018516995	0.9480394158028597	0.9894179894179891
ID537418	537418	2	0.8978421688079834	42.04820009675419	32.997300973578426	0.0	7.0	7	0.9155237543822157	1		18998.105072463783	19068.0	13813.0	23560.0	5243477.0	2406.10933625439	-0.9800136612815044	-774.3259411984509	-0.08421576563878641	0.027629132963905626	1.0163798146935112	0.8403649895270364	-1.4976601386969404	1.2094504499354943	2.6332318951417806	11.07511799302078	0.2697753391582947	0.728947368421054
ID563533	563533	2	0.9083012938499451	40.906183745328654	31.609737338555245	0.0	163.0	163	1.151899345205819	1		17997.588100686506	18217.0	12468.0	22190.0	7864946.0	2042.281011279396	-0.9811218514272875	-915.9934182770616	0.0017469402357004225	0.005936347007674355	1.18276441119108	1.1458811109626392	-0.9469217753113331	1.032187719891338	4.168491646280394	7.762025717306958	0.8694380543889341	0.9679911699779246
ID564047	564047	2	0.8579691052436829	40.66842145177669	31.7415874184516	0.0	166.0	166	1.1320260995366973	1		18026.656398104256	18277.0	12702.0	22245.0	7607249.0	1951.058794821341	-0.9811755815599148	-963.1634260998426	0.007887414295258589	0.0036478149755677473	1.1887892019649773	1.1049071255148766	-1.2773875100882872	1.0759177622381721	4.025897861344922	7.635843854646012	0.8676779052881034	0.9570621468926563
ID546112	546112	2	0.8329581618309021	40.7430800860836	32.41498495942814	0.0	60.0	60	0.8920878137726506	1		19140.25475285172	19044.0	14209.0	22775.0	5033887.0	1985.4465261335351	-0.9798536022914435	-937.741864976604	0.009125825211761713	0.0057727228839114745	1.0235062816371516	0.7885031890056886	1.1503257185193387	1.298036959023342	2.5001443625353312	8.11149603305617	0.47749961972822175	0.8538961038961027
ID585539	585539	2	0.8406069278717041	38.01067075607972	32.880423528985176	0.0	291.0	291	1.1551783138233744	1		17986.72562358278	18250.0	12377.0	22944.0	7932146.0	2033.5809927543917	-0.9810811520475712	-917.3411531573665	-4.200264437049243E-4	-0.007298263602691019	1.2482076332603622	1.0966563305592347	1.3876937063446597	1.1381939797163663	4.19225727710297	7.685532706661246	0.8918870150628738	0.9778270509977826
ID545624	545624	2	0.8139715790748596	42.0808805904516	33.62793530409378	0.0	57.0	57	0.6589548868500027	1		18189.779310344824	18223.0	16709.0	18965.0	2637518.0	359.7743789316191	-0.9810098125576235	-5223.616601456097	0.21165311750452112	-0.31440214231305796	1.2130774612662962	0.8061275131830569	0.5667476846091053	1.5048208148564066	1.3641472092160605	8.755638632635662	0.22361217466952607	0.42771982116244694
ID552793	552793	2	0.8331842422485352	39.726454467289265	34.02364438745747	0.0	99.0	99	1.2312566680189474	1		17872.221999999994	18036.0	13121.0	23098.0	8936111.0	1696.1241874445598	-0.9809029596094249	-1082.457557426705	0.4505975092997103	-0.09118487597882814	2.151130780989717	0.9710960785056036	-0.05471228309611379	2.2151575200468736	4.762632416844864	12.66582236982256	0.37306984063848453	0.6506493506493504
ID545117	545117	2	0.8834482431411743	43.06601631976295	33.02474199733758	0.0	54.0	54	1.3724590978652418	1		18065.08159999999	18100.0	12790.0	22833.0	1.1290676E7	2045.8857169275625	-0.9811031277038501	-916.8816582414147	0.02382031533327214	0.009469956271738175	1.490763851631077	1.305651811316852	0.10691309148141936	1.1417774928275288	5.917642074822226	9.210990174703236	0.8764878889086996	0.9749412685982775
ID536912	536912	2	0.9033649563789368	42.209861442486556	32.74358415046306	0.0	4.0	4	0.9319029379752974	1		19076.822299651572	19017.0	13878.0	23456.0	5475048.0	2321.68904781535	-0.9799985476520529	-805.1853740988295	-0.0033517681052028913	0.009564577823433555	0.987965504422484	0.8114204051349102	1.2408245422534558	1.2175753754408243	2.728294418432094	10.462004350913665	0.31323573784103204	0.8176638176638179
ID550737	550737	2	0.9124624133110046	39.25249093666717	33.62425966767741	0.0	87.0	87	1.1077076673420092	1		18111.21375921376	18209.0	11235.0	24589.0	7371264.0	2362.8020188544833	-0.9809984819452449	-791.4623413342923	-0.009614092117318208	-0.0020794124746848384	1.1293249988734477	1.1055819334508232	-1.3040896437542568	1.0214756271826149	3.854785319422349	7.510081965561675	0.8588566970426479	0.9689366786140973
ID563029	563029	2	0.8806554675102234	41.368550421628655	31.643571354212856	0.0	160.0	160	1.169496563395373	1		18023.48230088497	18152.0	12641.0	22155.0	8146614.0	1969.1467627067589	-0.9809523304238081	-942.7502773913654	0.004997248718219459	0.006328557550072508	1.2385518701473628	1.135099472605964	2.8782791117751634	1.0911394992580628	4.296826052722317	8.084613705691991	0.8261123021693323	0.9627263045793397
ID586069	586069	2	0.9028165936470032	38.22795038559598	32.471108797688274	0.0	294.0	294	1.141343343919999	1		18063.041763341058	18199.0	12812.0	23862.0	7785171.0	2268.692704830128	-0.9809754799638226	-821.0878965709747	-8.948979250098196E-4	-0.0014017197801677328	1.2063415552324528	1.095712168039506	1.0017602455843766	1.1009657375539503	4.092441627648134	7.926248184119383	0.8185722621551118	0.9482378854625553
ID551254	551254	2	0.8535873889923096	39.85012228495436	33.89651658326214	0.0	90.0	90	1.1701432300543515	1		17977.984581497785	18177.0	13764.0	22323.0	8162005.0	1636.568315671202	-0.9809075900903325	-1128.7667434963437	0.13164451127711677	0.07035422375327789	1.8151623591449588	0.9086797975776565	0.7673364451332327	1.99758194689019	4.301579178886832	10.618324609224684	0.479430644011949	0.783549783549783
ID562518	562518	2	0.8503216505050659	42.03430648000031	33.591967042772026	0.0	157.0	157	0.8920878137726505	1		18717.779467680608	18352.0	13734.0	23568.0	4922776.0	1975.9736890662684	-0.9800903394978502	-932.6214895003268	-0.15423629938851088	-0.001450687316424986	0.9196480778491877	0.8322028779440106	0.34807028858793804	1.105076781422835	2.500144362535331	12.47191662469989	0.20198008586266036	0.6866840731070485
ID536428	536428	2	0.8978358507156372	41.258355054148204	32.82620402120997	0.0	1.0	1	0.9916796768557632	1		18441.444444444453	18435.0	13492.0	23995.0	5975028.0	2750.859445773716	-0.9807097847383245	-681.6476844968012	-0.03963329974399075	-0.020529965906521952	1.0148071260337597	0.8661177958077535	1.0523599398545938	1.1716733346730699	3.089532006935291	11.965449626004347	0.27117179587335466	0.8176100628930814
ID561518	561518	2	0.8786247968673706	41.56480030794093	35.05768614253631	0.0	151.0	151	1.0744272232045082	1		17999.54210526316	18172.0	12265.0	25323.0	6839826.0	2442.7740968947455	-0.9808987203783772	-756.7803595332659	0.002628157861764936	-0.007981946792654172	1.1000581717568476	1.0827041734307576	-0.9367578922936335	1.0160283840701385	3.6266352635255834	7.397969165116125	0.8327002795205581	0.9537499999999999
ID541039	541039	2	0.8257372379302979	41.6340042764419	31.666702808330633	0.0	29.0	29	1.355264548644028	1		18017.46229508196	18085.0	13384.0	22502.0	1.0990652E7	1869.2240742594536	-0.9809458555306151	-992.4710208797554	0.013926660285056588	-2.3056668939591172E-4	1.406518988125274	1.3504833769942406	2.8787611856782105	1.0414930032354426	5.77029516372223	9.210682755999235	0.854720744489558	0.9642573471008737
ID562021	562021	2	0.9044619798660278	41.26698743406098	34.489125920953434	0.0	154.0	154	1.1720810893395408	1		17880.40969162995	18100.0	11953.0	22431.0	8117706.0	2130.6454295758676	-0.9810440103393101	-868.6369628137977	-0.0013752925059343365	-0.0038020795249942016	1.272537379600315	1.0943178361762906	-1.3691490334298393	1.1628590319305678	4.315838557380382	7.8366481337011855	0.883109100045777	0.9711229946524064
ID551783	551783	2	0.8674368262290955	39.847478151755034	33.69933588917388	0.0	93.0	93	1.09672640321694	1		18057.06045340051	18179.0	12333.0	24233.0	7168653.0	2361.841708055795	-0.9810834876493144	-793.0328143870144	-0.009075561756228475	0.00456047820668666	1.1639690030428795	1.045636575598288	1.0579814566331882	1.1131678349878729	3.7787353007900917	8.668608135798378	0.6319134403023495	0.9330985915492961
ID544634	544634	2	0.9148443341255188	42.72389908288367	32.91689391327164	0.0	51.0	51	1.2349375631309407	1		18273.467065868277	18363.0	12377.0	22907.0	9155007.0	2218.668562316864	-0.9804666409884216	-826.8265442064097	0.030730020538870098	0.05150709336013139	1.2663238229268918	1.1285950780392264	-0.20606816186199803	1.1220355710986702	4.79115117383196	15.461336448247685	0.25185795730694877	0.786271450858034
ID560507	560507	2	0.8559987545013428	41.333405529389005	33.805218854855525	0.0	145.0	145	1.0659447703242504	1		18021.22043010753	18188.0	12148.0	24252.0	6703894.0	2374.884364853971	-0.9809939194002979	-783.3312905796536	0.014816747513972203	0.0018289163569869143	1.078061234000928	1.0651545430572658	-0.32390876724688206	1.0121172002952892	3.569597749551392	7.857521845334238	0.726537355730078	0.9248768472906409
ID552308	552308	2	0.8475337028503418	40.11446883418624	34.090724493411706	0.0	96.0	96	1.2157996571516279	1		17885.749490835027	18034.0	13235.0	23126.0	8781903.0	1753.3683456377426	-0.980949097005113	-1050.4971625232033	0.36406874787320026	0.2554385565030967	2.377792686551584	0.8973100072357353	0.8750667568090175	2.6499121456102364	4.6438042627319716	15.33670308353934	0.24809599316586894	0.5801662707838481
ID586614	586614	2	0.8536747097969055	37.80911703252204	32.88115210268561	0.0	297.0	297	1.1558329912994605	1		18118.786848072577	18295.0	13077.0	22754.0	7990385.0	2069.247110536341	-0.9810578466738153	-907.0098890961006	-0.0032272674240712254	0.0025615423370735934	1.2293989974055928	1.100905383532397	1.2229309766047889	1.116716309862077	4.197010403267485	7.772422064349885	0.8730460620938102	0.966083150984683
ID540040	540040	2	0.9367963075637817	40.41570936411465	32.61019191909313	0.0	23.0	23	1.7662780228186086	1		17948.287790697672	18148.0	12427.0	23432.0	1.8522633E7	2068.512914985744	-0.9811177615277241	-901.7007754978939	0.05865793560035903	5.048486561111888E-4	2.4517591328637014	1.227344200874897	2.6697879138947	1.9976133273094832	9.800946151231667	14.52579917747514	0.5837108900198953	0.8796928327645052
ID567176	567176	2	0.8783560395240784	40.28352389207882	33.10187016872407	0.0	184.0	184	1.1300195524356809	1		17941.203309692668	18098.0	12488.0	22547.0	7589129.0	1947.574290581746	-0.9810865033090348	-955.703120032877	0.0019472802614114502	-0.0013357758036139208	1.1882526509371505	1.1078047348229327	-0.5644325982228285	1.0726192203241272	4.011638482851377	8.522732038445206	0.6940231939125768	0.9346622369878185
ID560009	560009	2	0.9111107587814331	40.51277402800536	33.502846970027285	0.0	142.0	142	1.1090726803889654	1		18025.74447174449	18115.0	11767.0	24716.0	7336478.0	2501.255768069933	-0.981014082933041	-744.7470048395332	0.011188520972551352	0.004913266308665138	1.1371932870336454	1.083836328454191	1.5377291391583656	1.049229719634471	3.864291571751383	8.10689298352517	0.7388748285858088	0.9497663551401861
ID559498	559498	2	0.8315107822418213	40.11405554688416	34.048896576054176	0.0	139.0	139	0.9778523276122809	1		18279.40063091482	18284.0	13036.0	22868.0	5794570.0	2175.871415801233	-0.98060024158341	-849.2868394476704	0.0021064158604582697	-0.061234183939197995	0.9904131348040374	0.8748328205779733	0.9639467483981023	1.1321170302569399	3.0039757359740085	11.694648495429654	0.27601452616173977	0.8218465539661906
ID565132	565132	2	0.9131544232368469	41.02295479829787	32.86622848695345	0.0	172.0	172	1.154523265109616	1		18153.77727272728	18322.0	11900.0	22965.0	7987662.0	2103.5183414209014	-0.9811048759178017	-896.2236109420094	9.554364587850371E-4	0.009020661016440992	1.2364998625596837	1.109442554032449	-0.29746758394032147	1.1145235578583355	4.187504150938448	8.048454648737149	0.8123442524760107	0.9596949891067541
ID544141	544141	2	0.8911938667297363	42.88302461203804	32.76759456357235	0.0	48.0	48	1.347988659144254	1		18059.461794019902	18151.0	12561.0	22803.0	1.0871796E7	2111.935675836423	-0.9810773928852251	-886.6993875110863	-0.025239945055021504	-0.0011772156581410875	1.4120144710147136	1.3292961132074919	2.9547993570565305	1.0622271869941968	5.7085045235835175	9.539233706652485	0.7883248842500508	0.9456692913385829
ID543631	543631	2	0.8922176361083984	42.985238391802746	33.009988501983706	0.0	45.0	45	0.922930359384772	1		19240.196428571428	18969.0	15229.0	24160.0	5387255.0	2133.500124693235	-0.979518825452171	-862.5906632520422	-0.04643899721995672	0.04346297964449714	1.0081881208098231	0.8691740046649125	0.4697671039611148	1.159938188899821	2.6760100306224186	8.290726350820275	0.4892292778927077	0.810071942446042
ID540547	540547	2	0.9271828532218933	41.90023646717181	31.50632733053421	0.0	26.0	26	1.3801541631250083	1		18045.255961844185	18147.0	12477.0	23939.0	1.1350466E7	2052.5562622878124	-0.9811605050905204	-915.7328102501981	-0.015565738219574587	0.015820274855086063	1.423522639555203	1.3819567589595085	-0.6535083811753287	1.0300775551233528	5.984185841125444	9.549111067382793	0.8246868067349351	0.960335621662853
ID565656	565656	2	0.9094124436378479	40.84954047704258	32.8590045882919	0.0	175.0	175	1.1591008321187937	1		18139.6266968326	18328.0	12235.0	23241.0	8017715.0	2198.5141485184445	-0.9812250873951855	-862.4219380853326	0.005780269373139852	-0.0025090061056015733	1.2573987359186043	1.1099306859396814	2.896577337769844	1.132862395685614	4.220776034090065	7.68585925476821	0.8978779727557619	0.9812154696132593
ID566686	566686	2	0.9055836796760559	41.03079428472314	33.02353049031105	0.0	181.0	181	1.1778755381717385	1		18008.401315789448	18136.0	12264.0	22954.0	8211831.0	2201.0931917098987	-0.9809755610930426	-843.7485833328012	0.004675665902309849	0.008492743559776266	1.288637437147503	1.0973186424512336	-0.029604199419231633	1.174351175032344	4.358616692861024	7.871174996837344	0.8840552464223335	0.9632352941176466
ID568720	568720	2	0.8675642609596252	40.709348406402256	33.85532288993323	0.0	193.0	193	1.1346959761213766	1		18128.23419203749	18351.0	12750.0	22574.0	7740756.0	1988.782635748661	-0.9810755716965324	-945.1002386198545	0.0036475155064612094	0.0010427318745039346	1.2338127560547612	1.0637831272651728	1.732746752650343	1.1598348614784943	4.044910366002981	7.586968054537507	0.8830438197991511	0.9703534777651084
ID566164	566164	2	0.8932054042816162	40.84921889291792	33.0860151641477	0.0	178.0	178	1.1669063131202155	1		18044.9445676275	18202.0	12249.0	22934.0	8138270.0	2210.517891864655	-0.9808657041793344	-836.9289280765321	-0.006637078265122751	0.009196764566680922	1.2672860496415908	1.0880059959656103	-0.10079166369285075	1.164778553005003	4.277813548064267	7.877563674947595	0.8662592219202095	0.9656652360515022
ID570280	570280	2	0.8980397582054138	39.26823532983908	33.10443882506915	0.0	202.0	202	1.132026099536697	1		18114.685579196226	18315.0	12394.0	23460.0	7662512.0	2154.868041825891	-0.9811404514525062	-874.6614881218603	-0.001116500781966682	0.003069670945528007	1.2188309820038905	1.0771718722694112	1.499627569906002	1.1315102198463727	4.02589786134492	7.687925493618924	0.8559616060222727	0.9614074914869474
ID572330	572330	2	0.9185701608657837	39.559235720324814	32.992032730049814	0.0	214.0	214	1.1765903489857776	1		18066.717724288832	18254.0	12189.0	23695.0	8256490.0	2374.402275932346	-0.9810313842149525	-787.0498060281931	0.005860593156877435	0.0020716267168424786	1.2860689169296267	1.099174244357326	0.7024494829849434	1.1700318885124312	4.349110440531991	8.047615442158168	0.8438706253472298	0.9601259181532005
ID572843	572843	2	0.9085658192634583	38.99509610732258	33.974820137922435	0.0	217.0	217	1.177875538171739	1		17984.585152838405	18199.0	12216.0	23840.0	8236940.0	2405.4941822389937	-0.981016848073625	-772.7415270402707	-0.0014140400827937732	-0.0013220447184304593	1.293708089549737	1.082521630103764	1.0330707725259107	1.1950875193373551	4.358616692861026	7.979543079194932	0.8602060534115792	0.9713983050847456
ID539565	539565	2	0.8260937333106995	42.776831015818274	33.78076786129455	0.0	20.0	20	1.1259957311625401	1		18579.78417266185	18339.0	13564.0	23593.0	7747770.0	1907.6156297343	-0.9800262527841666	-955.7800226444883	0.05837957712144795	0.09254873944674295	1.139319441683757	1.0409591778106824	-0.47090998901185854	1.0944900299356055	3.9831197258642566	17.6457885860909	0.16075003697630183	0.6774454324979782
ID558509	558509	2	0.85715651512146	39.64679301720108	32.76188023642208	0.0	133.0	133	0.8792759303853385	1		18990.99610894942	18351.0	16428.0	23259.0	4880686.0	1456.643974330567	-0.979837687108548	-1267.179426483237	-0.08779547881127618	-0.02114755698614832	1.0351310629361543	0.9155489598637538	-1.377088746504266	1.1306124612824593	2.42884747006759	12.168172819156446	0.206138621711771	0.6186440677966099
ID583085	583085	2	0.8349543809890747	37.775874808952544	33.71757499208275	0.0	277.0	277	0.8168344191841499	1		18371.200913242017	18323.0	13075.0	23718.0	4023293.0	2668.4907007518623	-0.9803065391473801	-685.3962189566134	-0.0039031009325020075	0.0077884094855750355	0.9268718300631331	0.7440146896668417	0.75364450127388	1.2457708737957474	2.0961286385514857	6.268827271588265	0.6702783444744405	0.8945233265720086
ID569761	569761	2	0.899074375629425	39.871902123572305	33.13634608374274	0.0	199.0	199	1.110436015483131	1		18094.134803921574	18213.0	13166.0	23399.0	7382407.0	2156.380354866578	-0.9809923600276252	-866.1236119712	0.012183149709953808	0.01373451092207814	1.1593545043729845	1.0823463977867254	1.4550083066054849	1.0711492242628902	3.8737978240804134	7.730651668325518	0.8145441047027774	0.9610849056603777
ID559013	559013	2	0.8079530000686646	40.100040813034674	33.26799689516989	0.0	136.0	136	0.7612268909820139	1		19081.209424083758	18666.0	14728.0	22507.0	3644511.0	1624.6243511121297	-0.9799992937720645	-1150.9683123016353	-0.10357030734626636	0.09458470071253379	0.9731475993539177	0.7419782556634607	1.361066037929041	1.3115581109364862	1.8204473210095697	8.855554596292059	0.29171344781667	0.6268412438625199
ID567718	567718	2	0.8671468496322632	39.58645437985677	33.11109560540469	0.0	187.0	187	1.1353624642705467	1		18013.156908665118	18188.0	12417.0	22669.0	7691618.0	2042.2951247873868	-0.9810386415433225	-912.6788626612446	-0.0025497241894752404	0.010387199889462694	1.2086390368306748	1.082738248062759	1.4861145580939439	1.116279986407775	4.049663492167498	8.062495632335496	0.7828702977746538	0.943521594684385
ID568230	568230	2	0.8359715342521667	39.248914182993474	33.56982286230449	0.0	190.0	190	1.1001698226889292	1		17939.628428927674	18126.0	12522.0	22437.0	7193791.0	1887.263059059276	-0.9813186409582699	-998.6483330305404	0.008406962127465362	0.0022778415591582896	1.1836467388148757	1.0578301294413266	1.5888738633713357	1.1189383870546368	3.8025009316126783	7.354644956357454	0.8833966925583998	0.9592326139088727
ID583608	583608	2	0.8091672658920288	38.82207962880089	32.80091772369594	0.0	280.0	280	0.7720809653702309	1		19115.479591836738	18904.0	15032.0	24927.0	3746634.0	2335.336434246645	-0.9794964753290251	-782.0600326420029	-0.017815698539513567	-0.01704086798202645	1.0038544083758107	0.625327041174363	1.0126554691909382	1.6053270405363793	1.8727317088192386	5.964354753836233	0.6615436332127252	0.9270588235294129
ID575417	575417	2	0.8589919209480286	38.90571675425415	34.12992669553567	0.0	232.0	232	1.1373595853641982	1		17959.116822429904	18187.0	12602.0	23540.0	7686502.0	2063.039370199956	-0.981087644171749	-903.1702654068682	0.006596278310852508	0.010776039816683266	1.2321053060541507	1.0869168809781915	-0.08792900752650289	1.1335782226008801	4.063922870661045	7.488984485338433	0.9105618678396162	0.9738041002277905
ID582585	582585	2	0.9027847647666931	36.53172682536692	33.53966712704238	0.0	274.0	274	1.1459735590534343	1		18007.454965357974	18233.0	12015.0	23340.0	7797228.0	2249.9902373100067	-0.9810600872157327	-829.1237050291478	0.00596923448867559	0.008402439319387944	1.2424986787437264	1.0944062411588078	1.0729561715771878	1.1353176106051	4.125713510799748	7.652854467108649	0.8852420236759106	0.9676700111482722
ID574907	574907	2	0.8870734572410583	39.04272950183594	34.16776542150667	0.0	229.0	229	1.1604053917124695	1		17946.00449438204	18179.0	12546.0	23195.0	7985972.0	2061.6718561211665	-0.9811194774150535	-904.6615081266334	0.006663579662044084	0.014401627795635709	1.2497127320872843	1.118379891193756	-0.005854386369748944	1.1174313325263243	4.230282286419101	8.081181098607392	0.8140096136550005	0.9632034632034635
ID539069	539069	2	0.8195852637290955	42.598751702169174	33.05033281096966	0.0	17.0	17	1.0371690177805413	1		18769.604519774002	18405.0	13789.0	23495.0	6644440.0	2150.910351200864	-0.9800582763466152	-857.7327941113973	-0.016562925474431212	0.07091369365858875	1.1982642669745356	0.8931052543248547	2.691925011692053	1.3416831456000857	3.3794727029707685	14.639037358367515	0.19816811060394202	0.6777883698760732
ID581567	581567	2	0.9198690056800842	37.20486082937226	31.721947846449527	0.0	268.0	268	1.14134334392	1		18139.24129930395	18226.0	10830.0	25009.0	7818013.0	2535.7442661868927	-0.9808977599232714	-734.6544361434447	9.737260838535711E-5	-0.003545032193877191	1.209285595471445	1.1010149108874852	-0.5535994757502576	1.0983371646590028	4.092441627648142	8.001554514450007	0.8032368433929141	0.9609375000000004
ID569264	569264	2	0.9055944681167603	40.52591405533371	33.67413291296003	0.0	196.0	196	1.1393532057993059	1		18116.92093023256	18307.0	12521.0	23300.0	7790276.0	2195.6283718137156	-0.9810795412776707	-855.7129574545161	-0.0018548170425954948	0.004646467908859955	1.2391714474150126	1.0717939765452817	1.5598823008047216	1.1561657133110967	4.0781822491545965	7.771713278023187	0.8484826270537581	0.9597315436241608
ID571314	571314	2	0.8922843337059021	39.15984214647865	33.90404330987205	0.0	208.0	208	1.1206081608701213	1		18103.517899761337	18327.0	12791.0	23161.0	7585374.0	2204.107077943916	-0.9808936717354264	-843.3444279266959	0.01507886644749539	0.012973179010561935	1.2163958676763282	1.0545855537667992	0.5305246010455021	1.1534349805300956	3.9450947165481502	7.712635246724307	0.833415768075095	0.9584295612009238
ID571829	571829	2	0.9112218618392944	39.23819411303756	33.44034369181815	0.0	211.0	211	1.1439914758879388	1		18123.02325581394	18338.0	12380.0	23864.0	7792900.0	2409.769010667327	-0.981205296213992	-785.2530404126322	0.005181265913332332	-0.019707722812828378	1.2154268925560874	1.1113801956268998	0.5634875026185041	1.0936193548693727	4.111454132306206	7.852858754791179	0.8378181056274406	0.965401785714286
ID573366	573366	2	0.8731429576873779	38.67884902387309	34.3487342077197	0.0	220.0	220	1.1505851413036348	1		17920.15366972478	18200.0	12450.0	22504.0	7813187.0	2247.6753440373454	-0.9811084702000192	-828.1100227881582	0.002001145271522495	0.004629474645769773	1.2671609734211884	1.059756046317127	0.4596198592255545	1.1957100672601366	4.158985393951359	8.007741072139504	0.8150367947138363	0.9583789704271634
ID555959	555959	2	0.8970559239387512	40.12442564694914	34.630815217884404	0.0	118.0	118	1.11383705259085	1		18067.634146341476	18153.0	12785.0	25476.0	7407730.0	2313.383176026958	-0.9808397091876596	-799.612646356298	-0.005910806707949004	1.2936757973536938E-4	1.1745390597737226	1.0541989325362908	-0.8636093765578147	1.1141531484460019	3.897563454902988	7.872491091168998	0.7902758359797127	0.9568261376896146
ID558007	558007	2	0.8822796940803528	39.418442328758985	33.67004281505624	0.0	130.0	130	1.1273386007287947	1		18088.904988123522	18198.0	11869.0	24770.0	7615429.0	2428.3255097757065	-0.9808853659994587	-764.5178673505137	-3.0387212229334527E-4	-0.0011061811368976262	1.1481379352840224	1.1316239979077376	-1.3993623225941654	1.0145931311167113	3.992625978193304	8.001201332597237	0.7837148843693366	0.9502262443438908
ID574391	574391	2	0.889909029006958	39.21407226404121	35.07605588411828	0.0	226.0	226	1.1131576764662896	1		17977.481572481567	18221.0	12443.0	22237.0	7316835.0	2013.6413048163631	-0.9810369125298	-923.7469915305337	3.5718760854220135E-4	0.0015748938332157023	1.1520644404623408	1.1079015897941327	-0.4842114454304287	1.039861708905404	3.8928103287384745	7.397314813098328	0.8939740337763256	0.9761620977353989
ID577482	577482	2	0.9079815745353699	39.22992989379678	33.24836335611975	0.0	244.0	244	1.1346959761213777	1		17970.044705882352	18141.0	13018.0	23360.0	7637269.0	2212.876166802029	-0.9809387915698292	-835.8214660584555	-0.007913151466915366	0.0014440058101054243	1.2220727965941542	1.0848239347452473	0.4767221233724295	1.1265171770764235	4.044910366002989	7.567170051027821	0.8876704832104577	0.9703534777651086
ID581071	581071	2	0.886569619178772	37.07208787466409	32.896290261679496	0.0	265.0	265	1.1649598458549886	1		18009.906458797326	18160.0	12328.0	23759.0	8086448.0	2287.0877761237753	-0.9809778835378679	-812.1925471443193	-0.0029562491372202558	-0.001225043091391762	1.2320196672364137	1.1136313889194578	0.9455503822688683	1.1063083166431098	4.2635541695707095	8.006717699092501	0.8357427472116363	0.9634801288936625
ID576448	576448	2	0.8993382453918457	38.34996655233097	34.831917412449855	0.0	238.0	238	1.1353624642705464	1		17951.46009389671	18223.0	12522.0	22950.0	7647322.0	2060.3848080461294	-0.981018319411019	-900.5833033111044	0.0018596173508881638	0.009758632937883554	1.2157168914551315	1.0818754990746067	-0.17609530432138965	1.1237123795621653	4.049663492167495	7.672532359269062	0.8644728205512912	0.9770642201834862
ID556994	556994	2	0.849894106388092	39.953638702418246	34.82122053246746	0.0	124.0	124	1.0045640951737753	1		18354.378378378377	18065.0	13531.0	25968.0	6112008.0	2433.6384743565445	-0.9805283470487126	-759.5754974053496	0.007315080193068197	-0.03859350934954741	1.0021107546759964	0.9744490041926201	0.1494446133548031	1.0283870683477125	3.1703351517320697	12.605222141965442	0.2507344639853704	0.8094660194174764
ID576963	576963	2	0.8682595491409302	39.42873744879296	33.23776913535852	0.0	241.0	241	1.1426681770345126	1		17927.828703703697	18206.0	12792.0	23608.0	7744822.0	2153.8071775487474	-0.9810358143714485	-861.1950686897361	1.872301589549871E-4	0.005040882716709917	1.2582732189964083	1.0745533859133145	0.23223201244461508	1.1709732019753876	4.1019478799771765	7.622552027148618	0.8871543927285815	0.974040632054176
ID584131	584131	2	0.9162048697471619	38.50839102884687	31.807992155356178	0.0	283.0	283	1.1492694345939147	1		18063.164383561652	18208.0	11576.0	24500.0	7911666.0	2432.9284282975254	-0.980953717785146	-764.773444182104	-0.01405158560446753	-0.009572966621310158	1.169094866004656	1.154857244860376	0.964779240246621	1.012328468481835	4.149479141622327	8.105730624689585	0.7936319003345212	0.9721603563474387
ID554436	554436	2	0.8258638978004456	40.47049340301093	34.32355462480123	0.0	109.0	109	0.8486296689719579	1		18945.27426160338	18494.0	16458.0	22148.0	4490030.0	1226.8295075370258	-0.9794896370945791	-1474.9360144205923	0.026795979108039717	0.09920823012952075	0.9427507300523672	0.8764946436338725	-0.01834049488447944	1.0755921178751333	2.2624880543095376	12.665998497180997	0.17722186173393753	0.5913043478260869
ID557508	557508	2	0.864837646484375	39.520375646613076	34.994891870765215	0.0	127.0	127	1.0616781297036093	1		18036.860215053748	18250.0	11744.0	23518.0	6709712.0	2291.6002981539223	-0.9808293566785753	-805.3948237764788	9.334090793184606E-4	0.009053262404874297	1.1253177986608662	1.0192302349672588	0.5736572655267332	1.1040859661085458	3.5410789925642985	7.105071241919125	0.8814721696818343	0.9650259067357511
ID575941	575941	2	0.8881102800369263	39.176137349414056	33.946072391057356	0.0	235.0	235	1.1630101208971257	1		17943.478747203568	18164.0	12735.0	22658.0	8020735.0	1961.9080316231218	-0.9812031838004479	-954.8444962145884	0.010302450631674974	-0.003998378334470548	1.2213911303406189	1.1342043362398873	2.97680856490371	1.0768704468101165	4.249294791077165	7.771713278023181	0.8840832967203504	0.9727965179542983
ID556486	556486	2	0.8292268514633179	40.47595103673472	34.3136953798978	0.0	121.0	121	1.0758344631307546	1		17705.415789473693	18068.0	14149.0	20669.0	6728058.0	1556.991260234496	-0.9812061275354933	-1187.391476892941	0.0015208488546639537	0.014225820125369305	1.130410374521279	1.0604494081226994	1.807446305790431	1.0659729411537233	3.6361415158546158	7.280706800788925	0.8619926390384934	0.9538653366583539
ID582086	582086	2	0.9101715683937073	36.58226009930408	33.22537485662503	0.0	271.0	271	1.1604053917124695	1		17939.919101123607	18133.0	12116.0	23137.0	7983264.0	2270.4502773478875	-0.9810129934610003	-816.5010363106016	-0.004354120202236015	-1.7167307939452685E-4	1.232723567598537	1.115862785990638	1.0985664501841461	1.1047268383488142	4.230282286419101	7.846833301103177	0.8633568910773193	0.9621621621621625
ID554951	554951	2	0.8826446533203125	40.06455905836281	34.12321267555433	0.0	112.0	112	1.0800451816245944	1		18102.35584415585	18151.0	13369.0	25285.0	6969407.0	2234.8524409770366	-0.9807991556426551	-827.5152307560378	0.011276418535632167	0.017147885255842963	1.1462645899537727	1.041954044191051	-0.9993688149169331	1.1001105052034286	3.6646602728417075	7.749309820207167	0.76686256035165	0.9542079207920792
ID577991	577991	2	0.8995121121406555	39.5809698599553	33.17557121976361	0.0	247.0	247	1.1577948025974172	1		17895.57562076749	18105.0	12444.0	23665.0	7927740.0	2261.2360784093803	-0.9810406868642362	-819.0193862035246	0.012402053146402595	-7.53192784510134E-4	1.2659597062424697	1.088569075445318	1.1055444724959167	1.162957624645532	4.211269781761035	7.478191883026942	0.946301915057975	0.9888392857142856
ID547290	547290	2	0.93043053150177	40.08722236327375	32.324019208283296	0.0	67.0	67	1.7180799491044372	1		18023.222903885493	18197.0	12567.0	24219.0	1.7626712E7	2143.5652285037913	-0.9809877797731767	-867.6738464706604	0.03828297159705641	-0.004942725296498741	2.3934436396275878	1.201440429265174	2.3215173023654874	1.992145079628682	9.273349146970414	14.309163568661468	0.5691385187787551	0.8840054372451301
ID549850	549850	2	0.9034099578857422	39.48281977171169	34.183546395277894	0.0	82.0	82	1.0793445359578464	1		18059.895833333347	18199.0	11767.0	24470.0	6935000.0	2438.4152088262845	-0.9811011015212666	-768.9796545288405	-0.003467969222369208	0.009377520951326683	1.131770072067913	1.0386977303625147	2.723358971738575	1.089604837851061	3.6599071466771913	7.372334202288522	0.8461939238197157	0.9541511771995045
ID580058	580058	2	0.9353601932525635	37.35626290947459	32.182081720082	0.0	259.0	259	1.166906313120215	1		18122.839999999993	18196.0	11139.0	25833.0	8155278.0	2568.7136063153266	-0.9807873953201831	-720.3261724905688	-0.015531399900933893	0.006198500900736116	1.2132842762024287	1.1545881013068058	0.11896984663414495	1.0508373287661534	4.277813548064263	7.775034411793339	0.8892565563855552	0.9719222462203027
ID584669	584669	2	0.9023173451423645	37.95664073950256	32.67394841657851	0.0	286.0	286	1.1753037544522622	1		18024.90829694324	18277.0	12583.0	23320.0	8255408.0	2307.599900352325	-0.981064841863676	-809.415140581189	0.003823886574132072	0.0028535683039716173	1.2588704951478884	1.1303531962135955	1.2235920683118133	1.113696585602442	4.339604188202954	7.877462464256185	0.8787944364274566	0.969214437367304
ID579550	579550	2	0.8792808055877686	39.242755904933226	32.46420403175028	0.0	256.0	256	1.1740157499508677	1		18024.877192982454	18206.0	12798.0	23342.0	8219344.0	2247.0396452450227	-0.9810109933976306	-828.8256901767262	0.003637611781371024	-0.0023529669976170148	1.2536458645471047	1.120107697488785	0.7092755513781435	1.119219042381107	4.330097935873932	7.796867474664145	0.8950911809648967	0.9691489361702124
ID585182	585182	2	0.8880634307861328	37.208919212318975	32.798194193410325	0.0	289.0	289	1.1740157499508672	1		18010.850549450566	18244.0	12440.0	23448.0	8194937.0	2238.004347134194	-0.9810994006723661	-835.48898239835	0.007636384652560991	0.006932362549202181	1.2658543980124712	1.110959894485672	1.3570511112916512	1.1394240280820478	4.330097935873929	8.172652859993352	0.8146695398451818	0.9549266247379443
ID538578	538578	2	0.8356641530990601	42.76735989016529	33.30545722629403	0.0	14.0	14	1.0516553201561496	1		19000.06060606061	18531.0	16212.0	23356.0	6897022.0	1452.8773572126759	-0.9794384659341708	-1245.8841739033141	-0.02950193764549203	0.08771846588250307	1.2032559294078584	1.134715270638667	-0.4057390634777532	1.0604033985817551	3.4745352262610734	15.290668057785131	0.1867470122609471	0.5769534333070239
ID580562	580562	2	0.9014100432395935	37.3114551356245	32.8624432911856	0.0	262.0	262	1.1571412350586896	1		18000.04308390023	18216.0	12277.0	23552.0	7938019.0	2263.794985588563	-0.9810963186182313	-825.3377392672021	-0.0014545074749767546	0.007463729390197632	1.241403499848257	1.1019307539277945	1.307648106241186	1.126571243631523	4.206516655596525	7.878867693724901	0.8515396243076655	0.9609120521172634
ID578519	578519	2	0.8899033665657043	39.15781118348365	32.2740560249187	0.0	250.0	250	1.1466334920531678	1		17939.850574712655	18170.0	12511.0	23396.0	7803835.0	2234.6721340601766	-0.9809666023071014	-827.5093380977613	0.01126521770460664	0.0072052026692309605	1.2662880713326308	1.0638775482661529	0.6194429146962898	1.1902573500083304	4.130466636964272	7.594638173952525	0.8999011499826367	0.9786036036036038
ID548328	548328	2	0.8189876675605774	40.135894047082864	34.22281506186097	0.0	73.0	73	0.9327143468690906	1		18348.430555555566	18216.0	12933.0	23049.0	5284348.0	2092.5397807058825	-0.9804773359552568	-880.7520722262159	-0.0718655456776561	-0.031593701935901115	0.9907902082478983	0.8360665464694811	1.8705837735110649	1.1850614193711972	2.733047544596606	10.692357897579518	0.3004070195623917	0.8041958041958043
ID579053	579053	2	0.8862810730934143	39.234442161207795	32.49087985020267	0.0	253.0	253	1.142005952593475	1		17955.2976744186	18171.0	12957.0	23258.0	7720778.0	2185.0962106152047	-0.9811674720834118	-856.2223565351346	0.012609735629286257	0.011293275816620268	1.2718260660952432	1.049535314348239	0.6854918138638671	1.2117992112395441	4.097194753812654	7.66236439717209	0.8769419957363224	0.9620535714285711
ID537583	537583	2	0.8534937500953674	41.373805639971955	32.752272042057236	0.0	8.0	8	1.3115805480720932	1		17983.09841827767	18060.0	12882.0	23469.0	1.0232383E7	2078.5593723154625	-0.9810227271966854	-894.493832515002	-0.0036964959566791735	-0.0033379359484536353	1.4554431174846485	1.2003703111305195	-0.8062313247547291	1.2124950975452726	5.404304449054503	9.828271174645431	0.7030648882934687	0.9514644351464436
ID538085	538085	2	0.8299329876899719	42.07333786635202	32.54022939601333	0.0	11.0	11	1.0075717788356733	1		18724.823880597025	18511.0	13452.0	23167.0	6272816.0	2151.9062991650203	-0.9802228179090507	-862.5509863793702	8.842998878760229E-4	0.09910060240515815	1.141533406004046	0.8717407828294296	2.7902592212532094	1.3094872105202469	3.189347656390133	16.025641410195394	0.15605614872268475	0.64333652924257
ID537082	537082	2	0.8283971548080444	42.55966458095616	33.12216950758801	0.0	5.0	5	1.1151945632135944	1		18506.904411764688	18344.0	12868.0	22984.0	7550817.0	2009.7698019146635	-0.9803363247898699	-918.1800745319947	0.09336568095293138	0.07230958094117533	1.1120364866027383	1.0203774941322992	-0.2131685569736646	1.0898285124843756	3.9070697072320164	19.153534099673323	0.13383299138976978	0.6743232157506137
ID564220	564220	2	0.872058093547821	40.67118414396647	31.74296876454597	0.0	167.0	167	1.1320260995366973	1		18049.68321513002	18275.0	12829.0	22101.0	7635016.0	1844.9880061971787	-0.9810807455309679	-1014.6278207179138	-0.004884190683588004	0.005311210262688433	1.1797270996144793	1.1121133104165146	-0.8485900316067627	1.0607975721220724	4.025897861344923	7.495017140479703	0.9005904881577262	0.9646924829157173
ID563711	563711	2	0.9152222871780396	40.91657903462664	31.65088236885271	0.0	164.0	164	1.1636603921924946	1		18026.343820224713	18212.0	12383.0	21874.0	8021723.0	2054.6678960486392	-0.9810904680703042	-910.3833119014238	0.001227835010105672	-0.01691664810304973	1.239877765637045	1.1354311101496195	-0.46431590512381704	1.0919885447507796	4.254047917241678	7.958236044705241	0.8440702797371122	0.9675675675675671
ID546289	546289	2	0.8225001096725464	39.84496562980293	32.658618131117315	0.0	61.0	61	1.119257216242907	1		18424.96359223302	18453.0	13870.0	22656.0	7591085.0	1940.6255258965527	-0.9808284722118354	-971.4741198922416	-0.019249003264167713	-0.05373910315531565	1.0603106027163403	1.0250407940416448	-0.7539524000829404	1.0344082000245374	3.935588464219101	20.448098024206935	0.11828065099259977	0.6753670473083186
ID550385	550385	2	0.8635620474815369	39.885620201841135	34.55960941829629	0.0	85.0	85	1.1266673660156814	1		18039.805687203792	18265.0	13033.0	22779.0	7612798.0	2084.008407021826	-0.9809754393507437	-892.7007146403497	1.6715732879486682E-4	-0.010213809289335043	1.2468124925263941	1.037494740886379	1.428035211459907	1.2017530724649124	3.987872852028792	7.377152182761041	0.9208177489622321	0.9824355971896959
ID541682	541682	2	0.8463620543479919	42.04538386342949	32.794659957938954	0.0	33.0	33	0.8740985982509862	1		19712.003984063744	19363.0	16086.0	24895.0	4947713.0	2082.302908796908	-0.9791760901922538	-890.2569939833796	-0.023979343228205573	0.006570308404128256	0.9275430782111831	0.8177254081863723	0.6407343101796855	1.134296511916359	2.4003287130805013	7.456805230249953	0.5424690751009192	0.855932203389831
ID585718	585718	2	0.8594257831573486	37.87474935796639	33.01805862217664	0.0	292.0	292	1.1353624642705469	1		17973.98122065727	18204.0	12387.0	22800.0	7656916.0	1986.9472901323156	-0.9811166458197765	-940.0034296830307	-0.0036366011126807156	0.0033477740811035292	1.2094554246271556	1.0858719471630582	-1.5554794958181057	1.113810360224307	4.0496634921674985	7.529742590244004	0.8975704399747872	0.9692832764505126
ID543880	543880	3	0.8452244997024536	14.52317509197228	61.016045818023514	0.0	46.0	46	1.11043601548313	1		17376.140049140053	17587.0	11898.0	22082.0	7072089.0	2125.6467210712553	-0.9810826113567901	-847.8843298944428	0.014346931164079518	0.00546894797683686	1.2055511247066306	1.0149652030946148	1.6689976034000875	1.1877758183540894	3.873797824080407	9.551624974979047	0.5335710893438556	0.9035476718403543
ID536524	536524	3	0.8876346349716187	24.927611628242683	59.49972610831558	0.0	1.0	1	1.16560902943608	1		17195.926339285717	17327.0	11138.0	22234.0	7703775.0	2188.893492527973	-0.981107266988399	-815.9295216714023	0.004631130171193225	-0.0014568836105490627	1.1968148925420061	1.1554174592862587	1.3391567376715248	1.035828983648317	4.268307295735216	8.065206502013133	0.8245833469908352	0.9482576557550156
ID539340	539340	3	0.8824051022529602	18.6725152407519	60.72646793122303	0.0	18.0	18	1.0807453730638632	1		17478.815104166675	17502.0	12468.0	22745.0	6711865.0	2225.2601091089637	-0.9807743723165022	-801.4008206394793	0.05687627270182205	-0.039768888950751924	1.0287322527181444	0.9826959816547385	0.11818382237288526	1.0468469108684932	3.6694133990062276	13.122852193285127	0.26776267124482994	0.8693693693693685
ID536846	536846	3	0.8554558157920837	24.969119800038637	59.67428362588928	0.0	3.0	3	1.1623594858135322	1		17185.20535714284	17381.0	11696.0	22021.0	7698972.0	2091.8667648205865	-0.9811555823961755	-855.4721214441153	0.02133880137668051	0.0017458470730297878	1.2143047417405406	1.1519717385357562	-1.1264373482441505	1.0541098371770947	4.244541664912638	8.515644311356795	0.7355388877636242	0.9530416221985059
ID538830	538830	3	0.8493885397911072	20.372363606725084	60.99292413829832	0.0	15.0	15	1.113157676466289	1		17243.30073349634	17323.0	11977.0	22847.0	7052510.0	2165.7864339484054	-0.9810958934165327	-826.3995459317521	0.006180392187591627	-0.036783645004366296	1.1777844693861523	1.061016034971097	1.9241385131293542	1.1100534116039407	3.8928103287384697	9.861543276872485	0.5030177821437224	0.8768736616702352
ID541762	541762	3	0.8116143345832825	14.498126776020927	60.72601705432351	0.0	33.0	33	1.0113188047041852	1		17771.76627218935	17832.0	12907.0	22122.0	6006857.0	1946.9245416113326	-0.9805646685073195	-921.0766173724351	0.06465474743916844	0.003926711652030018	0.9943040104338473	0.9552711731598744	-0.8103423517392874	1.0408604785433426	3.213113287212706	13.073492690560816	0.2362395709924254	0.7878787878787868
ID537667	537667	3	0.8485833406448364	24.230860200200638	60.383710638900055	0.0	8.0	8	1.1015441765323235	1		17269.733830845787	17377.0	11839.0	22718.0	6942433.0	2211.2731579008096	-0.980923122383546	-803.1578784490673	-0.0027927993971775533	0.004372702270791812	1.2061964107612515	0.9929931749025295	-1.0117027176598155	1.2147076548432971	3.8120071839416996	8.852449743212484	0.6112750005111514	0.889135254988914
ID539971	539971	3	0.8209326863288879	16.70224670557086	61.29633094004066	0.0	22.0	22	1.0645244568748669	1		17369.204787234037	17456.0	12427.0	23096.0	6530821.0	2254.4269251002625	-0.9808616447972615	-789.7268617014944	-0.030966529173498823	-0.004938738951976845	1.1860994123898643	0.9715526797189993	2.118847141983097	1.2208287179372692	3.5600914972223596	9.067845277308011	0.5440800745783748	0.8760233918128653
ID542916	542916	3	0.8138158321380615	14.594799345703452	60.79986284644044	0.0	40.0	40	1.0849370321311809	1		17427.165374677006	17614.0	12245.0	21985.0	6744313.0	2115.774474141823	-0.9810071978294713	-850.8843268399112	-0.0048926843395884975	-0.015718220714981825	1.1752441770046087	1.0161820506921813	-1.220532865240822	1.1565291634546004	3.6979321559933247	9.049971297528208	0.5673804919389444	0.8994219653179185
ID538182	538182	3	0.8924525380134583	22.71401018272395	60.07207460464712	0.0	11.0	11	1.0842395476282758	1		17392.979381443307	17471.0	12337.0	22759.0	6748476.0	2160.415252119203	-0.9805978716636325	-813.7824441271232	-0.004094949961431858	0.001071208207974271	1.0605229624261576	0.9461151910959051	2.0641027274738377	1.120923723038134	3.6931790298288	12.533336092174778	0.2954451420485678	0.8161764705882341
ID543559	543559	3	0.8075950741767883	14.552723613694635	60.557806714106626	0.0	44.0	44	1.0364393877093854	1		17566.621468926547	17679.0	12152.0	22012.0	6218584.0	2023.3076314101334	-0.9808201021822976	-887.9722386520768	0.0469454864741404	0.008775886121472216	1.0595539408243728	0.9639608458086888	-1.5638645677536394	1.0991669894387555	3.374719576806244	13.804091036067764	0.22255221722560325	0.7862679955703199
ID544410	544410	3	0.846980094909668	14.597975472462464	61.06335945394557	0.0	49.0	49	1.0723129006113925	1		17519.253298153053	17661.0	11966.0	21833.0	6639797.0	2082.8234548650353	-0.9809440015497709	-865.9755590453262	0.026149616011198477	-0.027614634984276517	1.0547844656182248	1.019777641882652	-1.080770735074142	1.0343278988456202	3.612375885032038	11.62615757793568	0.3358384280769008	0.8453837597330377
ID542747	542747	3	0.8589154481887817	14.538833383381272	60.678134287672094	0.0	39.0	39	1.009821662795671	1		17494.244047619053	17647.0	12353.0	21932.0	5878066.0	2109.7609541240813	-0.981059220708142	-858.9923702965172	0.02908852622747588	-0.045939037514009316	1.0390047952048713	0.9568460289164619	1.5091958160602659	1.0858641451242124	3.2036070348836754	10.570482628407204	0.3602960235695334	0.8280098280098276
ID539485	539485	3	0.8902167677879333	18.133134861895353	60.83635219572774	0.0	19.0	19	1.1124778854554291	1		17405.506082725064	17395.0	12123.0	22885.0	7153663.0	2221.736833625833	-0.9806881834019731	-795.6679228300446	0.0013990033366422967	-0.03906707880529117	1.1555901379579803	1.0309922144526313	-0.9289370218084824	1.1208524388047874	3.8880572025739544	11.499126406071882	0.3694986140305047	0.8720682302771843
ID538334	538334	3	0.8860277533531189	22.1628186828867	60.49655334177885	0.0	12.0	12	1.1077076673420094	1		17179.110837438428	17312.0	11901.0	22214.0	6974719.0	2198.3218481784133	-0.9810028542361803	-807.0887934265878	-0.013002078415310736	-1.7131872254252635E-4	1.1875476913648	1.0424940293985774	-0.882525616572873	1.1391410002126392	3.854785319422351	8.422043983199057	0.6829282059206011	0.9153498871331828
ID539167	539167	3	0.8445114493370056	19.314312710831494	60.89177470062322	0.0	17.0	17	1.0680716991508363	1		17312.318302387273	17463.0	12105.0	22958.0	6526744.0	2254.1500767754787	-0.9809483266418235	-790.8887549910932	0.0018703983544217917	-0.04349505001402141	1.1080324872528426	1.0241211271708675	-0.8272522584851498	1.0819349956325772	3.5838571280449485	10.557990850378722	0.4040154649677969	0.8481439820022498
ID544724	544724	3	0.8520334959030151	14.734516116792774	61.30690306429658	0.0	51.0	51	1.114516014587819	1		17423.31310679611	17579.0	11920.0	22141.0	7178405.0	2131.951422444316	-0.9810930119841784	-848.1472640469742	0.01873957534846062	-0.005833510140112904	1.1275037272617234	1.1036532999413657	0.4700953459029127	1.0216104344739647	3.9023165810675016	9.293085025156484	0.5678224274235244	0.8992332968236588
ID546388	546388	3	0.8183068633079529	14.52849922219653	60.47914104040902	0.0	61.0	61	1.0877224976451454	1		17465.432225063934	17698.0	12275.0	22207.0	6828984.0	2071.739536615129	-0.9810679690313263	-873.7276301893306	0.01885492685525638	0.011773886004974797	1.1614883190163274	1.0152239910701473	-1.3676476303499936	1.1440709924437493	3.7169446606513925	9.442533686045532	0.5238643845948784	0.8896473265073949
ID537174	537174	3	0.8657862544059753	24.680188754454605	59.716764390773974	0.0	5.0	5	1.1326941586680452	1		17152.08510638298	17342.0	11260.0	21877.0	7255332.0	2182.249883029313	-0.9810828300675449	-815.252144313431	0.013042658671526085	-0.006510193559404374	1.1710120686885772	1.0936656692537787	1.966247369327317	1.0707221609027673	4.030650987509432	9.365992747112136	0.5774008570039054	0.9118279569892482
ID538007	538007	3	0.8894335031509399	23.338298579926185	60.300175909631584	0.0	10.0	10	1.136028561402808	1		17227.594847775148	17383.0	11755.0	22691.0	7356183.0	2193.001576135124	-0.9809042448996856	-807.0593609076452	0.010723076960658485	4.033002408393231E-4	1.201928975341382	1.0483993568799206	-0.9504276740314159	1.1464419235417806	4.0544166183320165	9.35740083017413	0.5818724177664409	0.897894736842106
ID545047	545047	3	0.8627558350563049	14.544792538651032	60.87924872408332	0.0	53.0	53	1.0195137871952435	1		17571.774853801166	17722.0	12365.0	22024.0	6009547.0	2068.304948434278	-0.9810991543744803	-881.9880909348637	0.06928123490840798	-0.005678177098318483	1.0275905217108428	0.947866369876547	1.4288217264058305	1.0841090625935796	3.265397675022379	12.232427033130369	0.2742336066960749	0.8307134220072542
ID541928	541928	3	0.8427681922912598	14.523331425125683	60.53844768144615	0.0	34.0	34	1.0128137335389908	1		17720.114369501465	17804.0	12762.0	22170.0	6042559.0	2057.2909389460156	-0.9808036452224942	-880.1650237820174	0.03650555040744974	0.01627769963877906	1.0540893696176894	0.9532941817022542	-1.488660956240057	1.1057335603742486	3.2226195395417365	13.153588633678439	0.23406171825079877	0.7541713014460495
ID543721	543721	3	0.839192271232605	14.489948855310555	60.74234138254231	0.0	45.0	45	1.0180286971320116	1		17544.19420289855	17710.0	12281.0	22032.0	6052747.0	2050.7695648477497	-0.9807980827306553	-873.939909141988	0.032342621980393955	-0.02074304830781925	1.0492049370732197	0.966962564734058	-1.2540069886368046	1.0850522815862895	3.2558914226933506	12.130353643425137	0.27805637273165434	0.8039906103286378
ID540138	540138	3	0.8164551258087158	16.048895008902736	61.32089340257736	0.0	23.0	23	1.0786434351784728	1		17459.53766233768	17589.0	12465.0	23064.0	6721922.0	2177.6347557469853	-0.9808204854990765	-820.029760231713	-6.085878333059768E-4	-0.0437648055250397	1.1129030140219676	1.019018663129942	-1.188174760666953	1.0921321211170532	3.655154020512681	10.566018669865946	0.4114270090040275	0.8748577929465307
ID538668	538668	3	0.8444766998291016	20.91144014250542	60.70111513317033	0.0	14.0	14	1.081445111157933	1		17270.47395833333	17392.0	12123.0	22619.0	6631862.0	2232.393742549548	-0.9808621171101123	-793.007918944672	0.017736267250685854	-0.028334705553550252	1.124171784745694	0.99673540806936	-1.1160261385825805	1.1278537670525557	3.6741665251707474	11.428234776881355	0.35351707282272615	0.8466593647316538
ID544236	544236	3	0.8543171286582947	14.683748222220899	60.94064587724488	0.0	48.0	48	1.0283792913427026	1		17594.005763688758	17739.0	12349.0	21763.0	6105120.0	2084.855701185185	-0.9807527139599406	-860.0203782838286	0.05666644175320059	0.012962671850939843	1.038198533374026	1.003150196041794	2.3975198311739976	1.0349382749168818	3.3224351889965695	12.04357738550577	0.28784279749798664	0.822352941176471
ID537837	537837	3	0.8479248285293579	23.669989878739415	60.247898005364696	0.0	9.0	9	1.0779418783984465	1		17336.642297650124	17399.0	11896.0	23123.0	6639934.0	2235.3795079334855	-0.9805984574858584	-783.9685936447959	-0.05310390564752341	0.007993629970511755	1.1309021309560823	0.946811334302567	-0.8705043204129126	1.1944323963856207	3.6504008943481616	10.20709165686786	0.44029767982283047	0.8757126567844908
ID536672	536672	3	0.8828102350234985	24.840867328719728	59.56532015389265	0.0	2.0	2	1.1505851413036343	1		17215.363013698618	17413.0	11172.0	22099.0	7540329.0	2173.6126616605225	-0.9811980690947013	-826.6435050884095	0.018282485996034385	0.00923776758403901	1.1828695215449934	1.1312766788912436	1.398926245705407	1.045605857184571	4.158985393951357	9.276543205209968	0.6073302539861605	0.9269067796610174
ID539809	539809	3	0.8756603598594666	17.263645950412425	61.11612392507904	0.0	21.0	21	1.0509357474956735	1		17401.209366391195	17474.0	12110.0	22880.0	6316639.0	2348.7677173996517	-0.9810727785934936	-768.0397934608297	-0.002619031873467109	0.002337407725448557	1.215541229860316	0.9266290959288931	-1.176347449413234	1.3117883252325517	3.46978210009656	7.827739508450263	0.7116055665976698	0.9182389937106922
ID545380	545380	3	0.8369358777999878	14.455376102334318	60.79694929254576	0.0	55.0	55	1.0638135890447573	1		17632.542780748663	17819.0	12089.0	22414.0	6594571.0	2109.3375609148193	-0.9810036670094202	-863.3754843684383	0.022396512496011926	-0.04109660069399199	1.0479099298624068	1.0070504418262123	-1.3177932234275151	1.0405734274462943	3.5553383710578497	11.45387007357922	0.34055424585169874	0.8687572590011609
ID537509	537509	3	0.8404942154884338	24.67988215064489	59.78145779492859	0.0	7.0	7	1.1326941586680452	1		17223.992941176464	17338.0	11799.0	22721.0	7320197.0	2143.6891115610792	-0.9809504548790066	-827.4933181650222	0.006282137912886906	-0.025030432217843342	1.2141254317555383	1.039052073176718	-1.160641356271933	1.1684933441724092	4.030650987509433	9.41443152106102	0.5714745006290683	0.9128094725511313
ID546213	546213	3	0.8095115423202515	14.52325045107653	60.54437826661818	0.0	60.0	60	1.0673631937998	1		17689.853333333333	17802.0	12558.0	22627.0	6633695.0	2129.7736987396434	-0.9808246100884686	-849.7045014682685	0.04057690463294482	-0.013359950959729194	1.069552889532583	1.0175084620738488	1.4166070184893491	1.051148889074258	3.579104001880431	10.670114928653986	0.39504447098369866	0.8635321100917427
ID536359	536359	3	0.8671321272850037	24.888499165926003	59.77606915052563	0.0	0.0	0	1.1253236954529233	1		17184.99519230769	17374.0	11417.0	21738.0	7148958.0	2153.710897799917	-0.981109655452255	-828.8380410055174	0.0057612768186781965	-0.026612485943752776	1.174549096642566	1.1128484953817626	1.827942579146158	1.0554438465944433	3.978366599699757	8.948272432338328	0.6243617202160803	0.9362416107382557
ID544057	544057	3	0.829457700252533	14.586984143762944	60.84496251342729	0.0	47.0	47	1.0659447703242508	1		17541.10106382979	17674.0	12075.0	22239.0	6595454.0	2112.1714375871256	-0.9807747668069924	-847.3353957067914	0.03373516066378758	0.017927872372530015	1.0750746807517244	0.9958701329174469	-1.2383001488543626	1.0795330085884234	3.5695977495513955	11.816710431450932	0.32124468916634524	0.8563283922462938
ID545209	545209	3	0.8244383931159973	14.609045717256397	60.86515926476627	0.0	54.0	54	1.082144396786232	1		17466.416020671822	17677.0	12318.0	22076.0	6759503.0	2110.789532575608	-0.9811647516123017	-862.1035826823309	0.0049811665734131845	0.020632656715239298	1.1596402998323372	1.0208352643809089	-1.448923031180379	1.1359720224159844	3.6789196513352613	8.98215386039941	0.5730192167670093	0.9138134592680047
ID546553	546553	3	0.8170149922370911	14.447073254758658	60.42261601156551	0.0	62.0	62	0.9786256391824203	1		17634.703821656054	17735.0	12382.0	21764.0	5537297.0	2128.102490276897	-0.9810189410503218	-856.5694487896151	0.05019571833348471	0.002477231226409892	1.0816141208115095	0.9292178448328714	1.2610883194409095	1.1640048959736111	3.0087288621385273	12.030789075730912	0.2612189567151205	0.7834158415841574
ID538492	538492	3	0.8378555178642273	21.512095214982818	60.80139961183545	0.0	13.0	13	1.04443728482293	1		17192.512534818958	17370.0	11706.0	22472.0	6172112.0	2274.682310492887	-0.9809985241404946	-780.4221998481211	-0.02523788194567465	-0.04280321641834497	1.1313728845339248	1.040989862386062	-1.0961411719111047	1.0868241136764722	3.427003964615924	8.110441324957746	0.6546896834612541	0.887931034482758
ID544883	544883	3	0.8377869725227356	14.621633443811028	60.95503197679471	0.0	52.0	52	1.0393548347841477	1		17546.60724233983	17690.0	12129.0	21984.0	6299232.0	2103.6586270242487	-0.9809368186478008	-858.4075748911804	0.019953206679432043	-0.00906489751112157	1.0443032103451364	0.9896454335270864	-1.3577829264135453	1.0552296559619845	3.393732081464308	10.172290598499941	0.41214487237772746	0.8633615477629994
ID544564	544564	3	0.8261784911155701	14.661152480922567	61.00206226727247	0.0	50.0	50	1.0509357474956738	1		17516.16804407712	17683.0	11901.0	22052.0	6358369.0	2165.8545228672715	-0.9808480307984174	-828.3771411385326	0.02744478970237023	-0.0072902560228438025	1.0762703463479875	1.0241095292391973	1.4038958908950727	1.0509328500707733	3.4697821000965616	11.788327404140345	0.3137673051810096	0.8239277652370206
ID537333	537333	3	0.8330280780792236	24.783133822970953	59.62415371599607	0.0	6.0	6	1.1433300179107595	1		17147.56712962961	17333.0	11401.0	22381.0	7407749.0	2139.9701062883987	-0.9810630784030513	-830.2566280325606	0.014116126184338582	0.010140294064012186	1.1896334996149858	1.0742557379201745	-1.1688799842739328	1.1074025091252384	4.106701006141682	9.291509365794154	0.597764900566845	0.9290322580645163
ID537014	537014	3	0.8630328178405762	24.91136460770649	59.523050769835145	0.0	4.0	4	1.1499274761219769	1		17126.59360730593	17297.0	11331.0	21837.0	7501448.0	2062.4974262030123	-0.9811969498500188	-866.6334706458022	0.023097831810977267	0.012414526197838777	1.1755347330407206	1.1124483712461224	-1.0766431783577188	1.056709473828373	4.15423226778684	8.587705778955101	0.7078582942791282	0.9479392624728854
ID538999	538999	3	0.8272473812103271	19.849701595038077	60.837267748576906	0.0	16.0	16	1.0842395476282771	1		17293.118556701033	17436.0	11783.0	22462.0	6709730.0	2239.7447047592586	-0.9809174124413806	-793.7796780389768	-0.017960914233122283	-0.0019184748741132981	1.1743308351183424	1.0130716173450947	-0.7392859503962069	1.1591784973661108	3.6931790298288094	8.963657763847408	0.5776166343768222	0.8879999999999997
ID545800	545800	4	0.9002377986907959	38.73384886254361	34.190501247160014	0.0	58.0	58	1.1340290962658757	1		18179.594339622636	18254.0	12236.0	24923.0	7708148.0	2358.4096537917053	-0.980762142313732	-785.9626817578472	0.017012986100401625	0.0015468371223739256	1.2062106865880355	1.1047367809950404	-0.23251350455058858	1.091853468933656	4.040157239838462	7.750207227885889	0.8452428425813989	0.9550561797752809
ID536588	536588	4	0.8777881860733032	37.58962442039823	32.99574136916808	0.0	2.0	2	1.145973559053435	1		18040.845977011482	18297.0	12763.0	22743.0	7847768.0	2037.9244855835934	-0.9810561244218489	-916.903916271294	0.003654283297606076	0.01080368399765091	1.2510966894135502	1.067117266360027	-0.2705531264334197	1.1724078776094433	4.125713510799753	7.709411769032219	0.8723011526783792	0.9676700111482712
ID545292	545292	4	0.8927831053733826	39.024926655554076	34.517426103385255	0.0	55.0	55	1.1219574788313529	1		18127.855421686745	18262.0	11947.0	25008.0	7523060.0	2406.0486506888014	-0.9808784654481797	-772.9732724135532	-8.036684439087208E-4	-0.01410495062363451	1.1568671648096818	1.1309431797180953	2.584297987084854	1.0229224469951252	3.954600968877186	7.412711579861476	0.9043953637899529	0.9719626168224297
ID538253	538253	4	0.8884223699569702	39.13793299508832	32.79630880416798	0.0	12.0	12	1.14531324579835	1		17940.94431554525	18151.0	12171.0	23911.0	7732547.0	2401.2431880288227	-0.9811486672773195	-777.7354726146702	0.0016370819309361312	-0.006970485546584763	1.246112433637199	1.0812189462718764	0.9810339590887966	1.1525070273082871	4.120960384635234	7.714659974727538	0.8701111325606237	0.9590707964601775
ID540557	540557	4	0.841439962387085	40.14777294466768	34.07656252352511	0.0	26.0	26	0.8929354033356	1		18825.01915708812	18383.0	14850.0	23471.0	4913330.0	1617.7062856262473	-0.9799024464799064	-1134.763603162192	0.03994200749756643	0.03796159831732917	0.9063676792688058	0.8580831310566933	2.7506685175550203	1.0562702452297974	2.5048974886998443	11.185593604758692	0.25158326464708514	0.6861979166666655
ID537742	537742	4	0.9515364766120911	38.10290057507882	32.46027532869714	0.0	9.0	9	1.129349911160615	1		18087.483412322275	18370.0	10877.0	23767.0	7632918.0	2519.130214759966	-0.981021472248455	-742.2898438687924	0.013547796808483444	0.006868420118659875	1.1830819987751175	1.1081749622048709	0.38096699355310853	1.0675949548807786	4.00688535668685	7.770954247767306	0.8338118764745136	0.9612314709236034
ID539407	539407	4	0.9182649254798889	38.42260308639906	34.15588670724475	0.0	19.0	19	1.143330017910759	1		17924.705069124422	18083.0	11751.0	23683.0	7779322.0	2271.6583346729885	-0.9809101259945544	-810.895998759093	0.002170366148151519	-0.0034736895798901366	1.2055689167924455	1.1130440829024069	3.0700048998754417	1.0831277352903832	4.106701006141678	7.578047302509155	0.8986453366655186	0.9740698985343857
ID542979	542979	4	0.9565390944480896	40.32200715183562	33.545708386635816	0.0	41.0	41	1.6013991217410404	1		18122.438679245275	18178.0	12138.0	24220.0	1.5367828E7	2409.8033087350154	-0.9807915810828988	-767.9804220918613	-0.007588237304712974	0.04923410705141964	1.7944743498941025	1.2420222093083715	1.5971304494933685	1.444800532909446	8.056548848854343	19.224643795602212	0.2739317079279704	0.8341535433070855
ID538904	538904	4	0.8974218368530273	37.649635010751034	32.72266320010957	0.0	16.0	16	1.1688495389677593	1		17999.88195991091	18228.0	12235.0	23844.0	8081947.0	2346.468820540256	-0.9810701752215185	-795.1303747646939	0.004618536135867342	-0.003645261805571129	1.293921844608869	1.073935405207374	0.574840815849234	1.2048414069736495	4.292072926557803	7.882483045552605	0.8680622414044781	0.961661341853035
ID537242	537242	4	0.9224526882171631	38.25363395580002	31.00490809727725	0.0	6.0	6	1.1333618240125936	1		18099.21176470589	18241.0	11375.0	25171.0	7692165.0	2484.829033895784	-0.9809997207556298	-752.1458163018286	-0.004594042139375028	0.003557463634559443	1.1645120029928098	1.1238148067160396	1.0265062871938204	1.0362134366210156	4.035404113673942	7.323587001117319	0.9454731631194347	0.9872093023255816
ID546460	546460	4	0.9094847440719604	36.662504491157314	34.318754204047885	0.0	62.0	62	1.121957478831351	1		18184.15347721823	18236.0	11822.0	25168.0	7582792.0	2433.8329161814127	-0.9807436707394301	-761.0520048201302	-0.0054324210915884154	2.862185557337543E-4	1.1639533857282778	1.0940812271336542	-0.29774485664146566	1.063863776163749	3.9546009688771733	7.820772204715107	0.8124810859319529	0.9585253456221201
ID544144	544144	4	0.9127410054206848	40.06544053675884	33.40305648708394	0.0	48.0	48	1.123978418587713	1		18050.93269230769	18218.0	12633.0	24697.0	7509188.0	2280.36957801279	-0.9810967933929184	-821.6763351181231	7.403121306482273E-4	-5.101728455425584E-4	1.1986831055938838	1.0683814232332562	-0.5897771209866585	1.1219617633993428	3.9688603473707276	7.614986725743786	0.8600770918696298	0.9664351851851856
ID542481	542481	4	0.9304093718528748	40.14357259553407	33.658134228139	0.0	38.0	38	1.6103495027581485	1		18212.178194607266	18197.0	11707.0	24595.0	1.5534988E7	2337.275288818402	-0.9807188022057525	-792.6701626224121	-0.038012525231862826	-0.005648661147751366	2.035689960667551	1.1552743476489744	1.8162328487983455	1.7620835819736278	8.146858245980145	19.15468458681501	0.2790294311594649	0.834063260340632
ID541843	541843	4	0.9136983752250671	40.33468043575947	34.73616694435386	0.0	34.0	34	1.1400169711954282	1		17952.076923076907	18257.0	12789.0	23543.0	7701441.0	2184.4278311897815	-0.9808856613349971	-843.4631326700485	0.0049227976804636885	-0.1767582081760385	1.4138177682316557	1.088339831270988	1.281560976682496	1.2990591059968533	4.082935375319107	9.160284074585244	0.6114549792745476	0.8235858101629911
ID543635	543635	4	0.9329249858856201	40.29442057074168	34.061530230329225	0.0	45.0	45	1.21081174009111	1		18002.309917355367	18143.0	11688.0	25085.0	8713118.0	2326.6366591967058	-0.9807932359807721	-790.2289291382201	0.15914667775401653	0.06101368348684778	1.5849420090973043	1.0226058080293032	0.31353544599273153	1.5499051507948085	4.605779253415845	10.162252695861158	0.5604450056528131	0.7975308641975316
ID541207	541207	4	0.8920679688453674	39.98380386114884	34.68300828092594	0.0	30.0	30	1.1459735590534341	1		17943.53472222223	18165.0	12752.0	23413.0	7751607.0	2274.9754550977846	-0.9810115579063043	-814.978345275446	0.0011299470522394572	-3.100403392938837E-4	1.224383624152957	1.089607606082063	1.0689495406134901	1.1236922515211807	4.125713510799747	7.58927868862879	0.9001355815857816	0.9752808988764042
ID538411	538411	4	0.8962885141372681	39.200817966208554	33.044043304093435	0.0	13.0	13	1.132026099536697	1		17926.808056872032	18099.0	11910.0	23836.0	7565113.0	2326.242091761653	-0.9811995515806251	-804.3909716830059	0.008985586454701336	0.007968874087856586	1.2071791175273008	1.0976450052438687	0.8456528210611876	1.0997901067832914	4.025897861344921	7.702373447560405	0.8527534273586876	0.9624999999999994
ID541997	541997	4	0.8987699151039124	40.498332536423185	33.81833642917893	0.0	35.0	35	1.5519805221468546	1		18344.156641604015	18214.0	12378.0	24833.0	1.4638637E7	2282.805662034015	-0.9806187568320572	-813.1625522332778	-0.008889093312323843	-0.07409563733625814	1.9027829457837813	1.0938247397039609	-1.0013317963464647	1.739568394017822	7.566976853909225	18.757934833668887	0.2702478353789218	0.7920398009950257
ID536751	536751	4	0.8649691343307495	37.563788653778154	32.91101282842145	0.0	3.0	3	1.1545232651096171	1		18039.05000000001	18249.0	12502.0	22437.0	7937182.0	1933.6851694689444	-0.9810422463882775	-965.514336324578	2.536228020828994E-4	0.007456644468558282	1.2501546802453574	1.0867927618340878	-0.26499141396644477	1.1503156113549906	4.187504150938456	7.7819705899898715	0.8689323062037452	0.9702643171806166
ID545955	545955	4	0.9234351515769958	38.397109134025705	34.50279335202384	0.0	59.0	59	1.1466334920531671	1		18100.460829493077	18234.0	11657.0	24457.0	7855600.0	2384.514148098225	-0.9808934657614019	-779.3986489050084	0.003949884982116473	0.007023307157631193	1.1615585395556838	1.156719043051682	0.07679252845885665	1.004183813289037	4.130466636964266	7.672878043042818	0.8816422453105862	0.9612831858407082
ID544804	544804	4	0.8944939970970154	39.75418898318912	34.265130429005865	0.0	52.0	52	1.1083903839968647	1		18072.632098765436	18138.0	12339.0	24794.0	7319416.0	2375.571548832109	-0.9808949247918954	-781.1906273713292	-0.011595046178968772	0.0046098390103543165	1.1237545277790812	1.10198060453551	-0.24250775828408822	1.0197588987990847	3.859538445586858	7.8687503483963335	0.7833100561094163	0.950819672131148
ID542651	542651	4	0.9576498866081238	40.33267822274316	33.683597135718806	0.0	39.0	39	1.5980889768013142	1		18119.234597156406	18213.0	12278.0	24112.0	1.5292634E7	2365.045280953534	-0.9807076692863208	-778.9063726239876	0.04397987527738093	0.028399235896824776	1.9562118661803676	1.2046462034259906	1.5449016465704195	1.6238891224800598	8.023276965702749	20.478474927935984	0.24041769383901737	0.7947269303201512
ID537916	537916	4	0.9419766068458557	38.304151104295336	32.32576784879529	0.0	10.0	10	1.1433300179107597	1		18123.145833333325	18294.0	10960.0	24732.0	7829199.0	2604.792767924944	-0.980917649575508	-715.3047110367885	-0.004011490405224433	-0.002349033046013898	1.1770752596083678	1.1269305706451613	0.3214001078173918	1.0444966977286798	4.106701006141684	7.646405088963151	0.8826496314462582	0.970786516853933
ID544317	544317	4	0.896772027015686	39.740771650653215	33.66977843010449	0.0	49.0	49	1.1433300179107595	1		18071.963048498845	18175.0	12256.0	24927.0	7825160.0	2388.0604274416737	-0.9809793363363991	-780.5921991008013	-0.003149133188569706	0.004700369765168068	1.1776411045764148	1.125883207481305	-0.4038005292560897	1.045970929090324	4.106701006141683	7.750604442281425	0.8590764282018449	0.9642857142857143
ID539070	539070	4	0.8887913227081299	37.14945163927372	33.40172441645939	0.0	17.0	17	1.1623594858135344	1		17991.125	18204.0	12543.0	23753.0	8060024.0	2273.104479647053	-0.9810158271535655	-817.9999055635645	0.0027100941672664075	0.004782687815782159	1.2701856744556141	1.0800175277487438	0.699009194195738	1.176078759669085	4.244541664912653	7.7913845114667355	0.8786408478822808	0.9674972914409538
ID539568	539568	4	0.9132865071296692	38.34188911171346	34.118281989454815	0.0	20.0	20	1.1426681770345108	1		17933.98379629628	18133.0	11912.0	23325.0	7747481.0	2245.4737091293514	-0.9811155275111246	-829.8776821743801	0.006256371320752796	0.028372565435264636	1.2027003764120971	1.1458016018627442	0.04790489725521058	1.0496584875224926	4.101947879977163	7.43228950692696	0.9331571014556803	0.9874141876430209
ID540721	540721	4	0.8914059996604919	40.53120400244419	34.59437711436758	0.0	27.0	27	1.1558329912994618	1		17955.47727272728	18160.0	12168.0	23496.0	7900410.0	2308.338825129609	-0.9809451113090835	-800.8767462225406	-0.002981513905092351	0.001600031768700128	1.2562770818477413	1.0810284433798898	0.6330774370290694	1.1621128838385861	4.197010403267495	7.734671241018713	0.8815890593686225	0.9778516057585829
ID545458	545458	4	0.8768464922904968	39.035598245163364	35.0055604808415	0.0	56.0	56	1.1486110160726195	1		18073.39588100689	18213.0	11967.0	23951.0	7898074.0	2352.134263369923	-0.9809769055062578	-792.4744459231028	-0.015472009659469599	-0.015207362605367383	1.2579377612569866	1.0764892242392086	0.6540744603576018	1.1685558321738092	4.14472601545782	7.74804705650066	0.8676032930607909	0.9786756453423112
ID543156	543156	4	0.921090841293335	40.5790752188713	33.71825531112453	0.0	42.0	42	1.6009266629251127	1		18168.355371900834	18130.0	12651.0	24645.0	1.5388597E7	2259.71265512388	-0.9807944735012719	-821.1910106085312	0.03872091622743724	-0.06505147304497454	1.8787748831208455	1.1992368366633168	1.5473935377366654	1.566642072426856	8.051795722689846	17.899762982270115	0.315797037410447	0.852970795568983
ID541367	541367	4	0.8719437122344971	39.95904442727691	34.5796785121799	0.0	31.0	31	1.165609029436081	1		17974.97104677061	18179.0	12978.0	23045.0	8070762.0	2153.0215731035128	-0.9810066368206746	-862.4221191365061	0.014946371501311123	-0.01202501755594	1.2432134004809676	1.1383694745331272	1.0562864133622734	1.0921000855111997	4.268307295735224	8.376730620259707	0.7643925465196842	0.9412997903563943
ID543799	543799	4	0.91407710313797	40.19387561340566	34.517805952569695	0.0	46.0	46	1.1472930454537256	1		17977.80963302752	18193.0	12447.0	23401.0	7838325.0	2285.044763363217	-0.9811028626483366	-816.9407957102832	0.01319360768359704	0.006753705082544002	1.2519609156380822	1.0908829548719645	0.8891476188688467	1.1476583349723557	4.135219763128782	8.0206767124343	0.8077676111801283	0.9560439560439561
ID546122	546122	4	0.9038781523704529	37.8064469389818	34.23810034801329	0.0	60.0	60	1.1306887971211965	1		18135.047393364937	18198.0	11601.0	25261.0	7652990.0	2453.4282529804873	-0.9809222581759249	-760.1213838931907	-0.005971580524698558	-1.634315881502885E-4	1.1842072152412275	1.0919732767766097	-0.24981594018688563	1.0844653806335651	4.016391609015884	7.579261888286095	0.8786017983691821	0.9712643678160916
ID536909	536909	4	0.8433645963668823	37.95562565850387	32.41987466108957	0.0	4.0	4	1.0884177501914576	1		18109.86445012788	18297.0	13231.0	23948.0	7080957.0	2119.106527867562	-0.9809907810898654	-882.0497070864493	-3.518809179329183E-4	0.014758646443211803	1.183029420294533	1.0594966162587376	-0.16180551675081017	1.1165957513597455	3.7216977868158976	7.092102241618265	0.9298245154387079	0.9911392405063292
ID537411	537411	4	0.9252792596817017	38.24314027800621	31.03148382557085	0.0	7.0	7	1.1179046390524263	1		18092.523002421323	18267.0	11207.0	25307.0	7472212.0	2499.616632271602	-0.980935072700312	-744.8362974148214	-0.005052741968755536	-0.011029252593924517	1.1785243389636026	1.1037851453394159	1.1431920549780998	1.0677117226479835	3.9260822118900776	7.35632952216889	0.9116893961957565	0.9798339264531437
ID546627	546627	4	0.9277915954589844	36.140780083571116	34.057173026419825	0.0	63.0	63	1.1259957311625428	1		18184.303827751195	18298.0	11869.0	26848.0	7601039.0	2651.3220739098488	-0.9808461427836558	-702.4393462805231	-0.013224126100012223	-0.018664884594067184	1.2010300405533059	1.0957891108318747	-1.1603315882470733	1.0960412260727221	3.9831197258642765	8.134368192606892	0.756459309732782	0.9426321709786281
ID539718	539718	4	0.878844678401947	37.77894106859829	34.15491520092637	0.0	21.0	21	1.1571412350586883	1		17936.01128668172	18170.0	12568.0	23551.0	7945653.0	2188.64944975194	-0.981027641117258	-847.4997324307566	0.023580127780620568	0.013132033788252449	1.2629148173352693	1.1083196047721957	0.4621544139479863	1.139486130081448	4.2065166555965146	7.579460551867282	0.9201441787517126	0.9789823008849555
ID544966	544966	4	0.8929944038391113	40.20324442314747	34.27034404642549	0.0	53.0	53	1.1386890534806722	1		18063.29370629371	18136.0	12412.0	23673.0	7749153.0	2216.315976342951	-0.9810350340819507	-843.1943978668461	0.01095042058900744	-0.007687464906594446	1.2325369735584106	1.096067631228734	0.5162337416727865	1.1245081402291657	4.073429122990075	7.613341112030379	0.8831194521510255	0.9705549263873156
ID542168	542168	4	0.8899192810058594	40.495058591006575	33.6288696310868	0.0	36.0	36	1.5139831829954449	1		18349.944591029005	18235.0	11990.0	24753.0	1.3909258E7	2319.657713918052	-0.9803346672601659	-788.7037556588286	0.009682973333083973	-0.06033728763822839	1.8399984116877715	1.096406907219179	2.062983226608397	1.6782076066581577	7.200986139241508	19.30739402402735	0.2427473622963649	0.7841614906832308
ID543962	543962	4	0.8800873160362244	40.20656742530392	33.61980880592607	0.0	47.0	47	1.1219574788313513	1		17996.161057692312	18182.0	12711.0	24140.0	7486403.0	2171.1249020410996	-0.981007111228588	-856.2610498631735	0.003059261832628255	0.006459526898153119	1.2023660418085111	1.061143578842578	-0.5016171203117525	1.1330851599931169	3.954600968877175	7.50290558425737	0.8827822041399269	0.9663182346109163
ID540379	540379	4	0.8743372559547424	40.71207196182586	34.146245522408044	0.0	25.0	25	1.1446525516298416	1		17965.076212471125	18162.0	12635.0	23428.0	7778878.0	2033.0939946144822	-0.9809739770344718	-911.1944632318404	-3.021311853857697E-4	8.07323435897133E-4	1.200960711432134	1.125091229966115	2.484531462688389	1.0674340706293692	4.116207258470718	7.5299239277820025	0.9122753091432461	0.9719416386083054
ID545628	545628	4	0.9122729301452637	38.376824128688156	34.50876945265902	0.0	57.0	57	1.1145160145878195	1		18186.746958637465	18295.0	11738.0	25616.0	7474753.0	2504.6569920867446	-0.9809604022953549	-748.2219947588509	0.002857971183655211	-0.0017545608370611524	1.1519206973520428	1.1045437888042882	-0.5124798511240024	1.0428927390909888	3.9023165810675047	7.4528328737765275	0.882855441800724	0.9704491725768322
ID538577	538577	4	0.8912089467048645	38.71301094069145	33.06844708512375	0.0	14.0	14	1.1320260995366973	1		17926.896226415065	18156.0	11871.0	23855.0	7601004.0	2331.2382638060567	-0.9809962186316376	-793.918176948884	0.0031564685129687655	0.005579373728236969	1.2159266857885047	1.0779595298429312	0.697949462430723	1.1279891796732635	4.025897861344922	7.562354458540693	0.8846236736391041	0.9614074914869462
ID541523	541523	4	0.8837659358978271	41.153593004277134	33.823013402577786	0.0	32.0	32	1.457465517950839	1		18461.68616262484	18379.0	12274.0	24065.0	1.2941642E7	2312.832083632463	-0.980391514615218	-798.2018890941088	-0.03197290908403291	0.0544065756503838	1.9375209324631888	0.971953413364048	2.491735633681095	1.9934298350341662	6.673389134980244	17.531662504222183	0.272841300368513	0.7472059606173492
ID536276	536276	4	0.8660150170326233	37.21617993211677	33.468157084924215	0.0	0.0	0	1.1479522199094052	1		18026.72311212814	18258.0	12657.0	22973.0	7877678.0	1998.0003383524102	-0.9811262789950301	-938.0340507657888	0.013047457360475155	0.002415723767119727	1.2635250054761344	1.0742740354667695	2.900653071334152	1.1761663819112373	4.139972889293306	8.068528819272425	0.799132239916751	0.9335476956055737
ID540885	540885	4	0.8881424069404602	40.01274500633366	34.81580897972082	0.0	28.0	28	1.1400169711954276	1		17904.955710955706	18122.0	12682.0	22820.0	7681226.0	2203.0774716665655	-0.9810819749468953	-842.9522567216395	0.0114057642016183	0.015133076613172598	1.278795218840067	1.0394202965803823	0.6632432011748643	1.2302965634279137	4.082935375319103	7.889777450827756	0.8242384379296432	0.9587053571428565
ID543317	543317	4	0.9237174987792969	40.92870539022	33.972125140366366	0.0	43.0	43	1.4867564890650493	1		18411.31053351573	18316.0	12683.0	25176.0	1.3458668E7	2284.8562337522008	-0.9805275551402197	-811.5123621498441	0.01104451092943261	-0.07880087741304423	1.896843920092656	1.1802675182387155	1.886725443055124	1.6071304943842477	6.944317326357658	18.43163077715521	0.2568691200834791	0.7204142011834328
ID537579	537579	4	0.9164319634437561	38.12142656372331	31.203551771772055	0.0	8.0	8	1.1199328922575085	1		18074.63373493976	18298.0	11477.0	24535.0	7500973.0	2499.749266811942	-0.9809565538344532	-744.9159647933548	-0.001648407617685532	0.011159166468067003	1.177833874596348	1.1008340856040812	0.8697823527547892	1.069946770361869	3.9403415903836247	7.41215381517413	0.9012699486604768	0.9707259953161596
ID536429	536429	4	0.8601101636886597	37.39318997392357	33.14080181255674	0.0	1.0	1	1.1604053917124701	1		18057.79909706549	18301.0	12620.0	22929.0	7999605.0	1953.9511988790794	-0.9811696827063429	-963.091571789526	-4.0949468520360197E-4	0.006644214471188175	1.261196729472076	1.0899064752645888	-0.2329407293915352	1.1571605069746047	4.230282286419105	7.986533322449466	0.8334174640802152	0.9694989106753812
ID538735	538735	4	0.8939458131790161	38.28504170586282	32.53531719742135	0.0	15.0	15	1.1525558852107938	1		17961.842465753434	18217.0	12334.0	24059.0	7867287.0	2373.8355421292003	-0.9810722948405507	-784.3922608055476	-2.5433029161813533E-4	0.003817098190064094	1.2521517587163324	1.0889057987760888	0.7359264394327671	1.1499174309878128	4.173244772444902	7.533691589949102	0.9239916517842438	0.9810055865921788
ID539247	539247	4	0.9035878777503967	38.517625110799756	33.94694975897757	0.0	18.0	18	1.1280094360162058	1		17953.22195704058	18166.0	12067.0	23545.0	7522400.0	2257.951934531711	-0.9811809458062486	-829.1040104715514	0.005457191317156528	0.010286849372939978	1.1882924488559623	1.109583177527468	0.15928067724622008	1.0709358909927649	3.9973791043578144	7.567195263138772	0.8772337272132181	0.9677790563866515
ID545120	545120	4	0.8736879229545593	39.489416602157476	34.18952624703871	0.0	54.0	54	1.1111170557283754	1		18114.636585365868	18179.0	11929.0	24956.0	7427001.0	2410.312827981378	-0.9809518389166318	-774.0710758144004	-0.013377046306658267	-3.0373802838992036E-4	1.1433687158425616	1.0913250484684394	0.1387617843982577	1.0476885117290766	3.8785509502449207	8.123222349862111	0.7386227550229626	0.9368541905855341
ID544483	544483	4	0.9430391788482666	39.130653267683265	33.755488289976924	0.0	50.0	50	1.1353624642705467	1		18073.446261682253	18193.0	10763.0	24669.0	7735435.0	2585.2734922812933	-0.9809220575688297	-718.8982742318985	0.006322448052565054	0.010299852627189765	1.2036196899325524	1.0992758745727889	0.664493170990519	1.094920499733804	4.049663492167497	7.786172863884199	0.8394227167453979	0.9714937286202964
ID542820	542820	4	0.9344700574874878	40.28177990443425	33.644172292289774	0.0	40.0	40	1.585733658126206	1		18180.839759036182	18252.0	11966.0	23712.0	1.5090097E7	2366.7735780399485	-0.9806258014652132	-777.618873073934	-0.03535085855991249	0.08898124386328522	1.8237023050444545	1.1907253284588104	1.5148230676603442	1.531589411476553	7.899695685425329	21.927018283218448	0.20647195413983097	0.7655458314140944
ID538087	538087	4	0.8850287795066833	38.88710091751581	32.80725401888849	0.0	11.0	11	1.1306887971211967	1		17938.301662707825	18131.0	12317.0	23518.0	7552025.0	2268.756231889033	-0.9809235343495796	-813.1313825876641	0.0024284006115578376	0.0029125422848652444	1.1945635902956913	1.0763256080894126	0.998279760691303	1.1098533578664576	4.016391609015886	8.242864931591853	0.7428301936379612	0.9548022598870056
ID541050	541050	4	0.8967077136039734	39.395174393735566	34.25053690877562	0.0	29.0	29	1.122631529645434	1		18006.848557692298	18071.0	11619.0	25529.0	7490849.0	2468.028212263391	-0.98098535399366	-752.8212451980081	-0.013280305463974462	-0.003369985629484192	1.1630787529523436	1.1008171883441609	-0.5424484903239545	1.0565594044746305	3.959354095041692	7.8414467708052085	0.8091737956541747	0.9731308411214954
ID544636	544636	4	0.94172203540802	39.1534895137195	33.73236139865076	0.0	51.0	51	1.1453132457983504	1		18087.481566820272	18257.0	10906.0	24465.0	7849967.0	2551.4329471798874	-0.9810327659012086	-733.3367444281647	-0.009412949668994022	-0.004863689160770445	1.191662572379491	1.1327176884907288	0.5866310742309253	1.0520384597924857	4.120960384635236	7.492423759122507	0.922494188488585	0.9863481228668945
ID539888	539888	4	0.8846189975738525	37.5111443009975	34.215923309097576	0.0	22.0	22	1.1564872981683385	1		17924.58276643992	18209.0	12612.0	23148.0	7904741.0	2291.2176334216556	-0.9811005737118262	-812.2273638361651	0.0068477523738318564	0.004090625320341862	1.2860690515938002	1.0623522934117127	0.5277089731765168	1.2105862241456908	4.201763529432003	7.822365190242824	0.8629095919748593	0.969298245614035
ID542321	542321	4	0.8747588992118835	40.199652477974205	33.54860120450489	0.0	37.0	37	1.572800408254754	1		18264.152998776004	18191.0	12287.0	24632.0	1.4921813E7	2288.624362556297	-0.9805790963221671	-805.8759813826186	0.03042873996419065	-0.02353807413092912	1.9877197511196558	1.1222266726718275	1.9978719637479678	1.7712283975457819	7.771361278983391	18.392257685254993	0.288693414516818	0.8228485153497728
ID537075	537075	4	0.8751083612442017	37.89661355322499	31.6790570985052	0.0	5.0	5	1.1056569880134348	1		18097.82294264339	18293.0	12542.0	24000.0	7257227.0	2300.7336354024815	-0.9809939524747889	-812.0158533219468	0.0010662125492800745	0.0029774613590008996	1.1547124569991492	1.0544089439887967	0.047916790373260354	1.0951277145192901	3.840525940928797	7.963890473973916	0.7609392914852028	0.945029239766082
ID541685	541685	4	0.8894929885864258	40.607612550189316	34.49316028601752	0.0	33.0	33	1.1172277363932992	1		17675.118644067785	18207.0	12670.0	21182.0	7299824.0	1795.6874357630788	-0.9812461312884151	-1030.0271578245647	0.017464161426480482	-0.020174744302286447	1.2270512629061403	1.0704015456018519	0.0398355252576279	1.1463466845203492	3.9213290857255734	7.602359781006281	0.8526019415778205	0.9515570934256057
ID543477	543477	4	0.8426408767700195	40.317572506468714	34.74210166581597	0.0	44.0	44	1.1591008321187934	1		17976.782022471903	18160.0	13284.0	22438.0	7999668.0	2029.547123548282	-0.9806745837636659	-898.9569030217182	0.12660093963857202	0.025116484845236195	1.4874694313379642	0.9753001554238082	3.039373748702368	1.525140156151823	4.220776034090063	10.038542536556914	0.5263332963587214	0.8245125348189409
ID546293	546293	4	0.9026395082473755	37.218098821512356	33.81499828753659	0.0	61.0	61	1.1366942682055607	1		18218.275700934588	18338.0	12461.0	25665.0	7797422.0	2394.387570862715	-0.9807803307756469	-776.5486246194496	-0.003731836547904235	-0.0018225825365113298	1.2117818048883555	1.0830438776844147	-0.6485130920912839	1.1188667697186812	4.059169744496525	7.808082583589475	0.8366778672590394	0.9671574178935445
ID546805	546805	4	0.9307618737220764	35.51529304469857	34.19713689773466	0.0	64.0	64	1.1185811320880483	1		18132.097087378643	18320.0	11442.0	26089.0	7470424.0	2699.9236765442542	-0.9811031767361545	-697.3526004713192	-0.004173468014725588	0.005525560341345562	1.1925348507688862	1.067124023452478	-0.920837574761539	1.1175222603560786	3.9308353380545924	7.601146603110421	0.854941695293558	0.9582850521436852
ID538632	538632	7	0.8067460060119629	25.868512676722883	53.241804620555314	0.0	14.0	14	0.822372343074943	1		18550.915178571435	18351.0	14301.0	23330.0	4155405.0	2239.1715209863623	-0.9796437373097525	-797.4034186472848	-0.021480626319318328	0.03562638829371481	0.8870139243390025	0.7621966157115855	0.6688009275981092	1.1637599879801195	2.124647395538577	7.235703492389841	0.5099589351277648	0.8293135435992575
ID550796	550796	7	0.922694206237793	25.7394100873845	53.55422416988188	0.0	87.0	87	1.2877157625403517	1		17442.989071038246	17510.0	11114.0	23913.0	9576201.0	2344.375268102475	-0.9810269462028682	-769.4270875579756	0.007381868356773534	0.0056127159987251094	1.3555120989776737	1.241176818535366	2.5408607579053077	1.0921184465701088	5.209426276309356	8.820765329918512	0.8413703900384529	0.9656387665198242
ID539776	539776	7	0.8229961395263672	26.076907620033424	54.24792331203774	0.0	21.0	21	0.8963177465184365	1		18569.816479400753	17828.0	14340.0	26398.0	4958141.0	2785.866790509598	-0.979043753877139	-622.8247634429815	-0.007593027913998698	-0.001584697432929944	0.9878839273346443	0.8331262615930737	0.6921175568197112	1.1857553565118073	2.5239099933579103	6.23543875325498	0.8157361177467903	0.9584837545126355
ID537473	537473	7	0.8196988105773926	25.967824718347792	52.029315734318914	0.0	7.0	7	0.9970051909733766	1		17940.687878787878	17657.0	12877.0	22435.0	5920427.0	1845.2855948606841	-0.9799325126277	-949.5299409533824	-0.13241639788746215	-0.08890872408446833	1.0593654564906592	0.9289804025927763	-0.5871846353497647	1.1403528573196802	3.1228038900868977	16.247878047842665	0.1486487543656879	0.6485686080947666
ID546689	546689	7	0.8344937562942505	26.675954760342556	51.50401750327347	0.0	63.0	63	1.2735386432818678	1		17373.08037383176	17513.0	12278.0	23055.0	9294598.0	2034.143058002396	-0.9811275050174608	-888.0173764014104	0.00531594784619813	-0.0011293811929418405	1.2923082291879613	1.2818658026878123	1.3738559450726715	1.0081462712229732	5.095351248360984	8.269280314154464	0.936372312291838	0.9862005519779208
ID553985	553985	7	0.8109965920448303	26.27612181720855	51.95427860159757	0.0	106.0	106	1.0595383664339963	1		17628.98648648649	17615.0	12482.0	23080.0	6522725.0	2164.287334547693	-0.9804794786935895	-818.2566045182609	0.08100745421085728	-0.011821647049176164	0.9756111989531959	0.9425884568405662	-1.2820856580740465	1.035034104091745	3.5268196140707513	16.92799892142239	0.15466137470163327	0.7073403241182085
ID555009	555009	7	0.8644875884056091	27.538620195910898	52.45357885546997	0.0	112.0	112	1.2723500861929984	1		17520.96641791045	17573.0	11914.0	23877.0	9391238.0	2285.5428964647376	-0.9809911838323913	-791.2408663283398	-0.011702826405577064	-0.04824542006794831	1.3046624425303044	1.1557715557927162	-0.3991818008784012	1.1288238025856827	5.0858449960319465	11.922094756721252	0.44964300884504904	0.9240069084628668
ID536326	536326	7	0.9167343974113464	26.07675695380075	51.97632779567061	0.0	0.0	0	1.0030568713764019	1		17693.429429429434	17325.0	12833.0	24898.0	5891912.0	3066.851996338354	-0.9805033112407376	-580.2797322100272	-0.007093579799954103	-0.00844574780984708	1.077746758244974	0.9774690287036755	1.0771398363975575	1.1025891630288147	3.160828899403032	6.7614852460175365	0.8688136630025529	0.9708029197080293
ID543367	543367	7	0.9043242335319519	26.27072403913312	51.59385275941624	0.0	43.0	43	1.2367739025291256	1		17473.27865612648	17460.0	12105.0	23504.0	8841479.0	2334.789023779952	-0.9809258123107042	-769.7449824643431	0.020967748029946585	0.010585941244381218	1.3184363621016475	1.1589836526650585	-1.0746442325847294	1.1375797743738065	4.80541055232552	10.327394354905163	0.5661856262282221	0.9207650273224045
ID547864	547864	7	0.8314722180366516	26.562952520462833	51.48823063493187	0.0	70.0	70	0.7866406567256071	1		18311.289215686276	18774.0	12682.0	22416.0	3735503.0	2347.5001943019424	-0.9798545680426083	-758.8017408227014	-0.06377788494753878	0.01914124523970827	0.8850131076759282	0.7323884865727984	1.4627946799467302	1.2083929825512885	1.9440286012869863	8.526737450439635	0.33600576806082644	0.7329749103942672
ID540444	540444	7	0.8459807634353638	24.849766557609993	55.03036671326103	0.0	25.0	25	1.2741325060529072	1		17139.901486988834	17223.0	12861.0	22472.0	9221267.0	1934.7182741507813	-0.9812096005605522	-925.222871446515	-0.00282638841400778	0.003826820163792077	1.3181485493544147	1.2433258993849978	2.85000300887686	1.060179434858091	5.10010437452549	8.68201175776276	0.8502530310509231	0.9623318385650224
ID548380	548380	7	0.9048029184341431	26.91110453628044	51.885181975771026	0.0	73.0	73	0.9567366744871665	1		18203.668874172192	17493.0	13810.0	25584.0	5497508.0	2796.6107803498194	-0.9796421467281318	-626.4586016399744	-0.008465619149428522	0.0024549373371982744	1.0679922522114496	0.8738392811295483	0.933406021915104	1.2221838446435296	2.875641329532084	7.42056246224883	0.6562524392017741	0.9070464767616192
ID555676	555676	7	0.866234302520752	27.377676309741087	51.767498479884935	0.0	116.0	116	1.2014035809068495	1		17449.87631027254	17503.0	12337.0	22988.0	8323591.0	2199.1180106089523	-0.9809636129011656	-817.7907312646987	0.03510123755142008	-0.03847735153346269	1.2315958813448473	1.0903189311944237	-0.7835827274558531	1.1295739678624652	4.5344823609481155	12.166820703342454	0.3849314225231082	0.8932584269662921
ID542878	542878	7	0.8088540434837341	25.405020969257663	53.02485917411627	0.0	40.0	40	0.9204681130429082	1		17713.848920863315	17821.0	12831.0	22577.0	4924450.0	2649.5571754899283	-0.9805671509547095	-674.6996726823871	0.004535637490099392	0.018774081817610477	0.9797854328016288	0.8892883315894207	0.6648838771099459	1.1017635090864883	2.6617506521288723	6.582811540271705	0.771888178089836	0.9589041095890406
ID540944	540944	7	0.8791658878326416	26.563664286076627	53.4308739830029	0.0	28.0	28	0.9221103411336731	1		18636.110714285718	17749.0	14223.0	26469.0	5218111.0	3055.685500274415	-0.9790552926977909	-570.1768076335428	-0.011541620022895417	0.001966292924909705	1.0125521484488471	0.8789275828092437	1.736027424071637	1.1520313712450692	2.6712569044578993	6.1611353544941725	0.8843089527279206	0.9773913043478264
ID545682	545682	7	0.9037336111068726	26.697483739192077	51.58634225682766	0.0	57.0	57	0.984021804130534	1		17763.277258566977	17305.0	13188.0	24887.0	5702012.0	2961.009360380756	-0.9807965293264882	-612.7911771400392	-0.006877286129121756	0.006042358349834083	1.135858706885606	0.8734205076084648	0.5789957691201093	1.30047176244548	3.04200074529014	6.9617475757258855	0.7887377652751214	0.9495548961424318
ID551314	551314	7	0.8852841854095459	25.739780143058617	53.218845723333175	0.0	90.0	90	1.2859521701640184	1		17413.989090909105	17465.0	11868.0	23831.0	9577694.0	2329.5334038519804	-0.9809468678750464	-769.730024388639	-0.00876602129263204	-0.014562315711745079	1.3684338642795797	1.2274104104902501	-0.6642968690277508	1.1148951097237332	5.195166897815814	9.35994154422118	0.7451832685810793	0.9529206625980816
ID544531	544531	7	0.878417432308197	26.671512358168812	52.951074668323805	0.0	50.0	50	0.9122126268827515	1		18765.516363636383	18176.0	14425.0	25229.0	5160517.0	2632.4457894865127	-0.9790870625107013	-667.4786072222696	0.019727324116627646	-0.0012948704301999603	1.0293482756618482	0.8576464337270289	1.5225374969010586	1.200201196183681	2.6142193904837154	6.0566433561372	0.8955459897387963	0.9751773049645389
ID545171	545171	7	0.8525549173355103	24.982566241732272	53.488290744585825	0.0	54.0	54	1.235549979515289	1		17387.91053677933	17498.0	11881.0	22178.0	8746119.0	2209.213720060758	-0.9811042916871633	-817.3191227790891	0.02643417341825939	0.003737749052367634	1.2787372831585346	1.1550769548863438	1.4999432996037252	1.1070580862591608	4.795904299996478	11.188542676785975	0.48143019657137287	0.9090090090090087
ID539306	539306	7	0.8782565593719482	26.241718618235545	54.117030929172884	0.0	18.0	18	0.9583167526479178	1		18198.666666666657	17541.0	13856.0	26642.0	5514196.0	2969.043052365377	-0.9797332364235355	-592.6202822561895	0.01188865130549799	6.297521306471165E-4	1.036884730122753	0.920971075397528	-0.26379969011449994	1.1258602553562196	2.885147581861115	6.552425693447564	0.8444495099617224	0.9589257503949452
ID538795	538795	7	0.88853520154953	25.76027636646613	52.4046219901669	0.0	15.0	15	1.2507629384065302	1		17383.28046421664	17353.0	11739.0	23833.0	8987156.0	2403.7091647507527	-0.9809720617562889	-745.6666489960118	0.03414178625122296	-0.01754828774152701	1.287538650467767	1.206109093623464	-1.1176801737318474	1.067514254949913	4.914732454109375	11.34652914033611	0.4797154206369394	0.9118165784832455
ID543531	543531	7	0.8612175583839417	26.50823997292431	52.17162364766344	0.0	44.0	44	0.9245682140172203	1		18604.877192982458	17881.0	14354.0	26128.0	5302390.0	2757.606370901613	-0.9791520281705424	-633.7396007077234	0.014068359593380491	-0.0030477113278533433	1.0135508989624737	0.8453330434043878	1.3952456897502135	1.1989959541633752	2.6855162829514496	6.897426475113386	0.7093547718163444	0.9448160535117059
ID552363	552363	7	0.8407314419746399	25.81485856772639	52.51847805513716	0.0	96.0	96	1.183002332969347	1		17394.56832971801	17494.0	12544.0	22468.0	8018896.0	1994.9537572812214	-0.9808211364250318	-891.8211431259048	0.0520627738153069	-0.008367585231161828	1.1696230171932471	1.0842953474462251	-0.9039162271842194	1.078694121438397	4.396641702177155	13.223132058753622	0.31598194529079077	0.8548983364140489
ID546860	546860	7	0.8511053323745728	26.179391057442736	51.4799759324654	0.0	64.0	64	1.2723500861929995	1		17291.921495327093	17453.0	12407.0	22360.0	9251178.0	1986.2353389114878	-0.9811577358217158	-906.668004442014	-0.0031134090499772044	0.0111365217461617	1.3175837658046647	1.2535688866939305	1.6722276744938442	1.0510661039773908	5.085844996031955	8.298118993783962	0.9281403793184667	0.9798534798534805
ID551852	551852	7	0.9013405442237854	25.39271870910072	53.830559139014085	0.0	93.0	93	1.2669877814719963	1		17328.649717514105	17406.0	11755.0	23260.0	9201513.0	2223.7783845261574	-0.981069001494361	-807.6612496202162	-0.0019882709473470674	-0.022363906676288688	1.2881975064074753	1.2501851995280528	0.5183630678399493	1.0304053406597455	5.043066860551301	10.48695001012745	0.5762437055059368	0.9266375545851533
ID550447	550447	7	0.8917732238769531	25.43489431947847	54.38204601365293	0.0	85.0	85	1.2782818203822566	1		17408.421150278296	17457.0	12280.0	24133.0	9383139.0	2322.0472057321513	-0.981056809721151	-776.5320246228312	0.02889708277422732	-0.009249412115137228	1.261139128659729	1.2258478765005079	-0.1474512740619897	1.028789259120772	5.133376257677114	11.590221731335339	0.4802080904312261	0.9278350515463919
ID537632	537632	7	0.8875365853309631	25.458271190927285	51.9940575740912	0.0	8.0	8	1.2776898861896526	1		17333.689591078044	17433.0	11539.0	23474.0	9325525.0	2175.399685942154	-0.9809352803137149	-819.9585140431867	0.04978505835863226	0.01656185448997278	1.3651429417241017	1.1632228050949371	-0.6940714845123315	1.1735868104930118	5.128623131512587	10.90453692268517	0.5419961431989884	0.938260869565217
ID538144	538144	7	0.887110710144043	25.758004100535448	51.79161314976627	0.0	11.0	11	1.265195296092268	1		17332.71644612477	17392.0	11658.0	23517.0	9169007.0	2212.9300555617565	-0.9808808115630206	-803.6662412235017	0.03680128129808526	3.5980520921098495E-4	1.3214202256108063	1.2395814526259563	-0.8781966601916457	1.066021295181112	5.028807482057764	10.103892941959945	0.6190096251557191	0.9346289752650181
ID547360	547360	7	0.8595766425132751	26.13088734737476	52.262140548452734	0.0	67.0	67	1.2699696349289429	1		17307.325800376628	17404.0	12414.0	23390.0	9190190.0	2144.9203735216324	-0.9810422544219061	-835.1217854930113	-0.007536811166299482	0.00370270088754256	1.285828765985741	1.2740309037423438	-0.9448095504710581	1.009260263788533	5.066832491373881	8.872970687301878	0.8087388707201538	0.9569120287253147
ID539940	539940	7	0.8680019974708557	25.62637350959912	54.00116402254594	0.0	22.0	22	0.9038817434597772	1		18154.47426470589	17634.0	13969.0	24375.0	4938017.0	2716.177107722554	-0.9795484700674004	-640.2590357922408	0.007369729218285886	0.0016755199045455672	1.0722229966591879	0.7625296500009419	0.6070575481757209	1.4061394159005667	2.5666881288385532	7.096787700314996	0.6404118197716686	0.8985024958402671
ID536485	536485	7	0.8324162364006042	26.302481292229288	52.224798064204236	0.0	1.0	1	0.830610001198259	1		18480.340611353706	18518.0	14361.0	23163.0	4231998.0	2136.9014986784046	-0.979692928464298	-834.445809505972	-0.014218291621051704	0.009380631136181426	0.8673335193505994	0.7541770021220398	1.0421116519385434	1.1500397345850768	2.1674255310192256	6.9684372680406454	0.5608971836148876	0.8888888888888896
ID536632	536632	7	0.8503705263137817	25.983211516276288	51.90049900486882	0.0	2.0	2	1.242266633784035	1		17490.541338582672	17575.0	12150.0	23608.0	8885195.0	2201.974434125918	-0.9809999389193023	-820.2286934797921	0.026304696024837804	-0.01247446289539044	1.3402876755234092	1.1070812285075902	-0.9794750527743512	1.2106498069072988	4.848188687806152	11.680301554238353	0.44656148918711286	0.9197475202885478
ID553658	553658	7	0.8119114637374878	26.21016023349377	52.6794364730121	0.0	104.0	104	1.2367739025291251	1		17237.579051383404	17403.0	12481.0	22029.0	8722215.0	2001.3470361446668	-0.9810959360945182	-894.0054455034528	0.002331078882823631	0.002926641782427399	1.2748525409545386	1.2195106824761426	-1.323479308819006	1.045380380240727	4.805410552325517	8.515131695595096	0.8328324211624356	0.9564806054872278
ID549563	549563	7	0.863894522190094	25.79107458797796	53.05448779169158	0.0	80.0	80	0.9431991435986401	1		18336.841924398617	17470.0	13881.0	27586.0	5336021.0	3265.7502347264085	-0.9795897326645425	-538.9731138506996	8.343174399845159E-4	0.018131587600112988	0.9877914894183184	0.9390609937264031	-0.20864284141172537	1.0518927907957734	2.7948381847353083	6.844309135658088	0.7497341586773952	0.9230769230769227
ID553020	553020	7	0.8949426412582397	26.57254825074734	53.50340975873302	0.0	100.0	100	1.312733586139237	1		17223.556140350865	17322.0	11549.0	23288.0	9817427.0	2195.364011637114	-0.9810603343622137	-812.7737883259498	0.012840852310485412	0.003219854846899888	1.3510976924772047	1.3123216891388518	0.7756162865021216	1.029547635811611	5.413810701383537	8.539483533737416	0.9329314189759219	0.9835924006908467
ID550973	550973	7	0.8672683238983154	25.62243824032941	54.01170526203332	0.0	88.0	88	1.1577948025974176	1		17430.73483146066	17532.0	12041.0	23120.0	7756677.0	2217.721075195237	-0.9808266709105933	-804.1434122473157	0.018897600483040594	0.004916511733232346	1.1110072148237171	1.0622254272959553	-0.5875986971239164	1.0459241383930553	4.211269781761038	15.180001977387283	0.229656780242555	0.8003613369467033
ID538302	538302	7	0.864706814289093	25.941608221922014	51.75807073801416	0.0	12.0	12	1.2428754388359131	1		17296.700587084146	17388.0	11735.0	23274.0	8838614.0	2163.359426044262	-0.9809139722007499	-821.8261417180288	0.01906430084472294	-0.005700842546275654	1.296696874658858	1.171692343992564	-0.6268092423109483	1.1066871617854384	4.852941813970673	10.891385030596629	0.5141013276153986	0.9148745519713258
ID541106	541106	7	0.8124526739120483	26.99125330642673	53.96563874006492	0.0	29.0	29	0.8920878137726515	1		18608.501886792455	17952.0	14300.0	26128.0	4931253.0	2734.549434002611	-0.9791669912997967	-639.6765012457482	-8.868560760426891E-4	0.007614733259924946	0.9376013833448048	0.8668164283965598	-1.4090358539168502	1.0816608368615985	2.500144362535336	7.574321875059081	0.5476302589507458	0.8781302170283815
ID549042	549042	7	0.8368046879768372	25.536365144497815	53.03898052986144	0.0	77.0	77	0.8618972217069262	1		18135.4430894309	18033.0	13470.0	23224.0	4461319.0	2481.820412111331	-0.9800653439260186	-718.5121218219105	-0.014242246093690507	-0.00417565344883499	0.8933442890423919	0.7884620039621593	0.7042981590406288	1.1330213562012892	2.333784946777275	7.393188827813339	0.5365461725303967	0.8830935251798562
ID544692	544692	7	0.8762363791465759	27.187834247254266	52.258927122017774	0.0	51.0	51	1.2717553910980228	1		17466.275142314982	17495.0	12241.0	24055.0	9204727.0	2331.687891668347	-0.9812461551573678	-783.8762834852353	0.030046221673462558	0.023883969754748376	1.288574724195341	1.2177378474790899	-0.9689903132429256	1.0581708754991024	5.081091869867428	10.730082074457377	0.554575684053569	0.9630630630630633
ID545847	545847	7	0.9306386709213257	26.600437846366894	51.550918053338144	0.0	58.0	58	1.2994118769904202	1		17574.504456327984	17629.0	11744.0	23908.0	9859297.0	2338.4847605717973	-0.980963038130676	-774.5216172288634	-0.010064914347512189	0.004488366428321778	1.333797020391955	1.261628031963985	1.892274873344817	1.0572030635017073	5.304488799599681	9.337175619350754	0.7645789657797065	0.957118353344768
ID546359	546359	7	0.880935549736023	26.474734285808662	51.92239143158231	0.0	61.0	61	1.2634002675750335	1		17492.893939393936	17552.0	11979.0	23984.0	9236248.0	2253.2141639059073	-0.9809512462666047	-799.5949492354335	0.0029717514991618173	-0.033940254177387	1.3078818164905437	1.1655667380574897	-0.15958941860701953	1.12209946782647	5.014548103564207	11.158266360055837	0.5061138443093676	0.9369449378330373
ID537800	537800	7	0.8584704995155334	25.400944122851378	52.15209908526094	0.0	9.0	9	1.1604053917124681	1		17485.240449438217	17565.0	11841.0	23328.0	7780932.0	2238.558990559778	-0.9806057176035732	-789.8666318679777	-0.012861862511675511	0.0176288475043772	1.101770086658027	1.0238912303557264	-0.8695912437029419	1.0760616499032258	4.230282286419091	14.310482378524435	0.259579664238365	0.8090909090909089
ID551496	551496	7	0.9267467856407166	25.846995740514288	53.28738389044056	0.0	91.0	91	1.2964977403842808	1		17422.117117117104	17410.0	11095.0	24313.0	9669275.0	2360.6477937452705	-0.9810345041267516	-763.5189298354225	0.0015418207855307626	0.004821810252759507	1.3514366314399173	1.2610053667952281	-0.7987415500478001	1.0717136239273233	5.280723168777102	8.710249661092732	0.8746656243360655	0.9652476107732402
ID544202	544202	7	0.834388256072998	25.98864493618593	53.18190084467927	0.0	48.0	48	0.8566148600715797	1		18275.167364016736	18242.0	13246.0	22570.0	4367765.0	2305.117430160463	-0.9797701177980632	-767.9432717403479	-0.024407887491072908	0.007780505467272747	0.8927918262330127	0.8067164482285816	0.6804836601429795	1.106698429409043	2.305266189790177	7.634071701380282	0.4970710561843429	0.8464223385689349
ID552524	552524	7	0.8789373636245728	26.495342702549088	52.10171165402633	0.0	97.0	97	0.9731995542159327	1		17487.095846645367	17386.0	12622.0	23648.0	5473461.0	2766.459759287731	-0.9808673062651977	-648.1230516378171	0.0026251602747264183	-0.002305523847612644	0.9904194951955609	0.9725494326124933	1.4544467066075393	1.0183744517078834	2.975456978986914	6.407488989893239	0.9107261402728274	0.9705426356589146
ID548046	548046	7	0.8238002061843872	26.334127946287882	51.575652291170314	0.0	71.0	71	0.8223723430749437	1		18442.377777777772	18399.0	13909.0	23245.0	4149535.0	2464.398654272993	-0.9796204742606796	-719.4485256077252	-0.015114340082937891	0.0022394051467796864	0.9338749291302074	0.7052891777854343	0.9874034909524211	1.3241021676562776	2.12464739553858	7.236220664545105	0.5098860442779185	0.8386491557223263
ID553166	553166	7	0.8398460149765015	27.02372172634369	53.36123224131848	0.0	101.0	101	1.247735185385551	1		17228.873786407763	17400.0	12424.0	22381.0	8872870.0	1954.9562599205549	-0.9810822526967306	-914.0834372262411	-0.0045462268097304645	0.00313021052925268	1.3057435545071174	1.2108246028978986	-0.399904559186209	1.07839199119513	4.890966823286792	8.325070069974423	0.8868063328716341	0.9707547169811319
ID539459	539459	7	0.8783042430877686	27.036622837533315	54.65083242465312	0.0	19.0	19	0.9105525479330899	1		18693.295620437962	17750.0	14569.0	26325.0	5121963.0	2767.2637687376846	-0.9789414945214868	-628.0504108698208	0.017874050107268533	-0.004092874539112414	1.0491682925298431	0.8410384003893415	1.2005345613059843	1.2474677637122777	2.604713138154685	6.814144340291789	0.7049318077588215	0.9351535836177488
ID540613	540613	7	0.8420155048370361	24.754368841233738	54.89286518025823	0.0	26.0	26	1.2830074624519243	1		17181.044198895026	17301.0	12787.0	22365.0	9329307.0	1928.9149173020712	-0.9810769167772102	-923.5866296135465	-0.0031405644577638253	0.005477877158678306	1.3474061715317245	1.2401973196520202	-0.5583704330140732	1.086444995631651	5.1714012669932305	8.936050461289648	0.8138172225086596	0.9569041336851363
ID546009	546009	7	0.848919689655304	26.03256793002628	51.486091964418414	0.0	59.0	59	0.8714983983456355	1		17845.61752988049	18141.0	12532.0	22774.0	4479250.0	2832.8619036464647	-0.9805776020466261	-636.085203523461	-0.038139822284779835	-0.03149182990335854	0.9239667156537799	0.7986398626226411	0.312584486891525	1.1569253663592247	2.3860693345869586	10.07322258873716	0.2954990315667	0.7868338557993735
ID547034	547034	7	0.8687359094619751	25.993655527972397	52.185326216920345	0.0	65.0	65	1.2447000673282278	1		17390.740234375	17496.0	12081.0	23945.0	8904059.0	2230.9570833461216	-0.9808771917854123	-799.6865920027292	-0.0023105691226257994	-0.046669726041920205	1.2539522500140492	1.1735028802534073	-0.41439092206614175	1.0685548975757686	4.867201192464216	11.08191078984895	0.49803499877405233	0.917562724014337
ID549210	549210	7	0.8684448003768921	25.552841365515707	52.578697617357925	0.0	78.0	78	0.7172229754205026	1		18762.625730994143	18799.0	14536.0	22529.0	3208409.0	1983.6500136732252	-0.9791169827648863	-886.9515523087276	-0.0049508651736028956	8.914384520264699E-5	0.8536340498798581	0.6185001901041015	0.7989726161815718	1.380167805180756	1.6160628959353827	6.664685247426176	0.4572027516563156	0.801886792452829
ID553818	553818	7	0.8215130567550659	26.445931637685444	52.401523409479154	0.0	105.0	105	1.116550423365666	1		17580.171149144247	17539.0	12222.0	22945.0	7190290.0	2135.460246816647	-0.9806411314483309	-834.0493292980385	0.043729237385720085	-0.032222546591246154	1.0429404956998967	0.9906152924665985	0.7311937332999502	1.0528209120444831	3.9165759595610474	17.05128576194203	0.16927863652054984	0.7679403541472506
ID550622	550622	7	0.8965746760368347	25.633759701815084	53.57887248642079	0.0	86.0	86	1.3150366292889935	1		17423.18181818183	17465.0	11598.0	23828.0	9966060.0	2311.336605102262	-0.9809912401817369	-778.0466068866281	-0.0042576318989224204	0.010959517037740233	1.3808552634382432	1.2709914145973364	-0.41590830584214744	1.0864394893459708	5.432823206041597	9.177763622589174	0.8105162015225296	0.9621212121212118
ID554832	554832	7	0.8136829733848572	27.386686386087245	52.11755296043165	0.0	111.0	111	1.2257145993685166	1		17499.460764587537	17498.0	12690.0	22863.0	8697232.0	2118.3396217306063	-0.9810177687367152	-853.8639657328761	0.042555200393323146	-0.028407002110356253	1.2196889263702773	1.1309984861887084	-1.246257827697736	1.0784178239534539	4.719854281364223	12.641376139312804	0.3711502411618691	0.8897849462365588
ID538961	538961	7	0.8918593525886536	25.874708768106515	52.308819149141264	0.0	16.0	16	0.8852778835451123	1		18202.251937984496	17816.0	13831.0	23531.0	4696181.0	2592.8573684580942	-0.9799596987797727	-686.5631032644338	0.0016329020261601102	0.018613499543791618	1.00434505306237	0.7307312138824889	0.8476257217704029	1.3744384172753867	2.4621193532192045	8.363677334364661	0.442307625315348	0.8464052287581703
ID537298	537298	7	0.8379886150360107	26.562922469044562	51.69102442593225	0.0	6.0	6	1.218285957615778	1		17459.755600814646	17539.0	11983.0	23029.0	8572740.0	2171.8759749007813	-0.9809248199196097	-826.7995117275353	0.04283464559306032	0.01995369182646315	1.3319485895051697	1.062328294492559	-1.0725592806250348	1.2538012932634914	4.662816767390037	10.231251021068251	0.5597585466913978	0.9387559808612433
ID552019	552019	7	0.8856452703475952	25.678475367835446	52.70329349319033	0.0	94.0	94	1.2622021636852712	1		17361.026717557244	17478.0	11750.0	22983.0	9097178.0	2232.5497447030216	-0.9811032497401806	-807.4801359312601	-0.00630323397627105	-0.005114356222205933	1.3335589994570443	1.1963782038418735	-0.46176256041246105	1.1146634025717357	5.005041851235183	9.230527561965172	0.7381838347718752	0.9418604651162787
ID546517	546517	7	0.8767180442810059	26.11928250017993	52.14745440318744	0.0	62.0	62	1.265195296092267	1		17356.101886792465	17422.0	12095.0	22943.0	9198734.0	2029.8588106348045	-0.9810052306429978	-883.1890054435817	-0.005959084597627523	8.414001764100932E-4	1.2951772162245183	1.2491427357346814	-0.5559566648950768	1.036852858502805	5.028807482057755	8.414717190322676	0.8924745182864223	0.9724264705882354
ID539625	539625	7	0.844694197177887	26.81155973602907	55.237321282701025	0.0	20.0	20	0.8387667599080033	1		18484.788793103446	18203.0	14377.0	23225.0	4288471.0	2288.7029112151276	-0.9794969379185303	-771.6838694657043	0.005917154016620805	0.032099561571419404	0.9726792781236676	0.6624834090621083	0.9668014472481374	1.468231905612112	2.210203666499869	8.24151465715803	0.40891033604357563	0.8532110091743127
ID545513	545513	7	0.8994213342666626	26.48326296867179	52.51834719524565	0.0	56.0	56	0.9661783835762897	1		18389.177993527508	17390.0	13810.0	27849.0	5682256.0	3146.828240936531	-0.9797101555398235	-564.3365322785461	-0.003333839034451327	-0.007029496860287663	1.0037113697738287	0.9682302211067142	-0.5685211910471191	1.0366453637716024	2.9326788435062707	7.031672115017606	0.7453446649131112	0.930618401206637
ID551145	551145	7	0.8891665935516357	25.603315577276067	53.83733275401237	0.0	89.0	89	1.2645972363584994	1		17394.91871455576	17437.0	12073.0	24066.0	9201912.0	2253.3032576712085	-0.980942528961664	-794.7143410540039	0.0022743539166423126	-0.03710667060459077	1.3032523888407677	1.157542018871892	-0.2602235985010155	1.1258791193695767	5.024054355893239	12.032960769243608	0.4360328322901234	0.9191304347826089
ID549740	549740	7	0.8418702483177185	25.753985713001732	52.67474482474703	0.0	81.0	81	0.9196458992896813	1		18297.046428571426	17724.0	14207.0	25014.0	5123173.0	2672.768869158759	-0.9795400482911697	-655.4916652917709	-7.556900799127321E-4	-0.009371560345487515	0.9844467110751908	0.8836339987389995	1.0803232893222747	1.1140887658012901	2.656997525964353	6.1783234649060885	0.8747012156805917	0.9637931034482763
ID536805	536805	7	0.8786057233810425	26.345283227296388	51.72960633687508	0.0	3.0	3	0.8697606131701509	1		17924.318725099616	17989.0	13406.0	22175.0	4499004.0	2425.477972278446	-0.9803569139256437	-737.6490968366468	0.015209622589783226	-0.005385536524467644	0.9666647504725221	0.8105021154368542	0.8923347077169097	1.192673938860107	2.3765630822579187	6.887892676707507	0.6294865677216889	0.8865248226950356
ID543205	543205	7	0.9208298325538635	26.61916033321606	52.13871938041507	0.0	42.0	42	0.9591058155668197	1		18442.337704918038	17462.0	13707.0	28307.0	5624913.0	3340.3984064583847	-0.9796103943124146	-530.508388784983	-4.346728180538509E-4	0.0021866789553139625	0.9816494774956575	0.9660371214567259	2.4544883705943086	1.0161612382093443	2.88990070802563	6.785633338855859	0.7887003030108827	0.9296636085626918
ID537976	537976	7	0.831516444683075	25.484277410923895	52.404908670787094	0.0	10.0	10	1.130019552435678	1		17603.247641509435	17605.0	12706.0	22647.0	7463777.0	2002.8894311170739	-0.9802676952536602	-873.2381402299687	0.007705589624427968	-0.06910187536830954	1.0301780204824782	0.9950108869938484	-0.8987678938239569	1.035343466034706	4.011638482851357	16.02277167638718	0.19636151069677724	0.7785977859778583
ID542714	542714	7	0.8873998522758484	25.49275665020014	53.682813013535856	0.0	39.0	39	0.9262031723482065	1		17783.197183098575	17492.0	13126.0	23175.0	5050428.0	2679.712314445324	-0.9802874100653635	-660.026548887309	-0.0130588248167201	0.015716885293654198	1.0631117431519588	0.790582196980663	0.756526339864586	1.3447200647979702	2.6950225352804824	7.22938832190543	0.6479912755070376	0.929508196721312
ID551674	551674	7	0.8928220272064209	25.41832332076574	53.60732317355865	0.0	92.0	92	1.2964977403842792	1		17376.654676258986	17425.0	11747.0	23770.0	9661420.0	2254.5652902730976	-0.9809308961434723	-792.942104550383	-0.012432388621029054	-0.00508097287992157	1.3686015491080459	1.2165712066833108	-0.44071235033382705	1.1249662507131082	5.28072316877709	10.457460451687513	0.6068073092974324	0.9399323181049073
ID546172	546172	7	0.873266875743866	26.85744421631328	51.078978374377755	0.0	60.0	60	1.2651952960922677	1		17481.686792452838	17539.0	12206.0	22823.0	9265294.0	2190.8454850862427	-0.9810102898717525	-824.4357371761621	-0.007234624378606477	-0.006628696010303851	1.309325171895364	1.2135668757573654	-1.5237136992004952	1.078906484719466	5.02880748205776	9.91186939298766	0.6432262095317264	0.9463327370304111
ID552191	552191	7	0.8584705591201782	25.21832819889344	53.37484206473218	0.0	95.0	95	1.174659928737309	1		17450.44736842105	17552.0	12098.0	23604.0	7957404.0	2217.748523054302	-0.9806249180497327	-796.496072653074	0.0531636815225025	-0.04696968186634433	1.118482470423734	1.0138743141789313	-0.6170005354484746	1.1031766509732697	4.33485106203844	15.612893337476162	0.2234689863149437	0.8070796460176982
ID548210	548210	7	0.8342936038970947	27.341195209761185	51.40701211131176	0.0	72.0	72	0.9196458992896821	1		18666.305755395704	17855.0	14482.0	25650.0	5189233.0	2633.4591827455715	-0.9790488037369787	-662.4563928747494	-0.005920987045156463	2.561155073073264E-4	0.9803203302206921	0.8761064086912267	-1.2275079140413883	1.1189512147104888	2.656997525964358	6.604890068282641	0.7653671653126852	0.9426644182124791
ID555506	555506	7	0.8245307803153992	27.887036766730404	52.13617365658769	0.0	115.0	115	1.2095615469440044	1		17532.180873180878	17615.0	12389.0	23633.0	8432979.0	2276.7420030532094	-0.9809714180040867	-793.9662578759154	0.03236678619458803	-0.006336443282236452	1.268040267273668	1.1052934010382225	-0.9983953719844398	1.1472431356982447	4.596273001086812	10.916625142191556	0.48466190493134803	0.9131255901794146
ID545012	545012	7	0.8991796970367432	25.099381477577797	53.116331370634164	0.0	53.0	53	1.291235721077119	1		17308.65641952982	17514.0	12147.0	22441.0	9571687.0	2107.38495083693	-0.98108677750676	-852.1015778306471	-0.007809902912267744	0.006450981422780452	1.336922604521387	1.2667677511516124	0.9041544340160322	1.0553809909559166	5.237945033296459	8.802525823381384	0.8494859202205374	0.9524632670700083
ID547188	547188	7	0.875460147857666	26.287541388162722	52.16694102785485	0.0	66.0	66	1.2592019166001758	1		17315.667938931307	17318.0	12058.0	23971.0	9073410.0	2241.7591640412347	-0.9810275451272805	-798.7998300091906	-0.009918940259529243	-0.036642574064444905	1.3032835059512138	1.1637642956211023	-0.3658596063129413	1.1198861409093583	4.981276220412594	11.19811292954172	0.4991841680819169	0.9307282415630556
ID553332	553332	7	0.8283576965332031	26.53711662840581	53.39004449094422	0.0	102.0	102	1.2628013577202954	1		17193.899239543734	17371.0	12389.0	22593.0	9043991.0	1949.1120272036442	-0.981150268348231	-918.3282124770965	-0.002185665795498583	-0.020300940435742217	1.3367445489157077	1.2253688933413973	-0.5823145120573877	1.090891531668154	5.00979497739969	8.310247808577083	0.9115948606558874	0.9777365491651205
ID544373	544373	7	0.8676572442054749	26.016253186991978	52.730399316618865	0.0	49.0	49	0.8296987447514473	1		18663.98253275109	18507.0	14383.0	23352.0	4274052.0	2236.745536753071	-0.9793133227183702	-790.0392334726085	-0.011350132426103443	0.004343590383229301	0.9643637307613117	0.7021047369555353	0.6586545902740819	1.373532579972303	2.162672404854709	6.845168333556883	0.5800058015280148	0.8633776091081594
ID552693	552693	7	0.876370906829834	25.682703705833795	52.658768111149136	0.0	98.0	98	1.2735386432818683	1		17353.56261682241	17391.0	11871.0	23839.0	9284156.0	2244.5037044965557	-0.9808781386521002	-793.2009155380179	-5.80236109318439E-4	-0.011710690464184463	1.3270946159776815	1.1820888291751457	-0.43576687822451454	1.1226691118498429	5.095351248360988	11.324631504430712	0.49927041603322275	0.9209621993127152
ID539017	539017	8	0.8616937398910522	9.917878053175446	69.10556299974559	0.0	16.0	16	1.1111170557283765	1		17323.44226044226	17294.0	12572.0	23222.0	7050641.0	2206.6005318979282	-0.9805150700066714	-790.1251634696395	0.016636237709527695	-0.048990799096168734	1.086672404428703	1.0242363963977243	0.01287756141324948	1.0609585914448738	3.8785509502449282	13.960585216759315	0.250076059238409	0.8292682926829259
ID552073	552073	8	0.8531812429428101	9.188436723960978	69.58959523872326	0.0	94.0	94	0.8636508292608841	1		17899.724	17485.0	13367.0	24816.0	4474931.0	2574.4193745948155	-0.9797032790894272	-671.2212800101677	0.009994183438444168	-0.005012368676520958	0.9173588545735473	0.8437573085836151	0.8045405989844051	1.0872307063194326	2.3432911991063254	6.2515835088168	0.7534528009378961	0.9517374517374524
ID546570	546570	8	0.8780336976051331	8.864535399631045	69.86124964534702	0.0	62.0	62	0.9212895930038604	1		17420.465949820806	17118.0	12499.0	24127.0	4860310.0	2883.81661665798	-0.9806194799493829	-611.3039645901015	0.004321559497856971	-0.004646489964321091	0.9561960257078355	0.9315232946546068	-1.0083337125389602	1.0264864348479625	2.666503778293396	6.143335621699079	0.8878581444043909	0.9639175257731962
ID554378	554378	8	0.8898663520812988	8.722586380089474	71.28011135298053	0.0	108.0	108	1.2367739025291218	1		17019.56039603961	17089.0	11551.0	23849.0	8594878.0	2376.9416392425205	-0.9809747583031705	-738.3928202254915	0.0025678986838447854	0.012682543503141155	1.265042951721423	1.2203604363197593	-0.34377473188747865	1.0366141953408559	4.805410552325491	9.398590991858464	0.6836201590451926	0.9387186629526459
ID555403	555403	8	0.8521723747253418	8.8279306081704	71.09158535480904	0.0	114.0	114	1.2126846131982498	1		17009.066528066523	17124.0	12030.0	23508.0	8181361.0	2372.553454732852	-0.9809596999551673	-738.7063758382027	-0.0035016298408800514	0.003949779832495369	1.2507564387941177	1.1764683715608653	0.5145742003498941	1.0631449761243403	4.620038631909374	9.049185293870359	0.7089841218374713	0.9310344827586207
ID537357	537357	8	0.8163237571716309	8.299160209472252	69.28621924989359	0.0	6.0	6	0.8214519484462447	1		18069.99551569508	17687.0	14267.0	24263.0	4029609.0	2368.543343925096	-0.9796644160300164	-735.0677836392451	0.0025209337920908655	0.013407287792442654	0.9059297422690438	0.7393572201015602	0.419557561520008	1.2252936978753013	2.1198942693740745	6.371582554918224	0.6561897403577724	0.8937875751502997
ID546061	546061	8	0.8739252090454102	9.077396363377767	70.74455010009962	0.0	59.0	59	0.9013674639205423	1		17304.28571428572	17057.0	12373.0	23554.0	4602940.0	2891.929820050451	-0.9809072081636726	-614.829095976616	0.005045132953081437	0.004688314161775918	0.9586219139983956	0.8712517006934253	0.30273100116632906	1.100281254240804	2.552428750344994	6.199166858491846	0.8346354746493295	0.9504424778761059
ID553870	553870	8	0.8670676946640015	8.83937474449357	70.9810177958168	0.0	105.0	105	1.188743548141023	1		16965.708154506432	17009.0	12447.0	22705.0	7906020.0	2278.9526335667633	-0.9810266622595627	-769.8458306371189	-0.01610174820978918	0.007748210001161542	1.2088546382787118	1.1762365174055263	0.2823043867350675	1.0277309200917624	4.439419837657773	9.809510037503905	0.5797509254471016	0.9293532338308454
ID538511	538511	8	0.859287679195404	9.580005508810887	68.92069196879737	0.0	13.0	13	1.143991475887939	1		17136.353348729794	17226.0	12445.0	23568.0	7420041.0	2219.740082662356	-0.9807190055865963	-785.3467356097159	0.02691954505260851	0.004228681859714012	1.1132076230824028	1.0758733402929341	-0.9343888124570346	1.0347013736573336	4.111454132306208	11.85779612386872	0.3674492417222773	0.8880903490759756
ID547586	547586	8	0.8654212951660156	9.16542688695687	69.66021049844083	0.0	68.0	68	0.8324295214535968	1		18102.57826086957	17716.0	14094.0	24352.0	4163593.0	2410.0774110049388	-0.9797188633538748	-725.6857848427939	-0.012545330505892361	0.0075534166907855705	0.8872662148337525	0.7916308281072049	1.0050472802756634	1.1208080627117725	2.1769317833482695	6.736784897614169	0.6027667986199865	0.8690702087286541
ID552578	552578	8	0.8967394828796387	9.153243442091235	70.15098128973966	0.0	97.0	97	0.9415936970840044	1		17342.006872852242	17069.0	12164.0	24836.0	5046524.0	3077.6196477967064	-0.9806478799776307	-571.0826271102109	0.004564635990880674	-0.0063607233310225345	0.9967391921498169	0.9124271676790845	-1.4691995033018064	1.0924041144951815	2.7853319324062897	6.3941588154962465	0.8560911044744713	0.9528455284552844
ID544259	544259	8	0.88786780834198	9.066044607954217	70.58763826034199	0.0	48.0	48	0.9278352496886315	1		17346.780918727916	17033.0	12152.0	24617.0	4909139.0	3029.71391951496	-0.9805247007180052	-576.5296739605619	-5.493745899749336E-5	0.005956804001683394	0.9763900264216668	0.902124606297782	-0.37875190146388676	1.0823227962139972	2.7045287876094997	6.274228540446328	0.8633378961820456	0.9546979865771812
ID548099	548099	8	0.8720783591270447	9.076107708381413	70.2050731316694	0.0	71.0	71	0.8895401993931112	1		17589.367816091948	17146.0	13036.0	24563.0	4590825.0	2923.8567250818505	-0.9800744550410354	-591.7973287245376	-0.013325569089874154	-0.008071655544526619	0.9794476616085225	0.8485260831933574	0.46521327566960324	1.1542929333680028	2.4858849840417885	6.360569177849368	0.7721451257337131	0.9457504520795659
ID551555	551555	8	0.8396549224853516	9.051320553230951	69.40111961274667	0.0	91.0	91	0.8414681091235157	1		18124.255319148942	17608.0	13788.0	24877.0	4259200.0	2464.2359200320666	-0.9797768896611944	-712.6677779647648	-0.003116827709328705	-0.0047851293788521865	0.8674119227096658	0.7948383533832705	0.6348990722113447	1.0913060737664233	2.224463044993423	6.667972419221345	0.6287058040484841	0.9000000000000007
ID542598	542598	8	0.871059238910675	9.055825183412729	70.37592991734843	0.0	38.0	38	0.9038817434597775	1		17548.16666666666	17084.0	12547.0	24934.0	4738005.0	2884.348882153075	-0.9804597468655636	-610.5391796076462	-0.007798461971052545	-0.0025585247895096503	0.9675940854699758	0.873418938318255	0.08297690848604528	1.1078235689886144	2.5666881288385546	5.944001834983403	0.9129039712765806	0.9747292418772551
ID544903	544903	8	0.8763657808303833	8.96177712218094	70.98434562802974	0.0	52.0	52	1.1688495389677567	1		17112.89932885907	17123.0	12175.0	24569.0	7649466.0	2497.164178380907	-0.9810995183821213	-711.4537722128614	0.01382200906058952	-0.010444893459782783	1.2145833235690382	1.1224767524206531	1.139098614267665	1.082056551237925	4.2920729265577835	10.094588630599821	0.529297332732952	0.9102822580645163
ID554887	554887	8	0.8915581703186035	8.866778331387142	71.26639243346254	0.0	111.0	111	1.2244796221286123	1		17039.719191919194	17134.0	11601.0	23909.0	8434661.0	2414.4360864017895	-0.9810234087543988	-729.6891406875808	0.01432610780915201	0.010288227925880694	1.23567356955934	1.2076366649547092	-0.3231577425332484	1.023216340989185	4.710348029035175	9.667021385978549	0.6333991874544669	0.9349056603773583
ID536860	536860	8	0.8465117812156677	8.44168627826801	69.7608790340309	0.0	3.0	3	1.1938236719191297	1		17104.72669491526	17152.0	12513.0	23722.0	8073431.0	2179.523932583473	-0.98095286354572	-808.3565075943349	0.012365247622847962	0.004004883100019596	1.280349694791824	1.11035968849496	-0.33704976531501885	1.1530945404973025	4.477444846973937	9.611783889283686	0.6090207836462944	0.9289940828402372
ID540828	540828	8	0.8273642063140869	9.044281742498233	69.88578263103325	0.0	27.0	27	0.8315202590069705	1		18006.425438596496	17499.0	13602.0	24132.0	4105465.0	2426.967362845902	-0.9796372903245868	-713.8768615682831	-0.0036621507301395463	0.013659088033560609	0.8563339555008107	0.790257535250936	0.26664138011663185	1.0836137807011141	2.1721786571837516	6.605734538947322	0.6255516476528197	0.9013806706114411
ID542110	542110	8	0.8096276521682739	10.47867419112639	69.83241494213516	0.0	35.0	35	0.8287864863725074	1		17793.537444933914	17764.0	12803.0	23476.0	4039133.0	2429.5517471697817	-0.9803014165358498	-728.9383039628464	0.02772092668877324	-0.0020723305278072214	0.8404691014805679	0.7632304054887615	-1.5615212677863899	1.1011997103841058	2.1579192786902035	8.026475560496943	0.4209158537234628	0.8697318007662848
ID551198	551198	8	0.8478538393974304	9.056260743303307	70.32578173629564	0.0	89.0	89	0.8861319868634457	1		17755.251937984478	17377.0	13031.0	24686.0	4580855.0	2687.952690766298	-0.9797902056259987	-640.4812392768881	0.00829937786875365	-0.014785490872614788	0.9632468896150898	0.8456865403606989	0.1711349278037	1.1390117302851355	2.466872479383722	6.499600524350072	0.7338093378391743	0.9334532374100725
ID543263	543263	8	0.9028804898262024	8.912912031121573	70.91569740424089	0.0	42.0	42	1.149269434593912	1		17073.77674418605	17087.0	12018.0	24355.0	7341724.0	2569.0538754262275	-0.9809736355532226	-685.3113210839705	-0.01913199355987608	-0.03793140333782896	1.17105086153569	1.0784866841997367	1.234055655613575	1.0858278351434985	4.149479141622308	12.203053523706085	0.3501599064690108	0.8836032388663962
ID547088	547088	8	0.8177498579025269	9.096325110071444	70.54270155902827	0.0	65.0	65	0.8459511888484581	1		17704.45493562232	17717.0	12503.0	23267.0	4125138.0	2670.366395963896	-0.980155439746092	-654.9304415696769	0.0036869264391961535	-0.007014615563898468	0.9268360118924244	0.7793633565667062	-0.2850014887964565	1.1892219515879894	2.248228675815982	6.031509794370958	0.7766015841456592	0.9594320486815417
ID539665	539665	8	0.8848553895950317	10.505384950275857	69.6986540276332	0.0	20.0	20	1.1727263308358913	1		17162.48678414097	17224.0	12405.0	23495.0	7791769.0	2208.8268956149195	-0.9808978995447682	-797.9785354906647	0.01514687324009178	-0.01743637245927797	1.1874441803652234	1.129844743607239	-0.9045912259911987	1.0509799572763312	4.320591683544909	10.698734775864144	0.4743383587938211	0.9026812313803375
ID550674	550674	8	0.8219398856163025	9.0565104455222	69.66227513113967	0.0	86.0	86	0.8539614261488195	1		18106.601659751035	17592.0	13595.0	24330.0	4363691.0	2515.3451931422655	-0.979729653979988	-695.8480910338037	0.013997552525188778	0.0013062192831542801	0.9019719902826179	0.8005534800847528	0.6539965124243559	1.1266854903773926	2.2910068112966493	6.852746133936664	0.6130656139708729	0.9146110056926002
ID550312	550312	8	0.9079920053482056	9.01539296077807	70.50585583486674	0.0	84.0	84	0.9294644612149816	1		17338.835087719308	16864.0	12441.0	24494.0	4941568.0	3100.9292287737094	-0.9806693030747006	-567.3265735887944	0.004195752104801072	-0.0050862836640681005	0.977345803515308	0.9047349237062696	0.47422985116429767	1.080256523658428	2.7140350399385387	6.3735096268433695	0.83959147874806	0.9532554257095159
ID544426	544426	8	0.8741956353187561	9.09755750542813	70.50521540380545	0.0	49.0	49	0.8971613398783583	1		17445.664150943405	17032.0	12471.0	24351.0	4623101.0	2927.0721856421615	-0.9803504676641335	-594.7209153542077	0.007907433442699516	0.0047944769146067235	0.9421589008381793	0.892503259870971	0.1143700621222512	1.0556363692995216	2.528663119522422	6.547376653072406	0.7412525281002397	0.9316987740805597
ID552746	552746	8	0.8869732618331909	9.169548805978915	70.25061243813975	0.0	98.0	98	0.9212895930038598	1		17507.14946619216	16956.0	12725.0	25206.0	4919509.0	2916.2070398050687	-0.9801940136897506	-594.2136889461514	-0.0011146051532146932	0.006164538600220401	0.9503119527664134	0.9230396713855685	0.14627378107440797	1.0295461638608736	2.6665037782933925	6.4380331680003575	0.8084360060325778	0.9508474576271199
ID555562	555562	8	0.8285055160522461	8.638789284551219	71.03024952689233	0.0	115.0	115	0.7033777255794093	1		17257.490797546005	17345.0	15678.0	17885.0	2812971.0	409.19742839932326	-0.9805596417940562	-4254.46055942169	0.21325377244945956	-0.3243648563697727	1.171529245778996	0.86873147797179	0.618580561331163	1.3485516243916267	1.5542722557966733	8.988203341804565	0.24176374858452918	0.4313984168865418
ID547243	547243	8	0.8327130675315857	9.148751120722183	70.04279627865631	0.0	66.0	66	0.8732327252318807	1		17742.38339920948	17396.0	12951.0	24745.0	4488823.0	2808.853898206411	-0.9796441727848828	-607.9843622076459	-0.011660709395062056	-0.003800898807919531	0.9757072932504822	0.8041715214348698	0.42833110991033574	1.2133074440506721	2.395575586915993	6.185697096245652	0.7867603115741976	0.9455909943714815
ID548268	548268	8	0.8670737147331238	9.036785789087364	70.26616708544861	0.0	72.0	72	0.8861319868634461	1		17427.813953488378	16978.0	12761.0	24571.0	4496376.0	3001.7006535464266	-0.9803314301256183	-578.7695506841814	0.015187606162091843	-0.01736458686575576	0.9645863430374424	0.8618615257085894	0.25233080255924745	1.119189468684539	2.466872479383724	5.850968430285484	0.9055262706694798	0.9774011299435037
ID542765	542765	8	0.8658243417739868	9.0018947594484	70.22462613982951	0.0	39.0	39	0.9005278107677251	1		17504.434944237913	17169.0	12616.0	25271.0	4708693.0	2955.0996271507124	-0.9802887295080029	-589.176418914597	-0.01453388800401661	-0.005177524768469867	0.9698935138561621	0.8659369666419221	3.089658038896691	1.120050940448218	2.5476756241804965	6.089973106946358	0.8632234828214592	0.9469964664310953
ID545568	545568	8	0.8853577375411987	8.890109500741593	71.03351314256632	0.0	56.0	56	1.2032910975159443	1		17154.39915966386	17217.0	11786.0	24192.0	8165494.0	2457.46781535263	-0.9810517005112084	-722.8352490214726	0.011456796211393793	-0.017119255167919595	1.2486745758984354	1.1451748534656907	-1.2844834277913544	1.0903789688705783	4.548741739441638	10.641833322537613	0.5047405991459503	0.9166666666666665
ID540322	540322	8	0.8310752511024475	10.58594928335604	70.22425636533559	0.0	24.0	24	0.8223723430749444	1		17849.915178571428	17768.0	13007.0	23715.0	3998381.0	2439.798859044263	-0.9799566920861402	-715.4011158402686	0.029016194015914622	0.032102537518252074	0.8394612174137134	0.7456945598770334	1.0567383349338781	1.1257440547134236	2.1246473955385845	7.744024602575227	0.4452083296531352	0.8596153846153847
ID545060	545060	8	0.883017361164093	8.863901926579793	71.16592736273277	0.0	53.0	53	1.2367739025291218	1		17130.266932270908	17202.0	11698.0	24162.0	8599394.0	2371.655994479354	-0.9808103150807881	-738.3454642220743	0.010145286643376678	-0.0027468249278982198	1.2349777776358641	1.2195339832644507	1.4328097577104186	1.0126636851316544	4.805410552325491	10.310987616907306	0.5679888772959544	0.9266727772685612
ID553381	553381	8	0.8295364379882812	8.841943390830062	71.18264333525588	0.0	102.0	102	1.1306887971211939	1		17055.00000000001	17075.0	11807.0	23175.0	7214265.0	2247.522299811877	-0.9808219315849354	-776.1810127334592	0.06260161790979273	0.00959097054456664	1.1751867473169408	1.073028192174052	-0.27046602155632965	1.0952058444390975	4.016391609015866	12.45013030822852	0.325610290067803	0.8526740665993946
ID536377	536377	8	0.8543466329574585	8.141697075789132	69.72251344296744	0.0	0.0	0	0.8784151607904792	1		17499.72941176471	17160.0	12555.0	23808.0	4462431.0	2595.327717635447	-0.9805171550716383	-678.6907760921395	-0.002989453664061941	0.004071497570259323	0.9249512418414707	0.8568296357957846	-0.6517753062367643	1.0795042598899112	2.4240943439030906	5.77702965286909	0.9127465262708038	0.9695817490494294
ID537530	537530	8	0.8352004289627075	8.127548665116432	69.29627437862611	0.0	7.0	7	0.845056475548044	1		17941.121848739498	17530.0	13902.0	24410.0	4269987.0	2470.154105671414	-0.9796928415204466	-700.8035926622773	0.01200287908774907	0.010021975202522735	0.8907270028234039	0.7732808172643603	0.6503561125850669	1.151880381534012	2.243475549651486	6.868018107492994	0.5976794748105261	0.8855534709193239
ID546234	546234	8	0.8569936156272888	8.989265214088165	69.6694591393469	0.0	60.0	60	0.8662745846602821	1		17663.919354838712	17717.0	12680.0	23367.0	4380652.0	2539.9287697518903	-0.9802863080059404	-691.640635952093	-8.217719053872691E-4	0.014347824367181189	0.8998779077836511	0.8615111797597913	-1.5643523998783717	1.0445342195496026	2.3575505775998686	6.335058533033208	0.7381924835753123	0.9411764705882358
ID546746	546746	8	0.8720751404762268	8.947928427017125	69.70784446242911	0.0	63.0	63	0.9097213724536762	1		17546.164835164836	17167.0	12773.0	24539.0	4790103.0	2768.0795035855913	-0.9804265909109308	-635.012463816154	0.0028354672022838307	0.006990502837293365	0.9623838898884004	0.884695582741563	1.4763898024927418	1.0878136035291268	2.5999600119901767	6.226074002336738	0.8428455065262609	0.9562937062937067
ID554043	554043	8	0.8705945611000061	8.838054974877336	71.27614146585861	0.0	106.0	106	1.2312566680189454	1		16969.53106212424	17049.0	11732.0	23465.0	8467796.0	2328.975337143174	-0.981021613548079	-753.2761846817924	0.01707194933160518	0.0025723250391310884	1.2659553319969168	1.20215330007872	-0.34626230978253436	1.0530731246289629	4.762632416844848	9.024584950592688	0.7348563525941303	0.9443920829406217
ID542268	542268	8	0.8278045654296875	10.982525583586334	70.53918800393008	0.0	36.0	36	0.7390406649761337	1		18338.460674157315	18342.0	14792.0	21903.0	3264246.0	2048.336757029018	-0.9793664843306749	-849.8915690120176	-0.026094390491239624	0.016714813471470073	0.8327999454390524	0.6745557329780821	0.4161014549386922	1.2345902713810484	1.71587854539021	6.461535867446283	0.5164459657588149	0.8337182448036953
ID538685	538685	8	0.8444842100143433	9.846727396700533	68.61298459556846	0.0	14.0	14	0.9088894368681749	1		17243.28571428571	17194.0	12528.0	23504.0	4707417.0	2727.565664623298	-0.9807485463826184	-644.1232136321933	-0.0017980767011079952	0.006643129087566209	0.9444492448300311	0.901620431906415	0.7716968514235139	1.047502043440894	2.595206885825636	6.02626158867562	0.8980197529310123	0.9663716814159293
ID555056	555056	8	0.8960477113723755	8.737174587473453	71.2906525936666	0.0	112.0	112	1.2058031902242183	1		17037.474120082814	17138.0	11364.0	24027.0	8229100.0	2398.7358688525314	-0.981007726098067	-733.7502096399086	-0.007550953657280314	-0.00729693850667086	1.2571980244435341	1.1946183485231645	-0.8248789294963769	1.0523846599189886	4.567754244099699	9.037574406420646	0.7027628931670437	0.9421568627450977
ID539186	539186	8	0.8408494591712952	10.333968028916791	69.06160046389918	0.0	17.0	17	0.8861319868634463	1		17423.178294573652	17382.0	12550.0	22790.0	4495180.0	2737.6049956223087	-0.9804558131438255	-638.5530909737755	0.0026493563409739694	0.0066980511088634564	0.9304917268079004	0.8728907182069437	0.963953726118034	1.0659887972222666	2.466872479383725	6.446266405454861	0.7460021251446891	0.9284436493738819
ID539826	539826	8	0.8752802610397339	10.897730541021286	69.51250142643549	0.0	21.0	21	0.8946281733921664	1		17294.191729323305	17309.0	12429.0	23598.0	4600255.0	2773.4763685444896	-0.9806594079902698	-632.3452065765563	-0.0032049830451414364	-0.005187097128808975	0.9152363500429054	0.9016400097094147	0.944889523576332	1.0150795663314371	2.514403741028892	5.978715669249824	0.8839528044296405	0.9635701275045537
ID551730	551730	8	0.8062707185745239	9.052065305119987	69.080183305745	0.0	92.0	92	0.8512997217224902	1		17962.70711297072	17608.0	13498.0	23713.0	4293087.0	2319.692148056702	-0.9798269467112247	-752.2274459732217	0.007107023728045993	0.00685373791000053	0.9001758886459043	0.8351548704680365	0.5035522014943243	1.0778550427915587	2.2767474328030906	6.455628644808278	0.68651122017366	0.9300970873786393
ID552243	552243	8	0.8431172370910645	9.189620486630735	69.76755083975773	0.0	95.0	95	0.8971613398783617	1		17790.559701492533	17299.0	13135.0	25213.0	4767870.0	2654.1969309910505	-0.9799125698203253	-653.9573312248029	0.005945945717935948	0.010970861081355253	0.9337760266873177	0.8760391525047241	1.2342261306477202	1.065906728046932	2.5286631195224407	6.611542697626243	0.7269344058118528	0.9236111111111116
ID554547	554547	8	0.8811166882514954	8.839551082844963	71.25569206215536	0.0	109.0	109	1.2145545982923625	1		17051.21881390593	17156.0	11577.0	23870.0	8338046.0	2371.357593282608	-0.980933121389835	-739.8576544611692	0.01714277602883707	-0.014680781449644275	1.2338640081223056	1.1741501860366568	-0.8081020005945468	1.0508570562742172	4.634298010402923	10.36625401888236	0.541938653976193	0.9241706161137445
ID552904	552904	8	0.8780181407928467	9.07448174542687	70.48867500810259	0.0	99.0	99	0.9270195701905782	1		17387.48056537103	16832.0	12430.0	24845.0	4920657.0	2864.952812753084	-0.9805251047701213	-611.1288236534931	0.012670411915614592	-0.004060298767478308	0.9590226305111149	0.9226973967236952	-0.5536733449572905	1.039368523111047	2.699775661444994	6.201656803041061	0.8821086566123743	0.962711864406779
ID553545	553545	8	0.8782464265823364	8.836844129548108	71.29297908103781	0.0	103.0	103	1.2164217086925302	1		16966.93032786886	17033.0	11531.0	24420.0	8279862.0	2386.781845130521	-0.9810368226049092	-735.5204418122592	0.014303096183100885	0.0069555809775858875	1.2399413190510638	1.1814805737713183	-0.2149856774638117	1.0494809196000041	4.64855738889647	9.546099853641705	0.6410266943412551	0.9513618677042803
ID545228	545228	8	0.9012278318405151	8.879180535552392	71.18723775929148	0.0	54.0	54	1.21642170869253	1		17115.897540983617	17210.0	11689.0	24159.0	8352558.0	2414.600762794967	-0.980987540019038	-731.4918951219696	2.79975682000635E-5	-0.004916654501833417	1.2373804088069635	1.173111598855029	1.6137471033505248	1.0547849070920974	4.648557388896469	10.446376088136182	0.5352993877164266	0.9200376293508936
ID545741	545741	8	0.8796398639678955	8.888224061780495	70.95349923234474	0.0	57.0	57	1.183002332969344	1		17168.686147186134	17202.0	11988.0	24211.0	7931933.0	2454.041760447499	-0.9809792229250978	-721.6334599209353	-0.002757736636705522	-0.009188220150688445	1.2217955487866847	1.1486570312955255	1.4325963564071496	1.0636730681991902	4.396641702177132	10.163475257527148	0.5348678209937339	0.899805447470817
ID550848	550848	8	0.851066529750824	8.901598312668112	70.36948778692974	0.0	87.0	87	1.1900156122269172	1		17194.621276595735	17205.0	11801.0	24051.0	8081472.0	2209.82353229755	-0.9809069269973003	-799.4972690632139	5.133215562012943E-4	-0.036416298721993215	1.2884435529987668	1.10971390302868	-1.3191170882142782	1.1610592148861882	4.44892608998683	10.9044005161184	0.4701770920048438	0.883018867924528
ID543425	543425	8	0.866144597530365	9.014125636065602	70.37668933275502	0.0	43.0	43	0.8988461513903374	1		17483.88059701493	17099.0	12705.0	24324.0	4685680.0	2875.606515525287	-0.9803335905348682	-606.1598617108865	0.0011793173197722825	0.009309807044918466	0.9750090678152687	0.8642947238187577	0.5124841573581799	1.1280979056627074	2.538169371851459	6.067666948586822	0.8663372617350246	0.9569892473118271
ID537026	537026	8	0.8108643889427185	8.495067707312652	69.43900295072365	0.0	4.0	4	0.8251273670166984	1		17781.37053571428	17783.0	12773.0	23344.0	3983027.0	2592.519394001894	-0.9804225201990681	-686.9572441425712	0.021773772602393708	0.016949059168492903	0.8904702070315847	0.7410798222329142	0.19541989101630297	1.2015847420437775	2.1389067740321397	7.322953010946001	0.501220961294118	0.8538899430740035
ID540998	540998	8	0.821721076965332	9.086925920346285	69.45046159251345	0.0	28.0	28	0.767166332580367	1		18295.76530612244	17948.0	13731.0	23802.0	3585970.0	2278.8149092873177	-0.9796371556699408	-772.4997215971185	-0.04190236487046789	0.03186988905525498	0.7651370220581726	0.7498882343128804	0.7864972016794549	1.0203347472963948	1.8489660779966717	8.06742903280108	0.3570002334134065	0.805383022774327
ID544582	544582	8	0.86552494764328	9.088983671539877	70.64352609569144	0.0	50.0	50	0.9196458992896793	1		17361.902527075807	17026.0	12348.0	24362.0	4809247.0	2917.209470630635	-0.9806775809009194	-604.1217113418447	0.00243103357476533	-5.446847334980503E-4	0.9831408513093107	0.8807546564416464	0.01614175307595502	1.1162482583757396	2.656997525964342	6.027496723100805	0.9190244130118552	0.9755671902268761
ID551367	551367	8	0.8345226645469666	9.079910849707012	69.79510975340224	0.0	90.0	90	0.8315202590069706	1		18170.56768558951	17663.0	13838.0	24702.0	4161060.0	2495.8915787371147	-0.9793758693482418	-691.4273012295778	-7.088454418370939E-4	0.01827967808290635	0.8886525224889781	0.7893159350077508	0.6286067793374058	1.1258514912412758	2.172178657183752	6.1948387320647935	0.7112878596399226	0.9067460317460323
ID539992	539992	8	0.8425387740135193	10.935470378411893	69.74491843284507	0.0	22.0	22	0.9047182838919164	1		17449.829629629636	17329.0	12485.0	23155.0	4711454.0	2671.823319740084	-0.9806061618696069	-660.4566268628291	0.00814767571121414	-0.0030143492140647502	0.9624946737797889	0.8961149329419498	0.8444366667468302	1.074075030331114	2.57144125500308	5.9076331331994005	0.9258900906776414	0.9890310786106036
ID543576	543576	8	0.8797305226325989	8.792301582107406	71.13909457312431	0.0	44.0	44	1.2238616661860868	1		16977.882591093112	17046.0	11612.0	23530.0	8387074.0	2341.5031393753084	-0.9810278417559266	-749.8654979277143	0.009350052653597176	0.016553190848004315	1.2480020741320488	1.2046232259271814	1.9778483052772573	1.0360103036959787	4.705594902870659	9.964951211428946	0.5954894165397603	0.9339622641509432
ID548440	548440	8	0.8609112501144409	9.077175967445372	69.6724627737974	0.0	73.0	73	0.8861319868634482	1		17868.569767441848	17314.0	13244.0	24947.0	4610091.0	2777.692202839038	-0.9797058799759086	-621.099469286907	-0.007115635819592756	0.008668503172888285	0.9505134098382838	0.8682872271078288	0.6585850300621867	1.0946992886263474	2.4668724793837353	6.063700421424301	0.8431038850403193	0.9470802919708029
ID551896	551896	8	0.8415535092353821	9.149838986964456	69.2726026281561	0.0	93.0	93	0.8504106356086732	1		17946.43881856539	17521.0	13270.0	24388.0	4253306.0	2460.6547395561806	-0.9799043647229946	-711.2782840146317	0.004445996569894448	0.013003304987376781	0.8547878041422201	0.8162495699421966	1.2977333016537862	1.0472137880608656	2.2719943066385824	7.260862549621688	0.5415526330819628	0.898496240601506
ID536537	536537	8	0.825954258441925	8.547226656791407	69.45949021610521	0.0	1.0	1	0.8980041407592627	1		17286.79104477613	16989.0	12518.0	23806.0	4632860.0	2735.9682770644517	-0.9807909845390225	-645.2153332381613	-0.010877562102762382	0.004675107813090367	0.9678207122906541	0.8510408975415347	0.07376102293243639	1.1372199797759075	2.5334162456869573	6.388456909776575	0.7800536539881756	0.9517857142857148
ID554713	554713	8	0.8658586144447327	8.932106491331812	71.02078263080017	0.0	110.0	110	1.2189067403096232	1		17077.432653061227	17163.0	11730.0	24477.0	8367942.0	2428.4573845264913	-0.9809286164452783	-723.3979838271649	0.010077717454259047	-0.0063547412382191385	1.2470500825448911	1.171597192560184	-1.4830054178429417	1.0644017333464473	4.667569893554532	11.200938493645173	0.46751103795891524	0.9067405355493997
ID547930	547930	8	0.8767220377922058	9.032179250154504	69.98532044944928	0.0	70.0	70	0.870629939337354	1		17843.111553784864	17554.0	13674.0	24059.0	4478621.0	2523.443907739179	-0.9799269770696611	-690.3794633031921	-0.002870849847242917	0.005598511347941942	0.9465116278557901	0.8193206629807716	1.1787183951013862	1.1552395424915625	2.381316208422446	6.4363668589983165	0.7223461328072635	0.9125683060109302
ID542429	542429	8	0.8189102411270142	9.137485363039326	69.77778165702095	0.0	37.0	37	0.8486296689719612	1		18048.020661157025	17556.0	13498.0	24320.0	4367621.0	2467.567040458355	-0.9796401652114224	-703.8545910817513	0.0011306107722926944	0.007975442598795107	0.8749752201561882	0.8215761259757544	0.6833414040197782	1.0649959175931674	2.262488054309555	6.799822999414284	0.6148949732229178	0.8880597014925382
ID539358	539358	8	0.8323796391487122	10.584586238696975	69.31290906998336	0.0	18.0	18	0.8852778835451143	1		17329.972972972977	17391.0	12738.0	22908.0	4488463.0	2742.090914710529	-0.9805921478219859	-638.6412507743129	0.005302274533661647	0.006046042162656874	0.907752228203673	0.8841225180688361	0.4274797868846607	1.026726737134182	2.462119353219216	5.918107904674095	0.8833914816858217	0.9610389610389617
ID552414	552414	8	0.8398406505584717	9.178542791038264	69.97321789711685	0.0	96.0	96	0.8732327252318812	1		17978.604838709674	17523.0	13145.0	25333.0	4458694.0	2703.9074838596157	-0.9799233997862493	-649.076838598269	0.025034892219780773	0.00256851710890017	0.9219221158177948	0.8510240505030708	0.7025840050088573	1.0833091206679923	2.395575586915996	7.0749506574115735	0.6014131391558749	0.9213893967093241
ID546399	546399	8	0.8411750793457031	9.24325372297227	70.2336368419634	0.0	61.0	61	1.2083100602695853	1		17112.98144329896	17170.0	12707.0	23439.0	8299796.0	2057.785976647716	-0.9809956906529133	-858.5596625027373	-0.002525236854489088	0.01416384513138503	1.3138128097669586	1.1327525220470438	-0.8920394612165475	1.1598409927993039	4.5867667487577926	8.988763594656941	0.7133728921470616	0.9323671497584545
ID542928	542928	8	0.8283823132514954	9.09127978340652	69.53323672883076	0.0	40.0	40	0.8121906384105216	1		18141.02293577981	17842.0	13727.0	23611.0	3954743.0	2377.2985664669686	-0.9795121840977955	-729.6628229727852	0.00682064917375286	0.0023399015947773868	0.8751107290034499	0.7303885114549798	0.741785288718652	1.1981441592778812	2.07236300772892	7.069884705256283	0.5210159666453884	0.8667992047713727
ID547410	547410	8	0.850578784942627	9.159784609371393	69.29830236894861	0.0	67.0	67	0.809391581359947	1		18202.106976744184	17893.0	13844.0	23765.0	3913453.0	2244.712341893343	-0.9796291440023002	-779.9080120259922	9.684095479031508E-5	0.01857485575170084	0.8620992274048197	0.7652305352625886	1.1368037026131053	1.1265875937752414	2.0581036292353656	6.9191996233927355	0.5402134359767019	0.8625498007968108
ID540499	540499	8	0.8391954898834229	10.306251262515772	70.12169976637875	0.0	25.0	25	0.8177600108909424	1		18211.10714285715	17681.0	14746.0	24487.0	4079288.0	2353.904381236112	-0.9793417423412478	-733.5303774785549	0.009403942630270619	0.004412301256908648	0.892719662972071	0.7790858710443762	0.6884264454619098	1.1458552852144102	2.1008817647160094	6.1010260072817095	0.7092604167761609	0.9305263157894735
ID537684	537684	8	0.8072142004966736	8.343817540964734	69.27635272138754	0.0	8.0	8	0.8260436664295373	1		18063.969026548675	17702.0	14276.0	24031.0	4082457.0	2376.911490693741	-0.9794530656020598	-724.5473309846883	8.304733951897051E-5	-0.003768885676632851	0.9081910238725652	0.739433758019594	0.15719612200682986	1.2282249951705606	2.1436599001966528	7.194817426226553	0.5203867047016355	0.8639846743295023
ID555222	555222	8	0.8678757548332214	8.751053703582805	71.25849557126934	0.0	113.0	113	1.2226248172938812	1		17026.10344827587	17112.0	11549.0	23804.0	8393869.0	2376.419441350352	-0.9810433083030649	-741.562567810944	0.0055428763091498875	0.001117726687689438	1.2383417586707306	1.2054709240472263	-0.3154883804166986	1.027268044353276	4.696088650541626	9.36775564388909	0.6724732962628066	0.9463601532567049
ID553065	553065	8	0.8684912919998169	9.096344864302132	70.60184793443982	0.0	100.0	100	0.9204681130429057	1		17292.0	16805.0	12371.0	24681.0	4841760.0	2932.1522830086246	-0.9804299960547678	-590.9005270717082	-0.001716882058611093	-0.0015458635529367712	0.9614581499914643	0.8948801192563853	-0.06184554546151505	1.07439882650472	2.661750652128858	6.0508454892482515	0.9135768936371766	0.9671848013816925
ID537194	537194	8	0.8422074317932129	8.462712147793424	69.40390294642351	0.0	5.0	5	0.8251273670166986	1		18071.866666666665	17731.0	14390.0	24008.0	4066170.0	2366.1738705586035	-0.9799143147127828	-745.2256654115773	-0.01048024644097421	0.0060153001614486725	0.8919914646481227	0.768802396099698	0.3413101679736803	1.1602350216042376	2.138906774032141	6.729230536655259	0.5935685826376256	0.8789062500000006
ID545898	545898	8	0.8972427845001221	8.852444778117894	70.86261968453012	0.0	58.0	58	1.0842395476282742	1		17348.303571428572	17311.0	11987.0	23792.0	6800535.0	2444.460521278575	-0.9806998109714391	-721.2378500408072	0.045462834374914406	-0.016161525658406294	1.156146434263711	1.0262379789251306	0.7501999687877795	1.1265870665541389	3.6931790298287903	14.26139478063952	0.2281845421552582	0.8110647181628393
ID553708	553708	8	0.893430233001709	9.022330712651025	71.00402042100264	0.0	104.0	104	1.177875538171736	1		17003.471491228072	17072.0	11722.0	23634.0	7753583.0	2431.3685096987438	-0.9810416467977785	-723.7751030871807	0.00708817143814918	0.0013420390572077756	1.1946725061796764	1.1495036457233185	0.34711478787192535	1.0392942298394674	4.3586166928610055	9.928617027415271	0.5556240343438852	0.9170000000000001
ID538848	538848	8	0.8447976112365723	9.83805494347942	68.65018364329185	0.0	15.0	15	0.8996873739903554	1		17215.26792452831	17112.0	12425.0	23264.0	4562046.0	2804.5179324168294	-0.9809401338777631	-631.8416029368958	-0.013555544194845616	0.007864320945674845	0.9249046386334309	0.9115358283103905	0.715614001008815	1.014666247785148	2.542922498015962	6.169963204783807	0.8394171539596398	0.9570661896243291
ID554208	554208	8	0.8783206939697266	8.774952079956732	71.29695722633934	0.0	107.0	107	1.2269483335503604	1		17006.794768611657	17111.0	11538.0	23742.0	8452377.0	2370.466346466584	-0.9810375885508692	-742.3534898226003	0.030399005917716295	0.005742279078378909	1.263034558355189	1.178540587614651	-0.6345000215006142	1.0716937300492573	4.729360533693239	10.431786499325549	0.546128582728202	0.9458174904942964
ID546914	546914	8	0.8911807537078857	8.757467721669054	70.97083446767185	0.0	64.0	64	1.1906511346285447	1		17046.865671641797	17023.0	11392.0	24480.0	7994980.0	2408.0267565212926	-0.9810160521282844	-731.6490405247002	-0.01016099323408988	-0.009797602781757998	1.2055252788728732	1.1626249924362184	-1.0582244976506163	1.0368995047549765	4.453679216151321	11.046751191770507	0.4586270354363977	0.9044401544401546
ID550501	550501	8	0.872384786605835	9.037714761343885	70.85987361157129	0.0	85.0	85	1.2410481277195593	1		17105.492156862747	17179.0	11468.0	23065.0	8723801.0	2257.093325909167	-0.9809694561727501	-781.3045246463446	0.012857097235761483	0.008055792173036513	1.3431696709999026	1.1686905109314636	2.9020499997102593	1.1492945809317614	4.838682435477102	9.06315279477661	0.7402499395484414	0.9391143911439114
ID544743	544743	8	0.8827182054519653	9.131707718995827	70.53908413832505	0.0	51.0	51	0.9146970961961445	1		17413.39130434782	17124.0	12230.0	24666.0	4806096.0	3072.0295842201954	-0.9804917827778521	-569.7893622351197	-0.005747599061651111	-2.1211641168259195E-4	0.9705519768717505	0.888238417300663	-0.30284733592218677	1.0926705690362242	2.62847876897725	6.281569824771043	0.8371011799870127	0.9485420240137217
ID543097	543097	8	0.8151617646217346	9.119236503327471	70.28627948689376	0.0	41.0	41	0.85129972172249	1		17829.256302521015	17508.0	12892.0	24214.0	4243363.0	2531.207413031796	-0.9800315732995506	-691.4037155903129	0.003355787158101554	0.01263855257299206	0.895085708871404	0.797779309875306	0.11772260207649335	1.1219715750854797	2.276747432803089	6.95884517163422	0.590813447506098	0.8919925512104273
ID540158	540158	8	0.8617828488349915	10.538806357082995	70.14152290951665	0.0	23.0	23	0.8287864863725068	1		17854.01777777776	17832.0	12955.0	23526.0	4017154.0	2474.369447030259	-0.9801065798021756	-710.9928981979069	-0.0047214584537858114	0.0018878407567281587	0.8441769146473748	0.7936202832446909	0.8130199281571229	1.0637038045398546	2.1579192786902004	7.548997371480158	0.4758460961577721	0.8884540117416833
ID553215	553215	8	0.8491382598876953	9.140688142634714	70.44245614828215	0.0	101.0	101	0.8903902141110821	1		17613.565384615387	17248.0	12910.0	24576.0	4579527.0	2830.303776408253	-0.9800021484238898	-609.9411128346701	-0.012947229624004773	-0.002540379355707084	0.9998598432560879	0.832457333187665	0.39394964405982874	1.201094402553223	2.4906381102062993	6.170690639226454	0.8219642801940101	0.9475587703435806
ID539505	539505	8	0.8704564571380615	10.713291753554746	69.34515095801628	0.0	19.0	19	0.9072232770127032	1		17279.27636363637	17308.0	12394.0	23272.0	4751801.0	2724.5652120801287	-0.9805484844318856	-639.4019654996631	-5.545271879074631E-4	0.005364031778024951	0.9464944644589588	0.901411982078767	0.5091239363248267	1.0500131829579478	2.585700633496631	6.018417492805785	0.8970641141142461	0.9731663685152058
ID551026	551026	8	0.8667307496070862	9.146359610994972	70.29665012077291	0.0	88.0	88	0.8954733584397949	1		17646.999999999996	17223.0	12885.0	24834.0	4711749.0	2935.706657509801	-0.9802503081544635	-596.7121590155576	0.00744401134979778	0.012267351213224543	0.9722880441340215	0.8734558965556317	0.6169271271353536	1.113150701676092	2.5191568671933986	5.939779128555093	0.8972727608982606	0.9796672828096114
ID540659	540659	8	0.822137176990509	9.322945067293949	70.03363591556543	0.0	26.0	26	0.8047048506962885	1		18198.168224299065	17851.0	14292.0	24238.0	3894408.0	2382.1869582302074	-0.9794974950633335	-729.9249904775318	-0.0206014127662939	0.0301359471139418	0.8613368855193783	0.7699936264811763	0.028603383445187647	1.1186285910646236	2.034337998412791	6.749361444092747	0.5611870009176095	0.8611670020120734
ID550131	550131	8	0.8388937711715698	9.135763429736894	69.7431619526267	0.0	83.0	83	0.8937821891146415	1		17934.722846441942	17218.0	13364.0	25560.0	4788571.0	2779.6047614119616	-0.979794887142981	-625.7711064404044	-0.0065553573603742725	-0.0036405613243485225	0.9181491660331964	0.9009646188143218	0.2157012353601615	1.0190734984038436	2.5096506148643787	6.44013305087503	0.7603848389717122	0.9295774647887329
ID545397	545397	8	0.8873208165168762	8.922143541475203	70.84045204180022	0.0	55.0	55	1.1499274761219749	1		17226.057471264372	17255.0	11817.0	24372.0	7493335.0	2552.4840379462808	-0.9807501848699454	-687.6772993287865	0.011303464244967448	-0.06379260326531914	1.1797906458765712	1.0755704955146292	1.2396166431014666	1.096897554178516	4.154232267786825	13.191964566104774	0.2999726685314571	0.8543499511241447
ID536694	536694	8	0.8106026649475098	8.977348174193272	69.12491538269568	0.0	2.0	2	0.7542384306139767	1		18467.43850267381	18184.0	13929.0	23609.0	3453411.0	2224.8845929267673	-0.979441583585837	-790.8935772248585	-0.016840278431616548	0.042371069038936435	0.8577762379990351	0.69297680271388	0.22443933830938012	1.2378137834336693	1.7871754378579627	8.76584366365354	0.292273613759265	0.743083003952568
ID541943	541943	8	0.8092842698097229	10.538068937972513	69.7523879564337	0.0	34.0	34	0.8018796640324556	1		18011.345971563984	18007.0	12912.0	23272.0	3800394.0	2367.092677027762	-0.9800450742777963	-747.406442289523	-0.01152055299396135	-0.015059109170225371	0.7983266136604323	0.7376677331944136	1.5185484415749584	1.0822306273358875	2.020078619919245	7.586970566102372	0.4410027907671445	0.841584158415843
ID548599	548599	8	0.8391473293304443	9.08758299095805	69.17625847409082	0.0	74.0	74	0.832429521453594	1		17928.88646288209	17618.0	13137.0	23800.0	4105715.0	2401.8746817960305	-0.9797950339857924	-723.9525097865888	-0.004333776646566391	0.016213944270372784	0.8464837601708415	0.786951327936826	0.7463571800843747	1.0756494463133996	2.176931783348255	7.452049354784281	0.4926100173086725	0.8497217068645609
ID568841	568841	9	0.9417094588279724	69.51510308796892	78.3491707819844	0.0	193.0	193	1.3563804521255065	1		17453.69950738917	17706.0	11923.0	22331.0	1.0629303E7	2129.5254984856174	-0.9811835248550645	-854.7647855856266	0.0011518377878329143	0.010472369131431446	1.3995223646742934	1.3341803656221982	0.8737519253604062	1.0489753864887845	5.779801416051274	9.009546984289862	0.8947812443463661	0.9790660225442838
ID569865	569865	9	0.8876643180847168	69.5793195302851	78.47311754810228	0.0	199.0	199	1.3316145766612222	1		17399.269296740986	17644.0	11863.0	22328.0	1.0143774E7	2077.2028098539918	-0.9811653493063548	-872.7035373823793	0.008049167473425939	0.01411684037928094	1.4050436924338325	1.2965421252383924	1.4800930236974583	1.083685338936049	5.570663864812573	8.839401482188997	0.8959238505398038	0.9718076285240468
ID565771	565771	9	0.9421404600143433	69.92378522685958	78.07478089311725	0.0	175.0	175	1.3580525881030967	1		17454.022988505745	17658.0	11519.0	22958.0	1.06295E7	2268.072338143034	-0.9810790483931406	-798.0491946060923	-0.012648211646287091	0.0032876276852312086	1.44146536184323	1.306760704429678	0.497908008667832	1.1030828804056687	5.7940607945448	9.177314822474893	0.8644933391390921	0.9666931007137195
ID540160	540160	9	0.9408293962478638	70.66609118282314	77.06683450121574	0.0	23.0	23	1.3691479733843226	1		17345.619354838724	17496.0	11537.0	23867.0	1.0754284E7	2347.5933733239544	-0.9810197078396591	-763.7861366618333	0.01263928262715012	0.004450393443736582	1.4188252906510206	1.3497529838527027	0.22271378466023498	1.0511740352676677	5.889123317835098	8.94352052075067	0.9252167720242536	0.9825535289452817
ID544260	544260	9	0.9143285751342773	70.9905218752494	77.14576823629574	0.0	48.0	48	1.3763120084676201	1		17379.70447284345	17605.0	11966.0	23551.0	1.0879695E7	2255.250222330986	-0.9809855608585172	-795.1640627058197	-0.004727268867757992	0.001065962684310388	1.4341157801569429	1.351932850390674	0.18062212060445496	1.0607892098653569	5.950913957973809	9.19471801374486	0.8845384288366869	0.9653045489591368
ID566788	566788	9	0.8451559543609619	69.88545090251444	77.75062352092714	0.0	181.0	181	1.311003648748792	1		17288.70826010544	17486.0	12484.0	22125.0	9837275.0	1970.690841712932	-0.9811398008986998	-912.7643379275057	-0.004216324580463028	9.220974680723283E-4	1.385939549670708	1.2595963931424596	1.3991099165610383	1.1003044762719951	5.39955132288998	9.333854485580593	0.7788350458849962	0.9610829103214881
ID566278	566278	9	0.9083029627799988	69.78797716914883	77.39724659671226	0.0	178.0	178	1.3491105808192332	1		17460.217607973413	17469.0	12757.0	24978.0	1.0511051E7	2170.470469903025	-0.9809749116466026	-829.577537984563	-0.009729176590741271	0.009024422995254956	1.4735648146766183	1.23356935283046	-0.738204878741657	1.1945536838244901	5.718010775912537	9.695233576159202	0.7644309820382492	0.9540047581284682
ID569369	569369	9	0.8908930420875549	69.5607175375804	78.43577600182407	0.0	196.0	196	1.35860950942571	1		17434.608196721325	17698.0	11745.0	22457.0	1.0635111E7	2132.752087545052	-0.9810000833006904	-844.1490952773898	0.0030343280334744287	0.006368741175041176	1.415510544354609	1.335705716723251	1.010422449040087	1.0597473130736725	5.798813920709332	9.015946440046985	0.8964506586855949	0.9752198241406874
ID573977	573977	9	0.9131088852882385	69.95161079364563	78.79360869882403	0.0	223.0	223	1.1950903286912489	1		17440.44491525424	17673.0	11607.0	23590.0	8231890.0	2488.132889355162	-0.9802918291696249	-697.3054317085903	0.05537679806186694	0.005274882960575244	1.201122243877802	0.9505698424770151	3.1193029480214918	1.2635812648420364	4.486951099302952	12.703515672062627	0.3493923123849609	0.8797763280521884
ID583194	583194	9	0.9069400429725647	63.742567332271676	79.30064283120863	0.0	277.0	277	0.8360566825169418	1		18811.58951965065	18359.0	14057.0	23617.0	4307854.0	2195.314245793622	-0.9797769462324311	-830.3080979190975	0.05899484095349175	-0.008612175445948975	1.2797647977854465	0.5773489099064403	3.062604512974893	2.216622870203103	2.1959442880063116	7.77503441179333	0.4564850322779173	0.904109589041095
ID571419	571419	9	0.9426222443580627	69.77884195639136	78.7090752415088	0.0	208.0	208	1.2953302500616046	1		17498.182640144678	17802.0	11699.0	23563.0	9676495.0	2338.759637565772	-0.9808997985719596	-768.4649232474354	0.003663074043706325	0.04861662654404182	1.4009723853827054	1.2716522474891176	2.9662532668785966	1.101694577388536	5.271216916448076	8.968046035765703	0.8236166059565406	0.9677137870855158
ID572445	572445	9	0.9084895849227905	69.63137714298422	78.6691656588729	0.0	214.0	214	1.2877157625403541	1		17389.48357664233	17562.0	11916.0	23487.0	9529437.0	2334.1022109918054	-0.9808846667584101	-764.5975155727807	0.02045432102260266	0.05693102316996718	1.3648201281822647	1.2902445360639432	0.2018751781980344	1.0577995798733038	5.209426276309374	8.569510335017714	0.891431028109492	0.9794459338695265
ID558110	558110	9	0.8972970247268677	69.85289157361045	77.4456181569259	0.0	130.0	130	1.3823448853976577	1		17381.832012678293	17519.0	12285.0	23561.0	1.0967936E7	2122.7802898644627	-0.9810505885407832	-847.8444354650536	0.0014835843044813469	-7.639033025766535E-4	1.4729500452277058	1.3260325236539243	1.61184943560537	1.1107948100465481	6.00319834578349	9.38427466190392	0.8566257715547346	0.9737856592135697
ID558622	558622	9	0.8672624230384827	69.58073926066352	77.2253172490514	0.0	133.0	133	1.3440545583578096	1		17337.99664991623	17398.0	12544.0	23399.0	1.0350784E7	2017.4738590130078	-0.9811172918100675	-893.0538407624701	3.2807645914456276E-4	0.008914724908246002	1.490388419089492	1.2540673897951076	-1.1036638638286473	1.18844364443046	5.675232640431883	8.972476535861032	0.8858677069922494	0.9699431356620632
ID574494	574494	9	0.8982371687889099	69.73069196976618	78.69900515525784	0.0	226.0	226	1.2657930732558336	1		17305.001883239187	17531.0	11870.0	23012.0	9188956.0	2252.7633609355885	-0.9808632283679669	-787.4551936269306	0.00912019211113052	0.03519873772824706	1.3417925143051506	1.2605505295190393	0.09747059444746764	1.0644496058536494	5.033560608222286	8.537915104647492	0.8677237849695152	0.965360072926162
ID568337	568337	9	0.9240041971206665	69.60493352660488	78.66182781789293	0.0	190.0	190	1.290063468705576	1		17406.88	17672.0	11707.0	23059.0	9573784.0	2230.5933555478478	-0.980913087412333	-802.0941913150331	0.011981179837382836	0.011395542683046137	1.3838776556164434	1.279114484532475	0.14202814078108042	1.0819028885614255	5.228438780967439	8.868005919112804	0.8354682355126686	0.958188153310105
ID570897	570897	9	0.909079909324646	69.44114060260931	78.63290810414657	0.0	205.0	205	1.3161866396786794	1		17475.3916083916	17748.0	12188.0	23447.0	9995924.0	2236.439262515461	-0.9810243878777606	-807.9487507623205	0.008974915195180712	0.017423081872812298	1.4004947030305281	1.269190608043258	0.08998979420265976	1.1034549847400028	5.442329458370653	8.800004624220733	0.8831386506190281	0.9711620016963529
ID539666	539666	9	0.9427657127380371	70.6369302061229	76.9072419885002	0.0	20.0	20	1.3817975304423649	1		17368.34444444444	17450.0	11703.0	24180.0	1.0942057E7	2333.427980527982	-0.9810099583399597	-769.0268731999314	0.003655107996073883	7.871509874522274E-4	1.400726901149351	1.3740609596046571	0.30746811032999616	1.0194066655909984	5.998445219618972	9.326187508400388	0.866643083132774	0.9648318042813444
ID572946	572946	9	0.9023004174232483	69.80087704252877	78.67897956636196	0.0	217.0	217	1.2982470073013375	1		17313.6552962298	17535.0	12063.0	22922.0	9643706.0	2252.6669908384333	-0.9810964336381414	-797.7920751975678	0.0017106549091087347	0.03628649135789816	1.3797274973896518	1.2723490223252336	-0.07123543489793398	1.0843938834237343	5.294982547270652	9.259945254482243	0.7759925624974163	0.9464740866610027
ID559123	559123	9	0.8853137493133545	69.53677425976781	77.09486963468278	0.0	136.0	136	1.3513516298403552	1		17324.405629139063	17448.0	12440.0	23251.0	1.0463941E7	2025.3140900982112	-0.9810112245720681	-883.8386178693107	-0.01928618464647593	-0.009329933747698966	1.4610924000816603	1.2910177094057176	1.839451253605088	1.131736915331883	5.737023280570597	9.35985559992099	0.8229210639564788	0.9617529880478087
ID567828	567828	9	0.8800604343414307	69.66373061284908	78.46148727476712	0.0	187.0	187	1.3270620348684126	1		17335.301724137946	17559.0	12428.0	21907.0	1.0054475E7	2008.13085924153	-0.9810998710762912	-896.2266268470595	0.009539034178892531	-1.4900534029021103E-5	1.3709092609527995	1.3312849778144322	0.8445534524670076	1.0297639376983119	5.5326388554964465	8.758094979438553	0.9064062366120615	0.9773299748110831
ID570388	570388	9	0.8915874361991882	69.36960595540721	78.45872783153678	0.0	202.0	202	1.3361516071031019	1		17419.742372881356	17682.0	11982.0	22266.0	1.0277648E7	2082.3632009278303	-0.9810576385097105	-866.5141244980077	0.0078702315955812	0.0016100838000001312	1.3877375953986333	1.3099416968346265	0.8806468207504388	1.059388825282831	5.608688874128708	9.327018586373681	0.8101874826214708	0.9593495934959356
ID555563	555563	9	0.8977198600769043	70.24147942477033	77.00458159394432	0.0	115.0	115	1.3850784156239222	1		17396.824921135652	17465.0	11965.0	23214.0	1.1029587E7	2136.3333500577833	-0.9810110290679007	-841.4017840294733	-0.004290663063381417	0.00763657813963963	1.493934663345722	1.314331595183921	-1.3120685458621624	1.1366497380264744	6.026963976606039	9.322861358180152	0.8713848562719345	0.9723926380368096
ID583723	583723	9	0.9247816801071167	62.362895570485385	79.16169073178587	0.0	280.0	280	0.7552407412629961	1		18845.43315508022	19035.0	14385.0	22500.0	3524096.0	2246.946951240846	-0.9798514089402468	-815.7533003279555	0.06238242943026667	-0.003911976062698168	0.9730607677583661	0.5982790045385112	0.09136742986020763	1.6264330861968768	1.7919285640224825	6.81319535085733	0.485097318068641	0.8686635944700468
ID556076	556076	9	0.8906976580619812	69.78599210416165	77.09862830387362	0.0	118.0	118	1.3479886591442511	1		17331.03833333334	17443.0	12343.0	22737.0	1.0398623E7	1970.4344419477427	-0.9810588403852254	-911.1315391689409	-0.01074252363041774	-0.004975929451497247	1.463530723776066	1.2756744623019214	2.129255969063557	1.1472603450375285	5.7085045235834935	9.176627965865775	0.8518555618983839	0.9646586345381518
ID575533	575533	9	0.8530636429786682	70.06038400186173	78.40263334593497	0.0	232.0	232	1.3429284127404268	1		17265.54285714286	17464.0	12511.0	21652.0	1.0272998E7	1914.5762388860298	-0.981167983365457	-939.6889239433474	0.0016353806482737356	-0.0022839742236057444	1.3960335545990405	1.318068797496131	1.2144325680715249	1.0591507493774341	5.665726388102864	8.678305212747771	0.9453565149257332	0.9900332225913618
ID578093	578093	9	0.9042498469352722	69.92829782241485	78.00060046416432	0.0	247.0	247	1.353029980679482	1		17180.7036423841	17379.0	12535.0	22262.0	1.0377145E7	1937.9175638209726	-0.9812349555309055	-927.169328864929	-0.0023265192108872334	-0.0034769890579217774	1.427579520735683	1.3018686197597549	1.1694267910442049	1.0965618950083662	5.751282659064154	8.960183566914504	0.900203634884523	0.9742351046698866
ID576046	576046	9	0.8736486434936523	69.68637423906392	78.39293728908974	0.0	235.0	235	1.353029980679484	1		17269.882838283822	17491.0	12279.0	21698.0	1.0465549E7	1929.055272861453	-0.9810314385959494	-926.0261391069351	4.3051739925846266E-4	-0.0018454881981961227	1.4313978828357674	1.3119315824822755	1.3967862008378709	1.0910613799901459	5.751282659064171	8.979336490337294	0.8963674620870055	0.9765940274414848
ID556591	556591	9	0.859404981136322	69.50660626689258	77.06344985587994	0.0	121.0	121	1.335585321166621	1		17252.286440677955	17379.0	12281.0	22076.0	1.0178849E7	1912.7833782939533	-0.9812255572854713	-942.7849984719742	0.009475440726468054	0.009826242956848067	1.4475518631065216	1.2668362797002695	-0.9568558278475692	1.142651095727231	5.603935747964156	8.876525606910063	0.8937519260750899	0.9759933774834436
ID576559	576559	9	0.8801299333572388	70.15908266855894	78.16825452510271	0.0	238.0	238	1.3406732836719557	1		17222.833898305093	17520.0	12071.0	22205.0	1.0161472E7	1996.6067384737778	-0.9811370062939306	-897.3484419956875	-0.0032791903095891863	0.0015306563645720037	1.4235041633818337	1.2749056571999287	1.4957594498875493	1.1165564725065786	5.646713883444797	8.966637846857964	0.882564364740939	0.9737704918032789
ID543264	543264	9	0.9253896474838257	71.25115817621452	77.00342820263411	0.0	42.0	42	1.3850784156239262	1		17385.625592417065	17588.0	12429.0	23892.0	1.1005101E7	2328.6528730043865	-0.9810818460787147	-774.3584631509326	2.563681006065381E-4	-8.162708187442598E-4	1.437842513570757	1.352693747926959	0.23088349230949423	1.0629475561443904	6.026963976606073	9.319171599566058	0.8720750112380894	0.9649923896499232
ID582690	582690	9	0.9871687889099121	64.95932768541014	79.04933224590334	0.0	274.0	274	1.1551783138233775	1		17559.597727272703	17505.0	12293.0	23629.0	7726223.0	2472.521045096654	-0.980810162171028	-725.9692299568833	-0.02028042477585211	0.07746816373191157	1.5193429401981937	0.9959465669619418	3.030673678109586	1.5255265599567576	4.192257277102993	8.39163282923241	0.748108940027202	0.967105263157895
ID573475	573475	9	0.8764804601669312	69.9062280757117	78.68019256515704	0.0	220.0	220	1.2699696349289438	1		17251.058270676716	17482.0	12008.0	22217.0	9177563.0	2171.9440835480837	-0.9811902239544436	-828.6415104965212	0.03009682995149964	0.04196882249463575	1.3643932635070868	1.2626234441567195	0.33837468810529353	1.0806018768472474	5.066832491373887	8.353746210216551	0.912397016812152	0.9843028624192062
ID571941	571941	9	0.9372105002403259	69.90268647005936	78.77068290522679	0.0	211.0	211	1.2753194019842848	1		17478.498141263946	17810.0	11789.0	23501.0	9403432.0	2407.900328035704	-0.9809311412201769	-746.8087919379543	7.862397486656098E-4	0.08953302215551324	1.3824189280403476	1.2774738908415868	3.124605177985715	1.0821504360685008	5.1096106268545345	8.932179622942325	0.8047903762632751	0.9632616487455196
ID575015	575015	9	0.9111637473106384	69.51304090118195	78.64127128313662	0.0	229.0	229	1.27413250605291	1		17265.884758364307	17523.0	11826.0	22072.0	9289046.0	2130.2480673404802	-0.981191725848959	-845.6557074796901	0.017082621683076886	0.0394667108886051	1.3421509597615409	1.2766211249267714	0.5619073202217146	1.051330683438697	5.100104374525513	8.411062123744626	0.9059145746538685	0.9817017383348583
ID581690	581690	9	0.9336422681808472	67.99628881734793	78.83464380358241	0.0	268.0	268	1.269969634928946	1		17301.416510318963	17489.0	11996.0	23596.0	9221655.0	2486.7982221365746	-0.9808107858927193	-711.212127092618	0.014678024509897901	0.08928168007537918	1.4680262693020234	1.2169263149815308	0.14967642237951476	1.2063394892765578	5.066832491373906	8.881508756246062	0.8071846867638763	0.9629629629629632
ID577595	577595	9	0.8842344880104065	70.16616441026049	78.0782784016072	0.0	244.0	244	1.3591662025486078	1		17234.55665024631	17477.0	12206.0	21947.0	1.0495845E7	1966.1361822946628	-0.9811800303888998	-914.0002169836341	0.004636593670680198	0.0024633224620532156	1.434420187806777	1.300054524167128	1.47401084837894	1.1033538679662145	5.803567046873818	8.973192665937022	0.9057553014757013	0.9705882352941176
ID554044	554044	9	0.8743780851364136	69.65509364349182	77.17765814170787	0.0	106.0	106	1.3580525881030938	1		17327.47126436781	17457.0	12468.0	22674.0	1.055243E7	1956.7108981803565	-0.981033736421052	-916.0953521746771	-0.008141361580216357	0.023258295433418535	1.492196954015846	1.273986635298341	1.9843390603205928	1.171281481823712	5.794060794544776	9.283472561952784	0.8448351903572576	0.9643987341772156
ID542270	542270	9	0.9370797872543335	70.2816309499234	77.1117913610863	0.0	36.0	36	1.3597226677520815	1		17421.203612479476	17554.0	11633.0	24308.0	1.0609513E7	2317.1534653876465	-0.9809494238371163	-774.2689719176842	-0.007417178435835301	0.006960271626000906	1.4391609757363943	1.2969990923628418	-0.35215335524028024	1.109608313691697	5.808320173038302	9.091024459876794	0.8831505821493734	0.9690721649484535
ID542768	542768	9	0.893060028553009	71.17163707491383	77.03084039640886	0.0	39.0	39	1.3636115658566252	1		17342.12724306687	17523.0	11955.0	23062.0	1.0630724E7	2218.9905031486264	-0.9809960202233433	-806.8626392140061	0.0034364493658943333	0.0015857858409315066	1.4546055428192697	1.2987022813313829	0.31639423780779846	1.1200454205162869	5.841592056189946	9.02127843299513	0.9019966297550226	0.9761715647339156
ID557616	557616	9	0.8776784539222717	69.71632890449095	77.33739151025713	0.0	127.0	127	1.3519113116327672	1		17344.036484245422	17348.0	12353.0	22665.0	1.0458454E7	2007.5345084589208	-0.9809412001643447	-889.3333556633088	-0.0036496247634716463	0.014604689046406797	1.4784640046147441	1.2578564169097124	-1.259930988829354	1.1753837598149859	5.741776406735116	8.858852067624394	0.9193931027410495	0.9813160032493902
ID555057	555057	9	0.895779550075531	69.78092593014226	77.12548047791962	0.0	112.0	112	1.3276319563182872	1		17413.349397590362	17606.0	11800.0	22058.0	1.0117156E7	1998.0663816905285	-0.9811364596042498	-906.5851592375025	0.0041558180628047765	0.006344145879132023	1.4507757990206793	1.2450565709411334	-0.5920606285902572	1.1652288200238512	5.537391981660919	8.72858654349681	0.9133290828336945	0.976529756915339
ID577074	577074	9	0.853982150554657	69.97548917164663	78.44093773952827	0.0	241.0	241	1.309849087847816	1		17235.421516754846	17439.0	12189.0	21790.0	9772484.0	1962.2733166813268	-0.9811056232345333	-912.1696123402703	-0.00889541386385458	0.012162445782098926	1.3903841369738725	1.2515591316318757	-1.3699533855712902	1.1109216511096736	5.390045070560943	8.771174769513653	0.8804135775061609	0.970890410958904
ID539188	539188	9	0.9301223158836365	70.74167967627842	76.81805973097947	0.0	17.0	17	1.373561032284316	1		17406.96960000001	17556.0	11826.0	23524.0	1.0879356E7	2291.478212445584	-0.981063230490695	-787.0975128386664	0.010018118755079509	0.0038636789265339626	1.4081022601806197	1.3721230246729765	2.805293434377867	1.0262215813456073	5.9271483271512375	8.918312083517149	0.9364623641972264	0.9873317498020585
ID554548	554548	9	0.8804036974906921	69.60906868531069	77.10912788883	0.0	109.0	109	1.3479886591442511	1		17419.797319933015	17578.0	12140.0	22746.0	1.0399619E7	2005.8664551005136	-0.9811196516135525	-902.5744775036378	2.204247292919023E-4	-0.0028989285445580925	1.4755094684660148	1.2489365291493015	-0.9280596191539948	1.1814126931422535	5.7085045235834935	8.989696005689062	0.8876509080429251	0.97168284789644
ID582196	582196	9	0.96848464012146	66.54222788236231	79.0288241429116	0.0	271.0	271	1.1617084863304834	1		17521.38392857143	17472.0	11855.0	23751.0	7849580.0	2518.9755001567414	-0.9806229801467728	-704.0273652039776	0.06605804549483404	7.20764976579965E-4	1.5607381665652658	0.9012850597375218	0.0041447488325375564	1.7316809478898876	4.239788538748146	8.418735792970354	0.7517272613260022	0.9716775599128542
ID557109	557109	9	0.8674319982528687	69.49456655245766	77.46653225420745	0.0	124.0	124	1.358052588103097	1		17265.510638297877	17355.0	12539.0	23303.0	1.0549227E7	2019.6361434515427	-0.981112058322112	-888.1171757839003	-0.005527964280733099	-0.013626976400112002	1.4635357070281534	1.2840757558744396	-1.4626704056669195	1.139758071385363	5.7940607945448015	9.416595962375396	0.8211169905819932	0.9590873328088116
ID549961	549961	9	0.9485772848129272	69.68658805515926	76.91305500196455	0.0	82.0	82	1.384532141331085	1		17469.70364500792	17542.0	11944.0	25092.0	1.1023383E7	2302.096826663879	-0.9810162415352625	-784.3067362845973	0.002347187352177271	0.004249264806177868	1.4749020779133144	1.3097613900485328	-0.6966443402591449	1.126084559462134	6.02221085044155	9.569241066778375	0.8264390508382283	0.9634980988593149
ID553546	553546	9	0.8980317115783691	69.8764592150646	77.31842777617283	0.0	103.0	103	1.3591662025486069	1		17310.590759075894	17416.0	12236.0	23306.0	1.0490218E7	2032.9762876049613	-0.9811217356640973	-885.0552980294103	-0.018883642283952666	-0.011357697329351593	1.4667984483730383	1.290478134952276	-1.2939358125211575	1.1366317713141905	5.803567046873811	9.077749918698311	0.8850105371832092	0.9736842105263146
ID538688	538688	9	0.9652853608131409	70.62852384536164	76.99680599879923	0.0	14.0	14	1.3845321413310836	1		17369.296354992082	17439.0	11438.0	24543.0	1.0960026E7	2420.26154417101	-0.9809851935275237	-740.49215751223	-0.004249739832454113	0.008569636220535403	1.4419607942427481	1.3478766807016394	-0.3821319652673318	1.0698017221368747	6.022210850441539	9.155398263206378	0.9028411369546543	0.9798917246713074
ID549441	549441	9	0.9568149447441101	70.77341952246496	77.05063153173406	0.0	79.0	79	1.3970424089815798	1		17403.723172628303	17487.0	11687.0	24847.0	1.1190594E7	2382.866027665373	-0.9810105852818064	-754.6310156606852	0.0026521992014588484	0.007256658081359231	1.4137960281628654	1.4031661020952713	-1.044463717713631	1.0075756719405644	6.131532752225412	9.500461182620285	0.8536690589212668	0.9750566893424035
ID548931	548931	9	0.9385595917701721	70.4478815742646	77.14921951342413	0.0	76.0	76	1.389985223253569	1		17372.833333333336	17432.0	11995.0	25147.0	1.1049122E7	2368.036443089613	-0.9810249085511922	-758.5922892761258	-0.008820106869944866	0.0025436724026400197	1.441786814932691	1.3525732032268818	-0.5960280852889028	1.0659584349985414	6.0697421120866855	9.20824638158148	0.8995519334792389	0.9755538579067985
ID580676	580676	9	0.8865063786506653	70.14862582992828	78.57545854538364	0.0	262.0	262	1.296497740384279	1		17270.389891696737	17386.0	11643.0	22975.0	9567796.0	2150.9711023518203	-0.9810693777888737	-832.2089722543782	0.003947197684859475	0.008735113147280782	1.3813612707244356	1.2484668581908944	2.3766847440942938	1.1064460875846664	5.2807231687770875	10.083011640753487	0.6527136994201819	0.9367622259696464
ID580165	580165	9	0.8802081942558289	70.07786073005984	78.62123864229507	0.0	259.0	259	1.273538643281866	1		17261.397003745325	17404.0	11716.0	22805.0	9217586.0	2137.924601556899	-0.9809424076384186	-831.1684104684422	0.018791643703340785	0.019305200276320753	1.346263011111357	1.2210220663975522	-0.6683035628089258	1.1025705825966847	5.095351248360969	10.469791051914633	0.5841279167494564	0.9503546099290782
ID581189	581189	9	0.9036286473274231	69.47062535088489	78.6388510170741	0.0	265.0	265	1.3184836512685436	1		17267.892361111106	17471.0	11806.0	23571.0	9946306.0	2225.7866100799315	-0.980956804227802	-799.2743110397114	-0.004475538742584934	0.027769405714986727	1.3919099693414818	1.2804418351735927	-0.11512420587556496	1.087054430045842	5.461341963028716	8.889562252435697	0.8684573271856753	0.9770408163265308
ID579655	579655	9	0.9087756276130676	69.8784547265062	78.38666947186265	0.0	256.0	256	1.361946254957453	1		17297.792483660123	17513.0	12546.0	22224.0	1.0586249E7	2066.8449150472497	-0.9809073610480739	-859.9532087037861	-0.0036384625408762404	0.005168447005473986	1.3816073213015612	1.3590539054698962	1.1627123987860617	1.0165949383912531	5.827332677696419	9.044675561885912	0.8951456184226114	0.969169960474308
ID538201	538201	9	0.9167790412902832	70.70990948841575	76.79315816749843	0.0	11.0	11	1.353029980679482	1		17366.887788778884	17509.0	12071.0	23243.0	1.0524334E7	2248.47401562884	-0.9810091602490921	-797.9818516762462	0.021621026008954613	0.008039765903210394	1.4184215837619034	1.3356855053558312	-0.010137187036858827	1.0619427837423683	5.751282659064154	9.043355288374944	0.8837214361553144	0.9649122807017539
ID541785	541785	9	0.9545660018920898	70.46688617077332	77.00210630521204	0.0	33.0	33	1.3647206441740523	1		17452.366883116876	17630.0	11602.0	24032.0	1.0750658E7	2348.120670118569	-0.9809886457841634	-767.034406597084	-0.010828452177538212	0.00824761023615227	1.392885138587409	1.356852539371089	-0.32486809795376703	1.0265560170842303	5.85109830851896	9.152183169613137	0.8778045998300017	0.972353870458134
ID548443	548443	9	0.9202147722244263	70.33769353957133	76.99283784714638	0.0	73.0	73	1.3680424843276997	1		17305.541329011343	17390.0	12547.0	23389.0	1.0677519E7	2152.849946362291	-0.9810635543910406	-832.9138841682944	0.002289266233294912	0.014395345035793213	1.4038780287483237	1.3767856445246673	2.3206504907408556	1.0196779973203527	5.879617065506052	8.993724804562842	0.9134393498036341	0.9755520504731856
ID547932	547932	9	0.9686301350593567	70.71362073138503	76.95770578747293	0.0	70.0	70	1.4051412734026851	1		17342.987767584087	17412.0	11975.0	25202.0	1.1342314E7	2371.053508038535	-0.9809840411256818	-754.6685842111308	0.013557588853972756	-0.0010712903768604046	1.4607479209823364	1.3845902793505493	-0.31564656262447	1.0550037384832063	6.20282964469315	9.323813392482927	0.896628567813354	0.9760658189977561
ID579164	579164	9	0.9123990535736084	70.07560330745154	78.50935434058678	0.0	253.0	253	1.322493821536241	1		17241.543252595133	17477.0	11817.0	22865.0	9965612.0	2174.281562819575	-0.9810303787526068	-820.1893858218024	0.005115294011725738	0.0047013536285682375	1.3837151226164575	1.278665592391952	0.19320548955977415	1.0821555931821025	5.494613846180298	9.009678809429662	0.8506059621671593	0.9617304492512481
ID578642	578642	9	0.9037235975265503	70.03723454920657	78.30697839530266	0.0	250.0	250	1.3395442954433632	1		17239.620573355824	17467.0	12067.0	22254.0	1.0223095E7	2103.706823210393	-0.9810565358795604	-848.8034165900644	-0.012815991916578087	0.006048503895208894	1.3773121145987706	1.3223582621842953	1.2869952538792773	1.0415574613824408	5.637207631115768	8.774718445116626	0.9200417066873363	0.9817880794701991
ID547414	547414	9	0.9417316317558289	70.40114069961011	77.09777674007344	0.0	67.0	67	1.387261361683894	1		17347.08214849921	17387.0	12054.0	24635.0	1.0980703E7	2294.0141596685785	-0.981021684173798	-781.7740921742412	-0.00469773622668324	0.005788448826770111	1.4254440861436015	1.3669129133079125	-0.6957914937709101	1.0428199721180804	6.045976481264103	9.270793806307921	0.8839800698941481	0.9687738004569685
ID537687	537687	9	0.9005727767944336	71.30766687378848	76.98461358049529	0.0	8.0	8	1.3702525705574469	1		17347.043478260883	17563.0	11762.0	23641.0	1.0772514E7	2305.717842118032	-0.9810060272192089	-777.1505644443273	-0.00585958108310483	0.003907791268483744	1.4305660583807427	1.3499299881205835	0.3262128206000523	1.0597335202342038	5.898629570164144	8.881610226891663	0.9396747725934883	0.9849206349206334
ID563817	563817	9	0.9005696773529053	69.70668928230742	77.54209987052249	0.0	164.0	164	1.3384143548834089	1		17350.785109983088	17443.0	12694.0	23512.0	1.0254314E7	2080.691038935556	-0.9811405562994823	-867.6486189446356	-0.005196931800614348	0.0055299967674827645	1.4119142353358305	1.291299932501528	-0.020674863271320152	1.0934053350414465	5.627701378786748	8.8342656554869	0.9061498000204937	0.9696969696969702
ID585833	585833	9	0.836367666721344	61.20394821058086	76.63228757982206	0.0	292.0	292	0.9551539824613994	1		19235.049504950497	18450.0	15302.0	25424.0	5828220.0	2627.4579210103852	-0.978552517017576	-668.0290382173976	-0.10430495076023223	0.06122444060564502	1.1446191339159208	0.8925725829117971	2.286629031991018	1.2823821343266946	2.8661350772030447	8.246689668612408	0.5295990708024282	0.8181818181818183
ID545899	545899	9	0.9243267774581909	71.05353069102294	77.00762140411202	0.0	58.0	58	1.363056688289051	1		17482.44045676999	17692.0	12118.0	23778.0	1.0716736E7	2319.872559984649	-0.9811470810670415	-784.3744551918206	9.179258702431758E-4	0.008616631321546442	1.410590880369814	1.3372337393148868	0.5291900489334295	1.0548573812477322	5.8368389300254355	9.136270884390054	0.8787182325606417	0.9669291338582668
ID553067	553067	9	0.8685210943222046	69.73734344849068	77.06376149117813	0.0	100.0	100	1.358052588103095	1		17281.44151565074	17405.0	12603.0	22751.0	1.0489835E7	2008.3486959714544	-0.9811421491781689	-895.3865785475931	-0.004081388898038513	0.018315057656609603	1.4792307247040195	1.2715119596513647	-1.3864164646167647	1.1633635951875823	5.7940607945447855	8.958802044007385	0.9071790890428983	0.9775461106655968
ID537198	537198	9	0.906859815120697	70.97622266576494	76.82588511173208	0.0	5.0	5	1.3746620833888046	1		17390.995222929945	17606.0	11740.0	23310.0	1.0921545E7	2273.218401889371	-0.9810165696691426	-790.7057890939893	0.0017176605738519414	0.007332608330428425	1.4396979351521315	1.3401517179529283	0.789108336472286	1.0742798116553993	5.936654579480283	8.966458795842989	0.9279182799017591	0.9757812500000002
ID546401	546401	9	0.930854320526123	70.57482978689322	76.9058775881701	0.0	61.0	61	1.3719077987476493	1		17500.30546623793	17674.0	12044.0	23422.0	1.088519E7	2231.512189189534	-0.9809925657002199	-809.5032183415888	0.017933094592986684	0.008809464968731275	1.4358430483395994	1.3356392111054525	-0.13157314859057628	1.0750231322957435	5.912888948657684	9.198671597365989	0.8781310987170537	0.972634870992961
ID546915	546915	9	0.929237425327301	70.46633252375419	76.89239447679311	0.0	64.0	64	1.3574954382999114	1		17459.564860426923	17630.0	12525.0	23873.0	1.0632875E7	2215.854997040175	-0.9810277695790242	-814.8637242146062	0.008814641087576595	0.00148871399805428	1.416076998065568	1.3269158699016956	-0.26060364401916947	1.0671942586461627	5.789307668380264	9.198433093794456	0.8598224628496677	0.9705179282868507
ID550502	550502	9	0.8884792327880859	69.74831724696384	76.19759348856017	0.0	85.0	85	1.3574954382999143	1		17463.70983606556	17649.0	12430.0	22281.0	1.0652863E7	1935.591387435611	-0.9810645680526293	-934.9216052519162	-0.003527133721123673	0.0020649583544246676	1.452239044392852	1.2933780143754714	-0.8520832876708101	1.1228264500027776	5.78930766838029	9.129167600124486	0.872919376811124	0.972843450479233
ID536697	536697	9	0.9211511611938477	71.3090332680641	76.9485939277574	0.0	2.0	2	1.393789686503095	1		17438.291731669247	17637.0	11815.0	24290.0	1.1177945E7	2381.0989284250986	-0.9809792890173838	-755.4219273681641	0.0013480467218326922	0.012302421923316348	1.438340657573191	1.377635168127831	0.9153913046900046	1.0440649969235738	6.103013995238334	9.20874271359535	0.9043854182481642	0.9756838905775075
ID561787	561787	9	0.9099277257919312	70.39751272205868	77.82594805827173	0.0	152.0	152	1.3586095094257076	1		17169.774509803923	17351.0	11036.0	22389.0	1.0507902E7	2202.155161790285	-0.9810974314244841	-809.3530133506401	0.0025487952102782076	0.010762467276136015	1.4538835649272224	1.2964909786784895	0.6391650874222257	1.1213989058444223	5.7988139207093115	8.956809648971214	0.9083272588729842	0.9760000000000003
ID562299	562299	9	0.8760998249053955	70.34954333433217	77.34558979529181	0.0	155.0	155	1.3569380597347176	1		17208.647446457973	17377.0	12190.0	22046.0	1.0445649E7	1931.3295274208617	-0.98116542881073	-928.3395502093919	4.732332295207079E-4	-0.003004317489926566	1.3816541787613796	1.3584267892592865	-0.2123460468716352	1.0170987422257467	5.7845545422157345	8.83298390946636	0.9316759947983129	0.9790828640386163
ID562803	562803	9	0.8879210352897644	70.85983363914245	77.24520097818639	0.0	158.0	158	1.3552645486440253	1		17259.514003294895	17426.0	12634.0	22538.0	1.0476525E7	2023.888494867015	-0.9811210687227209	-886.3743359718986	-0.007641256032714757	0.0155515148144486	1.3963956854820174	1.356457688357246	-0.1217218004434629	1.0294428624405816	5.770295163722207	8.866080188870777	0.9224537124178985	0.9774557165861512
ID551028	551028	9	0.9121931791305542	70.16083032465856	76.38840703690363	0.0	88.0	88	1.3389794443554437	1		17466.69881556684	17672.0	11792.0	22235.0	1.0322819E7	2137.7422655409027	-0.9810765288175829	-847.2031583323153	0.004146452670359333	0.008975582153815852	1.4509337105025726	1.2635576394209935	-0.19118631323698188	1.1482924603007754	5.632454504951253	8.876284657211587	0.8983490519146028	0.9713114754098365
ID563316	563316	9	0.9047833681106567	71.12225148458518	77.43615106756211	0.0	161.0	161	1.3338850208958861	1		17300.091680814952	17439.0	12562.0	22693.0	1.0189754E7	2052.4973294741944	-0.9810312193120669	-871.8448617437416	0.009478269434345099	0.003624953351286766	1.3949404525054607	1.3039404990579984	0.274576066366201	1.0697884247887102	5.589676369470625	9.090511435193125	0.8500018931225641	0.963934426229508
ID545398	545398	9	0.9288861751556396	71.04723380702849	77.2831889277802	0.0	55.0	55	1.3502315702779637	1		17445.401993355474	17621.0	11797.0	22432.0	1.0502132E7	2237.798411752782	-0.9811376012718569	-811.0040343841342	0.010575831229718885	0.010719079662783074	1.4345072020964689	1.2934516054931535	0.054856079017422024	1.1090536329339784	5.727517028241565	9.215023066719356	0.8475852683199635	0.9593949044585985
ID544904	544904	9	0.8910338878631592	70.96256603235653	77.04247920416815	0.0	52.0	52	1.34686580292345	1		17420.28929765886	17610.0	11799.0	22506.0	1.0417333E7	2149.2660750964046	-0.9811388320810195	-843.2513755144457	0.004276731443742245	0.012903825720603808	1.4332816048934038	1.3160046287925522	0.04707206917593573	1.0891159297885256	5.698998271254467	9.03711935466072	0.8768965330489794	0.9669354838709677
ID551560	551560	9	0.8905302882194519	70.44231294911454	76.2718239284139	0.0	91.0	91	1.3299091997694084	1		17441.365187713316	17631.0	12070.0	22695.0	1.022064E7	2040.322257875606	-0.9810993120516115	-887.4564762848585	0.009329731371083231	0.01208846084054028	1.4281997841426337	1.2512497774289308	-0.44670137564246354	1.141418611939576	5.55640448631901	9.197429800959057	0.8254119530854503	0.9574119574119567
ID552077	552077	9	0.8885352611541748	70.10848179467105	76.76027401784137	0.0	94.0	94	1.306958223392596	1		17343.683274021358	17536.0	12291.0	22122.0	9747150.0	1996.2617700557335	-0.9810950622084684	-901.7573216334562	4.6216926787296227E-4	-0.002597775105048117	1.4188741024318536	1.219953297120456	-0.4449011384181488	1.163056082377026	5.366279439738352	8.938383535947668	0.8440441739067338	0.9624893435635119
ID541312	541312	9	0.9387669563293457	70.49248284167341	77.09191817391341	0.0	30.0	30	1.3807021695643564	1		17400.01582278482	17564.0	11673.0	24424.0	1.099681E7	2320.651642813463	-0.9809853161044024	-773.647422439099	-0.0036078613887350346	-0.009971004815315983	1.4064910668247583	1.3760349495974302	-0.3087592138322784	1.0221332439530249	5.988938967289911	8.96756511692391	0.9358595433681102	0.9859154929577455
ID564352	564352	9	0.9002087116241455	69.74466161801571	77.14789053515871	0.0	167.0	167	1.3310463604729137	1		17391.12692967411	17498.0	11840.0	22735.0	1.0139027E7	2060.854356333619	-0.981165002006121	-879.1984022301183	0.0021428851993691316	0.008381339631354371	1.4034217629055765	1.2750204826818239	-0.5195356302616622	1.1007052686351193	5.565910738648021	9.05655040936219	0.8527475565916859	0.9566993464052288
ID586369	586369	9	0.8380880355834961	60.297221818688044	76.1261020066981	0.0	295.0	295	1.0516553201561516	1		18853.79836512261	18377.0	14355.0	25069.0	6919344.0	2251.37761170558	-0.9793891169007248	-795.8645939972904	-0.09418567567125645	0.1280943668204066	1.1956427253182809	0.9523315329779085	2.1237286291752717	1.2554900094293282	3.4745352262610854	13.555686877874301	0.23760934987982402	0.6550179211469548
ID552580	552580	9	0.8870622515678406	70.05023016724562	76.87297061287063	0.0	97.0	97	1.33558532116662	1		17345.077834179367	17462.0	12066.0	22210.0	1.0250941E7	1985.633219420738	-0.9810554553247361	-904.7250271147469	2.1356634682053407E-5	0.014553366659058533	1.4577447890544213	1.2611683827441709	-0.9025927315620876	1.1558684859213808	5.6039357479641465	9.045770122810227	0.8606209568589318	0.9663934426229505
ID561285	561285	9	0.8915937542915344	69.62062959770651	78.19209684267952	0.0	149.0	149	1.3872613616839002	1		17151.82677165354	17344.0	12141.0	22649.0	1.089141E7	2064.8094759171727	-0.9810969333681635	-862.2635858924776	0.007172451612936798	0.01096793128019788	1.505201113595019	1.3073058957147878	1.1135995008765778	1.1513763676343165	6.045976481264157	9.02464300841253	0.932859534664583	0.9860465116279066
ID540830	540830	9	0.9103434681892395	70.6740575706197	77.03359639314186	0.0	27.0	27	1.3451797611989618	1		17330.24874791319	17515.0	12208.0	22550.0	1.0380819E7	2146.1780192227566	-0.9810308823918422	-835.2271425747297	-0.0034433206097047165	-0.0024129187869905326	1.4070111661843951	1.2994724653246232	2.9950435643202438	1.082755659492106	5.684738892760917	8.999201428224001	0.882089069328354	0.9787234042553193
ID559775	559775	9	0.892841100692749	69.36682667925103	77.34264902790014	0.0	140.0	140	1.3774108605456357	1		17314.45382165607	17487.0	12699.0	23284.0	1.0873477E7	2063.3388163918667	-0.9810610163334311	-869.3758922235518	0.005802605447091741	0.006267335079870568	1.4484298972069345	1.3313121830119459	-1.515330166266056	1.0879716385754263	5.960420210302858	9.17903858145273	0.8889807401983661	0.972093023255814
ID560273	560273	9	0.897927463054657	69.62552012391622	77.67925382001803	0.0	143.0	143	1.3636115658566277	1		17251.952845528438	17442.0	11896.0	23296.0	1.0609951E7	2182.287881283227	-0.9811236672272826	-821.7928234416812	-0.0017519222900719022	-0.007599100886931252	1.4593478353217646	1.2977104907126327	1.0501687141741187	1.1245557817139702	5.841592056189967	9.281368775941544	0.8521519289900696	0.9601562500000003
ID560790	560790	9	0.9256083965301514	69.78273223259106	77.68494372692724	0.0	146.0	146	1.366936101223692	1		17227.265802269045	17373.0	11986.0	23108.0	1.0629223E7	2162.7954833065196	-0.9810523827423083	-824.8376757627226	-0.007059950598408141	0.0024167410957394086	1.422885944654689	1.328078727724949	1.2631957948224568	1.071386744588665	5.870110813177056	9.419482183246489	0.8313848490256796	0.974743488555643
ID559275	559275	9	0.8701491355895996	69.44346239853216	77.18616216257932	0.0	137.0	137	1.3372834595780652	1		17327.742372881352	17489.0	12419.0	22876.0	1.0223368E7	2002.1068787377703	-0.981101885562287	-898.6288474176883	-0.005766559954270733	0.013580656658639929	1.4580451647857253	1.2545769022426185	2.014577810289948	1.1621807815681902	5.618195126457702	8.951267594885689	0.8811251589229745	0.9736408566721586
ID565419	565419	9	0.9265213012695312	69.55245543137507	78.21715726500186	0.0	173.0	173	1.3997472370879278	1		17455.04018547141	17656.0	11850.0	23699.0	1.1293411E7	2196.09105268778	-0.9810240266268552	-821.8188299126136	-0.012519437417611422	-0.001473053916886751	1.5007670819023349	1.3361004818447946	1.108647385876596	1.1232441738440062	6.1552983830480255	9.159023195432829	0.9220631306886196	0.9818043972706595
ID544429	544429	9	0.9108210802078247	71.14880973613542	76.96166759106762	0.0	49.0	49	1.3883515475980681	1		17399.755102040817	17589.0	11933.0	23520.0	1.1083644E7	2265.5144145584686	-0.9810467161386365	-795.0812704079879	0.007637986929587907	0.004641705887134327	1.4678462236275691	1.3322500696397759	0.3436811755286053	1.101779806267495	6.055482733593166	9.195804471210005	0.8998687649455692	0.9777436684574052
ID543906	543906	9	0.9122710824012756	71.02389912764197	77.01171631684556	0.0	46.0	46	1.3828920237073847	1		17380.55942947702	17591.0	11947.0	23634.0	1.0967133E7	2298.5500769796527	-0.9809889104887678	-780.3633565779197	-0.007780753142581082	6.975578668280749E-4	1.4557138845881026	1.3449172224733381	0.2764997676384513	1.0823817706126229	6.007951471948	9.198512510733515	0.8922798248805284	0.9738058551617864
ID540324	540324	9	0.9466995000839233	70.78921038507268	77.12954605272948	0.0	24.0	24	1.3937896865030923	1		17322.51788491445	17443.0	11538.0	24041.0	1.1138379E7	2261.9208377477007	-0.9809278801991763	-787.7741482809556	-0.008528183785108943	-1.9332221559991488E-4	1.4233422529087747	1.4016467879471	2.413627744519335	1.0154785536186692	6.10301399523831	9.049619033104715	0.9364694975006111	0.9839080459770118
ID567461	567461	9	0.925912082195282	69.67276273267817	78.73841449620622	0.0	185.0	185	1.273538643281869	1		17397.60335195531	17630.0	11548.0	23547.0	9342513.0	2393.496955571916	-0.9808772887165308	-745.678724845123	0.052682051372359144	0.04302157448413899	1.4557623734440341	1.2152239015950415	-0.04153021358940131	1.197937574740979	5.095351248360992	8.558745948203516	0.8741052344697939	0.9772105742935278
ID564902	564902	9	0.9160682559013367	69.7501616263067	77.04895611327221	0.0	170.0	170	1.3658288218996302	1		17555.581168831173	17580.0	12170.0	25471.0	1.0814238E7	2304.390666666662	-0.9809965879749266	-786.5476021740083	0.001474949161713789	0.008545635564599214	1.5101793095809293	1.2657861373534478	-0.6404202721307495	1.193076195903415	5.860604560848001	9.434903030105016	0.8273273867507396	0.9572981366459625
ID573112	573112	9	0.9136166572570801	70.10671929901531	78.7717250377466	0.0	218.0	218	1.2717553910980222	1		17320.49155722326	17574.0	11636.0	23871.0	9231822.0	2393.8905522104433	-0.981043552183457	-748.8886458951896	0.013022968190629586	0.0782398464188285	1.3984819293457527	1.2532447783303675	3.1355298581082165	1.1158888937952545	5.081091869867422	8.68670181767296	0.8461689467550204	0.9691749773345423
ID570041	570041	9	0.8934184312820435	69.45150307302495	78.34769981498312	0.0	200.0	200	1.3451797611989669	1		17379.634228187922	17661.0	12143.0	21710.0	1.0358262E7	2009.5214875296228	-0.9812073567289703	-903.1313107464929	-2.1572193340921406E-4	0.002204993366165326	1.4534206784016577	1.2564944613047253	1.343544605601984	1.156726689342066	5.68473889276096	8.943557174457183	0.8930994263561508	0.9707792207792212
ID571067	571067	9	0.9265992641448975	69.75995141579773	78.72537755976661	0.0	206.0	206	1.286540302904653	1		17487.78649635037	17727.0	11643.0	23426.0	9583307.0	2378.343571961164	-0.9808369193701191	-752.6996662540054	-8.279948430619628E-5	0.05122215136333934	1.3743983738003678	1.2758139298381779	3.1351684124969603	1.0772718040276408	5.19992002398034	8.73267811074388	0.85686346097572	0.9698581560283688
ID566461	566461	9	0.8510450720787048	69.66915747064792	76.81304132449739	0.0	179.0	179	1.359722667752087	1		17350.713584288034	17479.0	12449.0	22164.0	1.0601286E7	1844.5979333893722	-0.9811858174340066	-981.0960491110216	0.002712003673088252	0.004462814144475391	1.4477027396299318	1.2971803867343805	-1.0732183730496354	1.1160381042103849	5.80832017303835	9.306615073561076	0.8427075963935069	0.9629629629629626
ID567999	567999	9	0.8606859445571899	69.49451427738735	78.51808071155345	0.0	188.0	188	1.3310463604729186	1		17356.326495726495	17577.0	12370.0	22551.0	1.0153451E7	1993.5338565963934	-0.9810976484109333	-903.7755517207835	0.0018926850226597322	0.015162100345999376	1.3618191108506266	1.3440998457474873	0.6606438854912917	1.013182997646492	5.565910738648061	9.070085347636516	0.8502044109993724	0.973399833748962
ID565938	565938	9	0.9375121593475342	69.71614151035757	78.26972811103599	0.0	176.0	176	1.3691479733843264	1		17421.668831168845	17637.0	11187.0	22516.0	1.0731748E7	2197.1165118335534	-0.9811332070376827	-824.7010603546505	0.005473913021819987	-0.002959496559704896	1.4078480211671156	1.3523484148017293	0.23887236563423253	1.0410394287137337	5.889123317835129	9.141530202070872	0.8855696327863587	0.9702427564604542
ID586930	586930	9	0.8513062596321106	59.59102896811262	74.43211186722405	0.0	298.0	298	1.2741325060529085	1		18562.59962756054	18300.0	13999.0	25973.0	9968116.0	2394.8993150711403	-0.9798217370692685	-752.7397086590809	-0.03256236691390487	0.06265808504339229	1.3866036648593056	1.1439248576263918	-1.4479535726439094	1.212145759063637	5.1001043745255	20.67926728390338	0.14987135538174645	0.7329234972677608
ID568499	568499	9	0.9404138922691345	69.74025244562115	78.74839379302112	0.0	191.0	191	1.2699696349289453	1		17465.261682242966	17692.0	11692.0	23921.0	9343915.0	2399.3704555736213	-0.9808621498113301	-746.1439316209511	0.007199282801896333	0.06043358425757113	1.3904565089047758	1.231427217803889	2.966525091594805	1.129142257700376	5.0668324913739	8.817215528700963	0.8189992369748815	0.968210717529519
ID539828	539828	9	0.9505434036254883	70.76122397437254	77.00026963661496	0.0	21.0	21	1.3613906986402462	1		17371.08346972178	17511.0	11414.0	23799.0	1.0613732E7	2337.9411135438027	-0.980924190526865	-764.1450483097838	0.00751293297836695	0.010003496232577446	1.4324864839105325	1.3376205970031183	-0.10970909145755918	1.0709213712168886	5.822579551531874	8.961836949350488	0.9110269376378602	0.9831460674157295
ID570548	570548	9	0.8892320990562439	69.38085051303774	78.47032862302582	0.0	203.0	203	1.3202037872267156	1		17463.98951048951	17719.0	11934.0	22714.0	9989402.0	2176.9129373593446	-0.9811305123851631	-834.2554872075771	-0.0036591604060752176	0.007944395635608078	1.3597616732790996	1.2969458760635484	1.2868533666487	1.0484336304042292	5.475601341522262	8.863540850334237	0.875844856776668	0.9688814129520608
ID569015	569015	9	0.9199540615081787	69.17074010606736	78.46781063271341	0.0	194.0	194	1.361390698640252	1		17498.912828947356	17710.0	11976.0	23470.0	1.0639339E7	2324.169703608059	-0.9810519244882085	-779.6507749716778	7.732717904273507E-4	0.012225984291603667	1.453886333774746	1.3230967354202938	1.4547476347360786	1.0988511231666713	5.8225795515319225	8.883723503497347	0.9271184602776414	0.9831460674157304
ID571593	571593	9	0.9212367534637451	69.59081658380198	78.6331963743363	0.0	209.0	209	1.321349300489712	1		17498.40830449827	17777.0	12090.0	23514.0	1.011408E7	2245.9810475441345	-0.9810106608894038	-804.9823003109703	0.0024988679822348474	0.0329846637489927	1.387326891615546	1.310154779848225	-0.17383391878065638	1.0589030494368468	5.4851075938512945	8.875952442658454	0.8749134273846149	0.978795589482613
ID582858	582858	9	0.9660021066665649	64.53732078007349	79.14417511432386	0.0	275.0	275	1.0053168596819393	1		18058.720238095215	17727.0	12378.0	23351.0	6067730.0	2359.3207824150295	-0.9803694999757474	-764.519209385989	-0.010037274823632765	-0.009298727663656574	1.3648432053164146	0.6937442777683158	-0.04157234388365938	1.967357784495082	3.1750882778966036	10.155444285909809	0.3868724580323261	0.8812664907651729
ID558283	558283	9	0.8910399079322815	69.72821384897043	77.62107195870234	0.0	131.0	131	1.3768615441287564	1		17334.324840764337	17518.0	12684.0	22793.0	1.0885956E7	2038.6745536689978	-0.9810624905565265	-880.9734766876542	0.0037717340837416144	0.00925325576194593	1.4675046410360881	1.3076136102914755	1.512661791789395	1.122276970418633	5.95566708413834	9.650889835315741	0.803536410725814	0.9564885496183201
ID558795	558795	9	0.8801461458206177	69.57161241324435	77.01510877209203	0.0	134.0	134	1.3519113116327677	1		17390.163907284754	17474.0	12262.0	22788.0	1.0503659E7	2021.9040337464664	-0.9809967562253361	-887.9999966535322	0.0056600708475601285	0.003960904212736881	1.4569045016565545	1.278525347212653	-0.8364256022598655	1.139519450930551	5.741776406735118	9.269890575866375	0.8396666905604009	0.9602543720190779
ID574156	574156	9	0.9097147583961487	69.87576000486732	78.77233864768503	0.0	224.0	224	1.2531798738749031	1		17287.56621880998	17574.0	11691.0	23215.0	9006822.0	2343.867088958499	-0.9810179624689294	-762.3686043041345	0.007716931614962611	0.06057562427098345	1.3718415612314354	1.2297142718295122	-0.05897904194621499	1.1155774903632474	4.933744958767451	8.652933747564651	0.8280561798478326	0.9620018535681193
ID583374	583374	9	0.9139217138290405	63.379466380775035	79.31707037395012	0.0	278.0	278	0.8168344191841483	1		18898.62162162162	18190.0	14054.0	24063.0	4195494.0	2240.524254076499	-0.979634149016956	-811.4688067961919	0.0576142276221554	0.0025301672300402827	1.2514585241931424	0.5543660245720285	3.094255974630434	2.257458914729254	2.0961286385514777	7.707273404165465	0.4434312185858717	0.8855421686746962
ID575183	575183	9	0.8741282820701599	69.7544992070675	78.44728465223939	0.0	230.0	230	1.3350187950239907	1		17267.499151103573	17508.0	12285.0	21886.0	1.0170557E7	1976.1805182980224	-0.9810922701834621	-906.7828372829572	-0.010449662675401894	0.008183718694647985	1.3850341929387942	1.3080285760173473	1.331428040925911	1.0588715096392707	5.599182621799659	8.680124707785385	0.9338617061033953	0.9865996649916247
ID572608	572608	9	0.9159046411514282	69.87529738105123	78.7392554360165	0.0	215.0	215	1.2717553910980242	1		17371.279026217224	17588.0	11820.0	23443.0	9276263.0	2358.07860595591	-0.9809693201225083	-759.4595277508648	0.012576257649459887	0.05918573030327496	1.3738761537172877	1.2526509510474568	0.16829603443698268	1.0967749256634207	5.081091869867438	8.622471145662807	0.8588224962252498	0.9700544464609797
ID543427	543427	9	0.91778564453125	71.17576924945065	77.03928205821424	0.0	43.0	43	1.3927037574823664	1		17365.932812499985	17513.0	12381.0	23750.0	1.1114197E7	2272.648675731359	-0.9811152189181024	-793.9695843931806	-0.003938358458135494	0.0033962178631971106	1.4512579456779524	1.3522268607171783	0.41445818220719316	1.073235555244222	6.093507742909285	9.125449251958779	0.9195359707850036	0.9808722264728384
ID569541	569541	9	0.9120525121688843	69.73345074784385	78.58473615453603	0.0	197.0	197	1.3069582233926003	1		17462.12920353982	17696.0	11757.0	22505.0	9866103.0	2169.4665159373403	-0.9810639035803838	-834.0288662340591	-0.0020443235864769614	0.01806203617496708	1.3485980421464185	1.3156478653787849	1.437165523086308	1.0250448297258834	5.3662794397383875	8.74034180540519	0.8827268048397036	0.9774891774891772
ID572102	572102	9	0.9072412848472595	69.65449687464923	78.5170627271536	0.0	212.0	212	1.3236373529401573	1		17428.935875216637	17715.0	11533.0	22685.0	1.0056496E7	2193.07833284766	-0.9810368913104746	-822.2853035740981	0.0036078693844957595	0.00954618973349066	1.3798329392658795	1.2970436254294988	0.9263123824066425	1.0638292438382448	5.504120098509351	8.794763074557462	0.8942304966907334	0.9690376569037658
ID573638	573638	9	0.9411017894744873	69.90664235887704	78.76320527749513	0.0	221.0	221	1.1912863179944164	1		17480.952789699564	17673.0	11494.0	23475.0	8146124.0	2458.324249137088	-0.9805514485125312	-717.032853813841	0.03471966000627055	1.1405330169557205E-5	1.221049975106151	0.9871032163519154	3.090934287571804	1.237003339548263	4.458432342315863	12.679532343985397	0.3484861903898942	0.8542805100182147
ID554714	554714	9	0.8739991784095764	69.86881938107948	77.02116505589981	0.0	110.0	110	1.3429284127404257	1		17415.29431438128	17520.0	12164.0	22840.0	1.0414346E7	1989.8126239405267	-0.9810865463601626	-907.9984626120199	0.004028354096990681	1.1674353873221009E-4	1.4694622004027393	1.2504876828308533	2.1942747862138714	1.1751112950398452	5.665726388102855	9.071174329748034	0.8652436784437787	0.9691056910569097
ID576730	576730	9	0.9262963533401489	70.12578325408653	78.69086053649248	0.0	239.0	239	1.298829572736669	1		17273.292639138235	17490.0	12053.0	23345.0	9621224.0	2269.067564056098	-0.9808579835249656	-780.1464639422753	0.0031033509636597136	0.020984891305026912	1.4000674289384962	1.2920348618235946	0.19636910509509667	1.0836142818642085	5.299735673435151	8.654595261629986	0.8891408188036952	0.9662045060658581
[truncated: 2,793 more rows]
