# Supplementary material for: Adhesion pilus retraction powers twitching motility in the thermoacidophilic crenarchaeon Sulfolobus acidocaldarius
Source: Nat Commun. 2024 Jun 14;15:5051. doi: 10.1038/s41467-024-49101-7 (PMC11178785; doi:10.1038/s41467-024-49101-7)
Supplement: Supplementary file 15 — Source Data [file 41467_2024_49101_MOESM15_ESM.zip › TWITCHING FULL TRACK DATASET/Figure 1/MSD data/upsE_100X_1sec_interval_5min_total__2_spots.csv]

LABEL	ID	TRACK_ID	QUALITY	POSITION_X	POSITION_Y	POSITION_Z	POSITION_T	FRAME	RADIUS	VISIBILITY	MANUAL_SPOT_COLOR	MEAN_INTENSITY_CH1	MEDIAN_INTENSITY_CH1	MIN_INTENSITY_CH1	MAX_INTENSITY_CH1	TOTAL_INTENSITY_CH1	STD_INTENSITY_CH1	CONTRAST_CH1	SNR_CH1	ELLIPSE_X0	ELLIPSE_Y0	ELLIPSE_MAJOR	ELLIPSE_MINOR	ELLIPSE_THETA	ELLIPSE_ASPECTRATIO	AREA	PERIMETER	CIRCULARITY	SOLIDITY
Label	Spot ID	Track ID	Quality	X	Y	Z	T	Frame	Radius	Visibility	Manual spot color	Mean intensity ch1	Median intensity ch1	Min intensity ch1	Max intensity ch1	Sum intensity ch1	Std intensity ch1	Contrast ch1	Signal/Noise ratio ch1	Ellipse center x0	Ellipse center y0	Ellipse long axis	Ellipse short axis	Ellipse angle	Ellipse aspect ratio	Area	Perimeter	Circularity	Solidity
Label	Spot ID	Track ID	Quality	X	Y	Z	T	Frame	R	Visibility	Spot color	Mean ch1	Median ch1	Min ch1	Max ch1	Sum ch1	Std ch1	Ctrst ch1	SNR ch1	El. x0	El. y0	El. long axis	El. sh. axis	El. angle	El. a.r.	Area	Perim.	Circ.	Solidity
			(quality)	(�m)	(�m)	(�m)	(sec)		(�m)			(counts)	(counts)	(counts)	(counts)	(counts)	(counts)			(�m)	(�m)	(�m)	(�m)	(radians)		(�m^2)	(�m)
ID137728	137728	0	1.0	72.0266822103644	33.50129442648901	0.0	3.0	3	1.5616987168119556	1		30504.549504950483	30520.0	20472.0	41156.0	2.4647676E7	3103.175686021418	-0.981123413792836	-1021.8530173873329	-0.0015376175541769919	0.015319050866743747	1.7032505070493478	1.43646286782324	-0.770716127670862	1.1857253989658552	7.662039377199543	11.64400022851593	0.7101495775724357	0.9454545454545457
ID145920	145920	0	1.0	72.77868456594501	33.04702697267186	0.0	64.0	64	1.5626672122333003	1		30481.063275434266	30484.0	21012.0	41236.0	2.4567737E7	3089.0793819986857	-0.9811809324980519	-1028.9210191380332	-0.0010395653458129517	0.003959224106459104	1.7116564657228537	1.4495508298766826	-0.8062606033443315	1.1808185200849213	7.671545629528565	10.988903927835267	0.7983328195151007	0.9422066549912433
ID161792	161792	0	1.0	67.96523538711803	41.36735705138216	0.0	187.0	187	1.5621830395765248	1		30547.502475247526	30536.0	21979.0	39611.0	2.4682382E7	2814.4089569473617	-0.9810613974257141	-1124.5188948154714	-0.019870414395745984	-0.013787394498404599	1.7230356667738629	1.4043059844311787	2.3718210807356606	1.2269659788367187	7.666792503364049	12.519604282106473	0.6146704988104016	0.9149177538287016
ID167434	167434	0	1.0	70.25416529735739	42.271881329318575	0.0	231.0	231	1.5699118834876218	1		30623.409090909063	30603.0	21719.0	39880.0	2.4927455E7	2819.673215381682	-0.9811071570885767	-1127.9864511031437	-0.00121939923483211	0.0073261424794966385	1.7300651650902037	1.4363400666929234	-0.7290547149571431	1.204495512732972	7.742842521996285	10.79422758183225	0.8350782064448333	0.9639053254437856
ID176137	176137	0	1.0	68.3039474428681	41.463547996454125	0.0	299.0	299	1.5876407347722274	1		30718.570743405253	30566.0	22445.0	41233.0	2.5619288E7	2979.876395175406	-0.9810428115704062	-1066.9566729468531	-0.008696075248288013	-0.0228253644700557	1.688138838794433	1.4757537015304028	-0.9963261701983978	1.1439163845862492	7.9187081900834	12.384207872072741	0.6488252413258954	0.9423076923076927
ID151055	151055	0	0.9703656435012817	70.39484639375051	38.43084913373551	0.0	103.0	103	1.3485497366541448	1		30973.09800664456	30276.0	24399.0	47299.0	1.8645805E7	4517.693627929664	-0.9806316132954146	-694.2410812892443	-0.030731783534737208	-0.03838591350857272	1.4409212631555712	1.2748937465478662	-0.7450701665145099	1.1302285128131433	5.713257649748018	11.96481872406028	0.5015121137140532	0.8716461203770841
ID154639	154639	0	1.0	73.28692646837906	40.4958887679163	0.0	130.0	130	1.5646024045688949	1		30601.142503097934	30549.0	20835.0	40672.0	2.4695122E7	3216.1056584351422	-0.9810854853790677	-987.0723314520255	-0.008969874172653696	0.014258641006487868	1.627871190786139	1.5147467844243023	-1.210382040542592	1.0746820574402678	7.690558134186618	11.213632184950985	0.7685552786615263	0.9523248969982332
ID165388	165388	0	1.0	68.33390709190232	43.0484399849144	0.0	215.0	215	1.5947719612642932	1		30761.357907253245	30665.0	20178.0	41307.0	2.5870302E7	3207.085124278579	-0.9810778276148346	-994.6206624257513	0.0019515163785076698	0.00889520646925199	1.6531290316257208	1.5659190747595597	-0.48788188991366865	1.055692505616583	7.990005082551133	10.821769765052755	0.8573543181884956	0.9605714285714287
ID161298	161298	0	1.0	67.91101638362088	41.382242972553826	0.0	183.0	183	1.5616987168119538	1		30583.885856079407	30630.0	22154.0	40053.0	2.4650612E7	2821.4401880566365	-0.9810861978260224	-1124.5535359561438	0.0017026932332753905	-0.0024773572141559065	1.7154394569522435	1.4238863010979668	-0.8403512491937478	1.2047587336358658	7.662039377199526	13.03306693930012	0.5668406559452819	0.9301788805539519
ID139792	139792	0	1.0	72.2292736465754	33.44829597399116	0.0	18.0	18	1.5500295716306336	1		30478.304785894237	30519.0	19827.0	41076.0	2.4199774E7	3197.7017744605514	-0.9811023166232056	-989.6658360373114	-0.001643144615310495	0.004662081096042934	1.6625013534498454	1.4464068595803723	-0.7375183956586819	1.149400905034539	7.547964349251158	11.835334368052159	0.6771402667531234	0.9237929028504944
ID155674	155674	0	1.0	73.26378109870804	40.46468258018569	0.0	138.0	138	1.5470985329444191	1		30707.20253164558	30655.0	21118.0	40967.0	2.425869E7	3237.738837947954	-0.9810751434204071	-983.3273300720521	0.0022097210905577458	0.008310467824943024	1.65162861967252	1.4619888590401222	-0.9920632708570417	1.1297135470354454	7.519445592264043	11.66090916766489	0.69491367872046	0.9267721148213233
ID164378	164378	0	1.0	68.50479086732766	42.34860046956668	0.0	207.0	207	1.5713568095951327	1		30398.90552147239	30297.0	20334.0	38799.0	2.4775108E7	2974.711630920152	-0.9810566493158765	-1058.4743988732616	-0.01402409660341943	-0.00937532292945422	1.6970931315203348	1.4363594169911114	2.188898818572575	1.1815240053742322	7.757101900489863	11.668799543767896	0.7159076481852548	0.9395509499136443
ID141343	141343	0	1.0	72.38429480264013	33.46839939108102	0.0	29.0	29	1.5626672122333007	1		30547.894671623333	30573.0	20112.0	41539.0	2.4652151E7	3147.3097074484704	-0.9811361030223155	-1009.6471873666104	-0.021773700467501	0.013631219635842885	1.7128142845940437	1.432583001116568	2.4378382580862037	1.1956125985433732	7.67154562952857	11.581020467841324	0.7187851204377735	0.9444119368051501
ID155164	155164	0	1.0	73.30853540306268	40.52820618421904	0.0	134.0	134	1.5553887972022702	1		30676.949937421752	30629.0	21100.0	40467.0	2.4510883E7	3215.4092408996753	-0.9810380762317871	-987.209634320262	-0.01413300205614563	0.01709964930666877	1.6215990613310376	1.5111777621818023	-1.050057677752855	1.0730696956457404	7.600248737060809	10.922353352663912	0.8005809007480352	0.9563397129186593
ID171553	171553	0	1.0	70.45521868586115	46.392009815252656	0.0	264.0	264	1.4821700827978634	1		30791.82255845943	30547.0	24022.0	45142.0	2.2385655E7	3864.996222384913	-0.980885559121506	-817.6605773437399	0.059270287358524264	-0.006944699268845525	1.5982451834885787	1.3606726298070981	1.2422926748297696	1.1745993477616736	6.901539190876989	13.92797767121195	0.4470742933684564	0.8689407540394962
ID164901	164901	0	1.0	68.175104265358	43.027623018853625	0.0	211.0	211	1.5573330339577698	1		30407.632627646315	30257.0	19991.0	41028.0	2.4417329E7	3227.4473639493763	-0.98103541533183	-974.753463353278	0.001231671605494705	-0.021399770112948083	1.6264286809443875	1.4967738585628332	-0.9964084994036971	1.0866228533053388	7.619261241718905	11.922787803281357	0.6735457486240732	0.9212643678160924
ID138282	138282	0	1.0	72.16874006720411	33.28966459112538	0.0	7.0	7	1.5549023581607588	1		30500.24843945069	30522.0	20156.0	40785.0	2.4430699E7	3107.2570885671316	-0.9811399207713214	-1021.2771591271697	-0.015150731277540328	0.01088265559907063	1.72080816792429	1.4158628472740185	-0.6593086368699622	1.215377726195293	7.595495610896318	11.536060132425002	0.7172176338656864	0.9372434017595308
ID160811	160811	0	1.0	68.11924862997787	41.40911937134363	0.0	179.0	179	1.5785616012014407	1		30620.372881355946	30445.0	21267.0	42490.0	2.5292428E7	3301.5533393095607	-0.9810959172789279	-962.671272590722	-0.014457775641691666	0.007648577302834597	1.609505355983724	1.5290752140635568	-0.7763744560715019	1.0526005138141126	7.828398792957595	12.051028017580665	0.6773834989461034	0.9492795389048997
ID172073	172073	0	1.0	70.60621867386311	45.7708189525596	0.0	268.0	268	1.5684656262635541	1		30571.598280098297	30519.0	23183.0	41662.0	2.4885281E7	3184.416036385504	-0.9810070512425327	-991.7405479614388	0.0027750335307565816	0.004498815822603499	1.6276003190475667	1.520312125582726	-1.1547704951703848	1.070569846585758	7.728583143502748	11.058071542550588	0.794238539129347	0.9453488372093021
ID172602	172602	0	1.0	70.9015013014664	45.82867876048618	0.0	272.0	272	1.5843018441474421	1		30508.75510204081	30399.0	23601.0	41839.0	2.5413793E7	3131.837722373211	-0.9810651517165626	-1009.4649667731952	-0.0016096818538223951	-0.005969454167140493	1.6320265820505484	1.5486285380179157	1.637121169240408	1.0538528394545625	7.885436306931782	11.362108930807763	0.7675694744832829	0.9436860068259388
ID169531	169531	0	1.0	72.98055646077974	44.836565409834684	0.0	248.0	248	1.542691533393108	1		30672.086294416215	30514.0	24714.0	43966.0	2.4169604E7	3474.0326885162226	-0.9809497950245364	-909.2567636909877	0.02603854481828903	-0.029466724318753208	1.602608465120902	1.470495993942165	0.5287692687921322	1.0898421156691251	7.47666745678341	15.399312504468984	0.3962007232702588	0.8768115942028991
ID137283	137283	0	1.0	72.94968224114405	34.88471049457624	0.0	0.0	0	1.515980523155489	1		30543.640316205514	30399.0	22390.0	42260.0	2.3182623E7	3271.082615684953	-0.9810811620553636	-968.4333997834125	0.04664595638609775	0.0012809631710502393	1.5741249300417899	1.5033446306204223	0.4021432642287128	1.0470818852708157	7.2199986438995545	11.186664616312767	0.7250129173568323	0.9262195121951221
ID151617	151617	0	1.0	71.63550001439476	40.24541794633277	0.0	107.0	107	1.5549023581607588	1		30523.46125	30323.0	22226.0	43120.0	2.4418769E7	3427.5137814312016	-0.9809830823905019	-918.7682067035855	-0.024200516387678138	-0.030073835412132408	1.5908935900076353	1.493021002788642	1.9448532328435006	1.0655533894273346	7.595495610896318	14.19824560371457	0.473474519877091	0.8977528089887639
ID140356	140356	0	1.0	72.2115323789201	33.384039847491195	0.0	22.0	22	1.5732813134512116	1		30498.444308445552	30547.0	19630.0	40884.0	2.4917229E7	3132.6936190643514	-0.981078882638083	-1009.5943431010398	0.004721501311621924	0.018039545133932054	1.6926153427267983	1.4562228533159671	2.4409460348619905	1.1623326325861054	7.77611440514792	11.48044181793669	0.7414046432642454	0.9533799533799538
ID169028	169028	0	1.0	73.77710024194387	42.515645704033766	0.0	244.0	244	1.6009266629251107	1		30742.96698113207	30683.0	22131.0	42491.0	2.6070036E7	3213.3149351690145	-0.9810449151747879	-990.3430099239881	-0.0064858793468615525	-0.009347865067842836	1.704230399398945	1.5065338171775797	-0.8689303395204245	1.1312261165114372	8.051795722689826	11.630951091407027	0.747949288079954	0.9614074914869463
ID146501	146501	0	1.0	72.92168430145568	33.32354370129823	0.0	68.0	68	1.5694299458297627	1		30556.204182041765	30566.0	21876.0	42349.0	2.4842194E7	3091.2595851513947	-0.9811442078583897	-1028.6840010043811	-0.014511322278986601	0.004191384913898836	1.711502408658718	1.4585674523405587	2.2876811803952677	1.1734132733541225	7.738089395831781	11.279554825434658	0.764292658037058	0.9476135040745053
ID160328	160328	0	0.9598560929298401	68.8811946929307	42.02906988959937	0.0	175.0	175	1.3779599579804631	1		31189.433121019087	30527.0	25100.0	47251.0	1.9586964E7	4415.337567438704	-0.9805880083278992	-713.6578482380739	0.041508375309728354	-0.04150270361424413	1.4694246138830047	1.2618075867051808	0.8786450026408761	1.1645393714266303	5.965173336467395	15.543823483984566	0.310253879291767	0.8122977346278328
ID141897	141897	0	1.0	72.24692562005177	33.307818127237994	0.0	33.0	33	1.5636351077811872	1		30534.950372208452	30578.0	19679.0	40884.0	2.461117E7	3161.8410251531395	-0.9811336320363578	-1004.4470474342036	-0.0017462580390253692	0.024369649640685533	1.6651247760622323	1.4455346390691557	2.3896866245162505	1.1519092874415522	7.681051881857604	11.58827060388323	0.7187755678145304	0.9406286379511062
ID152137	152137	0	1.0	71.25566530216139	39.37124265012292	0.0	111.0	111	1.5766435426544199	1		30521.331303288698	30402.0	20558.0	41543.0	2.5058013E7	3304.6532030673507	-0.981042696610841	-955.914230216323	9.537269063125365E-4	0.0033402352697116697	1.6385251482079501	1.509162413444974	-0.41542681530642106	1.0857182325841783	7.809386288299532	11.398873309987	0.7552711851256858	0.9513607411696584
ID153161	153161	0	1.0	71.45851734371655	39.823556418670414	0.0	119.0	119	1.5980889768013133	1		30453.82087781731	30330.0	21081.0	41763.0	2.5672571E7	3225.543691663779	-0.9810980194136318	-980.1080175230513	0.0061414270769778075	-0.0037777273606713654	1.6389642041478008	1.5989430943142442	2.2453369053882897	1.0250297274342468	8.02327696570274	10.72430548957524	0.87664406130679	0.9667812142038944
ID138828	138828	0	1.0	72.23538614944668	33.24586910329302	0.0	11.0	11	1.5703936732437844	1		30501.232558139578	30492.0	20370.0	40976.0	2.4919507E7	3066.790995018237	-0.9811611132870662	-1035.9726706153108	0.009506360425720436	0.009489706744331368	1.702585947814747	1.4498016185713425	-0.8634158051366466	1.1743578749018795	7.74759564816083	12.043693870014595	0.6712084180807466	0.9454756380510444
ID152653	152653	0	1.0	71.29650317175934	39.26342986831742	0.0	115.0	115	1.6075284503680656	1		30576.15672514623	30458.0	20547.0	41832.0	2.6142614E7	3257.125577037028	-0.9810334189068737	-971.1205361534664	-0.022768844065606534	-0.0138369756158411	1.6498148953364904	1.5402189339682153	-0.7595434059500049	1.071156092780857	8.11833948899306	12.002229022454328	0.7081956476191699	0.9638826185101582
ID158797	158797	0	1.0	72.23994074745775	39.52686849171801	0.0	163.0	163	1.6070577935140702	1		30693.260563380296	30552.0	21395.0	42814.0	2.6150658E7	3198.7270812391243	-0.9810419490973019	-993.0925588619936	-6.298643853282463E-4	-5.5779240192517354E-5	1.6897164963427416	1.5569960704702444	-0.5854152524665281	1.0852413364360085	8.11358636282855	10.96199081971577	0.8484843947322125	0.9633182844243794
ID144464	144464	0	1.0	72.36420774640524	33.497629502820836	0.0	53.0	53	1.5387636045914361	1		30566.996173469382	30602.0	20135.0	42092.0	2.3964525E7	3185.3493908837067	-0.9810363498886664	-992.8619063318466	5.253355583478511E-4	0.0012645427571460364	1.7006056637679332	1.4086882857198872	-0.8300308145615153	1.2072263828749497	7.438642447467297	11.081813792032666	0.7611703296565823	0.929334916864608
ID158288	158288	0	1.0	72.2463004920523	39.555917248931706	0.0	159.0	159	1.5947719612642937	1		30665.511296076074	30527.0	21341.0	43136.0	2.5789695E7	3225.391680191113	-0.9810552126675854	-984.6943811997952	0.0017723692943008883	0.001979054006947899	1.6598721988686982	1.5352534268538696	-0.506640391984289	1.0811714664400423	7.990005082551138	10.729081433212654	0.8722316397719336	0.9694348327566327
ID159316	159316	0	1.0	71.79388558472597	40.156702413228665	0.0	167.0	167	1.592398434184278	1		30657.251190476156	30603.0	22642.0	40359.0	2.5752091E7	2822.3401050638345	-0.9810559640333515	-1125.0585735711384	-0.006340642067518657	0.009692377710265362	1.7222289365219734	1.4963149270569231	2.3046432777578563	1.1509802551454837	7.966239451728558	10.590789516617685	0.8924965514657804	0.9710312862108917
ID144981	144981	0	1.0	72.59954383281976	33.11834403785268	0.0	57.0	57	1.5397465261893326	1		30538.30179028127	30602.0	20594.0	41804.0	2.3880952E7	3162.1817183624303	-0.9810850191295095	-1001.8179124157748	-0.009951384682201785	0.018815024586142686	1.6404330016301854	1.4487007743213702	-0.8185146144121604	1.1323477081722624	7.4481486997963255	11.760997714237718	0.6766590138720774	0.9349642004773269
ID174170	174170	0	1.0	67.67124220785595	43.835929346509445	0.0	284.0	284	1.6084693509170889	1		30624.674825174865	30498.0	21920.0	43171.0	2.6275971E7	3186.222362842845	-0.9809940868436461	-992.2087424329166	-0.012740694838420063	0.016923892306528195	1.6696359320552454	1.560047645194666	1.9737391142362393	1.0702467563719213	8.127845741322087	11.290305211787782	0.8012609022593912	0.9650112866817161
ID143963	143963	0	1.0	72.04097789067863	33.49654766393416	0.0	49.0	49	1.5480761624466899	1		30632.456273764266	30674.0	20101.0	41550.0	2.4169008E7	3199.3307841917444	-0.9811098471489579	-994.5688103548249	-0.015097640205789143	0.027560531652641704	1.6704202945096138	1.4258109567649064	-0.7510422329828832	1.1715580432203394	7.5289518445931	12.144687355932385	0.6414631390188414	0.9434187016081005
ID174683	174683	0	1.0	68.42954286538108	44.65027615931632	0.0	288.0	288	1.4811489527539567	1		30716.30662983425	30544.0	24347.0	45064.0	2.2238606E7	3625.9869666908057	-0.9810004554309624	-874.7798474487244	0.001625082472158378	2.3455254813721296E-4	1.524513586214395	1.4303048225655133	0.996951138848712	1.0658662140842825	6.892032938547976	12.904430031457798	0.5200912580549298	0.9023024268823895
ID149086	149086	0	1.0	69.05427379657046	37.229193210882194	0.0	88.0	88	1.5703936732437838	1		30489.82864137085	30478.0	20561.0	40845.0	2.491019E7	3049.044950924322	-0.9810808724041625	-1037.1100781250163	-0.004561660996071091	0.024401200151446128	1.715013093961015	1.4647975717024893	-0.7279138488010787	1.1708191814980333	7.747595648160824	11.634004219740918	0.7193137739859969	0.9521028037383182
ID142431	142431	0	1.0	72.2298327047685	33.36358412412225	0.0	37.0	37	1.5646024045688964	1		30585.950617283983	30634.0	19704.0	40561.0	2.477462E7	3135.2624764244224	-0.981093811926877	-1012.4757650370144	-0.01658386554222113	0.01673814997917422	1.6832880827318162	1.440066199793858	-0.6226269033265552	1.1688963208585652	7.690558134186633	11.933898509182525	0.6785831059609186	0.9467524868344057
ID173663	173663	0	0.9968383312225342	67.38923795997513	42.798967419992856	0.0	280.0	280	1.4318066736266932	1		30908.389955686835	30498.0	24604.0	45414.0	2.092498E7	3803.7974153079826	-0.9807603898272643	-828.4296781082649	0.08664045021273309	-0.058140847725467536	1.4550836639517302	1.3508846054533887	3.1151730738243293	1.0771339447334731	6.440485952918958	15.923797085779054	0.31917967762733246	0.8333333333333325
ID148579	148579	0	1.0	68.96114501761399	37.25270193187743	0.0	84.0	84	1.581434327146822	1		30565.964891041152	30548.0	21587.0	40488.0	2.5247487E7	3004.625524185011	-0.9810858781342068	-1055.3550555333354	-0.0035272489502093506	-0.0028666057507743927	1.7400114133575117	1.4477175922592798	-0.933479140721145	1.2018997507946865	7.856917549944692	10.767997757969201	0.851514694269123	0.9638483965014578
ID168547	168547	0	1.0	72.65768657746163	41.511327095156815	0.0	240.0	240	1.5544157668929646	1		30870.963659147892	30686.0	23595.0	43436.0	2.4635029E7	3305.208704774265	-0.9810859613683192	-968.9560614907414	0.013256859163356057	-0.010218266755174626	1.6396745117620164	1.4870023491222457	2.208783526955182	1.1026710971437879	7.590742484731798	11.58030716924484	0.7113018918053245	0.9344645991808077
ID153702	153702	0	1.0	71.41298493856581	39.42109609892486	0.0	123.0	123	1.574242683118349	1		30546.028117359423	30438.0	20618.0	41711.0	2.4986651E7	3298.6699686758507	-0.981091857329138	-960.9630233210663	-0.00697785620581488	0.0014372436125551819	1.621790870417233	1.5382292999523017	-0.19219050143119587	1.0543232211657407	7.785620657476953	11.236102234326024	0.7749465326228828	0.9556592765460914
ID157799	157799	0	1.0	72.24899137419413	39.517174568340074	0.0	155.0	155	1.5980889768013136	1		30705.32185273156	30603.0	21439.0	42667.0	2.5853881E7	3230.5574994368303	-0.9810810032103586	-985.7639629123502	4.808275917000516E-4	0.003027908824509207	1.6775702852602352	1.5496801265102955	2.6947047584446953	1.0825268108960873	8.023276965702744	11.079929341376632	0.8212732297612809	0.9667812142038948
ID143461	143461	0	1.0	72.0312809757323	33.543706640750294	0.0	45.0	45	1.5461202852759846	1		30595.00887198984	30631.0	19997.0	40778.0	2.4139462E7	3189.505818964834	-0.98116749145658	-999.5215399123059	-0.005150727407337595	0.012217395760860492	1.7025853764963843	1.4142025379027687	-0.691475799413714	1.2039190503937867	7.509939339935031	11.380209254031845	0.7286950135002421	0.9299587992937026
ID149608	149608	0	1.0	68.77663179165772	36.72465057842068	0.0	92.0	92	1.5592748464750805	1		30473.211706102134	30346.0	21456.0	41176.0	2.4469989E7	3030.1740516107016	-0.9811059336894407	-1044.410229159535	-0.02295368211387157	-0.020750069947092522	1.690913351271961	1.4444239444106646	-0.9935811396790524	1.1706489343486104	7.638273746376957	11.96402686198008	0.6705795792947934	0.94031597425395
ID145513	145513	0	1.0	72.73082222830492	33.05658935822913	0.0	61.0	61	1.5573330339577685	1		30519.209737827696	30535.0	21432.0	41258.0	2.4445887E7	3107.468312944647	-0.9811258048866539	-1021.0636811675158	0.013296349069715838	0.007356467129687674	1.6850145695183745	1.469156165829002	-0.6888855779195627	1.146926792882886	7.619261241718892	11.12966939416272	0.7729621013740275	0.9374269005847953
ID162921	162921	0	1.0	67.9949811723379	42.563556579646225	0.0	196.0	196	1.5612142437998908	1		30484.451053283785	30303.0	20113.0	41914.0	2.4600952E7	3363.601092202338	-0.9810684507847499	-939.3275168202405	-0.01634584600484069	0.0053917556446813975	1.6177150327483942	1.4849191960003587	2.2833037299610934	1.089429672069512	7.6572862510350275	12.804737817675054	0.5868719674825165	0.9371727748691107
ID147055	147055	0	1.0	70.95807659920126	34.361990748969134	0.0	72.0	72	1.5814343271468219	1		30623.70637785798	30682.0	20351.0	40186.0	2.54483E7	2909.154735922032	-0.981088269722924	-1092.1888635294338	0.016386860552063183	0.009446709986748873	1.68483698785035	1.5268854705374268	-0.8052007419340635	1.1034468664223571	7.856917549944689	10.47846427712249	0.8992217138661562	0.975221238938053
ID162415	162415	0	1.0	67.9441030473729	41.34959139625987	0.0	192.0	192	1.5885934145667935	1		30484.20359281436	30485.0	22268.0	39629.0	2.545431E7	2754.3434883880127	-0.981061024798093	-1146.6379120771967	-0.016558860019289384	-0.006909518344537954	1.7382396746779212	1.4513785969090724	-0.9164870570826577	1.1976473115834574	7.928214442412425	11.806921022694283	0.7146805056586056	0.9461145774248445
ID163436	163436	0	1.0	68.3755024161507	41.65177266821491	0.0	200.0	200	1.5529550783007582	1		30385.789737171464	30356.0	21411.0	39583.0	2.4278246E7	2829.1265012801086	-0.9811949637541217	-1120.8030203784735	-0.005046251840093665	0.01322433978061494	1.7464853421627915	1.383379676188055	2.3452613000986857	1.2624772303835525	7.5764831062382605	12.398912234216006	0.6193132212107983	0.9245939675174014
ID139378	139378	0	1.0	72.2937890128058	33.39430294484356	0.0	15.0	15	1.5838242851782967	1		30475.60481927714	30513.0	19700.0	40718.0	2.5294752E7	3109.3729741504535	-0.9810659779366979	-1015.698581553556	0.006054269200477195	0.015316295170094635	1.7164636636840607	1.4586140836158044	2.4981786963058066	1.1767771084652254	7.880683180767267	11.637785953800275	0.7311946446210688	0.9420454545454552
ID175731	175731	0	1.0	67.28098011692062	40.89635969730425	0.0	296.0	296	1.555875084160283	1		30714.745932415528	30528.0	23170.0	41315.0	2.4541082E7	3043.7977390047245	-0.9809728856883349	-1040.507485747971	0.06116268662016157	0.04130512509085455	1.6450308938402993	1.3783940782564297	-0.9651667911694799	1.1934401923150644	7.60500186322532	15.120080504464601	0.41802377397662416	0.9014084507042243
ID159857	159857	0	1.0	69.50499362297887	42.08022852553445	0.0	171.0	171	1.4693549530763228	1		30882.037762237735	30573.0	24239.0	44686.0	2.2080657E7	3837.2363190973824	-0.9808909594611908	-826.2267450341661	0.027981431077758953	-0.01741364542658407	1.5611748612209404	1.4067921424425756	0.6759007523423333	1.1097409589666276	6.782711036764104	12.995636024750983	0.5046823313493414	0.8808641975308639
ID142967	142967	0	1.0	72.07127915393654	33.48375410176064	0.0	41.0	41	1.5553887972022735	1		30668.844527363162	30700.0	19957.0	41213.0	2.4657751E7	3165.856033187805	-0.9809895429266879	-999.7883392452087	-0.021784632774163596	0.014366850589024588	1.7051514677033264	1.4463874865001898	-0.728438709468547	1.1789036365554195	7.6002487370608405	11.013487003634864	0.7873865330203716	0.9439197166469898
ID168055	168055	0	1.0	70.87568311109443	42.64544092998387	0.0	236.0	236	1.6070577935140693	1		30750.47719298243	30667.0	22682.0	40594.0	2.6291658E7	2845.0651962799457	-0.9810088843301423	-1116.6372049724257	5.904614931949762E-4	0.0044570793591366155	1.753926405290687	1.4863084743427422	-0.7638209762486755	1.1800554431113552	8.11358636282854	10.92014800482468	0.8549991404962399	0.9649519502543809
ID150132	150132	0	0.9929145574569702	69.75870067506781	37.99676060698247	0.0	96.0	96	1.5124834469334476	1		30577.812664907615	30415.0	24284.0	42743.0	2.3177982E7	3475.574411037082	-0.9810086059119147	-908.9202758629903	-0.013714971357192515	-0.02718664294252209	1.4995981189908296	1.4216175120849637	0.22419148072520784	1.0548534371889515	7.186726760747951	14.167757050664608	0.44992362224263505	0.907563025210084
ID148085	148085	0	1.0	68.92722113015192	37.23418739700892	0.0	80.0	80	1.5919233041023346	1		30601.014371257505	30573.0	21723.0	40900.0	2.5551847E7	2991.4478484521596	-0.9810426765815675	-1058.754485668963	0.0073308566742596466	0.004097861252652768	1.7191333456660005	1.4859194025796465	-0.8405158338335404	1.1569492549067468	7.961486325564035	10.535755467040483	0.9013068114613135	0.97667638483965
ID161912	161912	0	1.0	67.95927909563144	41.36175326067375	0.0	188.0	188	1.5852565304914767	1		30503.311672683492	30503.0	22023.0	39882.0	2.5348252E7	2781.702334009205	-0.9809983918193824	-1132.2550591146444	-0.007325181896978827	-0.004532109801002485	1.7343105383836819	1.4616318148287897	2.2338612962582505	1.186557736899585	7.894942559260813	11.253503553041563	0.7833995790072851	0.9491428571428575
ID140921	140921	0	1.0	72.19347429085609	33.39684352200805	0.0	26.0	26	1.5553887972022729	1		30524.229036295364	30556.0	19782.0	40728.0	2.4388859E7	3172.059707560495	-0.9810843084300028	-998.1997377501382	0.002237739203435671	0.0056000477716565515	1.6705448036806105	1.4783635916927151	-0.8006681887948962	1.1299959043010857	7.600248737060834	11.337130356083554	0.7430728428604424	0.9394829612220914
ID147577	147577	0	1.0	70.07366342831381	36.78781159993227	0.0	76.0	76	1.4785930423892555	1		30777.143845089875	30469.0	24116.0	45014.0	2.2251875E7	3850.8467189650823	-0.9810675937964597	-828.3143676405102	0.06649285529510111	-0.011524698283300952	1.5447174976914924	1.3608669047812254	0.8401351529478425	1.1350981438848518	6.868267307725374	15.678539336715966	0.3511121460697814	0.85960737656157
ID150649	150649	0	0.9896431565284729	69.53851461603166	38.58459224454801	0.0	100.0	100	1.4522658384508207	1		30768.619999999995	30344.0	24443.0	45856.0	2.1538034E7	3876.316224087931	-0.980759110308233	-809.2002646725853	0.05659403089679105	-0.04377221452413129	1.515568743365782	1.3700885431430114	0.9076985810290116	1.1061830645551098	6.625857873335088	15.456737827855807	0.3485108462813206	0.8263189093064617
ID156796	156796	0	1.0	72.64375306795355	39.93970970310868	0.0	147.0	147	1.6108191978250885	1		30597.843457943938	30480.0	20997.0	41983.0	2.6191754E7	3282.516485623476	-0.981077438658062	-966.5787987619851	-0.006729303386700368	-2.646211261317299E-4	1.6488973204228334	1.5982658967668464	-0.7616016664254984	1.0316789739169245	8.151611372144664	10.710607269207843	0.8929458851023178	0.9738784781374222
ID167036	167036	0	1.0	70.23172775922878	42.25637855302849	0.0	228.0	228	1.5264236812248801	1		30640.41558441555	30603.0	21549.0	40418.0	2.359312E7	2899.0998457265187	-0.9811383653880954	-1099.5434735576591	-0.009181829938726438	-0.0022707593824238185	1.6857755941757753	1.368695328566285	-0.8171277588211768	1.2316660684022596	7.319814293354373	13.034951945240763	0.5413661013511548	0.924369747899159
ID154242	154242	0	1.0	73.30175595831749	40.4731386437602	0.0	127.0	127	1.5823907435191862	1		30545.602657004827	30509.0	21078.0	40792.0	2.5291759E7	3159.7904772414063	-0.9810352123616529	-1000.1313012636233	-0.004127312717450662	0.004873345943551587	1.6650126671633145	1.509673638874057	-1.1786558243708039	1.1028957678595437	7.866423802273697	11.44785811394485	0.7542906565074883	0.9478808705612816
ID166019	166019	0	1.0	69.60040281086805	41.97324764640539	0.0	220.0	220	1.556361219177354	1		30657.45125	30569.0	21611.0	40154.0	2.4525961E7	2851.58272546557	-0.9810367675093493	-1112.3795125358743	4.234238682592202E-5	-0.011785089741421078	1.7174112606895926	1.4188730755949686	-0.9537392615684335	1.2104051378728429	7.60975498938986	11.466928347715918	0.7272543715936586	0.946217494089835
ID157312	157312	0	1.0	72.33109671433198	39.37852634509551	0.0	151.0	151	1.6018714412091328	1		30676.003537735876	30553.0	20600.0	40828.0	2.6013251E7	3231.0930548941697	-0.9811109976128345	-986.2532139007056	-0.021792172528407205	-0.01992563396937097	1.646180225156503	1.5386425471756655	2.4345386503140967	1.0698912675840362	8.061301975018873	11.902208328459036	0.7150887717957358	0.964732650739477
ID163969	163969	0	1.0	68.5318327622367	41.66644497755645	0.0	204.0	204	1.5461202852759852	1		30380.73451327433	30334.0	21983.0	39271.0	2.4031161E7	2802.36868260139	-0.9810250841196251	-1120.9938943277068	-0.028281539438222578	0.02849602344551598	1.7278270196389534	1.3757082542098735	2.188243322005415	1.2559545342201326	7.5099393399350385	12.298964902485732	0.6238916436663877	0.9371293001186244
ID166529	166529	0	1.0	70.04886848810574	42.197089534467715	0.0	224.0	224	1.5631512349217636	1		30625.947890818814	30591.0	21728.0	40269.0	2.4684514E7	2835.3419927611544	-0.9810799834340913	-1120.203660853207	6.898567943790008E-4	-0.003892339430837378	1.712947208123435	1.4297495226334678	-0.9050140666882607	1.198075034127896	7.676298755693068	11.518938518681551	0.7270040199317684	0.9422403733955661
ID167558	167558	0	1.0	70.18631781677323	42.283795192568725	0.0	232.0	232	1.5372880438193377	1		30615.34916559692	30576.0	21666.0	40690.0	2.3849357E7	2896.7654652565566	-0.9811011530920088	-1097.3226849318764	0.0021286890357283326	0.006573790198325371	1.7018731957045512	1.385879948548302	-0.8953232950254743	1.2280091053249234	7.424383068973716	11.081143576624918	0.7598031184694628	0.9524390243902432
ID165509	165509	0	1.0	68.48700669943507	43.31564375115976	0.0	216.0	216	1.5689478601339089	1		30673.560196560193	30496.0	20604.0	42806.0	2.4968278E7	3408.8717356189945	-0.9809962794857418	-928.9925839211885	-0.014235006857251336	-0.016255002583981194	1.6466554131743136	1.4722022130717818	-0.7628217641971782	1.1184981237995366	7.733336269667277	12.079830292716595	0.6659706550413942	0.9542521994134899
ID137866	137866	0	1.0	71.9867193862009	33.52369259245894	0.0	4.0	4	1.5485647457514051	1		30508.53459119497	30571.0	20343.0	41289.0	2.4254285E7	3112.1227736766277	-0.9810680384563796	-1016.0103581253919	-0.005737038133481814	0.012227487825536528	1.6982492938285074	1.4278465639218991	-0.8692666205548765	1.1893780023281262	7.533704970757612	11.465251128995982	0.7201970352703755	0.9445768772348032
ID156298	156298	0	1.0	73.41447435472017	40.37698687389231	0.0	143.0	143	1.584779259208494	1		30673.720818291247	30637.0	20992.0	40810.0	2.5489862E7	3148.3562230957664	-0.9810885831743288	-1010.8733470774372	-0.002875416998804684	-0.0030141480969763765	1.6472661416564693	1.5241786223720735	2.0833441472636793	1.080756623585781	7.890189433096274	11.204272894580384	0.7898232938778569	0.9600925390399064
ID146062	146062	0	1.0	72.80475520571324	33.06911605591805	0.0	65.0	65	1.5636351077811865	1		30513.800742574247	30512.0	21063.0	41280.0	2.4655151E7	3099.1258948561567	-0.9811108430313532	-1022.8043882308311	8.015443207154023E-4	0.027381656917473417	1.7154763129946768	1.4424237683764094	-0.8477434749660917	1.1893011960872046	7.681051881857597	11.201626292054325	0.7692515911941569	0.9400814426992432
ID161420	161420	0	1.0	67.96342092956178	41.35664151089705	0.0	184.0	184	1.595246242898946	1		30558.457888493434	30541.0	21990.0	39639.0	2.576078E7	2751.609988498817	-0.9811150257491815	-1153.9263282087106	-0.012159121955463873	0.0019390088799565164	1.7430890339344016	1.4688981608989349	-0.8709256375900214	1.1866643177411753	7.994758208715645	11.235084962764107	0.7959072771705473	0.9650028686173268
ID154771	154771	0	1.0	73.30052704602434	40.51470771166318	0.0	131.0	131	1.5650858287746425	1		30641.945611866508	30638.0	20956.0	40436.0	2.4789334E7	3201.164842447733	-0.981113020945383	-994.4772108009972	-0.005533792164491768	0.01503399748400896	1.6709457110374857	1.5145606721908935	2.041746595063539	1.103254390344345	7.695311260351126	11.399786696523272	0.7441193609310108	0.9277936962750707
ID155793	155793	0	1.0	73.47154355310965	40.35613299240676	0.0	139.0	139	1.5553887972022704	1		30745.435929648243	30675.0	20729.0	40813.0	2.4473367E7	3250.7995385620115	-0.9810922154904048	-981.498515641629	-0.02785591973143489	0.007075460022062333	1.6821519296015863	1.4524577738596947	-0.8749935151398588	1.1581417097803215	7.60024873706081	12.819235108172434	0.5811837254920484	0.9318181818181813
ID139927	139927	0	1.0	72.21153186178518	33.44065727108366	0.0	19.0	19	1.5436719539136776	1		30462.83397190293	30512.0	19480.0	41148.0	2.3852399E7	3190.0212424663614	-0.9812227320650562	-998.02615250378	8.104348740222555E-4	-0.002533285650399595	1.65940049252227	1.4437965184560477	-0.7183272106854276	1.1493312743936954	7.486173709112453	11.138884281207051	0.7582045387701561	0.939737470167065
ID151195	151195	0	0.996238112449646	70.57271947648961	38.922261962219835	0.0	104.0	104	1.375762253299507	1		30886.381789137416	30351.0	24063.0	47038.0	1.9334875E7	4483.817475277494	-0.9807827395403463	-703.121606545322	0.02791552496281893	-4.934053616609101E-4	1.4000274117904965	1.3368563775444657	0.09689386231002954	1.0472534187719276	5.946160831809315	14.452745054694079	0.35772214991247225	0.851020408163265
ID155289	155289	0	1.0	73.3157685431781	40.5116359003669	0.0	135.0	135	1.566052229501972	1		30716.831072749697	30680.0	21072.0	40530.0	2.491135E7	3196.7439024108876	-0.9809940823167659	-991.9187578726757	-0.008188291806600958	-0.0015784903226459914	1.597206793341275	1.5213132919414913	-1.2466779623004562	1.0498868325162194	7.7048175126801555	11.402883686826737	0.7446339485300376	0.9332181922855489
ID171678	171678	0	1.0	70.3879247525876	46.794805313816354	0.0	265.0	265	1.53285283906639	1		30630.024421593815	30601.0	23740.0	41296.0	2.3830159E7	3345.615957034512	-0.9809250288830859	-941.6145892942004	0.01216133823145056	0.010663437567783705	1.5680358707060076	1.4876853800575818	1.141555787918916	1.054010405510146	7.381604933493087	13.688405935326143	0.49505666298739276	0.9013348810214736
ID164512	164512	0	1.0	68.468271545257	42.76884588245777	0.0	208.0	208	1.6084693509170898	1		30409.092289719614	30279.0	20210.0	39949.0	2.6030183E7	3051.0232860562437	-0.9810832736244741	-1033.826879480646	-5.556284226902497E-4	0.006672919693074124	1.7109083806823921	1.5398139930709862	-0.7720774261135778	1.1111136724184312	8.127845741322096	10.863621705695651	0.8654381749593395	0.9677419354838712
ID165031	165031	0	1.0	68.27203707844265	43.238450299953634	0.0	212.0	212	1.5269191929020238	1		30439.08937823837	30290.0	20255.0	41249.0	2.3498977E7	3362.277577315245	-0.9810604756502135	-937.8962486445845	0.011834999547177035	0.005316151801409948	1.5724192492685436	1.427886468009768	-0.657726331324776	1.1012214797862954	7.3245674195189165	12.875358266805371	0.5552303531368052	0.9277543648404578
ID160938	160938	0	1.0	67.89515502374496	41.2360050514118	0.0	180.0	180	1.5895455233814075	1		30613.014336917575	30591.0	21964.0	39369.0	2.5623093E7	2753.930552036514	-0.9810525048061538	-1151.127825013178	-0.029449804631279365	-0.0030399589604908515	1.7703436823401644	1.4325912249461445	2.29160249550532	1.2357633158102843	7.937720694741456	11.043953463773468	0.8178177670774479	0.9686774941995362
ID141483	141483	0	1.0	72.24875731390313	33.279994089092206	0.0	30.0	30	1.5689478601339086	1		30570.836206896587	30592.0	19726.0	40494.0	2.4823519E7	3120.302254087339	-0.9810079533285294	-1012.1419108190604	-0.011148822458633736	0.024794304548028962	1.6760653720959495	1.45291229916411	-0.8442550766349035	1.153590187831863	7.7333362696672765	11.630503948155614	0.7184221155652654	0.9453805926786757
ID170155	170155	0	1.0	73.52092185618487	45.40589614746322	0.0	253.0	253	1.5422010894025246	1		30644.266242038255	30505.0	23838.0	42442.0	2.4055749E7	3222.6129414027055	-0.9810150711452247	-982.7380718302394	-0.015381564101473205	-0.011370378431437669	1.5854823795743178	1.4969212881464935	-0.6102585079162413	1.0591621564400904	7.47191433061889	14.031039880220133	0.4769381138053558	0.8836424957841481
ID172204	172204	0	1.0	70.44686602986798	45.771211402648895	0.0	269.0	269	1.5199673295746654	1		30570.99737532806	30433.0	23377.0	39991.0	2.32951E7	3290.840273093703	-0.9810492302027362	-961.8265147514846	0.009048371694735107	-0.00518703463628373	1.5693639327837345	1.4565979664339468	-1.3989608903816766	1.077417358082589	7.258023653215667	12.57181728743646	0.5770748164039632	0.9176682692307674
ID172726	172726	0	1.0	70.81110834363676	46.12005601050278	0.0	273.0	273	1.5862106422423103	1		30523.781249999978	30442.0	21981.0	39778.0	2.5395786E7	3049.4358978426035	-0.9810675415532994	-1037.3867932230273	-0.011503733556248105	3.4912775402964056E-4	1.6707921922456848	1.4920934031216835	1.9764254008487991	1.1197638088541486	7.904448811589845	11.677152099617546	0.7284631394362912	0.9486594409583567
ID138423	138423	0	1.0	72.23568429557359	33.22566719398816	0.0	8.0	8	1.56701803423732	1		30491.33004926108	30518.0	20098.0	41065.0	2.475896E7	3068.0102557125806	-0.9811876344828575	-1036.712214910051	-0.0010691056036515052	0.01741536030597048	1.6869582308907896	1.4516650119816878	2.3845459834352334	1.1620850657466075	7.714323765009212	11.572782682110102	0.7238225854146082	0.9436046511627907
ID151741	151741	0	1.0	71.32488430938011	39.98437560746787	0.0	108.0	108	1.6262430324771642	1		30493.712814645325	30355.0	21272.0	42189.0	2.6651505E7	3201.738326693658	-0.9810372041845513	-985.4567658098891	0.005787275463971081	0.006809246341960025	1.6513046702271523	1.616925566777881	-0.4555922842654899	1.0212620198206033	8.308464535573691	11.024513736339806	0.8590367600082423	0.967884828349944
ID169154	169154	0	1.0	73.9211438751912	43.22747207032351	0.0	245.0	245	1.600454064637935	1		30675.86894923256	30545.0	21968.0	43022.0	2.5982461E7	3313.2325470303726	-0.9811265668114151	-962.6071386102674	-0.016873407129629828	5.550097287226337E-5	1.6398231144326456	1.5735085286687356	2.050555468758941	1.0421444082162143	8.047042596525312	11.27010443006491	0.7961415384430495	0.9679817038307594
ID169667	169667	0	0.9911044239997864	72.58324445101265	45.12653711644767	0.0	249.0	249	1.4475701579181814	1		30795.917748917735	30519.0	24347.0	44266.0	2.1341571E7	3815.6406772529135	-0.9809040367152283	-829.1643618143823	0.01614640161680729	-0.055174935541342236	1.6049870070160641	1.3699792899676824	1.165930955494848	1.1715410727514908	6.583079737854451	13.689180609785906	0.44145259356026745	0.8523076923076937
ID160448	160448	0	0.9849795699119568	68.62457281527837	42.218154153711495	0.0	176.0	176	1.3899852232535748	1		31106.718749999996	30544.0	24966.0	47318.0	1.99083E7	4315.357998262602	-0.9807751389921892	-735.4846413283746	0.09039975382393471	-0.08556793095161916	1.4529214851176795	1.277956600943295	0.6926968727306303	1.1369098794475792	6.069742112086736	15.244652336695214	0.328204895334025	0.8319218241042345
ID142023	142023	0	1.0	72.2892361421122	33.324484591765234	0.0	34.0	34	1.5699118834876238	1		30536.74324324327	30532.0	20125.0	40643.0	2.4856909E7	3113.5526090181993	-0.981130770448599	-1019.9273395262372	-0.004338020047350176	0.039832234306013604	1.6678747285689992	1.4226014998529426	-0.7326989467083876	1.1724117602444613	7.742842521996305	12.797231726988743	0.5941255404695777	0.9410745233968801
ID144586	144586	0	1.0	72.49396551795358	33.33994694575789	0.0	54.0	54	1.5544157668929646	1		30570.04755944934	30562.0	20422.0	41895.0	2.4425468E7	3132.1229294767963	-0.9810550847327995	-1010.8530760157029	-0.0017093324866565307	0.030085594282171665	1.7233836498058073	1.4139450940024556	2.3534243044567567	1.2188476462883178	7.590742484731798	11.357993489268626	0.7394194861784928	0.940518256772674
ID152779	152779	0	1.0	71.2121800994142	39.21776278943432	0.0	116.0	116	1.5694299458297643	1		30677.23284313724	30578.0	20949.0	41605.0	2.5032622E7	3301.7588069598887	-0.9809990054154778	-959.3853144132879	-0.019011989542182903	-0.001209025245979394	1.6387897287554491	1.5010287278790124	-1.291404620119019	1.0917777243817952	7.738089395831797	11.917971854422783	0.6846031542757519	0.9388696655132647
ID152265	152265	0	1.0	71.27895867242891	39.25232264016203	0.0	112.0	112	1.5980889768013136	1		30525.164497041438	30417.0	20903.0	41328.0	2.5793764E7	3239.661474499174	-0.981053102992562	-975.7595233896072	-0.01885666948597691	0.02130019422299552	1.6415490661298389	1.5750145340838526	2.6700263706094005	1.0422437575058237	8.023276965702744	10.969937489566982	0.8378250532344422	0.9662278191184889
ID158926	158926	0	1.0	72.30936154952974	39.863784140189125	0.0	164.0	164	1.607998969462107	1		30651.68421052632	30558.0	22568.0	42909.0	2.620719E7	3057.5556910940336	-0.9810541814524945	-1038.220456516076	0.002860532703831757	0.005787045378256533	1.7038933530930416	1.517711869563168	-0.6320615832286185	1.1226724830078985	8.123092615157574	11.13308087077767	0.8235700436076163	0.978248425872925
ID158415	158415	0	1.0	72.2268716364214	39.52122671819905	0.0	160.0	160	1.5985622743022292	1		30683.00000000002	30535.0	21478.0	42861.0	2.5865769E7	3226.526253218444	-0.9810323227801194	-983.6979780289423	-0.015494994488219458	-0.020895599094717505	1.7111874576725008	1.4996709868111597	-0.6603427665194964	1.141041917008144	8.028030091867263	11.992399730249552	0.7014660615903396	0.9580260918888264
ID140493	140493	0	1.0	72.20678475996311	33.35406048831055	0.0	23.0	23	1.5752034660476553	1		30479.979268292656	30518.0	19636.0	41149.0	2.4993583E7	3138.4290721766697	-0.9811136317275687	-1009.0279603821085	0.01270346033796778	0.010181979453046048	1.705110839147	1.457484383671872	-0.7769462123755155	1.1698999030447772	7.795126909805983	10.695944532354412	0.85623853640114	0.9630064591896651
ID174291	174291	0	1.0	67.77921026250112	43.96884862259572	0.0	285.0	285	1.547098532944421	1		30659.782115868988	30495.0	23316.0	43112.0	2.4343867E7	3268.50081658668	-0.9809659855003263	-966.8832015785769	0.00923957574837133	3.1219499928878113E-4	1.5785732313584004	1.4351381007638642	2.1448245212607393	1.0999451763688748	7.519445592264061	14.175401881534263	0.47024579941445427	0.9160393746381004
ID137428	137428	0	1.0	72.26838504905061	34.477061639708744	0.0	1.0	1	1.5904970622414747	1		30441.802395209586	30453.0	21159.0	41317.0	2.5418905E7	3054.8382449995233	-0.981122232487755	-1035.820788465034	-0.013963877848254357	-0.004167570295063083	1.6255698851653129	1.5898160311152731	-0.6688578432459295	1.022489302755966	7.947226947070488	10.922449738949393	0.8371154730670823	0.9636887608069167
ID144084	144084	0	1.0	72.17465537096004	33.567010860031665	0.0	50.0	50	1.5343326651607305	1		30594.579354838734	30685.0	19957.0	41412.0	2.3710799E7	3209.18305044334	-0.9812191989420443	-996.1664643541919	-0.008931145650971669	0.028630689132491467	1.7011457906651646	1.3934060439816902	-0.8201022490031704	1.2208543216908267	7.395864311986652	10.580437270558637	0.830216891886856	0.9528475199020203
ID138968	138968	0	1.0	72.20346546165081	33.28381805978809	0.0	12.0	12	1.556847202395812	1		30445.321250000045	30454.0	20592.0	40509.0	2.4356257E7	3077.014137203326	-0.9811330405877535	-1029.075055379437	-0.012845645532406191	0.007886535727837806	1.688343394446706	1.4541045371339187	-0.8341631696527264	1.1610880451377166	7.614508115554383	11.92618292531545	0.6727423768195107	0.928695652173913
ID146648	146648	0	1.0	72.28826895032371	33.63401094914447	0.0	69.0	69	1.5961943833944827	1		30578.725118483428	30571.0	21594.0	40968.0	2.5808444E7	2888.3450950622587	-0.9810692563334608	-1097.3174392474268	-0.005216193685319221	-2.2148501346976347E-4	1.709335299667241	1.492745496103713	-0.7225803283373538	1.1450949301999969	8.004264461044679	11.080630603773283	0.8192233820684766	0.961736150770988
ID153304	153304	0	1.0	71.53467542966696	39.736207248639076	0.0	120.0	120	1.5942975385373703	1		30495.616209773532	30380.0	20699.0	41448.0	2.5585822E7	3257.3327819750457	-0.9810896056500924	-971.434152766626	0.00626138006469187	0.003283589643927094	1.6150864871118278	1.5901900800217106	0.7049874013275894	1.0156562460066267	7.985251956386622	11.116716858717238	0.8119801251220082	0.9545454545454549
ID159448	159448	0	1.0	71.60963268522413	40.14241288846053	0.0	168.0	168	1.6155086377256878	1		30652.21784472767	30561.0	23200.0	41865.0	2.6452864E7	2846.3414122496315	-0.9811380159693461	-1120.3343150322826	-0.0041431624293860195	-0.003740311297881299	1.7435147499892518	1.5058218722184649	-0.8370814343842682	1.1578492663415785	8.199142633789833	10.774001529881529	0.8876141966809288	0.9745762711864406
ID175320	175320	0	0.984728217124939	67.26296687280758	39.822488691205194	0.0	293.0	293	1.0254326397519917	1		32131.127167630046	30828.0	25330.0	46440.0	1.111737E7	5317.765661455791	-0.9799261429005927	-589.914779899238	-0.0038168028747840414	0.004609219580900641	1.1727453687404317	0.9065014796922127	2.346358750663781	1.2937048587484021	3.303422684338493	8.382056280514172	0.5908440490214312	0.9156785243741768
ID157913	157913	0	1.0	72.23512516211177	39.50528605258917	0.0	156.0	156	1.602815662594521	1		30683.644366197146	30532.0	21421.0	42520.0	2.6142465E7	3204.432283569116	-0.9810583392331554	-991.8879563347184	-0.0037169518104589985	0.0015647781751884577	1.660468436419757	1.5730465421723854	2.576291197449253	1.0555748936243434	8.070808227347905	11.013549415086732	0.8361270671170146	0.9736238532110095
ID145119	145119	0	1.0	72.63260810384386	33.07669055983138	0.0	58.0	58	1.5742426831183485	1		30517.971916971906	30568.0	20655.0	41677.0	2.4994219E7	3096.389976330251	-0.9810611076517012	-1021.1075694564312	-0.00507352580255608	-0.0019226814097250224	1.686017139415509	1.470272903931376	-0.6717465945830188	1.146737544375097	7.785620657476948	11.057338001261805	0.8002062385992427	0.9562171628721537
ID148703	148703	0	1.0	68.95475205621038	37.237220781889405	0.0	85.0	85	1.5766435426544199	1		30593.68818514007	30540.0	21663.0	41113.0	2.5117418E7	3035.6760078447355	-0.9811076078720284	-1046.7334565425426	-0.0034401680803270683	0.00954720185825647	1.7284354876099723	1.438915564739317	-0.8648557866355345	1.2012070269898751	7.809386288299533	10.987905064327508	0.8128248502269391	0.9519119351100811
ID168668	168668	0	1.0	72.59247087271794	41.573607668808854	0.0	241.0	241	1.5612142437998906	1		30777.442521631605	30586.0	23814.0	42574.0	2.4898951E7	3210.762968296742	-0.9809985140241821	-989.7717710632365	-0.001391370852921623	-0.02132164230184716	1.6724456717084086	1.4787516777417218	2.139373797391592	1.1309848008169208	7.657286251035025	11.91045503475948	0.67830971750855	0.9328314997104803
ID149213	149213	0	1.0	69.02623028252346	37.231530361574734	0.0	89.0	89	1.5971419610281932	1		30469.621428571434	30448.0	20865.0	39973.0	2.5594482E7	2964.4163478181176	-0.9811992741502533	-1072.8535832219425	0.0020475881331386437	0.009261803266502154	1.7255427015977016	1.5182888142211668	-0.8176307527845995	1.1365049162157264	8.013770713373715	10.513869951345354	0.9110067079757062	0.9796629866356769
ID173792	173792	0	0.9968276023864746	67.39114993354387	42.77908020604858	0.0	281.0	281	1.4831905098260005	1		30788.135802469147	30496.0	24438.0	45170.0	2.2444551E7	3655.824823039547	-0.9808925253839146	-864.6615470841944	0.04575798528048368	-0.014084781453425836	1.4629819795874954	1.4069522735471145	0.9326507018840171	1.0398234589003668	6.911045443206014	16.078721792820957	0.3359313777903847	0.8833535844471433
ID149738	149738	0	1.0	69.4667111090617	36.2307162119637	0.0	93.0	93	1.572800408254755	1		30535.450980392114	30580.0	20425.0	40695.0	2.4916928E7	3206.339632366622	-0.9810632609497523	-986.7715707814855	-7.904333678442575E-4	0.007847323552940062	1.6410445203636608	1.5277399753905818	2.6184452408914156	1.0741648099795984	7.771361278983401	10.738026627764773	0.846950463451341	0.961199294532628
ID153835	153835	0	1.0	71.45147079313652	39.38377854930486	0.0	124.0	124	1.5971419610281934	1		30558.136255924186	30441.0	20226.0	41414.0	2.5791067E7	3270.3415548420758	-0.9810926152178171	-969.7109285344258	-0.01144389308816668	0.012831274191875554	1.6504848411168058	1.5568123386553008	-0.30466507252172126	1.0601694244936515	8.013770713373718	11.658933203785121	0.7408480602956152	0.9579545454545457
ID163563	163563	0	1.0	68.48708030747416	41.66590519341131	0.0	201.0	201	1.5938229745921826	1		30392.93317422433	30358.0	21898.0	39667.0	2.5469278E7	2749.920565434215	-0.9811392111146505	-1149.881907138713	-0.0023122500527308462	0.013795396422447837	1.7477844765808086	1.4665101616073233	-0.7684757367127426	1.1917984084509876	7.980498830222105	11.60013851836488	0.7452698495475397	0.9406162464985991
ID163048	163048	0	1.0	68.25288202365493	41.635644653542165	0.0	197.0	197	1.5505175393970532	1		30427.92181588901	30409.0	21654.0	39498.0	2.4129342E7	2842.407075218688	-0.9810225668764819	-1106.7704109224173	-0.012554242303057874	0.014849409758225728	1.717134013152042	1.3855386947504573	-0.7638792886854942	1.2393259168133928	7.5527174754156805	12.28590791423057	0.6287798150814313	0.937463126843658
ID145646	145646	0	1.0	72.71503240383187	33.02275310543754	0.0	62.0	62	1.5539290232558887	1		30503.88833124215	30522.0	21217.0	41654.0	2.4311599E7	3109.9223408563817	-0.9811237390126262	-1019.6320177171743	0.0027346720032933054	0.016028080521587128	1.726386512593217	1.438033702382815	-0.9620796733377949	1.200518812412117	7.585989358567285	11.00518092540197	0.7870960259639314	0.9360703812316714
ID143087	143087	0	1.0	72.03600930425839	33.515083280262346	0.0	42.0	42	1.5377800547277043	1		30614.516046213106	30664.0	19876.0	41154.0	2.3848708E7	3214.667092382197	-0.9810157185789232	-984.2449439574839	-0.01067576624534606	0.016570709301911284	1.6792686421877898	1.4176300484472066	-0.7994085740321974	1.184560558678315	7.429136195138266	11.653451614076044	0.6874466969474863	0.9376124775044988
ID143599	143599	0	1.0	72.02514146977221	33.534871461330496	0.0	46.0	46	1.556847202395812	1		30623.710163111686	30670.0	19788.0	41243.0	2.4407097E7	3181.2753333044066	-0.981131379479232	-1001.0910048273047	-0.01700783895322097	0.008424902240551382	1.6938955655083743	1.4275982744324873	-0.8739170387487546	1.1865351729860756	7.614508115554385	12.071333386078404	0.6566610080628033	0.940140845070423
ID142573	142573	0	1.0	72.07806242391516	33.530032990613016	0.0	38.0	38	1.5353184234796764	1		30590.733077905497	30624.0	19906.0	41230.0	2.3952544E7	3194.3190740469327	-0.9811092741821107	-994.7416946681924	0.021189236456520266	0.024609180461305197	1.6669479153460798	1.4095908676316278	-0.6224873043578539	1.182575705918739	7.4053705643156835	10.774188263783744	0.8016550626137677	0.9534883720930228
ID168176	168176	0	1.0	70.94281601728807	42.52725153086351	0.0	237.0	237	1.5708753152343273	1		31012.30024509801	30978.0	22445.0	42238.0	2.5306037E7	3120.1589096388525	-0.9811210374857526	-1033.0747012953425	-0.03417002583919263	0.0091372513446452	1.6770311688453863	1.4587441443435611	-0.8418232884439535	1.1496403775454775	7.752348774325338	11.842576227152154	0.6946256073635093	0.9565982404692083
ID139505	139505	0	1.0	72.26136474520409	33.39317551485105	0.0	16.0	16	1.569911883487624	1		30479.60858895705	30477.0	19774.0	40954.0	2.4840881E7	3152.8109536194434	-0.9811576032788395	-1006.8020258493514	0.0024550736901062685	0.0085259338654844	1.6978381615749092	1.4443501550434807	-0.7338669927413698	1.1755031531974998	7.742842521996307	11.805515731148054	0.6981365282412147	0.9329896907216495
ID148209	148209	0	1.0	68.94556595040723	37.26549800614594	0.0	81.0	81	1.5747231478580936	1		30589.32230392157	30568.0	21698.0	40573.0	2.4960887E7	3022.4421406436754	-0.9810785566390623	-1049.521589272145	-0.015798644833134992	0.00811605871383895	1.7376692358279757	1.4554641553540961	-0.8158092798751896	1.193893528353656	7.7903737836414715	10.965910772111412	0.8141018547284999	0.9545719277810136
ID157425	157425	0	1.0	72.3621659308748	39.404247701129954	0.0	152.0	152	1.5961943833944834	1		30717.607354685617	30567.0	20870.0	41242.0	2.5894943E7	3256.398512104602	-0.9810676568323817	-977.6297822417918	0.0018385297705064316	-0.0023017847767780714	1.6303481685186676	1.5771471911309414	-0.384283457472749	1.0337324110817943	8.004264461044686	11.000592077986253	0.8311878231832824	0.9633867276887874
ID162549	162549	0	1.0	67.82807745145179	41.805779577730135	0.0	193.0	193	1.5828687349946777	1		30498.215922798554	30458.0	20458.0	38992.0	2.5283021E7	2915.9804584802887	-0.9810645779825946	-1083.7832334027628	-0.013608229640251882	0.003949668546744645	1.6607117847703647	1.5126606250755679	2.2769309855421764	1.0978746701279414	7.871176928438228	11.006232532947962	0.8165300465048025	0.9550173010380621
ID166651	166651	0	0.9863041043281555	70.01112156689086	42.389218656820404	0.0	225.0	225	1.4953813218040999	1		30766.087837837804	30566.0	24506.0	41780.0	2.2766905E7	3268.8506186586324	-0.9809934358834891	-971.5601275288977	0.007852530236071232	-0.03730519174433707	1.4920598222304913	1.417180476719132	-0.41256365106638176	1.0528368452299808	7.0251204711544055	14.761796860376835	0.40512140572257155	0.890898131404461
ID147704	147704	0	1.0	69.72738560431056	37.04334364672022	0.0	77.0	77	1.5139831829954422	1		30661.107001321	30506.0	23965.0	43634.0	2.3210458E7	3511.290019489906	-0.9809517796608095	-899.3823856483887	-0.012151891889181376	-0.020978750593838615	1.569034041554696	1.4356222738974038	0.5436020992117487	1.0929295749188315	7.200986139241482	12.048725695732385	0.6233322607593504	0.912101143889223
ID150782	150782	0	0.9947880506515503	69.33430266306262	38.31997377546849	0.0	101.0	101	1.4631638232093456	1		30768.847887323987	30371.0	23920.0	45991.0	2.1845882E7	4152.225822723756	-0.980769843215423	-755.8655361071307	0.048401924955752414	-0.014918736829617692	1.5745956133203074	1.3726366193777741	1.1254465512905978	1.1471321623592432	6.725673522789905	14.95779958941415	0.37775500387636524	0.8270017533606061
ID156926	156926	0	1.0	72.4185866124363	39.55570811100115	0.0	148.0	148	1.5890695402824349	1		30597.916167664658	30440.0	20687.0	41556.0	2.554926E7	3272.906822276529	-0.9810399901860257	-967.4674400060201	-0.008455676175373423	0.0019370777404705611	1.6388231168141907	1.573562827657574	-0.5520731094383529	1.0414729478922453	7.932967568576942	10.769700712107667	0.8594849449379228	0.971478463329453
ID166142	166142	0	1.0	69.6498564408538	42.03634545363569	0.0	221.0	221	1.5451414182672742	1		30654.841370558388	30603.0	21934.0	40505.0	2.4156015E7	2844.622123521971	-0.9810716402469125	-1117.1004471064073	-0.038924606431048295	-0.008195783188052856	1.6913387648398066	1.3883797265765037	-0.7783922897373526	1.2182105028358097	7.500433087606	11.944392087421631	0.6606449244397431	0.9392857142857145
ID167164	167164	0	1.0	70.26443985739083	42.2501879881462	0.0	229.0	229	1.5558750841602833	1		30631.271820448863	30617.0	21425.0	40326.0	2.456628E7	2844.191351311534	-0.9810962941769094	-1117.894703392158	-0.004745173779631621	0.0032423840109536673	1.7071487522310547	1.3944629128960642	-0.7943087042778378	1.224233887070969	7.605001863225323	11.965437290381525	0.667501181529126	0.9389671361502343
ID175868	175868	0	1.0	67.73221675416983	41.187717953507196	0.0	297.0	297	1.5966682425064185	1		30713.125741399763	30604.0	21046.0	40811.0	2.5891165E7	3152.6802092798844	-0.9810259844621908	-1007.3847027185114	0.022541302619044613	-0.011907592835619983	1.7103520426870358	1.5080611081764324	-1.070118669239369	1.1341397463364176	8.00901758720919	11.481662699942795	0.7634481423790412	0.9552154195011334
ID162045	162045	0	1.0	67.91209526789764	41.35470408981506	0.0	189.0	189	1.4465246033159533	1		30672.306801736584	30723.0	22437.0	39206.0	2.1194564E7	2856.5405379351278	-0.9810546830610561	-1112.0578594595584	-0.004865006369059561	0.001275476050777817	1.6127258577477732	1.3275021587246827	2.1592327438889956	1.2148574276497615	6.573573485525405	11.560654512216493	0.6180826333298928	0.908672798948751
ID150274	150274	0	1.0	69.94169907500962	38.47953982427643	0.0	97.0	97	1.5254321749940993	1		30563.97532467531	30425.0	23293.0	42284.0	2.3534261E7	3271.1613468702067	-0.9809902784530565	-964.3325328428446	0.03526517948736626	-0.01571075226594933	1.5047861471713115	1.4349132772081499	-0.4471655444102947	1.0486948382686307	7.3103080410253485	17.356173328977256	0.30495628221985316	0.8640449438202241
ID156423	156423	0	1.0	73.39628388214636	40.39990149534792	0.0	144.0	144	1.5592748464750772	1		30643.139130434804	30609.0	20987.0	40351.0	2.4667727E7	3219.5339853166165	-0.9811079630193423	-988.571870153636	-0.0164864251740055	-0.018729624737296936	1.6604734055278438	1.4439837952320367	-1.006820680755801	1.1499252353181837	7.6382737463769255	12.76879394807722	0.5887153036257912	0.9430751173708914
ID141060	141060	0	1.0	72.20510618752306	33.36314222048287	0.0	27.0	27	1.5646024045688967	1		30549.73482032215	30545.0	19867.0	40978.0	2.4653636E7	3148.356229361952	-0.9811342253193912	-1009.2699830685174	-0.002261874882575689	-0.0022654949234870896	1.7285196393210815	1.4312134172806346	-0.8536103784003621	1.2077301808736123	7.6905581341866345	11.679264200551083	0.7084949478089587	0.9358010410641994
ID164101	164101	0	1.0	68.52785845860117	41.703905364482964	0.0	205.0	205	1.5382719082681013	1		30359.98207426376	30355.0	21748.0	39418.0	2.3711146E7	2854.525514873333	-0.98102105154724	-1099.5215808340045	-0.007539780696402536	-0.010952624324797789	1.6918016996216816	1.3638653242626808	-0.7572651705503549	1.2404463032567283	7.433889321302783	11.50800239154107	0.7053847527522865	0.9359664871334532
ID167685	167685	0	1.0	70.20873058064522	42.27182024679186	0.0	233.0	233	1.5587896201224314	1		30666.37578027466	30583.0	21662.0	40263.0	2.4563767E7	2860.2997351436215	-0.9811256067925952	-1114.6345874029548	-0.0028360985377033623	0.012755437315649676	1.703693963624372	1.4165826188064419	-0.8092978946293238	1.2026788561473662	7.633520620212417	11.48488020606594	0.7272467814389588	0.9447058823529392
ID154378	154378	0	1.0	73.28016801185251	40.47547899020576	0.0	128.0	128	1.5689478601339066	1		30498.740467404685	30451.0	21066.0	40681.0	2.4795476E7	3197.9852035872254	-0.9810778884124488	-988.9386223705073	-0.021138942470031872	-0.02388110931230846	1.6442805962523608	1.5247653656063491	-1.3430950083382567	1.0783827029009703	7.733336269667255	11.370552220027204	0.7516465094097529	0.9509059029807118
ID165643	165643	0	1.0	69.08870625573051	42.16989925889242	0.0	217.0	217	1.5923984341842778	1		30605.42738095237	30492.0	20856.0	40337.0	2.5708559E7	3084.747665401776	-0.981109556930065	-1030.5858179756513	-0.009699334853565741	-0.002491975300460465	1.6652476582693807	1.5284877847292846	-0.9443744390823204	1.0894739721876927	7.9662394517285575	11.436779262623766	0.7653423444614381	0.9593589009730966
ID155912	155912	0	1.0	73.48860781781582	40.288496207161344	0.0	140.0	140	1.5578187140051132	1		30734.783042394025	30694.0	20773.0	40586.0	2.4649296E7	3252.50515995629	-0.9811431715846936	-983.3449449876456	-1.9408708804510548E-4	0.017667722645653066	1.6493497590011204	1.4926234770589648	-0.9980066624888251	1.105000547258553	7.624014367883383	11.15818107560753	0.7694966975875723	0.9424206815511162
ID161549	161549	0	1.0	67.97022658032327	41.35913205062225	0.0	185.0	185	1.5742426831183483	1		30553.55311355309	30547.0	22039.0	39604.0	2.502336E7	2796.80304664289	-0.9811588000229177	-1137.785980234194	-8.651283520934697E-5	-0.00406965067278088	1.745143734640261	1.419112147032273	-0.8616893539533674	1.2297433562878055	7.785620657476946	11.325443465576834	0.7627683610089608	0.9354654483152482
ID154907	154907	0	1.0	73.30933098787688	40.5315775960421	0.0	132.0	132	1.5578187140051138	1		30631.94374999999	30604.0	20858.0	40573.0	2.4505555E7	3215.21995589601	-0.9810752970678016	-987.7957024794525	-0.015315228620741804	0.017077924872233193	1.6143717622808633	1.5014759259373265	-1.2428847428875074	1.0751899077389864	7.624014367883391	12.019350272459173	0.6631802538401959	0.942420681551116
ID155417	155417	0	1.0	73.32221405532307	40.486125069576104	0.0	136.0	136	1.573281313451209	1		30702.78186274511	30656.0	21262.0	40689.0	2.505347E7	3181.738613575681	-0.9810494594375204	-999.1082019752412	-0.012774320267792015	0.008450128073705838	1.653994207522152	1.498189032381034	2.139143183880281	1.1039956719570299	7.7761144051478945	11.173129086412922	0.7827496333168595	0.9550496205487438
ID151326	151326	0	0.9920844435691833	70.76621916052788	39.39367141923161	0.0	105.0	105	1.3127335861392375	1		31063.695957820757	30308.0	23789.0	47843.0	1.7675243E7	4522.543280727957	-0.9806401986971897	-695.8396743483781	-0.002153378941810242	0.03811877896160978	1.44574497772444	1.2523231581325909	-0.5116820161638019	1.154450405500982	5.413810701383541	10.922913415430882	0.5702114687576342	0.8635329795299457
ID171806	171806	0	1.0	69.9698551148073	46.72714219606273	0.0	266.0	266	1.5933482693025467	1		30591.509592326136	30524.0	23105.0	40105.0	2.5513319E7	3135.921801755681	-0.9810715021917227	-1011.2305728555589	-0.004907242158877514	-0.002815366606122473	1.6304940840449949	1.5621083448303417	1.5297346761236479	1.0437778464220935	7.975745704057565	11.18609979576669	0.8009838942130793	0.9539511085844228
ID140063	140063	0	1.0	72.20021951868323	33.41464984860016	0.0	20.0	20	1.5568472023958118	1		30505.13533834587	30504.0	19458.0	40916.0	2.4343098E7	3178.9250180277504	-0.9810958856958102	-996.0423113160834	0.006958303129988207	-0.007464984495062022	1.6902396165280058	1.4316320469111312	-0.7800866310321353	1.1806382933204398	7.61450811555438	11.02200466395657	0.7876450300148644	0.9468085106382979
ID164639	164639	0	1.0	68.38887378531099	43.027335906340475	0.0	209.0	209	1.5885934145667933	1		30398.955688622755	30251.0	20246.0	40639.0	2.5383128E7	3160.7841693447567	-0.9810456082072713	-995.573121505869	-0.02639489621518792	-0.015081825847448034	1.6463569239223357	1.501115548357272	2.2773877757653533	1.0967556266564602	7.928214442412422	11.796385319080517	0.7159576807025292	0.9613832853025931
ID138012	138012	0	1.0	71.89310803370903	33.538998953887706	0.0	5.0	5	1.532359246125221	1		30484.574550128556	30566.0	20259.0	41314.0	2.3716999E7	3143.4927799136876	-0.9810444905440016	-1003.8085921534253	-0.0028519807367283745	0.002710594284306213	1.6575195150198911	1.3909481710228393	-0.7341697593424492	1.1916472155831856	7.376851807328594	12.177715149163024	0.6250997147248558	0.9276748356246274
ID146209	146209	0	1.0	72.79957134144802	33.05483116059972	0.0	66.0	66	1.5723193559699884	1		30534.618404907982	30537.0	20998.0	41725.0	2.4885714E7	3087.174586363374	-0.9811877997310625	-1031.7485047113616	-0.01744487664262707	0.008305175322513278	1.7128309920467404	1.4515528989158166	-0.8298827062836999	1.1799990157617237	7.766608152818881	11.360690769065762	0.7561914816343102	0.9445086705202306
ID161061	161061	0	1.0	67.90683627557885	41.300671128628665	0.0	181.0	181	1.5914480321693352	1		30592.688544152737	30601.0	22025.0	39940.0	2.5636673E7	2777.9934727102172	-0.9810899398119604	-1142.700273393129	-0.02434743393791565	-0.02896775938318392	1.724802230563626	1.4854129838350183	-0.9613061571395305	1.1611600607600425	7.956733199399518	11.335242626399117	0.7781852932058148	0.9598623853211014
ID165162	165162	0	1.0	68.2897482675738	43.15445602081433	0.0	213.0	213	1.5723193559699895	1		30435.958282208583	30260.0	20054.0	41337.0	2.4805306E7	3245.3280209956356	-0.9810563423491329	-971.3785058693563	-0.02141203549539125	-0.00795480747929127	1.6623904793320645	1.4729568480237667	-0.9264992964796944	1.1286077263990841	7.766608152818892	11.782604978640272	0.7030053379520032	0.9527696793002917
ID170286	170286	0	1.0	74.11550763406329	45.785690419280485	0.0	254.0	254	1.5348256234594455	1		30668.767560664124	30515.0	23624.0	44335.0	2.4013645E7	3478.9671530925266	-0.9809585807521719	-908.2958846470713	-0.013358483157397084	0.011976453523967139	1.5458642271446528	1.4856998847695475	1.2852525451617194	1.0404956229665707	7.40061743815117	13.092671717358728	0.5425268811474316	0.911059098888239
ID172342	172342	0	1.0	70.7924681958887	45.567615899494605	0.0	270.0	270	1.5436719539136772	1		30554.935279187812	30309.0	24176.0	42643.0	2.4077289E7	3289.735336484673	-0.9810583035139432	-962.1135886523647	0.012535360795720742	0.0216930151580502	1.5526953013382372	1.513509850061492	1.5061112519286963	1.0258904501184138	7.48617370911245	13.144424439105286	0.5444858725594521	0.9183673469387754
ID141620	141620	0	1.0	72.23183153562532	33.31159391704595	0.0	31.0	31	1.550517539397052	1		30591.54854981082	30628.0	19828.0	40996.0	2.4259098E7	3167.4857151266433	-0.9810757752237135	-1001.3853804619808	-0.015163030047703209	0.01714115342621283	1.6976418869673744	1.4479613755354042	-0.7671056432601084	1.1724358920414208	7.55271747541567	11.661064940272421	0.6979698701790726	0.9243746364165211
ID138554	138554	0	1.0	72.21746852406007	33.27008472074706	0.0	9.0	9	1.5616987168119554	1		30517.235367372356	30510.0	20208.0	40957.0	2.450534E7	3078.2094129816815	-0.9811630831216351	-1032.7813786704594	-0.021677414593961053	7.33619481267752E-4	1.7424405514254309	1.4161063404901	-0.8108483775539443	1.2304447071555304	7.66203937719954	11.227578028756094	0.7638042660035261	0.9487934078869924
ID151867	151867	0	1.0	71.10539265960243	39.806762959469445	0.0	109.0	109	1.6187831627198916	1		30543.02306805075	30401.0	21234.0	42741.0	2.6480801E7	3188.845035428241	-0.981058317339756	-992.1672069134884	-2.808378156088667E-4	0.002763504119021138	1.6902357111360256	1.570699262792437	-0.7235400930657514	1.0761039692162795	8.232414516941438	10.931287269363771	0.8657539442368838	0.9708520179372195
ID160568	160568	0	0.9968379139900208	68.36211671989459	42.58378449909119	0.0	177.0	177	1.4376066875800304	1		30910.11436950145	30439.0	24951.0	48777.0	2.1080698E7	4262.194913628531	-0.9808245449943318	-741.8958619317056	0.053913565670988976	-0.0019225071408715605	1.5402859644387394	1.3979179343369488	0.3804238152901087	1.1018429098052296	6.492770340728646	11.394167646686165	0.6284557372137812	0.8852883992222942
ID169273	169273	0	1.0	73.73675738801573	43.28805957910294	0.0	246.0	246	1.5164794471522631	1		30720.236220472412	30474.0	23778.0	42814.0	2.340882E7	3472.893103620174	-0.9810944234809049	-918.0873687245037	0.019446904387483855	-0.0033437934824234626	1.5611467319322587	1.490040796730384	0.4291704055399911	1.0477207975499083	7.224751770064067	12.921435166933916	0.5437650476397682	0.8978145304193732
ID172866	172866	0	1.0	70.88219791810916	46.845587940928695	0.0	274.0	274	1.5660522295019745	1		30548.976514215086	30533.0	20921.0	39160.0	2.4714122E7	3129.5825273093233	-0.9810606271511818	-1011.2778722544998	-0.011268496715795188	0.010322573729577513	1.6074412541606367	1.5383367760427733	-1.2670955103398092	1.0449215537157137	7.7048175126801794	10.690034783776653	0.8472546953857037	0.9597394908229726
ID169793	169793	0	0.9706472754478455	72.80961234063598	44.983922695598594	0.0	250.0	250	1.3948747701135342	1		30911.633126934976	30405.0	25052.0	44727.0	1.9968915E7	4106.482385762213	-0.9808068788054314	-769.3427741257931	0.018400315439000295	-0.03396489724637402	1.465962660205179	1.3754886692432713	1.5495068354830863	1.0657758896783076	6.1125202475673674	11.306249007212795	0.6008873795421988	0.863087248322147
ID142151	142151	0	1.0	72.3069074568657	33.31992643248279	0.0	35.0	35	1.5761636633121048	1		30548.503045066947	30558.0	19838.0	40806.0	2.5080321E7	3113.1324224266273	-0.9811121853496014	-1019.4344179354676	-0.00583591458604136	0.03185474287553495	1.7079391253535807	1.4408009684797407	-0.6786844168154712	1.185409478975927	7.804633162135013	11.82104158544105	0.7018606086021367	0.9491329479768784
ID168773	168773	0	1.0	72.64937554596413	41.921115402651395	0.0	242.0	242	1.578082305122014	1		30806.193195625725	30607.0	23180.0	44590.0	2.5353497E7	3391.1802674264236	-0.9811420052442883	-945.264858307009	-0.005640606187548044	-0.00516054462284521	1.658292553549369	1.5140512968983317	-0.9927464226145121	1.095268407977014	7.8236456667930705	11.494400848653479	0.7441257962463291	0.9530978575564562
ID152907	152907	0	1.0	71.18605277063214	39.96024230931606	0.0	117.0	117	1.6262430324771642	1		30508.57810718357	30371.0	22898.0	43337.0	2.6756023E7	3098.4812986902048	-0.9810862848710804	-1021.4884128114157	0.008978490916422777	0.007417594560800504	1.6872154996375262	1.615545219443285	-0.6139810980982567	1.0443629056814259	8.308464535573691	10.99092331653164	0.8642955537345702	0.9583333333333333
ID159049	159049	0	1.0	72.05256806094836	40.05740010751819	0.0	165.0	165	1.578082305122015	1		30685.745742092455	30639.0	22376.0	40630.0	2.5223683E7	2880.6514103482996	-0.9811721717091427	-1110.2504654622066	-0.039087099273569376	-0.010947188853996943	1.694892759189747	1.4431605791824822	2.5089467173070497	1.1744311642366683	7.823645666793079	11.783026302925196	0.7081175249850292	0.9448909299655561
ID158031	158031	0	1.0	72.22000368470714	39.524251891867536	0.0	157.0	157	1.6013991217410422	1		30671.420616113748	30545.0	21181.0	42330.0	2.5886679E7	3233.5027270350215	-0.9810929806133947	-984.4139397243432	0.0056710257136604715	-0.001780935511432572	1.6534394437379876	1.5708941464404191	-0.7423352562912827	1.0525466960868195	8.05654884885436	10.764706830899641	0.873684227360518	0.9713467048710603
ID152396	152396	0	1.0	71.30228119315662	39.25418477317582	0.0	113.0	113	1.5999813267559237	1		30576.98813760381	30473.0	20685.0	41942.0	2.5776401E7	3270.9636572254967	-0.9811379505724056	-972.5012711050201	0.01621715608140541	2.7657208427870646E-4	1.6399589218421564	1.5958360547214663	2.639259107143803	1.0276487468685442	8.042289470360805	10.808137308786323	0.8651429199979866	0.958640226628895
ID174412	174412	0	1.0	68.12415859934103	44.39729737005528	0.0	286.0	286	1.543181821513987	1		30673.449109414716	30492.0	24231.0	43091.0	2.4109331E7	3366.9134646287794	-0.9810299478520011	-942.2678974544965	-0.0016973402870541525	0.0024143689555148214	1.5790783414414593	1.5103113234724124	1.1144060253612418	1.045531684031172	7.481420582947937	11.965384963998643	0.6566600306328	0.9264273101824606
ID144720	144720	0	1.0	72.52262280412143	33.33490108727052	0.0	55.0	55	1.556847202395812	1		30552.730337078665	30586.0	20485.0	42111.0	2.4472737E7	3140.603230621629	-0.9810954419275127	-1009.7449227650665	0.00844013940847744	0.016214532843551104	1.6965817670012362	1.4287519189018185	-0.8080729420934216	1.187457209719991	7.614508115554383	11.204569941333	0.7621866437148888	0.940140845070423
ID158544	158544	0	1.0	72.2545392666092	39.535946237810975	0.0	161.0	161	1.5966682425064191	1		30707.939429928727	30566.0	21412.0	42573.0	2.5856085E7	3226.941400354359	-0.98108435637098	-987.1310655335126	0.0040700798937279275	0.0021415021731770473	1.6570986400749077	1.5679223418955466	-0.6314813512929689	1.0568754560073117	8.009017587209197	10.89376728668928	0.8480723893618617	0.9634076615208691
ID144209	144209	0	1.0	72.23321010744266	33.59893003581613	0.0	51.0	51	1.5308775124222447	1		30622.510996119025	30690.0	20060.0	41497.0	2.3671201E7	3214.172041664102	-0.9811176546059159	-990.0721152292584	7.854880077867866E-4	0.007253511401959301	1.6760506093459606	1.4003830225002998	2.362681604971124	1.1968515630484244	7.362592428835039	11.093858389751283	0.7517533776500941	0.9497240956468428
ID145242	145242	0	1.0	72.71299992345236	32.995518292261224	0.0	59.0	59	1.5626672122333003	1		30544.721534653487	30536.0	21197.0	41477.0	2.4680135E7	3103.700426902861	-0.981071947047573	-1020.1905238640763	0.002997771573624797	0.01165962724292666	1.6991182553447448	1.453699356944923	-0.845531791375997	1.1688236960602303	7.671545629528565	11.247850243430253	0.7619977442873431	0.9477392836171461
ID146782	146782	0	1.0	71.40504845486993	33.406287446781405	0.0	70.0	70	1.5431818215139879	1		30581.377070063678	30623.0	20917.0	40833.0	2.4006381E7	3080.8972599738477	-0.981189175249892	-1035.5110277740591	3.469262800059424E-4	-0.013606967431798544	1.6748655149944571	1.4188843617157039	-0.8319485111307142	1.1804101589852065	7.481420582947946	10.950945030178591	0.7839542813796964	0.9545178896300794
ID175454	175454	0	1.0	67.01265924685615	40.32627717866395	0.0	294.0	294	1.4286331048772685	1		30960.48367952522	30613.0	24314.0	45582.0	2.0867366E7	3752.4171265611544	-0.9808262015541676	-844.1323110930333	0.05938601177704319	-0.014897352051577429	1.5014184505953487	1.404230863007208	1.7440480885420169	1.0692105480291254	6.411967195931842	14.672218367609778	0.3742911787319412	0.8281154082259051
ID153439	153439	0	1.0	71.54466427603347	39.72151077139746	0.0	121.0	121	1.580477332004934	1		30488.233656174325	30390.0	20853.0	41191.0	2.5183281E7	3246.7778951585424	-0.9811029568666709	-975.0579093366606	0.003141880918074044	0.0026040898212082828	1.6021621303302862	1.5623563142772359	-0.043523711518646875	1.0254780652078492	7.847411297615659	11.515354211188795	0.7436724221418755	0.954335260115607
ID159581	159581	0	1.0	71.14802886488862	40.40415047189746	0.0	169.0	169	1.591923304102335	1		30673.36515513124	30623.0	20756.0	39807.0	2.570428E7	2927.185461619656	-0.9811131705336238	-1088.682464369167	-0.01994423868274583	-1.5673772348125784E-4	1.766138811976722	1.4343499713418757	2.3582441112096455	1.2313165177703795	7.961486325564039	11.291536248862409	0.7846896988892882	0.9626436781609198
ID160093	160093	0	0.9735766053199768	69.35210578431281	43.384654437429596	0.0	173.0	173	1.377410860545636	1		31072.173566878995	30472.0	24347.0	48392.0	1.9513325E7	4527.800724110848	-0.9807492017582621	-699.235623911702	-0.0028972925782815035	-0.038397093387018334	1.411506538456581	1.3863096006772286	1.2790138695814925	1.0181755487858148	5.960420210302862	11.296770865943602	0.5869189104897232	0.8793828892005611
ID140640	140640	0	1.0	72.1828588424016	33.37061408790069	0.0	24.0	24	1.5679832440819903	1		30463.025830258273	30532.0	19486.0	40598.0	2.476644E7	3139.6759615317997	-0.9811382204617597	-1009.4056613668238	-0.002659128122115812	0.018179842962972505	1.706972692165344	1.4411167487579972	-0.8211932918308735	1.184479115683355	7.723830017338243	11.721193225816945	0.7064784527766641	0.9414831981460027
ID149344	149344	0	1.0	69.02558200284787	37.234597478913045	0.0	90.0	90	1.5809559019877422	1		30456.59636363636	30417.0	21314.0	40294.0	2.5126692E7	2999.476485590129	-0.9811025193308953	-1054.3295599949852	-0.008678987013916393	0.0015608832751252907	1.7283468746444561	1.4657214688067328	2.221231834672942	1.1791782486829034	7.8521644237801675	10.966931460925684	0.8204063072165835	0.9593495934959351
ID139111	139111	0	1.0	72.27518542495982	33.4069401533328	0.0	13.0	13	1.5592748464750807	1		30454.927680797988	30498.0	19678.0	40764.0	2.4424852E7	3150.3085392372855	-0.9811341964529477	-1005.5127525118297	-0.016746088764781203	-0.005442779833145882	1.6723031148965084	1.4287498526673754	-0.8335593788412146	1.170465992891923	7.638273746376959	11.72061178651011	0.6987221649410025	0.9537091988130562
ID148842	148842	0	1.0	68.98078457408324	37.24229951965449	0.0	86.0	86	1.578082305122015	1		30529.473236009726	30510.0	21377.0	40418.0	2.5095227E7	2998.202207753233	-0.9811320647869453	-1058.9890754348012	-0.004662366340960047	0.015613342890886606	1.7103958006193254	1.4616533384443025	-0.7926442838874287	1.170178834907441	7.823645666793079	11.582061639069059	0.7329043396742557	0.9492502883506346
ID163690	163690	0	1.0	68.64333602075033	41.25716400922731	0.0	202.0	202	1.5919233041023348	1		30367.893794749427	30344.0	22273.0	41128.0	2.5448295E7	2801.410871618467	-0.9811633180614929	-1129.2881121135886	-0.0028663631181376475	0.0037155868401333395	1.7358226705015192	1.455023822397938	-0.8664766696577648	1.192985739326806	7.961486325564038	11.208756624414145	0.7963227783718607	0.9565962307252996
ID143211	143211	0	1.0	72.03597709066105	33.53250797770108	0.0	43.0	43	1.5631512349217653	1		30617.559950556264	30650.0	19719.0	40966.0	2.4769606E7	3137.9612952951306	-0.9810285037481374	-1009.0972708810604	-0.010375969478129885	0.0026545546921252993	1.6899988197437583	1.4446875240071775	-0.8792302089321772	1.1698023217201687	7.676298755693085	11.55141252644623	0.7229221729704959	0.9427904261529483
ID143723	143723	0	1.0	72.02874357031989	33.49888833180236	0.0	47.0	47	1.5747231478580939	1		30608.888753056202	30645.0	19853.0	41334.0	2.5038071E7	3158.8063730496774	-0.9810941319844103	-1005.7003691118629	7.499041374465163E-4	0.01712411833287119	1.7002646973499378	1.4633501994931257	-0.7545466687841166	1.1618987019914129	7.790373783641473	11.479463367026922	0.742890811489422	0.9506960556844551
ID173928	173928	0	1.0	67.8011403811108	43.19455570406843	0.0	282.0	282	1.6018714412091326	1		30636.160377358497	30524.0	23388.0	42143.0	2.5979464E7	3067.5958013113077	-0.9811443982860768	-1039.3425992534112	-0.03233400701309144	-0.03008398917013848	1.6655917283100516	1.49239714833147	-1.1390939152846642	1.1160512670318465	8.061301975018871	13.179208547403634	0.583225351425607	0.9522740033688936
ID137577	137577	0	1.0	72.23169722974316	33.82615757718035	0.0	2.0	2	1.5708753152343276	1		30500.088669950717	30529.0	20820.0	41193.0	2.4766072E7	3120.7746121036803	-0.9811948392369487	-1019.874887204528	-0.003946044916603984	-0.01467899473300438	1.6238765774286223	1.5489759129404415	-1.181698620986121	1.0483549575319064	7.7523487743253385	11.239023822789168	0.7712336739369858	0.9554774458113652
ID163177	163177	0	1.0	68.25728312932235	41.61808636756773	0.0	198.0	198	1.5631512349217662	1		30413.232673267306	30385.0	22051.0	39784.0	2.4573892E7	2806.7964660455855	-0.9810792737450919	-1123.6937301011953	-0.026136625114831516	0.0067275851654987106	1.7046783773959076	1.4151915286627172	-0.8870926651834872	1.2045566574347293	7.676298755693093	12.606993350481	0.6069301124819353	0.9351476548928785
ID142700	142700	0	1.0	72.04893975739918	33.49847405321734	0.0	39.0	39	1.5505175393970527	1		30603.90668348046	30629.0	19832.0	41144.0	2.4268898E7	3184.353701908253	-0.9811023305756709	-997.9105716460355	-1.9745060655744015E-4	0.009343239807598769	1.6910847850058701	1.4325719995340567	-0.6362497451297495	1.1804536076063854	7.552717475415676	11.586972014257682	0.706924750636739	0.9396806623299825
ID162668	162668	0	1.0	67.88986205595559	42.336371289946335	0.0	194.0	194	1.5838242851782969	1		30504.5583634176	30381.0	20363.0	40287.0	2.5349288E7	3119.041319140432	-0.9810176903604142	-1010.8841682440234	-0.00646296242086947	-5.844095850301983E-4	1.6487685366284317	1.5291856032461546	-0.7112372282031291	1.0782004049269274	7.880683180767269	10.803972343331852	0.8484120043462775	0.9633933759442187
ID148333	148333	0	1.0	68.96617674901202	37.22757660434815	0.0	82.0	82	1.5957203835671365	1		30546.72770511296	30507.0	21641.0	40622.0	2.5689798E7	2976.5270775896474	-0.9810890783541413	-1064.8307826876232	0.008937132853972992	-0.0010452453006698005	1.7282910158215596	1.4864130331862881	-0.7637287789342312	1.162725956537652	7.999511334880165	11.205215519571125	0.8006319073215257	0.953541076487252
ID149869	149869	0	1.0	69.46745530186391	36.185466338948565	0.0	94.0	94	1.5660522295019745	1		30527.10714285716	30577.0	20304.0	40556.0	2.4788011E7	3183.140108296964	-0.9810186504876834	-991.3113294530898	-0.015391878824962724	0.007865785138604402	1.6407091980898532	1.5026511368022535	-0.504650220358692	1.0918763230575241	7.70481751268018	11.342379665462664	0.752599386899514	0.9429901105293775
ID153970	153970	0	1.0	72.41298559731689	40.022896043945686	0.0	125.0	125	1.5871641804361805	1		30568.41034897713	30449.0	21467.0	42518.0	2.5402349E7	3243.954142462374	-0.9810926768288576	-977.9308140091894	-0.009512135585240113	-0.015669305996502743	1.6338335687624288	1.5147278968297493	-0.6678258983867411	1.0786317279703912	7.9139550639188805	11.75120199923902	0.7201763586010274	0.9385569334836531
ID162162	162162	0	1.0	67.95821653383733	41.37909238237226	0.0	190.0	190	1.5919233041023342	1		30499.363201911565	30488.0	22023.0	40190.0	2.5527967E7	2778.206012058599	-0.9811169452109988	-1140.7877369790128	-0.010078483558770765	-0.0037740076974892038	1.7521928714104564	1.4299861536268104	2.3892120882055625	1.2253215648042797	7.9614863255640325	11.237799753629545	0.7922120413822734	0.9626436781609192
ID145782	145782	0	1.0	72.7646256848296	33.04102207260504	0.0	63.0	63	1.5534421271063024	1		30479.449438202264	30511.0	21215.0	41116.0	2.4414039E7	3091.8668410448736	-0.9811039942182025	-1023.6732684388736	0.0020622928346834247	0.0012574181273440643	1.680335616462646	1.4509304120751365	-0.9008782472989662	1.1581090329889852	7.5812362324027625	10.931436394599162	0.7972516546251214	0.9585336538461546
ID157556	157556	0	1.0	72.3661511316818	39.40067188679716	0.0	153.0	153	1.6009266629251127	1		30709.91637220263	30564.0	20459.0	41076.0	2.6072719E7	3245.9661666484526	-0.9810464857049547	-979.4098781505207	-3.891594545037611E-4	0.0043901680556715575	1.6231683525468463	1.5807748324722386	0.009617906057242097	1.0268181901708966	8.051795722689844	11.00471880187292	0.8354966496606387	0.9652421652421658
ID168309	168309	0	1.0	71.59106517845456	42.679643078726315	0.0	238.0	238	1.5054649243902918	1		30966.063914780265	30763.0	24052.0	42698.0	2.3255514E7	3294.425971026837	-0.9810604039778005	-973.7809740372636	0.006193255518586953	-0.008986200239386375	1.559241886658459	1.4644335435360616	-0.34322829236608393	1.0647406251658718	7.12018299444474	12.039764228907332	0.617255622890509	0.9156479217603917
ID166778	166778	0	1.0	70.20314209803134	42.224073466639595	0.0	226.0	226	1.5646024045688942	1		30657.071960297762	30598.0	21903.0	40353.0	2.47096E7	2840.5869903021226	-0.9811256421538731	-1122.0314156510392	-0.01202229720245375	-0.010749828056179408	1.7238695176423746	1.4297523430841568	-0.8777126925787253	1.2057119724131873	7.69055813418661	11.954471230588803	0.6762495374373083	0.9671249252839207
ID147833	147833	0	1.0	69.43257374244125	37.120141769772005	0.0	78.0	78	1.5881171461062116	1		30546.29638554223	30436.0	23008.0	43041.0	2.5353426E7	3140.738062799635	-0.9811893376401453	-1014.6250285722845	-0.010911747854287291	0.023944165700099076	1.6663264783872045	1.5413362158162545	2.6658323614200943	1.0810921467285177	7.923461316247903	11.092518413217922	0.809216052593662	0.9630271519352968
ID156031	156031	0	1.0	73.55709541344537	40.26917083229839	0.0	141.0	141	1.569911883487621	1		30715.900856793163	30661.0	20778.0	40501.0	2.5094891E7	3225.1238836536922	-0.9810065632050601	-983.8190063101389	8.596107177911071E-4	0.0026320504030147187	1.6510892624295046	1.5027209545549396	-0.8506013726558425	1.0987331063860137	7.742842521996276	10.895508808514059	0.819625116087937	0.9639053254437863
ID165759	165759	0	1.0	69.3514317021712	41.72389766175942	0.0	218.0	218	1.5708753152343269	1		30640.476014760156	30593.0	21961.0	40761.0	2.4910707E7	2817.627867372297	-0.9810976963721437	-1128.8581965347496	-0.024435353587912614	0.016967308715454668	1.7088352756352643	1.4304693537001094	-0.7819935841987093	1.1945976131646039	7.752348774325333	11.780467663449805	0.7019692759520496	0.95828437132785
ID147325	147325	0	1.0	70.13603230635805	36.30938804673857	0.0	74.0	74	1.4454782924352354	1		30828.339130434768	30461.0	24061.0	44289.0	2.1271554E7	3826.1923670878728	-0.9809221282266146	-828.5484873231164	0.09138007683085658	-0.03063771577325781	1.5098211292593777	1.397956174887521	0.5615196619454315	1.0800203585644288	6.564067233196363	15.035482912945637	0.36487837230620584	0.8390036452004854
ID157053	157053	0	1.0	72.33256775355316	39.38058786299044	0.0	149.0	149	1.6028156625945207	1		30658.770047169823	30540.0	20696.0	41631.0	2.5998637E7	3256.34125021477	-0.9810604541853721	-975.3961182056079	0.009111336609288107	7.650590293817319E-5	1.6168106832305407	1.6057720764550747	-0.007905553799138838	1.0068743297615654	8.070808227347904	10.787099796947299	0.8716005563826729	0.9719519175729826
ID139648	139648	0	1.0	72.26521885249005	33.43871409624258	0.0	17.0	17	1.5679832440819905	1		30489.206896551754	30529.0	19745.0	40970.0	2.4757236E7	3160.3855571108425	-0.9811621452857578	-1004.952177746583	0.010296634486589688	0.0021965401732165655	1.7127744979819677	1.447528098959166	-0.6732406859207339	1.1832409327414959	7.723830017338247	11.23351950946767	0.7691497154183522	0.940393518518519
ID156544	156544	0	1.0	73.37127743816824	40.388970199802635	0.0	145.0	145	1.568465626263552	1		30700.60789149197	30665.0	20973.0	40431.0	2.4898193E7	3218.5412901164664	-0.9810542498232934	-987.8684210803107	-0.002287676597826269	-0.008320362579318327	1.6490590656529616	1.4936890611359461	-1.0566327361060495	1.1040176356375382	7.728583143502727	11.298700121491159	0.7607689570271678	0.9492119089316983
ID150401	150401	0	0.9968528747558594	69.60250685964198	38.48921304826269	0.0	98.0	98	1.5064695724329615	1		30618.901726427623	30376.0	24136.0	43837.0	2.3056033E7	3497.6217122389335	-0.9809632151108156	-902.2063676315157	0.03367078936583541	-0.04554305853375399	1.5177798134988438	1.4066339223530637	0.3090930772889892	1.0790155060101576	7.129689246773754	16.168122358015296	0.34273723660864797	0.8484162895927595
ID166273	166273	0	1.0	69.913824677604	42.11912570079766	0.0	222.0	222	1.5684656262635543	1		30616.15129151293	30572.0	21929.0	40124.0	2.4890931E7	2842.4218721020056	-0.9810835558243078	-1117.2710557672476	-0.005259399513917589	-6.23411513588849E-5	1.7023846062014893	1.4600042217445834	-0.9543194569115037	1.1660134819112247	7.7285831435027506	11.026697076136081	0.7987646925506633	0.9701670644391412
ID176006	176006	0	1.0	68.30553003307007	41.62474465035279	0.0	298.0	298	1.5689478601339097	1		30640.957160342747	30543.0	21470.0	40451.0	2.5033662E7	3056.534550789884	-0.9811503014718176	-1043.6001835788347	-0.0076468903650673955	-0.022972332656237826	1.6685975680109812	1.4822625845943214	2.095020582655425	1.1257098339749685	7.733336269667288	11.943610463093849	0.6812484041585177	0.9382929642445214
ID167300	167300	0	1.0	70.20616232297392	42.28083637323933	0.0	230.0	230	1.535318423479674	1		30623.951282051265	30560.0	21681.0	40035.0	2.3886682E7	2888.7248596390577	-0.9810777554492649	-1099.2989668543623	-0.01698889036653144	0.01196461391563389	1.6827138369724266	1.3963898940586272	-0.835510111305095	1.205045842949776	7.405370564315659	11.37530387664453	0.719168480950322	0.9488428745432397
ID167812	167812	0	1.0	70.2282194180053	42.27952006952437	0.0	234.0	234	1.5534421271063015	1		30700.587202007515	30625.0	22047.0	40488.0	2.4468368E7	2870.6937706959243	-0.9810947914161703	-1109.9906171478217	0.006694545255569172	0.009504416291028134	1.7198223079846762	1.4187936316894962	-0.6624180885380944	1.2121722776107444	7.581236232402752	10.90708805694791	0.8008151023944742	0.9482758620689649
ID150917	150917	0	0.9825000166893005	70.02872735453535	38.060413696536735	0.0	102.0	102	1.3479886591442536	1		30987.173913043483	30316.0	24324.0	46498.0	1.853033E7	4522.390240861751	-0.9807013532427047	-696.3921191607561	-0.04981866334603604	-0.012923866641001674	1.4879833240648634	1.2873262560066527	-0.8625412578046303	1.1558711842642428	5.708504523583514	11.202612822083815	0.5716017644745178	0.8902891030392879
ID154509	154509	0	1.0	73.27820878954886	40.47901836267039	0.0	129.0	129	1.5578187140051136	1		30572.75561097258	30506.0	21143.0	40530.0	2.451935E7	3218.6238442556737	-0.9810635995975964	-984.2243161204381	-0.0048708013817329076	0.0064915353733121135	1.6187036387572946	1.5030457742704422	-1.2836144647100636	1.0769489968081585	7.624014367883388	11.228444360546252	0.759896400769148	0.9429747207524978
ID161677	161677	0	1.0	67.94721665686808	41.38173346432466	0.0	186.0	186	1.5655691037062722	1		30521.309494451252	30515.0	21941.0	39723.0	2.4752782E7	2790.1832160995405	-0.9810903865292864	-1135.080871839499	-0.019448461953681682	-0.00660315923999148	1.7122888168160975	1.4031022921427274	-0.8361811473601384	1.2203592185721543	7.7000643865156615	13.576686287850489	0.5249484463029002	0.9241300627495725
ID164240	164240	0	1.0	68.46534410128606	41.87297417705581	0.0	206.0	206	1.5436719539136783	1		30351.455006337135	30316.0	21444.0	38956.0	2.3947298E7	2853.9614550426113	-0.9810731204151808	-1102.5131182521657	-0.019632612719497986	0.01071269282615837	1.6602690584297675	1.3964044162439362	-0.8386150267728013	1.1889600456116984	7.48617370911246	12.364660722568692	0.6153261273097893	0.9297520661157032
ID165270	165270	0	1.0	68.31929725460161	43.09111443359177	0.0	214.0	214	1.5718381564618666	1		30697.096695226446	30572.0	20403.0	41762.0	2.5079528E7	3280.8576505597757	-0.98112019011022	-972.4437879127684	-0.01914012731174055	4.975795993508514E-4	1.6379762741772135	1.4901078497982936	-0.9406668061348653	1.0992333705234396	7.76185502665438	11.9660533472091	0.6811982467543026	0.9483159117305461
ID155035	155035	0	1.0	73.29886585643547	40.52516915268572	0.0	133.0	133	1.5626672122332985	1		30651.59503105589	30624.0	21223.0	40685.0	2.4674534E7	3213.1826122981674	-0.981074082788885	-988.9914419930875	-0.004511279681662555	0.020661346185559412	1.648022860594307	1.5046254139627424	1.8917487463124893	1.0953044161695353	7.671545629528547	11.8399691390407	0.6876882370154049	0.9307958477508633
ID155547	155547	0	1.0	73.29154093310042	40.48842757887959	0.0	137.0	137	1.5539290232558867	1		30704.54875	30660.0	21170.0	40656.0	2.4563639E7	3202.0598693469233	-0.9810585729386554	-993.3116024456083	-0.019607632859430808	-0.004449842633074361	1.638280391966117	1.469990325422293	-1.0369868520553167	1.1144837919225614	7.585989358567265	12.568267221450279	0.6034916719695834	0.9393761035903463
ID141208	141208	0	1.0	72.2235928014546	33.38096389674047	0.0	28.0	28	1.5612142437998904	1		30538.643478260878	30600.0	19825.0	41004.0	2.4583608E7	3168.9939853134883	-0.9811015838439054	-1000.568649635298	-0.015524344899320466	0.011970259296815975	1.6792049080034182	1.4669495240833144	2.405274546007598	1.1446916750954608	7.657286251035024	11.466947701917798	0.7317944020650056	0.9312138728323706
ID171423	171423	0	1.0	69.90084287658028	46.20413409138001	0.0	263.0	263	1.3888963196604691	1		30978.67554858938	30501.0	24522.0	45740.0	1.9764395E7	4253.790752659028	-0.9808114268666459	-744.4911752026454	0.029790779640665024	0.013732122472270163	1.500876309068415	1.304210402637813	1.2810189159224417	1.1507930821843149	6.060235859757687	12.853464791001704	0.46095546307694263	0.862068965517242
ID161184	161184	0	1.0	67.8882042622498	41.32195926614331	0.0	182.0	182	1.5871641804361798	1		30558.94597839134	30573.0	22163.0	39877.0	2.5455602E7	2776.5139309675724	-0.9810868608689876	-1141.8586643831022	-0.013863430869437471	-0.021719985033159913	1.7424954106523378	1.444538048249637	-0.9486002348799859	1.2062648074682	7.913955063918873	11.897988459144168	0.7025162223711594	0.9691501746216526
ID138145	138145	0	1.0	71.99960683757446	33.473828046422625	0.0	6.0	6	1.550517539397053	1		30520.727959697742	30562.0	20196.0	41911.0	2.4233458E7	3151.3372531796394	-0.9811539766254763	-1008.4339147912118	-0.01684825858518177	0.019916517831385955	1.6949480312433935	1.4328158318316626	-0.8265297093466002	1.1829489831059656	7.552717475415678	11.810517274045731	0.6804171712124406	0.9297834991222939
ID164778	164778	0	1.0	68.22793231169973	43.04170811458242	0.0	210.0	210	1.5563612191773546	1		30410.315068493146	30248.0	20088.0	40806.0	2.4419483E7	3217.182418642519	-0.9811103171017697	-981.9025861528335	-0.010028614070283869	-0.010637003006505243	1.618363885746661	1.4954939573904142	-0.9090736690264373	1.082160096835597	7.609754989389867	12.19992196735757	0.6424900885252197	0.9324403028538157
ID151470	151470	0	1.0	71.2530458838459	40.01160291756217	0.0	106.0	106	1.4999273319186421	1		30593.303763440865	30313.0	23766.0	45646.0	2.2761418E7	3585.2498491674	-0.9810125886153369	-881.7506098865624	0.018451319327572987	-0.08025618086075319	1.5047330795187595	1.448265137441423	0.7177912045214504	1.0389900582548686	7.067898606635053	16.013397618201175	0.3463643615056448	0.8541068351522109
ID160686	160686	0	1.0	68.18132579825382	42.494690457396864	0.0	178.0	178	1.5885934145667944	1		30650.218899521526	30431.0	23399.0	43751.0	2.5623583E7	3402.809718038214	-0.9810470250173522	-932.4774702669833	0.001887033848391054	0.0045455820876415635	1.6036355935367756	1.57595397814545	2.3948528522452577	1.0175649896984307	7.928214442412432	11.629878899393644	0.7366053476952885	0.9575200918484509
ID171950	171950	0	1.0	71.01667144924821	46.107786200494786	0.0	267.0	267	1.6047024386010291	1		30548.246495327097	30499.0	22204.0	42509.0	2.6149299E7	3210.8105870198415	-0.9811297564299586	-989.3513193243303	-0.015923086515190907	-0.01324012319265696	1.645572375687284	1.5552528428393648	-1.2036928947519918	1.0580738580635072	8.089820732005968	11.888772626921428	0.719241469075777	0.9551066217732883
ID146358	146358	0	1.0	72.7903857261387	33.06803819180506	0.0	67.0	67	1.5505175393970516	1		30533.06398996234	30548.0	21470.0	41726.0	2.4334852E7	3121.396476255548	-0.9810321735283457	-1011.8523170875665	-0.001852633564988584	0.0037252511224008236	1.664255734550221	1.4554584095313619	-0.812915405772817	1.1434581185223212	7.552717475415667	11.079155623330262	0.7732141229117184	0.9458333333333327
ID140212	140212	0	1.0	72.19452315564416	33.367785756250655	0.0	21.0	21	1.5761636633121048	1		30517.379731379737	30542.0	19730.0	41307.0	2.4993734E7	3136.9481441053945	-0.981062977722788	-1007.9873800823798	-0.019908657401733056	0.02826494918232064	1.7005232605782215	1.4607246170521189	2.3480451714514774	1.1641641694312233	7.804633162135012	11.639909848874153	0.7238742458955141	0.9624853458382174
ID172468	172468	0	1.0	70.35518632935556	45.23313355310841	0.0	271.0	271	1.5847792592084944	1		30556.954381752726	30398.0	22979.0	42401.0	2.5453943E7	3198.2132809154823	-0.9810588201366252	-989.7389405835108	-0.014378711659164402	-0.012808608909195577	1.6366886575096868	1.5185763558145808	-0.9800480797832041	1.077778309429656	7.890189433096277	11.980722972317034	0.6907664591812233	0.9399773499433748
ID169400	169400	0	0.9901159405708313	72.45272383210141	44.67989709178151	0.0	247.0	247	1.4470474750493918	1		30854.582132564832	30438.0	24701.0	45257.0	2.141308E7	3991.0537782547194	-0.9807181947479965	-786.4273801340566	0.04791628475214049	-0.017923010346556148	1.4680788971312575	1.4107324754928026	0.8409422142241729	1.0406501038536187	6.5783266116899215	13.267252171592732	0.4696381066404332	0.8327316486161241
ID138687	138687	0	1.0	72.2366986779486	33.25424429966695	0.0	10.0	10	1.573762071694198	1		30501.17503059977	30523.0	20329.0	40545.0	2.491946E7	3065.94930401139	-0.9811135102483951	-1033.5931097014875	0.008010720547551314	0.00913579274754767	1.704904155715638	1.438377860455861	-0.7588785334722002	1.1852964388476526	7.780867531312436	11.386931433935075	0.7540922447578192	0.937034917000572
ID172989	172989	0	1.0	70.42788061536912	46.541043351881605	0.0	275.0	275	1.584779259208494	1		30566.241586538457	30498.0	22540.0	41357.0	2.5431113E7	3121.320937557685	-0.9810378820850696	-1013.2871757001917	-0.008839496561208816	0.020384194643766795	1.653838635552285	1.5645170538570983	1.941959619347404	1.057092111252464	7.890189433096274	11.36560561974927	0.7675596388075849	0.9426462237365121
ID152002	152002	0	1.0	71.18235145462809	39.50749819465954	0.0	110.0	110	1.600454064637936	1		30520.37988165679	30401.0	21055.0	42300.0	2.5789721E7	3248.1282851365	-0.9811084601946013	-975.9698919226169	-0.040614166928786485	-0.007468084904846182	1.6541184962511966	1.5108195285520039	2.4054014088226063	1.09484850108903	8.047042596525323	12.400997187850137	0.6575563048002896	0.9516582349634628
ID141761	141761	0	1.0	72.21640918748855	33.318820727556385	0.0	32.0	32	1.5621830395765257	1		30470.633872976316	30515.0	19648.0	40741.0	2.4467919E7	3154.247512011499	-0.9811461440192899	-1005.4239619169067	-8.886704738210009E-4	0.01799031147035716	1.6609479211891773	1.4576428363011913	-0.8129879377944254	1.1394752403159873	7.666792503364057	12.112665382855013	0.6566654002535274	0.9388824214202562
ID168897	168897	0	1.0	73.25007061304457	42.21306996468048	0.0	243.0	243	1.624381276821037	1		30754.99082568812	30639.0	23064.0	41923.0	2.6818352E7	3043.562631974124	-0.9810933394477391	-1048.7183194123993	-0.02619586244653205	-0.02012745944461402	1.6711469706014155	1.5579879735146462	-0.8995256023480785	1.072631495884718	8.289452030915617	11.634816898199126	0.7695140978880827	0.9598238855255908
ID159173	159173	0	1.0	71.87496392534017	40.099600998132686	0.0	166.0	166	1.6032875647577252	1		30664.687793427252	30562.0	22950.0	41028.0	2.6126314E7	2819.5190481169902	-0.9810250293453063	-1124.585514156165	0.001229126887721723	-0.006575693441199188	1.7381238014436007	1.5040915974925855	-0.77106863130148	1.1555970423218649	8.07556135351242	10.961445937835634	0.8445918620661222	0.9598870056497181
ID158153	158153	0	1.0	72.2384724065047	39.56105388642273	0.0	158.0	158	1.588117146106213	1		30659.079041916175	30515.0	21639.0	42655.0	2.5600331E7	3238.7634254633326	-0.981008814851774	-977.9816731911641	0.00550204569956304	0.011741345679840393	1.6556996166751001	1.554944632806585	-0.4368332390599083	1.0647965089835116	7.9234613162479155	10.925869085732932	0.8340898206553649	0.9591484464902189
ID152526	152526	0	1.0	71.26189872958041	39.287974812775595	0.0	114.0	114	1.5679832440819905	1		30544.057810578077	30411.0	20792.0	41697.0	2.4832319E7	3318.731986820931	-0.9810855940386031	-954.7699463871857	-0.009607066403759898	-0.010239364065244649	1.60264691433804	1.5154717702590013	2.571342867506565	1.0575234364571107	7.723830017338245	12.288547001304465	0.6427491361852892	0.9414831981460025
ID158671	158671	0	1.0	72.22787544517765	39.52875335506218	0.0	162.0	162	1.5947719612642939	1		30661.21258907364	30495.0	21747.0	42852.0	2.5816741E7	3218.383083622081	-0.9810466088336545	-986.2438322242426	-0.016490194919050554	-0.02429805821842828	1.6845505648762609	1.4944415431600409	-0.6424996709307473	1.1272107447670578	7.99000508255114	12.308824936883	0.6627103139649781	0.9518686296715752
ID142285	142285	0	1.0	72.26561139280942	33.35126647710377	0.0	36.0	36	1.5626672122333007	1		30511.39157372984	30528.0	19762.0	40684.0	2.4622693E7	3137.16141594684	-0.9811448642892749	-1012.1820203331459	0.0020746451680888267	0.005430825904133513	1.683658717080468	1.450993500570936	2.288640896537355	1.1603489032983145	7.67154562952857	11.709630556127868	0.7030826003912971	0.9422066549912433
ID173517	173517	0	0.9658584594726562	67.75164724532922	42.95474297945886	0.0	279.0	279	1.2157996571516279	1		31553.39425051337	30540.0	24997.0	46178.0	1.5366503E7	4377.38928674427	-0.9803578515530739	-719.5426665720164	0.012973054057682093	-0.017026877602049247	1.394729286280101	1.1012343414937096	-0.8163825675802957	1.2665145225931622	4.643804262731971	11.898863932183932	0.4121665788056777	0.8237774030354134
ID144338	144338	0	1.0	72.30550885742932	33.54317077570737	0.0	52.0	52	1.5363035492938912	1		30591.62948717952	30670.0	20013.0	41777.0	2.3861471E7	3192.933927900099	-0.9810916280072027	-994.2557392354782	-0.004963072092796234	0.010956145773058187	1.6845660638494733	1.4199140905749215	-0.7532684688133678	1.1863859053383958	7.414876816644716	11.236166676936634	0.7380358510199729	0.939193257074052
ID160210	160210	0	0.992644190788269	69.41334821401557	44.04051772489288	0.0	174.0	174	1.3338850208958866	1		31208.0458404075	30481.0	24985.0	47609.0	1.8381539E7	4513.626653548449	-0.9805278392302417	-696.332586714839	0.08855160147042244	-0.030053094576654307	1.397843959764661	1.2154258531261533	0.7501389893206507	1.15008575485647	5.589676369470626	15.967119933227252	0.27551379766213363	0.8160999306037463
ID153040	153040	0	1.0	71.09294526301882	39.956314557046724	0.0	118.0	118	1.612227462000073	1		30476.19208381838	30312.0	22523.0	42866.0	2.6179049E7	3183.608527013112	-0.981117599169406	-994.7979741778346	-7.074331613710311E-4	-0.0020705841159398787	1.686590083840226	1.5505507569258379	-0.888946090138788	1.0877361326655977	8.165870750638218	11.14250532757754	0.8265072449476959	0.961387800783436
ID144849	144849	0	1.0	72.5577667253157	33.260860657526806	0.0	56.0	56	1.553442127106303	1		30552.29736511919	30621.0	20487.0	41583.0	2.4350181E7	3151.7757957202507	-0.981180915727342	-1010.8091333935549	-0.002885882384712801	0.004767434401968164	1.7073990397561898	1.4296830973640051	-0.7734602869960036	1.1942500005100618	7.581236232402768	11.45484326543142	0.7260584616688116	0.9382352941176467
ID149470	149470	0	1.0	69.02249712595042	37.24199021169047	0.0	91.0	91	1.5823907435191888	1		30464.580217129056	30440.0	20953.0	40422.0	2.5255137E7	2997.3611558250286	-0.9811082005861252	-1055.6736926704962	-0.012822124473459014	0.0030260121633347127	1.744912533163618	1.4492585284820758	2.303192312182797	1.2040036328033235	7.866423802273724	10.850553276603064	0.8396212794750716	0.9566473988439309
ID148959	148959	0	1.0	69.02459178884537	37.21975333392942	0.0	87.0	87	1.5713568095951325	1		30543.996319018406	30556.0	21095.0	40611.0	2.4893357E7	3027.198850964174	-0.9811048037843086	-1047.801221688495	0.007651929669494231	0.007258397206889297	1.7060361626271654	1.4905057227538194	-0.8424865063425856	1.1446022223082362	7.757101900489858	10.633991782100557	0.862018764841748	0.9594356261022925
ID153567	153567	0	1.0	71.38260773147941	39.49367963846764	0.0	122.0	122	1.5699118834876244	1		30519.111793611766	30398.0	21065.0	41253.0	2.4842557E7	3283.9165908528644	-0.9811107211893183	-965.411376996051	0.0020063245081856436	0.004731732431808862	1.618127614988853	1.5405911722098375	0.057040863280732414	1.0503290192607013	7.7428425219963115	11.689569182616038	0.7120545719142617	0.9329896907216498
ID174559	174559	0	1.0	68.32554716298407	44.48920803613556	0.0	287.0	287	1.5104814825259878	1		30726.02251655628	30515.0	24495.0	44682.0	2.3198147E7	3559.9804950992398	-0.9809982420900378	-891.1753596513485	0.007455655468914635	-0.011346803308761035	1.5134622527891641	1.4552302955186678	0.9617502051447611	1.0400156301375938	7.167714256089887	14.450998613236044	0.4313152651170257	0.8986889153754468
ID145372	145372	0	1.0	72.73511823727154	32.96288553642583	0.0	60.0	60	1.572800408254755	1		30539.856968215176	30558.0	21201.0	41110.0	2.4981603E7	3060.233263696033	-0.9810699061855657	-1034.40271273579	-2.2691594481309146E-4	0.0071408194325942725	1.6901742331199159	1.470810017901565	-0.81997570424933	1.1491451734407698	7.7713612789834	10.5429174488169	0.8785881697306704	0.9697508896797149
ID163298	163298	0	1.0	68.34504750964658	41.648962769728165	0.0	199.0	199	1.5387636045914366	1		30394.151476251573	30378.0	21505.0	39874.0	2.3677044E7	2850.1107140642653	-0.9811543085517221	-1110.4104172715713	-0.006191346856808932	-3.008184379571236E-4	1.716107160294248	1.3706988461976168	-0.7588965714856117	1.2519943130139854	7.438642447467303	13.183768156278843	0.5378045024894494	0.921130076515597
ID157667	157667	0	1.0	72.26389475435839	39.48773781215831	0.0	154.0	154	1.5914480321693356	1		30682.298561151052	30562.0	21369.0	42423.0	2.5589037E7	3242.887381611927	-0.9810585576405699	-980.0943918237285	-0.022243207370422825	-0.0031214795609580026	1.6751571518680524	1.5098098972561589	-0.6784279276095755	1.1095152806405535	7.9567331993995225	11.660726638336048	0.7353488729911188	0.9609644087256031
ID168419	168419	0	1.0	72.31751113575865	41.65260300772424	0.0	239.0	239	1.5785616012014405	1		30882.98538367844	30811.0	22091.0	42714.0	2.5354931E7	3224.0716693421045	-0.9810225154420666	-990.3413495773605	0.006820203758625665	0.003398759461400149	1.6245903897522935	1.5589355431809944	-0.23944028613841986	1.042115177153079	7.828398792957592	11.038044384274416	0.8074181974580077	0.9614711033274954
ID174054	174054	0	1.0	67.8388143244066	43.57326889904679	0.0	283.0	283	1.601871441209132	1		30636.589411764693	30541.0	22873.0	43090.0	2.6041101E7	3233.3723109810558	-0.9810640956237844	-981.8067807026465	-0.018005720733876927	0.005152497488397084	1.6051886809726057	1.5762366987453968	1.148376467303611	1.018367788448431	8.061301975018864	11.86151385386899	0.7200038409212236	0.9517396184062852
ID143847	143847	0	1.0	72.06229895108794	33.496329720584214	0.0	48.0	48	1.5655691037062733	1		30650.663782447493	30696.0	19844.0	41338.0	2.4796387E7	3155.1217701291066	-0.9811043642348533	-1008.8055279374308	5.37198436960444E-5	0.032832940084242875	1.7104295520849566	1.4442843722376695	2.3899285998538735	1.1842747764658985	7.700064386515673	11.499855723342364	0.7316770570156492	0.9523809523809529
ID146919	146919	0	1.0	71.30885369174993	34.19475979284402	0.0	71.0	71	1.5587896201224345	1		30570.85678704857	30534.0	20983.0	40449.0	2.4548398E7	3052.9126615194837	-0.9811657540722436	-1043.3196108571103	-0.015137126169229272	0.0012166464048509055	1.5732513633879528	1.560223852775188	0.38783325922803197	1.008349770188164	7.633520620212447	12.024610559058914	0.6634263357618976	0.9548156956004757
ID148453	148453	0	1.0	68.96839182219456	37.22724430083222	0.0	83.0	83	1.5833465821708461	1		30567.93132530122	30533.0	21544.0	40538.0	2.5371383E7	3012.3244252246873	-0.981093972640904	-1053.184907741452	0.0011875414796796303	0.005875967006061632	1.7338387249288105	1.4609553437698617	-0.8731755411710616	1.1867842041323442	7.875930054602756	11.261509607765147	0.7804022111039394	0.9539435808865859
ID159722	159722	0	1.0	69.95843160444034	41.78768605212833	0.0	170.0	170	1.434973223768514	1		30942.451327433617	30723.0	23687.0	42587.0	2.0978982E7	3723.0572743493194	-0.9808198454243835	-850.0062841337892	0.06705976216734408	-0.03121655424127091	1.4618853127846472	1.3415620036460743	0.6856047925641282	1.0896889661540505	6.469004709906053	14.9133256294165	0.3655092144688282	0.8495630461922605
ID162793	162793	0	1.0	67.94211358606825	42.25677125832666	0.0	195.0	195	1.608469350917089	1		30442.46721311476	30341.0	19902.0	40257.0	2.5997867E7	3083.6031391145034	-0.9810927642323419	-1024.5505633949092	-0.0010688596833655997	6.40675868330891E-4	1.6829956690758212	1.5620478322924296	-0.8413373851545685	1.0774290225196823	8.127845741322089	10.514575183735454	0.9238508336878725	0.9850230414746546
ID162286	162286	0	1.0	67.99051274149855	41.36834119056816	0.0	191.0	191	1.5766435426544192	1		30504.772506082714	30485.0	21969.0	39733.0	2.5074923E7	2783.337128666449	-0.9811233038365555	-1139.2776535793435	-0.015679417706337673	0.002049079778590302	1.7151291999813016	1.4072300365831878	-0.8413108565319393	1.2187980325844279	7.809386288299525	13.02417972557188	0.5785301651490354	0.9335227272727277
ID175598	175598	0	1.0	67.21213186618535	40.22945728849952	0.0	295.0	295	1.6211180595957935	1		30678.93785960871	30556.0	22666.0	41400.0	2.6659997E7	3036.5958601356733	-0.9810868197212774	-1048.156661621822	0.0034295150972955208	0.011531730914540602	1.6850938287462804	1.5721471848933724	-1.4084469662208405	1.0718422835585641	8.256180147763999	11.155442701591438	0.833710756717984	0.96607341490545
ID143343	143343	0	1.0	72.03077419390613	33.51572085598865	0.0	44.0	44	1.5529550783007577	1		30604.181476846068	30661.0	19749.0	41436.0	2.4452741E7	3171.20557048625	-0.9811632204296397	-1005.3585435696382	0.00881808096710488	0.030524486881886106	1.6694113454970352	1.4609367853855657	-0.7471025448032773	1.1426992339414943	7.576483106238257	10.940058831308699	0.7954963811050917	0.9648910411622275
ID139251	139251	0	1.0	72.2600703272685	33.393774582540644	0.0	14.0	14	1.5490531749531897	1		30497.551330798447	30549.0	19850.0	40654.0	2.4062568E7	3174.5939004789634	-0.9810918321097637	-996.935358243109	-0.008379002859960159	0.0075349913771223355	1.6626023454287144	1.4213659126282963	-0.801930837092878	1.1697215549191973	7.5384580969221275	11.245953489552361	0.7490310533257153	0.941246290801187
ID163827	163827	0	1.0	68.78749873654448	40.94367749621967	0.0	203.0	203	1.5928734225421004	1		30334.781622911665	30260.0	22793.0	42085.0	2.5420547E7	2911.353122660178	-0.981110765832761	-1082.379789459799	-0.0011538784097525107	0.011595023813432304	1.691143314857394	1.509731634887904	-0.8671326727837989	1.1201615411489736	7.970992577893074	11.005853752902173	0.8269415116839346	0.9665706051873204
ID140784	140784	0	1.0	72.21534821984439	33.379680071811805	0.0	25.0	25	1.569429945829764	1		30486.85203452528	30503.0	19874.0	40628.0	2.4724837E7	3146.3813100845787	-0.9810959713671393	-1005.7460855627455	0.0029010471062678052	0.00644886604816571	1.6881177957333668	1.4525141627422418	-0.7484404800061587	1.1622040177194022	7.738089395831794	11.80584788026329	0.6976687022177159	0.927635327635328
ID142833	142833	0	1.0	72.07828783770077	33.48778716526108	0.0	40.0	40	1.5573330339577691	1		30625.13499999998	30687.0	19735.0	41054.0	2.4500108E7	3160.4098487839155	-0.981125308580121	-1007.4168707403803	-0.015059767268410084	0.03227064828518683	1.7407827744517559	1.4169327860397585	-0.6874125708372354	1.2285570576125482	7.619261241718896	11.79089552180947	0.6886985145222552	0.934149184149184
ID147958	147958	0	1.0	68.88262901930706	37.24645528168356	0.0	79.0	79	1.5890695402824346	1		30558.358513189458	30492.0	21373.0	40418.0	2.5485671E7	2998.4764802556865	-0.9811137808980969	-1058.8482496782285	-0.006521626529683044	-0.0038968808094465603	1.7282699276309543	1.4638638777862094	-0.7099450134621592	1.1806220194767045	7.93296756857694	10.76447816345223	0.8603191313714953	0.9726107226107229
ID150007	150007	0	0.9678182601928711	69.87455838090315	37.505048160052496	0.0	95.0	95	1.3011572261679603	1		31211.37813620074	30425.0	24520.0	47365.0	1.7415949E7	4528.932919768771	-0.9805802402922849	-695.9632996748604	-5.248597682474673E-4	-0.04889573208588355	1.3828895307134574	1.2531390552165993	-0.5869309630195408	1.1035403652585318	5.31874817809323	12.657452365558566	0.41718308312703817	0.8167883211678834
ID156661	156661	0	1.0	72.91361961777083	40.17948823490734	0.0	146.0	146	1.5718381564618646	1		30613.671568627433	30485.0	21040.0	41816.0	2.4980756E7	3360.4704542066092	-0.9811457384720729	-948.1331427119941	-0.004388113927540451	0.002010260542554912	1.6264438032917936	1.5477263939621655	-0.9206383623080557	1.0508600290314312	7.761855026654361	10.447319346867854	0.8936462774404244	0.9749253731343288
ID154106	154106	0	1.0	73.281164518504	40.461931908727564	0.0	126.0	126	1.5500295716306316	1		30569.77987421385	30476.0	20798.0	40324.0	2.4302975E7	3249.026629762254	-0.9810651489250982	-975.0008420242194	-0.0072800610285407704	0.016488652160875	1.6151406622884315	1.4948194057255517	-1.2334871560846987	1.0804921692225948	7.547964349251138	10.907662874358664	0.7972165224924895	0.9474940334128866
ID156154	156154	0	1.0	73.43695944075795	40.338843886872375	0.0	142.0	142	1.5431818215139836	1		30713.32101910828	30651.0	21549.0	40640.0	2.4109957E7	3214.931303242791	-0.9810772707084521	-990.6141227278446	-0.011959243098828232	0.011049503671216572	1.654111910993215	1.4279773584413902	-1.043744011169016	1.158360040665243	7.481420582947905	12.942002790794378	0.5612947187064319	0.9493365500603131
ID157178	157178	0	1.0	72.33347783040523	39.40149780092179	0.0	150.0	150	1.6075284503680658	1		30587.72823529411	30462.0	20829.0	41044.0	2.5999569E7	3197.8235653381844	-0.9812037089846473	-998.6418011199329	0.007305258728109393	0.006388150141053779	1.6418962991005912	1.5858840440534065	-0.34608293048474287	1.0353192626265546	8.118339488993064	10.856983209784076	0.8654833952347483	0.9710062535531557
ID147455	147455	0	1.0	70.56724981896262	36.15007656008866	0.0	75.0	75	1.4928497788988548	1		30716.1465400271	30471.0	23548.0	43456.0	2.26378E7	3660.042376984579	-0.9809941229172919	-866.341466724203	0.03739101404534039	-0.016306246491788884	1.5256147855636104	1.4175657088452454	0.6976637917120123	1.076221564929348	7.001354840331839	15.847189002012778	0.3503381867308992	0.8603971962616836
ID165887	165887	0	1.0	69.50526864331192	41.7615374976195	0.0	219.0	219	1.5699118834876238	1		30657.9018404908	30644.0	21907.0	40731.0	2.498619E7	2818.510401737374	-0.9810840300660886	-1128.3150329712778	7.087935667927742E-4	0.001848138835833799	1.7267758681620033	1.4449253307708596	-0.9875288317338324	1.1950623547036705	7.742842521996305	11.12930342309825	0.7855508892721669	0.9509632224168133
ID167935	167935	0	1.0	70.33422602061688	42.25951932193292	0.0	235.0	235	1.5684656262635537	1		30744.644526445278	30707.0	21920.0	40509.0	2.4995396E7	2830.159471796279	-0.9811274136833846	-1129.4904267811248	0.004754941775037755	0.016120099850640696	1.7134965384394258	1.4468337074008362	-0.5942886105929599	1.1843078645974014	7.728583143502743	11.001585187113465	0.8024153269688397	0.9604252805670408
ID150524	150524	0	0.9883803129196167	69.48451267274369	38.4669325901484	0.0	99.0	99	1.4770573732447179	1		30694.436893203874	30389.0	24330.0	45042.0	2.2130689E7	3712.128245767633	-0.9808931962411261	-848.9856964887782	0.10566978155439083	-0.034362974239209476	1.5371793440641046	1.3361990705046978	0.8139281119767413	1.1504119243875048	6.85400792923184	16.922285575615156	0.3007713235434794	0.8055865921787709
ID166396	166396	0	1.0	70.01312386931872	42.17888957551553	0.0	223.0	223	1.5914480321693334	1		30601.71599045345	30529.0	21939.0	40116.0	2.5644238E7	2797.2905072740823	-0.9810929494282102	-1135.3364293065345	0.004834527645160479	0.003227142539345796	1.731332949515111	1.48789515783886	-0.7570134391377624	1.1636121943093356	7.956733199399499	10.5125273611471	0.9047537284814665	0.9772329246935202
ID166908	166908	0	1.0	70.20466913306845	42.24569521316952	0.0	227.0	227	1.5441619307404608	1		30645.081424936365	30610.0	21731.0	40048.0	2.4087034E7	2871.561991063535	-0.9811421249521164	-1110.482573440704	0.0037851947295323624	0.024252420001542842	1.6472299538277353	1.460026361383239	2.498438325068552	1.1282193235655953	7.4909268352769445	11.017623652691293	0.7754781267857949	0.9476849067949478
ID145921	145921	1	1.0	25.58259109384125	33.093449018440296	0.0	64.0	64	1.5308775124222447	1		29847.065721649513	29741.0	21724.0	40124.0	2.3161323E7	3101.776509835197	-0.9810201430839045	-994.7320832431882	-0.0017886411699538527	-0.007919733786857655	1.6030802732342384	1.4839424646365897	1.5294763885344764	1.0802846548547453	7.362592428835039	10.815468161134442	0.7909517250711875	0.9514742014742011
ID161281	161281	1	1.0	25.631059477832945	33.26046662242254	0.0	183.0	183	1.5372880438193404	1		30071.168152866197	29978.0	21761.0	40108.0	2.3605867E7	3059.625162491943	-0.9809971039348508	-1014.7522037347956	-0.0010516556384199056	0.012677013599295558	1.6193806367680375	1.476891423651827	-1.4256595145533486	1.0964791391122615	7.424383068973741	10.934981125071953	0.7802506878949006	0.9553516819571858
ID165377	165377	1	1.0	25.56759171470737	33.23696273294553	0.0	215.0	215	1.5804773320049335	1		30214.572639225164	30137.0	22354.0	39918.0	2.4957237E7	2936.663769435845	-0.9810751480632806	-1066.7484255414327	-6.732619122061887E-4	0.0017746710316357424	1.7202972607814904	1.4913151375986156	1.827137712657533	1.1535437530337098	7.847411297615656	10.56165912516092	0.8840401429917936	0.9786603438055723
ID164358	164358	1	1.0	25.594779230721112	33.30060974942758	0.0	207.0	207	1.5323592461252198	1		29875.53024453026	29791.0	21791.0	40178.0	2.3213287E7	3086.1801961347774	-0.9810536025645009	-1002.51396574378	2.661582264749054E-4	0.004402830793689025	1.6202151949845043	1.4704669905940881	-1.4815878722309304	1.1018371750935503	7.376851807328583	10.200864083037704	0.8908549572350413	0.9797979797979798
ID139791	139791	1	1.0	25.46244891203002	33.04689806118972	0.0	18.0	18	1.5288996336732972	1		29850.706874189407	29756.0	21565.0	39989.0	2.3014895E7	3117.5996535283293	-0.9810841880124332	-993.2202341759959	-0.002141826556639588	0.0038128916761078968	1.6199965272763273	1.4539937238311285	-1.4797473174663038	1.114170233835534	7.343579924176972	10.693764739270424	0.8069682335285346	0.9519408502772639
ID155660	155660	1	1.0	25.648076912381097	33.163016357551335	0.0	138.0	138	1.5490531749531897	1		30104.310606060633	30039.0	21841.0	40030.0	2.3842614E7	3053.3613169707473	-0.9810328976741464	-1019.9128572421948	-0.0014394881924497472	0.0031714262941927498	1.6310535957930166	1.4844596998907453	1.7052288952404862	1.0987523581226626	7.5384580969221275	10.449656080136206	0.8675377761564959	0.9688454489920587
ID164883	164883	1	1.0	25.57359148103643	33.29217597329801	0.0	211.0	211	1.5372880438193408	1		29894.058823529413	29849.0	22211.0	39891.0	2.3377154E7	2965.3726799473943	-0.981028434314402	-1042.5911155388915	-0.017989867554628787	0.012215991889125557	1.7059656671029346	1.4282675998144052	-1.2746748979412184	1.194429998499311	7.424383068973745	10.717766051466205	0.8121975773511568	0.9612307692307691
ID155152	155152	1	1.0	25.642999866158103	33.16736915969618	0.0	134.0	134	1.557333033957769	1		30074.35616438355	30005.0	22094.0	39913.0	2.4149708E7	3018.923289122665	-0.9811401048014367	-1036.4921319068028	-0.001071047441578531	0.005216325700987506	1.6551932729154795	1.4925577227628128	-1.2305479672133448	1.1089643285966981	7.619261241718895	10.810331289195	0.8193033332759954	0.9598802395209584
ID171537	171537	1	1.0	25.55836687785887	33.192586182880504	0.0	264.0	264	1.577123275981406	1		30149.226002430103	30076.0	22698.0	40101.0	2.4812813E7	2861.605668569439	-0.981055192038733	-1091.1880689819443	-0.0013133606883948814	0.00628601766017246	1.7318671993218113	1.461165676087635	-1.212427653379791	1.1852640858352197	7.814139414464043	10.401901175643987	0.9075395754226041	0.9779892920880432
ID171034	171034	1	1.0	25.543327028428735	33.22618488781786	0.0	260.0	260	1.5510053536420603	1		30185.077889447228	30121.0	22621.0	40224.0	2.4027322E7	2827.8785579617274	-0.9810021053444055	-1102.3664972747197	-0.010130743511990196	0.004533248799877931	1.6939443500627707	1.420683646620367	-1.2183436668044405	1.192344512511605	7.557470601580185	11.447245935465299	0.7247434577243285	0.9642207398423287
ID160795	160795	1	1.0	25.630852578682337	33.21328181176938	0.0	179.0	179	1.557818714005116	1		30088.112763320914	30011.0	21822.0	40103.0	2.4281107E7	2990.060425943301	-0.9810100429790296	-1039.6674572806778	-0.008066165952730608	-0.02158093531260194	1.665260660990754	1.4972712099062064	-1.4606356292668217	1.112197075568608	7.6240143678834125	10.41275922867806	0.883612634798316	0.9768574908647992
ID172056	172056	1	1.0	25.518473769952678	33.23995356684406	0.0	268.0	268	1.5480761624466894	1		30162.890428211573	30067.0	22491.0	40171.0	2.3949335E7	2866.2796410002775	-0.9809996763062183	-1086.6564383961809	-0.002839181066271098	0.009929927168097132	1.6830514605099605	1.4512728702496724	1.9643652516871877	1.159707106093986	7.528951844593094	10.637999841680186	0.8360349328637614	0.9588377723970946
ID141342	141342	1	1.0	25.469841621347705	32.98095365257005	0.0	29.0	29	1.5303832823811414	1		29914.62676962677	29817.0	21470.0	40226.0	2.3243665E7	3106.967017218977	-0.9809579773074499	-992.0059256755821	-0.0038333297249638883	0.0042138338757756084	1.5868884075619654	1.4844840005013824	-1.4818525268065361	1.0689831665588825	7.3578393026705236	11.098030118473458	0.7507033680047468	0.9561457689932054
ID170524	170524	1	1.0	25.617311655277557	33.26672129331063	0.0	256.0	256	1.571356809595132	1		30154.470515970508	30078.0	22162.0	40190.0	2.4545739E7	3009.533857240189	-0.9811194553235003	-1041.3334953641195	-0.0032255254377479945	0.006854489661943641	1.708367972041802	1.476816764050706	-1.393258103534224	1.156790749961412	7.757101900489855	10.6638935633248	0.8571913050987555	0.9720071471113758
ID170020	170020	1	1.0	25.622628751517148	33.25742135344597	0.0	252.0	252	1.5713568095951318	1		30264.24417177914	30176.0	22328.0	40240.0	2.4665359E7	2923.3555192456424	-0.9810535923656667	-1072.1216070239234	0.0031593979775571975	-3.385283751114728E-4	1.7002741029610944	1.4868972866722123	1.8400213746877867	1.1435047452177651	7.757101900489852	10.91099515063026	0.8188052810490611	0.9594356261022928
ID169509	169509	1	1.0	25.62929510818785	33.18803848582485	0.0	248.0	248	1.5828687349946784	1		30193.37439613528	30131.0	22072.0	40234.0	2.5000114E7	2940.3881177277403	-0.9810766803328935	-1064.7376611134341	-0.003933817272967204	7.741552139767013E-5	1.700255263942746	1.4888298217279783	-1.2025282395426218	1.1420077964111313	7.871176928438233	10.544052632194953	0.8896811895287897	0.9712609970674488
ID151595	151595	1	1.0	25.6503391105463	33.1477988563897	0.0	107.0	107	1.515481434903889	1		29898.51583113458	29814.0	21921.0	39471.0	2.2663075E7	3023.14268916234	-0.9810536552150968	-1024.2083308512	-0.014776575057400664	-0.03152396657876739	1.63614516281379	1.4397289843419592	-1.4490212496811852	1.1364257999998553	7.2152455177350525	10.254159260665919	0.8623049141070436	0.9644218551461247
ID172584	172584	1	1.0	25.56364740166971	33.28989152685225	0.0	272.0	272	1.489298389517443	1		30247.22646657572	30100.0	22190.0	39910.0	2.2171217E7	3022.920907791511	-0.9809861276388357	-1032.4786051363544	-0.001018902171663858	7.645122172935893E-4	1.562866874460928	1.4251115045453833	-1.2334705879859136	1.0966628712744055	6.968082957180226	10.658562038813258	0.7707720215489128	0.9427652733118972
ID138281	138281	1	1.0	25.569599435777757	33.035115914505816	0.0	7.0	7	1.5274145438292155	1		29912.001303780977	29809.0	21649.0	40099.0	2.2942505E7	3163.6718687641714	-0.9810507693796683	-979.002803076793	0.0372079868382922	0.07519333561298647	1.7624851589213821	1.4208507082668782	1.3940636359077354	1.2404435938742797	7.329320545683427	11.435468007713066	0.7043129819364837	0.9017543859649126
ID169010	169010	1	1.0	25.583893806810185	33.21314550591955	0.0	244.0	244	1.5728004082547549	1		30241.348466257634	30163.0	22140.0	40262.0	2.4646699E7	2981.749861186791	-0.981074363786666	-1051.505091727046	-3.7815833924725677E-4	-0.012129894617448416	1.6762249123796165	1.4872949448769912	-1.2730424511630716	1.1270292541189608	7.771361278983398	10.48349735599998	0.8885760085413639	0.9737939249553306
ID173110	173110	1	1.0	25.566819882565056	33.257921265531046	0.0	276.0	276	1.5500295716306336	1		30103.316185696323	30032.0	22551.0	39967.0	2.3992343E7	2872.008402096007	-0.9810980284960555	-1088.0877693347354	-0.0108846689783715	0.016162593124880203	1.668415643198972	1.4587893295909167	1.8526324137381855	1.1436988257014742	7.547964349251156	10.838975846661638	0.8073525237789531	0.9612590799031479
ID152119	152119	1	1.0	25.66846120890288	33.13012663908599	0.0	111.0	111	1.5313715829571097	1		29938.92406692409	29860.0	21749.0	39894.0	2.3262544E7	3065.0187472139755	-0.9810166785018395	-1009.5718608938862	-0.011840310657158556	-0.0013731429974825197	1.6270097415466527	1.4584038604542164	-1.508506863414544	1.1156098702590682	7.367345554999554	11.1593625339945	0.7434335065819415	0.9538461538461542
ID153141	153141	1	1.0	25.690289252798696	33.14351872803729	0.0	119.0	119	1.5318654941400724	1		29821.049095607283	29715.0	21745.0	39884.0	2.3081492E7	3101.6938013658373	-0.9810820713718673	-997.2079862699749	-0.011507727683291573	0.007065671549805623	1.6304102337264426	1.466999587666866	1.539478598337982	1.111391064751059	7.37209868116407	10.958021610446592	0.77150136505295	0.950950337216432
ID160318	160318	1	1.0	25.6640511973744	33.156765010609014	0.0	175.0	175	1.5771232759814062	1		30089.480487804878	29990.0	22171.0	39915.0	2.4673374E7	2981.248052336095	-0.9810730340873862	-1046.3257449271453	-0.006259322851631284	8.916611974981235E-4	1.7076465588095	1.4907392940664967	-1.3607384684611374	1.1455031510917748	7.814139414464045	10.32291218234403	0.9214813582676946	0.9814925373134328
ID158783	158783	1	1.0	25.61418170916615	33.13837628167372	0.0	163.0	163	1.5436719539136774	1		30101.021656050954	30017.0	21740.0	40319.0	2.3629302E7	3090.3079474365654	-0.9810894717845778	-1010.6817611574224	-0.013191574842410833	0.011708909438139587	1.6112586162326983	1.489538707654878	-1.379773632605967	1.0817165126037278	7.4861737091124505	11.157322094304542	0.7557006973334296	0.9528130671506354
ID140355	140355	1	1.0	25.42053277503224	33.01068200991029	0.0	22.0	22	1.5234472266256738	1		29877.198959687903	29790.0	21401.0	40093.0	2.2975566E7	3147.2416553525736	-0.9810658922634954	-983.7689643647566	4.2182641121126397E-4	0.0015130132723082136	1.6219247460343535	1.455428860851436	-1.539071909518973	1.1143964433174125	7.291295536367302	10.52532221135611	0.8270728530825864	0.9551681195516811
ID158275	158275	1	1.0	25.580778006094175	33.189219626903714	0.0	159.0	159	1.5402377517644994	1		30044.146683673473	29960.0	22218.0	39963.0	2.3554611E7	2986.178309598994	-0.9810942434573547	-1044.2170959917125	-0.017042034583892623	-0.007012891181180075	1.6490286972172488	1.462113330982202	1.801032863441065	1.1278391779038652	7.452901825960836	11.35925578482371	0.7258309894697741	0.9503030303030298
ID137280	137280	1	1.0	25.758106687448578	33.02361632666358	0.0	0.0	0	1.5279097341628058	1		29881.420984455963	29811.0	21292.0	40193.0	2.3068457E7	3153.2204380969342	-0.9810483677319317	-981.1167892628357	0.0041299402423761985	-0.0010174049690082209	1.5926437960888116	1.4786280907183171	-1.5205842704800774	1.0771091162721693	7.334073671847947	10.901920573931001	0.7754416162509777	0.9542362399505259
ID152640	152640	1	1.0	25.679711891639187	33.140618746194356	0.0	115.0	115	1.5139831829954444	1		29950.606905710472	29874.0	21880.0	39723.0	2.2552807E7	3097.5399520984174	-0.9810929382315178	-1003.4709697089914	-0.01065927902775524	0.00763126908450694	1.584839452909169	1.4511571172900937	1.531740888028037	1.092121200403658	7.200986139241503	11.501326858151012	0.6840785095036055	0.9540302267002522
ID175168	175168	1	1.0	25.650307945118417	33.201655852917185	0.0	292.0	292	1.5675007134522903	1		30154.748768472902	30083.0	22095.0	40364.0	2.4485656E7	2927.772141052733	-0.98102917205946	-1065.2316776219109	-0.0023249841387113345	0.011808582376094523	1.6726194766221294	1.4908608304523712	1.7883200924102485	1.1219152334390643	7.71907689117373	10.719823955928167	0.8441117087564023	0.9712918660287085
ID146500	146500	1	1.0	25.649363792557217	33.06467082338137	0.0	68.0	68	1.5402377517644998	1		29940.026819923394	29837.0	21920.0	39794.0	2.3443041E7	3063.1893235254965	-0.9810809042477663	-1013.7078007373959	0.0015921108865899647	0.008448006611785413	1.616767931522336	1.4723555068379681	-1.3176004569256032	1.0980825785713317	7.452901825960842	11.053684858402216	0.766515792812113	0.9625537139349292
ID174666	174666	1	1.0	25.611011758039012	33.23773369544749	0.0	288.0	288	1.553442127106303	1		30116.978643216047	30028.0	22299.0	40285.0	2.3973115E7	2929.1060062363276	-0.9810094971090028	-1062.2899029790335	-0.006586226363238285	0.026637117523725592	1.6595092674325587	1.4525071107772312	-1.242702545309938	1.1425136958844637	7.581236232402769	11.060242916918313	0.7787903517711527	0.9591100420926038
ID138827	138827	1	1.0	25.5493826379957	33.05038355686822	0.0	11.0	11	1.5189716089767635	1		29889.020997375308	29767.0	21608.0	39880.0	2.2775434E7	3165.7880015950877	-0.981034982749746	-976.767293622091	-0.011299537197362665	-0.00271397633297691	1.5806576623206001	1.4797184822672969	-1.3340929589690307	1.0682151242029763	7.248517400886657	11.269079744382989	0.7172691392452981	0.9466170080695221
ID174155	174155	1	1.0	25.554344818224845	33.25987717078207	0.0	284.0	284	1.544161930740463	1		30152.837769328264	30080.0	22717.0	40504.0	2.3790589E7	2815.071125327543	-0.9810377071510995	-1108.3161594988503	-0.004557432580035617	0.00663781846708	1.6894068485989289	1.4099066973098031	1.957675829793577	1.1982401756246928	7.490926835276967	11.290637839489426	0.7384285253820589	0.9516908212560388
ID141896	141896	1	1.0	25.505921508248765	32.99157438918211	0.0	33.0	33	1.5328528390663916	1		29907.430769230785	29810.0	21553.0	40155.0	2.3327796E7	3096.837388632518	-0.9810527676310181	-1000.0858579943846	-8.964381045339949E-4	0.0021843087050209494	1.5886648818304925	1.470551694328699	1.8176152887672694	1.0803189632552916	7.381604933493102	11.508792843528022	0.700327396490844	0.9457978075517659
ID159304	159304	1	1.0	25.691069184892168	33.095326381221994	0.0	167.0	167	1.551005353642061	1		30068.393216080396	29968.0	21657.0	40341.0	2.3934441E7	3070.3795266447855	-0.981037475636423	-1013.2989698998435	-0.012424800855437488	0.009358728527129014	1.6055729697320047	1.5049635762973417	1.8863149645035913	1.0668517132369357	7.5574706015801905	10.97318283791199	0.7887168140414371	0.9642207398423293
ID144463	144463	1	1.0	25.512260285899455	32.99729856271706	0.0	53.0	53	1.558789620122434	1		29931.05118601747	29806.0	21704.0	40394.0	2.3974772E7	3072.1133110819196	-0.9810566727294016	-1009.1426674325209	0.00457825513250902	-0.003554791658537768	1.6283842486268574	1.5178671873961018	1.5144988094157372	1.0728107585093445	7.633520620212443	10.216608280138642	0.9190121702626693	0.9768856447688565
ID173647	173647	1	1.0	25.594916715624436	33.24712289993335	0.0	280.0	280	1.5655691037062722	1		30152.53399258343	30029.0	22363.0	40368.0	2.43934E7	2945.7221671070974	-0.9810916731094133	-1062.2298863702488	-0.005063500015119432	0.003943477654668806	1.6609470772953878	1.4910886776062573	-1.3210899394310227	1.1139156927687328	7.700064386515663	11.122630429952162	0.7821484810999387	0.9529411764705881
ID153686	153686	1	1.0	25.700271795565268	33.1368356016139	0.0	123.0	123	1.547098532944421	1		29940.07818411096	29856.0	22026.0	39656.0	2.3742482E7	3000.541967281058	-0.9810423684633217	-1032.73026860595	-0.01273969513605959	0.005729469682405542	1.6359814397697028	1.4666552182100951	-1.3124895015492068	1.1154505976982465	7.51944559226406	10.861989804490566	0.8008974367145908	0.9681762545899635
ID162902	162902	1	1.0	25.560447346031385	33.280840853763166	0.0	196.0	196	1.542691533393109	1		29955.717916137215	29878.0	22092.0	39730.0	2.357515E7	3021.7277044463403	-0.9810713731843553	-1027.627921988114	-0.023872375197000202	0.005160657176562351	1.6075191435030955	1.4748543004392183	-1.5223729198462759	1.0899511518014824	7.476667456783419	11.274142947462371	0.7391811012808958	0.9685960591133006
ID144980	144980	1	1.0	25.48295188145287	32.91384867946626	0.0	57.0	57	1.5224537819640265	1		29956.561518324597	29887.0	21690.0	40101.0	2.2886813E7	3132.631716409306	-0.9810840135382017	-991.9500922942149	-0.006816433468299256	0.014703586994920031	1.5882379927379071	1.479758856589663	1.7007177959784383	1.0733086581405913	7.281789284038268	10.520250497290512	0.8267911316391019	0.9659520807061788
ID149076	149076	1	1.0	25.61080759276976	33.14227056157867	0.0	88.0	88	1.5139831829954444	1		29941.588932806324	29844.0	21902.0	39730.0	2.2725666E7	3090.065555005415	-0.9810662173715001	-1004.1488164414721	-0.00971677202294315	0.0030014190516536115	1.582690155993677	1.4482817367183431	1.7467543132914902	1.092805436861953	7.200986139241504	11.213873294743014	0.7195989973951551	0.9504391468005021
ID143962	143962	1	1.0	25.491478638170182	33.00542930089722	0.0	49.0	49	1.53235924612522	1		30019.063225806472	29894.0	21991.0	40052.0	2.3264774E7	3095.0649469297236	-0.9810920497419406	-1006.5206046168504	-0.008994416781912663	-0.0067553201269135625	1.5958834188420155	1.485899608059193	-1.4646791111406308	1.0740183321849568	7.3768518073285865	10.897864694660983	0.7805452767747556	0.9492354740061162
ID148570	148570	1	1.0	25.588033802485587	33.124715843262926	0.0	84.0	84	1.534825623459445	1		29992.893453145087	29905.0	21806.0	39837.0	2.3364464E7	3085.705751073236	-0.9810306241373267	-1005.3641002720977	0.00888819402470524	0.01022256092847903	1.6114953307113902	1.4863284603079718	-1.5181537434330832	1.0842121198281323	7.400617438151166	11.065822543856704	0.7594696372078762	0.9493902439024392
ID168536	168536	1	1.0	25.62037443311188	33.22675165043464	0.0	240.0	240	1.5814343271468219	1		30287.336561743316	30203.0	22740.0	40251.0	2.501734E7	2904.3070791886407	-0.9810315166780079	-1078.6955783886785	-0.003189071459468561	0.010186217906206756	1.7096719201333193	1.4955099031581864	-1.148919725782437	1.143203342567555	7.856917549944686	10.665022753658718	0.8680374990832966	0.9695014662756599
ID163417	163417	1	1.0	25.559435835842475	33.30170596502487	0.0	200.0	200	1.525432174994101	1		29887.49218749997	29798.0	21985.0	39550.0	2.2953594E7	3011.735569742307	-0.9811029831464008	-1030.4430132649027	-0.0034831777685769586	0.0012919327948521385	1.6084458126972188	1.461495645704537	-1.416885390972429	1.1005477966524095	7.310308041025366	10.371574894821567	0.8539965692563957	0.967295597484277
ID142430	142430	1	1.0	25.54359986607208	32.991649558946	0.0	37.0	37	1.514982182235126	1		29956.74244415243	29861.0	21687.0	39982.0	2.2797081E7	3127.0387554864983	-0.9811048248924814	-994.8458850301255	-0.009458294600383364	0.010275843982989618	1.6152038615978825	1.4318046148963308	1.795647694434501	1.1280895764641956	7.210492391570532	10.757608240283544	0.782966783296055	0.9705694177863083
ID159838	159838	1	1.0	25.702162239424123	33.112328436425756	0.0	171.0	171	1.5426915333931093	1		30145.28698979594	30080.0	22329.0	39815.0	2.3633905E7	2935.654890793224	-0.9810442471494494	-1062.8989467807457	-0.0033036896538056093	0.004197762766271584	1.6564284001331606	1.4429777236587342	-1.1371149407599774	1.1479237502940882	7.476667456783422	11.350073910257098	0.7293240744857998	0.9413524835427883
ID157789	157789	1	1.0	25.595918440339673	33.167745263551524	0.0	155.0	155	1.5514930145104677	1		30062.28894472361	29986.0	21670.0	40006.0	2.3929582E7	3037.8666127164797	-0.9810803749740159	-1026.3025387122855	-0.01619744269194325	0.0021927751169418513	1.6460337850697628	1.464523590958741	1.8030654788067157	1.123938047315576	7.562223727744706	11.234886371348717	0.7528735107060905	0.961329305135952
ID162397	162397	1	1.0	25.623370241606942	33.217171427112476	0.0	192.0	192	1.5397465261893326	1		30015.598475222367	29956.0	22246.0	39662.0	2.3622276E7	2974.826968072635	-0.9809831396823601	-1040.9695346213368	-0.022282317133961567	0.010328698346241639	1.649414817847084	1.462141120471817	-1.3538991492630492	1.1280818210726715	7.448148699796326	11.560495066905622	0.7003342033199602	0.9520048602673151
ID150115	150115	1	1.0	25.595979162904687	33.157710356666264	0.0	96.0	96	1.5229505852998029	1		29958.531496062973	29884.0	21712.0	40214.0	2.2828401E7	3114.0221359202696	-0.9810850794725062	-998.0009889062718	0.0021560393818127045	0.005714600406155378	1.5930330412160263	1.4611648646902013	-1.436883962157218	1.090248663728842	7.286542410202784	11.099504175121535	0.7432316632105022	0.9451294697903823
ID149600	149600	1	1.0	25.64041324593759	33.15915268404365	0.0	92.0	92	1.5184735038284383	1		29835.345144356943	29747.0	21450.0	39900.0	2.2734533E7	3105.360222370251	-0.981164359746858	-1000.9455506690705	-0.0012755898178719222	0.002552780727360694	1.5991763881849812	1.445810788747558	-1.3018779392317084	1.1060758438317349	7.2437642747221425	11.184402234519851	0.7276937049044391	0.9548872180451129
ID150631	150631	1	1.0	25.603997701707115	33.132569595824215	0.0	100.0	100	1.5382719082681005	1		29883.0332480818	29780.0	21663.0	40215.0	2.3368532E7	3101.085704953884	-0.9810573377893999	-998.1464813903323	-0.0023220221918027126	0.007016044492406545	1.602082039455652	1.4903755556231828	1.5141152145836445	1.0749519028348264	7.433889321302775	10.789590269157504	0.8024464299700965	0.9648365206662558
ID143460	143460	1	1.0	25.48079400394115	33.00586306333505	0.0	45.0	45	1.5269191929020227	1		30004.346354166642	29907.0	21842.0	40019.0	2.3043338E7	3112.0645821262096	-0.9811089530683669	-1001.4442485891237	-0.016728069538088308	0.01445766185304692	1.591285474399939	1.460350422370485	-1.3486670417891065	1.0896600227066844	7.324567419518907	11.477759568871617	0.6986788531289082	0.9553626782393052
ID175716	175716	1	1.0	25.5970051430451	33.19050360258777	0.0	296.0	296	1.565085828774645	1		30214.612269938654	30148.0	22632.0	40137.0	2.4624909E7	2874.9844442432054	-0.9810910481444812	-1090.5695788287912	-0.004333910137828008	0.005655286496382188	1.6897623891078328	1.4629286091956721	-1.271348040304512	1.1550545792093543	7.69531126035115	10.66426510680949	0.8503039357324664	0.9665671641791047
ID161893	161893	1	1.0	25.647129661287575	33.196342038401575	0.0	188.0	188	1.537780054727704	1		30018.7719745223	29940.0	21910.0	39907.0	2.3564736E7	3028.3991048058824	-0.9810457487693778	-1026.1064932798567	-0.009629635702248628	0.004372081137158895	1.6360325560793005	1.4492112866853035	1.7368337504620748	1.128912375379923	7.429136195138263	10.865671887310356	0.7907423723574075	0.9571341090018374
ID163947	163947	1	1.0	25.610798591868395	33.27801027490347	0.0	204.0	204	1.5426915333931088	1		29869.67684478375	29817.0	22113.0	39945.0	2.3477566E7	2967.839762511992	-0.9810710027364573	-1043.2608298922282	2.2043474549883154E-4	0.007437982290761273	1.6513889926763117	1.4462956441960113	-1.292546224522762	1.1418059642946037	7.476667456783417	10.66732500994536	0.8256707015881761	0.9709876543209875
ID168043	168043	1	1.0	25.72502610113223	33.24495817287483	0.0	236.0	236	1.5723193559699886	1		30295.114110429444	30234.0	22030.0	40059.0	2.4690518E7	2987.0808209593456	-0.9811368928839869	-1055.0474458102144	-0.008452169429883583	0.006216659657568531	1.6572797201463874	1.5034311629468884	1.797787838043576	1.1023316271414376	7.766608152818884	10.946795162887742	0.814455340024604	0.9617422012948798
ID145512	145512	1	1.0	25.5530266345191	33.03527114083764	0.0	61.0	61	1.5169782070562783	1		29899.558475689875	29821.0	21698.0	40172.0	2.2753564E7	3121.1936653955067	-0.9810418088813507	-991.4359735980336	-0.006546074915936718	0.009624766802634983	1.5921410537432086	1.4532240320778154	-1.4996484065033693	1.0955922958876272	7.229504896228592	11.266278426772292	0.7157435787392867	0.9464841319228369
ID156776	156776	1	1.0	25.623406271859587	33.20212043554616	0.0	147.0	147	1.5382719082681007	1		29995.07279693487	29920.0	21418.0	40223.0	2.3486142E7	3114.778633320758	-0.9810953793591293	-999.5303659582072	-0.00943993779007871	-0.00910304953357252	1.6246356725421034	1.4725318054192076	1.514060489976158	1.1032941132837495	7.433889321302777	11.260411199095666	0.7367454370953554	0.946731234866828
ID167017	167017	1	1.0	25.764961092715893	33.244976294732105	0.0	228.0	228	1.5436719539136776	1		30169.396442185534	30155.0	22378.0	40123.0	2.3743315E7	2909.8173679628535	-0.981050774527151	-1073.5713359332758	-0.0162874507595064	0.00733891878409841	1.691706687197969	1.4261097823189792	-1.220274779949011	1.1862387511619938	7.486173709112454	11.144159809045687	0.7574868566015539	0.9470835838845465
ID147054	147054	1	1.0	25.60449466197429	33.06002523629377	0.0	72.0	72	1.5234472266256738	1		29957.366362451085	29862.0	21968.0	40248.0	2.29773E7	3129.5229897975223	-0.9810155251161664	-989.3108485780833	-0.013372407078304756	0.008215658098817856	1.6150199029951162	1.4333941188249872	1.568543586373967	1.1267102897833956	7.291295536367302	11.168237588875298	0.7345904482331256	0.9605510331872259
ID148076	148076	1	1.0	25.5571854423773	33.106753736292774	0.0	80.0	80	1.539255143848372	1		30028.237309644715	29917.0	22147.0	40221.0	2.3662251E7	3055.848709021909	-0.9809759618449505	-1013.4064008980313	-0.01097251572332771	-0.003034171478182222	1.637417073418504	1.4586302267448252	-1.4535816923513833	1.1225717412100196	7.4433955736318085	11.110829361114614	0.757683811447884	0.9508196721311478
ID157293	157293	1	1.0	25.60913481650839	33.18033326306422	0.0	151.0	151	1.542201089402526	1		30049.824873096437	29983.0	21913.0	40158.0	2.3679262E7	3056.90576626559	-0.9810462887313313	-1017.618815853621	-0.005388533340448857	0.015642792180846347	1.6482437880184582	1.4426928667471706	-1.5132067876948567	1.1424772562539536	7.471914330618905	11.787524580523662	0.6757662923560109	0.9481302774427023
ID147571	147571	1	1.0	25.549817564470633	33.09382196302695	0.0	76.0	76	1.5475874248930896	1		30048.013906447544	29953.0	21824.0	40284.0	2.3767979E7	3124.881296144901	-0.9810530102587122	-995.782517700421	0.0029629879311314027	0.010262372912329717	1.6268566026711373	1.4903332523917834	1.5111532764154874	1.0916059210651392	7.524198718428578	11.187557626354453	0.7554392583603611	0.9445107398568019
ID167539	167539	1	1.0	25.69455440941274	33.29079981944811	0.0	232.0	232	1.5485647457514042	1		30153.192938209293	30074.0	22126.0	40015.0	2.3911482E7	2984.708486916146	-0.9810468800282934	-1045.8524811574966	-0.007966237549805185	-0.0033872535241707214	1.673275897934123	1.4350075370412536	-1.4339196644919818	1.166039797521997	7.533704970757604	10.769482217914769	0.8162605842129562	0.9700122399020803
ID154224	154224	1	1.0	25.677898139040714	33.157083060442496	0.0	127.0	127	1.525432174994101	1		29949.570680628254	29874.0	22080.0	40043.0	2.2881472E7	3077.8856539085978	-0.9810063508668998	-1005.1514960890619	-0.00472233136366283	0.00846249543965198	1.607509285656383	1.4607751518838195	1.5545799837943477	1.1004495001050194	7.310308041025365	10.473279083194951	0.8374910774726595	0.9672955974842771
ID166512	166512	1	1.0	25.597861626303903	33.22305752894382	0.0	224.0	224	1.5510053536420607	1		30158.113350125957	30096.0	21973.0	40290.0	2.3945542E7	2975.5034962998157	-0.9810722918469671	-1050.6950330761238	-0.0020365556355850765	-0.003368323984738776	1.676833284489482	1.4452085159339232	-1.4038433283183298	1.1602708301271516	7.557470601580188	10.957589193177691	0.7909632426769214	0.9584086799276672
ID139377	139377	1	1.0	25.502064382280917	33.082313655232305	0.0	15.0	15	1.5114827961808877	1		29861.5740740741	29762.0	21731.0	40266.0	2.257535E7	3154.069110862214	-0.9810863394908645	-982.2072295507592	-0.006383994731345165	-0.015437865612336512	1.5918899625032206	1.4534788293463563	1.538248518804252	1.0952274848193757	7.17722050841892	10.789945036060942	0.7746895338987315	0.9455228553537885
ID142966	142966	1	1.0	25.50077041944186	32.98288454354807	0.0	41.0	41	1.5510053536420605	1		30031.731738035276	29919.0	22046.0	40251.0	2.3845195E7	3077.4854181934297	-0.981080694349151	-1012.0778124296495	-0.015592285617823247	0.01080649530308385	1.6323359817751053	1.4922382455111425	1.8906580206832742	1.0938842954101975	7.557470601580186	10.733930251087799	0.8242686695684989	0.964805825242718
ID165495	165495	1	1.0	25.566106896627364	33.27323914131119	0.0	216.0	216	1.5592748464750803	1		30105.66874221671	29986.0	21758.0	40039.0	2.4174852E7	3026.218013658519	-0.9810429744473173	-1029.6648771576743	-0.005503917460684559	0.004404244543625352	1.6366382667577146	1.503625216972539	-1.3805306215225235	1.0884615715962715	7.6382737463769566	10.5277548134704	0.866031241491443	0.9721718088324258
ID166005	166005	1	1.0	25.591856961853377	33.21076316493114	0.0	220.0	220	1.5529550783007573	1		30153.454659949617	30072.0	22451.0	39946.0	2.3941843E7	2964.963344271279	-0.9810921218432724	-1055.3942811868437	-0.008322243524872831	0.005127882247512325	1.6749752726890725	1.4675039960026197	-1.1276835206427824	1.1413769756345402	7.576483106238254	10.809388780618534	0.8148454568366613	0.9608197709463536
ID140920	140920	1	1.0	25.4497757702569	33.01096678186063	0.0	26.0	26	1.5179752352329632	1		29865.513157894737	29747.0	21615.0	39825.0	2.269779E7	3151.416604707706	-0.9810864145936532	-983.1675932221652	-0.014664375272616695	-0.008901925994091744	1.597144367376971	1.4626160150424596	1.5120372421023691	1.091977901890132	7.239011148557626	10.550759891208118	0.817187340464497	0.9682136045772408
ID156284	156284	1	1.0	25.682108035648383	33.16192756391373	0.0	143.0	143	1.5485647457514047	1		30086.906565656554	30013.0	21916.0	39875.0	2.382883E7	3029.6445350829695	-0.9811396302619834	-1033.2287273318543	-0.010780955439268275	0.010041650439869052	1.6414284746908985	1.4602589020480723	-1.266982779669548	1.1240667476080635	7.533704970757609	11.025186800507726	0.7788369721926595	0.9635258358662615
ID155779	155779	1	1.0	25.661952833991553	33.15923084219137	0.0	139.0	139	1.5631512349217653	1		30120.971534653454	30032.0	21965.0	40404.0	2.4337745E7	3060.9014648269153	-0.980984568859182	-1015.3262659361345	0.0015123146290875354	0.009171351502303662	1.6366422102318516	1.5103970161410405	-1.3546462558716375	1.0835841124827954	7.676298755693085	10.866458821394174	0.8169315251318798	0.9624553039332542
ID161408	161408	1	1.0	25.674465200087656	33.240571685961314	0.0	184.0	184	1.5563612191773544	1		30077.57553058676	30009.0	22245.0	39658.0	2.4092138E7	2952.025209004912	-0.9810806206805225	-1056.6972384929	-0.006298895974636636	0.008567311384904422	1.6752464909066571	1.4618514262185223	-1.296671688518652	1.1459758911616207	7.609754989389864	10.522715229485518	0.8636243982990439	0.9703030303030308
ID151175	151175	1	1.0	25.644551286051293	33.12905476208404	0.0	104.0	104	1.5377800547277038	1		29866.694763729258	29775.0	21384.0	40154.0	2.3385622E7	3130.1667777177668	-0.9810527674650601	-988.0894528451852	4.007379853420853E-4	0.00631399062086138	1.6080084705735478	1.4835838969668245	1.5461741812933414	1.0838675681645698	7.429136195138262	10.682542218181155	0.8180859771531478	0.9624384236453204
ID154757	154757	1	1.0	25.66184249718806	33.196838667373534	0.0	131.0	131	1.5451414182672747	1		30040.104930467787	29964.0	22278.0	40085.0	2.3761723E7	2993.367405306751	-0.9810620205862696	-1039.7627125738156	-0.015711294103029492	0.002550073508152453	1.6167387739899501	1.4795610212092385	1.972084698059081	1.0927151707934268	7.5004330876060035	11.12038423191949	0.7621783679197297	0.9651376146788999
ID171658	171658	1	1.0	25.529426808259522	33.21369753601483	0.0	265.0	265	1.551980522146854	1		30145.685534591197	30053.0	22093.0	39845.0	2.396582E7	2971.8819312566125	-0.9811056544763227	-1053.4344923502388	-0.006621131332245898	0.009798925530961941	1.6479998581731041	1.4802989995009992	1.8198627243299463	1.1132885036932647	7.5669768539092175	11.048678263695718	0.7789536474826119	0.944807121661721
ID137865	137865	1	1.0	26.762548274812552	33.76723505801272	0.0	4.0	4	2.050127425448985	1		29835.540404040425	29676.0	21587.0	46951.0	4.1352059E7	3572.0770333660726	-0.9811053724326118	-867.4019737739593	0.053821152217186766	-0.03019129315161135	2.868883889475681	1.398438814475603	0.6351904944137972	2.051490461920192	13.204184485025008	21.83826976737524	0.3479244861769044	0.7803370786516848
ID164495	164495	1	1.0	25.599268032283636	33.2900445573054	0.0	208.0	208	1.5284047640588863	1		29886.829870129866	29865.0	22400.0	39741.0	2.3012859E7	2944.0654385592093	-0.9811023862822983	-1054.070727357439	3.007769319539966E-4	0.01312336049256178	1.6318669372849661	1.449795811263457	-1.2814910819889351	1.1255839785209747	7.338826798012462	10.409627423135385	0.8510716632107947	0.9625935162094769
ID155276	155276	1	1.0	25.6238771058669	33.193919355511106	0.0	135.0	135	1.5426915333931093	1		30097.61734693876	30016.0	22320.0	40147.0	2.3596532E7	3022.9331258779307	-0.9810638445063977	-1031.6657957602727	-0.011134613588901996	0.02095472119750284	1.6348536606316377	1.4605320738263745	1.7183773212833748	1.1193548501461983	7.476667456783422	11.264220595739255	0.740483924704305	0.9568126520681269
ID146061	146061	1	1.0	25.605205115871584	33.072149573726094	0.0	65.0	65	1.5269191929020234	1		29854.916990920883	29761.0	21776.0	39811.0	2.3018141E7	3064.463016176917	-0.981028852557677	-1007.5802829203469	-0.012001985279146716	-0.006548011028795327	1.6356653648407764	1.436977266298334	-1.3784008154161147	1.1382680876046596	7.324567419518912	11.599177260360879	0.684128170761747	0.9524103831891221
ID171149	171149	1	1.0	25.522558769146933	33.243846548860546	0.0	261.0	261	1.553442127106303	1		30111.300751879717	29996.0	21964.0	40054.0	2.4028818E7	3025.790979432732	-0.9811286636196125	-1034.7701598979122	0.010881591255332378	0.027540706574002333	1.6332353988159167	1.4907340307376853	-1.2284097051865093	1.0955914100972894	7.581236232402767	10.99466908464618	0.7881076958146406	0.9620024125452351
ID165011	165011	1	1.0	25.59060326321888	33.29769342428233	0.0	212.0	212	1.5353184234796764	1		29881.964056482677	29792.0	22402.0	39847.0	2.327805E7	2953.3716366914205	-0.9810642598582142	-1048.4221906789996	-0.003640404002715661	0.016323102302116903	1.6156201513492767	1.4560877439621949	-1.3639162474672502	1.10956235848327	7.4053705643156835	11.359440158370814	0.7211785540278167	0.949421084704449
ID139926	139926	1	1.0	25.469173371462855	33.080046242907954	0.0	19.0	19	1.51198320433768	1		29817.486737400504	29686.0	21786.0	40129.0	2.2482385E7	3152.2594688235968	-0.9810829315859579	-981.1399465486674	-0.007684677278437093	0.024608176330359933	1.5930092983462272	1.4641431492361745	-1.1797859678373526	1.0880147198566483	7.181973634583433	10.710695505784383	0.7867166191908217	0.9545167403663926
ID170138	170138	1	1.0	25.609391047235796	33.231925395334095	0.0	253.0	253	1.5780823051220145	1		30219.772228989033	30130.0	22324.0	39937.0	2.4810433E7	2935.7722967806794	-0.9810604428839509	-1066.411353501606	-0.0070117404497149465	-0.0076405796695815445	1.6766029287609574	1.5007701931279902	-1.2802752397302128	1.11716166568213	7.823645666793075	10.572510465931332	0.8795545702051193	0.9670975323149235
ID172186	172186	1	1.0	25.55132870067361	33.20863839871878	0.0	269.0	269	1.5660522295019745	1		30135.77722772274	30057.0	22380.0	39887.0	2.4349708E7	2892.942596611187	-0.9810804206122847	-1080.3530633252512	-0.004000129578207174	0.003066022819789834	1.6739984568781723	1.4613992927373014	-1.275278864072881	1.145476438367955	7.704817512680178	10.435195213675511	0.8891418768493844	0.9735735735735741
ID160923	160923	1	1.0	25.611958102455247	33.252893156865696	0.0	180.0	180	1.5417104893934832	1		30074.291187739454	29945.0	21896.0	40357.0	2.354817E7	3074.0384298252434	-0.9810581178807305	-1013.4158903559986	-0.006379697868957081	0.009845973880365358	1.6053727813298821	1.4837903925927638	1.6660012459556808	1.0819404070440612	7.467161204454387	10.95775197637952	0.781488261297113	0.9608562691131497
ID170662	170662	1	1.0	25.59329678597259	33.261015979236475	0.0	257.0	257	1.5742426831183485	1		30127.17055214724	30031.0	21535.0	39868.0	2.4553644E7	3012.531427811894	-0.9811216012575042	-1039.4759320385888	-0.010735865959430057	-0.006737247063965858	1.6680594662725956	1.5148356333729573	-1.4027445918963473	1.101148817418869	7.785620657476947	10.80003995935948	0.8387883287596759	0.9618320610687022
ID172708	172708	1	1.0	25.56346719402496	33.225993132684415	0.0	273.0	273	1.5558750841602855	1		30140.670838548198	30020.0	21661.0	40205.0	2.4082396E7	3023.7423298342164	-0.9810302014985263	-1030.9979217235536	-0.007181773345916666	-0.0028186596799855594	1.659420111052995	1.4838230004133022	-1.485634318039129	1.1183410087259613	7.605001863225344	10.917389414164862	0.8018102168056488	0.968523002421307
ID141482	141482	1	1.0	25.467741102088024	32.952588635047626	0.0	30.0	30	1.5466094864542683	1		29945.637055837553	29858.0	21703.0	40122.0	2.3597162E7	3095.788556331331	-0.9810786077246206	-1003.0971079313379	-0.003614377292837098	0.006156717036270841	1.6162130370428598	1.478098483423462	-1.5550739579512176	1.0934406977399145	7.514692466099546	11.089377348845064	0.7679036861558483	0.9535585042219542
ID151720	151720	1	1.0	25.6651904430215	33.142657596953505	0.0	108.0	108	1.5338395484309257	1		29909.701030927823	29799.0	21693.0	40360.0	2.3209928E7	3128.685951649756	-0.9810332826058987	-988.943917827559	-0.001897122161544961	0.002531867528130989	1.5945202100199505	1.5041322459958737	1.5736248828246782	1.0600930963781257	7.391111185822135	10.719603324341664	0.8082806277424261	0.9569230769230768
ID169644	169644	1	1.0	25.59177594868102	33.23251040811853	0.0	249.0	249	1.5451414182672738	1		30181.326556543823	30032.0	22019.0	40152.0	2.3752704E7	3049.9729701123565	-0.9810826098095498	-1026.4000995949377	-0.002553095964981339	0.011960796281697297	1.6534699714176937	1.4653932436296941	-1.3133639025137287	1.1283455677208831	7.500433087605997	11.09471152494725	0.7657097478359934	0.9563636363636365
ID160434	160434	1	1.0	25.65115414792333	33.20655733618812	0.0	176.0	176	1.5514930145104675	1		30108.058154235106	30006.0	21858.0	40191.0	2.3815474E7	3066.670933906502	-0.9811526187550931	-1022.1887966835102	4.2832145540619437E-4	0.004557021988611828	1.6293492059268857	1.50028518131647	-1.369040053270703	1.0860263276726927	7.562223727744704	10.475881989925023	0.8659208379269197	0.9713064713064715
ID169139	169139	1	1.0	25.557591158974	33.20271456947592	0.0	245.0	245	1.5718381564618653	1		30219.978021977993	30120.0	22227.0	40208.0	2.4750162E7	2982.4197576403167	-0.9809658072321783	-1044.4190352757803	-0.0012450786141900117	0.008871872355644843	1.6543325598797305	1.5009333808927203	1.8350170098005538	1.1022025234029853	7.761855026654368	11.16969344788128	0.7817949895457633	0.952742123687281
ID173235	173235	1	1.0	25.589047342914604	33.2270088454164	0.0	277.0	277	1.5670180342373197	1		30140.05315203956	30051.0	21960.0	39780.0	2.4383303E7	2955.0131059489036	-0.9810189970536073	-1054.3210049840252	0.0024073300465666473	0.003003763362409775	1.678895293928161	1.479227309600805	-1.3334991335681392	1.134981272338218	7.714323765009211	10.64229113948316	0.8559284354217706	0.9626334519572958
ID138422	138422	1	1.0	26.07914840788947	33.7818062299848	0.0	8.0	8	1.9393906471962696	1		29874.984702093385	29611.0	21393.0	46687.0	3.7104731E7	3777.5599245610583	-0.9809894696816326	-816.1997139246714	-0.04984970195308325	0.00915368692477458	2.7701960190942345	1.420009317995871	1.014742520703484	1.9508294656854424	11.816271644986372	17.12753090961274	0.5061751387256086	0.8735066760365423
ID152247	152247	1	1.0	25.64853170420466	33.11030732944049	0.0	112.0	112	1.5353184234796762	1		29934.879332477554	29866.0	21851.0	39622.0	2.3319271E7	3040.836309893995	-0.9809623571999635	-1014.5036957684292	-0.009935055196104485	-0.003144541963144656	1.6493903627107906	1.4378219864013269	1.7661691587956132	1.1471450418135494	7.405370564315682	11.135168999107748	0.7505213205268259	0.9540722596448251
ID152760	152760	1	1.0	25.697585115167286	33.13397946874863	0.0	116.0	116	1.5490531749531897	1		30003.826196473543	29933.0	22056.0	39889.0	2.3823038E7	3036.917672298126	-0.9810959037355631	-1025.484641028068	-0.017706464294845164	-0.01926701659841705	1.6831911007803928	1.463923730811172	1.5039379635228984	1.149780596730762	7.538458096922126	10.903464083690071	0.7968258128990776	0.9617950272892665
ID153283	153283	1	1.0	25.65255102205462	33.192307417631014	0.0	120.0	120	1.4872652167066478	1		29905.660300136413	29876.0	22031.0	39460.0	2.1920849E7	3067.1892782925183	-0.9810115793751417	-1007.4606778098365	0.0077228046953146294	-0.010281833023793874	1.6189856774775244	1.3846187945221162	1.5605630519800144	1.1692645541737696	6.949070452522161	10.98473693145405	0.7236978084444814	0.94750486066105
ID174272	174272	1	1.0	25.589243759682528	33.24419313491387	0.0	285.0	285	1.5558750841602855	1		30138.3491864831	30015.0	22423.0	40092.0	2.4080541E7	2906.895597455726	-0.9810291499263786	-1072.297126221083	-0.002813285823905782	-0.011013596505920834	1.6530741375687992	1.4817934799315364	1.9615236327876036	1.1155901007508662	7.605001863225344	10.744045367259242	0.8278916870647268	0.9603841536614642
ID158913	158913	1	1.0	25.6509090321208	33.109868012424535	0.0	164.0	164	1.5372880438193408	1		30075.464788732406	29979.0	22164.0	39573.0	2.3488938E7	2996.5523219710117	-0.9811127860088891	-1042.7291456618846	-0.008126600174522512	0.007472691347482831	1.6521484885790758	1.4511410798613917	1.7838736060995173	1.1385167930997333	7.424383068973745	10.597086652834035	0.8308014857160565	0.9576946658491723
ID142022	142022	1	1.0	25.53937487336502	32.97000566642978	0.0	34.0	34	1.5244400238810134	1		29926.999999999975	29818.0	21670.0	40099.0	2.3103644E7	3120.531510482115	-0.9809817768640013	-989.3628713544525	-0.008576701715963165	7.514211357953346E-4	1.605930653621832	1.458983228897064	1.7392500858866762	1.1007190636700153	7.300801788696331	10.393305292788558	0.8493233283085198	0.9690851735015771
ID175302	175302	1	1.0	25.622104202537876	33.19733041210525	0.0	293.0	293	1.5549023581607586	1		30186.44180225279	30113.0	22215.0	40069.0	2.4118967E7	2980.4073006889103	-0.9810860322790562	-1050.7290759346465	-0.017316189669377594	0.01403518242235078	1.6682480814223941	1.4685479364924943	1.785271271510388	1.1359847642473744	7.595495610896317	11.25418126698188	0.753595279425738	0.951190476190477
ID158405	158405	1	1.0	25.581789305344103	33.178613219309746	0.0	160.0	160	1.5372880438193408	1		30077.642765685036	30003.0	22062.0	40055.0	2.3490639E7	3045.8658722871587	-0.981067502866922	-1023.4202554616887	-0.01880103068356619	-8.12893865960929E-5	1.6371217480598494	1.470203351501799	-1.3569757816891663	1.1135342239476906	7.424383068973745	11.008698675855628	0.769836089052279	0.9576946658491723
ID159434	159434	1	1.0	25.679659335930484	33.111084943153074	0.0	168.0	168	1.5397465261893326	1		30079.91923076925	30010.0	21246.0	40912.0	2.3462337E7	3210.7409435858262	-0.9811291515113115	-974.1731315036224	-0.004150607560475567	-0.0034914678311217524	1.6078338907204421	1.5075562397185451	1.5612315871394367	1.0665166899648257	7.4481486997963255	10.491392433766585	0.8503386868813528	0.967283950617284
ID144585	144585	1	1.0	25.505298032685253	33.0040212789197	0.0	54.0	54	1.5466094864542683	1		29934.79367088606	29836.0	21787.0	40379.0	2.3648487E7	3092.520202972013	-0.9810666395614237	-1003.1468750734088	-0.0031897527779174944	0.0013138182055829248	1.6363971041516299	1.470822136710552	-1.5225290083164138	1.1125730727791336	7.514692466099545	10.561278858389652	0.8466190890454516	0.9599271402550088
ID174793	174793	1	1.0	25.618213558763344	33.21203947354642	0.0	289.0	289	1.5641188309506184	1		30137.582200247223	30038.0	21962.0	39906.0	2.4381304E7	2962.2816506373215	-0.9811250504862957	-1057.671059039096	-8.081310109207354E-4	0.021980187107848798	1.6639476988223032	1.4760273084392856	-1.318071422097457	1.1273149821202968	7.685805008022118	10.67274032602865	0.8479052810836278	0.9636471990464842
ID168654	168654	1	1.0	25.587225441191475	33.22417251183631	0.0	241.0	241	1.5766435426544194	1		30377.57020757023	30280.0	21908.0	40404.0	2.487923E7	2996.728271938423	-0.9810367072991012	-1048.835003492069	-0.004748931397645222	0.020577329287053022	1.7035882155812334	1.4772677758961765	1.9025072774988951	1.153202041889637	7.809386288299526	10.6277693022177	0.8688454526134207	0.9647680563711097
ID140492	140492	1	1.0	25.450189956272478	33.01030993000626	0.0	23.0	23	1.5124834469334474	1		29894.56366047744	29806.0	21776.0	39776.0	2.2540501E7	3136.6080133282985	-0.9810754292130291	-988.1851598132231	-0.020440382117303278	0.019371372991808935	1.632226854099777	1.4380513640928863	1.7839379162802507	1.1350268111802637	7.18672676074795	10.429822089440066	0.8302085402956121	0.9587824984147114
ID173772	173772	1	1.0	25.564916250049144	33.235853319983164	0.0	281.0	281	1.5544157668929648	1		30125.532581453645	30043.0	22057.0	39874.0	2.4040175E7	2942.0197077294724	-0.9810834309228675	-1062.1423414919343	-0.01203857376935483	0.033163332676429534	1.6696990448629532	1.4541706853272083	-1.23080044627083	1.148213935069973	7.5907424847318	11.021914745424672	0.7851995236015352	0.9672925499697154
ID157901	157901	1	1.0	25.58963605219661	33.19291113586909	0.0	156.0	156	1.537780054727704	1		30044.603316326542	29942.0	21794.0	40181.0	2.3554969E7	3070.85292265546	-0.981030440722871	-1011.9584843345015	-2.958546690466852E-4	0.0046818058818262525	1.6413149323916587	1.438642031676521	-1.3250502098378116	1.1408779225496095	7.4291361951382635	11.263005090804363	0.7359352804844899	0.9542124542124546
ID137426	137426	1	1.0	25.71560715532991	33.047066386766986	0.0	1.0	1	1.530383282381141	1		29830.85971685971	29744.0	21300.0	40251.0	2.3178578E7	3159.1460944402234	-0.9809510062196536	-972.5262493921249	-0.011341950705903275	-8.052907327233002E-4	1.5842161944311828	1.5206059373182335	-1.41607836001528	1.0418321772602923	7.357839302670521	10.413743396781655	0.8526021398691109	0.9573283858998145
ID149202	149202	1	1.0	25.633489145191245	33.1277171624708	0.0	89.0	89	1.5422010894025258	1		29932.363057324816	29844.0	21731.0	39811.0	2.3496905E7	3093.8968595381502	-0.9810538092311712	-1001.9270244827078	1.855729013035417E-4	-0.007655685541735197	1.640515298318438	1.485352570909552	1.6331402631303964	1.1044618836279876	7.471914330618902	10.099035543046062	0.9206232666551094	0.9788293897882941
ID144083	144083	1	1.0	25.493597480942412	32.99087628522171	0.0	50.0	50	1.527414543829215	1		30004.175552665794	29891.0	21676.0	40176.0	2.3073211E7	3115.9064051494806	-0.981112618494639	-1000.4016473759491	-0.009580211307787172	0.0024238534006869963	1.6054212878533773	1.4732786160424036	-1.4415544491116745	1.0896929273065417	7.329320545683425	11.199155534575425	0.7343498787137559	0.9442743417023876
ID138967	138967	1	1.0	25.526679995574753	33.03286164961798	0.0	12.0	12	1.53235924612522	1		29853.84516129034	29780.0	21289.0	40081.0	2.313673E7	3139.2453255074056	-0.9810918755375745	-986.8843053904866	-7.310180427392454E-4	0.004878516842254948	1.6265012775601755	1.4502730060469136	1.4931220947679122	1.1215138603411068	7.376851807328585	10.859488380053932	0.7860717579551719	0.9580246913580246
ID146647	146647	1	1.0	25.646386069293037	33.086117922364366	0.0	69.0	69	1.5367958753918658	1		29936.831835686768	29816.0	21829.0	40097.0	2.3320792E7	3086.32892530601	-0.9810856537811196	-1006.2576965369855	0.0025882535650184504	0.008346205696080763	1.6051849733635983	1.4868738235724859	-1.1931816210269495	1.0795704032954514	7.419629942809229	10.728950176568432	0.8099862605846911	0.9582565991405773
ID148695	148695	1	1.0	25.612482304195733	33.1121290562358	0.0	85.0	85	1.536303549293891	1		30022.67438867435	29922.0	21771.0	40026.0	2.3327618E7	3084.352260488219	-0.981006760603867	-1005.5145455173047	0.0032916748762071763	0.0019934954288102187	1.5984555298063068	1.4917474231830434	-1.2540511380243817	1.0715322882177822	7.414876816644712	10.532509941873913	0.8399434524759007	0.9594095940959412
ID153815	153815	1	1.0	25.67326020984286	33.14657037387838	0.0	124.0	124	1.5348256234594446	1		29946.890745501296	29850.0	22012.0	39759.0	2.3298681E7	3038.8513717953974	-0.981037303621117	-1019.6654510026974	-0.012398455133202278	-0.0014409085961861732	1.6486579854235557	1.4391846167806386	-1.4311991472392058	1.1455500331232662	7.400617438151163	11.105100510860833	0.754106755664038	0.9611111111111109
ID163546	163546	1	1.0	25.54843380473267	33.320301070485876	0.0	201.0	201	1.5119832043376804	1		29900.148148148164	29813.0	22155.0	39347.0	2.2604512E7	3034.801454257722	-0.9810362422527634	-1019.3743589637523	-0.0030150776233836742	-0.013518182763238004	1.627327591263021	1.4333320227125983	1.6878077337652257	1.1353458692587386	7.1819736345834375	10.962997781856707	0.750922328251006	0.9332921556516369
ID159961	159961	1	1.0	25.70303819535128	33.12000483601697	0.0	172.0	172	1.5583042426795215	1		30132.85268414481	30055.0	21573.0	40393.0	2.4136415E7	3115.213518086827	-0.9811226890689259	-1005.4618924331878	-0.00200033217853511	7.371914630220077E-4	1.6222620632076883	1.5031988809596515	-1.4928204599590091	1.0792065399702973	7.628767494047924	11.054307674322052	0.784514810142179	0.9547888161808443
ID163033	163033	1	1.0	25.559255349006396	33.30424520778041	0.0	197.0	197	1.5451414182672742	1		29959.95812182743	29857.0	22072.0	39755.0	2.3608447E7	3020.5471990981523	-0.9810684888301331	-1028.015388979543	0.0011975721817532009	0.002588825896098991	1.6365756384503676	1.4778945853278982	1.7086122791136968	1.1073696694593838	7.500433087605999	10.34986383869747	0.8798870631913589	0.9716748768472908
ID145118	145118	1	1.0	25.503806384384248	33.008621700108904	0.0	58.0	58	1.5308775124222447	1		29929.344113842166	29810.0	21786.0	39971.0	2.3135383E7	3090.494225040294	-0.9810583615650867	-1003.1746754364141	-0.0046944206405750795	-2.923864566797342E-4	1.6115153247020362	1.455992778279759	-1.4941101062056983	1.1068154655313782	7.362592428835038	11.087069904659721	0.7526742393342467	0.9591331269349844
ID168157	168157	1	1.0	25.69782312405996	33.240642528916595	0.0	237.0	237	1.5904970622414745	1		30418.51860744295	30346.0	22371.0	40459.0	2.5338626E7	2957.469909699971	-0.9810919823778491	-1067.361292378279	-0.008564191058560723	-0.012307752697154787	1.7134372967042515	1.5078208267659334	-1.4340257094561375	1.136366646678662	7.947226947070487	10.531425687457435	0.9004324629250545	0.9749271137026241
ID149730	149730	1	1.0	25.603182412705802	33.1670024182212	0.0	93.0	93	1.5164794471522647	1		29904.80977542932	29821.0	21829.0	40096.0	2.2637941E7	3113.6414382672233	-0.9810786900331094	-995.990242080802	-0.017580979428971532	0.00814778341092685	1.61478092413993	1.4390510840502255	1.6335088228951438	1.1221150812764136	7.224751770064082	10.82123976707689	0.7753160141574228	0.9541745134965472
ID162022	162022	1	1.0	25.62426714279181	33.228668137984634	0.0	189.0	189	1.541710489393483	1		30016.188055908493	29922.0	21580.0	39977.0	2.362274E7	3078.2944288264857	-0.9810296139984744	-1008.5125955997302	-0.010334071588466932	0.005128479632442274	1.632125025085855	1.4765348158752551	1.5591508403770904	1.1053752390649656	7.467161204454385	11.059924187264524	0.7671160885103921	0.962033067973056
ID157412	157412	1	1.0	25.625544416387683	33.20424160646033	0.0	152.0	152	1.5583042426795215	1		30076.992499999997	29962.0	21892.0	40302.0	2.4061594E7	3042.4839121001096	-0.9810443866913219	-1023.2621953539913	0.006971605651511221	0.0055661296924410285	1.6613034096121393	1.456776826134629	1.8816056967641785	1.1403966481401242	7.628767494047923	11.109562230346501	0.7767304854838938	0.9587813620071686
ID162532	162532	1	1.0	25.591492445742755	33.22984373242993	0.0	193.0	193	1.5397465261893324	1		29998.529411764706	29916.0	21986.0	39962.0	2.345885E7	3012.008357685131	-0.9811259650215995	-1035.461133262677	0.004307959651798307	0.018938292196209815	1.6129108493861246	1.4433476153928277	-1.4050964761928693	1.1174791382096458	7.448148699796325	11.486958968208965	0.7093295672963041	0.9572388515577275
ID148197	148197	1	1.0	25.556969701426247	33.106473185421535	0.0	81.0	81	1.5377800547277036	1		29988.309859154917	29895.0	21887.0	40087.0	2.342087E7	3063.618313035547	-0.9810724625294837	-1014.738877067163	-0.01608119803712211	0.0029383988558251035	1.6363329528508652	1.470486908915799	-1.5090776061996718	1.1127830808486052	7.429136195138259	10.737354423047453	0.8097549410949281	0.9684014869888472
ID167144	167144	1	1.0	25.75233427839842	33.25782446549782	0.0	229.0	229	1.5480761624466894	1		30146.349747474724	30044.0	22103.0	40115.0	2.3875909E7	3022.6464652278933	-0.981117090373639	-1036.4045265436166	-0.004829014262950322	0.009083571575788941	1.6448610346177246	1.479748810229384	-1.348315158956821	1.1115812516603716	7.528951844593095	10.649858276607985	0.8341741482373277	0.9565217391304349
ID150761	150761	1	1.0	25.593983186742946	33.14902111352205	0.0	101.0	101	1.5333462731171787	1		29891.332046332027	29803.0	21779.0	40018.0	2.3225565E7	3079.3603759823523	-0.9810976175886198	-1007.6516572242521	-0.005529670620433511	0.005156603837136589	1.6000213836932737	1.4722459789017317	1.810177157878417	1.0867894405029113	7.386358059657619	10.959342715278641	0.7728072794149711	0.9628252788104092
ID143086	143086	1	1.0	25.487499188927007	32.99829306054103	0.0	42.0	42	1.5505175393970525	1		29999.945911949693	29885.0	21521.0	40129.0	2.3849957E7	3074.2342977108838	-0.9811003514028724	-1013.148733351988	-0.004239733204406487	-0.0058586426084525686	1.624034657680068	1.493548474534373	1.5555068998196493	1.0873665537948978	7.552717475415674	10.39138300517869	0.8789545096457566	0.9724602203182372
ID143598	143598	1	1.0	25.477090188805228	33.031385288342065	0.0	46.0	46	1.5372880438193406	1		29993.3192307692	29876.0	21773.0	40192.0	2.3394789E7	3119.622135192329	-0.9810854631148593	-997.3869026086002	-8.77565623559935E-4	0.0021421359275669923	1.6021765347219747	1.507191444053306	1.3343704118590642	1.0630212512441182	7.424383068973744	10.341697778140977	0.8723415362823973	0.9774718397997496
ID147694	147694	1	1.0	25.529761530756932	33.0918002722327	0.0	77.0	77	1.529888892679214	1		30041.842173350582	29920.0	21906.0	40350.0	2.3222344E7	3143.509547968208	-0.981104711187339	-992.4384888431356	0.001518335906068037	-0.0044345529554424955	1.609142327902856	1.4731724419788819	-1.508544827654646	1.0922973319683666	7.353086176506006	10.852330212144741	0.7845732920309755	0.9608695652173909
ID145647	145647	1	1.0	25.547369431099106	32.98762968531459	0.0	62.0	62	1.53235924612522	1		29892.73255813959	29811.0	21616.0	40093.0	2.3136975E7	3109.525932271093	-0.9810884364245949	-997.4293631183708	0.0012513306688730196	0.006134078477649851	1.6029618113849589	1.4810352385593588	1.5577891848802297	1.0823252341680953	7.3768518073285865	10.366173625963489	0.8626685505999526	0.9730407523510977
ID142572	142572	1	1.0	25.485398671018892	33.02770141431419	0.0	38.0	38	1.5259280086411933	1		29968.998702983128	29868.0	21339.0	40356.0	2.3106098E7	3154.2147554304115	-0.9811381586604183	-988.45533304518	-0.013402624505019943	-0.012017648696127446	1.5955686516766874	1.4830195632018819	1.3910787147585595	1.07589184341696	7.31506116718988	10.674783836418824	0.8066955240721968	0.9547146401985112
ID166124	166124	1	1.0	25.579607952409297	33.213118709491106	0.0	221.0	221	1.569911883487624	1		30149.334563345667	30046.0	21966.0	40147.0	2.4511409E7	2996.497825869701	-0.9811054716979378	-1044.8968100913912	-4.877580139817545E-4	0.008794014496205932	1.6666000671432186	1.4825607372405296	-1.4170001912889474	1.1241361148179594	7.742842521996308	10.72858969842584	0.8453275384997857	0.9639053254437873
ID175852	175852	1	1.0	25.624309213744265	33.20823070352231	0.0	297.0	297	1.5583042426795215	1		30207.043804755936	30130.0	22505.0	40145.0	2.4135428E7	2882.64697340252	-0.9810971974946304	-1087.7587864141792	1.4983586490627368E-4	0.0010441658286724901	1.685924425299775	1.4538672885899937	-1.0404087852869481	1.1596136996347428	7.628767494047923	10.627216769512605	0.8488386860793189	0.9668674698795181
ID150253	150253	1	1.0	25.596003944572008	33.15237056601983	0.0	97.0	97	1.5288996336732974	1		29920.36446173797	29819.0	21877.0	39952.0	2.3068601E7	3095.097670151033	-0.981006634068539	-998.6022159973706	-0.006244476668776779	0.007869623828544694	1.5789331088895344	1.4899758073258946	-1.550692856153625	1.059703856348711	7.343579924176975	10.646018412891955	0.8142228085695044	0.9608208955223879
ID156909	156909	1	1.0	25.63339234826421	33.20514614936724	0.0	148.0	148	1.539255143848372	1		29993.02547770702	29900.0	21931.0	39928.0	2.3544525E7	3036.467813515125	-0.9810539234143223	-1022.9518227731642	-0.005680879568936936	0.012643737103481349	1.6217400769963852	1.4784758673714558	-1.4415814138769707	1.096899931061868	7.4433955736318085	10.948182914790378	0.7803633680733546	0.9566279780085517
ID166637	166637	1	0.9873921275138855	25.529287373913135	33.43324382159978	0.0	225.0	225	1.4862475872910892	1		30241.910714285703	30039.0	24165.0	42583.0	2.2016111E7	3340.3147932102515	-0.981079767294173	-938.9223377024047	0.018436095868595275	-0.05442285549893918	1.5579026654241312	1.4221328918113962	1.1576627790059384	1.0954691185292835	6.939564200193131	12.864801367842112	0.5269093336724292	0.8875379939209732
ID164083	164083	1	1.0	25.60371111964805	33.28583390944761	0.0	205.0	205	1.5298888926792142	1		29895.602331606216	29846.0	22066.0	39789.0	2.3079405E7	3011.171271550216	-0.9810972773702261	-1030.5986139613035	-0.0010630712807754223	0.01015269866385886	1.6082400379229316	1.4557658104856452	-1.4729480482283752	1.1047381566039256	7.353086176506009	10.996554447676772	0.7641282607238176	0.9490797546012271
ID139504	139504	1	1.0	25.492219964556593	33.05247203973538	0.0	16.0	16	1.5179752352329632	1		29835.089121887275	29741.0	21728.0	40106.0	2.2764173E7	3144.3943301267036	-0.9811320878415009	-986.7882384519284	-0.0026503841889166033	-0.005877892867676026	1.5990433702488098	1.4618588048027097	-1.4476358200896942	1.09384255510546	7.239011148557626	10.319950980260089	0.8541494010721488	0.9627054361567633
ID167671	167671	1	1.0	25.69245609588294	33.275803950815465	0.0	233.0	233	1.552955078300757	1		30179.573584905647	30111.0	22059.0	40203.0	2.3992761E7	2965.8781723217335	-0.9810473337802585	-1053.4391021487531	-0.01352240176122318	-9.093595322417447E-4	1.6630978021649752	1.4627918426426183	-1.420444283243463	1.136934014589863	7.576483106238251	10.64523025587408	0.84017045234639	0.9719512195121953
ID154362	154362	1	1.0	25.662609782540645	33.171278117362164	0.0	128.0	128	1.535811065373786	1		29923.99614890889	29842.0	21847.0	39862.0	2.3310793E7	3063.9322548733053	-0.9810549741469782	-1011.5062464735516	-0.005080464229880329	0.009628879427797957	1.5962678627996703	1.4775205510830338	1.5576301165893836	1.08036931305598	7.410123690480199	10.60432019148954	0.8280749675873454	0.9659231722428749
ID161528	161528	1	1.0	25.647704353776668	33.22501261574466	0.0	185.0	185	1.5602448464733907	1		30066.00996264013	30006.0	22166.0	39617.0	2.4143006E7	2979.3702233158965	-0.9810939133046018	-1047.346187184251	-0.00991967553099697	0.007202418041829098	1.6741009920279688	1.490943923084886	1.767755253287086	1.122846383493831	7.647779998705991	10.199996353538198	0.9237303590455487	0.9769277474195509
ID165624	165624	1	1.0	25.55285729689182	33.23792073831206	0.0	217.0	217	1.536303549293891	1		30115.34782608695	30019.0	21898.0	40488.0	2.3550202E7	3027.308556756673	-0.9809694306917639	-1025.5689981777741	-0.0029528050739308647	0.008982893466414277	1.642067246228505	1.440563776780878	1.7449430975895246	1.1398782009484592	7.414876816644712	10.902456345807854	0.7839079912247165	0.9570552147239263
ID147193	147193	1	1.0	25.628672697872304	33.05468780314285	0.0	73.0	73	1.548564745751405	1		29979.381795195965	29888.0	21608.0	40219.0	2.3713691E7	3116.090681456586	-0.9811122053386316	-999.4935754889916	-0.004222938363010666	-0.011267476753694237	1.6330525083846918	1.4948997048591839	-1.5286383341917589	1.0924161019474692	7.533704970757611	10.883704019237001	0.7992175782314515	0.961771844660194
ID156409	156409	1	1.0	25.663293735320583	33.16562001621846	0.0	144.0	144	1.5505175393970525	1		30056.41740226985	29948.0	21469.0	40288.0	2.3834739E7	3096.0952099443275	-0.9810462394718117	-1004.9558661920477	-0.006754521742493642	0.012570349057897666	1.6412401366543745	1.4709106323536525	-1.3735510800968282	1.115798676380612	7.552717475415673	10.661140368387873	0.8350371176564516	0.9730557256582978
ID155901	155901	1	1.0	25.651216910389863	33.15933219686363	0.0	140.0	140	1.5495414501977676	1		30127.591424968472	30071.0	21893.0	40145.0	2.389118E7	3030.657614327278	-0.9811375434125228	-1034.1634264055992	-0.00519969830738625	0.01357953650227881	1.6527129561003935	1.4722526632479307	1.6982513971965163	1.1225742682335178	7.543211223086639	11.096309595892256	0.769855119431633	0.9554485249849486
ID141059	141059	1	1.0	25.46329301629317	33.034183583366875	0.0	27.0	27	1.533346273117179	1		29892.7567221511	29785.0	21723.0	39749.0	2.3346243E7	3101.6933893867804	-0.9810439876448416	-997.559011882445	0.0040120836398954175	0.011892034727863656	1.5999285846544644	1.4958979999005455	1.5504503844663378	1.0695439025661078	7.38635805965762	10.296157667413514	0.8755679417492493	0.971857410881801
ID154890	154890	1	1.0	25.639910165682725	33.20011770337855	0.0	132.0	132	1.5426915333931093	1		30023.646835443004	29932.0	22226.0	39933.0	2.3718681E7	3004.9095409237284	-0.9811605036872302	-1040.7173766731228	-0.013149839700908144	0.0037695393452853057	1.6488125256917217	1.4710701054582702	-1.413907025194041	1.1208252547407187	7.476667456783422	11.170392018592244	0.7529759400992765	0.9632578077158606
ID151307	151307	1	1.0	25.627121217498427	33.12579314585783	0.0	105.0	105	1.5239437061000323	1		29918.712987012983	29835.0	21511.0	39931.0	2.3037409E7	3127.8389718832036	-0.9809871739449888	-987.0636778169506	-0.00282551787306383	0.013966338035779152	1.5866887306716333	1.4743912532279568	1.509931827851105	1.0761653171760333	7.29604866253182	11.139177341837692	0.7389096689987226	0.9498762376237629
ID155401	155401	1	1.0	25.628827600874782	33.180526878302715	0.0	136.0	136	1.5451414182672742	1		30121.55681818179	30019.0	21800.0	40253.0	2.3856273E7	3103.740247906844	-0.9810849067171782	-1006.7465479279107	-0.00192349770017697	0.007905893479342611	1.6073268032962054	1.4958516785243174	-1.4669467083495613	1.0745228463304999	7.500433087606002	10.863113128584692	0.7987072018166727	0.9443447037701977
ID164621	164621	1	1.0	25.58303702953011	33.27999373306938	0.0	209.0	209	1.5417104893934832	1		29894.416030534358	29760.0	21846.0	40080.0	2.3497011E7	3074.972096182857	-0.9810685836657076	-1007.616227057223	-0.003600106386855404	-0.002884598598112869	1.6211211507510477	1.4737221603368615	-1.5496469468689862	1.1000181678617724	7.467161204454388	11.31551416005892	0.7328528925421335	0.9573430834856799
ID171280	171280	1	1.0	25.52581302911299	33.225791050600066	0.0	262.0	262	1.5732813134512111	1		30115.258852258918	30033.0	22502.0	40178.0	2.4664397E7	2875.628989794726	-0.981060047143644	-1084.9268043567688	-0.0019988011050882416	0.006872467504758071	1.7224428765324113	1.4592327558825045	-1.1916089402811278	1.1803756937259298	7.776114405147915	10.405914246914143	0.9024268744631677	0.9755515802027431
ID171792	171792	1	1.0	25.543327663219028	33.192112761685856	0.0	266.0	266	1.5607296204004133	1		30164.496277915605	30090.0	22590.0	40209.0	2.4312584E7	2804.986879319372	-0.9810298421582478	-1112.2604964734683	-0.018861341369077727	0.015218099559821952	1.719250269434998	1.4279212285510434	-1.130062997326113	1.2040231877353453	7.652533124870504	10.882427096488959	0.8120140604782186	0.9687123947051743
ID138011	138011	1	1.0	26.455834521628034	33.81699305883797	0.0	5.0	5	1.9981791813659588	1		29853.190440060684	29656.0	21665.0	44450.0	3.9346505E7	3403.698401340658	-0.9809850717894084	-904.9766730318923	-0.009450112974522508	-0.018421284724193313	2.651500961955185	1.3766195357410405	0.8287029883126935	1.9260956953715391	12.543499948157297	22.736790633240602	0.30490901920508146	0.8095092024539872
ID161048	161048	1	1.0	25.629741840208474	33.249921681401815	0.0	181.0	181	1.5524678766955748	1		30107.564779874243	29995.0	21627.0	40823.0	2.3935514E7	3104.658992987447	-0.9811067664869665	-1007.1674886859207	-0.012566076920654904	0.006313890903341928	1.6193584161140642	1.5118561825553039	1.4666737092306779	1.0711061242459337	7.571729980073736	10.404754550128175	0.8789037202647232	0.9725274725274726
ID165144	165144	1	1.0	25.506987845022103	33.302910451517995	0.0	213.0	213	1.525432174994101	1		29914.63932291669	29845.0	21568.0	39981.0	2.2974443E7	3068.7056852866535	-0.9810530286735267	-1009.5113676111936	-0.0026232913914801584	0.00753810347346023	1.6070073864966534	1.475223852423355	1.7138412018108358	1.0893312115695644	7.3103080410253645	10.967876561814448	0.7636606864990717	0.947627849661121
ID140062	140062	1	1.0	25.45273759402765	33.03101957023273	0.0	20.0	20	1.529394343161628	1		29867.853626943015	29769.0	21497.0	40412.0	2.3057983E7	3122.450430864104	-0.9810383948254002	-989.8043604499503	-0.004165730868101569	0.003931310489305598	1.6182250664834206	1.4589729234081472	1.6385971537287987	1.1091535973836044	7.348333050341489	10.780880319426569	0.794493312517578	0.9555006180469713
ID170270	170270	1	1.0	25.666756573105538	33.23869016899662	0.0	254.0	254	1.557818714005116	1		30224.686249999973	30156.0	22201.0	40032.0	2.4179749E7	2959.7604269673993	-0.9810601039877223	-1057.921059520642	0.005518900003977483	0.004577409805934561	1.6482243333595448	1.4774039149364844	-1.2972962842635627	1.1156220155477279	7.624014367883412	10.681629530444587	0.8396891615341373	0.9639423076923079
ID172322	172322	1	1.0	25.56599021670498	33.1973949030897	0.0	270.0	270	1.5684656262635552	1		30128.11193111931	30071.0	22411.0	39922.0	2.4494155E7	2889.886134940956	-0.9810920539222879	-1081.8986618726583	-0.007229075759889241	0.006790855144694136	1.6707853778234873	1.4897066244453352	1.7155905930024935	1.121553298083489	7.7285831435027585	11.303377881107332	0.7601394181439122	0.9519906323185016
ID146208	146208	1	1.0	25.61647117080452	33.08226552798728	0.0	66.0	66	1.5189716089767642	1		29868.948684210507	29746.0	21521.0	39617.0	2.2700401E7	3124.7055262571093	-0.9810853935601342	-991.6315538330025	0.002044308349136195	0.017151697105103253	1.610500397804782	1.4425921047232773	-1.4993534988418844	1.1163934646056541	7.248517400886662	11.581779498097216	0.6790604943475699	0.9466170080695218
ID170788	170788	1	1.0	25.572289337349755	33.26344976765682	0.0	258.0	258	1.5568472023958113	1		30142.36454431959	30062.0	22736.0	40200.0	2.4144034E7	2870.9737950635013	-0.9810288840288497	-1085.8429114098365	-0.005741896630850476	-6.781858202217643E-4	1.6720416136065943	1.4619024404642	-1.2884896466908882	1.143743636597028	7.6145081155543775	11.288738574046667	0.7508633150012503	0.9558472553699283
ID169253	169253	1	1.0	25.555747666097968	33.19105825533964	0.0	246.0	246	1.5785616012014403	1		30100.730582524262	30023.0	21818.0	40292.0	2.4803002E7	3024.171524518337	-0.9810705914595959	-1031.7246945103234	-0.011043199244528254	0.0030210607574165512	1.6932171062247676	1.505348898435266	-1.4492067121035586	1.124800441933947	7.82839879295759	10.541018399969937	0.8853554448245227	0.9739798935541099
ID172847	172847	1	1.0	25.571985030196128	33.19668477820432	0.0	274.0	274	1.556847202395811	1		30132.86750000001	30061.0	22313.0	39959.0	2.4106294E7	2912.4787992170172	-0.9810872359687145	-1073.3968251057463	-0.00936379466833547	0.011579329374731938	1.6628815373819776	1.4670637919650034	1.8838335532544042	1.1334759582299374	7.614508115554375	10.830048792994267	0.8158135068753425	0.9621621621621619
ID151852	151852	1	1.0	25.662987601388192	33.15823653542932	0.0	109.0	109	1.512483446933448	1		29956.08344370863	29876.0	21842.0	39584.0	2.2616843E7	3086.1025388499024	-0.981057441684362	-1005.4500012109912	0.006398186742979416	0.006322811909832102	1.5946975277075115	1.441527185857774	-1.203945901712017	1.1062556040235856	7.1867267607479555	11.435658418344442	0.6905873967689429	0.9402985074626872
ID160556	160556	1	1.0	25.630438745789306	33.21375249040188	0.0	177.0	177	1.5480761624466894	1		30113.435220125775	30013.0	21520.0	40381.0	2.3940181E7	3078.7628639701225	-0.9810137612016457	-1010.7650527021223	-0.009398831278027195	-0.021970950719902408	1.6491337873171312	1.494274949405672	1.504623825814651	1.1036347681349088	7.528951844593093	10.27445555677299	0.8962450036794325	0.9789864029666256
ID141619	141619	1	1.0	25.430821794771425	33.0175563007887	0.0	31.0	31	1.5099805766980787	1		29948.099601593618	29835.0	21447.0	40093.0	2.2550919E7	3189.5652886808616	-0.9810482457947738	-972.0950206035877	-0.0062861272009785	0.00992681885786187	1.5655854774753155	1.4768156415905398	1.4178468889467757	1.060108948865933	7.162961129925374	10.679421250005694	0.7892362479472643	0.9586513994910939
ID173360	173360	1	1.0	25.637950690900222	33.206123728554225	0.0	278.0	278	1.5519805221468543	1		30143.26574307305	30041.0	21883.0	40014.0	2.3933753E7	3016.246251359061	-0.9810739056401948	-1036.0822330284348	-0.0035152741600252987	-0.004663644238408179	1.6556444032232538	1.4586990583409845	-1.2929889115587418	1.1350143771987213	7.566976853909221	10.317137042938464	0.893334015402994	0.9796923076923079
ID169777	169777	1	1.0	25.583325219847087	33.20431695096465	0.0	250.0	250	1.5703936732437835	1		30228.754299754288	30149.0	22624.0	40460.0	2.4606206E7	2834.7182953683223	-0.9810980855569932	-1106.9983533100585	-0.007683265581870792	-0.005702282073867443	1.7219360161010533	1.4674706760932725	-1.2165174678636352	1.173404037404838	7.747595648160822	10.807164333998232	0.8335915426004044	0.9605185621685332
ID168758	168758	1	1.0	25.613756310274077	33.24271980827395	0.0	242.0	242	1.544161930740463	1		30048.479087452495	29960.0	21655.0	40326.0	2.370825E7	3100.4402268279855	-0.9809928073546833	-1000.4075812991364	-0.00782942453550928	0.015266741220258924	1.5987590440623427	1.4958583898436575	1.8557979375322975	1.0687903714130587	7.490926835276966	11.0474710702959	0.7712935035251856	0.9568913175470556
ID152375	152375	1	1.0	25.674102093452564	33.105044686343554	0.0	113.0	113	1.5407288207238174	1		29970.670063694273	29857.0	22105.0	39582.0	2.3526976E7	2998.592580054223	-0.9810379545630851	-1034.2120967637275	-0.008816723370916395	-0.0019266599076883046	1.6455174611617758	1.4612356236405757	1.7478427264913077	1.1261137044154956	7.457654952125356	10.156808319600838	0.9084429037319572	0.9757462686567164
ID152890	152890	1	1.0	25.678925559461515	33.14419307676651	0.0	117.0	117	1.5392551438483721	1		29954.338010204076	29844.0	22277.0	39641.0	2.3484201E7	2994.8375734290817	-0.9811057617862989	-1038.7305105859668	-0.0033309885200338207	-2.670760603192331E-4	1.6055853250135832	1.493576371278833	1.74178572807191	1.074993790668264	7.44339557363181	10.627075034931131	0.8282347914074198	0.9666666666666675
ID138553	138553	1	1.0	25.56415122078057	33.0300852563767	0.0	9.0	9	1.5412197332169897	1		29904.03184713379	29810.0	21597.0	40344.0	2.3474665E7	3092.6373041722713	-0.9810529923267665	-1001.3423581961837	-0.008230283762876116	0.012624591163677859	1.620615127327632	1.4682684147189022	-1.3925660363149033	1.1037594428113446	7.4624080782898705	11.262351214562294	0.7393170557790718	0.9561510353227769
ID159033	159033	1	1.0	25.649099880457133	33.11243043372735	0.0	165.0	165	1.54563092926269	1		30094.878172588822	29980.0	22033.0	40178.0	2.3714764E7	3066.1100923200547	-0.9809887142354116	-1012.9484909119915	-0.008810455806575886	0.003853064078676225	1.6038521130142542	1.4733613748851673	-1.4188675828708133	1.088566688630111	7.5051862137705125	11.941213624008817	0.6614155493270027	0.9517781796262808
ID174398	174398	1	1.0	25.566188781793983	33.23039660611641	0.0	286.0	286	1.5333462731171785	1		30119.455483870934	30043.0	22711.0	40074.0	2.3342578E7	2893.2984329277497	-0.9810813111818533	-1079.686942254095	-0.01221556466291117	0.021714634176577395	1.674180086361214	1.410893928324497	-1.0847531224133578	1.1866094628030484	7.386358059657616	10.831781006495495	0.791116565768359	0.9670192906036094
ID158019	158019	1	1.0	25.582087010027088	33.19773778007785	0.0	157.0	157	1.5239437061000318	1		30058.514322916668	29961.0	22223.0	40136.0	2.3084939E7	3023.534767887386	-0.9810431144539781	-1028.9722106188758	2.3588415245938288E-4	0.014540468651761078	1.618471789414167	1.4247984289391435	-1.3972080094024302	1.1359303579659517	7.296048662531815	11.17094745995745	0.7347127347985791	0.9534161490683227
ID142150	142150	1	1.0	25.532441519423216	32.96838763136423	0.0	35.0	35	1.527414543829215	1		29941.01037613492	29805.0	21373.0	39859.0	2.3084519E7	3166.0454558429233	-0.981050690243351	-979.2134140497934	0.0040887916493645305	0.0024113325655014555	1.6096977428991537	1.4613942382587553	1.5425500192184443	1.1014808330003418	7.329320545683425	11.434611090986145	0.7044185491805538	0.9419670128283442
ID153415	153415	1	1.0	25.6681027511576	33.14864102007913	0.0	121.0	121	1.5194695508386808	1		29916.87024901703	29805.0	21611.0	40283.0	2.2826572E7	3164.3775619438447	-0.981033798341277	-978.0509137471252	-0.004557761431933546	3.0339089926823736E-4	1.603773924899035	1.4467218839112423	1.541463793226185	1.1085571751795165	7.253270527051175	10.707212502085463	0.7950435080572987	0.9537500000000001
ID158532	158532	1	1.0	25.587341844126758	33.16191938491579	0.0	161.0	161	1.5616987168119552	1		30071.77075588598	29973.0	21672.0	40268.0	2.4267919E7	3073.9989095666856	-0.9810793561975234	-1014.5034216759419	-0.0028816185020888725	0.00595393310276045	1.6413564869337602	1.5027762324869864	-1.5418450617753099	1.0922161606305374	7.662039377199537	10.705977146240514	0.8400431981635973	0.9629629629629627
ID174920	174920	1	1.0	25.621961062523297	33.194721511071016	0.0	290.0	290	1.5694299458297634	1		30166.398523985255	30070.0	21980.0	39970.0	2.4525282E7	2980.5078267004187	-0.9810710258442031	-1049.14753536411	0.011924651867462568	-0.0016921497583968304	1.6586307526324016	1.5100329521191018	-1.2014850986357029	1.0984069919168091	7.738089395831789	10.569804844875007	0.8703815352709904	0.9684711481261155
ID144719	144719	1	1.0	25.505581239241337	33.02745593757907	0.0	55.0	55	1.5229505852998027	1		29928.80235602096	29861.0	21741.0	40135.0	2.2865605E7	3119.881815727925	-0.9811097069622381	-996.4604561187057	-0.002594604918712503	-0.0016316473605825499	1.5846833311707358	1.4711853617726502	-1.465235114155614	1.0771472938402067	7.286542410202783	10.714400809231352	0.7976191708834227	0.9451294697903818
ID159567	159567	1	1.0	25.69535488625166	33.00519802253183	0.0	169.0	169	1.532852839066392	1		30157.816300129372	30106.0	22220.0	39599.0	2.3311992E7	2990.328710663237	-0.9810189762327234	-1042.482400325711	-0.016850566091400395	0.02788881690239138	1.6452597944410234	1.4366748647385825	-1.2546885551340945	1.145185897534579	7.381604933493106	10.953433047155148	0.7731435657450613	0.9645962732919253
ID175436	175436	1	1.0	25.634472213958237	33.174869237595935	0.0	294.0	294	1.5756836378210535	1		30178.153658536572	30099.0	21822.0	40197.0	2.4746086E7	2987.6441919395406	-0.9810527845580562	-1046.0218775589442	-0.006340774784037715	-0.009049243178157569	1.6766177969966112	1.4867667978586274	-1.3218930502291952	1.1276938652459982	7.799880035970494	10.798238297704172	0.8406050070241539	0.9618991793669401
ID149330	149330	1	1.0	25.6205227120342	33.13954654845524	0.0	90.0	90	1.541710489393483	1		29883.090330788815	29788.0	21451.0	40517.0	2.3488109E7	3128.1569300613905	-0.9810777887292204	-990.6004649452249	-0.013449687753221062	-0.004057154031339555	1.60657189328287	1.495214830020547	1.4863192056176495	1.0744756278673298	7.467161204454386	10.816686566126458	0.8020046760395763	0.9632127529123239
ID144208	144208	1	1.0	25.489689810798577	33.02196670752841	0.0	51.0	51	1.5264236812248826	1		29902.81168831167	29808.0	21671.0	40389.0	2.3025165E7	3168.9769980496053	-0.9810804855844543	-978.6278849156116	-0.012705402678751865	0.004494354738762413	1.5965955734447714	1.4602085370539524	1.4852250290083282	1.0934024373436324	7.319814293354396	11.363973776771646	0.7122779190566029	0.948860135551448
ID160080	160080	1	1.0	25.720155438907394	33.10748472975516	0.0	173.0	173	1.5641188309506182	1		30164.503694581268	30118.0	22169.0	40441.0	2.4493577E7	2990.5167600218433	-0.9810200603368735	-1042.7087061720542	-0.004523157840059352	0.0016768185599072625	1.6480837412990827	1.5070926556791373	1.7907328717346447	1.0935517037314544	7.6858050080221165	10.952431299811135	0.8051525090855766	0.9653731343283581
ID163671	163671	1	1.0	25.590639866244896	33.28790294508192	0.0	202.0	202	1.5288996336732976	1		29882.7490297542	29809.0	22455.0	39733.0	2.3099365E7	2943.114198538176	-0.9810549061040438	-1051.5743422766975	-0.015030282752670177	0.01124410947692373	1.666767644478618	1.436251237857477	1.8036390155883297	1.1604986652370186	7.343579924176978	11.056340407061212	0.7549094935439881	0.9614187927815807
ID163157	163157	1	1.0	25.55368268574253	33.28611945012324	0.0	198.0	198	1.5544157668929648	1		29951.10552763818	29857.0	21924.0	39808.0	2.384108E7	3035.893378016819	-0.9810781638457503	-1023.0495533980799	0.0035160196725652006	0.01162878856225543	1.6245466784310312	1.4968401480448785	-1.5423599265353476	1.0853174138554198	7.5907424847318	11.091800366248503	0.7753361501590126	0.9597355769230774
ID173909	173909	1	1.0	25.57045914096497	33.224638496750316	0.0	282.0	282	1.5708753152343273	1		30153.22113022114	30083.0	22229.0	40038.0	2.4544722E7	2917.20887053665	-0.9810410465529874	-1069.7172549508468	-0.0036086141030333995	0.014086528100593873	1.6810967725787163	1.4958898419392324	1.9633489289265877	1.1238105410217818	7.752348774325337	10.623289594009563	0.863227219009302	0.9754784688995214
ID162651	162651	1	1.0	25.5668445297878	33.2420257356521	0.0	194.0	194	1.5466094864542683	1		30009.94936708861	29889.0	21865.0	40077.0	2.370786E7	3031.0115575615746	-0.9810709938544329	-1026.3140855434738	-0.00942860513449766	-0.00192853131130789	1.6273659747147624	1.4846677548407494	-1.458025336129715	1.0961145814669622	7.514692466099545	10.401838449949697	0.8727721249665163	0.9705340699815839
ID145241	145241	1	1.0	25.530054807018224	33.05349080615846	0.0	59.0	59	1.5303832823811414	1		29902.123552123543	29797.0	21680.0	40279.0	2.323395E7	3145.1069073947215	-0.9810939172270038	-986.7466099132946	0.005725156734989833	0.0054584580489940235	1.5786668887280475	1.5071285840759527	-1.4397008005618785	1.0474666232250887	7.3578393026705236	10.285764871760309	0.8739507871937678	0.9705329153605017
ID140639	140639	1	1.0	25.442511286642535	32.99553345371797	0.0	24.0	24	1.521459688627891	1		29846.765319426366	29751.0	21688.0	40146.0	2.2892469E7	3114.619723687326	-0.9810388464360832	-991.616366278228	-2.1817090722462E-4	0.011368162337652315	1.6089210018141478	1.4428130059227355	-1.4249283897411127	1.1151278753445806	7.272283031709237	10.82240182776611	0.780249191139957	0.9526774595267746
ID148828	148828	1	1.0	25.58973251618541	33.13400534757526	0.0	86.0	86	1.5323592461252196	1		29984.293281653747	29866.0	21783.0	40379.0	2.3207843E7	3132.986998829058	-0.9810832215375644	-992.7134152285486	-0.006062227619834653	0.0012652854918670385	1.6040222824901578	1.4814289095596087	1.2299283044944143	1.0827534633214313	7.376851807328582	10.405297475425371	0.856193490567995	0.9706066291432143
ID146781	146781	1	1.0	25.627508773626392	33.06622185486245	0.0	70.0	70	1.532852839066392	1		29929.32860824744	29838.0	21401.0	40186.0	2.3225159E7	3136.041907884255	-0.981165468679888	-994.3345959546857	0.0018280789815507108	0.017520098669817602	1.597963673831239	1.4835062767099592	-1.5020488121896047	1.0771532948112073	7.381604933493105	10.891098941499731	0.7820189101833411	0.9663970130678283
ID153955	153955	1	1.0	25.65825821927852	33.15235494948809	0.0	125.0	125	1.5441619307404635	1		29947.86835443035	29861.0	22031.0	39973.0	2.3658816E7	3055.742317035709	-0.9810250075314408	-1013.3924131224381	-0.007253552476871943	0.017870494503716427	1.6455389858399394	1.465491863823667	1.8634487130456476	1.1228578107192662	7.490926835276969	10.703994340656717	0.8215872249527733	0.966278356836297
ID162147	162147	1	1.0	25.63332383085051	33.225840900378756	0.0	190.0	190	1.530877512422245	1		30020.177835051585	29922.0	22004.0	39937.0	2.3295658E7	3064.8316494224655	-0.9810254794844695	-1012.8522786956181	-0.003867719598591525	-6.871148655064165E-4	1.622153546443781	1.4750055495359242	-1.421087860605925	1.0997609784954052	7.36259242883504	10.496362401236754	0.8397750938131793	0.9573547589616813
ID148320	148320	1	1.0	25.571071055192125	33.10695544888895	0.0	82.0	82	1.5456309292626902	1		30003.50571791616	29916.0	21381.0	40139.0	2.3612759E7	3106.649512627018	-0.9811805319481484	-1007.050657425806	0.013597114521674223	0.007804221465371255	1.6214304007184943	1.5081679000888537	1.4725642213010577	1.0750993975027368	7.505186213770514	10.549537915099345	0.8474312235414176	0.9628048780487803
ID139110	139110	1	1.0	25.526019683228785	33.07611497897635	0.0	13.0	13	1.5114827961808877	1		29836.853917662705	29718.0	21544.0	40442.0	2.2467151E7	3176.07240975955	-0.9810070670639753	-970.4490288199542	-8.664867042477874E-4	-0.0030358320436632592	1.5768222894351622	1.4597490896157232	1.6517115687018196	1.080200906205229	7.17722050841892	11.316448541508242	0.7042807979138721	0.9419837804117283
ID149861	149861	1	1.0	25.56570860905741	33.17037642083427	0.0	94.0	94	1.5367958753918658	1		29921.178799489116	29822.0	21782.0	40149.0	2.3428283E7	3090.354349642293	-0.9810470175218641	-1002.3344931079416	-0.0035526650237705268	-0.00592740357917196	1.6008919293411115	1.4938517591557046	-1.5006398374165135	1.0716538100446484	7.419629942809229	11.27139617371468	0.7338996480643988	0.9454875832828585
ID157541	157541	1	1.0	25.596744938879816	33.20088521464928	0.0	153.0	153	1.5490531749531895	1		30061.803030303025	29996.0	21809.0	40063.0	2.3808948E7	3023.037295436313	-0.9810710602147502	-1030.8030401674691	-0.004842244365613119	-0.009227202970218795	1.6444784166101631	1.4735789041176095	1.955783338057003	1.1159758137246742	7.538458096922124	10.937686852747456	0.7918472604070336	0.954846478025286
ID143210	143210	1	1.0	25.497907440503813	33.00710455883407	0.0	43.0	43	1.5323592461252196	1		29987.15463917525	29901.0	21667.0	40802.0	2.3270032E7	3151.1343660386906	-0.9810725749326692	-986.52463073887	-0.01607652004408289	0.005741455549924505	1.5996244748142283	1.475666080207089	1.7548118137892514	1.0840016561129762	7.376851807328581	11.152289180123283	0.7453373392391364	0.9550769230769227
ID143722	143722	1	1.0	25.45985060107842	33.00870562523215	0.0	47.0	47	1.5308775124222445	1		29975.802580645137	29883.0	21637.0	40221.0	2.3231247E7	3115.2285221493735	-0.9809923456006377	-993.2258104345381	-0.018715161562296637	0.010518265474371844	1.5990767701972954	1.4760430463750887	-1.3635375026065046	1.083353750505012	7.362592428835036	11.57130254300014	0.6909969434786338	0.9579468150896717
ID142699	142699	1	1.0	25.48740082041623	32.989644386499855	0.0	39.0	39	1.5382719082681007	1		30002.076824583884	29893.0	21838.0	39917.0	2.3431622E7	3098.1346955105587	-0.9810777125217868	-1004.1782086569484	-0.014081759735891082	0.002746938864341894	1.6370628855109044	1.461008856556523	1.5327468979978078	1.1205016849585199	7.433889321302777	10.430396160924047	0.858666158971456	0.9702233250620348
ID157035	157035	1	1.0	25.642275723875922	33.179092804896754	0.0	149.0	149	1.542201089402526	1		30011.577806122437	29944.0	21617.0	40267.0	2.3529077E7	3096.6564425085216	-0.9810607151429326	-1004.0563981927667	0.014328857373586516	-0.007587806203310189	1.6245458074902903	1.496036603622558	-1.4664390857085838	1.0858997724765258	7.471914330618905	10.994193842425192	0.7768102868956781	0.9644171779141107
ID166763	166763	1	1.0	25.709333562409903	33.28195651759068	0.0	226.0	226	1.5549023581607586	1		30159.81954887219	30111.0	22034.0	40007.0	2.4067536E7	2974.25404584973	-0.9810730022040998	-1051.2361003632482	-0.004057683759345794	0.0027756282043253032	1.664090165516048	1.4679389696499199	-1.2806740153784508	1.1336235360744644	7.595495610896315	10.657618400590001	0.8403218358410266	0.9690721649484535
ID137576	137576	1	1.0	25.707208841241737	33.02746685310923	0.0	2.0	2	1.5293943431616286	1		29902.651162790702	29799.0	21863.0	40169.0	2.3144652E7	3134.8565672200425	-0.9810465246324133	-987.4673929815305	-0.004029747544435834	0.004294848132413735	1.6137128101064298	1.4579348708860964	-1.4892712213635173	1.1068483526466826	7.348333050341497	10.618581063572282	0.8189657170671152	0.960845245494096
ID168296	168296	1	1.0	25.66799182132551	33.22734167464036	0.0	238.0	238	1.5933482693025482	1		30408.456599286586	30321.0	22376.0	40646.0	2.5573512E7	2956.605474483378	-0.9810474840295673	-1064.7659484615472	-0.001852141833941	0.003907646594871726	1.7043912135489403	1.5071349834832302	-1.3676303041543605	1.1308815946995134	7.97574570405758	10.958847873484137	0.8345480873086948	0.9721900347624568
ID166254	166254	1	1.0	25.59547102112451	33.227978102388214	0.0	222.0	222	1.5689478601339084	1		30131.10493827162	30071.0	22397.0	40259.0	2.4406195E7	2940.1965185113586	-0.9811434190508932	-1066.4444539337126	-0.004016202899688225	0.008247922048857317	1.7024221971681093	1.4743021565643957	-1.235362487986563	1.15473086001265	7.733336269667273	10.846989052351837	0.8259587444577021	0.962721893491124
ID147823	147823	1	1.0	25.569632994262154	33.076481467175974	0.0	78.0	78	1.5529550783007569	1		30014.424623115567	29917.0	21844.0	40456.0	2.3891482E7	3051.5048928835604	-0.9810937206115936	-1020.8228248775714	-0.00860829093002964	-0.0011861464258462124	1.6455346472691306	1.485700638069001	-1.462338813528951	1.107581571350652	7.576483106238249	10.478609976778266	0.8671019672935332	0.968996960486322
ID150380	150380	1	1.0	25.60200003774523	33.143548580632554	0.0	98.0	98	1.5229505852998029	1		29894.12549019612	29781.0	21860.0	39746.0	2.2869006E7	3089.880464561489	-0.9810901278910266	-1003.9093160649304	-0.007170786415181813	0.014966481495270821	1.6104924253617172	1.4324232346747108	-1.2839051541193027	1.1243132521006922	7.2865424102027845	10.986129212592859	0.7586508622028973	0.9641509433962265
ID156531	156531	1	1.0	25.6667966905485	33.18083426515352	0.0	145.0	145	1.5539290232558887	1		30088.81328320802	30023.0	22054.0	40084.0	2.4010873E7	3045.0371432031943	-0.9810808292169871	-1024.8142422661458	-0.014649741268650015	0.008967940210931124	1.641906451076267	1.4654722992089775	-1.2839121660955144	1.120394054505516	7.585989358567285	12.137751505678338	0.6470615729959555	0.9477434679334925
ID165747	165747	1	1.0	25.569214404269236	33.24689009289545	0.0	218.0	218	1.5500295716306336	1		30160.233962264116	30060.0	22169.0	40059.0	2.3977386E7	2992.101462908018	-0.9810361392053852	-1042.9095222477727	1.5058651682871541E-5	0.009524444614108165	1.6430441514544074	1.4857458681676365	-1.3004587284763456	1.1058715939629475	7.547964349251157	10.82180542475157	0.8099165286664395	0.949193066347878
ID147318	147318	1	1.0	25.591162402577847	33.09419799441515	0.0	74.0	74	1.5279097341628056	1		29947.54954954956	29838.0	21738.0	39967.0	2.3269246E7	3086.387120344229	-0.981021733074898	-1003.1432792889418	-0.02069818426967815	-0.012304241696092892	1.5944384623267012	1.491805179816797	1.4609068029312486	1.0687980467546763	7.334073671847946	10.890586419711767	0.7770565060283099	0.958385093167702
ID167287	167287	1	1.0	25.729634681730957	33.260378763451065	0.0	230.0	230	1.55975992187847	1		30142.3962732919	30066.0	22215.0	40103.0	2.4264629E7	2981.529047056865	-0.981074290612194	-1048.137969783992	-0.01940996385952126	0.0018066949032575963	1.693297186209991	1.4648628310332656	-1.541580871592562	1.1559424884960698	7.6430268725414745	11.310519895833021	0.7507755391209793	0.9680915111378691
ID175988	175988	1	1.0	25.602821037580135	33.182484003125886	0.0	298.0	298	1.5655691037062724	1		30200.202219482155	30100.0	21869.0	40596.0	2.4492364E7	3031.9928680076705	-0.9810614629388947	-1031.9566633409331	0.0059775290761422736	0.019856256770345065	1.6455791342785873	1.5163558084221247	-1.1923126791141803	1.0852196596199466	7.700064386515664	10.802254469617672	0.8292307780165847	0.9741431148526759
ID145781	145781	1	1.0	25.576992389114917	33.0486578329379	0.0	63.0	63	1.5358110653737855	1		29837.481386392807	29747.0	21632.0	40178.0	2.3243398E7	3108.8970279979076	-0.9810661957292288	-994.5949445525916	0.005509029701632394	0.014575475369606145	1.6162288414120614	1.4887243486060748	1.4426136553363533	1.085646810925993	7.410123690480196	11.055611930327398	0.7618504871997253	0.9465695203400117
ID150901	150901	1	1.0	25.623892209607636	33.0632452151693	0.0	102.0	102	1.5204649453449404	1		29901.46666666666	29781.0	21648.0	39903.0	2.2874622E7	3085.9583173020424	-0.9810332627711255	-1002.3595589478127	-0.01338147957117136	1.301384228549181E-4	1.5599966679305297	1.489012342709447	1.8797122621518518	1.0476720865133446	7.262776779380209	10.831967860351277	0.7778535442824569	0.9658659924146653
ID156021	156021	1	1.0	25.65104299281333	33.1428200624864	0.0	141.0	141	1.5587896201224345	1		30117.976309226924	30049.0	22411.0	39904.0	2.4154617E7	2919.203580816954	-0.9810410950180464	-1067.7395998591214	-0.018640670568860738	0.007378418871551023	1.6919560614082445	1.45479802623591	-1.3832207128473277	1.1630178422677329	7.633520620212447	11.013972357327646	0.7907638055348762	0.9668874172185431
ID161658	161658	1	1.0	25.658321999746086	33.19598243037429	0.0	186.0	186	1.54758742489309	1		30023.92405063292	29958.0	21821.0	39929.0	2.37189E7	3017.0364057407937	-0.9811186597924535	-1034.2025775512673	-0.0037063381994242826	0.009430654770817894	1.654118419863612	1.4694384999244055	-1.4059994383761225	1.1256806051758597	7.524198718428582	10.977668248313725	0.7846029144534166	0.9582324455205817
ID164218	164218	1	1.0	25.581003460043522	33.30431543748082	0.0	206.0	206	1.522453781964027	1		29880.07843137257	29760.0	21467.0	40026.0	2.285826E7	3119.37510843741	-0.9810782850868386	-993.3156887219034	0.0017876527776359624	0.0041367376260372036	1.5923434831947119	1.4725737751909571	-1.5107769153913007	1.0813335875061496	7.281789284038271	10.721260762199774	0.796079157067543	0.9557080474111044
ID167800	167800	1	1.0	25.694073147524392	33.272734075910535	0.0	234.0	234	1.56798324408199	1		30210.00615763544	30147.0	22203.0	40571.0	2.4530525E7	3006.2737607786567	-0.9810956403036003	-1043.0416649240144	-0.013763379113283316	-0.013989257104402476	1.6906221099517635	1.4925023546445442	-1.2794688548860311	1.1327433452219937	7.723830017338242	10.824486115256548	0.8283769312179778	0.9689922480620157
ID154489	154489	1	1.0	25.667538042750603	33.17237874635761	0.0	129.0	129	1.5441619307404635	1		29988.73350253805	29892.0	21763.0	40117.0	2.3631122E7	3080.810618759314	-0.9809977061375459	-1005.0440107187424	-0.0011953009798222316	-0.006162833033363616	1.6492644408116484	1.4872896313914326	-1.3726937869421538	1.1089060301379767	7.490926835276971	10.457303948387052	0.8608073306537107	0.9633251833740836
ID139647	139647	1	1.0	25.47924398105831	33.11494058332348	0.0	17.0	17	1.4948753561926607	1		29824.63451086955	29714.0	21403.0	40244.0	2.1950931E7	3188.8058483301847	-0.9811189311910294	-972.0131241908791	0.005494441055974954	0.005698393270471075	1.5770345588377392	1.4308330843968082	-1.370191408222074	1.1021792660760041	7.020367344989894	11.113614371294316	0.714264482614171	0.935402153261558
ID155527	155527	1	1.0	25.631460549607223	33.193649569705705	0.0	137.0	137	1.54563092926269	1		30090.986058301663	30030.0	21740.0	40170.0	2.3741788E7	3047.8987729267565	-0.9810969233838713	-1024.8145795550918	-0.007522360951692851	6.930936602173824E-4	1.6221396192288156	1.5075889667760924	-1.2109687699961758	1.075982681604313	7.5051862137705125	10.407151330358264	0.8707782980298234	0.9663402692778454
ID165258	165258	1	1.0	25.606117051122684	33.252125633018714	0.0	214.0	214	1.5728004082547553	1		30176.787545787523	30101.0	21925.0	40329.0	2.4714789E7	3038.321150244118	-0.981006198142988	-1025.9570315421656	0.008240604008100838	0.0024180872219392467	1.6790867381674082	1.5052705064467706	-1.3797582739964982	1.1154717580502758	7.771361278983402	10.845174370530579	0.8302977958444744	0.9550233644859817
ID161167	161167	1	1.0	25.645901901953483	33.27470448937433	0.0	182.0	182	1.5426915333931088	1		30018.674300254428	29926.0	21557.0	40133.0	2.3594678E7	3094.7604701607984	-0.9810931208563549	-1006.6647144371476	0.006214907891614894	-0.005031641670074499	1.638022935531034	1.4676459942380595	-1.447564776048213	1.1160885812804109	7.476667456783418	10.667273218109303	0.8256787192145277	0.9685960591133004
ID171407	171407	1	1.0	25.571470935535633	33.2073920098249	0.0	263.0	263	1.5480761624466892	1		30125.16729559749	30089.0	22279.0	39802.0	2.3949508E7	2897.0512565903873	-0.9810104640995765	-1074.3915228179553	-0.008769107528249866	-0.008263533198405969	1.6778254639008359	1.4457375600134548	1.8884375911344917	1.1605325269997282	7.528951844593092	10.989595865335266	0.7833952604353602	0.9594185342216834
ID155024	155024	1	1.0	25.554536879630827	33.189459439988816	0.0	133.0	133	1.537780054727704	1		30034.560102301773	29946.0	22272.0	40054.0	2.3487026E7	3033.5508570652005	-0.981104146482629	-1028.1313182261888	-0.0018724355883832531	0.0029502825564882026	1.6190349514801448	1.482615646533112	-1.4968931831606855	1.092012589551466	7.4291361951382635	10.895665571498341	0.7863948394287235	0.9524680073126145
ID141207	141207	1	1.0	25.465837789225304	33.00073127158274	0.0	28.0	28	1.5358110653737855	1		29915.374035989695	29826.0	21611.0	39808.0	2.3274161E7	3113.5823401055495	-0.9811348108189724	-999.3821718749423	-9.863083767965488E-4	-0.003761509266061001	1.6338726511474182	1.457112684823707	-1.4993072654054531	1.1213083711127647	7.410123690480196	10.867393237781021	0.788468879627624	0.9541003671970621
ID151448	151448	1	1.0	25.66434931022463	33.14509421621957	0.0	106.0	106	1.5259280086411935	1		29882.95194805193	29825.0	21849.0	39589.0	2.3009873E7	3043.1889627013825	-0.9810754811858782	-1018.1274538765928	-0.003932023212200677	0.005602128785552677	1.6106963054566446	1.4549842389771226	-1.4742730844589986	1.1070197616635284	7.3150611671898815	10.994279245707627	0.7604913856271137	0.9594763092269328
ID164760	164760	1	1.0	25.580125433438702	33.31081094207421	0.0	210.0	210	1.5431818215139865	1		29862.868354430404	29750.0	22223.0	39529.0	2.3591666E7	2967.6124448280293	-0.9810159871127903	-1040.0216897698508	-0.004460995991370421	0.0131885977206116	1.63426833501868	1.4534944904003733	1.8610229373475327	1.1243718815669619	7.481420582947933	11.668556776195	0.6904935827908317	0.9545178896300787
ID170910	170910	1	1.0	25.534564518064098	33.2479916723895	0.0	259.0	259	1.5718381564618658	1		30112.654456654433	30041.0	22323.0	39807.0	2.4662264E7	2946.3770362298387	-0.981018364058391	-1056.4141578022447	-2.873960860410212E-4	-0.004366186459119045	1.66288804723951	1.5204479635039878	-1.3141386890351214	1.0936829718310506	7.761855026654371	10.405571703154989	0.9008313639381927	0.9731823599523246
ID160671	160671	1	1.0	25.647503141818987	33.22348767643449	0.0	178.0	178	1.5490531749531895	1		30124.73299748112	30048.0	21846.0	40010.0	2.3919038E7	3023.8320520801444	-0.9810157344464006	-1029.6217513133106	-0.023156666680175755	0.020529870311816436	1.6541430056900666	1.4480394127796046	1.9186162573203356	1.142332861309923	7.538458096922124	11.441790541604417	0.7236097382387384	0.9600484261501208
ID171932	171932	1	1.0	25.528673519179094	33.206456149848286	0.0	267.0	267	1.5718381564618653	1		30175.24878048783	30097.0	22139.0	40085.0	2.4743704E7	2927.2926857332236	-0.9810145416559529	-1065.2929824409616	0.0017140541673152099	-0.002059492269371578	1.6753019068014474	1.5103947255309662	-1.3521462771798753	1.1091815129402742	7.761855026654369	10.19897832875006	0.9376959773963992	0.9837349397590363
ID170397	170397	1	1.0	25.63217698513541	33.24880245000726	0.0	255.0	255	1.5568472023958118	1		30188.475000000024	30133.0	21951.0	40050.0	2.415078E7	3017.5869918598546	-0.9811028513117607	-1038.7944703626104	-0.0030658367648957116	0.002367028264808392	1.6606460694774898	1.4775228861565848	1.767308495942824	1.123939321032959	7.61450811555438	10.681448001422762	0.8386706729132185	0.966224366706876
ID138144	138144	1	1.0	26.27030727216687	33.608024387253536	0.0	6.0	6	1.9075339450474758	1		29988.744398340274	29693.0	21565.0	46035.0	3.6136437E7	3775.775863293459	-0.9809331829839185	-817.2281161236405	-0.020405133790153178	-0.07333922011865977	2.4194397631402973	1.3606520981460282	0.7471314912136283	1.7781472328135401	11.431268425660601	18.735574045086185	0.40923265253465574	0.8480253878702397
ID169889	169889	1	1.0	25.57570649929963	33.253335605343516	0.0	251.0	251	1.5650858287746452	1		30213.716049382725	30104.0	22208.0	40104.0	2.447311E7	2978.7247984388896	-0.9811232782186999	-1054.388748900479	0.004938067308003022	0.016336280066619295	1.6590976852176595	1.5119816898666438	-1.4495869009863234	1.097300117016623	7.695311260351151	10.588872911537846	0.8624552756348872	0.9694610778443119
ID172452	172452	1	1.0	25.623070044627806	33.1782565596579	0.0	271.0	271	1.5573330339577687	1		30127.531755915297	30064.0	22328.0	40006.0	2.4192408E7	2847.274729274532	-0.9810278990509171	-1094.2841439922438	0.0035311602584096216	-0.013359958291107572	1.7066290843125091	1.4840205115564826	1.8001054481564813	1.1500037034680528	7.619261241718893	10.260594907056939	0.9094475239778139	0.9750608272506084
ID172970	172970	1	1.0	25.596370855505768	33.23608678517516	0.0	275.0	275	1.5626672122333007	1		30128.507444168736	30035.0	21833.0	40205.0	2.4283577E7	3048.585544629818	-0.981111357811165	-1026.660352128926	0.0015443862884928045	0.007371663147453917	1.6196321809970564	1.51813816944543	-1.316751420260377	1.0668542650427542	7.671545629528569	10.546544178914461	0.8667071594591095	0.9758162031438935
ID169384	169384	1	1.0	25.583182343123685	33.20526235846124	0.0	247.0	247	1.5402377517644996	1		30207.722860791822	30160.0	22082.0	40238.0	2.3652647E7	3010.3634448608477	-0.9810292623569099	-1037.831375484838	-0.011565683920889613	0.007010009003821691	1.6477171887886286	1.4514438043889568	1.9333935481455988	1.1352263062518642	7.452901825960839	10.822381696420514	0.7996309040927462	0.954351795496044
ID151982	151982	1	1.0	25.712402958929463	33.10770443737292	0.0	110.0	110	1.5422010894025262	1		29935.1817026684	29885.0	21852.0	39791.0	2.3558988E7	3043.8784986050923	-0.9810573693010571	-1018.6821431440229	-0.011553663682311303	-0.0012708656179923705	1.6482371638800701	1.4714932692332772	-1.354675610587419	1.1201119287068744	7.4719143306189055	10.561271305929045	0.8418008294979277	0.9638258736971186
ID140211	140211	1	1.0	25.4571528614318	33.01751850480016	0.0	21.0	21	1.5343326651607303	1		29882.205655527017	29802.0	21569.0	40397.0	2.3248356E7	3131.1217777331804	-0.9810410799514458	-987.6800585934952	0.0038881259890345497	0.006535565886965326	1.6080984221760866	1.4811605686003122	-1.53183852684267	1.0857016155214894	7.3958643119866485	11.289872944976493	0.7291563963870926	0.9430303030303027
ID168881	168881	1	1.0	25.63664117729848	33.20970038720691	0.0	243.0	243	1.5703936732437835	1		30249.182598039202	30136.0	21909.0	40704.0	2.4683333E7	3013.7889182750764	-0.9810655762718833	-1040.1039677483311	-0.0065818616904148855	-0.003488309083913955	1.6606932767543834	1.5006885470254097	-1.1442611263874563	1.1066208774939525	7.747595648160821	10.473900134143786	0.8874828168789551	0.9708159618820723
ID146357	146357	1	1.0	25.62610598525266	33.0596094831791	0.0	67.0	67	1.529394343161628	1		29905.493506493494	29832.0	21702.0	40220.0	2.302723E7	3107.971878825107	-0.9811248319977599	-1000.3162652826398	-0.005610227063561118	0.008801682327070183	1.6207283775753851	1.453031165500451	-1.3474123463891536	1.1154119856866085	7.34833305034149	11.04039364262135	0.7575818808601065	0.9484662576687114
ID153019	153019	1	1.0	25.666616047386277	33.136270188225375	0.0	118.0	118	1.5313715829571097	1		29906.429858429834	29842.0	21744.0	39654.0	2.3237296E7	3063.3400712789316	-0.9810865776169997	-1012.8300256670485	-0.01244747556782417	-0.002999702612994568	1.6103889514884935	1.4668771208139555	-1.473092949594306	1.0978349369815685	7.367345554999554	11.057711165087344	0.7571648090809119	0.952673632452366
ID159160	159160	1	1.0	25.6961664067647	33.082487014191365	0.0	166.0	166	1.5626672122333005	1		30100.278810408938	30031.0	22266.0	39714.0	2.4290925E7	2884.350646238448	-0.9810626817111807	-1081.2614903297215	-0.0044516855504675235	0.0062145869400607534	1.685804298669583	1.456950831743935	1.8984013318981274	1.1570770007740865	7.671545629528567	10.943630956483887	0.8049517669607226	0.9578635014836792
ID173496	173496	1	1.0	25.63398838001593	33.21782233486593	0.0	279.0	279	1.5684656262635552	1		30142.792127921315	30082.0	22096.0	40042.0	2.450609E7	2793.323271455384	-0.9810319799626229	-1116.2293556190273	-0.007502818792509774	-0.0055166090125566185	1.711013623903916	1.4596127555327498	-1.205357470131433	1.172238059319649	7.7285831435027585	10.634535230314674	0.8587618022323368	0.9701670644391408
ID138686	138686	1	1.0	25.5701378726017	33.02783359136438	0.0	10.0	10	1.5264236812248824	1		29880.845253576073	29798.0	21657.0	40058.0	2.297837E7	3138.9533118527133	-0.9810351339864607	-984.856147858703	-0.0013305108924883226	0.002974650283257752	1.6136358295544453	1.457965149479512	1.6135065217528892	1.1067725659495407	7.319814293354393	10.848769301179786	0.7815359840584334	0.9494451294697901
ID158142	158142	1	1.0	25.57491436133392	33.21093896917173	0.0	158.0	158	1.5377800547277036	1		30046.524296675212	29916.0	21928.0	40230.0	2.3496382E7	3092.61167947887	-0.981074714514815	-1007.29919840688	3.7257985736163064E-4	0.007207128490825891	1.590124080609862	1.4985537320279294	1.4790730405139196	1.061105815977659	7.429136195138259	11.151133772112363	0.7507755704732613	0.9507299270072992
ID152511	152511	1	1.0	25.6831176892966	33.11808964255178	0.0	114.0	114	1.5333462731171792	1		29951.746153846154	29837.0	21941.0	39940.0	2.3362362E7	3071.7477205516607	-0.9810420023844528	-1009.1639656803983	-0.026549390261332136	-0.017364184808097448	1.622403497485263	1.4817986294814063	-1.5138403773201574	1.0948879727693264	7.386358059657622	10.265253162031865	0.8808478360796176	0.9736842105263162
ID175039	175039	1	1.0	25.601451573678165	33.22012281946555	0.0	291.0	291	1.5558750841602855	1		30196.110834371117	30109.0	22537.0	40107.0	2.4247477E7	2951.2454442555386	-0.9810415191738735	-1058.9111732716246	-0.007804045581606372	0.006510469570731325	1.6630080429048566	1.4576279537651184	1.80456533414869	1.1409002129859216	7.605001863225344	10.99070509772761	0.7911486269957876	0.967937084089534
ID141760	141760	1	1.0	25.480928956384204	32.979043823822785	0.0	32.0	32	1.5199673295746676	1		29879.88990825688	29830.0	21528.0	39716.0	2.2798356E7	3078.0259218840924	-0.9810624264427975	-1005.793966383722	-0.005271366763903069	-0.00657695091759104	1.613062446513898	1.4666653243414087	-1.45847993688581	1.0998163110171215	7.258023653215688	10.291909000430289	0.8610658552588255	0.9537788881948784
ID158656	158656	1	1.0	25.609199905187978	33.151466355097945	0.0	162.0	162	1.545141418267274	1		30047.135786802053	29963.0	22272.0	39983.0	2.3677143E7	2992.252652187735	-0.981040450068883	-1039.187000821611	0.0036992744691525833	0.006441816092734132	1.6375591043073827	1.4745828271534502	-1.3950502791403403	1.1105236505897356	7.500433087605998	10.689120327243549	0.8249208358331954	0.97467572575664
ID160196	160196	1	1.0	25.703526869031855	33.13156304738089	0.0	174.0	174	1.5568472023958118	1		30108.26899128267	30028.0	21811.0	40305.0	2.417694E7	3050.2130427000843	-0.9810859026853506	-1024.0166673204237	-0.0017804546489921776	0.0032007392701928128	1.6535004146604282	1.4734777844730405	-1.3145627464339662	1.1221753270286114	7.614508115554381	10.819927018526604	0.8173405675744697	0.9644792293798921
ID174536	174536	1	1.0	25.597810638807104	33.22279927274528	0.0	287.0	287	1.5684656262635552	1		30144.07881773397	30097.0	22513.0	40534.0	2.4476992E7	2840.1085083202174	-0.9810865574418765	-1101.1178927861947	-0.014339770637149096	0.005907799616906602	1.7078105918377326	1.4696730957933068	-1.13990007769555	1.1620343304412761	7.7285831435027585	10.315545470608534	0.9126943286548349	0.9848576620230167
ID153550	153550	1	1.0	25.69419441839914	33.14814751379343	0.0	122.0	122	1.5353184234796764	1		29898.23106546854	29822.0	21902.0	39534.0	2.3290722E7	3017.702658433221	-0.9810487273033823	-1025.7729491173504	-0.001451982761611267	-0.006742317458259065	1.62990392868975	1.4804267286211932	-1.3729792527946765	1.1009689957487958	7.4053705643156835	10.527203788849933	0.8397124630437639	0.9558282208588964
ID142284	142284	1	1.0	25.504461244501254	32.98685985930495	0.0	36.0	36	1.5382719082681005	1		29874.015345268544	29779.0	21653.0	40133.0	2.336148E7	3101.3841773287654	-0.9811452049495193	-1002.4887282449519	-0.007445145266554729	0.01930415896217328	1.6237361984990402	1.4696797799538064	-1.2875322000679117	1.104823119053918	7.4338893213027735	11.821970610985716	0.6684150257606847	0.9519172245891658
ID163277	163277	1	1.0	25.522265723377146	33.323883281142585	0.0	199.0	199	1.5303832823811412	1		29891.192010309256	29822.0	21715.0	39710.0	2.3195565E7	3056.3560087327396	-0.9810298058522521	-1011.5322104270018	0.0033045269742951753	0.0020814802448568775	1.6219694080834606	1.4614468386167987	1.5320418066732617	1.1098381174224512	7.357839302670523	10.627698492615163	0.8186187967836933	0.9608938547486034
ID174034	174034	1	1.0	25.550650004954868	33.257111886496595	0.0	283.0	283	1.5558750841602857	1		30138.37515683815	30046.0	21836.0	39897.0	2.4020285E7	3006.7457873394533	-0.9811307818845739	-1042.3801099933362	-0.00775468659622639	0.01632507110968694	1.6816311021642885	1.4641565133690881	-1.4536564862283543	1.1485323370892786	7.605001863225348	10.437911753297408	0.8771663183471964	0.9673518742442568
ID148947	148947	1	1.0	25.61961537347049	33.131019633373555	0.0	87.0	87	1.534825623459445	1		29966.703465982064	29870.0	21735.0	40697.0	2.3344062E7	3136.3933949101147	-0.9811077715381186	-992.3661969617652	-0.003184370480478451	1.3566987222733774E-4	1.5994531305461375	1.4894321789858056	1.900618793732874	1.0738677149000824	7.400617438151166	10.575226035321625	0.8315694025728381	0.9628942486085342
ID144848	144848	1	1.0	25.513627074999096	33.03133807995232	0.0	56.0	56	1.5298888926792138	1		29903.087855297174	29799.0	21514.0	39969.0	2.314499E7	3080.2264499896487	-0.9810232316024707	-1003.7381275405847	-0.005411526839393093	0.0037897622664815863	1.5746219098648464	1.5002740429087422	1.501908427235973	1.0495561909555924	7.353086176506005	10.595515653534227	0.8230672568468955	0.9620646766169155
ID144337	144337	1	1.0	25.5107997488671	33.009459831440125	0.0	52.0	52	1.5338395484309253	1		29940.45302445307	29828.0	21636.0	40082.0	2.3263732E7	3121.8775787447707	-0.98106046569373	-993.5711515422528	-0.009298157748044293	-9.017478642852255E-4	1.5983570505667413	1.4882958480910091	1.5127146998668064	1.073951158714112	7.391111185822131	10.730081051299068	0.8067028560931675	0.9604694255713402
ID168401	168401	1	1.0	25.60931143448832	33.23793050594672	0.0	239.0	239	1.5660522295019743	1		30319.62282878413	30209.0	21827.0	40451.0	2.4437616E7	3032.846652743235	-0.9811771877164946	-1042.2364780922119	-0.00760234376335472	0.008249214618103563	1.6375750142888912	1.5248859115498745	-1.301090662793547	1.073900022215092	7.704817512680177	10.47331355002837	0.8826814702667772	0.9735735735735737
ID149460	149460	1	1.0	25.62086695969436	33.12078657762163	0.0	91.0	91	1.5553887972022726	1		29931.075965130778	29888.0	21862.0	39860.0	2.4034654E7	3022.746509683396	-0.9810307164227217	-1024.194107811173	-0.004053343869763248	0.01691547648134939	1.6208570143996481	1.5257174394243076	1.5056215417463183	1.062357270433534	7.6002487370608325	10.779885989896028	0.8218817453248437	0.9638336347197112
ID157652	157652	1	1.0	25.589337261678217	33.187631843263034	0.0	154.0	154	1.5436719539136774	1		30070.029113924065	29969.0	21740.0	40172.0	2.3755323E7	3059.3545991199485	-0.9810066956246409	-1015.3259129648789	-0.014037658223856346	-0.004500151336825994	1.6587470467933385	1.4531949950257153	-1.4850931794041016	1.1414483620375984	7.486173709112451	10.802441490436525	0.8061686748931092	0.9662576687116567
ID162772	162772	1	1.0	25.54357954051002	33.28431702346819	0.0	195.0	195	1.5269191929020234	1		29919.402849740956	29840.0	21854.0	40024.0	2.3097779E7	3039.7452325395197	-0.981068283325427	-1020.1287103021501	-0.0030262824962968083	0.0018364692288922607	1.6033218859741358	1.4744214553763855	1.7939036054663073	1.0874244132352544	7.324567419518912	11.810930083573377	0.6598172229454776	0.9419315403422979
ID148442	148442	1	1.0	25.569944751000037	33.038728455433386	0.0	83.0	83	1.537780054727704	1		30059.11182519277	29976.0	21925.0	40116.0	2.3385989E7	3085.9521498034796	-0.9810710826661874	-1009.6983636290673	0.00511009463285318	-0.007688889653701702	1.595310500073357	1.513615330205593	-1.434438168779545	1.0539735349117185	7.429136195138263	10.381913749932693	0.866150481318794	0.9612546125461258
ID145371	145371	1	1.0	25.53599659221174	33.023423980009866	0.0	60.0	60	1.521459688627891	1		29900.997385620907	29780.0	21968.0	39758.0	2.2874263E7	3075.8138858199113	-0.9810384558188786	-1005.9304318033998	-0.003560117729838243	0.006323817189182128	1.629295964760441	1.436270470751368	-1.3347739181709561	1.134393554654155	7.272283031709237	10.569284326378122	0.8180681316445586	0.9604519774011295
ID175579	175579	1	1.0	25.632187748209546	33.19997707748469	0.0	295.0	295	1.5660522295019745	1		30179.368355995073	30118.0	22628.0	40111.0	2.4415109E7	2817.7400334885674	-0.9810571106543703	-1109.3977653381155	0.007921629529411101	-0.009576365039157129	1.6819660158592251	1.4722923082878518	1.9427096921715061	1.1424130971757949	7.704817512680178	10.898129907587872	0.8152076755135701	0.9603080568720376
ID163807	163807	1	1.0	25.598678653973096	33.279077910884254	0.0	203.0	203	1.5284047640588858	1		29845.058517555277	29778.0	22044.0	39741.0	2.295085E7	3028.9655473339108	-0.9811030001249745	-1023.1276943510496	-0.00618411278950957	6.667566522371807E-4	1.6393845773781455	1.4379741790554874	-1.4194641614339336	1.140065378958996	7.338826798012459	10.668099629383677	0.810330855860087	0.9548546691403833
ID159708	159708	1	1.0	25.71010233084757	33.136660230525365	0.0	170.0	170	1.550029571630634	1		30101.592452830173	29970.0	21492.0	40272.0	2.3930766E7	3069.7131578503386	-0.9810455037450241	-1015.0760388474004	0.0031683391486061283	0.009558647144235594	1.6335175128290569	1.4877259086609957	-1.3345284145203247	1.097996279636804	7.54796434925116	11.00414330337114	0.7832983818812278	0.9543269230769232
ID162273	162273	1	1.0	25.654659788265455	33.19819868703257	0.0	191.0	191	1.5461202852759843	1		30005.964691046647	29929.0	22226.0	39652.0	2.379473E7	2977.4861267712627	-0.9809792647202014	-1039.4901280838249	-0.016348943783959204	0.011443963442027742	1.6421317602553207	1.4551466556967725	-1.3882384196604776	1.1284991473722032	7.509939339935028	11.140166485562284	0.7604364585398995	0.9628275441803779
ID143846	143846	1	1.0	25.495123938061084	32.9828743815266	0.0	48.0	48	1.5475874248930892	1		30009.47661188372	29900.0	21978.0	39879.0	2.3737496E7	3067.466041473247	-0.9811085131521291	-1016.1540608179745	-0.006449042760361633	0.00965082435754246	1.6296547845409666	1.493993766898591	-1.2947067751399701	1.0908042728478022	7.524198718428575	10.885701920169113	0.7979161309987759	0.9559178743961346
ID146918	146918	1	1.0	25.609591343802826	33.062313179438505	0.0	71.0	71	1.5259280086411935	1		29952.768530559155	29846.0	21857.0	39976.0	2.3033679E7	3110.174975148446	-0.9811147044045719	-1000.6406489913611	-0.014877184933551077	-0.0012390357639779524	1.6177434736132934	1.4640959783786276	-1.404049767541804	1.104943594889741	7.315061167189881	11.089113102696153	0.7475395932017571	0.9441717791411043
ID149990	149990	1	1.0	25.600980054195663	33.15752681862431	0.0	95.0	95	1.5254321749941009	1		29940.973821989523	29867.0	21955.0	39915.0	2.2874904E7	3124.785207711639	-0.9811050586463202	-995.0518553897361	-0.006656562704531933	0.009326279601065121	1.6080502630161713	1.4550536048711797	-1.4605926638925448	1.1051484685050739	7.310308041025363	10.707837872472005	0.8012018949942316	0.9576587795765878
ID156645	156645	1	1.0	25.625483785314913	33.18284715510985	0.0	146.0	146	1.5377800547277036	1		30027.04102564101	29906.0	21875.0	40621.0	2.3421092E7	3111.362884176489	-0.9810456271546	-999.0141818140062	-0.006486311821816442	0.005966287544369836	1.6238469896521073	1.4604607985106688	-1.5000003480061168	1.1118730412401718	7.42913619513826	11.001971942595176	0.7712712059303313	0.9559633027522934
ID167914	167914	1	1.0	25.670215552914243	33.25614557754522	0.0	235.0	235	1.573281313451211	1		30260.946275946237	30174.0	21890.0	40417.0	2.4783715E7	2989.3181160703166	-0.9810960387259088	-1050.7492032587877	0.0014501570548198048	0.014285307178419849	1.6651185537153268	1.4951681447758132	-1.2442462089442792	1.1136664190802408	7.776114405147914	11.082995044265434	0.7955330509493034	0.9612220916568741
ID150504	150504	1	1.0	25.570067746245282	33.12937786179495	0.0	99.0	99	1.5397465261893322	1		29877.806615776062	29789.0	21726.0	39922.0	2.3483956E7	3057.4778587624182	-0.9810267241148612	-1010.5409181022233	-0.016839916348239448	-0.008884903417633018	1.6321239476037968	1.479615261069242	1.5607305508480325	1.1030732046007317	7.448148699796322	10.763778401442556	0.8078462368650423	0.9589963280293752
ID166377	166377	1	1.0	25.583007821418512	33.233772821137194	0.0	223.0	223	1.5558750841602857	1		30130.073842302885	30028.0	22046.0	40054.0	2.4073929E7	3024.269791243782	-0.9810792967358419	-1033.1812039471574	-0.0263672204782832	0.004642763595685715	1.6708100261332905	1.4890386784785972	1.7308715544974447	1.1220729523563588	7.605001863225347	10.624811291316838	0.8465775323001776	0.9834050399508297
ID143342	143342	1	1.0	25.49545944755216	33.00373369230013	0.0	44.0	44	1.5544157668929646	1		30026.621250000026	29905.0	21746.0	40211.0	2.4021297E7	3072.054402287124	-0.9810253816108186	-1010.6825160979336	-5.798134552955782E-4	-0.001683767790457718	1.6075643887433617	1.5125514901442196	-1.4316304273760965	1.0628163068948369	7.590742484731798	10.67933049577381	0.8363846783666316	0.9591591591591591
ID157166	157166	1	1.0	25.63363196665049	33.20352128681904	0.0	150.0	150	1.5402377517644998	1		30024.236572890062	29929.0	21627.0	40392.0	2.3478953E7	3123.9573189538532	-0.9811337101195062	-999.6283670844967	-0.003842438414768007	0.009477499562514004	1.6165820421574335	1.4770284010712165	1.4986080228445486	1.0944827066189151	7.452901825960843	10.749857734042562	0.8104567263576054	0.9637369391518132
ID166894	166894	1	1.0	25.72504520024778	33.2576516275793	0.0	227.0	227	1.572800408254755	1		30141.12239902081	30085.0	21791.0	40543.0	2.4625297E7	3029.7576271242824	-0.9810996248929429	-1032.8189911029908	0.007605454614005381	-0.008189375242223216	1.6980912664887322	1.4850916465976816	1.7384839235197609	1.1434252359974073	7.7713612789834	10.720485961661304	0.8497242610124208	0.9761194029850745
ID140783	140783	1	1.0	25.45131353581337	33.00345685154534	0.0	25.0	25	1.5219568164596933	1		29860.948952879597	29731.0	21470.0	39902.0	2.2813765E7	3145.095333472521	-0.9811746702333161	-989.6998900164772	-0.0024390588093075555	0.007584775853906027	1.5818029207375799	1.4778493158106858	-1.4814454807747348	1.0703411395294178	7.277036157873754	10.470097167558501	0.8341861453149463	0.9653215636822196
ID156143	156143	1	1.0	25.671365700227305	33.1449858294427	0.0	142.0	142	1.5446517521423913	1		30078.21700507615	29988.0	21701.0	40218.0	2.3701635E7	3078.6884672517585	-0.9810700879298038	-1012.6696100028336	-0.006107808079089237	0.0026563892477869835	1.6311546896189333	1.4726503376848965	-1.504670475951152	1.1076320344877089	7.495679961441484	11.218033732294382	0.7484924367572585	0.9409307875894994
ID147948	147948	1	1.0	25.554399108881228	33.08351181080487	0.0	79.0	79	1.5456309292626902	1		30039.851010100985	29931.0	22054.0	40027.0	2.3791562E7	3032.7239687396336	-0.9810034229434573	-1023.0339716403514	-0.01123019927905632	-0.002404500926007915	1.6696605646883702	1.4492341276685987	-1.3727304137145708	1.152098569038237	7.505186213770514	10.842670146897008	0.8022298993276021	0.9639804639804639
ID154092	154092	1	1.0	25.66772750327068	33.18591218493203	0.0	126.0	126	1.5169782070562785	1		29978.359683794468	29853.0	21968.0	39856.0	2.2753575E7	3110.769319367749	-0.981089313633923	-999.9339364912801	-0.011340608261898527	-0.016042812405051447	1.6111169888787182	1.4645772137231692	1.496036483453542	1.1000560255768446	7.229504896228595	11.05021880599358	0.7440063890759709	0.9447204968944103
ID139250	139250	1	1.0	25.541304115651847	33.09858135720781	0.0	14.0	14	1.5164794471522647	1		29852.71635883902	29782.0	21579.0	40178.0	2.2628359E7	3143.3357089485044	-0.9809366245558798	-977.3817660958077	3.229099370068367E-5	0.010228184618571336	1.5737796089769511	1.4641372915177642	-1.4886038417308696	1.0748852707286274	7.224751770064081	11.771208840829994	0.6552253090519954	0.938271604938272
ID161779	161779	1	1.0	25.671209801070077	33.22046769179859	0.0	187.0	187	1.5631512349217653	1		30031.178660049663	29944.0	21309.0	40283.0	2.420513E7	3073.5756077389965	-0.9811206266761562	-1015.5312785354066	-0.002888344588477879	0.005633650477283857	1.6262791401188044	1.5208948834031795	-1.3356066268356979	1.0692909535469113	7.676298755693085	11.05204951307196	0.7897253683081766	0.9613095238095237
ID142832	142832	1	1.0	25.478095744017455	33.01315240476684	0.0	40.0	40	1.5189716089767638	1		29990.348226018392	29870.0	21783.0	40082.0	2.2822655E7	3138.3802650076695	-0.9810700584128225	-990.505035407251	0.007586314351742974	0.023255683349616443	1.5875064074487741	1.4647479666270986	-1.2894447618143943	1.083808575685791	7.248517400886659	11.94636900924198	0.6382446732773246	0.9384615384615389
ID165872	165872	1	1.0	25.55648455384334	33.225932911486765	0.0	219.0	219	1.5500295716306336	1		30186.52261306532	30106.0	22104.0	40000.0	2.4028472E7	3024.1850182561975	-0.9810696800151599	-1034.6098855454054	-0.018792862742072196	0.022385990454128347	1.6892757781290173	1.4317489393844447	1.8508209268207985	1.179868712775364	7.547964349251156	10.987907715918164	0.7856148747339363	0.9647630619684082
ID176119	176119	1	1.0	25.609933565351344	33.205353456034906	0.0	299.0	299	1.572800408254755	1		30146.1721611722	30051.0	21830.0	40470.0	2.4689715E7	3042.3614149015475	-0.9811246886552482	-1030.1048846271701	-0.002851256496966561	-0.004482330618518848	1.6397751053476868	1.5346728525716984	-1.5204339154424393	1.0684851188967508	7.771361278983401	10.514327648111461	0.8833726527601036	0.9691760521636039
ID154618	154618	1	1.0	25.648777273249365	33.178028517332955	0.0	130.0	130	1.5333462731171787	1		30009.844473007717	29910.0	21955.0	39925.0	2.3347659E7	3021.0197325028284	-0.9810840746898741	-1030.4307585698573	0.0033940997889698767	0.0022017534407292403	1.6457541488727545	1.4462061542240008	-1.3745295108180948	1.1379803246348557	7.386358059657619	10.875213337088363	0.7848102206264673	0.9598517603458927
ID167416	167416	1	1.0	25.72062396125769	33.286846704085875	0.0	231.0	231	1.5756836378210537	1		30148.4007308161	30070.0	21559.0	40391.0	2.4751837E7	3007.13595229089	-0.9810471760300286	-1037.9039743728229	-0.0019724462259004603	0.011516790181612733	1.6594654645892895	1.5046892462551211	-1.420319235365111	1.1028625802433134	7.799880035970496	10.403236537938762	0.9056509373283901	0.9756242568370987
ID147449	147449	1	1.0	25.5544761775503	33.0627324233284	0.0	75.0	75	1.5308775124222447	1		29972.189677419352	29869.0	22022.0	39981.0	2.3228447E7	3101.8536816596625	-0.981041776253517	-1000.0391845591835	-0.014639590598061976	-0.002687408947776684	1.6203939710586432	1.4540773597824268	-1.4136728692205724	1.1143794793016393	7.362592428835038	11.28208627102564	0.726878446436668	0.958539603960396
ID137727	137727	1	1.0	25.701330022211803	33.013310418249766	0.0	3.0	3	1.5367958753918656	1		29911.337179487204	29809.0	21582.0	39760.0	2.3330843E7	3107.9392138560443	-0.9810323907621726	-995.5522559804763	0.006652067361870517	-0.001765887776766449	1.5957114306201041	1.504070916839298	1.727325390365819	1.0609283197719044	7.419629942809228	10.545582856543884	0.8383993494469306	0.9659653465346533
ID151036	151036	1	1.0	25.613880256344316	33.11792778575961	0.0	103.0	103	1.5234472266256738	1		29891.1882352941	29783.0	21621.0	40132.0	2.2866759E7	3122.852119426896	-0.9810945192356859	-993.447405342599	-0.004924177015357382	0.0013193711077400918	1.6241743316798096	1.4402082062704387	-1.5333423508862736	1.127735784734743	7.2912955363673015	10.385547927105327	0.849485044330795	0.9629629629629628
ID143872	143872	2	1.0	53.611884909701715	48.20028665319813	0.0	48.0	48	1.6820369736098904	1		30175.547695605575	30075.0	20736.0	43378.0	2.8153786E7	3558.8194221288327	-0.9810852656505631	-879.6009955214513	0.004270455616455826	3.296401308436145E-4	1.767907124495449	1.5956730034582167	0.4988553734866048	1.1079382308680779	8.888345927644622	11.82682465031187	0.7985359945941942	0.9570112589559877
ID150785	150785	2	0.9641387462615967	47.96701997541646	45.5280809258884	0.0	101.0	101	1.5795197570415325	1		30238.851269649294	29743.0	23690.0	47815.0	2.500753E7	4512.7148369249	-0.9808139656432725	-685.1076500132315	0.04902626641175234	-0.057559220667093715	1.837013505885697	1.3933824605925595	1.315166937787989	1.3183842612059835	7.837905045286618	13.881315534853927	0.5111502874096601	0.8601982263954092
ID143110	143110	2	1.0	53.61238881871401	48.19649406266419	0.0	42.0	42	1.6860797976450335	1		30216.708955223872	30119.0	20850.0	42889.0	2.8343273E7	3533.479741533237	-0.9810765044531967	-886.6986845279188	-0.02045689094030498	0.003678730707070815	1.7132701647167385	1.6341102733282873	0.3588256656925118	1.048442196760211	8.931124063125264	13.839706784847369	0.5859522256446978	0.9413827655310621
ID146950	146950	2	1.0	53.026664851561904	49.03272096607726	0.0	71.0	71	1.6752772531327635	1		30171.70474137932	30073.0	19496.0	43239.0	2.7999342E7	3788.2982365032717	-0.9811491062264264	-829.0653208876269	-0.006702736275715055	-0.006060701795660398	1.8081226240143944	1.5713779417566158	1.0493222065910501	1.150660561006174	8.81704903517689	11.807821921349154	0.7946822826904445	0.9552008238928943
ID147974	147974	2	1.0	52.94165858325544	49.05775950607911	0.0	79.0	79	1.6770825093172472	1		30244.674543501606	30136.0	19707.0	43566.0	2.8157792E7	3809.1448870196914	-0.9811677312584894	-827.3552607589096	-0.005432406494355424	-0.0014017792812381	1.789098796888942	1.58514379329181	1.0272294806210887	1.1286665629075745	8.836061539834954	12.316097084113531	0.7320190590436132	0.9460559796437661
ID142599	142599	2	1.0	53.59240925968328	48.242027548191686	0.0	38.0	38	1.6671294094916747	1		30162.2729257642	30071.0	20996.0	43566.0	2.7628642E7	3588.723750461173	-0.9810603683062746	-870.7194279948773	0.005478470191566144	0.0031557642506277435	1.745797346339908	1.6003247945448795	0.4492962381053513	1.0909018920977225	8.7314927642156	12.273602941472207	0.7283736455326199	0.9454451878538345
ID143370	143370	2	1.0	53.616223252424334	48.22574418057638	0.0	44.0	44	1.68473326757721	1		30170.2534611289	30093.0	20789.0	43525.0	2.8329868E7	3540.0648774481306	-0.9810633511399444	-883.0629409624546	-0.004856086304058501	0.007558649063532127	1.7568681733849132	1.6216422303890659	0.45000011858958555	1.0833882717542473	8.916864684631713	12.34487557204374	0.7352729795036631	0.9566547679755223
ID147722	147722	2	1.0	52.96335439010982	49.0687385284039	0.0	77.0	77	1.677082509317247	1		30273.972043010763	30188.0	19805.0	43443.0	2.8154794E7	3774.005258523053	-0.9810347623132013	-829.8947302144592	-0.001251452749079918	-0.006542553329776478	1.8065825220797787	1.57921484149897	0.9723605420351482	1.1439751417007924	8.836061539834953	11.843629021641773	0.7915876408693735	0.9508951406649621
ID150283	150283	2	1.0	49.384658270470005	46.86577764111743	0.0	97.0	97	1.5660522295019745	1		30273.082716049394	29989.0	20247.0	47952.0	2.4521197E7	4410.683226656171	-0.9808819995075975	-704.2957560153576	-1.9135049143645495E-5	-0.011085565942531952	1.6780265557000305	1.45707468328578	1.1150065538189786	1.1516407325916833	7.704817512680179	12.654052699104565	0.6046623720314773	0.9204997160704144
ID143625	143625	2	1.0	53.61713750776777	48.20712750174213	0.0	46.0	46	1.683385660428427	1		30173.283422459914	30069.0	21013.0	43553.0	2.821202E7	3548.045962185159	-0.981082360597026	-882.0675699595643	-0.003657805781643331	0.011504683108277975	1.7527204045695246	1.6026129757388146	0.4306346589491459	1.0936641791269097	8.902605306138168	12.483501373273809	0.7178838062256035	0.9605128205128203
ID145673	145673	2	1.0	53.50996010688328	48.52250594400744	0.0	62.0	62	1.66395002889298	1		30050.425462459236	29912.0	20268.0	43326.0	2.7616341E7	3599.6619005244565	-0.9811267522931372	-867.9553556382689	0.011902545256442406	0.006083082265678022	1.7438667896213782	1.5981214523812701	0.5635839342384275	1.0911979105361118	8.698220881063987	11.779030919723967	0.7878094251480473	0.955114822546973
ID139279	139279	2	1.0	53.62097109184938	48.24634598778169	0.0	14.0	14	1.6520873328590715	1		30040.94345898004	29958.0	20599.0	42987.0	2.7096931E7	3613.2564020545574	-0.9810749030586121	-862.0031166578992	0.0059474651759570734	0.017322241913880116	1.7447795727169546	1.5723798081814349	0.40918209980383013	1.1096425708588258	8.574639600786579	12.5083606803176	0.6886918570014037	0.9410537297861247
ID140812	140812	2	1.0	53.59665569079564	48.232982261739046	0.0	25.0	25	1.6634953356124882	1		30034.770833333365	29939.0	20823.0	42833.0	2.7391711E7	3574.67328899525	-0.9810924143079813	-871.9504448354087	0.005817768859188384	0.004325840996883401	1.7733160099987062	1.5730553313714335	0.42435996705481915	1.1273068242632507	8.69346775489947	11.872939593301618	0.7749726845248076	0.9526041666666665
ID139538	139538	2	1.0	53.70076463837484	48.24598492625108	0.0	16.0	16	1.6497962662556784	1		30059.083240843538	29955.0	20534.0	42969.0	2.7083234E7	3611.3960884272597	-0.9810755560756977	-862.998282884515	0.008338788831308067	0.005124253378817996	1.7224075164266275	1.5939577286437754	0.33828533635789054	1.0805854418060032	8.550873969963995	11.856119086437111	0.7644256721992917	0.9463440294581793
ID142866	142866	2	1.0	53.64508010093421	48.19981229951219	0.0	40.0	40	1.6743738951522047	1		30181.73837837837	30074.0	20837.0	42934.0	2.7918108E7	3573.739678654198	-0.9810312829612456	-873.5670207826904	-0.004218564866761344	0.01613850749851325	1.735804771025626	1.608005006364608	0.34373753819768255	1.0794772181399788	8.80754278284785	11.76042423408226	0.8002370389175619	0.9581178903826264
ID147220	147220	2	1.0	53.02468556780016	49.025905412361574	0.0	73.0	73	1.6748256350485005	1		30202.259418729813	30115.0	19790.0	43424.0	2.8057899E7	3774.76100586241	-0.9810066521409195	-826.5143518165518	-0.008952578723644264	0.010880439409415589	1.803831303532536	1.5741239861914822	0.9866620809408789	1.1459270803037693	8.812295909012374	11.407089145795856	0.8510386123976388	0.9611197511664075
ID147480	147480	2	1.0	52.95120809942548	49.070375634775985	0.0	75.0	75	1.6775335198160057	1		30216.007518796956	30164.0	19633.0	43562.0	2.8131103E7	3767.810937564905	-0.9810825489179769	-831.8038078822864	-0.005679735451990832	-0.008943396376287655	1.8198352718395454	1.5582948500152978	0.9766735101033097	1.1678375705481412	8.840814665999465	12.408153546798953	0.721585557431009	0.9470468431771899
ID151064	151064	2	0.9929028749465942	47.63991980955914	46.57998401245194	0.0	103.0	103	1.59002136399179	1		30243.405988023984	29855.0	22619.0	49417.0	2.5253244E7	4730.59058315468	-0.9809516494783977	-658.4693428253358	0.0316706955494429	0.009431132958249261	1.8139797619524665	1.4006639126686682	0.906709291489379	1.2950856701207591	7.942473820905955	12.698503674594082	0.618957112891947	0.9042207792207787
ID145950	145950	2	1.0	53.494337754392305	48.58886162510649	0.0	64.0	64	1.6493376710372967	1		30037.47719688548	29907.0	20111.0	43789.0	2.7003692E7	3626.783872001773	-0.9811314748176213	-861.3130479359501	-0.011301636136129478	0.013019889491518262	1.7106304700482218	1.5854647923460137	0.9128608763127983	1.0789457314387918	8.54612084379948	11.780618942919867	0.7738248578158698	0.9579115610015989
ID137757	137757	2	1.0	53.76493618237859	48.197419559869026	0.0	3.0	3	1.6874252532103606	1		30081.39851222106	30004.0	20814.0	42732.0	2.8306596E7	3490.219606508642	-0.981076569597978	-893.6723096429441	-0.014466594664295267	-0.013060375511644334	1.768652900008552	1.6400206410463127	0.6753626083595043	1.0784333170832372	8.945383441618812	11.692096728764856	0.822288139253811	0.9736161407139164
ID141098	141098	2	1.0	53.625305540962636	48.228387942610674	0.0	27.0	27	1.6721133650338857	1		30090.820927723824	29975.0	20715.0	42859.0	2.7894191E7	3537.9684562291004	-0.9810378619544767	-880.0524172461114	-0.012279263923347364	0.0015830244323201705	1.7618674880187772	1.5857347710143304	0.3995675781371559	1.1110732514818868	8.78377715202527	12.255026601722326	0.7349582282718788	0.9476923076923073
ID139822	139822	2	1.0	53.60537714187919	48.258533289988314	0.0	18.0	18	1.653917901102463	1		30036.251670378642	29965.0	20210.0	42798.0	2.6972554E7	3597.5931234907357	-0.9811127330248781	-867.3881380895187	-0.012587687079111716	-0.016192654287689377	1.7042906039097205	1.5910523589482435	0.19819368417491212	1.0711719160746744	8.593652105444638	13.028446027647705	0.6362127904564938	0.9406867845993752
ID138042	138042	2	1.0	53.71627564342397	48.19285040253423	0.0	5.0	5	1.6666755835925646	1		30071.486338797815	29975.0	20794.0	43253.0	2.751541E7	3571.371445958837	-0.9810602409229395	-872.3104865339608	0.006591256731854951	0.015393751182169084	1.7567153141905616	1.5704593960360047	0.39586266283064797	1.1185996394588011	8.726739638051086	12.120291935614631	0.7465101582470448	0.962768746722601
ID141370	141370	2	1.0	53.59440637499472	48.21128173513766	0.0	29.0	29	1.6680366908701223	1		30092.348583877992	30003.0	21084.0	43037.0	2.7624776E7	3566.0456584912117	-0.9810501685474415	-873.7456877812507	-0.00465582755996681	0.009652699102346795	1.736347105199908	1.604025531549334	0.30744579035672337	1.0824934335819232	8.740999016544631	12.110762088490851	0.7489071726926014	0.9633315872184387
ID140091	140091	2	1.0	53.598060817555506	48.287926263143675	0.0	20.0	20	1.6552894987682696	1		30036.3599114064	29963.0	20709.0	42614.0	2.7122833E7	3596.2915991486707	-0.9811774074862298	-870.7440109128042	-0.006207814908257385	0.006157824362865735	1.7381959238435991	1.58196518951097	0.3540418352226071	1.0987573780817037	8.607911483938187	12.20637414619987	0.7259961223688117	0.9516552811350495
ID146240	146240	2	1.0	53.42781695693332	48.64315044653562	0.0	66.0	66	1.648420097853046	1		30096.23076923077	29999.0	20719.0	43465.0	2.6996319E7	3670.1958910398434	-0.981049884777139	-849.0477108506669	-8.685145814529923E-4	0.012035275179685022	1.7285362327693468	1.5576409150618267	0.9447950045085993	1.1097141941091968	8.536614591470451	12.394567250823693	0.698285143196859	0.9452631578947371
ID138311	138311	2	1.0	53.72662654886709	48.18134431353087	0.0	7.0	7	1.6675831118839337	1		30084.27578718785	30016.0	20780.0	42328.0	2.7707618E7	3533.091147489327	-0.9811108331777308	-884.545106611856	-0.001890367497085159	0.01566031643913273	1.7471429912703071	1.6009494584259536	0.3468406466652438	1.0913167696050132	8.736245890380117	12.056932141342916	0.755198432651399	0.9533195020746886
ID141650	141650	2	1.0	53.598403672348645	48.18751333942288	0.0	31.0	31	1.672565715472307	1		30126.843243243296	30044.0	20731.0	43612.0	2.786733E7	3559.7601566098347	-0.9810864787518705	-878.0066075208383	-0.01969529614213391	5.979710943481297E-4	1.7272260955617034	1.605583556646763	0.40344057176362585	1.075762197745092	8.78853027818979	13.431459742164767	0.612180776470137	0.945296523517382
ID138582	138582	2	1.0	53.720712806996126	48.194209954904444	0.0	9.0	9	1.6680366908701225	1		30066.213897937032	29977.0	20855.0	42791.0	2.7690983E7	3561.318809957131	-0.981052911071278	-874.2745216143746	-0.008104078317619768	0.019585271512720846	1.7567332498567327	1.5978660487220258	0.316442409634742	1.0994246052488374	8.740999016544635	11.898772851096817	0.7758300333092457	0.9618200836820084
ID152406	152406	2	0.9937471747398376	48.256097741838225	51.0814620314344	0.0	113.0	113	1.5694299458297643	1		30156.004920049192	29993.0	23240.0	43564.0	2.4516832E7	3802.0347514465584	-0.9810799596805488	-822.5646962849836	0.030283214682435423	-0.0237772644007089	1.6635093145753268	1.457947599163608	0.880982422364721	1.1409938982235335	7.738089395831797	14.420471975351392	0.46761093333745546	0.8814293448835956
ID142173	142173	2	1.0	53.682559753282014	48.190251595282945	0.0	35.0	35	1.6761801242590082	1		30092.075675675726	29974.0	20708.0	42907.0	2.783517E7	3585.354808150457	-0.981084943471468	-870.6607529652333	0.004353687397289249	0.004964372514606409	1.7423278316134294	1.6141764051385123	0.43448518944438724	1.0793912152766973	8.826555287505917	11.805385713894491	0.7958674582416427	0.9626749611197513
ID137312	137312	2	1.0	53.86438021869322	48.24790602074167	0.0	0.0	0	1.6557464454985114	1		30086.331863285555	30043.0	20565.0	42631.0	2.7288303E7	3562.8020645122997	-0.9810836034127409	-875.9415934202688	-0.003945163266626838	-0.008106217200037307	1.7595914176343692	1.5905602949429953	0.43229060409238684	1.1062714335500445	8.612664610102707	11.774362241422482	0.7806792096227547	0.9403217436429684
ID140385	140385	2	1.0	53.58807791647215	48.248574848219974	0.0	22.0	22	1.6793363505563899	1		30046.929184549324	29955.0	20531.0	42887.0	2.8003738E7	3543.210728372852	-0.9811026453526638	-880.5348311950919	0.0033915337460809552	0.007878985022798346	1.7756347557757381	1.605396731782147	0.4257003100780299	1.1060410929107913	8.859827170657528	11.844117368519218	0.7936512588996374	0.9447541814495695
ID141924	141924	2	1.0	53.61926448752888	48.18995333636513	0.0	33.0	33	1.6644045979572972	1		30099.981420765012	29985.0	20935.0	43594.0	2.7541483E7	3582.226773559106	-0.9810587505043137	-870.4213576492267	-0.021912704595077367	-0.013839493168931393	1.7279964267738535	1.6107126859050827	0.3323194957355957	1.0728148116638614	8.7029740072285	12.132535801652681	0.7429753194575828	0.9487046632124342
ID146533	146533	2	1.0	53.179600741079454	48.950705887527974	0.0	68.0	68	1.666675583592564	1		30145.051254089398	30046.0	19973.0	43923.0	2.7643012E7	3766.4871226630726	-0.9810647533026826	-829.3469288034674	-0.02884625222049144	-0.005464104447319917	1.7311264104127047	1.5816869341364335	0.9304626843775496	1.0944810714756659	8.726739638051079	12.148489644331399	0.7430487490828109	0.9607535321821039
ID149355	149355	2	1.0	49.39016129810662	45.31272785401467	0.0	90.0	90	1.6108191978250883	1		30131.95677570095	30007.0	21789.0	45990.0	2.5792955E7	4293.453013669253	-0.9809395815190689	-722.3712356794732	0.0029026196989135793	-0.006301201486813763	1.7987767901686131	1.4702214488202907	0.7723023729032419	1.2234733696831563	8.15161137214466	13.228671683601686	0.5853570515344132	0.9132055378061764
ID144488	144488	2	1.0	53.58186719980341	48.32888686630796	0.0	53.0	53	1.6824866560062703	1		30092.7411764706	30008.0	20329.0	42907.0	2.8136713E7	3546.3092379699856	-0.9810702058799387	-879.5678332193771	0.003939656434569095	0.01220419448432284	1.7596833501330162	1.6116652929288466	0.4652669578055884	1.0918416856487487	8.893099053809133	11.83209550368522	0.7982513483054902	0.9739718896408119
ID149096	149096	2	1.0	49.539833680567554	45.20320777619681	0.0	88.0	88	1.5919233041023337	1		30324.76105137393	30019.0	22599.0	45361.0	2.5381825E7	4378.045416633775	-0.9808065680715357	-707.9096773889574	0.015486971771125126	-0.025093015223354196	1.8373844376532986	1.4106313682417213	1.0028489452561014	1.302526286469514	7.961486325564027	13.531521157927415	0.5464001069105936	0.8890658174097659
ID144238	144238	2	1.0	53.59541278135965	48.29940068221646	0.0	51.0	51	1.6657675608699813	1		30147.293797606097	30018.0	20504.0	43658.0	2.7705363E7	3565.199288687121	-0.9811173140841765	-878.7223816839996	-0.025737810076818707	2.978317678822412E-4	1.7176560371936953	1.6191889005297875	0.6389687103402938	1.0608126307138654	8.717233385722052	12.585293270561296	0.6916109442721038	0.9434156378600823
ID138860	138860	2	1.0	53.7352891972762	48.18484904802742	0.0	11.0	11	1.6543752266748981	1		30059.007734806604	29980.0	20417.0	42859.0	2.7203402E7	3575.8923149881657	-0.981048353842649	-870.2893684368239	0.0044181229302049044	0.012460144402257631	1.7450091108576093	1.5802262122520452	0.20770070408109254	1.1042780440723896	8.598405231609155	11.934398270479937	0.7586242467421833	0.9491080797481637
ID144749	144749	2	1.0	53.51566363292587	48.415463116201146	0.0	55.0	55	1.6734700495289059	1		30080.747572815526	29953.0	20097.0	42962.0	2.7884853E7	3553.5002497206365	-0.98111953685952	-879.7748668542955	-0.008013240605751893	0.013039667989193482	1.7486761157464044	1.6056023670098107	0.5499584786083098	1.0891090793563332	8.79803653051882	12.090177058315902	0.756363047087405	0.9487442337262942
ID148850	148850	2	1.0	50.21763622220622	45.09492101501475	0.0	86.0	86	1.6042309526385672	1		30340.944705882328	30148.0	19808.0	46769.0	2.5789803E7	4269.516759507884	-0.9809819937980278	-733.1222884372074	-0.012220508829172229	-0.0010065003947801073	1.734254923545814	1.4879673585417377	1.0730967966725282	1.1655194676081115	8.085067605841449	12.703078409046757	0.6296157192416932	0.9269754768392376
ID145270	145270	2	1.0	53.46044033569069	48.482706522142635	0.0	59.0	59	1.6507130744766239	1		30070.067702552715	29946.0	20241.0	43336.0	2.7093131E7	3632.026368429448	-0.9810865480639289	-858.9184459300701	-0.015369763059439712	0.0035912045763681834	1.6965163903529838	1.6079267879500478	0.7152240091743662	1.0550955448138775	8.560380222293032	12.343971336350162	0.7059811572131849	0.9508975712777198
ID146807	146807	2	1.0	53.07255926112779	49.016917530545534	0.0	70.0	70	1.672113365033886	1		30159.818181818173	30075.0	19790.0	43935.0	2.7867672E7	3784.327932658705	-0.9810496238955813	-825.1693595701989	-0.01226871149029445	-0.0010568123731336631	1.7733206894609588	1.5935336251200305	1.0027136617995025	1.1128228871401356	8.783777152025273	11.611836097428606	0.818633247552066	0.9535603715170277
ID145012	145012	2	1.0	53.492267191098584	48.45925239015737	0.0	57.0	57	1.6653133638442594	1		30104.504347826096	29982.0	20603.0	43151.0	2.7696144E7	3602.442421979948	-0.9810230752114384	-864.0081022883836	-0.010677979713544304	0.006971461524777576	1.7440603177027587	1.6077221112689843	0.560064557902195	1.084802097003046	8.712480259557537	12.722393641955446	0.6764162202902717	0.9419321685508741
ID143989	143989	2	1.0	53.51356414348726	48.21294560798291	0.0	49.0	49	1.6707555788862753	1		30196.911351351377	30094.0	20628.0	43302.0	2.7932143E7	3565.1278206277957	-0.9810526030263083	-877.1223039048509	0.0010994214421727654	0.00848337293601795	1.7390137796836944	1.6268801899631533	0.34821503338199683	1.0689255363808203	8.769517773531724	12.383544936798966	0.7186138906755795	0.9337044534412958
ID149621	149621	2	1.0	49.31276313300967	44.7870415384196	0.0	92.0	92	1.5999813267559224	1		30162.441558441526	29950.0	20438.0	47488.0	2.5547588E7	4301.604008223718	-0.9809864076088055	-723.5438750811551	-0.0029664676987151257	0.016642425403719945	1.6777409988998395	1.499237590403222	0.9991470842734119	1.1190627887395812	8.042289470360792	12.94810331038573	0.602805565104149	0.9301814183617362
ID142458	142458	2	1.0	53.63477781208997	48.22211102703405	0.0	37.0	37	1.6666755835925644	1		30127.36641221374	30037.0	20865.0	43116.0	2.7626795E7	3584.5705581170455	-0.9810918605948592	-872.1976431871368	-3.30539600062643E-4	0.00996081260786957	1.7466196672123686	1.5755420075513442	0.34089828010603196	1.1085833693047054	8.726739638051084	12.315567897745382	0.723024472384469	0.9547581903276129
ID140670	140670	2	1.0	53.542676226569746	48.227890256948825	0.0	24.0	24	1.6525451650232874	1		30027.510000000002	29938.0	20754.0	43049.0	2.7024759E7	3601.953502683647	-0.9811138528503123	-866.138318219782	-0.020568843383178714	0.0024680517564696163	1.710000373280948	1.5761060080396065	0.3166101158258656	1.0849526393265145	8.579392726951093	14.212948886353809	0.5337010091644043	0.9410844629822736
ID148350	148350	2	0.9958701133728027	53.629396380028446	49.08348857874045	0.0	82.0	82	1.4948753561926604	1		30783.201623815963	30224.0	22758.0	54841.0	2.2748786E7	5669.5191370345165	-0.980632181150815	-549.8231021687737	0.01798904097129605	-0.0419272503774901	1.6766871319109955	1.4281715374550976	0.9520607696885727	1.1740096255515184	7.020367344989892	12.08415450081264	0.6041394041900361	0.8946093276801927
ID149884	149884	2	0.9859694242477417	48.510137176088875	45.53585367525613	0.0	94.0	94	1.518473503828439	1		30443.119736842116	29926.0	22930.0	45209.0	2.3136771E7	4465.786776563988	-0.9807640700144833	-695.1403970650231	0.0544537165947532	-0.003454096303773924	1.6987368519982635	1.4103847877066669	1.1304579296575832	1.2044492161323341	7.243764274722149	12.892648117839649	0.5476333827945884	0.873853211009175
ID150147	150147	2	1.0	49.43959566714654	47.256750139233404	0.0	96.0	96	1.5524678766955744	1		30397.884422110532	30054.0	22936.0	45398.0	2.4196716E7	4244.957787252513	-0.9808783679476003	-734.6664019309361	0.015640786753404228	0.0013591573940469304	1.6652101742942667	1.4693480694699803	0.7068606505452775	1.1332986437277162	7.571729980073733	11.745934461600537	0.6896517385580989	0.9240139211136891
ID139137	139137	2	1.0	53.69639365707016	48.22548907808961	0.0	13.0	13	1.669396688398022	1		30003.479302832224	29948.0	20722.0	42620.0	2.7543194E7	3553.1391252692056	-0.9810141158578868	-872.6374211407716	0.015819794682441168	0.0051705815843495284	1.7831082081422607	1.567937664716757	0.3342254962332192	1.1372315674707472	8.755258395038185	11.544867907811932	0.8254692419643381	0.9598749348619081
ID137606	137606	2	1.0	53.791322877314755	48.22239091806444	0.0	2.0	2	1.6721133650338857	1		30103.483801295893	30050.0	20389.0	42552.0	2.7875826E7	3541.108399885171	-0.9810338453654469	-879.4521926204077	-0.0033609374663749383	0.010021963921685001	1.7526082362088182	1.6016818607851186	0.4139297429210461	1.0942299336209738	8.783777152025271	12.052572946735271	0.7598565923866043	0.9575129533678758
ID143494	143494	2	1.0	53.609381233459374	48.23074336154919	0.0	45.0	45	1.683385660428427	1		30158.531550802094	30062.0	20979.0	43211.0	2.8198227E7	3536.4055698118395	-0.9810873280526999	-884.7751125129361	0.006621916175864459	0.009703118196472122	1.7553105656492691	1.6134179748651178	0.4199863043531509	1.0879453390222789	8.902605306138168	11.54656851416113	0.8391142757584779	0.9610056439199589
ID148102	148102	2	1.0	53.02958849825478	49.04901293076198	0.0	80.0	80	1.6856310738053788	1		30183.687299893292	30061.0	20070.0	43776.0	2.8282115E7	3735.362017115482	-0.9811000131543163	-838.9215873045972	-0.010482473417291312	0.011692376998792086	1.7813855544908188	1.5916248117346778	1.0726102356495957	1.11922454422492	8.926370936960755	11.939195112565303	0.7869274501424252	0.9601226993865035
ID143236	143236	2	1.0	53.609584929431264	48.22225102653231	0.0	43.0	43	1.6703027382277649	1		30170.644637053105	30085.0	20981.0	42958.0	2.7847505E7	3545.1986983346196	-0.9811282893366802	-884.8884626927637	0.012525302687944037	0.0016263274911873283	1.7446820371709215	1.610651529870318	0.4163379905573561	1.0832150870718729	8.76476464736721	11.70761409070859	0.803550777281215	0.9441884280593958
ID143748	143748	2	1.0	53.60165216163339	48.19281381552744	0.0	47.0	47	1.6680366908701223	1		30186.4983677911	30087.0	20904.0	43329.0	2.7741392E7	3585.418388324136	-0.9810159184640556	-870.1404458803466	-0.007614815535503436	0.005209501025192544	1.6990369181931337	1.6080944243862332	0.2484703063905778	1.0565529563611358	8.740999016544631	13.871946237180172	0.5708160046839196	0.9344512195121951
ID145540	145540	2	1.0	53.501501223151095	48.50826387009075	0.0	61.0	61	1.6634953356124882	1		30069.221857923512	29937.0	20463.0	42989.0	2.7513338E7	3609.824554608964	-0.9811235183402329	-865.9019668491948	-0.00638032543241069	-0.0010027432190187692	1.7463951957123638	1.594991847254641	0.4834287037336663	1.0949242146399205	8.693467754899471	11.172062956635575	0.8752581489868724	0.9667019027484142
ID142725	142725	2	1.0	53.623036343498605	48.20005150536331	0.0	39.0	39	1.6793363505563899	1		30172.69882100751	30063.0	20694.0	43312.0	2.8151128E7	3553.6914052010607	-0.9810754372353073	-880.3208535063574	0.0014674800316755248	0.006401657502795998	1.7637884331429454	1.607274671012924	0.3872758781959848	1.0973783541498756	8.859827170657528	12.197819003970425	0.748291383682604	0.9457128361237952
ID147594	147594	2	1.0	52.96921545201118	49.081270861267065	0.0	76.0	76	1.673922033345258	1		30254.91450216451	30151.0	19764.0	43617.0	2.7955541E7	3796.6515908812785	-0.9811603970396563	-830.0293419464546	0.005101128829470979	0.0058366787884463695	1.7885131327672583	1.5729017396744331	0.9821310411862106	1.1370787428447078	8.802789656683338	11.756780710055361	0.8003009880263144	0.9531652084405556
ID147081	147081	2	1.0	53.01787302585534	49.015915896049385	0.0	72.0	72	1.670755578886276	1		30191.20021645021	30110.0	19583.0	43501.0	2.7896669E7	3791.0182302461267	-0.9810464499123083	-824.4294636372805	-0.007100913153379786	0.008219802044834463	1.7928309675797292	1.5671879972779965	1.0752030934079408	1.143979516620626	8.769517773531733	11.80404791456548	0.7909037764603173	0.944700460829494
ID142990	142990	2	1.0	53.65439780212911	48.21101743208249	0.0	41.0	41	1.6896652983399616	1		30212.93347412886	30125.0	21031.0	43265.0	2.8611648E7	3527.327981641739	-0.9810103389961957	-884.979924683046	-0.0010515453071133947	0.01294553948854828	1.7751631226756615	1.642339039296681	0.2681562315736348	1.080874947377407	8.969149072441393	11.292261503902731	0.8838921004646723	0.9716786817713696
ID150924	150924	2	0.9909577369689941	47.71470873914333	45.49808439125208	0.0	102.0	102	1.5675007134522885	1		30232.49507389168	29707.0	23204.0	46746.0	2.4548786E7	4536.628401847478	-0.9807828917390221	-680.229753041999	-0.016385666455079877	-0.05230224405856388	1.7124753237283645	1.4317505149538352	1.1369017654490934	1.1960710374066679	7.719076891173714	12.578281821901353	0.6131017968571711	0.9113355780022444
ID140946	140946	2	1.0	53.59703525416022	48.23354006161305	0.0	26.0	26	1.6639500288929805	1		30061.069868995666	29968.0	20838.0	42876.0	2.753594E7	3586.3194615592847	-0.9810906374309228	-869.796584287763	-0.02774460959164876	0.017264770661091725	1.708696323912408	1.6322314447888238	0.09210076458650374	1.0468468361933054	8.69822088106399	12.360304516001968	0.715454393614454	0.9546165884194051
ID147344	147344	2	1.0	52.98274211339054	49.06204408251916	0.0	74.0	74	1.6856310738053786	1		30202.119275825367	30111.0	19771.0	43349.0	2.835979E7	3768.133422393162	-0.9810338016890359	-829.1723781336007	-0.002609790112077904	-0.00543799680484827	1.8130610542014185	1.575657934267427	0.9735531370016982	1.1506691996853795	8.926370936960751	12.223042987797703	0.7508032014131566	0.9475277497477297
ID147856	147856	2	1.0	52.9764214436394	49.05313134702768	0.0	78.0	78	1.6725657154723073	1		30189.51079913605	30107.0	19657.0	43643.0	2.7955487E7	3798.6938940857476	-0.9810460619936394	-822.7004135054499	0.004742235640743223	0.0030658186861902375	1.7816509788430506	1.5769162339065146	1.0103229092514996	1.1298323528760585	8.788530278189793	12.049179822730183	0.7606960227557108	0.9560496380558432
ID139409	139409	2	1.0	53.743512253124074	48.22947945022554	0.0	15.0	15	1.673922033345258	1		30072.02491874325	29986.0	20590.0	43111.0	2.7756479E7	3559.934592374055	-0.9810616409382045	-875.1945380463111	0.013501203678274851	0.00544558094318489	1.745976046388871	1.5979929333325076	0.17814420185674268	1.092605611682997	8.802789656683338	11.670655372520322	0.8121564521903701	0.9521850899742935
ID145814	145814	2	1.0	53.491441227453834	48.52175346320932	0.0	63.0	63	1.6566599608482853	1		30011.85209713023	29904.0	20371.0	43327.0	2.7190738E7	3609.807563500288	-0.9811531099363969	-865.6370375970231	-0.0033106002579913387	-0.006359178584178286	1.7188641263369653	1.6085225612523077	0.6244585570641291	1.0685980835722637	8.622170862431735	11.758543963572603	0.7836450494183972	0.9477533960292585
ID139675	139675	2	1.0	53.68894794497544	48.218819696166	0.0	17.0	17	1.6693966883980214	1		30012.098805646037	29952.0	20603.0	42718.0	2.7641143E7	3558.017696452663	-0.9810750763308501	-874.5534669110474	-0.028534299533710717	0.002817762502165826	1.7213963070567935	1.5931842065717	0.19534921571637076	1.0804753775214653	8.755258395038178	12.611311801482767	0.6917645546546624	0.9618798955613573
ID151199	151199	2	1.0	47.9409158727603	46.70103572087494	0.0	104.0	104	1.5679832440819905	1		30107.614443084472	29855.0	20838.0	47667.0	2.4597921E7	4454.914897289853	-0.9808766488243366	-693.2938132723418	-0.005541516636992819	-0.014516384128139556	1.7544095657107655	1.4322603678800705	0.9164213515485038	1.2249236277531836	7.723830017338247	11.32925979167014	0.7562049223942264	0.9382217090069291
ID137897	137897	2	1.0	53.73516697779342	48.212506582805226	0.0	4.0	4	1.6716608921897111	1		30057.746494066865	29998.0	20684.0	42850.0	2.7863531E7	3540.2408103207595	-0.981038854807951	-878.5677418769648	-0.009478193271640815	0.01744332191199438	1.7396444283051165	1.6012564594191314	0.31640778158704047	1.086424612417293	8.779024025860755	12.8001723275228	0.6733245794250475	0.9555095706156231
ID146093	146093	2	1.0	53.44684006192903	48.589680870626786	0.0	65.0	65	1.667583111883933	1		30065.32752992384	29953.0	20385.0	43515.0	2.7630036E7	3629.6858798671656	-0.9811166999300627	-860.735403657679	-0.01596941412034262	-0.0014908993304140672	1.7374338073055462	1.5929733852992944	0.998070212183713	1.0906860235954978	8.736245890380111	12.579739041288006	0.6937315548528745	0.9572916666666671
ID141236	141236	2	1.0	53.622502583631665	48.219316480721425	0.0	28.0	28	1.6874252532103606	1		30095.88510638298	29997.0	20967.0	42926.0	2.8290132E7	3530.0868723741773	-0.9810510207576573	-882.7901865669497	-0.003022050888299045	0.0013375048178817402	1.8014409383713457	1.6199574093334999	0.3775367273382948	1.112029815100209	8.945383441618812	11.691986044526914	0.8223037079974814	0.9466800804828975
ID139960	139960	2	1.0	53.60339666569894	48.258409800237544	0.0	19.0	19	1.6562032661570856	1		30001.9812362031	29946.0	20888.0	42529.0	2.7181795E7	3577.8459121262144	-0.9810423741071037	-867.8848664528758	-0.006144420377238937	3.088868664366253E-4	1.7308849751470852	1.5960111547972435	0.3797745781655239	1.0845068155973985	8.61741773626722	12.032138207473004	0.7479996361844965	0.9482217573221756
ID138175	138175	2	1.0	53.71962953147309	48.186903443878116	0.0	6.0	6	1.66395002889298	1		30044.486338797808	29978.0	20510.0	42299.0	2.7490705E7	3532.6820444712525	-0.9810305396939566	-879.665947220009	3.841990925708112E-4	0.00867658044303093	1.7427603701115384	1.5960020395935803	0.33279599919623737	1.0919537236652466	8.698220881063987	12.377612929528613	0.7134548606939721	0.9606299212598421
ID141510	141510	2	1.0	53.601866920451556	48.19299841045382	0.0	30.0	30	1.666221634085685	1		30100.833514689908	29989.0	21050.0	43365.0	2.7662666E7	3572.0648852096538	-0.981092577207148	-874.5141330991326	-0.005678374805637338	0.0058167750762775135	1.734337994271382	1.6210883326188303	0.29774576421232535	1.0698602657077911	8.721986511886566	11.448264542891135	0.8362689304629956	0.9642669469259065
ID138451	138451	2	1.0	53.73637158818335	48.168725780188076	0.0	8.0	8	1.6621305094544085	1		30060.094298245633	29963.0	20586.0	42764.0	2.7414806E7	3569.0471416515056	-0.9811098967837109	-874.8858159643254	-0.020897198656031846	-0.002838455066703272	1.7599542152535552	1.5891974715681392	0.5790307830112162	1.1074484113776761	8.679208376405922	11.907955258635983	0.7691580521198577	0.9545216936748558
ID140240	140240	2	1.0	53.57767036562843	48.23810472764309	0.0	21.0	21	1.6784351772419348	1		30033.85668103448	29947.0	20578.0	43037.0	2.7871419E7	3558.3632965911524	-0.9810780882264445	-875.2444723632925	-0.012589204441361598	-0.004872921645388927	1.6996240625655648	1.6206654450286175	0.28450601390751984	1.0487198747768407	8.850320918328494	12.776970125163047	0.6812603669514065	0.9524296675191815
ID146391	146391	2	1.0	53.37595253855484	48.73905997053546	0.0	67.0	67	1.6842841849975732	1		30095.191035218784	30019.0	20267.0	44003.0	2.8199194E7	3624.2174906679	-0.9811173524900446	-862.920763365711	-0.004781550261049685	0.006195132442087583	1.771210314309978	1.6153390232674447	0.6860922842572035	1.0964944750280612	8.912111558467199	11.820965914571431	0.8014649753673113	0.9576098059244126
ID141786	141786	2	1.0	53.580694889627246	48.19238751149789	0.0	32.0	32	1.6575729727450104	1		30026.693069306948	29928.0	20611.0	43118.0	2.7294264E7	3595.6634060627252	-0.9811161823041533	-867.7389859533104	0.007785874130010025	0.007915725992854105	1.7157941432048633	1.6086697671597499	0.3633568040765655	1.0665918998616175	8.631677114760768	12.597638754582254	0.6834814770595597	0.9380165289256199
ID152538	152538	2	1.0	48.47207209381789	51.81443044197526	0.0	114.0	114	1.6479611196740662	1		30076.944382647373	29960.0	21877.0	42346.0	2.7039173E7	3606.658921181857	-0.981106180299994	-866.0737582927381	7.20882661647669E-4	-0.001304589538869085	1.8309885004262896	1.4918420989729453	0.4550725095930193	1.2273339797065848	8.531861465305935	12.66762528058435	0.6681334926551634	0.94077568134172
ID142047	142047	2	1.0	53.66976315710294	48.173732588062926	0.0	34.0	34	1.660764561674484	1		30130.37020810515	30018.0	20875.0	43010.0	2.7509028E7	3602.0829507781896	-0.9810249992547004	-864.9261479518592	-0.03565864030118441	0.02588045300802331	1.700186085082861	1.6410750021214315	3.1352892360003217	1.0360197327270333	8.66494899791238	12.648756794943433	0.6805815794820854	0.9519582245430807
ID138721	138721	2	1.0	53.7693552745516	48.19131331185387	0.0	10.0	10	1.6634953356124884	1		30063.754385964927	29982.0	20689.0	42867.0	2.7418144E7	3586.6090744753847	-0.9811001459002422	-870.2500483859656	-0.012921333706249876	0.019971719357943844	1.732829932808826	1.6247849718403544	0.4407794224164473	1.0664980060999036	8.693467754899473	11.918345890888194	0.7690789791171448	0.9585953878406709
ID144613	144613	2	1.0	53.523580382141226	48.410573603672724	0.0	54.0	54	1.6447446861498876	1		30098.645739910324	29977.0	20231.0	43001.0	2.6847992E7	3641.7446910954814	-0.9810380522493867	-855.2052586842125	-0.013779324984048902	-0.009273977402448284	1.7199288353479474	1.583213756963999	0.4231385818608962	1.0863528868307182	8.498589582154324	12.935770378371906	0.6382225207324068	0.9380902413431275
ID142314	142314	2	1.0	53.656705082432275	48.216909023103234	0.0	36.0	36	1.6707555788862756	1		30058.84056399132	29951.0	20685.0	43291.0	2.7714251E7	3575.464806661235	-0.9810915145648477	-872.4137243930002	0.004713160043267577	0.007374295876940449	1.7435318891443237	1.6012911083422225	0.27637999218848647	1.088828808241719	8.769517773531728	11.691045844095367	0.8062669347618495	0.9649581589958158
ID140523	140523	2	1.0	53.59555787550101	48.22237763213322	0.0	23.0	23	1.664859042907188	1		30017.53333333335	29912.0	20733.0	43066.0	2.7466043E7	3572.0409084092776	-0.9810984520667131	-872.3761660246352	-0.006280447551830623	0.0031062434969946224	1.766114305916138	1.5893132326346102	0.3413063976866368	1.1112436929682161	8.70772713339302	12.04303804464562	0.7544710132553406	0.9546638874413759
ID144363	144363	2	1.0	53.584399500071726	48.34284118689916	0.0	52.0	52	1.6557464454985107	1		30113.954746136864	29991.0	20406.0	42857.0	2.7283243E7	3583.0814256617446	-0.9810779435743828	-871.5178575960167	0.010143881392490506	0.0030716262922402208	1.7108643605893572	1.603143742731773	0.549569774511241	1.067193362008841	8.612664610102701	12.10350932307717	0.7387964184579696	0.9452269170579034
ID149224	149224	2	1.0	49.247293605049926	44.57360517125137	0.0	89.0	89	1.6178482604399345	1		30173.24333719584	30057.0	20810.0	46788.0	2.6039509E7	4356.355130106432	-0.9810008147365215	-715.2586276737482	-0.010753601148201786	-0.010200999299081316	1.7666434824730384	1.4790353669481386	0.8866657965466561	1.1944565505004483	8.222908264612391	12.012287980701986	0.7161167608113369	0.9453551912568298
ID144110	144110	2	1.0	53.58714893499514	48.189296775120866	0.0	50.0	50	1.666221634085685	1		30169.423286180645	30087.0	20991.0	43145.0	2.77257E7	3582.6532034802162	-0.9810830193872795	-873.4663392415669	-0.021267848852314843	-0.002682027445211649	1.69418322320346	1.6356894454849593	0.5655012851268633	1.0357609311962994	8.721986511886566	13.177042332694288	0.6312325600519882	0.9434447300771207
ID144876	144876	2	1.0	53.51409127769887	48.44042537839688	0.0	56.0	56	1.6502547340333924	1		30090.62749445674	29954.0	20543.0	43620.0	2.7141746E7	3623.920661977059	-0.9811017543462323	-862.1346918111202	0.0022233070331590154	-5.473260742647718E-4	1.72417185127648	1.5931081461532057	0.5371407112990753	1.0822691826915498	8.555627096128514	11.83457195833344	0.7676382415902914	0.9483667017913594
ID146675	146675	2	1.0	53.06270741711801	49.016982811484425	0.0	69.0	69	1.6748256350485	1		30159.91702586208	30086.0	19897.0	43308.0	2.7988403E7	3775.333789740992	-0.9810582783489343	-827.5231259587468	-0.004633101496170896	-0.00212694090323748	1.7781095262025093	1.598299135078643	1.0140531764458771	1.1125010876734402	8.81229590901237	11.624551827668395	0.8194953615066795	0.9537037037037035
ID148976	148976	2	1.0	49.94212658731119	45.150973296889156	0.0	87.0	87	1.5957203835671367	1		30334.961950059416	30067.0	19609.0	50069.0	2.5511703E7	4665.869778914598	-0.9809224986226184	-668.5810124162701	-0.004962358649939827	0.0028969655914976404	1.7344048338132765	1.4420310497522224	1.002787848528452	1.2027513791130167	7.999511334880169	13.500250450746048	0.551556073620089	0.8995189738107974
ID149751	149751	2	1.0	48.85178869462268	45.13522593404781	0.0	93.0	93	1.5583042426795215	1		30196.68578553613	29918.0	19984.0	49210.0	2.4217742E7	4596.143250601244	-0.9809562612608399	-676.8511143060676	0.0025043166325956186	-0.009014141046549825	1.6818147507953658	1.4568631178336076	1.0393295044521165	1.1544082146140586	7.628767494047924	11.259552729069059	0.75617439014172	0.9336823734729499
ID137460	137460	2	1.0	53.807866408433846	48.24351603184822	0.0	1.0	1	1.6516293737836445	1		30031.283499446283	29959.0	20456.0	42347.0	2.7118249E7	3573.258049463174	-0.9810715833752663	-871.2161528730496	-0.004514302636461166	0.003764014661158848	1.7172296753455243	1.602762021635972	0.5054485650869909	1.0714189955616198	8.569886474622056	12.295809862259874	0.7123126471295254	0.931782945736434
ID145147	145147	2	1.0	53.462965182305474	48.47143579386504	0.0	58.0	58	1.6534604490397502	1		30097.27161862526	29964.0	20542.0	43152.0	2.7147739E7	3629.6485125405197	-0.9811796169603454	-864.5947854606277	-0.011172196214235154	0.012634216960811809	1.741928519929109	1.5900597880226417	0.5550355425272019	1.0955113342595295	8.588898979280124	12.110719739226012	0.7358807642467095	0.9606592238171185
ID145400	145400	2	1.0	53.50667253252849	48.49612095454867	0.0	60.0	60	1.657116529676258	1		30065.147902869787	29915.0	20297.0	43515.0	2.7239024E7	3622.656416776528	-0.9810821385572807	-860.7945781510766	-0.0022850143917909323	0.008701506840795424	1.760856028142534	1.57154986394576	0.5402172890289898	1.1204582613252085	8.626923988596246	12.305938804035994	0.7158735779297379	0.9462982273201253
ID139001	139001	2	1.0	53.71592748728195	48.220640586233046	0.0	12.0	12	1.6539179011024627	1		30049.664451827182	29938.0	20578.0	43027.0	2.7134847E7	3587.8858324205867	-0.9810678347694256	-868.0200529935717	-0.023285346830904437	0.028511156229198996	1.7185784615686515	1.6137302953094785	0.20749105630558584	1.0649725462575301	8.593652105444637	12.16065440392821	0.7302536554318644	0.958134605193428
ID148222	148222	2	1.0	53.588184239387004	49.022215359673524	0.0	81.0	81	1.5909726182581532	1		30433.458682634704	30164.0	20326.0	47432.0	2.5411938E7	4552.726823209147	-0.9809147561831286	-687.1368986368586	0.016314962665178685	-0.0024952008775807485	1.7411514363257155	1.4543941831317007	0.6946489611952261	1.197166116668969	7.951980073234996	13.056810317333087	0.5861529529249029	0.908251900108577
ID150012	150012	2	1.0	49.096015656518475	45.48375557175847	0.0	95.0	95	1.6452045616478015	1		30089.49217002236	29978.0	20998.0	40228.0	2.6900006E7	3565.536126828494	-0.9810256651959652	-872.6374003019421	-0.034743329268492634	-0.004699553074566637	1.720179908280374	1.5482257469356522	0.9850739639123085	1.1110653027732322	8.503342708318835	12.458275544829718	0.6884678786407209	0.9556623931623929
ID157696	157696	3	0.991310179233551	34.26138721736481	61.129549089831386	0.0	154.0	154	1.7030436964058207	1		28932.310740354522	28851.0	23019.0	38934.0	2.7746086E7	2954.6653406007176	-0.9810830174072901	-1015.6842376390002	-0.008221912636503736	0.027040972995222574	1.9279037213274144	1.5313969792069886	1.5212431521409355	1.2589183258842205	9.111742857376875	12.461468437763068	0.7373486260653987	0.9532570860268524
ID162816	162816	3	0.9926307201385498	33.73487273090585	60.85646769750733	0.0	195.0	195	1.6752772531327618	1		28757.118662351677	28595.0	22943.0	38501.0	2.6657849E7	2946.3412243143366	-0.9811821929572214	-1017.8246619227281	0.00882662723467793	-0.008930462549941596	1.7996826683234597	1.5199663067159785	1.8163321800024277	1.184028001391579	8.817049035176872	14.6856853510416	0.513741538739685	0.9270364817591201
ID148481	148481	3	0.996842086315155	41.37799692678714	54.96922790297851	0.0	83.0	83	1.6833856604284272	1		29602.26338329763	29645.0	22072.0	39036.0	2.7648514E7	3112.7294748687564	-0.9811668531730631	-990.9084039188826	0.01508242616242186	0.0017902005824328427	1.8612125811433253	1.5532758273090577	0.357869509123281	1.1982498848049072	8.90260530613817	11.414095278796086	0.8587050096408635	0.9664602683178527
ID143876	143876	3	1.0	41.27814465317417	54.80307996178283	0.0	48.0	48	1.6883216279100792	1		29557.378723404287	29551.0	22280.0	38954.0	2.7783936E7	3090.825399438321	-0.9812130512070928	-998.9149295189779	0.003478889259395394	-0.0011460704832534341	1.7989777723207392	1.5983662522695963	0.43072588667493483	1.1255103576957315	8.95488969394785	13.04371534142589	0.6614050091634439	0.9429429429429431
ID162309	162309	3	0.9866158366203308	33.803709966465085	60.80687036987929	0.0	191.0	191	1.6552894987682683	1		28876.751929437734	28718.0	23025.0	39024.0	2.6191214E7	2991.7168506279563	-0.9811120854043689	-1002.7495255020341	0.016981607768597008	-0.02095896463125495	1.8115499366472474	1.5097082887629718	-1.3377737752133647	1.1999337555016005	8.607911483938175	14.563524088088318	0.510005311984741	0.8987593052109176
ID159754	159754	3	0.9937064051628113	34.36841863966259	61.0098312992096	0.0	170.0	170	1.7119045454804092	1		28985.10973084889	28938.0	23098.0	39354.0	2.7999616E7	2917.510764238798	-0.9811087273415015	-1031.9256322665503	-0.009644586542344279	0.010061801393095305	1.9129212514310052	1.5439201049956264	-1.523856009563413	1.239002747124939	9.206805380667195	13.46425816690854	0.6381958359974932	0.9393792434529586
ID163850	163850	3	0.9873929023742676	33.750384512175884	60.849181116143185	0.0	203.0	203	1.6981505216955026	1		28712.232704402464	28600.0	22654.0	38504.0	2.739147E7	2898.9996176521922	-0.9811099362135256	-1028.8049671831807	0.0017124589628018207	-0.015552334140022953	1.8904803287805696	1.515310250247689	-1.4381867122817296	1.2475863134111027	9.059458469567181	13.76038927036753	0.6012438715041946	0.934771947032859
ID150024	150024	3	0.9968384504318237	41.41793945201822	54.98705376035567	0.0	95.0	95	1.6874252532103604	1		29509.680467091293	29553.0	22279.0	38833.0	2.7798119E7	3088.281595377794	-0.981117042017917	-992.9523364981175	0.020502620486115026	-0.031708505284054056	1.8456294899899013	1.5981164779907127	0.3875975675367902	1.154877955022642	8.94538344161881	11.664153402999172	0.8262327013032357	0.9490670700958144
ID156686	156686	3	0.9873705506324768	34.35840151697976	61.070731558930866	0.0	146.0	146	1.7421285541483837	1		28901.42487562187	28845.0	23144.0	39135.0	2.9045932E7	2867.744539981158	-0.9811074111638739	-1046.7280728703502	-0.025069597140575838	0.009575146799725398	1.9602662864034175	1.5879515896252683	-1.5312009981261778	1.2344622463371253	9.534771086018786	12.315291491350694	0.7900066436704469	0.9653512993262754
ID146956	146956	3	1.0	41.40899355063105	54.906910531028934	0.0	71.0	71	1.6802370405383111	1		29533.216505894943	29563.0	22154.0	39000.0	2.7554491E7	3092.4820372153813	-0.9811117589874218	-992.1115928634993	0.01670571791402137	-0.013547588943100057	1.8119308298829184	1.586883346138381	0.3989824700023049	1.1418172824689237	8.869333422986559	11.810779377645744	0.7989943926046911	0.9515553289138196
ID147981	147981	3	1.0	41.33675853597618	54.94533659191628	0.0	79.0	79	1.6829362182470278	1		29602.099678456547	29611.0	22085.0	39051.0	2.7618759E7	3095.378569921055	-0.9811345954297088	-994.7208180147848	0.012938205895762387	0.002684695270577313	1.825904648005368	1.5670022627705245	0.36746722215253946	1.1652214495064566	8.897852179973654	12.300086703340043	0.7390583106663088	0.9449772841998991
ID140818	140818	3	0.9968514442443848	41.257150976747276	54.8368696467005	0.0	25.0	25	1.6793363505563894	1		29402.427652733128	29393.0	22103.0	39318.0	2.7432465E7	3102.2364399861353	-0.9811159573876571	-984.835416828113	0.013193452853618266	-0.007919122072754003	1.8189030549797254	1.582869524665019	0.4478850777862975	1.14911748987312	8.859827170657523	11.532654636790163	0.8370984561616938	0.9568788501026688
ID154130	154130	3	1.0	40.32831199297106	55.41192909300791	0.0	126.0	126	1.6243812768210382	1		29646.454022988524	29665.0	22248.0	41503.0	2.5792415E7	3497.04891165664	-0.9810406788606556	-877.3346405396911	-0.005922035358222772	-0.0024962398394973158	1.7189084192497794	1.5448050765626844	0.9813743412868534	1.1127024666921013	8.289452030915628	11.412013736771947	0.7998547260790437	0.9535265172225253
ID161811	161811	3	0.9896739721298218	33.83544297462974	60.80118032048624	0.0	187.0	187	1.6865284020956062	1		28878.62778366917	28761.0	22842.0	38709.0	2.7232546E7	2933.0037407151235	-0.9810817263174395	-1021.2160095897246	-0.003903908531814534	-0.00970591014692892	1.8286439475122083	1.5498019541378278	1.7616214056491057	1.1799210490281666	8.935877189289771	14.294512558498262	0.5495514452304677	0.926108374384236
ID143376	143376	3	0.9968396425247192	41.275305654701526	54.85371183383428	0.0	44.0	44	1.6675831118839337	1		29563.173202614358	29601.0	22190.0	38963.0	2.7138993E7	3118.870855058799	-0.9811542161950102	-986.9762931595894	0.01645259275196342	-0.009847420507088454	1.8114692648854465	1.5672761707590859	0.386733599752211	1.15580731633793	8.736245890380117	11.680555238632891	0.8046513384858314	0.9567933368037479
ID150544	150544	3	0.9968404769897461	41.411804345966246	54.989035411438614	0.0	99.0	99	1.6761801242590082	1		29472.24675324675	29477.0	22091.0	38908.0	2.7232356E7	3128.1493730735287	-0.9812006713154181	-983.4929540147315	0.013575556574335658	-0.023125758703081922	1.8497739193971539	1.5640186866606554	0.3253419861810729	1.1827057663528406	8.826555287505917	11.820739325883077	0.7938013430731877	0.9479326186830012
ID166928	166928	3	0.9873678684234619	33.822679389719276	60.859016217553	0.0	227.0	227	1.662130509454408	1		29048.03493449785	28899.0	23046.0	38789.0	2.6608E7	2977.232083973025	-0.9811880424394782	-1017.7762679263901	0.006774053525704562	2.1223858407284397E-4	1.8476415069531946	1.4931285778565473	1.718880397692844	1.2374296054299398	8.679208376405917	13.219456693454411	0.6241123355382562	0.9364102564102564
ID166422	166422	3	0.9936488270759583	33.72085434986295	60.839170924868874	0.0	223.0	223	1.6621305094544072	1		29006.428258488537	28888.0	23054.0	38658.0	2.6482869E7	2976.61120632682	-0.9811090610826546	-1012.1989462541798	-0.014412522172324142	0.012374157175126122	1.840139771964231	1.486109531868997	-1.4442278685031713	1.238226209107205	8.679208376405908	13.081813906923268	0.6373148611441367	0.9436692506459943
ID142871	142871	3	1.0	41.286977369050994	54.83481878254051	0.0	40.0	40	1.6815871709614927	1		29557.700643776825	29566.0	22158.0	38984.0	2.7547777E7	3132.104599774861	-0.9811353022052687	-981.6200820973575	0.010762234375116331	-0.02269288253823744	1.823477974916122	1.5763407001977086	0.4779928108050596	1.1567790990154712	8.88359280148011	11.886919443809987	0.7900596252407993	0.9487309644670057
ID167957	167957	3	0.9918307065963745	33.7655678890649	60.8598766090077	0.0	235.0	235	1.648420097853045	1		29137.196666666656	29021.0	23034.0	38940.0	2.6223477E7	3009.856960631085	-0.9810633641488826	-1003.0582042833313	0.017129543952121518	0.04139582128974019	1.8266821513853693	1.4903968199405901	-1.4653534285388445	1.2256347617932948	8.53661459147044	12.873285891010724	0.6473165489084929	0.9224447868515665
ID157210	157210	3	0.9868106842041016	34.31907373373769	61.09209848582507	0.0	150.0	150	1.7202800779980354	1		28929.689161554204	28851.0	23172.0	39253.0	2.8293236E7	2902.6502920640573	-0.9811505172624285	-1037.5648428274997	-0.007024342509314783	0.0020267583828484136	1.9285784719163124	1.5407177285006248	1.6065256751222163	1.2517403001477374	9.297114777792997	13.635408338866995	0.6283791407714778	0.9372304743651179
ID139288	139288	3	1.0	41.325942562428416	54.91929492205866	0.0	14.0	14	1.6829362182470282	1		29424.408119658117	29382.0	21930.0	39143.0	2.7541246E7	3112.813565090947	-0.9811347026441094	-983.2175069725855	0.007788920848511443	0.0014367563430759968	1.8448220460398428	1.5477459392030837	0.3268259285175634	1.1919411314945656	8.89785217997366	11.95296732404489	0.78260674394241	0.9555895865237369
ID165912	165912	3	0.9968205690383911	33.68614680679611	60.74212287844631	0.0	219.0	219	1.6580292901584006	1		29053.25440528636	28899.0	23253.0	38923.0	2.6380355E7	2986.539676163941	-0.9811119908233292	-1010.622335975721	-0.0060746784028093154	-0.007371600613667041	1.844687334133224	1.4881888959730438	-1.5203723884910096	1.239551873505336	8.636430240925268	13.287528526316397	0.6146893853779339	0.936597938144329
ID147486	147486	3	1.0	41.36370482262185	54.94948323864526	0.0	75.0	75	1.6689434790267275	1		29550.948857453757	29579.0	22074.0	38703.0	2.7157322E7	3116.863053579226	-0.9811056484847113	-984.6173635687895	0.004279440729150764	-0.004776391621169501	1.8253894017395373	1.5498824488619067	0.387954952687399	1.1777599024235277	8.750505268873663	11.786377600412905	0.7915571819641125	0.9524055871702019
ID156194	156194	3	0.9936930537223816	34.407923433959304	61.021212809451754	0.0	142.0	142	1.7215988057332805	1		28988.30988786951	28927.0	23110.0	38959.0	2.8437532E7	2904.782835641739	-0.981144254486086	-1038.5523151520092	-0.010811126692415372	-0.006308981446031609	1.895411672938881	1.553352045415166	-1.5246895812222012	1.22020740793005	9.311374156286538	14.457521852639433	0.5598039097587899	0.9386679444178249
ID165411	165411	3	0.9897220730781555	33.688879328824896	60.82118475269245	0.0	215.0	215	1.676180124259007	1		29084.69387755105	28936.0	23003.0	38932.0	2.707785E7	2981.8552361238194	-0.981090457159924	-1012.1292115972346	0.0037839486930649905	0.004100209461404203	1.883714525532969	1.4948279219286604	1.722989960749376	1.2601547628991023	8.826555287505904	13.999216743083219	0.5659702910600893	0.9261845386533661
ID167457	167457	3	0.9968531727790833	33.85135768902643	60.89718797761832	0.0	231.0	231	1.6662216340856841	1		29032.969565217387	28910.0	23050.0	38937.0	2.6710332E7	2982.5521483953194	-0.9809843928564256	-1004.350523329673	0.008641975168332818	0.01813461955123646	1.861767396225282	1.50478635714096	-1.39543542062032	1.2372303798411444	8.721986511886557	13.598334575790894	0.5927257978097542	0.9142999501743886
ID137764	137764	3	1.0	41.47704967553397	54.86903645118771	0.0	3.0	3	1.6730179436042623	1		29474.291440953395	29472.0	22160.0	39274.0	2.7204771E7	3124.3194060780083	-0.9811173923239672	-980.3405063032493	0.009385742329655897	-0.005546217310022028	1.839254191096447	1.5464606738051254	0.43083903531152257	1.189331369527097	8.793283404354305	11.889477615133933	0.7816914962615804	0.9536082474226799
ID145956	145956	3	1.0	41.39308382329619	54.88891660761409	0.0	64.0	64	1.6919023776969202	1		29433.247619047666	29457.0	21932.0	38997.0	2.7814419E7	3095.709456017712	-0.9811335319825154	-988.884343717884	0.028745155650980837	-0.012580094447019819	1.8082893023001523	1.6176128357138986	0.40620760262296085	1.1178752185791743	8.99291470326397	12.621729557536757	0.7093696400289151	0.9431704885343962
ID151077	151077	3	1.0	41.45730896124793	54.933616739935474	0.0	103.0	103	1.6923494387108524	1		29481.66384778013	29469.0	22115.0	39155.0	2.7889654E7	3092.109316722915	-0.9811895653741624	-994.6750789373156	9.99060736952944E-4	-8.722073482205576E-4	1.839274366832542	1.574707850721693	0.3009565263235704	1.1680099048147867	8.99766782942849	11.751609393918255	0.8187383336185707	0.957995951417004
ID154666	154666	3	1.0	38.63744112531165	56.275503606157805	0.0	130.0	130	1.6267081384590683	1		29562.993127147747	29586.0	21692.0	40403.0	2.5808493E7	3449.024533343317	-0.9810930780752665	-889.5523172591184	-0.006134973502691526	0.0032034393364197885	1.7102992984374197	1.5531528082203971	1.0858080117518316	1.1011790271924893	8.313217661738205	12.16160912477655	0.706312567160556	0.9469409853817006
ID155187	155187	3	1.0	36.96950208482935	57.51120529123893	0.0	134.0	134	1.6220510772612935	1		29482.47931034485	29425.0	21595.0	40883.0	2.5649757E7	3468.9030840585633	-0.9810161404524377	-878.4023163387805	0.007625575444691174	-3.380715814733398E-4	1.698606815749658	1.5525645320520163	1.1887475126991711	1.0940651938664465	8.265686400093042	12.479653354130209	0.6669353601504785	0.9339419978517717
ID155699	155699	3	1.0	36.18910750215078	58.94197014814944	0.0	138.0	138	1.668943479026727	1		29317.496191512513	29263.0	21721.0	40200.0	2.6942779E7	3348.98519402199	-0.9810924977228657	-908.4885098544194	-0.00514628460849606	-0.0018522101138226004	1.7907429096634846	1.5739202164655262	1.335480151248858	1.1377596468548237	8.750505268873658	12.131392459048481	0.7471738938315754	0.9368956743002547
ID161328	161328	3	0.996813178062439	34.17166354275555	60.999889848884926	0.0	183.0	183	1.6869768872523443	1		28967.694267515944	28838.0	23217.0	39659.0	2.7287568E7	3038.143826179681	-0.9811098545643476	-990.4166452046846	-0.005118221559973066	0.006931697732439919	1.9112699006765155	1.5246940005525291	-1.3979165436249712	1.2535432683436127	8.940630315454307	13.177096260500274	0.6470510773479125	0.9198044009779958
ID171575	171575	3	0.9936864376068115	33.00605584028121	60.683004262418955	0.0	264.0	264	1.6919023776969198	1		29011.68465608463	28899.0	22792.0	38916.0	2.7416042E7	2961.4976295406536	-0.9811355571036429	-1019.005634801567	-0.0020326375678338545	0.008763478006261574	1.8343015728649088	1.5791891961096678	-1.4583179908417174	1.1615464298918143	8.992914703263967	12.412416023823287	0.733495901705928	0.9541099344427636
ID139829	139829	3	1.0	41.28134126385975	54.89673948347011	0.0	18.0	18	1.688769636841385	1		29387.537645811288	29367.0	21781.0	38735.0	2.7712448E7	3088.9428729948827	-0.9811502847521478	-990.4078134606838	0.009546489236865453	-0.003796703128659895	1.8246763535812256	1.57480750869513	0.3543415010046304	1.1586662773110183	8.95964282011236	11.798439503182726	0.8088191414036299	0.9448621553884705
ID164405	164405	3	0.9892744421958923	33.7417222069543	60.853742573631386	0.0	207.0	207	1.672113365033885	1		28741.729437229435	28609.0	22900.0	38356.0	2.6557358E7	2935.1405381549985	-0.9810482850280727	-1013.808337793161	0.003709529379806489	0.013227345538493886	1.840883676851904	1.5083885396798637	1.7122035930894999	1.2204306970156429	8.783777152025262	13.8640364922647	0.5742642587630534	0.9319213313161875
ID164920	164920	3	0.993963360786438	33.70842383630204	60.858107924990584	0.0	211.0	211	1.6543752266748966	1		28756.763274336285	28613.0	22947.0	38652.0	2.5996114E7	2949.4919297716633	-0.9811572631266896	-1015.3538627541985	3.072530118905564E-4	0.0076194334058322264	1.873035982790617	1.4784491224204779	-1.5177407357550161	1.2668924174571066	8.598405231609139	13.355671339939185	0.6057540500091276	0.9392523364485971
ID141374	141374	3	1.0	41.27209513134314	54.80722489079881	0.0	29.0	29	1.6748256350484998	1		29471.094155844155	29494.0	22117.0	39082.0	2.7231291E7	3112.038672414065	-0.9811491956761025	-985.7946053616475	0.002121629073528856	0.004425925192274134	1.791703678550759	1.5874518976908518	0.44625800600467885	1.12866643780326	8.812295909012366	11.792751979840137	0.796285131459027	0.9556701030927829
ID160835	160835	3	0.9953048229217529	34.30995486086379	61.214102893463625	0.0	179.0	179	1.7290525983109395	1		28940.571428571417	28812.0	23094.0	39325.0	2.8564344E7	2852.9246155093533	-0.981077038344723	-1051.8669350444516	-6.507062178201272E-4	-0.016004872357361134	1.90453985608937	1.581118273903374	1.5926371793250236	1.2045524281922007	9.392177301083311	13.089163897950275	0.6888938929728663	0.9360492657508291
ID171075	171075	3	0.9890275001525879	33.646116532217086	60.82198667469066	0.0	260.0	260	1.6580292901584006	1		29046.740944017558	28884.0	23368.0	39044.0	2.6461581E7	2980.7247914335862	-0.9810336213664218	-1008.1032214869007	0.019624801531428017	-0.007999413367752055	1.8770309008639436	1.4896768723798364	-1.486435909530852	1.260025536857056	8.636430240925266	13.174159918339214	0.6253141720202315	0.9322729604925595
ID172096	172096	3	0.9968333840370178	32.09897835801277	59.9960081323931	0.0	268.0	268	1.7025994434449796	1		29055.049060542806	28959.0	22533.0	38507.0	2.7834737E7	2939.657261260655	-0.9810670729062044	-1024.320460717508	0.009367985558278334	-0.010520535150595289	1.877117258801674	1.5664713590659023	1.4383174646134356	1.1983093389725377	9.106989731212352	13.659369841881524	0.6133712030157471	0.9452392698569307
ID170567	170567	3	0.9967947006225586	33.74991247222502	60.88229629567121	0.0	256.0	256	1.6689434790267264	1		29063.76872964171	28924.0	23111.0	38727.0	2.6767731E7	2995.2094457032213	-0.9811393792394042	-1009.5537642872398	0.011478620127999287	0.03569576020742715	1.8333442446405586	1.512648597322692	1.6200213498053015	1.2120093509394587	8.750505268873653	13.489974544266785	0.6042556701054816	0.9255907491201605
ID170053	170053	3	0.9936337471008301	33.72040637520668	60.87230532056828	0.0	252.0	252	1.6725657154723057	1		29158.265658747285	29018.0	23231.0	39164.0	2.7000554E7	2965.1993493256095	-0.9811534244747605	-1023.8639756931692	-0.010072587261120881	-0.022059276620263416	1.861411820055043	1.5080045259069923	-1.544827703058924	1.2343542662350386	8.788530278189775	13.185309041640492	0.6352511947789311	0.9268170426065155
ID138315	138315	3	0.9968719482421875	41.347239954405914	54.82918170308377	0.0	7.0	7	1.674373895152205	1		29465.00215982719	29473.0	22006.0	38686.0	2.7284592E7	3124.307343776171	-0.9811572643766584	-982.1490304086077	0.009253151049267841	-0.014569887717454802	1.803951259494195	1.5859156725464305	0.5014641380757565	1.1374824593275348	8.807542782847852	12.93662517257663	0.6613367174421131	0.9363314805457295
ID172619	172619	3	1.0	31.432153131013777	57.26426061199333	0.0	272.0	272	1.6534604490397506	1		29124.958980044354	29018.0	22591.0	38137.0	2.6270713E7	3090.3631880857542	-0.9811135144989939	-979.1605431061222	0.021974066119702408	-0.02015496262037273	1.8073441120837028	1.5529828543433142	1.4552238862985927	1.1637888383822155	8.588898979280128	12.460821305863446	0.695110778130351	0.9295267489711938
ID151635	151635	3	0.9968135356903076	41.47372558991387	54.96053019110878	0.0	107.0	107	1.6797867559153148	1		29473.568206229884	29508.0	21741.0	39054.0	2.7439892E7	3128.623254263304	-0.9811335363059244	-979.8217144209967	0.008820992666861562	-0.01608456516250834	1.8325336701676609	1.5642973946767702	0.49065341956595054	1.171473964224249	8.86458029682204	11.824166746359536	0.796758950957446	0.9588688946015417
ID169559	169559	3	0.9926232695579529	33.731502654408885	60.78704868768144	0.0	248.0	248	1.677984409091669	1		29096.744360902234	28940.0	23233.0	38871.0	2.7089069E7	2970.6092588873057	-0.9810853112901071	-1016.0999711967708	0.014388506459892998	0.011245959961697697	1.8971261276656064	1.5022978582407147	-1.4565332124198265	1.26281623664648	8.845567792163967	13.507568897877478	0.6092298814959728	0.9314314314314314
ID169049	169049	3	0.9967914819717407	33.69481904474372	60.839881762280264	0.0	244.0	244	1.654832425861924	1		29131.307095343687	28989.0	23398.0	38987.0	2.6276439E7	2998.156948461464	-0.9812263397657393	-1015.6775367326637	-4.2606304686880925E-4	-0.008600987820690268	1.8382917181191503	1.4861135798358573	1.610377069386729	1.2369792881659767	8.603158357773658	13.414793468912082	0.6007583274306557	0.9315491507977354
ID152157	152157	3	1.0	41.49786469070722	54.951037782457774	0.0	111.0	111	1.6883216279100786	1		29522.08714133898	29548.0	22258.0	39093.0	2.7780284E7	3076.6071878195607	-0.9811126417360218	-996.9024344002862	-0.009006145858138172	-0.006136139696097538	1.842020807159783	1.5625332997845274	0.44877527559097613	1.178868192705907	8.954889693947841	12.045710677606094	0.7755418692494656	0.9491183879093193
ID153181	153181	3	1.0	41.518114193392286	54.96819108752464	0.0	119.0	119	1.7074798687984694	1		29422.47510373441	29461.0	22008.0	39336.0	2.8363266E7	3075.0314198434453	-0.9811358208774249	-995.2928001124076	0.00468407523560098	-0.010593020924041085	1.8528582794668054	1.5872316211664608	0.4361172912430436	1.1673521713895385	9.159274119022019	12.596175271308471	0.7254266908869365	0.9473942969518186
ID173149	173149	3	0.9937537908554077	30.264369051018523	56.39700411161635	0.0	276.0	276	1.6851822304812698	1		29066.840764331213	28980.0	22455.0	38508.0	2.7380964E7	2890.021642968693	-0.9810181553563664	-1039.5978248682102	0.006076082290408584	0.012698180569436042	1.836178585865191	1.5458996139316958	1.4561918618896943	1.1877734940338247	8.92161781079623	13.305074908160814	0.633313624025078	0.931976166832175
ID175203	175203	3	0.9821500182151794	25.09547108367394	55.91893309414518	0.0	292.0	292	1.598088976801313	1		28975.228672985773	28859.0	23397.0	39334.0	2.4455093E7	2876.177654285425	-0.9809979368807087	-1040.179996337359	0.04028135019698712	-0.019699813613741422	1.7669881800042857	1.4321175311113823	-1.2098447622292867	1.2338290270303653	8.023276965702737	15.991140752337767	0.3942781922192711	0.8805425143453312
ID152672	152672	3	1.0	41.50311328128501	54.96532763467626	0.0	115.0	115	1.694136503029999	1		29537.536842105284	29546.0	22056.0	39077.0	2.806066E7	3098.156409246377	-0.9811162421071454	-990.6790396715849	0.02461487706037187	-0.015488915823899656	1.881768535642605	1.577853826413713	0.4268113919636126	1.192612714905066	9.016680334086551	11.694602150106178	0.8284868768238365	0.9678571428571429
ID140390	140390	3	0.9968286752700806	41.26327480583364	54.85590904668907	0.0	22.0	22	1.6721133650338864	1		29427.384698275877	29416.0	22130.0	39229.0	2.7308613E7	3108.280321725819	-0.9811175885388825	-983.841386786797	0.008670516337656364	-0.02051288314032868	1.829075161063998	1.569958818471233	0.39724616216091974	1.1650465856455283	8.783777152025278	11.903120598793556	0.7790574867905576	0.9535603715170275
ID137319	137319	3	1.0	41.54818612413673	54.873118790923904	0.0	0.0	0	1.6887696368413843	1		29461.35343915344	29462.0	22113.0	38774.0	2.7840979E7	3108.641667156082	-0.9810718356415957	-982.4361531967616	0.006180913604194693	-0.016966856067441857	1.8170614645539334	1.600186913231151	0.4691932607673942	1.1355307617688624	8.959642820112354	12.09765228613707	0.7693046636459504	0.9472361809045219
ID160356	160356	3	0.996825098991394	34.337030374985744	61.1062994062537	0.0	175.0	175	1.7255489420292478	1		28989.565922920887	28916.0	23039.0	39652.0	2.8583712E7	2891.5310219639196	-0.9809868538858797	-1034.5537371685932	-0.018919055379930442	0.022855241757240866	1.9318178996294153	1.5568057700832665	1.6378027850842949	1.2408856241110227	9.354152291767182	14.176493672675058	0.5848932959180593	0.9375893282515485
ID158314	158314	3	0.9906442761421204	34.28874665510087	61.1252979808087	0.0	159.0	159	1.7342948112437926	1		28899.54618473898	28825.0	23059.0	39159.0	2.8783948E7	2887.5280191162506	-0.9811545680575118	-1042.1401923239555	-0.010411253180249078	-0.005498027017038413	1.9268129844680175	1.5909081404257572	1.4918639865710046	1.2111403138287833	9.449214815057502	12.061579199385132	0.816201221673911	0.9585342333654777
ID141928	141928	3	1.0	41.32289841869884	54.80132664323317	0.0	33.0	33	1.6770825093172468	1		29470.940796555446	29478.0	22059.0	39135.0	2.7378504E7	3140.4140166297548	-0.9811900078103619	-979.0426021963816	0.007260259578854677	-0.011019019773875906	1.8001157394883154	1.5910697935880254	0.47403670223039	1.131387037038061	8.836061539834951	13.134364385867302	0.6436510387655513	0.935110663983904
ID144494	144494	3	1.0	41.30800623639458	54.82413439499584	0.0	53.0	53	1.701265988513795	1		29491.06896551726	29469.0	22086.0	38716.0	2.8222953E7	3059.250279982583	-0.9810681503293631	-999.106148369471	0.006121170358126726	-0.002195825023928133	1.841683795386168	1.5981837193332762	0.49049725763328333	1.1523605034310287	9.0927303527188	11.511531344562192	0.8622594752125838	0.9681174089068822
ID146542	146542	3	1.0	41.43385963838518	54.92550985167696	0.0	68.0	68	1.6689434790267272	1		29500.614798694234	29520.0	22108.0	39143.0	2.7111065E7	3129.9599118383944	-0.9811708134412686	-982.2801091519291	0.011543422114045033	-0.029552631110617143	1.8143934815086675	1.577232699558491	0.3710904095401503	1.150365118613483	8.750505268873662	12.235908758548883	0.7344640361906962	0.9364191251271615
ID158828	158828	3	0.9847932457923889	34.31295170333734	61.06461498041689	0.0	163.0	163	1.7395212263403035	1		28935.668993020932	28839.0	23225.0	39544.0	2.9022476E7	2863.769038852452	-0.9811773196164081	-1053.3957620772474	-0.005385596992615692	-0.02312850275254645	1.917426497560928	1.615008741776676	1.5441235251525567	1.187254562753364	9.506252329031692	13.108313525704446	0.6952252887899566	0.9487666034155603
ID174188	174188	3	0.9907805919647217	27.46519562028776	56.14950971155819	0.0	284.0	284	1.6743738951522043	1		29011.216828478962	28914.0	22322.0	38433.0	2.6893398E7	2948.402171411106	-0.9810453171289795	-1018.5486198759636	0.0010261438186533486	-0.01259445390211661	1.7876085588631319	1.563594675344224	1.4437183308591617	1.1432685126467264	8.807542782847845	14.13534272612698	0.5539262414769015	0.9246506986027943
ID174701	174701	3	0.9916399121284485	25.961918815010236	55.94993074447587	0.0	288.0	288	1.7123463843174154	1		28910.749226006188	28831.0	23015.0	38433.0	2.8014516E7	2926.456820239303	-0.9810664595999132	-1023.7969220291632	-0.01883324575851585	0.027526017014272583	1.8599937753840672	1.5870577969462651	1.5221473417025697	1.1719760798648742	9.211558506831693	12.184490685070145	0.7797012281819462	0.9622641509433961
ID159346	159346	3	0.9872229099273682	34.385586032707614	61.04117805242959	0.0	167.0	167	1.732112483952737	1		28940.965691220954	28865.0	23101.0	39001.0	2.8680497E7	2867.997537584263	-0.9811376298457892	-1049.77906918113	-0.014215897984349357	0.00769351009710811	1.9304924690110297	1.5698121514154884	1.5622052207971637	1.2297601768914315	9.425449184234923	12.161560019963398	0.8008171133621012	0.9593613933236582
ID138867	138867	3	1.0	41.35770107825553	54.8658701231312	0.0	11.0	11	1.6698497747650005	1		29461.803046789966	29448.0	21927.0	39018.0	2.7075397E7	3136.3298738692815	-0.9810845071507146	-974.4427728577637	0.003322417396782417	-0.0026158407543533917	1.797905946490753	1.5784216441098757	0.4203183652123713	1.1390530237594731	8.76001152120269	11.503697177103229	0.8318397311032393	0.9544277576385289
ID149110	149110	3	1.0	41.435301093046796	54.9736517827108	0.0	88.0	88	1.6766313774975665	1		29511.552206673878	29529.0	22270.0	38698.0	2.7416232E7	3108.1721683562464	-0.9811136307014061	-986.4789280264198	0.003020802101300586	-0.005770823367120269	1.8321610151540546	1.5435543843746824	0.4170059649860238	1.1869753561655627	8.83130841367043	12.064400979091	0.7624711037701875	0.9460285132382891
ID173684	173684	3	0.9936487078666687	28.881523808256468	56.29607487751486	0.0	280.0	280	1.6562032661570851	1		29067.59471365636	28986.0	22475.0	38022.0	2.6393376E7	2992.590732645251	-0.9810525633840568	-1005.8508312833677	0.012782663950532354	-0.004048542118060666	1.7739722357494618	1.554700942641335	1.5120427772841636	1.1410376022128084	8.617417736267216	12.901731910985518	0.6505654326583649	0.9388917659243913
ID145018	145018	3	1.0	41.3262389160694	54.83539557632288	0.0	57.0	57	1.676631377497567	1		29470.35237068963	29498.0	22061.0	38953.0	2.7348487E7	3117.7322629788105	-0.9811591503198204	-984.4994570985524	0.018806687975355594	-7.008414988999524E-4	1.8130341070131395	1.58043414331982	0.42068638611193854	1.1471747270688077	8.831308413670435	11.903895793128898	0.7831711539925944	0.9636929460580909
ID143995	143995	3	1.0	41.275636805725675	54.83110417901365	0.0	49.0	49	1.6739220333452576	1		29576.17887931037	29569.0	22324.0	39303.0	2.7446694E7	3129.0132957998717	-0.981116801980453	-982.2223614876901	-0.001509315512546491	-0.00800694566592224	1.8155999639391414	1.5693843610644003	0.3846405898227405	1.1568867442439346	8.802789656683332	11.734636160521694	0.8033243500800027	0.9487704918032785
ID168568	168568	3	0.9872490763664246	33.708832512170105	60.81844804431889	0.0	240.0	240	1.6584854820201516	1		29146.30363036303	29029.0	23342.0	38944.0	2.649399E7	2986.9829923676916	-0.9810631791979995	-1011.0453532508467	-0.004216762032420318	-0.015493363287499505	1.8673850038846656	1.4874642975722263	1.6119081446885846	1.2554150085703093	8.641183367089784	13.669540627725564	0.5811326079276793	0.9237804878048779
ID157822	157822	3	1.0	34.267420020543724	61.124106854791734	0.0	155.0	155	1.7286150296342346	1		28907.542131979713	28793.0	22732.0	39223.0	2.8473929E7	2924.3694860180685	-0.9811411618355528	-1028.5501732752057	-0.007962043478590888	0.0032885017877808125	1.8975176308776933	1.5802092685445066	1.5410322761005357	1.2008014815818995	9.387424174918792	12.977478084926586	0.700447674571172	0.9413727359389897
ID162942	162942	3	0.9863480925559998	33.70845931173025	60.828277546653325	0.0	196.0	196	1.6914551985222792	1		28807.395127118652	28686.0	22980.0	38722.0	2.7194181E7	2917.5836498347794	-0.9811398852774688	-1027.2999560162016	-0.0031585324789466353	-0.0011289434623087658	1.9085078801722024	1.5206983134214638	1.6399572498968515	1.255020712082066	8.988161577099438	13.918912071575997	0.5830021446242812	0.9255996084189912
ID142463	142463	3	1.0	41.32407989123809	54.8263869108684	0.0	37.0	37	1.6959216842450278	1		29495.06940063094	29505.0	22057.0	39064.0	2.8049811E7	3111.2533411911695	-0.9811098630309996	-984.7513316880008	0.006129942516717162	-0.010176115687036481	1.840222646993293	1.5829072320914266	0.3890332303729276	1.162558746138197	9.035692838744616	11.92927803890995	0.79788996162356	0.9562374245472834
ID148607	148607	3	1.0	41.37966772449888	54.98372293345123	0.0	84.0	84	1.6725657154723068	1		29587.28077753781	29603.0	22120.0	39087.0	2.7397822E7	3133.0389607739294	-0.9811056563400059	-980.7384957888373	0.009227799839696646	-0.005747781481477987	1.8615516088547805	1.533961933489219	0.374903353088722	1.213557890983912	8.788530278189787	11.496753724042676	0.8355561896650315	0.9741833508956796
ID163455	163455	3	0.9880913496017456	33.71838158683362	60.85937972601629	0.0	200.0	200	1.6648590429071866	1		28742.203501094045	28614.0	22923.0	38606.0	2.6270374E7	2958.93237017126	-0.9811565154116995	-1011.5610347459783	0.010537070876636306	0.023907370557262456	1.8394923326147465	1.4936605234158775	-1.3990174788902587	1.2315330717906237	8.707727133393005	13.331947847032042	0.6156408984712308	0.9375639713408389
ID153728	153728	3	1.0	41.2089450750494	55.015787736737884	0.0	123.0	123	1.6752772531327622	1		29518.424111948334	29565.0	22184.0	38707.0	2.7422616E7	3077.9502683470987	-0.9810921161276436	-995.2413804640144	-5.917545038616564E-4	-0.010696743909656171	1.7904508533388601	1.5930263316550346	0.6681796258639766	1.123930482353494	8.817049035176877	11.993582956301887	0.7702562542782698	0.9406693711967536
ID148107	148107	3	1.0	41.37015400401189	54.94888040144766	0.0	80.0	80	1.686528402095607	1		29562.173219978744	29592.0	22000.0	39323.0	2.7818005E7	3112.8588373454268	-0.9811540270231496	-988.8389233877818	0.02230375619821035	-0.010091582282032907	1.825025524661126	1.5965729422753594	0.38221613174412905	1.1430893486521116	8.93587718928978	11.947051362953252	0.7867297872311532	0.9466263846928498
ID150155	150155	3	1.0	41.39779733982158	54.97859087077698	0.0	96.0	96	1.6815871709614918	1		29508.77301927192	29502.0	22269.0	38981.0	2.7561194E7	3107.549276137519	-0.9811324627445914	-987.5874281703943	0.007469916657957294	-0.022093291542287032	1.8214907197428025	1.5984283340635341	0.47830931969463264	1.1395510708398153	8.883592801480102	12.055187058681378	0.7681580748978057	0.9472883933096798
ID145544	145544	3	1.0	41.35663988857873	54.889480620625264	0.0	61.0	61	1.6766313774975663	1		29452.091397849443	29482.0	22014.0	38875.0	2.7390445E7	3109.1716418394976	-0.981147026588226	-985.9517774331333	-0.003734678305392125	-7.633101736798282E-4	1.7997984604928998	1.5636352937978353	0.47448377258972524	1.1510346866892853	8.831308413670428	11.817174563451854	0.7947080529784861	0.953309389430476
ID149641	149641	3	1.0	41.42418740529165	54.9859573265444	0.0	92.0	92	1.6784351772419348	1		29481.316469321857	29491.0	21921.0	38924.0	2.7388143E7	3112.081577428014	-0.9812274492149606	-990.3125816189596	1.876807205121626E-4	-0.002095609113288992	1.8546155000486955	1.5428352538727477	0.3316305342999753	1.2020826561963325	8.850320918328496	11.82818906580446	0.7949363697130973	0.955361723961005
ID143502	143502	3	1.0	41.293168907921356	54.866545706973874	0.0	45.0	45	1.6657675608699813	1		29540.223799126645	29550.0	22098.0	38787.0	2.7058845E7	3129.10227897133	-0.9811505040060241	-982.7881401229087	0.011849947213473995	-0.010209085063484004	1.8113052947001163	1.570869373888287	0.3907181981212975	1.1530591434325894	8.717233385722052	11.379719311202098	0.8459124900985846	0.9577023498694512
ID168079	168079	3	0.9882519841194153	33.82328117037808	60.80916561238635	0.0	236.0	236	1.656203266157085	1		29183.13450937157	29063.0	23126.0	39046.0	2.6469103E7	2980.83757241172	-0.9811359359095264	-1018.3980062036708	-0.012617115028755474	0.012729882387801017	1.8810007857172222	1.467180534931452	1.7933446662848767	1.2820513501462887	8.617417736267214	13.307884520607761	0.6114612827019379	0.941818181818182
ID150668	150668	3	1.0	41.41632665356396	54.97799586523963	0.0	100.0	100	1.689217526953183	1		29477.928723404268	29513.0	21664.0	39355.0	2.7709253E7	3115.165503669913	-0.9812279744464288	-989.2467215857753	0.0037854302146119127	-0.01084369829615121	1.8527730689064408	1.5589567127016601	0.4639181740760926	1.1884698618062326	8.964395946276879	11.425598086991224	0.8629249151752864	0.9612640163098882
ID159884	159884	3	0.9896672964096069	34.36272883398067	61.02860341075161	0.0	171.0	171	1.7092511139519027	1		29014.376421923447	28965.0	22999.0	38842.0	2.8056902E7	2913.031672827626	-0.9811077921237217	-1034.5036790628042	0.001105684920640003	0.007136256361848733	1.8738166723285505	1.590823004583833	-1.5407783679898026	1.177891359962292	9.178286623680098	13.996506840959134	0.588751678698555	0.9310511089681782
ID161932	161932	3	0.9936984777450562	33.78680212143467	60.80835804880522	0.0	188.0	188	1.66576756086998	1		28868.973827699	28720.0	22744.0	38668.0	2.6472849E7	2960.6390230959355	-0.981139385849525	-1014.4969901344633	0.01088468380006361	0.02576142274308243	1.8425307171807932	1.4911162480137954	-1.2841526989205723	1.2356720809897221	8.71723338572204	13.852803826063065	0.5708383857236554	0.9366700715015318
ID162445	162445	3	0.9968461990356445	33.772518272836145	60.80912632364675	0.0	192.0	192	1.676180124259007	1		28863.01396348013	28722.0	22898.0	38843.0	2.6871466E7	2937.4240065793138	-0.9810671830274855	-1018.3300214731796	0.007226009207865773	0.002048162196015668	1.827589764045088	1.5148531006934303	-1.3309293934092798	1.206446858252131	8.826555287505906	14.348945331382268	0.5387175798097626	0.9266467065868261
ID147088	147088	3	1.0	41.40857423833675	54.912720559965315	0.0	72.0	72	1.6927963816576939	1		29539.031645569627	29502.0	22289.0	38883.0	2.8003002E7	3094.1368990399665	-0.9811094751830008	-991.6540069443474	0.010886418844125749	-0.012762950657692838	1.839342893108448	1.588129397390061	0.4425625708653102	1.1581820071659352	9.002420955593003	12.34925564505918	0.741801348534623	0.9560827864714788
ID147601	147601	3	1.0	41.35908875862986	54.93978740827196	0.0	76.0	76	1.676631377497567	1		29622.084051724134	29639.0	22346.0	39228.0	2.7489294E7	3106.656342164456	-0.9811138935809237	-990.6708505982274	6.696446545829372E-4	-0.007933502613341005	1.8063463032823277	1.5768454189467171	0.44005483946795526	1.145544313715234	8.831308413670433	11.850710653718592	0.7902165601653773	0.9518442622950817
ID156822	156822	3	0.9939759373664856	34.33905936485945	61.067540677913215	0.0	147.0	147	1.7211593420871334	1		28862.288638689897	28805.0	22974.0	38879.0	2.8198456E7	2906.3849455016125	-0.981112358329386	-1031.6886132816433	-0.0033028550768935175	0.003672688592849948	1.893462407786178	1.5571195741705612	-1.5374321853578587	1.216003214650216	9.306621030122024	12.419088106539641	0.758267561337151	0.9495635305528615
ID139415	139415	3	1.0	41.325192801275584	54.925991845854895	0.0	15.0	15	1.6644045979572977	1		29424.147540983617	29422.0	22028.0	38784.0	2.6923095E7	3116.7143848903547	-0.9811473725606447	-982.6508627330671	0.010935525717555284	-0.008703254168566604	1.8127086496557612	1.557013599111486	0.4359797839496212	1.1642214626064848	8.702974007228503	12.200682460820858	0.7346987519740265	0.9457644628099167
ID142996	142996	3	1.0	41.28715242320779	54.84186593876439	0.0	41.0	41	1.6603089960201374	1		29575.090909090908	29563.0	22219.0	38906.0	2.7002058E7	3141.5829838058953	-0.9811017621133649	-977.4629217543007	4.201346270743392E-4	-0.008554603917744435	1.8377142255174794	1.5150364203047504	0.3975864267444176	1.2129835302228722	8.660195871747863	11.111162566211144	0.8814924061010561	0.9701810436634711
ID167061	167061	3	0.9927496314048767	33.92951329785987	60.867521367241515	0.0	228.0	228	1.689665298339961	1		29032.256084656063	28901.0	23176.0	39092.0	2.7435482E7	2927.91899584254	-0.9812092907887502	-1035.5479285593842	-0.004175817953966996	-7.3922649332282E-4	1.8327859402090474	1.5483139289210246	-1.4500467810011144	1.183730189320368	8.969149072441384	15.039986233692984	0.49827170837530843	0.9249999999999998
ID154267	154267	3	1.0	39.96692478545066	55.72163389772277	0.0	127.0	127	1.6548324258619251	1		29589.76574585635	29614.0	21513.0	40323.0	2.6778738E7	3397.0241845045102	-0.9809589184657738	-897.4951103051752	-0.006168539328045574	0.005437452488335778	1.7762230193977027	1.5649865113151789	1.2076305929009106	1.1349765678842851	8.603158357773669	12.071098679463246	0.7419492165240367	0.9576719576719578
ID163992	163992	3	0.9815475940704346	33.73894462245382	60.858914574238796	0.0	204.0	204	1.6493376710372956	1		28735.413793103442	28603.0	22712.0	38634.0	2.5833137E7	2964.7250750580783	-0.9810830221576711	-1005.3494150601783	0.015740627140689564	0.010352184916644531	1.8378454148148717	1.4805465464275258	-1.2731691563932743	1.2413290343687524	8.54612084379947	13.749448532242258	0.568078475541199	0.9248971193415638
ID140953	140953	3	1.0	41.25407892352445	54.857032629577304	0.0	26.0	26	1.6566599608482848	1		29439.219404630636	29467.0	22109.0	38946.0	2.6701372E7	3150.984868171608	-0.9811716050042415	-973.7369245654319	0.011552629120932644	-0.004115696501863583	1.8084607154458792	1.5402333774180075	0.4500620574454543	1.1741472051966038	8.622170862431732	11.001609540886154	0.8951875515481299	0.9747447608812465
ID167583	167583	3	0.9905748963356018	33.82471495941589	60.9002362579172	0.0	232.0	232	1.6788858243643627	1		29043.130760986067	28930.0	23146.0	39243.0	2.7097241E7	2965.271361415632	-0.9811640288820191	-1020.3815202485437	0.0035835629941018826	0.05182458713488239	1.8978249236345417	1.4970613147101242	1.6573273039373224	1.2677001970370314	8.855074044493	12.710323210012621	0.6887932339500209	0.9314999999999998
ID157340	157340	3	0.9908409714698792	34.3094875014508	61.126248354353436	0.0	151.0	151	1.70259944344498	1		28892.31452455589	28816.0	22930.0	39263.0	2.7649945E7	2946.1924439284694	-0.9812153614236687	-1024.5017710566588	-0.005423331697129245	-0.01156923233540639	1.9055759514164567	1.5545668014135618	1.5266570162894701	1.2257922590934809	9.106989731212357	14.082936123109683	0.5770298660248188	0.9273959341723135
ID165532	165532	3	0.9835754036903381	33.66602453225188	60.84533103035333	0.0	216.0	216	1.678435177241933	1		28977.771058315324	28858.0	22963.0	39160.0	2.6833416E7	2965.0995785592568	-0.9810509977226646	-1011.9543585905205	0.002107666122467715	-0.01360657176145914	1.8760408818578733	1.504723504916333	-1.4973999285153916	1.2467678452076727	8.850320918328476	13.280503657781745	0.6305794178212184	0.9456576942610455
ID166556	166556	3	0.9840233325958252	33.73717781133706	60.839043321175446	0.0	224.0	224	1.6748256350484987	1		28997.5	28873.0	23330.0	38826.0	2.690968E7	2951.123800717769	-0.9811570373123243	-1023.2752243964799	-0.007872009190782944	-0.0023779190728980487	1.8895408498074782	1.5101662434892524	-1.4736257299398168	1.251213803747644	8.812295909012356	13.074317837047008	0.6478297067117215	0.9251497005988017
ID166048	166048	3	0.9967880249023438	33.57615279873059	60.80727606882595	0.0	220.0	220	1.6621305094544077	1		29053.429824561394	28919.0	23113.0	38689.0	2.6496728E7	2984.427235637942	-0.9810939999308199	-1010.3628627845952	-0.005782352077245874	-0.00545062551801992	1.8667064711168824	1.4997106928168595	-1.4389123100398347	1.2447110499763832	8.679208376405912	12.908724434943542	0.6545205994843116	0.9480789200415366
ID161444	161444	3	0.9968733191490173	33.959632276398814	60.789798997997586	0.0	184.0	184	1.652545165023287	1		28979.720930232535	28783.0	22960.0	39067.0	2.6168688E7	3151.8257070922214	-0.9810370742374241	-951.3538420706232	0.013453773650950981	0.03600063286100866	1.8830912428684632	1.4798257446889405	1.6811122617069185	1.2725087731625382	8.57939272695109	12.059620203696714	0.741308792162515	0.9445316588173734
ID156325	156325	3	0.9936310648918152	34.368969332399544	61.046144188948944	0.0	143.0	143	1.7237944434138541	1		28953.74311926606	28893.0	23201.0	38869.0	2.8403622E7	2894.220307973774	-0.9811341513621559	-1040.5313590064093	-0.00645517892704474	-0.0010507585999111595	1.8819518097159846	1.5770229359603516	-1.4870807890293185	1.1933572853015877	9.335139787109117	14.288785998426281	0.5745661360193706	0.9356836588851833
ID154798	154798	3	1.0	38.17834461670488	56.62295868590219	0.0	131.0	131	1.6634953356124877	1		29541.554704595164	29519.0	21600.0	40073.0	2.7000981E7	3399.58592797271	-0.9810318650387458	-898.8677589805749	0.009358805808476112	-0.005316443535733184	1.793937089344396	1.562875723137387	1.224960211060973	1.1478437234556091	8.693467754899466	12.625047010203911	0.685388642957962	0.9379487179487173
ID151212	151212	3	1.0	41.465526462842845	54.974254358422336	0.0	104.0	104	1.6927963816576936	1		29455.152059134078	29461.0	22044.0	38950.0	2.7894029E7	3077.879883503644	-0.9810270618269351	-989.6599462019944	4.935190799289315E-4	-0.019953954496080607	1.8319738412550413	1.6111504548163553	0.4976106659535482	1.1370594445593576	9.002420955593	12.281263515969036	0.7500376782755016	0.9455816275586617
ID155820	155820	3	1.0	35.68013206269949	59.40640912709256	0.0	139.0	139	1.6552894987682698	1		29260.505518763795	29256.0	21611.0	40098.0	2.6510018E7	3324.7593152571826	-0.9811145682582365	-914.4172618806849	0.013887029830969485	-0.0015474778651893288	1.7870959291638084	1.5550826749721414	1.4428513572612067	1.1491967327047892	8.607911483938189	13.469829009615875	0.5961883579482191	0.9197562214321994
ID155314	155314	3	1.0	37.087130587742585	57.92671252777841	0.0	135.0	135	1.647961119674066	1		29493.220489977735	29448.0	21787.0	40396.0	2.6484912E7	3385.3363978459815	-0.9810093367508363	-900.0846818541635	-0.025086082893905126	-0.006043255400788696	1.7259873136769879	1.5630343826822886	1.0996224935426335	1.1042542203806542	8.531861465305933	12.49604681356459	0.6866072296511458	0.9527600849256901
ID171187	171187	3	0.9939500689506531	33.62034936958455	60.87037863566051	0.0	261.0	261	1.6648590429071863	1		29031.80174291938	28911.0	23163.0	39218.0	2.6651194E7	2996.1037279168972	-0.981177841904107	-1010.2420816247144	-0.0037771243875752126	0.04597398617198929	1.825274619329672	1.4945252573407033	1.5999109710973924	1.2213073083672674	8.707727133393002	14.291385785174722	0.535754700207032	0.938524590163934
ID137904	137904	3	1.0	41.428115602675504	54.85285741952695	0.0	4.0	4	1.6761801242590084	1		29478.93729729727	29454.0	22187.0	39591.0	2.7268017E7	3139.408163191231	-0.98114024593006	-976.9877114129525	0.017674022942716305	-0.011731905379319993	1.824442880030476	1.5686820109138737	0.3697951089019125	1.1630418831459681	8.826555287505919	11.967451202849348	0.7744578376177743	0.9484167517875385
ID171702	171702	3	0.990570068359375	32.7170166730335	60.554773387124165	0.0	265.0	265	1.6575729727450101	1		29049.207734806638	28920.0	23233.0	38866.0	2.6289533E7	3046.413632247829	-0.9811467869848561	-992.4851773275199	0.01569380669947041	-0.02211265701301341	1.7951611873409807	1.537806375749735	-1.4802646860704667	1.1673518953033186	8.631677114760766	14.81561456491828	0.4941578606136388	0.9012406947890821
ID146101	146101	3	1.0	41.435888765734965	54.901804853811846	0.0	65.0	65	1.6820369736098908	1		29432.084491978632	29436.0	22191.0	39054.0	2.7518999E7	3113.839577546507	-0.981140184680283	-983.4412276608041	0.03312232969570019	-0.03465312227638841	1.788867829340303	1.6497520687749643	0.2450286207219583	1.0843252529870384	8.888345927644627	11.816023643808785	0.7999965425375514	0.9492385786802033
ID164537	164537	3	0.9785549640655518	33.74236974662317	60.85502838937239	0.0	208.0	208	1.6734700495289045	1		28720.284789644018	28598.0	22924.0	38405.0	2.6623704E7	2914.4926411113775	-0.9811726641560609	-1027.0990914317229	-7.865606438954343E-4	-0.003923451577770744	1.8464433081276888	1.525300317328638	-1.4439380517781484	1.2105441054136084	8.798036530518807	12.039501366604288	0.762743691193574	0.9630593132154005
ID139964	139964	3	1.0	41.25717226179508	54.9135226901088	0.0	19.0	19	1.672113365033886	1		29406.98054054052	29386.0	21929.0	38974.0	2.7201457E7	3113.6729003472487	-0.9811715971820997	-984.3259388052105	0.014687532805352756	6.791636520757378E-4	1.8092920399222694	1.5985086396882107	0.5585277383777101	1.1318625342401478	8.783777152025273	11.966084157348714	0.7708805128242805	0.9535603715170273
ID165053	165053	3	0.991974413394928	33.722927282809074	60.8603402791816	0.0	212.0	212	1.6497962662556778	1		28746.372222222246	28592.0	22914.0	38788.0	2.5871735E7	2976.952813487734	-0.9810977554003589	-1002.3975416779025	0.0025129336653379876	0.014809970668024768	1.818350242939668	1.5034999677616845	-1.452070301952335	1.2094115609770932	8.550873969963988	13.806078508550415	0.5637410916547101	0.9202046035805621
ID172226	172226	3	1.0	32.00559180190479	59.31655020367695	0.0	269.0	269	1.681587170961492	1		29067.76205787785	28942.0	21467.0	40508.0	2.7120222E7	3204.707722904781	-0.9810615817188818	-939.7357091982309	0.014161926626179731	-0.010381384147158399	1.8529967780430965	1.5502171077725733	1.2255627445457253	1.1953143651637104	8.883592801480104	11.715492142137878	0.8133499295466823	0.9739447628973423
ID170182	170182	3	1.0	33.72417666642285	60.847648298907025	0.0	253.0	253	1.6712082968403583	1		29121.52216216217	28999.0	23291.0	39247.0	2.6937408E7	2961.2550020233493	-0.9811111947433246	-1021.6026291880817	0.017002319592367053	0.002047149636834573	1.8135296135661934	1.5365737441515912	1.7702471378571307	1.1802424845984345	8.774270899696223	14.2023092399745	0.5466419707430067	0.9184079601990046
ID160965	160965	3	0.9920843243598938	34.336123552908326	61.18089819817663	0.0	180.0	180	1.7351669736379929	1		28952.413480885298	28877.0	22925.0	39466.0	2.8778699E7	2900.124567081816	-0.9811215368416972	-1037.6581184839608	-0.016889881975513357	-0.02915385750382455	1.9132207710030076	1.5845449578634525	1.5520330907919493	1.2074259941369734	9.458721067386536	12.604296401540761	0.7481782307416917	0.953978906999042
ID172750	172750	3	1.0	31.31830927582316	56.444806862187136	0.0	273.0	273	1.7008212712173423	1		29148.868062827245	29081.0	22241.0	38883.0	2.7837169E7	2936.998218595554	-0.9810769200431414	-1029.1039416126566	-0.00452815525254428	-0.026843871514411595	1.8840852494019127	1.564667900067332	1.2782919519735758	1.2041438629378383	9.087977226554285	11.968726181935489	0.7972255913213873	0.9484126984126983
ID151759	151759	3	1.0	41.47951959908752	54.976440538554925	0.0	108.0	108	1.68518223048127	1		29493.15867944621	29518.0	21950.0	39293.0	2.7694076E7	3115.092336989541	-0.981158555210877	-986.0645632509902	0.012652987147319768	-0.03314850843243029	1.833641317267067	1.5982258206102282	0.40271390944739355	1.1472980186034996	8.921617810796231	11.792095590291368	0.8062532841428036	0.9451158106747226
ID141517	141517	3	1.0	41.25212491269299	54.82098209435869	0.0	30.0	30	1.6721133650338864	1		29481.095032397363	29502.0	22055.0	39003.0	2.7299494E7	3127.0508575259337	-0.9810451653620709	-975.905271098862	0.006523714080245373	-0.003337244279028804	1.8274404283485657	1.5414763656988162	0.47363686354480306	1.1855131022525343	8.783777152025277	11.804677392467054	0.7921053149467469	0.9619989588755855
ID170705	170705	3	0.9944028854370117	33.6827019238467	60.864634291153536	0.0	257.0	257	1.6680366908701205	1		29054.59194776932	28927.0	23265.0	38999.0	2.670117E7	2987.2446729992016	-0.9811306022777294	-1011.4461467181274	-0.0014513292818016407	0.003212085186280557	1.891536626360264	1.482702720967894	-1.5202695630658483	1.275735587188703	8.740999016544613	12.905873809029586	0.6594716139806546	0.9450154162384371
ID169174	169174	3	1.0	33.65437946625771	60.81730747760936	0.0	245.0	245	1.6589415484338375	1		29102.217582417587	28998.0	23208.0	39402.0	2.6483018E7	2983.7257040348463	-0.9810494173146894	-1009.8700666149833	0.00235914082564061	0.0026318055764062214	1.8647996809968082	1.4894132809740424	-1.4666208179753417	1.252036425898708	8.645936493254299	12.519593532388894	0.6931726952164137	0.9439543331603522
ID152282	152282	3	0.9968507289886475	41.482428550985006	54.93884176402129	0.0	112.0	112	1.7003764376093113	1		29493.99372384936	29494.0	22166.0	39132.0	2.8196258E7	3079.482782091201	-0.9811342455150744	-996.1851310600016	0.0025525541653346547	-0.011643990673360192	1.8317122318133165	1.5950457751884333	0.5353356577658492	1.1483759653210732	9.08322410038977	12.429729174319727	0.7387994458371904	0.9451038575667648
ID169690	169690	3	0.9968170523643494	33.6789148299716	60.827063767693744	0.0	249.0	249	1.6452045616478006	1		29073.378770949705	28928.0	23415.0	38933.0	2.6020674E7	3016.8261231782412	-0.9811538688040072	-1003.4370501462552	0.013909574829510494	0.011866618285104172	1.8576309935694557	1.4693960443298708	1.513208803799279	1.264213961060881	8.503342708318826	13.191392242178424	0.6140705623342383	0.9376310272536681
ID160473	160473	3	0.9919628500938416	34.390312491952976	61.10417769536702	0.0	176.0	176	1.7390862916600855	1		28976.66633366635	28947.0	23186.0	38989.0	2.9005643E7	2876.3742907618002	-0.9811284699945487	-1047.4945773238842	-0.011128794992643319	-0.0018063700840375587	1.9241839119179827	1.6022501997288576	1.5380699684148054	1.2009259928590457	9.501499202867175	12.01602078860829	0.8269526785254491	0.9578342117872549
ID173273	173273	3	1.0	29.941287690671334	56.30800839473744	0.0	277.0	277	1.667129409491674	1		29056.325353645254	28988.0	22309.0	38665.0	2.6702763E7	2947.8088716002317	-0.981166642776301	-1027.0377213001047	0.03830311714332866	-0.01405385921353272	1.8528269014581347	1.554125361366163	1.5863060617267963	1.1921991285370932	8.731492764215593	12.022843588528444	0.7590737413028615	0.9343845371312307
ID152796	152796	3	1.0	41.48122948877797	54.9918103464101	0.0	116.0	116	1.6757287495034807	1		29593.970842332623	29616.0	22343.0	39141.0	2.7404017E7	3127.0776517748955	-0.9811653961152185	-986.0076934735437	0.013508397597343917	-0.012694304033377197	1.8301056983886304	1.5908983996279946	0.4161441502031555	1.1503598839602645	8.821802161341399	12.098355624527091	0.7573811388366121	0.9581827568404744
ID138461	138461	3	1.0	41.3762996631913	54.839979690870514	0.0	8.0	8	1.6730179436042623	1		29443.787878787884	29421.0	22006.0	39075.0	2.720606E7	3125.4685546757273	-0.9811916360017562	-982.9045794965291	0.006831413581718882	-0.003226549814966751	1.8101906137067059	1.570297176256783	0.45109526749305706	1.1527694509530815	8.793283404354305	11.313617197723769	0.8632925129306327	0.9625390218522366
ID174310	174310	3	0.9958070516586304	27.192107053053594	56.07437503673361	0.0	285.0	285	1.7048195505863288	1		29001.47758081335	28943.0	22323.0	38668.0	2.7812417E7	2917.3064637454986	-0.981053259671436	-1029.4995203420879	3.2492349306612576E-4	-0.0050611621686076835	1.838038995834627	1.5838363547054426	1.4833019526596538	1.160498046640974	9.13075536203492	13.227644265957776	0.655770019007746	0.944444444444444
ID158948	158948	3	0.9889455437660217	34.32336771257376	61.02388202601647	0.0	164.0	164	1.716317815359652	1		28951.465092402443	28897.0	23079.0	39108.0	2.8198727E7	2891.9933715630427	-0.9811057200759381	-1039.653718136335	-0.011883430726250093	-0.022743153785828075	1.9046226836463966	1.541227666239788	-1.4770465740686927	1.2357828277850749	9.254336642312353	14.227141958471153	0.5745394149668881	0.9356078808265259
ID142053	142053	3	0.9968488812446594	41.347688771161955	54.80826283754771	0.0	34.0	34	1.6856310738053786	1		29477.555319148953	29490.0	22437.0	38860.0	2.7708902E7	3087.9824839557746	-0.981089404357445	-990.4897999413433	0.002277314039263568	-0.008551343596336086	1.845279227864208	1.5634272639462015	0.4046469452432022	1.1802782709613189	8.926370936960751	11.526845973252852	0.8442358964099534	0.956211812627291
ID153322	153322	3	1.0	41.490420866473904	55.00004248962258	0.0	120.0	120	1.690112951096084	1		29520.111346765643	29517.0	21986.0	39273.0	2.7837465E7	3121.978620814077	-0.9811045177140276	-981.9183054974978	0.01270067847347637	-0.03029691583772564	1.8282382668629429	1.6009993974690788	0.3589107273983285	1.141935637048391	8.973902198605904	12.245615099589607	0.7520210318362959	0.9365079365079365
ID158442	158442	3	0.9968212246894836	34.26559839671427	61.122230280080764	0.0	160.0	160	1.7167585183622565	1		28923.632820512823	28863.0	23001.0	39181.0	2.8200542E7	2912.5084428585847	-0.9811671272373682	-1034.7657830765934	-9.11937123979545E-4	-0.013657871789480587	1.8906877800779076	1.5669942588462489	1.5409032142537715	1.206569691882591	9.259089768476858	13.285100012190524	0.659247516365329	0.9356388088376563
ID144619	144619	3	1.0	41.31268305650483	54.83809846941331	0.0	54.0	54	1.67798440909167	1		29472.057050592048	29487.0	22267.0	38717.0	2.7379541E7	3091.322082134393	-0.9811553946293526	-992.7660968826999	0.001805818394240544	0.0011902421119613295	1.8181136453091946	1.5754513941899626	0.5194453346610933	1.1540271264566684	8.84556779216398	12.012186621773782	0.7703559436522621	0.9528929851510489
ID168686	168686	3	0.9968039989471436	33.675533577307455	60.85978348272013	0.0	241.0	241	1.6616753182889623	1		29304.25466520307	29148.0	23563.0	39183.0	2.6696176E7	2976.437263109741	-0.9810824538297382	-1021.1855212608883	-7.206825621584424E-4	-0.009416083333745155	1.8426431229122224	1.4984478404107529	-1.462578886404297	1.2297012102917904	8.674455250241396	12.681265438857425	0.6778395244735371	0.9431524547803616
ID140527	140527	3	1.0	41.27031990020025	54.83684219446735	0.0	23.0	23	1.6802370405383116	1		29410.610695187177	29376.0	22194.0	38675.0	2.7498921E7	3094.460139148069	-0.9811909933850431	-991.6007332777317	0.02094466682070002	-0.02649570092175899	1.820952844253722	1.6092579131791227	0.44691600148706084	1.1315481684700195	8.869333422986562	11.774805424727145	0.8038839670616482	0.9472081218274113
ID174829	174829	3	1.0	25.291555800918637	55.82446629795746	0.0	289.0	289	1.6730179436042614	1		28897.632146709802	28765.0	22597.0	38779.0	2.6788105E7	3022.298442645412	-0.9810049488416825	-987.6103608927345	0.008283398827105147	-0.01086099250427686	1.8437083734510458	1.5213003439869193	-1.4891991971880365	1.2119292424658117	8.793283404354296	12.877616774277563	0.666330881011232	0.9240759240759238
ID149238	149238	3	0.9968503713607788	41.423242735291325	54.96599788140329	0.0	89.0	89	1.67933635055639	1		29484.59763948499	29500.0	22178.0	39041.0	2.7479645E7	3101.942180160671	-0.9811287864098334	-988.3657581249586	0.00211068776405867	-0.018057916261050046	1.8407463110487734	1.5703665265656768	0.3981602603917654	1.172176227593443	8.85982717065753	11.628819552649059	0.8233108734131095	0.9633074935400516
ID157940	157940	3	0.9881362318992615	34.320437323701334	61.10844529427519	0.0	156.0	156	1.7507916038603857	1		28928.02761341222	28856.0	23237.0	38805.0	2.933302E7	2856.1701583712425	-0.9810659110157268	-1049.5871704567055	-0.023529582186529282	0.017388524350406387	1.9493701151268923	1.5936516356645216	-1.5559361848955573	1.22320968491589	9.629833609309099	12.6250356884128	0.7592126195446918	0.9574669187145561
ID173812	173812	3	0.9958007335662842	28.493868400813106	56.104479966969954	0.0	281.0	281	1.6429038968924854	1		29045.35418994415	28971.0	22221.0	38465.0	2.5995592E7	2998.4824306160963	-0.9809812155994235	-999.2705771439295	0.016658454305843094	0.003390629899700892	1.7580217983468642	1.5556523810367116	-1.4764884505515408	1.1300865281839445	8.479577077496257	12.64397892267765	0.6665251323335369	0.9139344262295086
ID144117	144117	3	0.996850848197937	41.30254435098341	54.833783355389954	0.0	50.0	50	1.6851822304812707	1		29550.363443145587	29555.0	22328.0	38950.0	2.7806892E7	3093.714824034272	-0.9811483913284397	-994.2573821599458	-0.004296975106465593	-0.003344354950656898	1.849038714427472	1.5467292354354427	0.4053155614807162	1.1954508081092303	8.921617810796239	11.713271704158714	0.8171410794166186	0.9532757745048244
ID159482	159482	3	0.9968217611312866	34.38396558596634	61.01790694625893	0.0	168.0	168	1.7338585655291199	1		28964.89839034206	28911.0	23048.0	39216.0	2.8791109E7	2885.203880274787	-0.9810755292107438	-1040.8884682851988	-0.004903568354178411	-3.2732604576381403E-4	1.8978866975996738	1.5699572801363588	-1.4648838817407657	1.2088779240125773	9.444461688892984	14.302261981551142	0.5801998542131382	0.9372641509433964
ID139006	139006	3	1.0	41.33737132442172	54.87914867184886	0.0	12.0	12	1.6901129510960846	1		29410.944973544956	29383.0	22219.0	38663.0	2.7793343E7	3090.2398495064035	-0.9810946108592973	-987.8068983162069	0.006197268106035372	-0.019234722238509843	1.8178250541629348	1.6153534777079217	0.43899418066890705	1.1253419633839565	8.973902198605911	12.29303982076856	0.7462298533613253	0.9435282358820588
ID146684	146684	3	1.0	41.40618387397621	54.90425108364172	0.0	69.0	69	1.6779844090916705	1		29509.178111587997	29518.0	21847.0	38652.0	2.7502554E7	3094.6671594104064	-0.981141875257715	-992.2165594325377	0.0017009418083608634	-0.029614266494842303	1.817219233157542	1.5879864627834088	0.4647664822543466	1.1443543605355024	8.845567792163983	12.109715789334494	0.7579973341438033	0.9548486403283732
ID148733	148733	3	0.9968353509902954	41.377933352979554	54.984857271838756	0.0	85.0	85	1.6797867559153148	1		29576.409625668486	29602.0	22220.0	39252.0	2.7653943E7	3105.4438448239225	-0.9811259548269833	-990.1740545156721	0.013810562337803464	-0.009467538170931017	1.83645427286876	1.5610973200967464	0.3832828207174517	1.1763867948700013	8.864580296822043	12.226562470967963	0.7451767564008491	0.9495926680244394
ID153853	153853	3	1.0	41.15560286764752	55.01300794682218	0.0	124.0	124	1.6788858243643645	1		29532.94855305466	29585.0	21858.0	38538.0	2.7554241E7	3061.510831674072	-0.981175589896536	-1005.6025445587132	0.01638770850103041	-0.04232474188569243	1.8098070869903027	1.6153648659204194	0.7242300262903969	1.120370465627957	8.855074044493017	12.955042119660678	0.6630166006515634	0.9273270283723245
ID163069	163069	3	0.9925713539123535	33.71484501464151	60.84153253399226	0.0	197.0	197	1.6748256350484994	1		28799.58861439311	28625.0	23047.0	38856.0	2.6812417E7	2941.0603243822084	-0.9810711907965004	-1015.0550039186021	-0.002556275419762178	-0.01487789390637342	1.835562392928345	1.529497641552843	-1.4212908162300961	1.200108024399937	8.812295909012363	13.96315619115421	0.5679783004834728	0.934947049924357
ID148227	148227	3	1.0	41.3704890251052	54.950624378511755	0.0	81.0	81	1.6820369736098906	1		29566.57340425531	29556.0	22297.0	39182.0	2.7792579E7	3102.724451901109	-0.9811291919621755	-990.8855231954715	0.017222741798004357	-0.029725661659489852	1.8276312706796043	1.5909544983804855	0.44813638872232486	1.1487640108752601	8.888345927644625	11.754003300779829	0.8084612262737667	0.9349999999999999
ID168195	168195	3	0.9944308400154114	33.79960095814145	60.804369638392906	0.0	237.0	237	1.6748256350484994	1		29322.697950377555	29194.0	23419.0	39136.0	2.7182141E7	2963.016156641847	-0.9811764756290839	-1031.6825606233072	0.0061805126629082465	0.0013892528209450063	1.8649968213365422	1.5178107999559947	-1.4299766530299751	1.22874130385066	8.812295909012363	12.635257500683112	0.6936345892565821	0.9411167512690357
ID137472	137472	3	1.0	41.51005716831579	54.87016297159551	0.0	1.0	1	1.682936218247028	1		29422.74145299144	29419.0	22115.0	38926.0	2.7539686E7	3113.1001528956563	-0.9811673832142609	-984.8100494795239	0.006007587011971224	-0.0052706122425907	1.8401110601349595	1.5527703908471193	0.3629958151281214	1.1850503274544542	8.897852179973656	12.167671765975559	0.7552314712144816	0.9454545454545454
ID145152	145152	3	1.0	41.30520857950174	54.85882791848779	0.0	58.0	58	1.67798440909167	1		29469.048387096755	29463.0	22165.0	38774.0	2.7406215E7	3104.6724852918887	-0.9811786849615817	-989.642768702919	0.010286121735190555	-0.021884971840602053	1.818472295454433	1.5840282718431904	0.4533571029812169	1.1480049490142252	8.84556779216398	11.823938941048953	0.7950807204528214	0.955338809034907
ID163584	163584	3	0.9908689260482788	33.736650374569614	60.88434977859403	0.0	201.0	201	1.6666755835925635	1		28750.9576086956	28626.0	23164.0	38648.0	2.6450881E7	2936.4480085295777	-0.9810047247104343	-1011.3127934264068	0.010803268854477535	0.016086563381260993	1.819994716964544	1.5276043059272806	-1.4161493580117137	1.1914045475669026	8.726739638051074	13.260632617136173	0.6236391868996867	0.9166250624063901
ID160001	160001	3	0.9936614632606506	34.386881499376344	61.0781680936797	0.0	172.0	172	1.7012659885137962	1		29017.707112970693	28919.0	23043.0	39491.0	2.7740928E7	2965.301675936297	-0.9811057925708885	-1016.2752906659189	-3.6268259486304914E-4	-0.005889374374460495	1.8498083585581613	1.571287885276355	-1.5584062051128111	1.1772561704902476	9.092730352718814	12.66932030559929	0.7118648414876284	0.9574574574574577
ID149767	149767	3	1.0	41.4155870734087	54.978575401541384	0.0	93.0	93	1.6842841849975734	1		29502.917822838837	29568.0	21971.0	39081.0	2.7644234E7	3106.8771430352563	-0.9811242586095776	-987.1675719410747	0.01601615079633588	-0.01636438074022054	1.8556515084398053	1.569527534430134	0.386461781724659	1.1822994294353413	8.9121115584672	11.688391736244753	0.819749123793843	0.9450604838709676
ID162570	162570	3	0.9928343296051025	33.70848356651822	60.80504532740519	0.0	193.0	193	1.672113365033885	1		28851.778981581825	28728.0	22957.0	38894.0	2.6630192E7	2967.5145616223367	-0.9811839872625607	-1013.9874671605033	0.008439265334281111	0.0013081629330268746	1.886982732827366	1.502536933703848	1.728227145541675	1.255864458636524	8.783777152025262	13.054822483084722	0.6476632152911025	0.9342770475227504
ID143630	143630	3	1.0	41.27544856061025	54.86930257301928	0.0	46.0	46	1.6648590429071881	1		29544.315904139454	29565.0	22229.0	38997.0	2.7121682E7	3123.363773410872	-0.981170966761388	-985.8209243345927	0.006685259265510182	-8.156100048821333E-4	1.8073707629650604	1.5616123335327776	0.4534130854528325	1.1573748004898967	8.707727133393021	12.65015216533305	0.6837906788446306	0.9433573635427399
ID157454	157454	3	0.99147629737854	34.295053142943125	61.12999690641423	0.0	152.0	152	1.691007901093193	1		28942.89112050741	28841.0	22974.0	39141.0	2.7379975E7	2973.605250536177	-0.9811502486158801	-1013.2543649708301	-0.0021844445923171543	0.009230060253385217	1.8941516679951313	1.5349692315866197	1.5743086008491338	1.2339997630032251	8.983408450934947	13.518953731938128	0.6176818596082818	0.929660600098377
ID147727	147727	3	1.0	41.34015255482469	54.945872320830986	0.0	77.0	77	1.6833856604284274	1		29592.97858672373	29623.0	22250.0	39248.0	2.7639842E7	3117.0857923107683	-0.9812430319393043	-993.3078478904566	0.008654370765347912	-0.01198258095754311	1.8378822763058607	1.5649961557338596	0.4207667757924625	1.1743685564799609	8.902605306138172	12.293811400579445	0.7402081983019451	0.9435768261964732
ID142605	142605	3	1.0	41.301461383116774	54.85446813446431	0.0	38.0	38	1.6802370405383116	1		29575.446831364112	29610.0	22146.0	38729.0	2.7534741E7	3105.041070169421	-0.9811789061336081	-993.1098828993565	0.031006022611154017	-0.018284588038444273	1.813014482043356	1.6076373597322327	0.3360853368072883	1.127750901699206	8.869333422986562	12.360589114531177	0.7294953123326514	0.9334667333666835
ID143117	143117	3	0.99685138463974	41.298790270368144	54.85873911456007	0.0	42.0	42	1.6712082968403603	1		29578.60195227764	29596.0	22249.0	38912.0	2.7271471E7	3121.4542162985294	-0.9811214390436612	-984.928146649291	0.0012017221393692992	-0.004461704522647758	1.838634738512502	1.5534536327741533	0.4103241231734732	1.1835787690869621	8.774270899696244	11.822941335222957	0.7888053246635562	0.9609578344612177
ID150803	150803	3	1.0	41.41219682585322	54.98239037715169	0.0	101.0	101	1.6671294094916747	1		29487.550708833154	29513.0	21896.0	39070.0	2.7040084E7	3122.3865593967307	-0.9811565321721425	-983.4663314876474	-0.00137749757254812	-0.0010928676792144826	1.8413943936298378	1.5254896361528048	0.3899015395832649	1.2070841715278553	8.7314927642156	11.46709141580201	0.8344336568381548	0.973502914679386
ID145680	145680	3	0.996858537197113	41.3850670036085	54.90148448249182	0.0	62.0	62	1.6851822304812702	1		29449.624332977593	29499.0	21822.0	38891.0	2.7594298E7	3101.249159641403	-0.9810931847553462	-985.5189369851157	0.007112311550722539	-0.031740722232153046	1.8302793392894177	1.5907080486182916	0.44097265446108147	1.1506067005062435	8.921617810796233	12.407539945323	0.7282527188053437	0.9347609561752992
ID166166	166166	3	0.996813178062439	33.70691151608674	60.839219139683706	0.0	221.0	221	1.6566599608482837	1		29006.493392070493	28881.0	23145.0	38739.0	2.6337896E7	2988.273406961337	-0.9811400933868211	-1009.9418776322927	0.0013749525911397446	0.017537368562913273	1.839997562019483	1.4998763016620673	1.6876065341813806	1.2267662073069059	8.62217086243172	12.689202995375823	0.6729112650147183	0.9413596263622211
ID167190	167190	3	0.9905408024787903	33.894268453478645	60.842528080273546	0.0	229.0	229	1.6584854820201522	1		29072.904395604353	28968.0	23161.0	38668.0	2.6456343E7	2958.8172916432654	-0.9810921303167128	-1019.6883544964221	0.02166713782196899	0.033369000185485026	1.8370056988942234	1.484873663878381	1.8076250799327291	1.2371461246717106	8.641183367089791	13.765918888451651	0.5730238160197837	0.9080919080919084
ID150295	150295	3	0.9968447685241699	41.416936651129866	54.981430107381165	0.0	97.0	97	1.6905604853157905	1		29483.104033970278	29493.0	22024.0	39159.0	2.7773084E7	3112.2686453678984	-0.9811799301661569	-987.7648072041013	-0.003618911875361781	-0.01198267313608409	1.8135432026521803	1.5822599931744026	0.4167863631521578	1.146172696317605	8.978655324770427	12.525813152946919	0.7191331450312086	0.9473420260782348
ID162069	162069	3	0.9926547408103943	33.77252623140419	60.767304578436516	0.0	189.0	189	1.680687204522419	1		28857.177540106924	28704.0	22874.0	38307.0	2.6981461E7	2925.9258361114266	-0.9810676872869214	-1022.1528311801103	0.006998865962246753	5.426051858013289E-4	1.911756965762201	1.4944456123399015	-1.4157638761085578	1.2792415796041596	8.874086549151066	12.677697957646398	0.6938294389400207	0.9358395989974937
ID164122	164122	3	0.9920936822891235	33.80338032139633	60.847544179951406	0.0	205.0	205	1.6981505216955028	1		28739.600628930828	28617.0	23038.0	39028.0	2.7417579E7	2909.1815046699953	-0.9811671540166711	-1029.359206195305	-0.003107974600991601	0.04710199591279814	1.871387384850093	1.519399718625437	1.7570479881602061	1.2316623215799265	9.059458469567183	14.092544544583195	0.5732357533269424	0.9403058707449432
ID139544	139544	3	0.9968218207359314	41.313868998416396	54.92506700919065	0.0	16.0	16	1.6896652983399618	1		29412.712619300117	29417.0	22102.0	38887.0	2.7736188E7	3084.6109957042154	-0.9811551567403693	-992.9098843159527	0.014706795295783344	-0.007573289357011273	1.8489037064678537	1.5728171628167622	0.38414202704198464	1.175536324359945	8.969149072441395	12.242798000441955	0.7519686560284525	0.9530303030303033
ID156952	156952	3	0.9936160445213318	34.313951266828695	61.06922373548882	0.0	148.0	148	1.713671217308111	1		28889.6315789474	28822.0	23065.0	38753.0	2.7994053E7	2908.944515399213	-0.981106620997194	-1031.4380090314473	0.004483952672871289	-0.024269643248797445	1.8387656088378725	1.5975514055455873	-1.4119804494334878	1.1509899477756755	9.225817885325258	15.369536235798599	0.4907871859937834	0.9190340909090915
ID147230	147230	3	1.0	41.42978282299296	54.89467806080456	0.0	73.0	73	1.6757287495034814	1		29547.218279569875	29520.0	22047.0	39166.0	2.7478913E7	3128.7290411624317	-0.9811513130659997	-983.1811220483628	0.009014170285036937	-0.0066529142702801735	1.8244925427074992	1.5842324195002397	0.47478049794189764	1.1516571181411952	8.821802161341404	12.013760112942984	0.7680849691251357	0.9576883384932924
ID154399	154399	3	1.0	39.53900597219634	55.93424923343522	0.0	128.0	128	1.6373691122783474	1		29530.290723981892	29480.0	21478.0	40386.0	2.6104777E7	3385.0116728360967	-0.981055836472025	-903.5575923081474	-0.003140057829502162	-0.005651209811253296	1.7557167367891082	1.5307216180287226	1.0449014973203654	1.146986307706385	8.422539563522067	12.27987785475673	0.7018831713676899	0.9506437768240339
ID156447	156447	3	0.9936819076538086	34.38955092989071	61.08214889670294	0.0	144.0	144	1.7308017667889029	1		28955.240161453083	28890.0	22882.0	38753.0	2.8694643E7	2890.530939806972	-0.9811001662635914	-1040.00376225396	-0.019699776406798954	-0.0347055437367227	1.9301537017335926	1.5727994690416918	1.5532851992405983	1.2272090242436546	9.411189805741373	13.370899952307177	0.6615049799478322	0.9510086455331416
ID167711	167711	3	0.9968122839927673	33.831875112146406	60.888215792139185	0.0	233.0	233	1.6775335198160046	1		29064.794844253505	28973.0	23025.0	38977.0	2.7059324E7	2961.1525425831255	-0.9811540554479184	-1022.0114732119373	0.006030762675677304	0.016808479783781936	1.858613284936331	1.5128350234752124	-1.5088501862283308	1.2285630991453473	8.840814665999453	13.128982077149546	0.6445254035517222	0.9351432880844642
ID165664	165664	3	0.9889018535614014	33.698401493586765	60.87430904876098	0.0	217.0	217	1.660308996020136	1		28933.283991228047	28772.0	23166.0	38856.0	2.6387155E7	3006.059121833532	-0.9811100932245592	-999.8115202915286	0.00959978023024779	0.027667912060273782	1.841790996062562	1.496373164536258	-1.3824885423559525	1.2308366921518221	8.660195871747849	14.668413459104688	0.5057912278517728	0.9160382101558565
ID155937	155937	3	1.0	35.04872362680268	60.10256936256581	0.0	140.0	140	1.6842841849975725	1		29149.415154749182	29109.0	22049.0	39364.0	2.7313002E7	3197.0085542663383	-0.981078030740696	-945.4819909732468	0.010927858237953914	-0.0037229959211517766	1.8321064886732683	1.5863958804016733	1.5235632429384454	1.1548860604765194	8.91211155846719	12.345400220609129	0.7348185830699832	0.9527439024390243
ID161578	161578	3	0.9936850070953369	33.83010516789526	60.819607396523665	0.0	185.0	185	1.6757287495034803	1		28901.597639484982	28718.0	23145.0	38890.0	2.6936289E7	3033.967404702605	-0.9810584015737044	-986.7773489512024	0.007260297422157816	-0.011999499352322704	1.8613035004343879	1.5248301423608581	-1.380283713870821	1.2206628454711526	8.821802161341395	12.13779610350501	0.7524670765903647	0.945973496432212
ID141105	141105	3	1.0	41.24324609464248	54.86441768723155	0.0	27.0	27	1.6693966883980214	1		29467.747288503222	29484.0	22036.0	38758.0	2.7169263E7	3116.1341142059246	-0.9811520826232096	-984.5408770852007	0.008784487796911737	0.007896739733528873	1.8284786515715634	1.552957453796731	0.42908443484074493	1.1774170934955284	8.755258395038178	11.429716986619605	0.8421857296089836	0.966421825813221
ID154934	154934	3	1.0	37.810715942936575	56.861690872060436	0.0	132.0	132	1.6779844090916702	1		29474.363832077503	29483.0	21520.0	40198.0	2.7381684E7	3280.560658464173	-0.9811131136116014	-933.4371385157547	9.696226985571287E-4	0.0023582310677022844	1.795821839950034	1.5818481388420966	1.1786625830301836	1.135268168829762	8.845567792163981	12.568197820799238	0.7037032612133158	0.9612603305785122
ID164662	164662	3	0.9874732494354248	33.719967083495405	60.86369571046854	0.0	209.0	209	1.6603089960201358	1		28735.87513691124	28602.0	22790.0	39012.0	2.6235854E7	2962.4955159055576	-0.981080139289014	-1005.9659274032189	0.003353252434928533	0.02907575821797046	1.8338969407466432	1.4831906740377967	1.724993397653767	1.2364539319507004	8.660195871747847	14.54272069390291	0.514572120475993	0.9267548321464899
ID151351	151351	3	1.0	41.45509188380428	54.95323589843806	0.0	105.0	105	1.6829362182470278	1		29472.88272921111	29482.0	21785.0	39227.0	2.7645564E7	3113.144795837613	-0.9811033383734052	-983.0666385803157	0.01025732333736554	0.007043540266717999	1.8351117184341241	1.571824636347119	0.44498083995647186	1.1675041070095946	8.897852179973654	11.608339905785867	0.8297644381980354	0.9599999999999995
ID155444	155444	3	1.0	37.19355214920674	58.28809931753293	0.0	136.0	136	1.6630405180139363	1		29467.875409836066	29399.0	21789.0	40392.0	2.6963106E7	3351.7906236663916	-0.9810185155069914	-908.7595099531746	0.0317736847144882	-0.010647973469641017	1.753912137443927	1.6027321690619132	1.2238393139646417	1.0943264079303407	8.688714628734958	13.072210147419128	0.6389507080333132	0.9412976313079298
ID171316	171316	3	0.9916591644287109	33.491995145114636	60.82442791787599	0.0	262.0	262	1.6693966883980198	1		29019.117391304324	28883.0	23209.0	38928.0	2.6697588E7	3045.7492338248494	-0.9810734003574086	-987.7543632760115	0.003305464677323918	-0.0025926577998605597	1.852379343633407	1.5043496672570933	-1.4867224744957912	1.231348923691978	8.755258395038162	12.490334889723554	0.7052298178363516	0.9397959183673471
ID161083	161083	3	0.9911648035049438	34.319024474349014	61.20188249722767	0.0	181.0	181	1.7061502282058016	1		28946.980228928216	28836.0	23157.0	39526.0	2.7818048E7	2967.9510992827527	-0.9811585852211636	-1015.7859862773071	8.963468247468339E-4	-0.0030695696889493362	1.8478405642152709	1.5743819008202307	1.506237383099526	1.1736927128370647	9.145014740528481	12.74949853505523	0.7069815286430324	0.9445262641138932
ID171833	171833	3	0.9936925172805786	32.520033053472474	60.28726689893408	0.0	266.0	266	1.6919023776969198	1		29021.15026455026	28916.0	23076.0	38476.0	2.7424987E7	2994.250926150407	-0.981157027306459	-1009.3586866196798	0.009509512881501649	-0.01998185538344508	1.9021048701509118	1.5020615688341528	1.5277135405008504	1.2663294964847935	8.992914703263965	12.825935017916025	0.6869612936313799	0.9464732366183091
ID138047	138047	3	1.0	41.40256671924348	54.8239259184492	0.0	5.0	5	1.6981505216955035	1		29438.60587002096	29416.0	22173.0	39094.0	2.808443E7	3088.788043888805	-0.9810963732799975	-989.2946595938134	-0.0077124499361670784	-0.009687474992181404	1.8189738434764133	1.5967288465794083	0.4357096080142766	1.139187688237179	9.05945846956719	11.897170433565861	0.804312348058693	0.950623441396509
ID165180	165180	3	0.9874160885810852	33.705600613101055	60.85022149065193	0.0	213.0	213	1.6788858243643625	1		28762.47002141323	28646.0	23042.0	38601.0	2.6864147E7	2921.736969002332	-0.9810919127789773	-1021.5912340795277	0.0031851641961202276	0.03493959451799327	1.9291768564337184	1.5116937326598991	1.6970905161230416	1.2761691172981429	8.855074044492998	12.368115518384684	0.7274363437585184	0.939485627836611
ID140097	140097	3	0.9957686066627502	41.2735245977851	54.89307613140922	0.0	20.0	20	1.6752772531327633	1		29428.11434735704	29420.0	22233.0	39164.0	2.7279862E7	3115.5305920950113	-0.981109070336981	-981.1250636746316	-0.002641835420034614	0.0032182132218670357	1.8372503258724968	1.5409063848560967	0.4062432682627646	1.1923179395768908	8.817049035176888	11.340795982342176	0.8614816769023521	0.9681628392484338
ID170309	170309	3	0.9883172512054443	33.778160176199506	60.831992497066246	0.0	254.0	254	1.637369112278347	1		29121.465458663628	28993.0	22994.0	38876.0	2.5714254E7	3033.703973710916	-0.9810759487053548	-995.3103806185528	0.021885652562087608	0.039466205970523395	1.8119764583325277	1.4661992081742	1.6797814105238356	1.2358323809142624	8.422539563522063	14.231310961558822	0.5225924210959452	0.9176592439150699
ID169295	169295	3	1.0	33.66134277599739	60.81985674121402	0.0	246.0	246	1.6653133638442579	1		29044.440437158475	28922.0	23110.0	38748.0	2.6575663E7	2972.532128585769	-0.9811203450439416	-1015.5344974254989	-0.0010406237265697274	-0.019798432997232836	1.8449943714117938	1.4958708405110555	-1.3878385996495057	1.2333914944029942	8.712480259557521	14.181899562608411	0.5443558073199883	0.9424164524421588
ID170828	170828	3	0.9962263107299805	33.6723874581993	60.849306065148276	0.0	258.0	258	1.6502547340333908	1		29071.092324805337	28946.0	23352.0	38637.0	2.6134912E7	2993.8880697710492	-0.9811019402471802	-1008.2139521459867	0.023139548600341293	0.018427111859297067	1.8454707636362704	1.4844754631566965	-1.373147870506322	1.2431803754518969	8.555627096128497	13.72233408115182	0.5709600667642534	0.9104704097116835
ID172364	172364	3	1.0	32.10162502619934	57.83397471859127	0.0	270.0	270	1.6465834175079215	1		29170.504464285674	29065.0	21501.0	41124.0	2.6136772E7	3278.7744784335155	-0.9810264622602202	-920.0147627771123	-0.0032282157507955034	-0.006511712848645476	1.8036508361036834	1.512131717264123	1.300047355559917	1.1927868554777763	8.517602086812378	13.74234283587813	0.5667684332310962	0.9175627240143369
ID146253	146253	3	0.9968815445899963	41.44849087138627	54.913382324340475	0.0	66.0	66	1.6878735000646508	1		29505.67020148461	29515.0	22126.0	39132.0	2.7823847E7	3113.1163512781177	-0.9810867757736305	-983.2908035968421	0.009724742299713957	-0.019302096125409313	1.8465437384848709	1.572032524120659	0.3098288573109986	1.1746218415663914	8.95013656778333	12.006859715571931	0.780154563384788	0.9462311557788943
ID151885	151885	3	1.0	41.486014976494914	54.9692118788459	0.0	109.0	109	1.6932432066309386	1		29550.763213530612	29548.0	22060.0	38938.0	2.7955022E7	3098.77769877294	-0.9811695574929062	-993.7835759674426	0.008897370103797226	-0.013122537793980498	1.8469349293576587	1.574519823763466	0.3921242723401197	1.173014719460983	9.007174081757514	11.902175653033359	0.7989980323851159	0.9460808786819765
ID160592	160592	3	0.9968087077140808	34.35137010208177	61.13574424409393	0.0	177.0	177	1.7233555396655782	1		28991.528513238278	28932.0	23101.0	39412.0	2.8469681E7	2923.10395061788	-0.9810765575964725	-1028.3941672936014	-0.012984856335437127	-5.685041314856126E-4	1.8873533103145919	1.576380657660163	1.548314291196344	1.1972700255761881	9.330386660944606	13.011208504941713	0.6925868361494134	0.9529126213592236
ID141655	141655	3	1.0	41.27500505618725	54.80030262598705	0.0	31.0	31	1.6883216279100792	1		29482.271762208085	29476.0	22213.0	38974.0	2.77723E7	3095.1360529753997	-0.9811574427778337	-991.9963096182198	-0.005840211040786701	-0.0026619882625092714	1.8371058757286594	1.557459067153229	0.4325493029994396	1.1795532315893074	8.954889693947848	13.496073560713004	0.6178104233103034	0.9382470119521915
ID169815	169815	3	0.9903355836868286	33.68627174174479	60.820710025063555	0.0	250.0	250	1.6707555788862738	1		29117.44191096634	28995.0	23436.0	39016.0	2.6817164E7	2966.203598941246	-0.9811223501875842	-1020.3695727531285	0.007380005845402758	0.005322168357042651	1.9076279121237616	1.4924834196430279	-1.511892125348636	1.278156853883193	8.76951777353171	12.72639177665902	0.680416754820605	0.9304084720121021
ID172885	172885	3	0.9951558709144592	30.988649629442406	56.36169093208378	0.0	274.0	274	1.6829362182470275	1		29121.5037433155	29113.0	22168.0	38859.0	2.7228606E7	2940.9763764483923	-0.9811575870655088	-1031.227547087145	0.011945166258144475	0.0013054501316962612	1.8384961155520791	1.567835916229103	1.541390705534131	1.1726329882619078	8.897852179973652	13.760018971304717	0.5905504233943438	0.9203539823008852
ID168794	168794	3	0.9936844706535339	33.74316500550185	60.82088769338323	0.0	242.0	242	1.6557464454985096	1		28893.13465783668	28771.0	22808.0	38483.0	2.617718E7	2960.775202650779	-0.9811434111897518	-1015.5202394642058	0.00774921900387085	-0.013869741417453708	1.8101903627321712	1.4851360511998708	-1.3309125487413551	1.2188717399120994	8.612664610102689	14.454485080170453	0.5180147775278356	0.9078156312625243
ID152923	152923	3	1.0	41.48663139790092	54.983951472374976	0.0	117.0	117	1.6954755651568807	1		29536.70811380404	29528.0	22252.0	39282.0	2.8030336E7	3108.446089087475	-0.981103467905115	-986.6916402242134	0.009788163248858978	-0.005272133211532	1.8185685956665913	1.600193682344351	0.553555234077711	1.1364678011991098	9.030939712580091	12.23124779866088	0.7585798063089748	0.9557344064386313
ID152414	152414	3	1.0	41.49315374957807	54.97157273401799	0.0	113.0	113	1.6842841849975732	1		29540.255863539445	29539.0	22187.0	38984.0	2.770876E7	3120.7744073193853	-0.981132331142271	-984.4444486403964	0.017724621123583223	-0.015766028251031457	1.821014197581318	1.6019942275177623	0.3876169591865754	1.1367170781900506	8.912111558467197	12.779670433375937	0.6857268735805222	0.9407927747114898
ID173406	173406	3	1.0	29.68213614536547	56.28982547604625	0.0	278.0	278	1.686976887252343	1		29064.796808510655	28969.0	22237.0	38196.0	2.7320909E7	2918.7975178401034	-0.981078635207222	-1032.6298574658406	0.006009211514791383	-0.01290977901636562	1.852130057288649	1.5886216727758682	1.4528897173502757	1.1658723338781731	8.940630315454293	12.967168532612398	0.6681711054980917	0.9577393075356414
ID142178	142178	3	0.9968277215957642	41.34928703734448	54.7996957242455	0.0	35.0	35	1.67798440909167	1		29465.898924731184	29486.0	22124.0	38817.0	2.7403286E7	3138.9530081891885	-0.9811710668907649	-978.3266788141528	0.003202808284589679	-0.018055975747845197	1.808058071491301	1.5772945081373204	0.46000019607291726	1.1463034088836694	8.84556779216398	12.056166481992225	0.7647458103088658	0.9509453244762391
ID159075	159075	3	0.9936375617980957	34.33005731424003	61.031117579938446	0.0	165.0	165	1.7088084747850993	1		28977.215320910975	28927.0	23298.0	39323.0	2.799199E7	2914.1970945563166	-0.9810395027157599	-1028.974220495844	-0.018589493320266458	-0.012883024329507605	1.9046016506743666	1.547105352261804	-1.5065259157716944	1.231074307829081	9.173533497515585	14.127224524522447	0.5776074953135074	0.9292248435243148
ID138592	138592	3	1.0	41.358564000761525	54.87057184543347	0.0	9.0	9	1.676631377497567	1		29455.700643776814	29420.0	22195.0	39101.0	2.7452713E7	3136.306926625922	-0.9811395579591909	-977.1465764757409	0.023943072975604066	-0.01631108473593135	1.8006207103900043	1.5968389020574822	0.38004148076822913	1.1276157589033902	8.831308413670433	11.437434479470845	0.8483551047841017	0.9542886492039028
ID158055	158055	3	1.0	34.295913926998054	61.10863178748234	0.0	157.0	157	1.7259872880142255	1		28921.52947154472	28854.0	23081.0	39482.0	2.8458785E7	2892.5277510484275	-0.9811402488192135	-1040.3245584777026	-0.03410474638789342	-0.016870570491656352	1.9574547076377664	1.5630637518589119	1.4451658115060289	1.2523191746400717	9.358905417931698	11.900181699864099	0.8304772447998429	0.9507484307098021
ID174439	174439	3	0.9937043190002441	26.795037697976664	56.015647771008084	0.0	286.0	286	1.706593556842153	1		28950.90984455958	28879.0	22716.0	38337.0	2.7937628E7	2887.1401539991984	-0.9810334317408571	-1037.3358682967003	0.0031944512126258606	-6.901751746638122E-4	1.8643239710323427	1.582555063894058	1.457298245608223	1.1780468266582522	9.14976786669299	12.231438142851484	0.7685371992219148	0.9431651151396373
ID158570	158570	3	1.0	34.2736925510975	61.10365648834459	0.0	161.0	161	1.6981505216955044	1		28939.24895397488	28848.0	23114.0	39326.0	2.7665922E7	2957.526618159052	-0.981103261384198	-1016.053211969037	-0.014540596946096431	-0.04130767707794655	1.8760133604933502	1.5431510966075082	1.5801270019401725	1.2157029629941052	9.0594584695672	14.327873120084238	0.5545601372245996	0.9482587064676614
ID174955	174955	3	0.9898585677146912	24.82496111233633	55.944157796555146	0.0	290.0	290	1.6990412380020674	1		28869.538219895283	28882.0	22649.0	37073.0	2.7570409E7	2674.8268208122263	-0.9810562576236462	-1117.8983030976008	-0.010603398373687315	-0.0051300571979692525	1.852141335173239	1.5806791950022456	1.717659533816724	1.1717376562108845	9.068964721896217	11.988242819955595	0.7929695571609461	0.9559118236472944
ID144243	144243	3	1.0	41.31151591871087	54.829021547062865	0.0	51.0	51	1.6901129510960846	1		29532.14968152867	29547.0	22172.0	38940.0	2.7819285E7	3116.87302460904	-0.9810664164248782	-981.909664456781	0.008661658660926492	0.0020296909883294845	1.8035796753509044	1.6101551777305856	0.4528825864425787	1.120127861149966	8.97390219860591	12.287759950818455	0.7468712791498713	0.9520927887039834
ID144755	144755	3	0.9968186020851135	41.307743123139794	54.85606545562562	0.0	55.0	55	1.6698497747650012	1		29471.667029379776	29499.0	22212.0	39015.0	2.7084462E7	3136.190439859551	-0.9810725809187537	-974.1862847203789	0.027643496012479504	-0.010945865732541284	1.8025200749336878	1.6015011759120703	0.45797466342056825	1.1255190455337227	8.760011521202696	12.291021639779313	0.7286828944973112	0.9441598360655736
ID153459	153459	3	1.0	41.47995194633284	54.997743187809945	0.0	121.0	121	1.6874252532103609	1		29498.821656050957	29508.0	22366.0	39124.0	2.778789E7	3122.054978380763	-0.981119811975831	-981.9962919663199	0.00577411858504095	-0.024207815305421043	1.8498417905720752	1.5743870670604232	0.4113886942390352	1.1749599760279792	8.945383441618814	11.928821661757548	0.7899757020998833	0.9602040816326528
ID149367	149367	3	1.0	41.42699447362551	54.98233966609306	0.0	90.0	90	1.678885824364364	1		29467.750000000036	29523.0	22053.0	38831.0	2.7346072E7	3119.627828534245	-0.9812169266327734	-986.8986687970308	0.003169858110809234	-0.0028157870004501383	1.8577698312940572	1.5351442248763048	0.39069798095266006	1.2101598020497053	8.855074044493014	11.902979198572567	0.7853996651692599	0.9544057377049179
ID160116	160116	3	0.9940621256828308	34.37843941597637	61.056492264311096	0.0	173.0	173	1.6981505216955044	1		29053.446898002083	28967.0	23377.0	39389.0	2.7629828E7	2936.799620974534	-0.981132631999653	-1028.891891787327	0.0023561311846904925	-0.016538942141547535	1.8670044696831538	1.5429949097646336	1.567335105845401	1.209987445757643	9.059458469567199	14.066422563234495	0.5753667795116123	0.9230024213075061
ID148862	148862	3	1.0	41.38919887269715	54.9561923938975	0.0	86.0	86	1.6972593379439167	1		29568.76365546218	29599.0	22185.0	39125.0	2.8149463E7	3082.52825238186	-0.9811481889886203	-998.4759879726433	0.027922482633608206	-0.016961805498347783	1.8478176524319672	1.5966488125175826	0.39459645054496845	1.1573100095307394	9.04995221723816	11.968618137154854	0.7939042528837057	0.9458519622454045
ID173950	173950	3	0.9963315725326538	28.150670832740857	56.22915247472261	0.0	282.0	282	1.6766313774975665	1		29015.05597416576	28925.0	22554.0	38265.0	2.6954987E7	2966.9360311290498	-0.9810311100225152	-1011.5470498015987	0.002652260131577302	-0.001703167870908078	1.8132305112751435	1.5766983417470741	1.1927208241071297	1.1500173896713672	8.83130841367043	11.576111406139313	0.8281509805853827	0.9552699228791777
ID146815	146815	3	1.0	41.4170839505981	54.92198266377171	0.0	70.0	70	1.6820369736098906	1		29521.342979635603	29521.0	22099.0	38894.0	2.7543413E7	3106.9992040411876	-0.9811548803423464	-989.3811531219642	0.007265246700274716	-0.0112644738347879	1.8611375345985786	1.5571891055322205	0.31698484589168985	1.1951904415375894	8.888345927644624	12.150105855961902	0.7566075824846822	0.9444444444444449
ID163711	163711	3	0.9894641637802124	33.73382231420936	60.82996199712107	0.0	202.0	202	1.6820369736098892	1		28745.824973319115	28616.0	23061.0	38789.0	2.6934838E7	2908.371030777586	-0.9811372243896197	-1028.203593055382	0.003771107298625264	0.0198830067497035	1.8415539649057477	1.5464910635119815	-1.480558692747934	1.1907950898362758	8.88834592764461	13.488128276488952	0.613942131309101	0.9220907297830369
ID145277	145277	3	1.0	41.29885995421566	54.86790007796174	0.0	59.0	59	1.6770825093172468	1		29455.784334763914	29470.0	22081.0	38804.0	2.7452791E7	3086.6334748401096	-0.9811696693635451	-994.4929162722466	0.001997845605057129	9.907364375324326E-5	1.8293795958306016	1.5626914397164433	0.4476914417117878	1.1706595104677542	8.836061539834951	11.72243666763259	0.8080398991908291	0.9557840616966583
ID163197	163197	3	0.9939925670623779	33.73276185735595	60.85894125916159	0.0	198.0	198	1.6851822304812694	1		28782.038420490935	28651.0	23120.0	38820.0	2.696877E7	2933.906123165486	-0.9811601372250935	-1021.8037468126911	-0.007674675356449854	-0.02205707687523302	1.8677114359633447	1.5376047942122042	-1.505573277783941	1.2146888738860049	8.921617810796224	12.44733711833017	0.7236033601083212	0.9586312563840651
ID162690	162690	3	0.9903990030288696	33.724114031920664	60.82528116869138	0.0	194.0	194	1.6562032661570845	1		28858.43377483445	28713.0	22932.0	38590.0	2.6145741E7	2995.211044783272	-0.9811273231927146	-1001.7680859585922	0.006333333179208733	0.016794107175919212	1.7752675298656762	1.5097167670039107	-1.4156218325762973	1.1758944251435723	8.617417736267209	13.701433506018125	0.5768395049699204	0.9316546762589923
ID140675	140675	3	1.0	41.2535536382083	54.8308593297348	0.0	24.0	24	1.6671294094916744	1		29412.171739130372	29416.0	22188.0	38935.0	2.7059198E7	3128.1281662781835	-0.9810899829840498	-975.639717996608	0.008753541333653216	-0.0013683323967785218	1.7871055468238926	1.582996819185369	0.5831575254660656	1.1289381792589834	8.731492764215599	11.759159899091996	0.7934978798899517	0.9401228249744111
ID159617	159617	3	0.9960465431213379	34.400508801218315	61.032671849591146	0.0	169.0	169	1.7229165241089284	1		28978.11020408164	28922.0	23074.0	39581.0	2.8398548E7	2901.816221814691	-0.981042974613338	-1033.5892687318935	0.011660988201017833	0.022631846823213744	1.9165648540539797	1.6003291193923292	1.5387267359929977	1.1976066865431594	9.325633534780088	12.45835185594988	0.7550348966780064	0.9464544138929091
ID139142	139142	3	1.0	41.320335845422754	54.89890031072888	0.0	13.0	13	1.6788858243643634	1		29393.735483870958	29377.0	22115.0	38496.0	2.7336174E7	3111.205513110728	-0.9811167542782986	-981.7482259534758	0.019002093075496777	-0.016706283391839497	1.8378228406533947	1.5712113760271562	0.4502862877212843	1.1696852942220746	8.855074044493009	12.119094062484683	0.7576379992212239	0.9296407185628738
ID168326	168326	3	0.9816059470176697	33.7276648256093	60.809467062356546	0.0	238.0	238	1.6308881234361117	1		29336.51986379112	29175.0	23355.0	38990.0	2.5845474E7	3048.3802625146814	-0.981149179427898	-1001.7843272580645	0.01261431494309721	0.03722873053227565	1.8017042398938268	1.4699203195131272	1.748693987579471	1.2257155819783445	8.355995797218839	13.337758601629965	0.5902586647613528	0.9213836477987418
ID148356	148356	3	1.0	41.372358204743485	54.96050447322559	0.0	82.0	82	1.6869768872523434	1		29576.75927889712	29600.0	22405.0	39293.0	2.7890884E7	3085.7420653380136	-0.9811280777412273	-996.6221313316028	0.007638664425567442	-0.004653123727472182	1.8312637605192232	1.580596276038582	0.5332540619874591	1.158590456197255	8.940630315454296	12.279450539658535	0.7451095562632886	0.9419128693039556
ID149898	149898	3	1.0	41.404210704323006	54.99430668366912	0.0	94.0	94	1.6874252532103604	1		29493.17358892443	29493.0	21806.0	38947.0	2.769409E7	3096.0156255123875	-0.9811653967164413	-992.508203406257	0.006868780249865676	-0.012572427913945772	1.8460039755020703	1.5690814279738237	0.48006733858414075	1.176487046874196	8.945383441618809	11.605188719011622	0.8346500253304835	0.9592252803261971
ID142731	142731	3	0.9968341588973999	41.28046208187165	54.83339615296352	0.0	39.0	39	1.6860797976450335	1		29544.313432835814	29524.0	21960.0	39085.0	2.7712566E7	3109.717212510339	-0.9811739151733381	-990.3050252058273	-4.917935672613944E-5	-0.008169726061617841	1.8132881112006831	1.5967596561509985	0.4328195917439954	1.1356049134981454	8.931124063125264	12.650750287929608	0.7012670276678256	0.9394999999999997
ID157579	157579	3	0.9898177981376648	34.26733149615512	61.096577206979305	0.0	153.0	153	1.7163178153596512	1		28964.01948717947	28910.0	23068.0	38828.0	2.8239919E7	2905.0234104083	-0.9810634804558789	-1033.0851987181409	0.004147890166235822	-0.014643749025753747	1.8799927274993025	1.5671541000948466	-1.484518045666124	1.199622122282373	9.254336642312344	14.720918832265328	0.536642817971925	0.9240626483151398
ID162187	162187	3	0.9926211833953857	33.756489154410936	60.81829016052039	0.0	190.0	190	1.658941548433838	1		28885.357064622145	28762.0	22810.0	38639.0	2.6372331E7	2981.071923512502	-0.9810869628215074	-1005.2671944479006	0.0029666920487806656	0.019120224584060173	1.8270728001642065	1.507998141366864	-1.4511070969379751	1.2115882308105037	8.645936493254304	13.155524462190865	0.6277772485354001	0.9371458011334367
ID143752	143752	3	1.0	41.25529760696302	54.846043952679864	0.0	47.0	47	1.6653133638442594	1		29541.18122270744	29547.0	22367.0	39050.0	2.7059722E7	3121.934652021726	-0.9811444724030567	-984.7552772447143	0.0069571951817231316	-0.020617876226193904	1.8295724834455935	1.554600778042698	0.4153024930678124	1.1768760888882968	8.712480259557537	11.753861606069316	0.7924840413330531	0.9627100840336132
ID153992	153992	3	1.0	40.42959966759306	55.13529178970651	0.0	125.0	125	1.5961943833944823	1		29667.51904761903	29597.0	22334.0	44119.0	2.4920716E7	3812.283507551481	-0.9810098162100644	-804.0262360557654	0.01073638098560828	0.0054950324780067405	1.6895775151792762	1.524224220132173	0.7099363676965706	1.1084835766700811	8.004264461044675	12.992850605333551	0.5958300514002857	0.9182115594329334
ID137614	137614	3	1.0	41.50208710500302	54.86189189118534	0.0	2.0	2	1.697704988296337	1		29477.40251572328	29444.0	22076.0	39171.0	2.8121442E7	3119.1396369763474	-0.9811476917596651	-983.6809125067417	0.010301724979543524	-0.007760980578440088	1.8466627647378502	1.5776813334489657	0.46774031497151675	1.1704916104324217	9.054705343402672	12.146895465145665	0.7711761648670341	0.9449404761904756
ID143244	143244	3	0.9968531131744385	41.27294922535325	54.84313103071498	0.0	43.0	43	1.6584854820201533	1		29551.32079646021	29592.0	22298.0	39109.0	2.6714394E7	3138.682629000803	-0.9812095848683096	-983.2974100851487	0.003506519151882816	-0.0069787075614460665	1.809904040953949	1.5416343172286076	0.4044477363630133	1.1740164452278212	8.641183367089804	11.626625481169079	0.8032962115826537	0.9538300104931795
ID150419	150419	3	0.9957890510559082	41.39459381542607	54.996056520566015	0.0	98.0	98	1.6721133650338864	1		29478.909090909074	29471.0	21756.0	39232.0	2.7238512E7	3118.116580241658	-0.981180864349428	-985.8218775837291	0.025565525278669406	-0.004014618372898415	1.8252136182854228	1.600773123061032	0.397117148155149	1.140207560953554	8.783777152025277	11.482381979908846	0.8371960921684266	0.9590036325895173
ID157078	157078	3	1.0	34.33344106938989	61.08122565963878	0.0	149.0	149	1.7237944434138546	1		28895.801627670386	28830.0	23194.0	38870.0	2.8404573E7	2896.2691666802893	-0.9810529645947216	-1033.1824246201757	-0.009382894528613357	-0.0181045077033687	1.8751439768223144	1.5568718529991166	-1.5292825388179445	1.204430520861487	9.33513978710912	13.89625877589001	0.6074840836749825	0.9506292352371737
ID147349	147349	3	1.0	41.39376309641888	54.92677170980409	0.0	74.0	74	1.6815871709614922	1		29539.532188841236	29540.0	22142.0	38842.0	2.7530844E7	3100.4537608437786	-0.9811361536347898	-991.0769567131874	0.025472189708291307	-0.023659964593466136	1.8243697369637992	1.59382057816543	0.39867606349107354	1.144651889903281	8.883592801480107	11.829806974615803	0.797706610136527	0.9468085106382975
ID166805	166805	3	0.9908627271652222	33.83779928401955	60.901413710423974	0.0	226.0	226	1.6829362182470273	1		29064.041755888644	28921.0	23031.0	38999.0	2.7145815E7	2950.9628543604426	-0.9811403380006792	-1024.753683258131	0.013656423051564464	0.017344446465042736	1.8416997398995725	1.5424568983873301	-1.4913883676349262	1.194004021652149	8.897852179973649	15.92785715240369	0.44073784755094353	0.9304174950298213
ID145818	145818	3	1.0	41.406022327454096	54.894358650722324	0.0	63.0	63	1.6815871709614922	1		29401.843683083494	29391.0	22049.0	38691.0	2.7461322E7	3107.119121628425	-0.981217144713352	-988.6673036735222	2.9761857226781287E-4	-0.01149033860237342	1.8116966198794862	1.5752587026738358	0.4716863295473359	1.1500946586134213	8.883592801480106	12.295535904256187	0.738420224259218	0.9420362903225802
ID166296	166296	3	0.9911542534828186	33.69709939221157	60.83626708900591	0.0	222.0	222	1.657572972745009	1		29009.633958103666	28879.0	23191.0	38647.0	2.6311738E7	2988.542644029212	-0.9811956749848261	-1013.0028416114234	-0.006446892363774933	-0.018380007648068103	1.823101107232595	1.5013130272492397	-1.4825109976528814	1.2143377657709047	8.631677114760754	13.093515068837442	0.6326922950224232	0.9346371590324238
ID147865	147865	3	1.0	41.318399649550294	54.94629711864496	0.0	78.0	78	1.6761801242590078	1		29565.402807775372	29592.0	21926.0	39093.0	2.7377563E7	3129.668657835962	-0.9811191057422849	-981.7809666176292	-0.0013006493742925955	-0.00981713885182024	1.8344576794388712	1.5759617977511997	0.4622227763268682	1.1640242054449093	8.826555287505913	11.91184025641453	0.7817058976306694	0.95084485407066
ID156569	156569	3	0.9936239123344421	34.328887538622205	61.047290811626844	0.0	145.0	145	1.7176395851476702	1		28993.08401639346	28919.0	23040.0	39218.0	2.829725E7	2923.546298784941	-0.9810617364837104	-1027.4734681339828	-0.002007583015156977	0.01079467469255739	1.9040155789878512	1.5507893795728689	-1.4888566322331203	1.2277718715821169	9.268596020805898	14.603672755276325	0.5461345252689563	0.9307875894988072
ID165785	165785	3	0.9967865347862244	33.67621090545411	60.816786893599286	0.0	218.0	218	1.673470049528904	1		29004.347027027015	28843.0	23205.0	38592.0	2.6829021E7	2966.252484999646	-0.9811192003308189	-1016.2167848334512	0.01527940538516134	0.03504241645210267	1.8844585370987406	1.5061498350219984	1.7406059884131604	1.2511760073799143	8.798036530518804	13.522189019885822	0.6046466068646439	0.9348484848484839
ID167326	167326	3	0.9953901171684265	33.85654500240679	60.85055940224844	0.0	230.0	230	1.6721133650338853	1		29024.157497303167	28908.0	22996.0	38799.0	2.6905394E7	2968.3598712184166	-0.981010152788039	-1010.24124971917	-0.007044691068256242	-0.002154836643403659	1.8685057368583269	1.4961633583460925	-1.4629832670841656	1.2488647890186495	8.783777152025266	13.598432911877813	0.5969163119430169	0.9361702127659571
ID150941	150941	3	1.0	41.434682387348275	54.8818152478775	0.0	102.0	102	1.6824866560062712	1		29480.93916755603	29497.0	21974.0	39066.0	2.762364E7	3114.2401721652664	-0.9811232832516741	-984.0481081580498	0.006008492376042839	-0.0013959944563823644	1.8624546864295297	1.539714487369724	0.3940205715478384	1.2096104191440966	8.893099053809143	11.31191024147372	0.8733555669263477	0.9689280165717244
ID156061	156061	3	0.9928464293479919	34.35331755551775	60.99664459409047	0.0	141.0	141	1.703487833509839	1		29006.025052192057	28953.0	23041.0	38900.0	2.7787772E7	2934.160322426135	-0.9811240860335826	-1027.6620564209613	-0.024246259741805217	-0.039773222914195806	1.8932521348715645	1.5448107936425153	1.5497339612720176	1.2255559986135636	9.11649598354139	14.457754382898079	0.5480701181803779	0.9190225203641589
ID167837	167837	3	0.9935823678970337	33.796772296528545	60.87506751306063	0.0	234.0	234	1.64566430863502	1		29101.032366071388	28974.0	23288.0	38914.0	2.6074525E7	2996.8069461836017	-0.9811430245964105	-1010.5083603505904	0.015970652702194853	0.01647466240377845	1.801742881087725	1.4778599748484882	1.6390248627023127	1.2191566939705785	8.508095834483347	15.04259428546241	0.4724944945913997	0.9114052953156826
ID139682	139682	3	1.0	41.29004210523131	54.932391471260125	0.0	17.0	17	1.6603089960201374	1		29410.345773874837	29398.0	22047.0	38572.0	2.6792825E7	3124.5610083009665	-0.9810799387228095	-976.1644196171052	0.0018090173527217242	-4.0967664455796504E-4	1.8196491698360657	1.5308108962513807	0.3798087707227576	1.1886831837243819	8.660195871747863	11.65609788516579	0.800997585630168	0.9676048858204996
ID154530	154530	3	1.0	39.107903726889	56.15015758761501	0.0	129.0	129	1.665313363844259	1		29552.109289617474	29511.0	21642.0	40570.0	2.704018E7	3344.7776837791525	-0.9810158301801756	-913.1363431813588	0.0211233474456984	-0.012047057256048198	1.750186069286261	1.5972688620200886	1.1519351111274738	1.0957366733317369	8.712480259557534	12.777125320951939	0.6706336827185547	0.9323499491353001
ID164260	164260	3	0.9836181402206421	33.76709810244489	60.85993767862763	0.0	206.0	206	1.6869768872523419	1		28700.46137566138	28574.0	22896.0	38468.0	2.7121936E7	2920.952677703216	-0.9811091387916834	-1020.6102291282624	0.012268100207391181	-0.009991849078518196	1.889611653204211	1.5220839589045119	1.6416709025383152	1.24146348310787	8.94063031545428	12.289821673154655	0.743852520923546	0.9414414414414406
ID161701	161701	3	0.9895564913749695	33.666525924829685	60.72677272781931	0.0	186.0	186	1.6345946921339596	1		28920.300453514716	28738.0	22633.0	38646.0	2.5507705E7	3074.282992803506	-0.9811454455996448	-979.0527079371792	0.013957479759924665	-0.009492976233286177	1.8203556953758837	1.4783793518970276	-1.4190506683404676	1.2313183981094153	8.39402080653496	12.328760247441235	0.6939706306493651	0.9221932114882504
ID165289	165289	3	0.9928642511367798	33.72709499235553	60.840732745232266	0.0	214.0	214	1.6874252532103602	1		29017.79914984062	28903.0	23004.0	39253.0	2.7305749E7	2925.1667603016676	-0.9810912848756069	-1029.4167611896626	0.009753160863187458	0.009148556801683706	1.8883011861994519	1.5340872764717168	1.712980973996046	1.2308955397520798	8.945383441618805	13.0177713964068	0.6633390185833816	0.9353876739562623
ID155574	155574	3	1.0	36.695038732147225	58.641116043236785	0.0	137.0	137	1.6452045616478013	1		29376.56326987682	29287.0	21782.0	39894.0	2.6233271E7	3388.579139196188	-0.9811100731611557	-900.5354389482852	0.024118177486448008	-5.849557146799696E-4	1.7095410738221957	1.614150853698215	0.9349876829483499	1.0590962238166464	8.503342708318831	11.69165511313798	0.781713397239016	0.946060285563194
ID155060	155060	3	1.0	37.29138363665717	57.134642240295754	0.0	133.0	133	1.641982728388952	1		29463.561167227796	29410.0	21675.0	40698.0	2.6252033E7	3443.3612849467436	-0.9811162805711217	-889.1306556639008	0.008112212906229143	-0.007215739566837847	1.7782721777056425	1.5515822799659025	1.1532004148974933	1.146102401829906	8.47007082516723	11.808871102054587	0.7632734246473433	0.9383886255924174
ID161204	161204	3	0.989005446434021	34.339615133755274	61.193939615463215	0.0	182.0	182	1.7233555396655778	1		28938.866734486284	28858.0	23111.0	39347.0	2.8446906E7	2908.6324348534804	-0.9810762583803205	-1031.6168550233217	-0.022693362446428927	-0.01116596929987618	1.9235468481191786	1.5945045305820074	1.4769459402072427	1.2063602274099956	9.330386660944601	12.268169504131892	0.779022444082839	0.9515269025690742
ID171444	171444	3	0.9917854070663452	33.345039410853715	60.679309063649036	0.0	263.0	263	1.6684901465508835	1		29042.027114967466	28924.0	22901.0	39089.0	2.6776749E7	3026.9182133081495	-0.9810560202171698	-993.7538432241884	-0.0021870230763305957	-0.01036246069821713	1.777940730228265	1.5432140598026456	-1.4190934770840782	1.152102470123709	8.745752142709136	14.636860972053993	0.5129926393929993	0.9269521410579349
ID141243	141243	3	1.0	41.25744103786388	54.85101008852078	0.0	28.0	28	1.675277253132763	1		29477.093548387096	29471.0	22204.0	38789.0	2.7413697E7	3130.5375477461594	-0.9811498782766103	-980.2050453829997	0.0033804695442445857	-0.007204654981008425	1.8402129019693803	1.5443370661272044	0.43279013546250944	1.191587602429407	8.817049035176886	11.80762039019953	0.7947094100193153	0.9507944643772419
ID164796	164796	3	1.0	33.73135761793056	60.85333670290057	0.0	210.0	210	1.6666755835925635	1		28752.092491838972	28614.0	22850.0	38810.0	2.6423173E7	2957.512077691826	-0.9810325559815187	-1005.6515668307215	0.017765205138266578	0.02395523324751852	1.8361792667593264	1.486213688914917	1.7114851926422752	1.2354746026460832	8.726739638051074	15.22566126732193	0.4730527328994856	0.916167664670659
ID170434	170434	3	0.9886550307273865	33.75442921724584	60.84043555394361	0.0	255.0	255	1.6603089960201356	1		29099.10219780219	29019.0	23101.0	38747.0	2.6480183E7	2979.0616041380026	-0.9810975017972594	-1013.9652369066952	0.030212986808715002	0.02965928688323038	1.8753194044340573	1.4787918964722007	-1.475119887896537	1.2681428731843953	8.660195871747845	13.17067944463386	0.6273663477883602	0.9324462640736944
ID171971	171971	3	0.9963247179985046	32.32342295854281	60.11776570672974	0.0	267.0	267	1.676631377497567	1		29070.80579399141	28999.0	23060.0	39112.0	2.7093991E7	3005.911005499775	-0.9810447914470447	-1001.0856044807541	0.007839250278466488	-0.02497540867993269	1.8598521792238198	1.5248479050854924	1.5241792175195128	1.2196968451876813	8.831308413670433	13.220826016445326	0.6349181406362677	0.9331993972877943
ID138182	138182	3	1.0	41.37310301192757	54.848522682146886	0.0	6.0	6	1.6721133650338862	1		29435.056338028175	29438.0	22049.0	39169.0	2.7168557E7	3117.173309159895	-0.9811548191259656	-983.2662879798881	0.006106136672036271	-0.014193781395331187	1.8311335584317574	1.5423815843102275	0.42623088846735285	1.1872117620301226	8.783777152025275	11.7281947946592	0.80247004875919	0.9609984399375971
ID151494	151494	3	1.0	41.46956034317954	54.97618568195171	0.0	106.0	106	1.6954755651568805	1		29458.533542976926	29485.0	22016.0	38833.0	2.8103441E7	3083.5922731205096	-0.9811733214547459	-995.7634799876416	0.00467445753608334	-0.01579006438996122	1.8444919788213634	1.5853558820834468	0.4670899080139219	1.163456104504034	9.03093971258009	11.225302839942836	0.9006305498374877	0.9708737864077661
ID160711	160711	3	0.9968155026435852	34.34465456129241	61.17198586989669	0.0	178.0	178	1.7294900562808262	1		28975.462082912025	28919.0	23038.0	39402.0	2.8656732E7	2897.5107252018984	-0.9811267766789559	-1039.715129658898	-0.011224837474957455	-0.0054251378412203686	1.882577926379506	1.589132391520388	1.5594151128497051	1.184657701538867	9.396930427247828	12.308194511680716	0.7794839433071143	0.9573849878934632
ID170949	170949	3	0.9962133765220642	33.67575633766926	60.837454908340106	0.0	259.0	259	1.6539179011024616	1		29043.83608360833	28917.0	23336.0	38778.0	2.6400847E7	2980.9662269152454	-0.9811096541661642	-1012.0560313877718	0.006710976129447355	0.0049255949304170535	1.8440543858474951	1.4849682442107406	1.6825029890206238	1.2418140206274975	8.593652105444626	13.20803159326417	0.6190296257478373	0.9319587628865967
ID169420	169420	3	0.9967966079711914	33.70207461308592	60.80550304338815	0.0	247.0	247	1.6575729727450093	1		29152.23102310229	28989.0	23292.0	38527.0	2.6499378E7	2941.6812454944484	-0.9810691589298522	-1027.1547877982644	-0.009718047646463088	-0.012445058612137998	1.8505406782591491	1.5045574266278534	1.698301841255557	1.229956826843588	8.631677114760757	12.825045605039717	0.6594581108404864	0.9557894736842102
ID169932	169932	3	0.990993320941925	33.69171541224254	60.86823301923448	0.0	251.0	251	1.6598533053306084	1		29109.852585258515	28962.0	23441.0	39161.0	2.6460856E7	2980.337227438899	-0.9810987825713026	-1013.9757134592096	0.0027806178338893334	-0.029891060217049598	1.8066085283093007	1.500309065523078	-1.3514601588103279	1.2041575764787054	8.655442745583327	14.561873974908154	0.5129376947438244	0.9314578005115083
ID172493	172493	3	0.9960378408432007	31.846986800278835	57.29747173120976	0.0	271.0	271	1.6693966883980205	1		29140.034744842553	28996.0	22756.0	39411.0	2.6837972E7	3045.5259542354775	-0.9810720792619017	-991.8723035412381	0.007156095361839951	-0.02040067438667273	1.8463653556105566	1.539849033028727	1.3765080064491428	1.1990560866729532	8.755258395038169	14.330005370590166	0.5357795408143398	0.9251632345554999
ID140246	140246	3	1.0	41.26010265802582	54.85814282674792	0.0	21.0	21	1.6761801242590089	1		29434.387270765903	29426.0	22047.0	39041.0	2.7285677E7	3107.0601801784155	-0.9811696140366061	-987.2342148695523	0.023560004397122025	-0.021893764385403604	1.830516217121994	1.5954250668581744	0.40095877508284916	1.1473533011028703	8.826555287505922	11.867039364886521	0.7876192896018014	0.9646753246753249
ID152022	152022	3	1.0	41.48126431628407	54.947825332692695	0.0	110.0	110	1.6932432066309389	1		29501.61839323469	29503.0	21891.0	39366.0	2.7908531E7	3098.436886550455	-0.9811577450379184	-991.6059928632361	0.0015604022839146138	-0.014409941745779956	1.845442271290737	1.5823000013484856	0.4531875418657429	1.1663036527320947	9.007174081757515	11.89984341776082	0.7993112523050989	0.9575543203638196
ID168919	168919	3	0.9843290448188782	33.74230789687437	60.77724400435353	0.0	243.0	243	1.677533519816005	1		29140.43473570659	28973.0	22926.0	38913.0	2.7013183E7	2956.893065035966	-0.981064246698573	-1021.1869717838764	0.026298735466504988	-0.0034263370000475503	1.8663209243800862	1.5462783997176788	1.668211572162472	1.2069760042698916	8.840814665999458	13.585287344177289	0.6019556470983666	0.9244532803180918
ID173013	173013	3	0.996070146560669	30.609146290048457	56.33095825682874	0.0	275.0	275	1.7030436964058198	1		29087.52769070014	28992.0	22301.0	38673.0	2.7836764E7	2920.2603219268467	-0.981118277262392	-1035.130220423116	0.005075941917627814	0.0079783722932278	1.8993768805793658	1.5427082761723099	1.4142918502144952	1.2311964030503577	9.111742857376866	12.403985292892552	0.7441985744431786	0.9638009049773751
ID141791	141791	3	1.0	41.27974536893298	54.81146661752712	0.0	32.0	32	1.676631377497567	1		29413.443365695795	29366.0	22009.0	39404.0	2.7266262E7	3122.9629014408943	-0.9810965902965767	-977.6438195725772	0.0029943403227396057	-0.016727861343564812	1.8293297654601148	1.5693143457876242	0.42512422476041406	1.1656872763385027	8.831308413670435	12.228552687523978	0.7421382189669221	0.9445856634468739
ID146399	146399	3	0.9968023896217346	41.4267809603381	54.916283975199875	0.0	67.0	67	1.666221634085685	1		29449.176663031674	29465.0	22144.0	38865.0	2.7004895E7	3133.4350051721517	-0.9812250024510747	-982.3611504666824	0.02196227905688554	-0.018281829623109376	1.8160859118942756	1.5763180235970997	0.3720906190928731	1.1521062911848425	8.721986511886568	11.509235768998842	0.827431978058724	0.9622443628736232
ID152546	152546	3	0.9968517422676086	41.49444405944773	54.9531478078765	0.0	114.0	114	1.697704988296337	1		29536.93815513626	29539.0	22374.0	39122.0	2.8178239E7	3077.674919501267	-0.9811491854323321	-999.0279763389168	4.2613587129701643E-4	-0.006711742900959755	1.8416254857622423	1.5885448458462064	0.40985134148388336	1.1593160184163525	9.054705343402672	11.680484438305065	0.8339931352010762	0.9544088176352705
ID153059	153059	3	0.9957825541496277	41.50576250878458	54.977264730145755	0.0	118.0	118	1.6276379517035886	1		29766.949714285744	29716.0	22714.0	39139.0	2.6046081E7	3060.4350081509738	-0.9809659665696985	-1002.5459360221668	5.930403641596303E-4	-0.006149770517263474	1.7885698192803499	1.5038675323363118	0.41421712250948994	1.1893134074792764	8.322723914067232	11.411268258948228	0.8031700812169043	0.9605046626439933
ID158183	158183	3	0.9888598322868347	34.26620352193422	61.106882485593	0.0	158.0	158	1.7061502282058023	1		28939.813278008296	28876.0	23187.0	39163.0	2.789798E7	2923.3857613826244	-0.9810899711486184	-1027.202902412882	-0.022790226616728252	-0.026946525148692405	1.8452087921644862	1.568427360801083	1.6722043099178059	1.1764706726501095	9.145014740528488	14.41574118208051	0.5529938748760047	0.9385365853658542
ID175079	175079	3	0.9912322163581848	24.763519524296015	55.94021595557809	0.0	291.0	291	1.6932432066309386	1		28877.0915789474	28929.0	22359.0	37311.0	2.7433237E7	2654.167702079404	-0.9810940061349279	-1129.1878476237166	0.0071747954891196114	-0.0078685032648251	1.8382089710370422	1.5866591388303846	1.7322338046879908	1.1585405623996148	9.007174081757514	11.7931396737783	0.8138409455335109	0.9570707070707072
ID159205	159205	3	1.0	34.35501437109005	61.03292668384918	0.0	166.0	166	1.7255489420292478	1		28964.377912867287	28889.0	23051.0	39307.0	2.8587841E7	2890.5107429325744	-0.9810913760895577	-1039.846291983666	0.008260984518393296	0.0020332407058937948	1.8952623509490232	1.5973868190978708	-1.568993496387293	1.186476768363081	9.354152291767182	12.34671742015592	0.7711010298800933	0.9511841469308845
ID160234	160234	3	0.990423858165741	34.38712871342018	61.082816863880666	0.0	174.0	174	1.7412598786747047	1		28967.236055776928	28884.0	22831.0	39200.0	2.9083105E7	2879.9499640910044	-0.9811108814417738	-1044.8609818421376	-0.0033520942565568013	9.155493051868378E-5	1.8897552285298884	1.599822016234474	1.5579073811479018	1.1812284175072392	9.525264833689747	12.774341354235574	0.7335165027121965	0.9502133712660026
ID173547	173547	3	0.9958274364471436	29.293467553676752	56.30452526522305	0.0	279.0	279	1.6424433772206786	1		29086.086516853942	28977.0	22222.0	38477.0	2.5886617E7	3005.691056485946	-0.9811016102619778	-1004.7549063391972	0.015172537850804194	0.003016733621775813	1.7493827711591938	1.5602956097964804	1.4462487889131443	1.1211867547248802	8.474823951331736	12.23411602748505	0.7115335118556221	0.9296141814389981
ID158696	158696	3	0.9958040118217468	34.2767708040706	61.106457801830274	0.0	162.0	162	1.69413650303	1		28925.833333333325	28825.0	23304.0	38986.0	2.742169E7	2949.1153477592784	-0.9811216302025895	-1019.4888430512871	-0.007481041575294448	-0.011581073718851758	1.8162221819239752	1.550703155660006	1.5599389048557406	1.1712249216072304	9.01668033408656	15.222790761703127	0.4889539748886112	0.9335629921259846
ID138729	138729	3	1.0	41.368897847861135	54.86667832676978	0.0	10.0	10	1.6757287495034807	1		29443.07526881718	29469.0	22156.0	39028.0	2.738206E7	3137.25965774243	-0.9811214843921585	-975.4783669530557	0.015365831070207192	-0.00968162620788385	1.816460518616339	1.5762870898419767	0.38643407141711594	1.1523665519575115	8.821802161341399	11.941151991261377	0.7774540415812098	0.9317269076305218
ID144370	144370	3	1.0	41.290044858353944	54.85326292567651	0.0	52.0	52	1.6743738951522051	1		29494.114347357037	29519.0	22101.0	38870.0	2.7341044E7	3102.885465074849	-0.9811516091982367	-989.6040247736299	0.009950727626926587	0.002799847665675421	1.8250714968298771	1.5689251562799589	0.4175308388134536	1.1632623070161363	8.807542782847854	11.497426701185733	0.8372657510095055	0.9630977130977129
ID142321	142321	3	1.0	41.30446915266913	54.81931152097998	0.0	36.0	36	1.6739220333452576	1		29423.459459459486	29431.0	22218.0	38659.0	2.72167E7	3119.4581075867786	-0.9811383118281487	-981.2829327990788	0.0377610885187737	-0.01798526038477766	1.8367658570600962	1.5836426016421843	0.29810583104459676	1.1598360988492173	8.802789656683334	11.337509735593317	0.8605871211659044	0.9625779625779619
ID144881	144881	3	1.0	41.31634582473263	54.8508015670598	0.0	56.0	56	1.6833856604284274	1		29483.389304812827	29482.0	22100.0	38857.0	2.7566969E7	3096.0785223549883	-0.9811182904163245	-989.6360211694509	-0.002930319038674255	-0.011343821187305677	1.8237076724552241	1.5742441220459789	0.478476578367729	1.1584656070273447	8.902605306138172	11.831992097827662	0.7991186043919978	0.9497971602434074
ID174577	174577	3	0.989242434501648	26.24442527220663	55.98883904315139	0.0	287.0	287	1.6892175269531822	1		28935.605095541392	28884.0	22999.0	37867.0	2.725734E7	2946.1518529775253	-0.9810696490272882	-1018.0019522531862	0.0018192227446150206	0.028774574531104297	1.8851354054312988	1.5513702670547753	1.465126791753606	1.2151421523697017	8.96439594627687	12.435103969547608	0.7285041885007129	0.9583333333333334
ID153590	153590	3	0.9968335628509521	41.37703738161368	55.02254925727071	0.0	122.0	122	1.7003764376093118	1		29489.762004175387	29545.0	22041.0	38666.0	2.8251192E7	3059.870958366839	-0.9811189931520057	-1001.6008512825271	0.014076758652281167	-0.017015158585097483	1.824853409391926	1.6122129249616541	0.6192607672812178	1.1318935490083168	9.083224100389774	12.331446970124611	0.7506229072760009	0.9451038575667654
ID174074	174074	3	0.9912038445472717	27.792302982616366	56.156201499388175	0.0	283.0	283	1.6936899137239576	1		29023.3911205074	28909.0	22965.0	38650.0	2.7456128E7	2925.1237769289246	-0.9810366903964302	-1026.6088802453537	0.008977748009395239	-0.01773870167121354	1.8380405031137326	1.576291170814881	1.382832215854607	1.1660539227429265	9.011927207922028	13.475218763906229	0.6236714880781664	0.9321533923303836
ID168443	168443	3	0.9936638474464417	33.72118289428594	60.84841202382359	0.0	239.0	239	1.677533519816004	1		29162.15219721331	29053.0	23378.0	38977.0	2.7208288E7	2960.613735596629	-0.9811025302700308	-1022.7713537119675	5.98513747937555E-4	0.027902919466266926	1.9032584720412988	1.5123008032491947	-1.507815877203127	1.2585184560850111	8.840814665999448	11.902805966888938	0.784157755943441	0.9499489274770166
ID163320	163320	3	0.9939621686935425	33.69475549000474	60.86080922656497	0.0	199.0	199	1.6662216340856837	1		28789.4929116685	28641.0	22921.0	38739.0	2.6399965E7	2964.6492110443287	-0.9811854461197012	-1012.8563855643221	0.012846047243156505	0.024581185411366887	1.8628768848690171	1.4941407594157143	-1.3732323642043176	1.2467880774482705	8.721986511886554	13.463114211266754	0.6046919884028106	0.920722528850978
ID145404	145404	3	1.0	41.331446960757546	54.86939638035058	0.0	60.0	60	1.68473326757721	1		29452.700854700837	29462.0	22079.0	38790.0	2.7567728E7	3097.2697917396213	-0.9811100934535054	-987.7886224333682	0.009320297267759963	-0.016229917230420932	1.8393534446503972	1.5790125201208407	0.453059836240715	1.1648757823083207	8.916864684631713	12.778948987019579	0.6861700646401302	0.9474747474747468
ID148988	148988	3	0.9957883954048157	41.43364580758533	54.957686432158084	0.0	87.0	87	1.69502932865352	1		29528.502105263207	29540.0	22167.0	39007.0	2.8052077E7	3089.721880311776	-0.981252971325072	-1000.4619257120811	0.009491759046269555	-0.015407892839921689	1.837677459945661	1.5798154637740713	0.428657658959645	1.1632228586720976	9.026186586415585	12.18906317932581	0.7634375457001705	0.9509263895843767
ID149500	149500	3	1.0	41.446827717746785	54.97778907836524	0.0	91.0	91	1.6892175269531828	1		29505.617336152223	29516.0	21932.0	38931.0	2.7912314E7	3090.3271026804864	-0.9811064346941372	-991.5907243435385	0.014460266821076378	-0.007421114502413267	1.8393009729052388	1.5723772276929797	0.3848044442525583	1.1697580838180253	8.964395946276877	11.79535545034426	0.8096714559589628	0.9602851323828916
ID147458	147458	6	1.0	32.71052150407392	37.10060507863269	0.0	75.0	75	1.597141961028192	1		29442.004739336488	29416.0	18964.0	41390.0	2.4849052E7	3615.944660314144	-0.9810134520489328	-841.4039584898306	0.014052792441661565	6.883321686486632E-4	1.651489024482427	1.5564735331552186	0.35032417192484555	1.0610453626760983	8.013770713373704	12.442690951873416	0.6504563348893483	0.9434806939003915
ID154626	154626	6	1.0	32.83329685318468	37.180202002934394	0.0	130.0	130	1.5780823051220143	1		29483.938181818237	29479.0	19513.0	41582.0	2.4324249E7	3615.4593518745824	-0.9809545960035345	-840.0608032699324	-0.004235000977829049	6.891656431217963E-4	1.6729960527269208	1.5045963108633236	0.1594291219155567	1.1119235376610561	7.823645666793073	12.121280360006121	0.6691477842988903	0.9336358479863872
ID139264	139264	6	1.0	32.69569795540083	37.007153109888684	0.0	14.0	14	1.5971419610281916	1		29297.239620403296	29310.0	19355.0	40994.0	2.4697573E7	3561.5993444318424	-0.9811067763582226	-854.3225032303847	0.007761127238372709	0.00486587619204318	1.6768045539255547	1.5306969935436747	0.2468697821372248	1.0954516543758477	8.0137707133737	10.898522398117082	0.8478353773953133	0.9689655172413792
ID167424	167424	6	1.0	32.89118071977361	37.29262650132055	0.0	231.0	231	1.5900213639917908	1		29632.668263473064	29616.0	19428.0	41989.0	2.4743278E7	3663.414384937388	-0.9810516883447677	-837.5988621000605	-0.004511904004268798	-0.008912914774501849	1.6727821028798047	1.5249179669364163	0.32186067115864486	1.096965305117658	7.942473820905965	11.63338008441107	0.7374860689905731	0.9440677966101692
ID151046	151046	6	1.0	32.816177096905	37.01406222653063	0.0	103.0	103	1.5990354317121167	1		29375.203550295846	29389.0	19094.0	41278.0	2.4822047E7	3597.370646062657	-0.981112465400553	-848.3385732485032	4.6606616584301673E-4	-0.002290870514091629	1.6950516399747084	1.5158078609507253	0.28288493648787666	1.1182496697909723	8.032783218031767	10.829604276319873	0.8606978854100465	0.9695926563396441
ID161287	161287	6	1.0	32.78740926206175	37.23236129231749	0.0	183.0	183	1.5795197570415325	1		29558.61696969698	29565.0	18969.0	42291.0	2.4385859E7	3746.8428264629056	-0.9810796409453693	-818.1322633187991	0.00850798538081425	-3.255095310758239E-4	1.633964956272404	1.535625338125978	0.5598874838535379	1.0640388092752078	7.837905045286618	12.571030450698132	0.6232583491982043	0.9227756015668712
ID165381	165381	6	1.0	32.73793455769001	37.28012428721944	0.0	215.0	215	1.5947719612642923	1		29720.326190476237	29722.0	19317.0	42031.0	2.4965074E7	3694.3317137517824	-0.9810803038868408	-834.3304222780336	0.013613102007727296	0.0036654091681697825	1.70414702771812	1.510529964327363	0.22664840171122314	1.1281782341053885	7.990005082551123	11.904607746906663	0.708478604418301	0.9497175141242944
ID137738	137738	6	1.0	32.88004371034562	37.01587755031865	0.0	3.0	3	1.5742426831183474	1		29367.302696078397	29348.0	19396.0	41270.0	2.3963719E7	3620.1264165016173	-0.9812520219672436	-849.1735286540213	-0.023144888905715328	0.011956273986327006	1.664460963221727	1.5116738429798569	0.38268370507437105	1.101071485063664	7.785620657476937	12.062696244442755	0.6723792771592115	0.9402985074626864
ID145931	145931	6	1.0	32.76963400236828	37.063234885689965	0.0	64.0	64	1.593822974592181	1		29326.90725326991	29313.0	19090.0	41632.0	2.4663929E7	3604.6998182210737	-0.9810315002983356	-841.5445799025662	-0.0023194953779980725	-0.0035627457745236206	1.676793538028929	1.5267803925301247	0.21161284647601764	1.0982545664279904	7.980498830222089	12.191166793278219	0.6747600412244533	0.9276243093922645
ID155664	155664	6	1.0	32.81765467648748	37.156967558888695	0.0	138.0	138	1.5923984341842767	1		29607.873809523808	29605.0	19703.0	41662.0	2.4870614E7	3604.264039183636	-0.9810818402429906	-852.0144618290855	-0.0066016088712907385	-0.002839770804691153	1.6560892065126225	1.5500608847219746	0.23512837704493283	1.0684026820079817	7.966239451728545	12.351314548998483	0.6562009526074816	0.9337047353760446
[truncated: 2,255 more rows]
