# Supplementary material for: Adhesion pilus retraction powers twitching motility in the thermoacidophilic crenarchaeon Sulfolobus acidocaldarius
Source: Nat Commun. 2024 Jun 14;15:5051. doi: 10.1038/s41467-024-49101-7 (PMC11178785; doi:10.1038/s41467-024-49101-7)
Supplement: Supplementary file 15 — Source Data [file 41467_2024_49101_MOESM15_ESM.zip › TWITCHING FULL TRACK DATASET/Figure 1/MSD data/flaJ_100X_1sec_interval_5min_total__10_spots 2.csv]

LABEL	ID	TRACK_ID	QUALITY	POSITION_X	POSITION_Y	POSITION_Z	POSITION_T	FRAME	RADIUS	VISIBILITY	MANUAL_SPOT_COLOR	MEAN_INTENSITY_CH1	MEDIAN_INTENSITY_CH1	MIN_INTENSITY_CH1	MAX_INTENSITY_CH1	TOTAL_INTENSITY_CH1	STD_INTENSITY_CH1	CONTRAST_CH1	SNR_CH1	ELLIPSE_X0	ELLIPSE_Y0	ELLIPSE_MAJOR	ELLIPSE_MINOR	ELLIPSE_THETA	ELLIPSE_ASPECTRATIO	AREA	PERIMETER	CIRCULARITY	SOLIDITY
Label	Spot ID	Track ID	Quality	X	Y	Z	T	Frame	Radius	Visibility	Manual spot color	Mean intensity ch1	Median intensity ch1	Min intensity ch1	Max intensity ch1	Sum intensity ch1	Std intensity ch1	Contrast ch1	Signal/Noise ratio ch1	Ellipse center x0	Ellipse center y0	Ellipse long axis	Ellipse short axis	Ellipse angle	Ellipse aspect ratio	Area	Perimeter	Circularity	Solidity
Label	Spot ID	Track ID	Quality	X	Y	Z	T	Frame	R	Visibility	Spot color	Mean ch1	Median ch1	Min ch1	Max ch1	Sum ch1	Std ch1	Ctrst ch1	SNR ch1	El. x0	El. y0	El. long axis	El. sh. axis	El. angle	El. a.r.	Area	Perim.	Circ.	Solidity
			(quality)	(�m)	(�m)	(�m)	(sec)		(�m)			(counts)	(counts)	(counts)	(counts)	(counts)	(counts)			(�m)	(�m)	(�m)	(�m)	(radians)		(�m^2)	(�m)
ID70657	70657	1	0.8916878700256348	37.76501558373246	27.95862699202516	0.0	152.0	152	1.497908586277147	1		22435.439189189172	22482.0	17720.0	29414.0	1.6602225E7	2061.8144157672505	-0.9810718587362909	-1127.9967528037646	-0.006716333355532547	0.0186531792260821	1.6052592186735921	1.4263916838720014	2.0208646812744058	1.1253986102302889	7.048886101976995	10.477829886597732	0.8068404647541594	0.9611147116007784
ID63489	63489	1	0.9751728773117065	42.71093660463846	28.346400531257487	0.0	67.0	67	1.4164018872611874	1		22232.08308157099	22375.0	15036.0	28013.0	1.4717639E7	2450.594343430226	-0.9809750440628812	-935.5629727558031	-0.01010583550191954	0.003438812125478304	1.4646676562740222	1.3780456330837596	-0.5994557249423482	1.062858602872549	6.3026452941479985	9.420750927933096	0.8924043666290831	0.9678832116788321
ID58371	58371	1	0.9546330571174622	51.76557316928031	25.895376403754977	0.0	4.0	4	1.4254524706424303	1		22591.47767857141	22652.0	16003.0	29050.0	1.5181473E7	2367.9042321335874	-0.9810244631481302	-986.4981290363946	-0.002068122797249595	0.011316532839911683	1.4852307413851211	1.3702969632929194	2.530322797165665	1.0838750877882761	6.383448438944778	10.69756422262995	0.7009635155163789	0.9579172610556347
ID78853	78853	1	0.8591583371162415	37.631423342631976	27.826024414197786	0.0	250.0	250	1.4821700827978646	1		22098.57909215956	22164.0	17495.0	29024.0	1.6065667E7	2059.1861966052343	-0.9810723536491373	-1112.5080240906111	-0.007664594561968797	-0.022508643809529102	1.5765059030491642	1.431718380073376	-1.2753302236351773	1.1011284935577679	6.901539190877001	10.306165962593095	0.8165100959799332	0.9590488771466315
ID69135	69135	1	0.9408537149429321	38.815634364059505	27.749562765102883	0.0	134.0	134	2.0256274670779826	1		22401.97201767307	22378.0	17632.0	29850.0	3.0421878E7	2285.2529439078294	-0.9810256927201646	-1013.6695973868647	0.005649890168444388	-0.016344207240460405	2.803299448020035	1.4803156593794131	2.891863837615986	1.8937173502543714	12.890478158166957	17.898207798566723	0.5056613961895041	0.897715988083416
ID74775	74775	1	0.8627268671989441	37.62164300756531	27.952516992703966	0.0	202.0	202	1.4933564307983553	1		22247.53658536586	22299.0	17727.0	29228.0	1.6418682E7	2039.4926596338612	-0.9810898233894567	-1131.8867203727266	-0.004881529302388589	-0.020540921993263656	1.5709923460557136	1.4438929967327474	-1.0968276737637181	1.0880254628359356	7.006107966496352	10.315580960328537	0.8273691166269529	0.962140992167102
ID59928	59928	1	0.9652503132820129	51.62041566854884	26.336269200633907	0.0	24.0	24	1.3763120084676237	1		22477.172523961643	22491.0	16542.0	28355.0	1.407071E7	2379.474803015964	-0.9810073842366551	-975.8387476016826	-0.0039719238343550265	-0.027881804639718177	1.3919611503182463	1.3546178116398846	-1.0835301009054972	1.0275674351521735	5.95091395797384	12.265485035789998	0.49707747217144116	0.8955650929899864
ID70177	70177	1	0.8962495923042297	37.70187877044706	27.998665234449412	0.0	146.0	146	1.4933564307983553	1		22528.888738127534	22541.0	17966.0	29623.0	1.6603791E7	2066.694098253573	-0.9809773864364565	-1124.3004311512254	-0.0031155321092924716	0.01028342850235651	1.5969011790263163	1.4308464620278665	-1.1969581519356347	1.1160534840077172	7.0061079664963515	10.044215027251987	0.8726793240856668	0.9735799207397621
ID77857	77857	1	0.8933312892913818	37.700522995567646	27.884642805605022	0.0	238.0	238	1.4770573732447185	1		22077.595567867036	22132.0	17545.0	28763.0	1.5940024E7	2056.1394146600246	-0.9810866699923266	-1113.9574065691686	-0.009333980699642657	0.0018567547942408395	1.5615834523929844	1.420252551671437	-0.9935756823947476	1.0995111049476523	6.854007929231846	10.354887866269642	0.8032739184075376	0.9543348775645273
ID69664	69664	1	0.9713532328605652	39.110921098945596	28.36804303375038	0.0	140.0	140	2.053445680804361	1		22429.56681034482	22509.0	15683.0	29782.0	3.1221957E7	2336.951510753631	-0.9811276098226425	-997.929292651462	-0.025161420075410054	-0.009407801704326932	2.795687016641784	1.3960792078926618	0.2645346727877447	2.002527507634604	13.24696262050566	19.65716496008507	0.43080864576977224	0.815866510538642
ID78375	78375	1	0.8919525146484375	37.685389695715955	27.904254796630973	0.0	244.0	244	1.4816596057437028	1		22088.508287292843	22092.0	17287.0	29012.0	1.599208E7	2069.771995832071	-0.9809780578384133	-1100.7236887200888	0.00916681212512802	3.9339093759637107E-4	1.596134579348796	1.4108245677990376	2.0099417787361897	1.1313487273891552	6.896786064712485	9.815456748707254	0.8995712999586649	0.9751344086021502
ID67624	67624	1	0.9955785870552063	38.718093977587316	27.47304610507614	0.0	117.0	117	2.0567585826854056	1		22168.05075053609	22248.0	15633.0	29667.0	3.1013103E7	2250.1317636504705	-0.9810669293842926	-1021.0032723794494	0.018322857205927332	0.048616948619709256	2.8924762751845683	1.4677339363065303	2.6648633683228713	1.9707088618958568	13.289740755986283	16.32057494710286	0.6269825659562516	0.9022265246853822
ID63018	63018	1	0.9822788834571838	45.33210503157345	28.1557076219505	0.0	61.0	61	1.4249216746937932	1		22388.064179104487	22534.0	15017.0	28992.0	1.5000003E7	2455.4754221818566	-0.9811012846237095	-946.6566878206187	-0.0057867515454265465	-0.020349623982375827	1.4723597059808433	1.4175658979239616	-0.921590224194851	1.038653446825384	6.378695312780262	9.59495344020898	0.8706748077459447	0.9654676258992804
ID65579	65579	1	0.9216678738594055	40.46541680672454	27.209322697303946	0.0	92.0	92	1.1439914758879388	1		22474.210161662828	21973.0	17657.0	29814.0	9731333.0	2844.002101513819	-0.9806903665660577	-802.679922809489	0.011749298637912766	0.004338153854157619	1.2369044555756543	1.0923626085030143	2.923672502555359	1.1323203906354153	4.111454132306206	8.204090699986526	0.7676166876312376	0.9495060373216253
ID58924	58924	1	0.9677818417549133	51.650228850372145	25.99605388111059	0.0	11.0	11	1.398124968159124	1		22474.07142857142	22592.0	15543.0	28648.0	1.4473302E7	2366.5535764139736	-0.9810663502908162	-984.145823240095	-0.003709925138757809	-0.0026333727240282446	1.4755014740251187	1.3653749925148255	-0.6775125504954367	1.0806565830735306	6.141039004554466	9.524074802835253	0.8507581620730381	0.96274217585693
ID73260	73260	1	0.8754130005836487	37.73525427582761	27.96636611658681	0.0	184.0	184	1.4770573732447185	1		22224.28531855953	22229.0	17769.0	29194.0	1.6045934E7	2065.80239780441	-0.9811010917970957	-1116.981720519862	-0.0067430178505811155	0.008527559066108987	1.5552434339553347	1.4192305123760136	1.841431234858455	1.0958356802459202	6.854007929231845	10.156920702912998	0.8348920830977014	0.9606928714190538
ID67119	67119	1	0.9438228607177734	38.10706839360666	27.778410265600822	0.0	111.0	111	2.2395280229531935	1		22265.182257091128	22361.0	15733.0	30134.0	3.6893407E7	2436.454889902625	-0.9810377772146186	-945.5714734446577	0.07545540073806196	0.046652574836600846	3.1635536519819554	1.5716020739035954	2.8348931698623243	2.0129482548494098	15.756613235370013	22.42682831989444	0.3936742619172663	0.8264771877337319
ID77359	77359	1	0.8691740036010742	37.65843432229977	27.855429312567306	0.0	232.0	232	1.4780813299522715	1		22087.02354570636	22194.0	17185.0	28951.0	1.5946831E7	2068.555564369615	-0.9809529724817612	-1099.8183892779434	0.005369429842830036	0.01088801485429756	1.590703394593191	1.4144194937873478	1.9211825115498835	1.1246333931200376	6.863514181560876	10.31499091877845	0.8106225847877385	0.9512516469038207
ID71216	71216	1	0.8670722842216492	37.78341835129482	27.995353293561102	0.0	159.0	159	1.4923429549905454	1		22475.598639455795	22541.0	17724.0	29531.0	1.6519565E7	2055.6242190563185	-0.9810488127952106	-1132.0138299219661	0.008650966424154295	0.011608538551297353	1.6004319144145442	1.4340071330308477	-1.1487125180905022	1.1160557556167445	6.996601714167315	10.137106269842622	0.8555965357684916	0.962720732504905
ID75315	75315	1	0.8863746523857117	37.69502278372919	27.95496276704275	0.0	208.0	208	1.4785930423892577	1		22283.531680440767	22321.0	17454.0	29222.0	1.6177844E7	2074.9120671925293	-0.9810436818525569	-1111.600358122026	-7.637765712361287E-4	0.0010773824155527083	1.5739582110586858	1.418591995733826	-1.1767682312634236	1.1095214239133573	6.868267307725396	10.077625967027526	0.8498466806094256	0.9697986577181211
ID79410	79410	1	1.0	37.24542520289139	26.756845920765322	0.0	257.0	257	1.490313935758549	1		22289.100680272102	22355.0	14190.0	29501.0	1.6382489E7	2694.2627288323283	-0.9809151249128342	-850.4028510862832	0.013892363331838312	0.02207400550364744	1.5309304496772287	1.4219016693538398	1.4369899868125766	1.0766781435547053	6.977589209509254	12.27427993351156	0.582000307528918	0.9344366645448754
ID64567	64567	1	0.9624912738800049	39.67180126698106	27.38135065960454	0.0	80.0	80	1.4217327374445226	1		22077.92825112108	22143.0	15010.0	28993.0	1.4770134E7	2308.171168165606	-0.9811210131922412	-994.178108273683	0.004764147597887157	0.0063240201849916865	1.5013107767078457	1.3684117550584847	-0.8366250148355929	1.0971191756853047	6.350176555793157	9.61433778052829	0.8632904011175645	0.9597701149425281
ID72760	72760	1	0.9634864330291748	38.994400224192795	29.304569514129835	0.0	178.0	178	1.9591828403451836	1		22233.029921259815	22308.0	9398.0	29704.0	2.8235948E7	2356.8709724594382	-0.9809923323445978	-973.7099849925822	0.2045000907707748	-0.011225205038336052	3.363775434119641	1.2534160818052555	0.7686626866579305	2.6836861940329517	12.05868107937668	22.224041564825864	0.3068058188195138	0.6147322510298039
ID74303	74303	1	0.9277299046516418	37.64616645932804	27.95525201408111	0.0	197.0	197	1.4647140590210523	1		22120.053596614962	22211.0	17618.0	29146.0	1.5683118E7	2064.147948031011	-0.9812119436321665	-1119.3252991880715	-0.003288326987452999	0.012867519436985494	1.555224371343042	1.4161316039427438	-0.8454222480021191	1.0982202268581824	6.739932901283467	10.687197260299005	0.7415454696320496	0.9372108393919372
ID65087	65087	1	0.9208294153213501	39.956083661744174	27.718038246386772	0.0	86.0	86	1.370252570557448	1		22268.490384615397	22125.0	17478.0	30987.0	1.3895538E7	2689.5452574220053	-0.9808748759690636	-849.2807217767878	0.06614140674065482	-0.07837497446777746	1.4097574782376703	1.3122010078264406	-0.826140688619237	1.0743456755705625	5.898629570164155	17.436464361942658	0.2438058570767436	0.8207671957671958
ID68160	68160	1	0.9596900939941406	38.77252243189701	27.627449430789717	0.0	123.0	123	2.0423638638990744	1		22243.76861894435	22320.0	16813.0	29615.0	3.0763132E7	2137.637673557878	-0.9810872817224563	-1079.587785051226	0.018905620657421972	0.007554709235352573	2.8503880172675364	1.4183003057344745	2.8245191155616927	2.009721076518733	13.104368835570178	17.222181271945104	0.5552002590684176	0.8907915993537966
ID64066	64066	1	0.9851319193840027	39.90087921008849	28.46435186023713	0.0	74.0	74	1.397583793388255	1		22008.150855365468	22164.0	15098.0	27973.0	1.4151241E7	2417.7039609801895	-0.9811386391566765	-947.0388244780579	0.02306248280553225	-0.0023109947260633997	1.4790802205353213	1.3480891182699257	2.4586413756977064	1.097167984289869	6.136285878389941	9.929419856408309	0.7821097478563918	0.9506627393225331
ID59462	59462	1	0.9448586702346802	51.81874697748207	25.86410736625438	0.0	18.0	18	1.420668167667809	1		22603.282706766924	22665.0	16191.0	29378.0	1.5031183E7	2342.107370514162	-0.9810725399931677	-1000.4686735892923	-0.011556955359164713	-0.01656693080148733	1.4582206811495038	1.414268326186879	-1.2676436229585082	1.0310778047905014	6.340670303464135	10.041311215279244	0.7902494105364292	0.970887918486172
ID66631	66631	1	0.9553812146186829	38.288761654161945	27.880834040595815	0.0	105.0	105	2.2109718527207263	1		22233.04275092934	22194.0	15833.0	30323.0	3.5884131E7	2540.155015021935	-0.9809216836725794	-900.0423972249779	-0.0967473625859283	0.049751050257269794	2.864207501239154	1.4957939884441045	0.03236706572873665	1.9148408961172831	15.357350637550677	27.048996956797406	0.26376904935070405	0.8146747352496215
ID76873	76873	1	0.8705614805221558	37.62027097338584	27.88040905601863	0.0	226.0	226	1.4739812351471515	1		22167.972183588307	22250.0	17593.0	29207.0	1.5938772E7	2045.0037476532848	-0.981109908631568	-1126.0183255680704	4.346539388994517E-4	0.0018527356069472196	1.5291136145052286	1.429588186703076	-1.3034800119021488	1.0696182500162363	6.82548917224475	10.142882489951644	0.8337212251400457	0.9624664879356567
ID75848	75848	1	0.9064180850982666	37.67829299733434	27.942946023288016	0.0	214.0	214	1.4791045777937286	1		22226.342541436476	22254.0	17389.0	29288.0	1.6091872E7	2044.5088197506873	-0.9810398468701159	-1125.0033544239498	0.02069522975721729	-0.015810355225305255	1.5662649069131112	1.4312315628514074	-1.2005500600795136	1.0943476566382313	6.8730204338899075	9.988160654285704	0.8657379608206461	0.9640000000000001
ID68685	68685	1	0.9672600626945496	38.6839131409832	27.86063161048734	0.0	129.0	129	1.960726719891581	1		22352.083662194174	22311.0	16619.0	30554.0	2.832009E7	2329.136664347964	-0.981031191632432	-992.6492180812556	-0.008496238237064883	0.01729001146103566	2.607491612189395	1.4610386978693966	2.9628743846722427	1.7846834693645335	12.077693584034744	15.85245139689729	0.6039500346941787	0.9153458213256485
ID58447	58447	1	0.9293251037597656	51.80846896336145	25.930477475549665	0.0	5.0	5	1.272350086192998	1		22774.28893058162	22734.0	16192.0	29068.0	1.2138696E7	2417.8081563730116	-0.9806616883528654	-955.330487458042	-0.004333728577390884	0.028600179681352287	1.25166768463498	1.114457508930311	-0.4700826494587008	1.1231183554376758	5.085844996031943	15.900971928332492	0.2527700661483987	0.7949479940564625
ID62031	62031	1	0.9101399779319763	50.20782932119111	27.49553559816849	0.0	49.0	49	1.4734679211022808	1		22466.0139470014	22456.0	17354.0	31113.0	1.6108132E7	2368.4337875377596	-0.981065854403821	-982.9857453502323	-0.0043503477629797714	-0.0040511806290210945	1.5254948411421805	1.4313781974373925	-0.6929418192863139	1.0657524642147587	6.820736046080232	10.943756390365264	0.7156625197178235	0.9465699208443271
ID61520	61520	1	0.9775663018226624	49.98336315297557	27.01150804824501	0.0	43.0	43	1.3839856514178182	1		22432.124802527655	22474.0	16297.0	29003.0	1.4199535E7	2347.1718637828512	-0.9808806140652573	-980.6131870153981	0.02781602403370927	-0.04611543645238157	1.4204508358449515	1.2799077906606005	-0.838611775133006	1.1098071643987826	6.017457724277059	13.750752081801787	0.399917130617682	0.8978723404255321
ID60501	60501	1	0.9353168606758118	50.15643329384519	26.957304257684065	0.0	31.0	31	1.3785088366949123	1		22708.164799999966	22568.0	17561.0	30662.0	1.4192603E7	2482.5157764190008	-0.9810325346729512	-946.2243665151057	0.07760067730079424	-0.0556240276502198	1.3626954416630352	1.3519668608201645	-1.4612012619338675	1.0079355353698258	5.969926462631901	14.25902771706924	0.3689767652320316	0.8662068965517249
ID62549	62549	1	0.9798092842102051	47.87948478564791	27.48049489512414	0.0	55.0	55	1.3856244745513602	1		22392.134796238224	22533.0	15238.0	28570.0	1.4286182E7	2456.2817691315804	-0.9810026311683586	-941.508029717212	0.0016000762357211407	-0.006184570293101081	1.48181623304918	1.338855605323123	-0.7344354360700939	1.1067782269855415	6.031717102770598	9.682182473418182	0.808545197319331	0.9498502994011971
ID70740	70740	1	0.8887013792991638	37.78525053033202	27.991960396227928	0.0	153.0	153	1.4882821503069774	1		22445.744186046533	22489.0	17701.0	29194.0	1.6407839E7	2067.0617460218355	-0.9809318094012099	-1117.2230530071429	0.032628304084593	0.03469177381519465	1.5691539789178097	1.4599512259735228	-1.5161465529501266	1.0747989049233262	6.958576704851193	10.566632242065896	0.7831719016513143	0.9426915647134584
ID76372	76372	1	0.8899085521697998	37.675884761841616	27.947792153541744	0.0	220.0	220	1.472440756166641	1		22217.041958041944	22283.0	17582.0	29067.0	1.5885185E7	2074.144494675258	-0.9810263391426184	-1107.6607249611359	-0.007633664171617222	0.006064266658201405	1.555841761223203	1.3968138030488388	-1.196857009461684	1.1138505059351878	6.8112297937512025	9.886972990556094	0.8756059439603219	0.9721845318860247
ID63574	63574	1	0.9713001251220703	42.324478168006095	28.187941048152393	0.0	68.0	68	1.4099782628309288	1		22224.48932926828	22411.0	14901.0	28311.0	1.4579265E7	2428.95324356562	-0.9810594400165153	-947.8620542572975	0.002708263746495096	-0.005914889399504191	1.4657999102095416	1.375336268935401	-0.7576078903695133	1.0657756530656792	6.245607780173812	9.67021454562338	0.8392905868869617	0.9584245076586433
ID61016	61016	1	0.971522331237793	49.922455095092246	26.946559423402473	0.0	37.0	37	1.3883515475980703	1		22538.927786499225	22649.0	16422.0	28885.0	1.4357297E7	2378.75580510308	-0.981114933151386	-984.4977912931741	-0.002230584925370053	-0.0016567259746289688	1.473312492297735	1.3113814817087823	-0.7403623140135054	1.1234812393247693	6.055482733593187	11.150838345730364	0.6119889693988867	0.9205202312138729
ID78943	78943	1	1.0	37.95030315637487	26.971938514374628	0.0	251.0	251	1.493356430798355	1		22179.7697547684	22140.0	14814.0	29872.0	1.6279951E7	2719.7405030518503	-0.9810731701427917	-845.4405637392788	0.016062994787526964	0.011469490058672078	1.4977350981491369	1.4758991064925155	1.7613405703297431	1.0147950436182014	7.006107966496347	10.7175700245969	0.7664680043494481	0.9571428571428573
ID66146	66146	1	0.9524909853935242	40.67928219409583	28.952197424194775	0.0	99.0	99	1.155178313823375	1		22298.945330296123	21866.0	17373.0	31152.0	9789237.0	3213.632284932086	-0.9808436260225745	-710.5662960252292	0.04926433278606495	0.015694195679810997	1.2370510992917507	1.148207043223155	-0.35927500913777977	1.0773763378242305	4.192257277102974	8.049476947724356	0.8130597634938275	0.9443254817987148
ID69225	69225	1	0.9500106573104858	38.681862954961495	27.93962817210377	0.0	135.0	135	1.9428980379495902	1		22476.95673076921	22320.0	17403.0	30906.0	2.8051242E7	2502.597085938862	-0.9810072630670806	-927.8146818129326	-6.958925501852821E-4	-0.007583335549215129	2.612263311133967	1.4134781984493252	-0.12122091970441431	1.848110083338947	11.859049780467027	17.775866279190513	0.4716265081146502	0.8853797019162526
ID60009	60009	1	0.9559919834136963	51.58583898699591	25.74555826565147	0.0	25.0	25	1.3763120084676237	1		22498.492845786983	22621.0	15523.0	28376.0	1.4151552E7	2388.1807320522353	-0.9810969129699318	-977.9021635912075	-0.008511374882173935	0.014105515863968554	1.4884932418468346	1.3187283461844468	-0.7667375425052096	1.1287337882389337	5.95091395797384	9.40371803794425	0.8456571742098744	0.9615975422427039
ID74865	74865	1	0.8772187829017639	37.64911469432103	27.939571323831974	0.0	203.0	203	1.4852292606300537	1		22236.9547325103	22252.0	17753.0	28998.0	1.621074E7	2057.8647098769225	-0.9810846167742446	-1120.9333995250581	-0.003862111236131475	-7.644542368155873E-4	1.5616575055668933	1.424361474398557	-1.2236307386344467	1.0963912838391743	6.9300579478641	9.918518224217031	0.8852239163600419	0.9752508361204015
ID73331	73331	1	0.8705154657363892	37.7640037610385	27.99358041883288	0.0	185.0	185	1.4785930423892575	1		22226.652354570608	22266.0	17533.0	29177.0	1.6047643E7	2068.665617380918	-0.9810357727573709	-1111.6381669454356	0.012281081925966017	0.015466765538224927	1.5728190215600957	1.420855929532047	1.7649615098467029	1.106951794949469	6.868267307725395	10.352073789963235	0.8053827718104057	0.9633333333333342
ID65653	65653	1	0.9137006402015686	40.39562745842421	28.119430735466718	0.0	93.0	93	1.0673631937998005	1		22903.53846153846	22241.0	17356.0	31352.0	8634634.0	3340.2528807999424	-0.9802335909434693	-680.0722189626533	0.003525247609808258	0.005796660311692328	1.1338405491783616	0.999532657317638	-0.33702622380898173	1.1343706890189607	3.579104001880433	9.132818369703187	0.5392306145542612	0.882766705744432
ID67191	67191	1	0.9463792443275452	38.014988362609294	27.777547629938002	0.0	112.0	112	2.2078903573518605	1		22261.83343691733	22386.0	15779.0	30185.0	3.581929E7	2438.070947975851	-0.9809564638358756	-940.6904249783287	0.05997410718989504	0.044625299376651134	3.125083757336801	1.6255516071603802	-0.32165039838149734	1.9224758805387308	15.314572502070044	20.16669758261589	0.4732004738096914	0.8327733264409406
ID78457	78457	1	0.8860213756561279	37.66525324225106	27.877558284685122	0.0	245.0	245	1.4852292606300534	1		22058.0355191257	22082.0	17313.0	28771.0	1.6146482E7	2046.6635600104955	-0.9810894405580135	-1118.2903945778742	0.02067817717790765	0.0062646717985853405	1.5373809686660522	1.4731992844300867	-1.2915865452283553	1.0435661929205962	6.930057947864098	10.14949557394967	0.845391375831718	0.9510763209393348
ID77947	77947	1	0.8718505501747131	37.63545852095788	27.900776811699775	0.0	239.0	239	1.4719269049012405	1		22062.139082058424	22049.0	17220.0	28920.0	1.5862678E7	2051.136355369204	-0.9810949221963808	-1116.3892357233078	0.0016602708525983024	0.0034563164905294006	1.6052227471845917	1.401105489485113	1.84441519545029	1.1456830047639661	6.806476667586688	10.272730541442318	0.8105138325688468	0.9662618083670717
ID59003	59003	1	0.9456230998039246	51.80382589774694	25.740153848687065	0.0	12.0	12	1.3992066897663265	1		22478.310185185204	22530.0	15605.0	29298.0	1.4565945E7	2381.21757285917	-0.9810261378791996	-976.1564201180396	-0.006933270291075705	0.007255925338780197	1.458415524171731	1.3578828455429415	-0.7271463146365049	1.074036341911803	6.150545256883501	9.504609987309069	0.855568686326004	0.9663928304705002
ID69756	69756	1	0.9629414081573486	39.09289361790191	28.386138534772858	0.0	141.0	141	2.0523401917978306	1		22456.278453829604	22553.0	15925.0	29583.0	3.1371421E7	2330.272472090855	-0.981116328894658	-1001.3713269254674	-1.8743183332811097E-4	-0.04476795484277981	2.720332925393519	1.4010855958501467	0.2517301297629122	1.941589388578992	13.232703242012118	19.365533888399455	0.4434038788863198	0.817381092190253
ID77439	77439	1	0.8749039769172668	37.6743800423162	27.87566216391446	0.0	233.0	233	1.4877737703945164	1		22100.705882352922	22110.0	17334.0	29149.0	1.6155616E7	2060.089907522227	-0.9810736361211345	-1112.2038289460836	-0.004911409298501862	0.012411620057117745	1.5586222400477818	1.4257246792165563	-1.2670387346534715	1.0932140424925894	6.9538235786866744	10.567672309609854	0.7824829019001849	0.9580877537655529
ID70270	70270	1	0.8850034475326538	37.726388302038714	27.971557245960653	0.0	147.0	147	1.4760327061958005	1		22481.593055555553	22507.0	17933.0	29440.0	1.6186747E7	2067.8391931534943	-0.9810752063772323	-1127.227210110462	0.004504482023607394	0.0065152295129997425	1.576670960745554	1.4058175106832909	-1.1894203747553458	1.121533163987423	6.844501676902811	10.08243732159501	0.8460979377946485	0.963210702341137
ID71296	71296	1	0.8830327391624451	37.784272166401465	28.04191540212331	0.0	160.0	160	1.4831905098260028	1		22482.59781121753	22524.0	17777.0	29363.0	1.6434779E7	2062.7374223684023	-0.9810321320165951	-1127.4499025166942	-0.005676303726280356	-0.006266667826218883	1.5643611449323551	1.4177666573522334	-1.3213714580106928	1.103398176857887	6.911045443206034	10.326352353657684	0.8144411958914607	0.9629139072847681
ID63107	63107	1	0.968618631362915	44.86642836847779	27.786071032973005	0.0	62.0	62	1.4110508976477827	1		22333.20547945205	22497.0	14788.0	28434.0	1.4672916E7	2450.348497258851	-0.9811161873491421	-947.0740996766451	-0.017368534520547235	-0.001992172132635301	1.4641840323432809	1.3882086509031468	-0.7055229223765863	1.0547290793719701	6.255114032502847	9.209370635839653	0.9267982220646983	0.9813571961222965
ID67714	67714	1	0.9694922566413879	38.77349187231026	27.54214857817585	0.0	118.0	118	2.0637350220826614	1		22158.002135231363	22211.0	16400.0	29924.0	3.1131993E7	2213.6243930936303	-0.981062361955875	-1037.116315757798	0.038516801952794465	-0.015192840964921373	2.7814702451728137	1.4148539448230582	2.763973938002467	1.9659062727641932	13.380050153112096	21.02381224086312	0.3804036424319867	0.8642922935216458
ID79495	79495	1	1.0	37.10941895268398	26.65823292665082	0.0	258.0	258	1.4938629108640615	1		22295.415196743565	22333.0	14584.0	29890.0	1.6431721E7	2665.3547598501223	-0.9809531703301266	-861.6206822252694	-0.005335418683391441	0.011853180833699148	1.4988084330221665	1.4536718422505817	-1.1849090252030565	1.0310500550810038	7.010861092660866	12.395308593010643	0.5734116861606747	0.9323640960809102
ID72843	72843	1	0.9642857909202576	39.474239623766096	29.40844225763797	0.0	179.0	179	2.306752069334365	1		22179.137578169415	22240.0	9472.0	31183.0	3.9013103E7	2523.3393769612403	-0.9810363602790455	-909.415587408944	0.007522008949483869	0.031832025928345366	3.332618481642414	1.4156943054489155	0.7255778051860435	2.3540523323540836	16.716744720602215	27.20981499545452	0.28373335708791303	0.7503733731598042
ID64652	64652	1	0.9532114267349243	39.654281173439344	27.28127690833535	0.0	81.0	81	1.3878065616898883	1		22062.314465408825	22227.0	15248.0	28192.0	1.4031632E7	2287.848213368289	-0.9811129163267064	-1001.8620986077651	0.004809169259211507	0.01400807053150427	1.4649760288883649	1.2985678497782813	-0.8095709340116258	1.1281474657935635	6.050729607428662	10.904959706755086	0.6393953585732812	0.938790560471976
ID59535	59535	1	0.9720997214317322	51.58623317116649	25.973922934892606	0.0	19.0	19	1.4002875757442577	1		22563.45300462251	22705.0	15861.0	29159.0	1.4643681E7	2335.524518379459	-0.9809989758558311	-997.5683729303721	0.009614268979163286	0.027112742042918962	1.4348887821145069	1.3634341666371121	-0.9289803403578807	1.052407822266649	6.1600515092125345	10.650454119125875	0.682429757444501	0.9529411764705883
ID75406	75406	1	0.8849104046821594	37.68878274627118	27.926828315551226	0.0	209.0	209	1.4667784914184223	1		22280.27988748245	22326.0	17701.0	29473.0	1.5841279E7	2092.1495951759553	-0.9810411016020432	-1102.1279262903777	-0.0016026073035591698	0.010731015240079717	1.5693205100337415	1.3865674314638088	-1.0936487731720006	1.1318025178025415	6.758945405941528	9.908121763873485	0.8651793243163513	0.9627623561272853
ID65172	65172	1	0.9218349456787109	39.744164524841196	27.49144905168179	0.0	87.0	87	1.4381328016644583	1		22129.756240822324	22134.0	16739.0	29323.0	1.5070364E7	2325.963492182256	-0.9810222433021789	-983.643467306828	0.048058607159931994	-0.07339535300232228	1.414699976129709	1.3281512781023745	-1.305870205165654	1.0651647891729568	6.49752346689314	16.893798312310967	0.286090285203762	0.8746001279590526
ID76950	76950	1	0.8960944414138794	37.58740661536379	27.87356084464056	0.0	227.0	227	1.4898062491705737	1		22201.925474254742	22252.0	17461.0	29223.0	1.6385021E7	2035.5406193841816	-0.9810208278895781	-1127.5656230576278	-0.010581939093917121	0.018371073323953126	1.5790456830017898	1.431593500995227	-1.1484798174949022	1.102998638862258	6.972836083344741	10.301852173284601	0.8256361359931185	0.9728116710875329
ID64154	64154	1	0.9648873209953308	39.51856094042158	28.164337034468776	0.0	75.0	75	1.4174696611687823	1		22068.746987951803	22228.0	14853.0	28667.0	1.4653648E7	2413.56033286576	-0.9810495033574511	-946.7162634462092	-0.008454721264583378	0.013530222411754035	1.4854530540700845	1.3721901162470995	-0.9593189526059189	1.0825417239797324	6.312151546477033	9.709860093864895	0.8413202389206952	0.9637155297532652
ID66714	66714	1	0.968315064907074	38.37300444108722	28.0647433998553	0.0	106.0	106	2.0906845297546424	1		22288.720720720765	22106.0	15974.0	30296.0	3.2162624E7	2589.9485799214117	-0.9809122704550363	-884.5041823335449	-0.027135515061938825	-0.02119643229910827	3.1393251857142435	1.3967031158789212	0.17363930878561296	2.2476682052353842	13.731781489286252	19.143619145836556	0.47085659405873487	0.8567615658362987
ID68250	68250	1	0.9776850938796997	38.758650118305034	27.559822820522786	0.0	124.0	124	2.021141021997088	1		22283.40014847801	22330.0	16270.0	29612.0	3.001574E7	2164.8387311842985	-0.9810505264129495	-1065.8108344884415	0.00310168024076273	0.024876571923786756	2.8143940310429216	1.3998182343020062	-0.38623445890372743	2.010542484786439	12.833440644192766	17.797363644282385	0.5091451625357498	0.8890352321369772
ID75935	75935	1	0.8996514081954956	37.67957055172493	27.942732198210702	0.0	215.0	215	1.4744943704925995	1		22234.979166666635	22273.0	17549.0	29159.0	1.6009185E7	2051.6042437906444	-0.9810543656144497	-1122.4242898477048	0.00922460361303365	0.02450302838118961	1.5738375320581046	1.4289236560537522	-1.1655263498629358	1.1014147084698422	6.830242298409269	9.719008920011392	0.9086612603900669	0.9755600814663954
ID70817	70817	1	0.8847033381462097	37.793266950003655	27.997730157990244	0.0	154.0	154	1.4867564890650475	1		22444.704514363897	22484.0	17720.0	29338.0	1.6407079E7	2060.9874000715195	-0.9809743262130459	-1123.016523831217	0.0050804492019931435	0.012263003217145975	1.5852049195139848	1.425348680070071	1.8499379589533587	1.1121523748392956	6.944317326357644	10.33857168070217	0.8164288364345599	0.9517915309446253
ID58530	58530	1	0.9719588756561279	51.851139403913315	26.09471178556005	0.0	6.0	6	1.4046028019234769	1		22535.82795698924	22730.0	14936.0	28897.0	1.4670824E7	2370.5805860529304	-0.9810152324655608	-982.4699095080774	-0.008971550383812985	0.018802231826717013	1.4969656680860237	1.346960532037443	2.362816054236497	1.111365650648783	6.198076518528656	9.571091967994784	0.850244475642253	0.9609432571849671
ID74403	74403	1	0.9190382361412048	37.65719450181779	27.972645018031674	0.0	198.0	198	1.4755201058309089	1		22158.03467406381	22197.0	17590.0	29559.0	1.5975943E7	2061.2803808599797	-0.9810933319086823	-1115.628210112282	0.01420961826354915	0.01213904154341201	1.5493377985839265	1.4461599761802375	-1.1153184660778095	1.0713460641306185	6.839748550738301	10.046794656429977	0.8515201869804088	0.9651240778001342
ID62627	62627	1	0.9777726531028748	47.436819029400404	27.31827058786702	0.0	56.0	56	1.4051412734026867	1		22376.96456086286	22510.0	14901.0	28405.0	1.452265E7	2457.960811129985	-0.981126005908434	-946.4925239611483	-0.00975376019464395	0.009278767899391045	1.4882725551097145	1.3661251622129618	-0.7731117739046058	1.0894115680432153	6.202829644693165	9.516982546923984	0.8605996638311927	0.962389380530973
ID68773	68773	1	0.9542326331138611	38.83342079482984	27.74709302166032	0.0	130.0	130	2.0023393015114155	1		22365.14577039278	22303.0	17083.0	29370.0	2.9611453E7	2363.8962832245866	-0.9810589605301413	-980.0869593804646	-0.0066812082178530265	0.008263971457981092	2.7815656327927867	1.4786166180546176	2.9576439626708613	1.881194623967117	12.59578433596698	17.476379350275973	0.5182414595880255	0.8895602551191676
ID62117	62117	1	0.9477735161781311	49.96932754981367	27.506277179042616	0.0	50.0	50	1.4370803808856278	1		22489.35380116958	22517.0	16689.0	29989.0	1.5382718E7	2403.8216012121306	-0.9810103298331629	-966.6313983223607	0.0036936987601465182	0.011943698292589348	1.511404181249253	1.3774037345134766	-0.8167459870346834	1.0972847999305793	6.488017214564125	9.987466749121243	0.8173558299182958	0.9592410400562191
ID61612	61612	1	0.9375943541526794	50.33397216891651	27.923766568670192	0.0	44.0	44	1.4190698155761323	1		22489.865671641823	22278.0	17268.0	31209.0	1.506821E7	2538.1660857967627	-0.9808750699558682	-908.8886112654812	0.08030446105868223	-0.03399800488830985	1.4011189570190647	1.2906156483721756	-0.354402998068572	1.0856206174055494	6.326410924970589	17.324281846072466	0.26488464310357174	0.8699346405228764
ID79021	79021	1	1.0	37.84004236176303	26.907442095624937	0.0	252.0	252	1.501943364188662	1		22164.134048257358	22096.0	14636.0	29551.0	1.6534444E7	2713.156486751963	-0.9810294360002135	-844.9046812991269	0.040863144435181444	-5.958673877592293E-4	1.538946528065613	1.469242433105579	-0.7505039010168669	1.0474422010891005	7.086911111293122	10.589448588651289	0.7941822149698669	0.9539347408829175
ID63661	63661	1	0.9746980667114258	41.859613713661126	28.317288822403217	0.0	69.0	69	1.395416995506264	1		22225.390965732073	22336.0	15113.0	28697.0	1.4268701E7	2477.1441563623844	-0.9810838139902287	-930.6805952113027	-0.014305057299313247	0.008545081603171594	1.4470547431813248	1.335849294387319	-0.650193638593295	1.0832470019344582	6.117273373731883	9.814978399117877	0.7979745799036351	0.9647676161919037
ID61102	61102	1	0.9688152074813843	50.292845158771385	28.04352918866095	0.0	38.0	38	1.469354953076323	1		22456.10674157302	22478.0	16054.0	31256.0	1.5988748E7	2428.614529788636	-0.9810632122298233	-958.0684741038868	-0.01901169666821947	0.008358455195012939	1.5150672286559563	1.4169669141421637	-0.713893983763598	1.0692326077163086	6.782711036764106	10.362805948085716	0.7937037785575153	0.9622387053270397
ID60591	60591	1	0.9284237027168274	50.10532555056498	27.551165655719778	0.0	32.0	32	1.4083677788526663	1		22654.823708206673	22573.0	17367.0	30576.0	1.4906874E7	2422.8323323603763	-0.9809838891578894	-964.7338050689059	0.04308212918488231	-0.057492883826194614	1.431063000241094	1.3124278023607046	-0.37675801391125	1.09039369454609	6.231348401680269	15.562387595282125	0.3233251164247519	0.8792756539235419
ID66222	66222	1	0.9003175497055054	40.5280693359462	27.987582769796482	0.0	100.0	100	1.1239784185877129	1		22646.014457831334	21942.0	17561.0	31367.0	9398096.0	3284.5819085235375	-0.9805184762866328	-694.024080903786	0.012286297226847489	-0.006388852396614714	1.1610192200831677	1.0814943441490041	2.452342747092623	1.0735324011303446	3.9688603473707267	8.63898724590198	0.6682670006262827	0.9542857142857142
ID76464	76464	1	0.8660091161727905	37.66127375059842	27.93506518265872	0.0	221.0	221	1.474494370492599	1		22201.41944444443	22256.0	17613.0	29172.0	1.5985022E7	2041.9110636442495	-0.9810584295589395	-1126.2966842873368	-0.0024524007755327027	0.0022578668282504004	1.5859309722423065	1.396838294001973	-1.2671644844496586	1.1353719174598076	6.830242298409265	10.249195165665428	0.8170835143288496	0.9560878243512971
ID58041	58041	1	0.9644538760185242	51.69163248963222	25.92233920943709	0.0	0.0	0	1.4002875757442574	1		22538.648233486943	22662.0	15606.0	29410.0	1.467266E7	2363.9485249001596	-0.9810563742422932	-987.5309237184566	-0.006336966187920721	-0.011555693311469798	1.44999832270921	1.3634234162327936	-0.877145588719224	1.0634981807160295	6.160051509212534	10.052190460963846	0.7660776468171059	0.9550478997789243
ID60095	60095	1	0.9770930409431458	51.41390798791044	26.303636094698547	0.0	26.0	26	1.403525239201061	1		22501.739663093398	22617.0	14783.0	28516.0	1.4693636E7	2478.492993334925	-0.9810907632801529	-942.092581970756	-0.006416348164934576	0.017685581043102912	1.4635472892027817	1.3815527391923033	-0.9416275451722693	1.0593495620430784	6.188570266199632	9.435603719235399	0.8734957667511972	0.9752808988764043
ID73409	73409	1	0.868105411529541	37.777119880775224	27.989772580593886	0.0	186.0	186	1.4872652167066478	1		22248.386301369854	22291.0	17699.0	29272.0	1.6241322E7	2039.3435470678057	-0.9810240487579547	-1128.013292121599	9.051232475892975E-4	0.009608482696716275	1.5943364458759581	1.411693061160012	1.9545752694802387	1.1293789632753914	6.949070452522161	10.305463095973188	0.8222455920050931	0.9740173217854764
ID69319	69319	1	0.9469506144523621	38.8591155849843	27.913853750817047	0.0	136.0	136	2.0271207422288744	1		22472.75184094257	22377.0	17479.0	31142.0	3.0517997E7	2435.4820672819324	-0.981000046456761	-952.8352258739505	0.011945959471387612	-0.002042320341778395	2.7232970082217274	1.449493857316381	-0.08813472559261663	1.8787916861294525	12.909490662825029	21.740242578603677	0.3432339200975031	0.8671775223499364
ID67272	67272	1	0.9015704393386841	37.66425028918706	28.031923759925498	0.0	113.0	113	1.5079752895229037	1		22212.305444887115	22178.0	17322.0	29557.0	1.6725866E7	2110.857168002378	-0.9809750731215824	-1085.174951636371	-0.0012888436580540048	0.008896670038044303	1.6122249903103656	1.4337498308085987	-0.9589301620870364	1.1244813813865362	7.143948625267309	10.087907390492447	0.882157261627013	0.9634615384615386
ID65738	65738	1	0.9573720097541809	40.5409955323092	28.747748214995017	0.0	94.0	94	1.1326941586680457	1		22515.691764705884	21743.0	17707.0	33006.0	9569169.0	3520.104397378887	-0.9806206428956007	-647.323557559259	-0.009750650101654396	-0.005084811633053048	1.2553879618731791	1.0475955155078105	2.399446095800398	1.1983517906380532	4.030650987509435	8.091326803003193	0.7736518594033623	0.940133037694013
ID78538	78538	1	0.8682866096496582	37.67678392575096	27.88560858840091	0.0	246.0	246	1.4811489527539565	1		22041.983425414364	22070.0	17402.0	29080.0	1.5958396E7	2070.3593990461377	-0.9809857067135825	-1098.5438978999048	0.018979673517805617	0.019921197520075304	1.5810572796532532	1.4471230650858893	-1.0024518299274814	1.092552055729562	6.892032938547975	10.274108256735856	0.820481764933481	0.9634551495016616
ID59085	59085	1	0.9350706338882446	51.942035432667	25.78273184055536	0.0	13.0	13	1.3970424089815825	1		22462.102484472052	22445.0	15706.0	29229.0	1.4465594E7	2340.2878567199978	-0.9810464715499423	-993.5978190027795	-0.007301808282214259	-0.008031362238397855	1.4658288296020046	1.3413934801423983	-0.652882304879612	1.092765733024434	6.131532752225435	9.945591549916587	0.7789645209094342	0.9591078066914497
ID74961	74961	1	0.8639956116676331	37.666552638675704	27.943848790968794	0.0	204.0	204	1.4903139357585493	1		22253.594815825363	22264.0	17566.0	29373.0	1.6311885E7	2040.2696967137158	-0.9810639058811629	-1130.184865346615	0.005319488454559668	-0.006294803298014224	1.596689961218887	1.420050387672872	-1.107837408549947	1.1243896520006487	6.977589209509258	9.940584955210094	0.887342696721969	0.9741207697412081
ID69843	69843	1	0.9694335460662842	39.07607615159188	28.40080599785497	0.0	142.0	142	2.0578616981214792	1		22461.052142857076	22536.0	16096.0	29815.0	3.1445473E7	2323.912258821358	-0.9810963830601731	-1003.2452939918006	0.010892122899824259	-0.04490283627011711	2.8382903329097515	1.395400708629084	0.27163987731941197	2.0340324577434385	13.304000134479852	19.390445198346196	0.44464820526978144	0.8217850851438645
ID78035	78035	1	0.8692799210548401	37.709524251105094	27.900282257256237	0.0	240.0	240	1.4755201058309082	1		22117.211911357343	22213.0	17412.0	29164.0	1.5968627E7	2055.166859863911	-0.9810287106427312	-1113.0076669503158	-0.006257745058601675	-0.0016799175633659983	1.5595157621047346	1.4227421526736235	2.0108565551489184	1.0961337999117307	6.839748550738297	9.995759852280766	0.8602375041334313	0.9709851551956815
ID77525	77525	1	0.8913173675537109	37.66968338548673	27.892651810705217	0.0	234.0	234	1.4719269049012402	1		22074.797486033553	22120.0	17326.0	28866.0	1.5805555E7	2051.3157931937876	-0.981069076028523	-1115.3777464316006	0.006639644898645389	0.00716227463240098	1.5952551912071777	1.3919570060913296	-1.0927944741991518	1.1460520578050881	6.806476667586686	9.851305113280095	0.881342440389864	0.9688768606224631
ID63189	63189	1	0.9816206693649292	44.4076362321623	28.286565497988953	0.0	63.0	63	1.4227965106853409	1		22316.962630792234	22475.0	15080.0	28645.0	1.4930048E7	2425.823852914287	-0.9810371206062283	-951.8904669624948	3.6465878059648385E-4	-0.0029410774032852358	1.4901330532483545	1.3822725756971406	2.5178038249229804	1.078031264923863	6.35968280812218	9.438354383420592	0.8971245882472098	0.9723837209302325
ID70356	70356	1	0.9032791256904602	37.72947953535557	27.954872801634224	0.0	148.0	148	1.4785930423892573	1		22442.187845303863	22483.0	17617.0	29275.0	1.6248144E7	2067.4791033890187	-0.9810133318864335	-1121.7090158414464	0.016329074343212492	0.0051201091230412945	1.5698508456299676	1.4236855912538533	1.9019023709107583	1.1026668073864434	6.868267307725392	10.335722083381787	0.807933111307622	0.9633333333333336
ID79578	79578	1	1.0	37.00688669787499	26.55365379226965	0.0	259.0	259	1.497908586277147	1		22260.44129554654	22245.0	14382.0	29641.0	1.6494987E7	2690.4492548332723	-0.9809693915594107	-852.9856856945067	-0.001249167482521065	0.011913925368274358	1.5320903262700605	1.4551785807674122	-1.0284930421727292	1.0528538191251329	7.048886101976996	11.32124997825038	0.69110112089851	0.95862960568843
ID59612	59612	1	0.972998857498169	51.98286738962337	26.593540063823095	0.0	20.0	20	1.37135627800225	1		22603.45746388442	22711.0	16421.0	28560.0	1.4081954E7	2316.122392425018	-0.9809373649331715	-1004.3884471823364	0.032841709860963145	-0.004402114006795246	1.4232534216737762	1.33166978465543	-0.7022910957130765	1.0687735338547488	5.9081358224931915	11.542266672353957	0.5572859920443444	0.9139705882352944
ID67807	67807	1	0.9834508895874023	38.60655517857256	27.61905944847864	0.0	119.0	119	2.01025744281536	1		22189.760299625497	22220.0	16026.0	29248.0	2.962333E7	2267.255202969928	-0.9809980630052242	-1010.5375955752465	0.0018243213951779792	0.007946769480774336	2.742774326999374	1.464377307238618	2.777819655634076	1.8729970161661644	12.695599985421811	16.915912333056454	0.5575351369817132	0.9063454360366476
ID64736	64736	1	0.9394282102584839	40.08261100580036	27.291075874022003	0.0	82.0	82	1.400287575744257	1		22045.296296296307	22110.0	15589.0	28855.0	1.4285352E7	2334.996781092907	-0.9811426923659765	-982.4538008335287	0.008856279150647715	0.025254288944202466	1.4989565214068523	1.3136907304125336	-0.6863176178106479	1.1410269454638995	6.160051509212528	10.128073368451007	0.7546412315837215	0.970059880239521
ID75493	75493	1	0.8724461793899536	37.6963330696842	27.921582918302256	0.0	210.0	210	1.4729544281711615	1		22265.001396648047	22295.0	17581.0	29257.0	1.5941741E7	2066.03609084386	-0.9810483235853594	-1115.7260832192517	-0.0028972784142822306	-0.005064020399054955	1.550350833352696	1.4156403258317785	-1.1868169869757352	1.0951587102054094	6.815982919915718	9.977072202386505	0.8604628550522188	0.9702300405953994
ID77029	77029	1	0.874682605266571	37.58145805200443	27.88065513951815	0.0	228.0	228	1.4811489527539565	1		22197.649171270707	22251.0	17541.0	28816.0	1.6071098E7	2049.4129959054885	-0.9810828866532191	-1123.4618441963437	0.0024633061244841233	0.002369488958842264	1.569479138746419	1.4309632253984692	-1.2616596185060922	1.096799072743032	6.892032938547974	10.340375496235508	0.8099991977021619	0.9583608724388636
ID65255	65255	1	0.9519075155258179	40.213870533135754	28.205475998523674	0.0	88.0	88	1.143991475887938	1		22354.580645161284	21735.0	17734.0	30414.0	9701888.0	3196.69479771529	-0.9806934960956496	-710.4360755050628	0.011722888902826956	0.007116518126279419	1.2459146129398526	1.0788835003304589	-0.451117224243034	1.1548184883337567	4.111454132306201	8.191688195691656	0.7699428446149155	0.9422657952069715
ID66793	66793	1	0.9838640093803406	38.45392061623671	27.932645354777833	0.0	107.0	107	2.2293713809366333	1		22182.625379477842	22076.0	15326.0	29763.0	3.6534784E7	2691.436594610075	-0.9809584146317021	-849.192754958996	0.015998429516692284	0.023381034993026316	2.765256058073778	1.7211602857587442	0.07002810232195689	1.6066232070040833	15.614019450434535	23.099785325659177	0.3677127530132445	0.8453422542460112
ID64233	64233	1	0.9510835409164429	39.52320034464038	28.0043022110145	0.0	76.0	76	1.408904811390335	1		22065.769817073186	22157.0	15311.0	28485.0	1.4475145E7	2301.472692884978	-0.9810921140727671	-994.9701785652683	7.881096992121186E-4	0.017887684356938566	1.4675852231243185	1.3390513098849992	-0.7493102650151354	1.0959887886972441	6.236101527844781	10.500202213918204	0.7107677522796446	0.9438848920863308
ID62700	62700	1	0.9875185489654541	47.029484452130525	27.592330244595534	0.0	57.0	57	1.4099782628309292	1		22347.98176291791	22478.0	14879.0	28876.0	1.4704972E7	2479.3468630360726	-0.9810679251446456	-934.1828259844934	-0.009563235851818234	8.072906204994373E-4	1.496428988021751	1.3373142418428174	-0.6206956590483937	1.1189808208126713	6.245607780173816	9.879336457304516	0.8041350991682488	0.9612289685442578
ID58605	58605	1	0.9602380990982056	51.86773776502654	26.007302123678702	0.0	7.0	7	1.412122717701794	1		22517.452344931913	22619.0	15817.0	29115.0	1.4884036E7	2337.152238188171	-0.9810498115106766	-997.5617077547261	-0.0036055542982280507	-0.0029737990093964706	1.4651631172981123	1.3749535738149563	-0.5637703457153972	1.0656091559752523	6.264620284831875	9.649371152037615	0.845486336735288	0.9620437956204382
ID72431	72431	1	0.9660575985908508	38.668055051302154	28.025951742927564	0.0	174.0	174	1.9618838322495376	1		22314.553459119474	22220.0	17636.0	30011.0	2.8384112E7	2416.8603832265635	-0.9810377326355093	-955.3490565477481	0.0037730153960488875	-0.010620865852338266	2.6200222170099083	1.451626915724431	0.056539189293291096	1.8048867712695946	12.091952962528294	19.150826768141165	0.4143155729513147	0.8979879985880692
ID76015	76015	1	0.8843664526939392	37.68384420965557	27.95935473446325	0.0	216.0	216	1.4816596057437028	1		22245.26721763085	22275.0	17422.0	29285.0	1.6150064E7	2072.5678752363615	-0.9810817561256632	-1113.2257424952527	-0.0033378449196587953	0.0037157206623323604	1.5786709370454644	1.4010544174135975	-1.090121133906494	1.126773462489597	6.896786064712486	9.87966899221638	0.8879158940031826	0.9790823211875841
ID68339	68339	1	0.9765260219573975	38.562654120302675	27.653664856386314	0.0	125.0	125	1.939000545483142	1		22278.206924315633	22307.0	16204.0	30413.0	2.7669533E7	2277.270079185591	-0.9810466002688683	-1012.740560934588	0.0032790357922815286	0.03168382552845128	2.6251031520337675	1.392409161810345	2.7701700887485567	1.8852958053082127	11.811518518821861	16.210461431370113	0.5648392201749941	0.9122613803230541
ID79096	79096	1	0.996848464012146	37.51682680289558	26.985519313900337	0.0	253.0	253	1.4903139357585493	1		22178.938692098098	22183.0	15081.0	29576.0	1.6279341E7	2639.2493130071907	-0.9810054512726237	-868.0260914355274	0.00668421083173926	-0.005134836912522293	1.4885490195426165	1.4786894629630265	0.8061395976627126	1.0066677668479718	6.977589209509256	10.819795096276215	0.7489920176568153	0.9501618122977348
ID62202	62202	1	0.9804505705833435	49.61571152346978	27.04595628342698	0.0	51.0	51	1.4094416393051827	1		22509.529590288326	22662.0	14956.0	28861.0	1.483378E7	2457.6300499198364	-0.9809900135308268	-945.2848220815636	0.002339875052709693	-0.004244045024712782	1.4655265523447487	1.379717679407309	-1.0278739115978295	1.0621930661744519	6.2408546540093	9.955916408228031	0.791209419868999	0.9626099706744864
ID60669	60669	1	0.8930339217185974	50.16355392281355	27.32240668032822	0.0	33.0	33	1.3046409197552273	1		22835.741992882573	22781.0	17460.0	29940.0	1.2833687E7	2428.186719419527	-0.9808506707177969	-963.412706598057	0.04243725458527411	0.026467976234954314	1.3542667799346975	1.2746254445102831	-0.8940684444981822	1.0624821478085376	5.3472669350803255	13.329692310867888	0.37818254417022007	0.8296460176991153
ID74492	74492	1	0.8934926986694336	37.643219390300715	27.95231523355149	0.0	199.0	199	1.4801271182392588	1		22169.588965517254	22222.0	17692.0	29301.0	1.6072952E7	2052.032825653048	-0.9810451903911369	-1118.3375815210838	-0.005860827113121588	0.008878832928493468	1.5381032062978273	1.4254482423237291	-1.1290025867943514	1.0790312553126804	6.88252668621894	10.313160153972655	0.8131566986928953	0.94148244473342
ID63745	63745	1	0.98305344581604	41.457377292212485	28.45909937401971	0.0	70.0	70	1.402986147481844	1		22101.06298003071	22216.0	15014.0	28254.0	1.4387792E7	2465.380495650744	-0.9811403640264085	-932.7323488151168	0.010999265934848627	0.020814715687399822	1.4740530620889962	1.3476561308744797	-0.8089797114341317	1.0937901949308826	6.1838171400350985	10.411173387679034	0.7169141365660283	0.9489423778264044
ID68866	68866	1	0.9499813914299011	38.84464655505434	27.91092862324628	0.0	131.0	131	2.0188940607443397	1		22365.762825278794	22270.0	17179.0	30810.0	3.0081951E7	2421.046266556567	-0.9810342227202883	-955.7056057138129	0.0017763082841563316	-0.001659764993390143	2.7356803158928917	1.46706680269728	-0.10991207331719163	1.8647278439285782	12.80492188720568	18.230880344489304	0.48414061355866733	0.8985990660440294
ID61700	61700	1	0.9130808115005493	50.559583030966365	26.942249959668867	0.0	45.0	45	1.1656090294360804	1		22631.064444444433	22235.0	17831.0	30349.0	1.0183979E7	2922.127286378466	-0.9808293149070639	-792.4860963246389	0.0020470601469430236	0.007320920016006749	1.2431637061209235	1.123626352134452	2.9219308216984334	1.1063853244091304	4.2683072957352195	8.511573711409364	0.7403648874664127	0.9325025960539978
ID76553	76553	1	0.8776268362998962	37.65853208187696	27.900620594460463	0.0	222.0	222	1.475007327325126	1		22216.560500695407	22254.0	17611.0	29117.0	1.5973707E7	2064.1347432583493	-0.9810356207877479	-1113.5633303306183	5.604776265593963E-4	-0.003965597998434345	1.5867759756340079	1.391030576960863	-1.212709696651487	1.1407196951060639	6.834995424573784	10.095234023992223	0.8427821138300056	0.957390146471372
ID61194	61194	1	0.9530119299888611	50.16116720429598	27.60626498269644	0.0	39.0	39	1.398665933537525	1		22536.029411764728	22521.0	16833.0	29799.0	1.4558275E7	2388.6154837826384	-0.9810238508128029	-975.5120386464894	0.009973518876181652	0.0013196654272048254	1.4453371711126466	1.3400300811226808	-0.5150732265858282	1.0785856164525345	6.145792130718985	12.251846297571074	0.514499137866788	0.901673640167365
ID73483	73483	1	0.8782612085342407	37.745814253745316	27.98790524483065	0.0	187.0	187	1.4857385112058379	1		22274.941095890405	22292.0	17635.0	29155.0	1.6260707E7	2049.8058419437775	-0.9809621225238646	-1119.8698293819982	0.00938812811560526	0.012126319636497332	1.5647159238549966	1.4511696656366	-1.1248723022324922	1.0782446469955573	6.934811074028615	10.275788770601467	0.8253044017464337	0.9548429319371728
ID58125	58125	1	0.9629703760147095	51.77662136164702	26.122576393931645	0.0	1.0	1	1.4105146822008512	1		22623.82218844985	22727.0	16443.0	29010.0	1.4886475E7	2394.231305383296	-0.9810659021807557	-979.2271238896533	0.009672967012325341	-0.01228289739199781	1.4271609797417601	1.4085479288404903	0.1516356983861111	1.0132143539599623	6.250360906338329	10.009883803715681	0.783893181176208	0.9440057430007184
ID60177	60177	1	0.9903342723846436	50.88829774324975	26.63169288502357	0.0	27.0	27	1.4158676983350562	1		22519.968229954615	22670.0	14735.0	28386.0	1.4885699E7	2540.8414086952857	-0.9810060312924892	-915.537568179687	0.004332522057106674	-0.008791298565645629	1.4743885930345164	1.3878690624488828	-0.7201888328435607	1.0623398366074757	6.297892167983485	9.750822025032452	0.8323818945850134	0.9608411892675849
ID59162	59162	1	0.9655650854110718	51.39364591617262	25.95533141345612	0.0	14.0	14	1.3975837933882562	1		22463.063369397198	22657.0	15454.0	27982.0	1.4533602E7	2332.331170958478	-0.9810197023293165	-995.5967535312361	0.0018854756579474064	-0.004625686950826433	1.4462190179086267	1.3691963185701184	-0.8475003262174722	1.0562539486075633	6.136285878389954	9.423376565844329	0.8683650906685932	0.9670411985018728
ID78621	78621	1	0.8859657645225525	37.67472179392411	27.884640287376637	0.0	247.0	247	1.4719269049012402	1		22024.844537815137	22071.0	17385.0	28803.0	1.5725739E7	2079.8944336625595	-0.9811505975319781	-1102.4011049163212	-0.004505147060674154	0.0010940499220374132	1.5550235879148169	1.4077120094346098	-1.168311912999118	1.1046461048090177	6.8064766675866855	10.150776741206084	0.8301062281975883	0.9695328368314148
ID63266	63266	1	0.9801048040390015	44.00335539041124	28.24817846040199	0.0	64.0	64	1.40244684853919	1		22306.302147239297	22522.0	15155.0	28515.0	1.4543709E7	2449.779602449799	-0.9809871482896646	-939.6078118965096	0.008051167538800818	-0.0036088154735680355	1.4652885008182779	1.3685536665145903	-0.6179858644632397	1.0706839904569108	6.179064013870595	9.57070927060665	0.8477041528170288	0.9608277900960834
ID70434	70434	1	0.8726965188980103	37.7256270280284	27.92492043325089	0.0	149.0	149	1.4791045777937284	1		22422.220221606625	22438.0	17776.0	29468.0	1.6188843E7	2074.178265170817	-0.9810588594568096	-1119.8283750333358	0.010471154073027497	-0.010376175446766249	1.5667662714874155	1.4200222583860318	-1.2059164669681595	1.1033392344625428	6.873020433889906	10.18418076433426	0.8327320895819162	0.961436170212766
ID67364	67364	1	0.933417022228241	38.92520209039493	27.68738094631996	0.0	114.0	114	2.072148759979539	1		22157.67678193369	22191.0	16662.0	28966.0	3.1397428E7	2252.5078979849445	-0.9810854188678788	-1020.4647070873771	-0.06234121889135274	0.03713763834320153	2.939005147526099	1.4636499754498082	2.9630672668063482	2.007997264935481	13.489372054895966	17.277227809878404	0.5678759519872241	0.8899341486359366
ID65830	65830	1	0.9311005473136902	40.69144303779969	29.356275720038003	0.0	95.0	95	1.1694965633953736	1		22149.311403508775	21763.0	17131.0	30842.0	1.0100086E7	3063.158292480614	-0.9810803804202919	-749.91661478826	0.004867632038474837	-0.006383685483091001	1.2453964916930957	1.1207987325472433	-0.7069593411276465	1.1111687188141965	4.296826052722322	8.379119459092347	0.7690611489558227	0.9465968586387434
ID77609	77609	1	0.8746740818023682	37.68054008653452	27.890922584441537	0.0	235.0	235	1.4892983895174425	1		22065.641304347828	22080.0	17391.0	29088.0	1.6240312E7	2045.7049305799476	-0.9809659424040359	-1111.7985628677195	-0.0061207390167120675	-0.018130921300830487	1.576135541940661	1.4372053715440558	-1.321981923363395	1.0966668877999992	6.968082957180222	10.043438987351866	0.8680770711898015	0.970218398411648
ID79656	79656	1	1.0	36.99558592730771	26.5196253416771	0.0	260.0	260	1.4872652167066471	1		22263.528767123324	22276.0	14373.0	29844.0	1.6252376E7	2695.7612411464283	-0.9810309194346144	-854.2381956752728	0.018787470704083136	0.018449873042444644	1.498690276001461	1.4788973572513626	1.3736575934112714	1.0133835648924852	6.949070452522156	10.959271674397725	0.727064923067661	0.9530638852672749
ID69931	69931	1	0.9614627957344055	39.090735412942	28.401196069745502	0.0	143.0	143	2.0534456808043604	1		22468.508608321354	22542.0	16135.0	29619.0	3.1321101E7	2338.7849651028573	-0.9810931085325638	-997.0203954353922	0.01401638719167127	-0.021427603020651803	2.7612558033029257	1.374940506936223	0.245012766352406	2.0082729320818586	13.246962620505652	19.380697455408136	0.4431873654483615	0.8230950974601299
ID78123	78123	1	0.8844084739685059	37.7193219349826	27.893630238621846	0.0	241.0	241	1.4765451286053346	1		22107.729542302386	22173.0	17445.0	29286.0	1.5939673E7	2086.7940823255203	-0.9810511640381385	-1096.9925126369178	-0.008635176258616062	0.011767964674348362	1.5677640545374207	1.4166038324180248	-1.1331769036977972	1.1067060660575638	6.849254803067332	9.779724172050969	0.8999118586273515	0.9762872628726293
ID75055	75055	1	0.8629825711250305	37.65245412495943	27.873936213999404	0.0	205.0	205	1.4739812351471515	1		22252.5090403338	22304.0	17578.0	29325.0	1.5999554E7	2046.3332863417008	-0.9810274269268966	-1124.5726787268368	0.010734420652974004	0.0028802428508706286	1.5491878594013693	1.424210764585741	-1.0307856450818842	1.087751825729235	6.82548917224475	9.983297082691474	0.8605887331820968	0.9624664879356568
ID59699	59699	1	0.9711955189704895	51.60252932744443	25.72499931695653	0.0	21.0	21	1.4046028019234775	1		22554.178736517708	22712.0	15321.0	29019.0	1.4637662E7	2446.530224165858	-0.9810547035885056	-954.768864326859	0.004413190882116043	-4.411586703428135E-4	1.482323065595633	1.3602904879629405	2.433284321418446	1.0897106748246388	6.198076518528662	9.453564071174382	0.8715165799040633	0.96165191740413
ID67895	67895	1	0.9260072112083435	38.7189968872544	27.735377242315455	0.0	120.0	120	2.023011583269274	1		22166.00222057735	22135.0	16865.0	29375.0	2.9946269E7	2242.8817318258293	-0.9811174902176861	-1027.0043756296056	-0.025864021594671237	0.04623447662710742	2.7895442817137033	1.4362252236070348	2.8791143299249216	1.9422749551131333	12.857206275015349	16.34316595582892	0.6049007097789322	0.902569235902569
ID64823	64823	1	0.9097071886062622	40.01807656082952	27.38643451425844	0.0	83.0	83	1.3708045353615297	1		21946.166397415192	22009.0	15717.0	28321.0	1.3584677E7	2245.4111320376824	-0.9811670174532149	-1018.3958684526871	0.018244774675033087	0.008028819897663795	1.4699166455389683	1.2531079060053059	-0.8175252184053163	1.1730168156266858	5.903382696328673	9.832638757634085	0.767309604363846	0.953184957789716
ID66873	66873	1	0.9742005467414856	38.54319916598649	28.159159377332216	0.0	108.0	108	2.2985388691878295	1		22181.363323782298	22123.0	15260.0	30089.0	3.8706479E7	2635.185551939275	-0.9810972367090111	-873.7632750590338	0.006038636208428915	-0.018109443354401313	2.8973032925582216	1.7753905602791071	0.26067899405618206	1.631924466300384	16.597916566489307	23.24271533617272	0.3860910325436894	0.8272921108742004
ID77112	77112	1	0.880331814289093	37.59742093082122	27.837540978405148	0.0	229.0	229	1.4882821503069772	1		22179.63797814207	22232.0	17257.0	29001.0	1.6235495E7	2043.6634386390135	-0.9810474172724764	-1123.5610394582354	0.00545960042895859	-0.01105923456307331	1.5865431582065552	1.4257642666579877	-1.1932767399556201	1.1127668123745558	6.958576704851191	10.413536960273213	0.8063688772114171	0.951885565669701
ID64316	64316	1	0.9524625539779663	39.563820934181194	27.470873833459898	0.0	77.0	77	1.4153333077901353	1		22067.17921686747	22145.0	15373.0	28537.0	1.4652607E7	2308.821974626375	-0.9811207946393319	-993.4022528057717	-0.0030140869379060844	0.0016976177830424605	1.4820929824179139	1.3628320259052569	-0.7106397525943549	1.0875096521403202	6.29313904181897	9.284716940452853	0.917360117315294	0.9807407407407406
ID62781	62781	1	0.9784148335456848	46.57411584252386	27.483732406391006	0.0	58.0	58	1.4089048113903355	1		22358.52207001524	22466.0	14585.0	28447.0	1.4689549E7	2474.023769014633	-0.9811016576998233	-938.3384639936021	-0.006648633296116453	-0.011607324501988403	1.4653882165526355	1.372796611460674	-0.7860981644596008	1.0674474312647397	6.236101527844786	9.845283900013689	0.8084749220304339	0.9668386145910095
ID75585	75585	1	0.8650714159011841	37.686002196065196	27.927909714391834	0.0	211.0	211	1.4791045777937286	1		22244.893499308455	22288.0	17455.0	28994.0	1.6083058E7	2048.3578899764057	-0.9810402036226242	-1123.8481215414301	-0.010336148109185143	-0.01345651613992497	1.5845559602639492	1.4096671845946844	-1.261365822262981	1.1240638766231548	6.8730204338899075	9.971670933528433	0.8686035950630293	0.9691689008042895
ID58691	58691	1	0.9513600468635559	51.69285020210639	25.910833633847528	0.0	8.0	8	1.4051412734026876	1		22533.911314984696	22658.0	16181.0	28792.0	1.4737178E7	2303.8859531738217	-0.9811406967489471	-1017.6800147059661	-9.667089200520164E-5	0.011388510350097778	1.4115912026851283	1.391661599678739	-1.1700842046388455	1.0143207249599975	6.202829644693173	11.018480122429438	0.6420314946765008	0.9429190751445083
ID72514	72514	1	0.9688268899917603	38.69602676499326	28.229920382431473	0.0	175.0	175	1.978777077230702	1		22322.326671790936	22186.0	17639.0	30749.0	2.9041347E7	2342.614186719366	-0.9811172583515368	-990.2037121679085	0.032379415335629304	-0.01869093416471578	2.5488225215045976	1.4932421783851015	0.26780022625428135	1.7069049872814843	12.301090513766997	22.287812397509974	0.3111849545101857	0.8652624540287532
ID76098	76098	1	0.8839499950408936	37.66270016847096	27.948984299009286	0.0	217.0	217	1.4816596057437028	1		22188.539202200813	22229.0	17519.0	29015.0	1.6131068E7	2055.1277321280777	-0.9810183768551886	-1115.998685596678	0.012581136934254175	0.00780916491925968	1.5656575269084922	1.427814634216817	-1.0695253312356094	1.0965411681519042	6.896786064712486	10.156876516040489	0.8401102309907805	0.9647606382978721
ID79173	79173	1	0.9968173503875732	37.461869426477236	26.9707096047248	0.0	254.0	254	1.4943692192706899	1		22198.06233062329	22191.0	14944.0	29851.0	1.638217E7	2649.0135823499677	-0.980955903194599	-863.276625148663	0.030934300134244395	6.272768451841125E-4	1.5421590502040914	1.4834102192485468	-1.449484448897246	1.0396039006562225	7.015614218825382	10.668283255868591	0.7746160427073983	0.9528728211749512
ID65350	65350	1	0.9052553772926331	40.386690754201055	27.46302014867223	0.0	89.0	89	1.133361824012595	1		22469.74178403756	22031.0	17629.0	30227.0	9572110.0	3060.6062865718172	-0.9805589567747695	-740.5847357265137	0.0026491734232942056	-0.015733542912072185	1.222981114156514	1.095301607773089	2.3089213275033575	1.1165701807404596	4.035404113673954	7.318773176793821	0.9467173165838682	0.9918224299065419
ID62284	62284	1	0.983184278011322	49.25176574207794	27.03186010751876	0.0	52.0	52	1.4233280991629538	1		22522.22139673105	22684.0	15079.0	28689.0	1.5157455E7	2467.4574355895716	-0.9810090824872694	-943.015063529594	-0.008721176439142544	0.004155625552910681	1.4548871264532501	1.4067390527356864	-0.7902635560785419	1.034226727141704	6.364435934286701	9.618364136834536	0.8645046898035588	0.9598566308243728
ID68428	68428	1	0.9724423885345459	38.62172103210158	27.65295695331822	0.0	126.0	126	1.9649661339650837	1		22298.101018010955	22288.0	16570.0	29936.0	2.8474675E7	2187.1782439531203	-0.9810737578109927	-1056.9415303765027	0.0015303279659892558	-0.001327264150551242	2.6899286861387215	1.4280768545367293	2.7474165808496815	1.8836021868104145	12.129977971844426	16.138600620859357	0.5852455599946708	0.9078619708288864
ID61779	61779	1	0.9316179752349854	49.89394430535333	26.760328159281865	0.0	46.0	46	1.3817975304423664	1		22477.65286624204	22557.0	16543.0	29028.0	1.4115966E7	2367.2959595301395	-0.9809618348921318	-978.4878130453402	0.004350948361953438	-0.030504050208659095	1.407972114229116	1.3052621007322847	-0.6027032000337573	1.0786891869757105	5.9984452196189855	13.315476847560582	0.42514307896959164	0.8856140350877184
ID74581	74581	1	0.9166586399078369	37.62742127602517	27.95516921398144	0.0	200.0	200	1.4683249109216379	1		22189.08835904626	22267.0	17541.0	29303.0	1.582082E7	2071.6261129878562	-0.9810142085505336	-1106.890525397814	0.011229233073720304	0.006154962644744466	1.527128462693135	1.4327689661534009	-1.1114298166514691	1.0658581381707783	6.773204784435076	9.903428867033016	0.8678264795960602	0.9687287559483344
ID60757	60757	1	0.9660562872886658	50.33720725326414	27.823677321443892	0.0	34.0	34	1.4449548528770872	1		22541.546897546883	22531.0	16737.0	30632.0	1.5621292E7	2381.5429398123974	-0.9810282188154003	-978.8782706491361	-0.007722035372041832	-7.565412274600806E-5	1.5507304291206032	1.3544414521878458	-0.7371939462831516	1.1449224524365298	6.559314107031863	9.919349007291316	0.8377259152111567	0.9563409563409565
ID63829	63829	1	0.990721583366394	41.15650924656551	28.4229430842571	0.0	71.0	71	1.4067554511588207	1		22059.877862595422	22178.0	14828.0	28092.0	1.444922E7	2431.9135536569247	-0.9811178294755111	-942.6581326859734	-0.009035531591104961	-0.014859225945673031	1.4640363223211195	1.3840093550958625	2.2826237063407335	1.057822562348008	6.2170890231867135	9.81158862468496	0.8115556171926925	0.9610580455547394
ID76631	76631	1	0.8815758228302002	37.645457435260155	27.90380507110876	0.0	223.0	223	1.4821700827978652	1		22197.38705234159	22259.0	17477.0	29029.0	1.6115303E7	2058.150911741191	-0.9810574228399463	-1117.1461619888064	-0.00838156735951629	0.008399833410306343	1.587146443435259	1.4055281133089295	-1.116750350610807	1.1292171450763506	6.901539190877006	9.83015893789419	0.8975005906334973	0.9751511081262596
ID58202	58202	1	0.9596481919288635	52.053048396273525	26.353440728296995	0.0	2.0	2	1.4636807509142957	1		22642.260623229486	22617.0	17430.0	29307.0	1.5985436E7	2318.1607517569355	-0.981065053734394	-1012.1385377197718	0.02438790664799772	0.0018001419726031637	1.511948851144281	1.405134379837381	0.0031633253186662065	1.076017264141855	6.73042664895443	11.488718542507327	0.640780489082111	0.9303547963206312
ID68955	68955	1	0.9566472768783569	38.710715974667416	27.768746443421183	0.0	132.0	132	1.9506696611259553	1		22363.231075697197	22358.0	16969.0	29842.0	2.8065855E7	2332.840274344668	-0.9810543982481912	-992.8056219905202	-0.008207174361726216	-0.008467567244246308	2.6328690486257496	1.4456977785647798	-0.16946091552547313	1.8211752744335936	11.954112303757334	14.854187136104144	0.6808154670294129	0.9198975859546459
ID61276	61276	1	0.9728270173072815	49.77876006615202	27.099302922839232	0.0	40.0	40	1.3807021695643626	1		22505.806349206367	22548.0	16361.0	28862.0	1.4178658E7	2402.1116201978775	-0.9811204065457931	-973.7804693692096	-0.0021932517065280754	-0.009760336007677064	1.490797915120477	1.2977264104224404	-0.9252700926502677	1.14877673995645	5.9889389672899656	10.195581436508778	0.7239953143757916	0.9368029739776949
ID60254	60254	1	0.9780828952789307	50.30214563967997	27.018586769276624	0.0	28.0	28	1.413728924155842	1		22509.769347496214	22631.0	15382.0	28926.0	1.4833938E7	2454.7087647969242	-0.9811098574284318	-952.540545408717	0.008165860374095254	0.0013489047978532225	1.4847015134855055	1.3594710904757226	-0.883407925397848	1.092117018072051	6.2788796633254265	9.73545920872989	0.8324902214087616	0.9593318809005082
ID73571	73571	1	0.881540060043335	37.78333853023309	27.9901961300272	0.0	188.0	188	1.4892983895174428	1		22269.051841746266	22340.0	17366.0	29432.0	1.6323215E7	2049.0697656284387	-0.981048736888167	-1125.1939760252342	1.0728750866326513E-5	0.004488938826409684	1.5857960644023994	1.4280931549377478	-1.291623775013361	1.1104290073230734	6.968082957180224	10.153168120282682	0.8494151867939487	0.9638395792241944
ID59237	59237	1	0.9658718705177307	51.798764121396815	25.935609708993233	0.0	15.0	15	1.3948747701135353	1		22522.60714285713	22643.0	16365.0	28740.0	1.4504559E7	2319.582158438609	-0.9810372931626259	-1004.6715025037831	-0.004606294149983114	-0.0030493094034955075	1.4321665136119295	1.3563306843631588	-1.476377936387102	1.0559124925234424	6.112520247567377	10.881304748427777	0.648736341890514	0.9400584795321641
ID63338	63338	1	0.9785283803939819	43.52914038115437	28.35083273668804	0.0	65.0	65	1.419069815576132	1		22248.995495495525	22365.0	15146.0	28400.0	1.4817831E7	2440.861636040737	-0.9810560857560754	-944.1073080556695	-0.009458731074163033	-0.0019453447934420372	1.4591071136075582	1.3974451295462977	2.4797096378061885	1.0441247980028239	6.326410924970586	9.837071776418327	0.8215529910817252	0.9651921682378539
ID78700	78700	1	0.8779154419898987	37.66495647090378	27.863254788764714	0.0	248.0	248	1.483190509826003	1		22079.840220385664	22126.0	17279.0	28894.0	1.6029964E7	2059.899809905584	-0.981024112689955	-1108.3002059625574	0.006179767176866181	0.018284182705299887	1.56373023256548	1.4371683589348785	-1.3540152913044672	1.0880633593439253	6.911045443206036	10.734368925181442	0.753703579931071	0.9584706657877389
ID70510	70510	1	0.872189462184906	37.73506806561848	27.936584355016112	0.0	150.0	150	1.4852292606300534	1		22438.35665294928	22469.0	17817.0	29351.0	1.6357562E7	2077.734815438025	-0.9809570559814061	-1112.6199171890912	-0.01228673129716536	0.012905421090447738	1.5778441619034504	1.4179375559006586	-1.2374533304225332	1.1127740818609047	6.930057947864098	10.06355153457751	0.8598925381257896	0.9739478957915833
ID71537	71537	1	0.87267005443573	37.74835117589728	28.031365502807876	0.0	163.0	163	1.4811489527539563	1		22514.375690607758	22583.0	17806.0	29769.0	1.6300408E7	2072.725456627264	-0.9810104312736516	-1122.2940149590686	-0.003232862889243428	-0.002623997021706041	1.5893566233228857	1.4016044900246976	-1.3053491162747528	1.1339551454311336	6.892032938547972	9.877605194535493	0.8876747803145815	0.9725016767270289
ID69495	69495	1	0.9756194353103638	38.78189271947527	28.297180841723456	0.0	138.0	138	2.0386565385263684	1		22435.12209302324	22355.0	17457.0	30607.0	3.0870728E7	2313.1819865502653	-0.9809962423017553	-1001.3283003276695	0.02454811069464312	0.0058839666101992765	2.7791281586312837	1.4013296474064816	0.1945571036924043	1.9832079937613325	13.056837573925018	22.484637549270396	0.32454586727173373	0.8452307692307696
ID70008	70008	1	0.960393488407135	38.598509898040604	28.417347901726096	0.0	144.0	144	1.969196421173513	1		22509.095794392535	22474.0	16730.0	29420.0	2.8901679E7	2294.098527855421	-0.9811063105650693	-1019.0025614235052	0.023350169157518995	0.002305975673673017	2.5138939615229328	1.5468043688091635	0.4413185484181361	1.6252177794521627	12.182262359654091	18.547451892090997	0.4450095239972452	0.8606447280053721
ID77690	77690	1	0.8709478378295898	37.683568236308126	27.89142187548013	0.0	236.0	236	1.4527866438605876	1		22049.57306590256	22116.0	17238.0	28922.0	1.5390602E7	2080.3279493884265	-0.9810199009405325	-1095.6648252269445	0.013895915501478786	-0.006320381100788551	1.5371271837407774	1.4062872337048142	2.022663570655697	1.0930392788187873	6.630610999499604	10.060345079088592	0.8232612202121886	0.9470468431771898
ID67452	67452	1	0.9796154499053955	38.69343636633671	27.782111669515263	0.0	115.0	115	1.9860274658962094	1		22163.86876438989	22142.0	15691.0	29045.0	2.8879521E7	2373.9951112939452	-0.9811036847139125	-969.4681049843833	-0.040910591939164354	0.031039892920236026	2.6308136299366196	1.4757965090021596	3.0085077146305	1.782639824588967	12.391399910892792	14.704076947411497	0.7202026314475416	0.9208760155422112
ID78209	78209	1	0.8933751583099365	37.70971892966684	27.90533543624839	0.0	242.0	242	1.484719835384188	1		22113.311813186825	22132.0	17421.0	29064.0	1.6098491E7	2068.8567609701345	-0.9810532651773073	-1106.9081198249614	0.008586135797288433	-0.0052954838523820505	1.5645935537100393	1.4443519686595945	-1.1561441580381135	1.0832495040402326	6.925304821699579	9.975101008974862	0.8746094262935633	0.9739304812834224
ID59778	59778	1	0.9520256519317627	52.001399938318926	25.967204559237057	0.0	22.0	22	1.4056795386104795	1		22532.50917431195	22669.0	16498.0	28841.0	1.4736261E7	2289.4325809673296	-0.981086105802024	-1021.028496362467	-0.008791487023805465	0.01059061420731282	1.4360861009339618	1.3748995994457929	-0.5011103385086775	1.0445025233208538	6.2075827708576865	10.118613267563566	0.7618866925011013	0.9443239334779466
ID75142	75142	1	0.8687751293182373	37.66821211262882	27.89680628536191	0.0	206.0	206	1.4796159363492978	1		22235.77793103449	22293.0	17719.0	29091.0	1.6120939E7	2054.1654235619862	-0.9809842290151338	-1116.850379362907	-0.002146136771397354	0.025354706212456002	1.5431232300435673	1.4385357468352904	1.8399106828969982	1.0727041253151786	6.877773560054425	10.588585162678845	0.7708712866229028	0.9563780568407139
ID62859	62859	1	0.9801995754241943	46.24978529800648	28.16032696801949	0.0	59.0	59	1.4201355835187572	1		22363.523238380814	22492.0	14962.0	28667.0	1.491647E7	2455.8822046237656	-0.9811034694001254	-945.5737883899106	-0.006843717208215666	0.004976157880953014	1.4812642363217035	1.3896136492601767	2.409820825952133	1.0659540060723505	6.335917177299604	9.716176575028168	0.8433902150003465	0.9555555555555547
ID71057	71057	1	0.8665505647659302	37.78728555677721	27.997167518999856	0.0	157.0	157	1.4837004601624826	1		22471.105914718006	22585.0	17557.0	29145.0	1.6336494E7	2056.2579758926813	-0.9809866809190235	-1127.669974155063	-0.004210487409840768	0.018786262008596337	1.5789876561154133	1.4241058141594516	-1.2953924140299145	1.1087572569510065	6.91579856937055	10.135896551028761	0.8459172099982388	0.9706470980653771
ID58769	58769	1	0.9629875421524048	51.71820269563231	25.820779982968578	0.0	9.0	9	1.4051412734026878	1		22522.466463414654	22597.0	15376.0	29156.0	1.4774738E7	2393.3364992983284	-0.9809862955346884	-971.0428204229031	-0.006503152878493221	0.007277375266454935	1.4851616777982166	1.3442428678673686	-0.7278698224979802	1.1048313614298098	6.202829644693175	9.407692473506206	0.8807111467965698	0.9673832468495183
ID64402	64402	1	0.9325222373008728	39.75937172876037	27.69332810507613	0.0	78.0	78	1.405141273402686	1		22044.49923195086	22065.0	15684.0	28722.0	1.4350969E7	2302.465562341518	-0.9810706005915485	-992.431446069513	-0.006716117076752135	0.011312958069329738	1.4888373299802824	1.337145671401117	-0.6579857590911022	1.1134443776946281	6.202829644693159	9.783463728779106	0.8143562603297508	0.9574468085106382
ID72595	72595	1	0.9457381367683411	38.73434886920992	28.42386856425977	0.0	176.0	176	2.010633719363871	1		22326.923766816137	22163.0	17718.0	31404.0	2.9873424E7	2378.2929945354836	-0.9810538494044916	-972.2218777852503	0.06745386962268747	0.02569962338187785	2.6353722360326075	1.4791222644569055	0.42238890535643137	1.7817135874161467	12.700353111586322	21.162935863286034	0.3563475920114816	0.8381430363864488
ID64915	64915	1	0.9416580200195312	39.661569275720694	27.139621806199038	0.0	84.0	84	1.4046028019234766	1		22103.46189024394	22140.0	15612.0	28668.0	1.4499871E7	2285.782812122422	-0.9811576599822464	-1007.0691547445585	-0.008005960921508678	0.013747685786349462	1.4765574040756404	1.3586860816831665	-0.7910137114062517	1.0867539043650558	6.198076518528653	9.581256080256253	0.8484414977489587	0.9695167286245354
ID66964	66964	1	0.9855231046676636	37.31173424177072	28.034059510006436	0.0	109.0	109	1.8198584750041504	1		22227.348263254105	22339.0	15135.0	29770.0	2.4316719E7	2503.5702569315326	-0.9809449366852769	-914.0966138450383	-0.017446306475614858	-0.03472798875493176	2.3033688529545695	1.4444113562297811	-1.5163528634945784	1.5946765047367455	10.404593174125182	13.252312111749427	0.7444776366098055	0.9334754797441367
ID77204	77204	1	0.8676446676254272	37.642893615404255	27.877878587931182	0.0	230.0	230	1.4791045777937286	1		22125.49377593363	22209.0	17392.0	28838.0	1.5996732E7	2041.6116504354818	-0.9811062201227291	-1125.5039144530363	6.439933205390476E-4	0.015724028693072132	1.5453373155806283	1.428671499080729	-1.1526310874449799	1.0816603512948688	6.873020433889908	10.494700777417227	0.7841829183448167	0.9576158940397352
ID65431	65431	1	0.9320785403251648	40.11773883255156	28.101028661674235	0.0	90.0	90	1.4386587233502295	1		22096.345985401458	22158.0	16611.0	28966.0	1.5135997E7	2343.931628284475	-0.981019496716752	-974.4856148612856	0.07214655857371718	-0.00923032004673716	1.4609667820487244	1.344289692512321	1.5896977250808255	1.0867946025222788	6.502276593057667	13.973236061162629	0.41848636406524226	0.910785619174433
ID79256	79256	1	1.0	37.262647421817135	26.76434418772308	0.0	255.0	255	1.5264236812248824	1		22259.74155844157	22272.0	14287.0	29845.0	1.7140001E7	2663.8609648427932	-0.9810500025142849	-865.208039100905	0.01534242821541617	-0.004536838712307053	1.6127740736137817	1.4763109014363238	1.1811131867243698	1.0924352533363337	7.319814293354393	10.229963043818756	0.8789451972039511	0.9649122807017542
ID75674	75674	1	0.8636571168899536	37.68855266698625	27.931399661150238	0.0	212.0	212	1.4739812351471517	1		22210.259722222232	22296.0	17611.0	29151.0	1.5991387E7	2055.321892373152	-0.9810746225260147	-1120.3694966452613	-0.002028224837424253	-0.008261139241776919	1.5756249717219875	1.408029153713454	-1.2354452456548057	1.1190286561656242	6.825489172244753	9.816891587513366	0.8900115778197624	0.9748811948404622
ID63901	63901	1	0.9789970517158508	40.658258458226264	28.391968315729166	0.0	72.0	72	1.3992066897663265	1		22004.436923076915	22153.0	15195.0	28339.0	1.4302884E7	2445.363797385201	-0.9810558586222591	-931.9993008208595	0.027441264967207606	0.011635361421762056	1.4768697803326847	1.3614649715072824	-0.6773150489916969	1.0847651693143725	6.150545256883502	9.981216947603551	0.7758119981777348	0.9663928304705005
ID76190	76190	1	0.8893964290618896	37.66098880388104	27.96331735879324	0.0	218.0	218	1.4755201058309084	1		22195.01668984703	22283.0	17603.0	29278.0	1.5958217E7	2079.1877812753296	-0.9810847825911183	-1107.3552256432565	0.005229639260647119	-0.001299029921067787	1.5517972359275003	1.4184241734330483	-1.2983819394156955	1.0940290394033865	6.839748550738299	10.583475090620299	0.76734985632192	0.9580559254327567
ID68513	68513	1	0.9586802124977112	38.799100688618125	27.68987437499673	0.0	127.0	127	2.0004494102913477	1		22314.359516616343	22345.0	16259.0	29448.0	2.9544212E7	2235.33687212344	-0.9811124951981115	-1037.0881184093773	-0.0032346184939867507	0.00619760436233017	2.7955045666448286	1.412441154882071	2.853331734903092	1.9792007312886841	12.572018705144398	15.919061356286871	0.6234189068257395	0.9048922340061584
ID61861	61861	1	0.9353634119033813	50.23214769000247	26.30856628771249	0.0	47.0	47	1.3569380597347227	1		22403.393092105263	22578.0	16386.0	27995.0	1.3621263E7	2197.1390402504635	-0.9810307641236361	-1054.6759517587884	0.002888434291330702	0.006381720701461999	1.4356290966210374	1.279756708003978	-0.6679459837615062	1.1217984540672359	5.784554542215778	10.898863023179002	0.6119520522421951	0.9375963020030819
ID62374	62374	1	0.9746783375740051	48.74823346975074	27.066541263782007	0.0	53.0	53	1.4083677788526663	1		22499.72671755727	22649.0	15211.0	28676.0	1.4737321E7	2458.0559242481777	-0.9810193059144725	-946.195642924635	-0.008241090999932138	-0.006589802590145569	1.4553063171779697	1.3823301074114656	-0.8755907687912395	1.0527921727055185	6.231348401680269	9.873078502112516	0.8033165557342288	0.9548434085943187
ID60840	60840	1	0.9339191913604736	50.13960753529097	27.364475101374403	0.0	35.0	35	1.3981249681591246	1		22599.680620155035	22581.0	16899.0	29332.0	1.4576794E7	2389.8096204638823	-0.9809999103420073	-976.5226244809429	0.029126246266464897	-0.012193804146298061	1.4677516994106015	1.3213767106601957	-0.8511687841985283	1.1107746092159236	6.141039004554472	12.885604551359496	0.46477431736075814	0.896599583622485
ID66473	66473	1	0.9237216711044312	40.65384736531397	29.064520637671077	0.0	103.0	103	1.162359485813534	1		22307.970852017956	21902.0	17693.0	31407.0	9949355.0	3084.7711523012267	-0.980722382538929	-735.8000995222617	-2.74228226169206E-4	0.00287184551176226	1.2737041515632834	1.1035141662223198	-0.5991559509284444	1.1542254649286272	4.24454166491265	7.827257610197222	0.870605507079212	0.9540598290598289
ID76713	76713	1	0.8726974725723267	37.64265503346242	27.90047579641443	0.0	224.0	224	1.4662626558155458	1		22180.492977528065	22257.0	17516.0	29153.0	1.5792511E7	2074.944010552261	-0.9809223789918564	-1099.2721708492238	-0.0032059499394005726	0.004476677400292317	1.5761293593006083	1.3839106836176263	1.9351592900473884	1.1388952899622906	6.754192279777011	10.060137051999128	0.838639839242544	0.9640434192673004
ID58285	58285	1	0.9692431688308716	51.70913659326849	25.98028230879794	0.0	3.0	3	1.3674894046672077	1		22588.709415584424	22720.0	16232.0	28598.0	1.3914645E7	2347.383905883794	-0.9811123294262941	-999.7182622593092	-0.0037190416956629914	3.411150742475328E-4	1.3999650963488135	1.3168273405749154	-0.6193738132726772	1.0631348949191781	5.874863939341579	12.366363491123897	0.4827515327044213	0.9162342475908075
ID60333	60333	1	0.9729742407798767	50.21432300035364	26.85246126440595	0.0	29.0	29	1.3910732744755672	1		22585.956181533627	22688.0	16647.0	29003.0	1.4432426E7	2386.2101537298536	-0.9810872244964378	-982.0014759323856	-0.012602830142340274	-0.005111993949088766	1.4137187098569728	1.3226045686230068	-0.7899038194100564	1.0688899338438147	6.07924836441576	13.534499165881165	0.41703775239855906	0.9135714285714286
ID61358	61358	1	0.9748567342758179	49.76796401736804	27.489471189242753	0.0	41.0	41	1.4094416393051834	1		22402.528244274807	22468.0	15324.0	29072.0	1.4673656E7	2518.948611804242	-0.9811298257142704	-924.8222895920934	-0.016121443738251254	-0.002780730731908368	1.5356852496989646	1.3484741613025037	2.107938266127703	1.138831795053182	6.240854654009306	9.521862844833395	0.8649880133689827	0.9583941605839418
ID59312	59312	1	0.9754445552825928	51.49431228964823	25.779431838961873	0.0	16.0	16	1.4046028019234775	1		22542.88632872503	22696.0	15189.0	28573.0	1.4675419E7	2416.5649656512055	-0.981030782964938	-964.8821480060054	-0.004892935596867083	0.005383535131871894	1.468985014037894	1.3629847321371293	-0.6710687075601995	1.077770703810129	6.198076518528662	9.525202094480695	0.8584567107755794	0.9644970414201184
ID63413	63413	1	0.9836552739143372	43.16275680604081	28.366568585003517	0.0	66.0	66	1.4115869094041134	1		22248.305597579427	22386.0	15333.0	28389.0	1.470613E7	2426.358681630389	-0.9810320947404977	-948.4966013306538	0.001437228230871377	-0.0036699506792392186	1.4422849507727393	1.3956005511488174	-0.6370066986041618	1.033451118649597	6.25986715866736	9.485272072102457	0.8743300319515954	0.9719557195571956
ID69049	69049	1	0.9747093915939331	38.84651135693783	27.612148727062795	0.0	133.0	133	2.031593982112537	1		22369.912884333822	22403.0	16450.0	30045.0	3.0557301E7	2195.2610509419133	-0.9810469966885075	-1054.9208851819128	-0.010049005080932337	0.016488815120199708	2.876304546983167	1.3987238417145094	2.79327048824171	2.0563777217506267	12.966528176799223	16.414107898825492	0.6047822052258677	0.9066134928547691
ID70584	70584	1	0.8745386004447937	37.761623904577675	27.93305473941314	0.0	151.0	151	1.4770573732447183	1		22447.1852367688	22513.0	17883.0	29315.0	1.6117079E7	2060.167915853261	-0.9811055564297464	-1131.5425648304595	0.009931497863882834	5.297074183147221E-4	1.5764082672515254	1.407077312212431	1.9445855358134043	1.1203423248811009	6.854007929231844	10.228046175752247	0.8233208362207141	0.9600532623169111
ID78778	78778	1	0.8785514831542969	37.65957225625457	27.837749226023977	0.0	249.0	249	1.472954428171162	1		22104.48184357545	22140.0	17448.0	28890.0	1.5826809E7	2095.0899517594926	-0.9809829156767281	-1088.491827015927	0.006663221537618634	0.012127398274352542	1.571466398313472	1.430034817355423	-1.1553082461207316	1.0989007954502814	6.815982919915722	10.244570588338172	0.8161140207409825	0.9547270306258326
ID74686	74686	1	0.8714874386787415	37.6287963631809	27.945988983578467	0.0	201.0	201	1.474494370492599	1		22228.094444444432	22277.0	17600.0	28794.0	1.6004228E7	2050.480593476808	-0.9809920323400211	-1118.938871596167	-0.01632148406270068	-0.010124448509963201	1.544635539909667	1.4424761090294342	-1.221122715128509	1.0708222689032751	6.8302422984092654	9.847517594230705	0.8851002093056366	0.9650772330423102
ID70090	70090	1	0.9326910972595215	38.658795024958934	28.19629167718648	0.0	145.0	145	1.9134733489743325	1		22732.516129032294	22557.0	17849.0	31556.0	2.7483612E7	2331.5647642616746	-0.9809963409916594	-1006.6075386591156	0.02438269109640079	0.015331798975052628	2.3388072124160093	1.3469530847706113	0.23773791366128982	1.7363687264685337	11.502565318128333	22.974879507984994	0.2738407574083139	0.8181203515889113
ID71626	71626	1	0.8820482492446899	37.76443290760462	28.040510877452586	0.0	164.0	164	1.4953813218041008	1		22470.451351351338	22502.0	17608.0	29485.0	1.6628134E7	2073.1449295328985	-0.9809353004646387	-1115.3791612554342	5.405148463681223E-5	0.010608390813914832	1.5840619870829735	1.441036277811307	-1.249480462792861	1.0992519837799632	7.025120471154415	10.74224690022103	0.7650210412653359	0.9685452162516383
ID69581	69581	1	0.9651345610618591	39.00621563235354	28.417864691152545	0.0	139.0	139	2.0619014055304152	1		22399.090262970858	22433.0	16335.0	30019.0	3.151552E7	2281.4070106978506	-0.9811711523501889	-1023.2426487138465	-0.010390183014012627	0.010176481372162881	2.685779977107194	1.4036902841070464	0.30828952982802127	1.9133707823700905	13.35628452228952	19.2792121650831	0.451561555756963	0.8486861975234073
ID59857	59857	1	0.9563094973564148	51.797945482382254	26.105014754104648	0.0	23.0	23	1.4013676280264993	1		22499.204930662563	22644.0	16224.0	28748.0	1.4601984E7	2332.601344755656	-0.9810538477898704	-998.9148486308488	0.03273041488790081	0.013905110325156126	1.4409912650477288	1.3719463111233714	-0.515429117920793	1.0503262798001347	6.169557761541561	10.45901274609193	0.7087327703338031	0.946064139941691
ID67536	67536	1	0.9704182744026184	38.57225472510119	27.81180468899734	0.0	116.0	116	1.9584104441628507	1		22148.682427107964	22181.0	15401.0	29412.0	2.8106678E7	2332.0683723997927	-0.9810542095901548	-983.5963078047254	-0.01964057324738902	-0.0018452785099170438	2.6206923296103435	1.4368463598237315	-0.25992764039368227	1.8239196638475967	12.049174827047652	14.968925547365172	0.6757497804072315	0.9168173598553349
ID77780	77780	1	0.8945632576942444	37.686524376049306	27.894999121604688	0.0	237.0	237	1.4837004601624826	1		22040.489010988997	22074.0	17451.0	29270.0	1.6045476E7	2058.9416285716607	-0.9810265741085509	-1106.9861916007612	0.0016966802484637653	-0.0039039386420439953	1.5720606350469826	1.4316321737679376	2.0459013514894906	1.0980897634547069	6.91579856937055	10.10563923596613	0.8509903182374934	0.9667774086378738
ID78292	78292	1	0.873165488243103	37.69045955196907	27.8800025585499	0.0	243.0	243	1.4857385112058379	1		22130.10714285714	22217.0	17317.0	29059.0	1.6110718E7	2065.9879337891557	-0.9810185402030189	-1107.218509253696	0.001700173665141039	0.004890287822237042	1.5636893407043881	1.4173178758237372	-1.1195237185989528	1.103273561547074	6.934811074028614	10.031060320162686	0.8660656503795497	0.9700797872340426
ID75229	75229	1	0.9024076461791992	37.69227555072888	27.926035507418565	0.0	207.0	207	1.484719835384188	1		22276.514442916086	22299.0	17743.0	29429.0	1.6195026E7	2058.0846057987574	-0.9810078155549475	-1118.179583120322	-0.0047911122753383625	-0.014183301920833115	1.5621335343454372	1.4362355982916475	2.09613485320345	1.087658275705978	6.925304821699581	10.610743602451334	0.7729601726564693	0.9436528497409326
ID62941	62941	1	0.980398416519165	45.78007484458647	28.012960018414127	0.0	60.0	60	1.4217327374445234	1		22382.725225225204	22548.0	14915.0	28749.0	1.4906895E7	2467.865063369923	-0.9811518037030303	-944.2521002185235	0.0067059447284247495	0.009473718947240473	1.4772648104698909	1.4072295877504777	2.43397811818234	1.0497681567592447	6.350176555793164	9.375954310309645	0.9077467436213439	0.9709302325581399
ID71132	71132	1	0.8897256255149841	37.8057424784252	28.00152947185365	0.0	158.0	158	1.4760327061958005	1		22478.276005547843	22559.0	17817.0	29276.0	1.6206837E7	2082.6174063459507	-0.981036551756804	-1116.7382184675207	-0.005934381022257338	0.0125261804673347	1.5631760901409917	1.4223668140292038	-1.2320612036250023	1.0989964576809206	6.844501676902811	10.492212253682242	0.7812995298939777	0.9612817089452602
ID58846	58846	1	0.9560065865516663	51.63069607917223	25.856197526554872	0.0	10.0	10	1.4040641239355272	1		22508.708588957066	22602.0	15812.0	28585.0	1.4675678E7	2322.671215864944	-0.9809405469804483	-997.5279885066292	-0.01625340853289435	0.0033955397650547213	1.4591736242572027	1.3792488674987216	-1.0408197361778515	1.0579480314552843	6.193323392364146	10.379656177096338	0.7223832811601805	0.940794223826715
ID67040	67040	1	0.9563107490539551	38.12445268247749	28.052761081722903	0.0	110.0	110	2.2242756682598155	1		22220.589853300706	22293.0	15628.0	29704.0	3.6352885E7	2492.4356494279195	-0.9810359163198739	-922.3901764118156	-0.048367286053551374	0.07969665644739378	2.571736443604547	1.7865833671592597	-0.04096428626922227	1.4394718381900715	15.5427225579668	22.623133953656357	0.38162026149669576	0.8537859007832901
ID72675	72675	1	0.9688254594802856	38.7588999569924	28.569781986664864	0.0	177.0	177	2.022263566389101	1		22310.84752035528	22186.0	17297.0	32230.0	3.0141955E7	2377.504883289636	-0.981104739557096	-974.5118791487195	0.07750617171711183	0.07048684467095014	2.595996609930872	1.4110311791530996	0.506136787092142	1.8397868511232958	12.847700022686318	25.28180776801884	0.25259165719657994	0.8042249330556379
ID79331	79331	1	1.0	37.27993396878514	26.786449294628977	0.0	256.0	256	1.5089782662147837	1		22279.464379947258	22270.0	14433.0	29784.0	1.6887834E7	2650.917454538539	-0.9810284137925525	-869.1935187349585	0.011663504205368505	0.01902956401053251	1.5563534195203461	1.4607022026509786	-1.4459908175789487	1.0654830373335327	7.153454877596345	11.420320224538969	0.6892378877018875	0.94180225281602
ID77284	77284	1	0.8713028430938721	37.63978806157832	27.865480526197466	0.0	231.0	231	1.4657466386762805	1		22093.43037974684	22136.0	17379.0	28872.0	1.5708429E7	2071.151723655154	-0.981030013470743	-1103.307335291955	-0.01305023560642527	0.030073605654101575	1.5929310593076182	1.3940460702442368	-1.1266202185855028	1.1426674435720312	6.749439153612498	9.943459999565615	0.8578324853062956	0.9646739130434785
ID64486	64486	1	0.9443438649177551	39.69080273446375	27.967060163553437	0.0	79.0	79	1.3063792828444176	1		22078.98573975044	22262.0	15757.0	28216.0	1.2386311E7	2316.404643240221	-0.9811313071427031	-991.2427106313739	-0.001249128942947686	0.041216552111303977	1.4249833210968401	1.1602590054976702	-0.8696114114052438	1.2281596732667648	5.3615263135738624	12.697062298391602	0.4179187005237456	0.8847058823529417
ID65510	65510	1	0.9158208966255188	39.759580988875136	27.300284729566492	0.0	91.0	91	1.4480926521268267	1		22199.26801152738	22269.0	16697.0	29065.0	1.5406292E7	2298.3219696374395	-0.9810636873661857	-1000.8282782684115	0.07262400047884182	0.002461177252121869	1.4614556050408667	1.340203762355495	-1.303980932130285	1.090472692355574	6.587832864018946	13.780878640450894	0.4359117946639734	0.9052906596995425
ID68075	68075	1	0.9174826145172119	38.65966802364577	27.7297248942821	0.0	122.0	122	1.941339979929993	1		22342.469927826776	22267.0	17598.0	29663.0	2.786106E7	2352.7111925511836	-0.9810193242889217	-981.6540263233458	-0.0274893336174253	0.004904506508489114	2.5710751070224367	1.2613531716271424	-0.2885215242659686	2.0383467254502214	11.840037275808951	19.88567599695238	0.37625494426933787	0.861043899066713
ID63983	63983	1	0.9823182821273804	40.29005721690072	28.419004431898287	0.0	73.0	73	1.4105146822008519	1		22025.782674772065	22150.0	15133.0	28250.0	1.4492965E7	2446.452489575075	-0.9810311866925259	-931.251983616886	-0.009884329113015459	0.015650902552795935	1.4533809573182572	1.3759786708075536	-0.4921674165692325	1.0562525336713806	6.250360906338334	9.89713710281755	0.8018548973298931	0.96976401179941
ID65009	65009	1	0.9360606670379639	39.73272142648573	27.554935889581905	0.0	85.0	85	1.3702525705574475	1		22109.020866773695	22173.0	15455.0	28383.0	1.377392E7	2281.324325126252	-0.9810196187134432	-1001.809703894196	-0.00301673990947336	-0.01379263371691946	1.468826193580157	1.244942423474216	2.418506859246909	1.1798346380398514	5.898629570164149	12.338617105575322	0.4868868139788195	0.9104915627292742
ID74224	74224	1	0.9406251311302185	37.6862753921925	27.977979535336026	0.0	196.0	196	1.4780813299522715	1		22131.75938803894	22192.0	17669.0	29301.0	1.5912735E7	2059.2581395928228	-0.9811834299495761	-1120.84326899264	0.018292688580255047	-0.005137233221777293	1.6152069831994267	1.3812135501651872	-0.9854909497901885	1.1694114809446048	6.863514181560875	10.324034817704831	0.8092029891011255	0.9525065963060685
ID76793	76793	1	0.8911714553833008	37.60764084671812	27.876944831819493	0.0	225.0	225	1.4903139357585493	1		22168.061224489808	22215.0	17561.0	29313.0	1.6293525E7	2055.564803097727	-0.981082234423483	-1118.5672691940847	2.191786936683843E-4	0.005726465571369492	1.5578748764417276	1.4389599660866719	-1.1690789866403257	1.0826394848763243	6.977589209509256	10.108156048924121	0.8581661617705313	0.9645203679369252
ID75768	75768	1	0.8745635747909546	37.70238461153482	27.933366245944196	0.0	213.0	213	1.469354953076323	1		22226.49790209792	22264.0	17597.0	29239.0	1.5891946E7	2070.8928373779163	-0.9810364831436645	-1110.477298978078	-0.017067585887811248	0.009064989895342174	1.5559912079543923	1.4079717797408073	-1.1751759380134297	1.1051295419009277	6.7827110367641055	9.934466981065789	0.8636226779042598	0.9674576271186437
ID59386	59386	1	0.991474986076355	51.27590628129946	25.905478173421525	0.0	17.0	17	1.40244684853919	1		22570.175654853607	22746.0	15035.0	28220.0	1.4648044E7	2459.237339112559	-0.9811077824141866	-953.2312519675417	0.004798920230881761	-0.017273117659957565	1.4736381363416742	1.3478882668472723	2.1846800058244877	1.0932939862949713	6.179064013870595	9.841404036455986	0.8017120927747459	0.9608277900960824
ID66555	66555	1	0.9423350095748901	40.650952883564784	28.413599349963558	0.0	104.0	104	1.107707667342009	1		22602.955665024634	21922.0	17728.0	32154.0	9176800.0	3344.415884411821	-0.9805768316208575	-682.396049760608	0.04780747516194571	0.00992221752679513	1.1471089307309459	1.0471226935103293	0.08462285070952147	1.0954866491198152	3.8547853194223487	9.773245465087895	0.5071453491169846	0.8646055437100217
ID76283	76283	1	0.8833703398704529	37.653045246106934	27.94731747313324	0.0	219.0	219	1.482170082797865	1		22194.04401650621	22247.0	17466.0	29060.0	1.613507E7	2037.3231920079559	-0.9810216735242875	-1126.2302771697255	6.418475252184444E-4	-0.005831049734638732	1.562074451786641	1.4058131073293516	-1.160230374661413	1.1111537114304915	6.901539190877003	10.036133593315942	0.8610392622710026	0.9705882352941174
ID60411	60411	1	0.9459583163261414	50.332628714767665	26.723759156014008	0.0	30.0	30	1.3888963196604702	1		22645.213166144193	22662.0	16861.0	28631.0	1.4447646E7	2367.2412153722967	-0.9809087719387374	-983.0116115730099	0.023408265740810577	-0.038895288405310494	1.3933496893578077	1.3290554257585043	2.605712028894139	1.0483759084483704	6.060235859757697	14.853039891386585	0.3451983379482742	0.8866481223922117
ID68602	68602	1	0.9888834953308105	38.68791881391953	27.623866136644864	0.0	128.0	128	1.9726508177066135	1		22338.329182879348	22349.0	16356.0	29967.0	2.8704753E7	2281.91977809069	-0.9810486932050932	-1013.5185713856316	0.003270765761103514	4.8324662172877784E-4	2.720901040043548	1.3916099483029356	2.748656486588249	1.9552181581927315	12.22504049513474	17.090453490995095	0.5259603392993488	0.9101203113941968
ID61948	61948	1	0.948557436466217	50.11124490267204	26.04220450103129	0.0	48.0	48	1.4212005522349946	1		22469.890225563875	22513.0	15869.0	28875.0	1.4942477E7	2358.8332649781696	-0.9810324746444542	-985.3860579940628	1.1359853183537898E-4	0.0011998047193963002	1.482270574294339	1.3661012575363851	-0.6783037008812826	1.0850371201381166	6.345423429628648	9.831611870859593	0.8249374526786247	0.9702034883720931
ID62460	62460	1	0.9802958965301514	48.3650645334824	27.035993896074896	0.0	54.0	54	1.4029861474818457	1		22475.179723502326	22631.0	14976.0	28191.0	1.4631342E7	2465.249415364998	-0.9810383718777441	-943.3713313106903	0.002888386234284448	0.0017888035335088582	1.465972714518106	1.3715853630322699	-0.7081020583781527	1.068816242889299	6.1838171400351145	9.646471105324357	0.83508285472283	0.96728624535316
ID60927	60927	1	0.9616197347640991	49.945348380210895	26.67278228527349	0.0	36.0	36	1.4259830690120598	1		22547.407462686566	22622.0	16121.0	28640.0	1.5106763E7	2358.1744769251823	-0.981116689416452	-993.5579470055936	0.004089953116939612	0.012869596151902958	1.4716933644658041	1.4004513645643912	-0.4251077225752918	1.0508707418936842	6.388201565109295	9.906817353538399	0.817937580373934	0.9552238805970154
ID61439	61439	1	0.9539775848388672	49.92294941845325	26.74799794938473	0.0	42.0	42	1.4099782628309288	1		22422.235204855853	22470.0	16581.0	29317.0	1.4776253E7	2341.8494122207376	-0.9809628294526513	-986.7339822787826	0.006079391912362804	-0.05394153203175867	1.435817888376308	1.3241050107666756	-0.37841550495384624	1.0843685936547804	6.245607780173812	13.720949694732157	0.41688495990464774	0.8950953678474108
ID73216	73216	3	0.9946923851966858	61.987284942670776	3.602873863511916	0.0	184.0	184	1.4688400222902014	1		23016.643356643344	23012.0	15628.0	31043.0	1.64569E7	2771.672511297516	-0.98100007653247	-857.525925812662	-0.004435694928534975	0.015938460964013905	1.498154115967175	1.4685452458347499	-0.8139431938207433	1.020162041460013	6.777957910599591	9.71196371531185	0.9030143031879883	0.9713896457765668
ID67074	67074	3	0.9621674418449402	58.40051403766773	2.6748438821114497	0.0	111.0	111	1.554902358160758	1		23021.340025094094	23006.0	17635.0	30538.0	1.8348008E7	2480.7698302786157	-0.9810395522212121	-960.3113257133404	-0.0013851509102041526	2.2083604846449004E-4	1.5964627234180362	1.5425080778874163	-0.9867405759787182	1.0349785173277763	7.595495610896309	10.62983342170268	0.8447205574872122	0.9603365384615383
ID65541	65541	3	0.9351609945297241	58.086173081942604	3.6224899395533194	0.0	92.0	92	1.5298888926792136	1		22981.429487179495	22900.0	17462.0	29860.0	1.7925515E7	2383.3841661798165	-0.981049162976339	-998.3328455503125	-0.007945876250212086	0.01775946169530813	1.6539508499958926	1.4323895373408393	-0.3572821181249364	1.1546795106213712	7.353086176506004	11.488346375205838	0.7001070929113961	0.9531731361675911
ID72965	72965	3	0.9950466156005859	61.29143464479648	2.633889110087494	0.0	181.0	181	1.4391844528482642	1		23070.27379209368	23040.0	15991.0	30123.0	1.5756997E7	2513.6170622786626	-0.9811357321145429	-954.7128460186808	0.022387253470741768	0.014919413096604547	1.5059897533782556	1.3465868877275116	-0.8179130623343478	1.118375477366894	6.507029719222186	12.68205249219151	0.5084093880229686	0.9396019217570355
ID70407	70407	3	0.97133469581604	61.90679108685947	5.692388716254231	0.0	149.0	149	1.4412854531680859	1		23048.08296943233	23214.0	15615.0	29518.0	1.5834033E7	2484.1071265422743	-0.9810888782642773	-962.6879722311911	0.023792159868048522	0.008337835798185665	1.541850039244096	1.3983620634599072	2.8443727422785563	1.102611462033776	6.526042223880249	9.780867185750397	0.8572451171426234	0.9635087719298251
ID62983	62983	3	1.0	60.17520528098926	6.844748096877796	0.0	61.0	61	1.4857385112058366	1		22900.058823529427	23265.0	15467.0	27846.0	1.6739943E7	2529.851477169173	-0.9810802112889933	-938.7712961494692	0.005213392924873065	-5.0134561734798194E-5	1.5598928966912773	1.4466019911101153	3.0746951606216655	1.078315187091802	6.9348110740286035	10.488066219630419	0.7922343277142446	0.9461738002594029
ID64776	64776	3	0.960749626159668	59.15619676276271	2.901250355403137	0.0	83.0	83	1.5616987168119552	1		22803.220423412193	22760.0	17548.0	30948.0	1.8310986E7	2454.4808446877255	-0.9811592143959876	-967.6248498120682	0.0034179890792506652	0.003857519292043944	1.6149771001659066	1.5432436756078505	-1.2465909803731283	1.046482241069157	7.6620393771995365	10.947347689738502	0.8034084967725362	0.9583828775267538
ID69897	69897	3	0.9676917195320129	61.90065135965404	5.769541121647206	0.0	143.0	143	1.4543479410804827	1		23146.752148997148	23153.0	16381.0	30052.0	1.6156433E7	2544.9244945776954	-0.9810924285630178	-943.8855324164565	0.013139743597979809	-0.006969818756660072	1.5055660713669523	1.461994395007967	2.7479013453145873	1.0298029024651274	6.644870377993142	10.117197267976627	0.8157854241918076	0.9595058339052849
ID66827	66827	3	0.9587828516960144	58.132325416949136	2.8557851242697665	0.0	108.0	108	1.5539290232558882	1		22983.021197007492	22890.0	17712.0	30610.0	1.8432383E7	2465.9574343881727	-0.9810751922709757	-966.3230871425028	0.011315517336783171	0.010109763933685918	1.5916045837157977	1.52094196926126	-0.772178246448656	1.0464597702493932	7.585989358567283	11.405308310729843	0.7328380893354353	0.951132300357569
ID71178	71178	3	1.0	61.585230398189765	4.906415678071907	0.0	159.0	159	1.4360271888197274	1		23241.325513196487	23306.0	16290.0	30374.0	1.5850584E7	2556.909289673437	-0.9810157895537095	-939.4183213570295	0.00405694364737176	-0.003227966360593829	1.511057325339638	1.3869841661523714	-0.34162955701149234	1.0894553537200482	6.478510962235082	10.410001784768616	0.7512482166346742	0.9452149791955609
ID59661	59661	3	0.996774435043335	59.91214483050297	9.189018421252271	0.0	21.0	21	1.4714128741871524	1		22825.15972222223	23242.0	15502.0	27880.0	1.6434115E7	2525.0736467679794	-0.9811648458072852	-941.7650541555317	-0.009454096240985768	-0.0026646084133417586	1.5289923359648148	1.4602588499972624	0.31750572323477577	1.0470693849708093	6.801723541422158	10.493961808541373	0.7761575408972486	0.9433091628213575
ID58895	58895	3	0.9663140177726746	61.130569613744164	9.495186872687343	0.0	11.0	11	1.5069716452922386	1		22799.89586114818	22925.0	16103.0	30903.0	1.7077122E7	2488.90430381034	-0.9810510824864757	-948.5535994490241	0.010042518689168	0.0011121480837192276	1.6680581518693618	1.3764399677130377	-0.47178823573865364	1.2118640776181828	7.1344423729382775	10.39948889739049	0.8289835395534847	0.9627966645285442
ID72718	72718	3	0.9767138361930847	60.833105440133316	2.5281951681241743	0.0	178.0	178	1.0075717788356726	1		25299.304477611935	23782.0	18931.0	38799.0	8475267.0	4764.371943373045	-0.9786550155923158	-486.93019153541064	0.0057095932624462355	0.0021611434585026667	1.0275288336707649	0.9985567200850871	0.4524508128676337	1.0290139888930987	3.18934765639013	7.024487729145162	0.8122363283000595	0.9531249999999992
ID65296	65296	3	0.9436516165733337	58.67456765349293	3.5611563073328836	0.0	89.0	89	1.5397465261893317	1		22965.117048346045	22899.0	17859.0	29742.0	1.8050582E7	2351.899155414118	-0.9809824795741692	-1007.366077898666	0.05799729991677222	-0.005381127722800997	1.5344048695845312	1.4455465172500643	-1.3791522797573847	1.0614704205462073	7.448148699796317	14.425431036843705	0.44978048130581194	0.932183224271267
ID65041	65041	3	0.9777135252952576	58.90578411469291	3.6003422131938128	0.0	86.0	86	1.5461202852759839	1		22908.691529709227	22847.0	17574.0	30463.0	1.8120775E7	2497.4059890906565	-0.981070794962591	-950.8436343321714	0.04606407118598643	0.0162772602450251	1.5664603506493648	1.4844107342533726	-1.1667334003043734	1.055274200396605	7.509939339935025	12.940013399102632	0.5636076003822208	0.942158616577221
ID62741	62741	3	0.9872137308120728	60.05951425384251	7.411704356209691	0.0	58.0	58	1.4811489527539545	1		22847.83448275861	23218.0	15314.0	27864.0	1.656468E7	2520.8981660762147	-0.9811695234199467	-944.5011161733223	-0.011443681302307463	-0.032918261006489584	1.5632740796975535	1.4577114135064828	0.5480323002415082	1.0724167110259106	6.892032938547957	10.301118124784278	0.8161847458391435	0.963455149501661
ID64278	64278	3	1.0	59.96379525045846	5.959360654211908	0.0	77.0	77	1.4816596057437017	1		22787.703703703708	23120.0	14788.0	28086.0	1.6612236E7	2592.0843468122353	-0.9810711129229871	-911.2904900003265	0.005476289315738602	0.00539106058717929	1.564189180905978	1.418487008064891	0.20742199458157914	1.1027166072108443	6.896786064712475	10.818614776671613	0.7404799518562827	0.9415963659961059
ID68121	68121	3	0.9529434442520142	62.23403125550996	5.280320920471186	0.0	123.0	123	1.1029168177832658	1		23774.728179551108	22550.0	17985.0	36489.0	9533666.0	4500.079543011315	-0.9800878095627191	-520.0813924789169	0.0026488993579463324	0.009772858419738103	1.258069066261395	0.9944773192191855	-0.5589106928186643	1.2650555643130892	3.821513436270738	7.593243956147058	0.832895563212933	0.9526066350710899
ID64025	64025	3	0.9968233704566956	60.05435908079692	5.321169617360504	0.0	74.0	74	1.4811489527539548	1		22847.999999999975	23167.0	14979.0	28382.0	1.6541952E7	2593.868465341099	-0.9810557786597214	-912.3199617055478	-0.0011673783286100582	-0.003215739843063359	1.5523886657561183	1.424260994365884	0.27349256174890035	1.0899608090771875	6.892032938547958	10.715703615531663	0.7542508745237342	0.9596293845135676
ID72474	72474	3	0.9736486673355103	61.11349945888068	2.681548493627305	0.0	175.0	175	1.1486110160726186	1		23727.15102974829	22450.0	18413.0	36748.0	1.0368765E7	4445.534773981527	-0.9804218189245776	-534.554765305773	-0.0035588485972038474	-8.705503386242159E-4	1.2419994604363638	1.0765564371272678	-0.2962899438330212	1.153677984361481	4.144726015457816	8.116045288548928	0.7907091556143484	0.9561403508771932
ID66588	66588	3	0.9568285942077637	58.14129544983503	2.028985440188361	0.0	105.0	105	1.4734679211022803	1		22829.784422809455	22888.0	15608.0	28899.0	1.6414615E7	2363.5030047498885	-0.9810734642522767	-1001.3964496090947	-0.0031203306470736656	-6.644842440702144E-4	1.5740573139870895	1.4006518466683833	-0.07828577757004664	1.1238034046299026	6.820736046080229	10.113729764993085	0.8379506008156784	0.9663299663299659
ID68386	68386	3	0.9396026730537415	62.10670357161285	6.094512465327753	0.0	126.0	126	1.0779418783984467	1		23767.654545454545	22693.0	18023.0	34957.0	9150547.0	4014.716212681938	-0.9802082171505846	-586.4012561268619	-0.009251470277437132	-0.006035822633830387	1.2476016209812677	0.9421774654177615	2.2924948330755717	1.3241683937198403	3.650400894348164	7.944832492371618	0.726743131819473	0.933171324422843
ID70946	70946	3	0.9714701771736145	61.95383988634622	5.750800814202439	0.0	156.0	156	1.43813280166446	1		23088.161527165925	23137.0	15870.0	29741.0	1.5723038E7	2558.42151307725	-0.9811143071940446	-937.6352740179555	-0.009243706884309498	-0.005583757831908182	1.4873845289018386	1.4001841510592474	-0.4600128460376221	1.062277792372256	6.497523466893153	9.77143549722216	0.8551474040311599	0.9729537366548043
ID73762	73762	3	0.9518644213676453	60.780537550327864	0.6917736449516955	0.0	191.0	191	0.9310908219709544	1		26265.270175438618	25623.0	19948.0	36146.0	7485602.0	4141.322495017035	-0.9787325048550255	-583.74138797367	-0.0053577145749456115	-0.06579731519263642	1.0553119963980477	0.9288256441905283	0.4364836638279878	1.136178789850007	2.7235412922675795	6.803320495742224	0.7394383435094412	0.9471074380165285
ID58660	58660	3	0.9608250856399536	61.14409613556914	9.565834505147906	0.0	8.0	8	1.5094795046495393	1		22847.957671957633	22985.0	16067.0	30874.0	1.7273056E7	2467.1917243758076	-0.981177938115855	-965.5061824771219	-0.00510407527932175	0.007449380333186438	1.660343756764803	1.3914898727963272	-0.530857000177451	1.1932129649123417	7.158208003760859	10.366014759178992	0.837125424772646	0.9519595448798992
ID62246	62246	3	1.0	60.1163728018847	7.691917723789885	0.0	52.0	52	1.4816596057437021	1		22857.533886583682	23253.0	15256.0	27725.0	1.6525997E7	2503.358641943578	-0.9812284356234316	-954.5659818277782	-0.002426951601719649	-0.004673448737301056	1.5730003107693504	1.414093807994263	0.26710728075211576	1.1123733813674488	6.8967860647124795	10.343698068402746	0.8100371714919207	0.9564930784442981
ID66345	66345	3	0.9569188356399536	59.3374077663445	2.2204293764802037	0.0	102.0	102	1.5597599218784695	1		22908.95291201983	22804.0	17466.0	30144.0	1.8487525E7	2365.750171973339	-0.9810437574101627	-1002.3109515616284	-1.2813231926808044E-4	0.0021357453354320485	1.6319379070251272	1.4992248592434807	2.647314519737264	1.0885211094009035	7.643026872541471	10.567625235364035	0.860043551643645	0.9698431845597107
ID72232	72232	3	0.9796791672706604	61.27813930005045	3.2300632353566687	0.0	172.0	172	1.4923429549905454	1		23233.038251366128	23070.0	18146.0	34400.0	1.7006584E7	2981.206182441664	-0.9808897582130275	-800.0147753561382	0.0434270485153803	-0.02621886826966326	1.584934198396486	1.3348520488701177	0.37532726901514973	1.187348215660342	6.996601714167315	14.912466806686908	0.3953648322711967	0.9114551083591327
ID61482	61482	3	0.9824969172477722	59.388918286223266	7.45980873931137	0.0	43.0	43	1.4780813299522715	1		22724.288488210845	23092.0	15750.0	28273.0	1.6384212E7	2487.3341597410113	-0.9811240711285459	-949.7334935711475	-0.0018084849058985037	-0.0034053991285222782	1.5014452327243253	1.4801587522819257	-1.128580413780593	1.0143812144539108	6.863514181560877	10.354551533243573	0.8044402858175775	0.9562913907284771
ID61994	61994	3	0.9837912917137146	60.10347862902193	7.700006965274313	0.0	49.0	49	1.4826803840981606	1		22818.453296703305	23192.0	15306.0	27862.0	1.6611834E7	2506.848889357794	-0.9810368777926476	-941.8105094646858	0.0021968574710140155	0.009408495322827039	1.5308559935976598	1.453021293654243	0.3970875976809354	1.0535674874713419	6.906292317041505	9.876807207202246	0.8896550890948383	0.97060788243153
ID59435	59435	3	0.9677388668060303	61.155196986192415	9.559452633798852	0.0	18.0	18	1.5084768612279504	1		22901.953457446805	23035.0	16062.0	30987.0	1.7222269E7	2453.5794790770105	-0.9810999616186507	-969.0651271768996	-0.0010585692232950204	-0.0016971166532345398	1.658365637056878	1.3838190176845644	-0.5610983749900736	1.1983977788018052	7.148701751431824	9.970024507333552	0.9037422596989236	0.9653401797175869
ID63787	63787	3	0.9955437779426575	60.06147242979469	5.861218027015059	0.0	71.0	71	1.4826803840981606	1		22828.99862448419	23153.0	15324.0	28236.0	1.6596682E7	2530.7041711599713	-0.981100498412639	-936.566505061703	-0.0077566372465806945	-0.005257002811664651	1.5461530429214516	1.4403971606931916	0.3687528118077885	1.073421334833349	6.906292317041505	10.299155527780236	0.8181851399450346	0.9478147423352904
ID62509	62509	3	0.9947059154510498	60.10249610129453	7.5263410120668555	0.0	55.0	55	1.4775694402988402	1		22824.31067961164	23204.0	15296.0	28287.0	1.6456328E7	2514.4511010268698	-0.9811136297265279	-943.0946490160234	-0.007325028138198357	-0.010673407652558614	1.5625759797599703	1.4481880725916063	0.2536602363705527	1.078986914291913	6.858761055396349	10.206369478741191	0.8273951390286115	0.950592885375494
ID63533	63533	3	1.0	59.89410879132215	6.172907612136871	0.0	68.0	68	1.4780813299522704	1		22857.987499999977	23265.0	15241.0	28107.0	1.6457751E7	2551.12830225887	-0.9811339706928981	-931.9304322713642	0.0033642506156526756	0.0062162254579046314	1.5354472480544898	1.436422524763755	0.1933710924049327	1.0689384366950254	6.863514181560866	10.545120722817122	0.7756276584628821	0.9493754109138726
ID68652	68652	3	0.944247305393219	62.7964816925689	7.357610901307327	0.0	129.0	129	0.9724219276001782	1		25046.283439490428	23897.0	19534.0	35498.0	7864533.0	3902.167842556501	-0.9784648537113999	-583.2634270544505	-0.0032738119000379675	-0.0031160580645705114	1.0135897216064065	0.9556644254417629	-1.0409856556973873	1.060612590175539	2.970703852822399	6.743421300897406	0.8209347442872851	0.9512937595129377
ID73518	73518	3	0.9462567567825317	60.49737115500378	0.7858275054265861	0.0	188.0	188	0.9786256391824197	1		25612.79874213836	24337.0	19287.0	37475.0	8144870.0	4487.091189297468	-0.9791758566549148	-536.8039328667577	0.0022444964692552058	-0.010009055250872131	1.0454640055917728	0.9656607681074361	0.11166336388092707	1.0826410682922742	3.0087288621385238	6.685367062001495	0.845945533122052	0.9620060790273554
ID61744	61744	3	0.9825582504272461	59.429626182568356	7.4332529430938346	0.0	46.0	46	1.49436921927069	1		22799.075778078488	23125.0	15672.0	28467.0	1.6848517E7	2481.388319922924	-0.9810647851550384	-952.0942759502108	-0.012090876491449966	0.0068771274887444315	1.5608540632351544	1.4713042993635517	-0.6764273624644183	1.0608642032177433	7.015614218825384	10.54224379131972	0.7932488540437913	0.9559585492227978
ID58419	58419	3	0.9595983624458313	61.01034807088515	9.72685860403159	0.0	5.0	5	1.4847198353841882	1		22882.506189821175	23043.0	15769.0	29748.0	1.6635582E7	2534.6425348028106	-0.981132488783803	-938.9228441957239	0.017826116744327224	0.005334108435796258	1.614484621399297	1.3821626992447908	-0.4677379115368595	1.1680857993646088	6.925304821699582	10.542086490592116	0.7830610239772047	0.9541584806810738
ID70706	70706	3	0.9808767437934875	61.930759052793796	5.719524161052287	0.0	153.0	153	1.436553881369556	1		23079.666178623705	23216.0	15792.0	29733.0	1.5763412E7	2507.3318522748755	-0.9811072726687377	-956.0256382348966	0.007062762420753936	0.006768985555325849	1.4976320377077406	1.3834159270315665	2.527003357090876	1.082560933732526	6.483264088399606	9.922395846931868	0.8275047181361262	0.9660056657223796
ID60724	60724	3	0.9912363886833191	59.889224787953154	8.596813726239835	0.0	34.0	34	1.4780813299522706	1		22897.25761772852	23305.0	15505.0	28056.0	1.653182E7	2498.8271218431	-0.9811630264129211	-954.5689428011015	-0.0039934578067203266	0.004820521016616239	1.5369902187626259	1.434965702717498	0.1949118799305475	1.0710989230278583	6.863514181560869	9.802053722595325	0.8976814327239196	0.9737019554956168
ID66100	66100	3	0.9535605311393738	58.89434776573877	3.297313396046876	0.0	99.0	99	1.580477332004933	1		23001.446060606082	22958.0	18148.0	30134.0	1.8976193E7	2430.036090828739	-0.9810902660636571	-982.1910234868446	0.007282560941504314	-0.0021905591036666177	1.6427836463339347	1.5258184391304048	0.0028573026967313717	1.0766573559500243	7.847411297615651	11.651076658773093	0.7264473769611878	0.9559930515344527
ID60983	60983	3	0.9884971380233765	59.99151248594714	8.18830922224599	0.0	37.0	37	1.4862475872910885	1		22856.919288645688	23207.0	15468.0	28337.0	1.6708408E7	2511.104764304423	-0.9810888046716213	-944.4352710718781	0.015121105291306187	-0.004706388847194207	1.5618542752957758	1.4346424678934515	0.0598575380963005	1.0886714357404428	6.939564200193124	10.298335616154906	0.8222577579985364	0.9530026109660573
ID60472	60472	3	0.9903749227523804	59.889862907347364	8.858240424886908	0.0	31.0	31	1.4831905098260023	1		22940.42365887207	23318.0	15593.0	27928.0	1.6677688E7	2513.4754141887865	-0.9810973848314172	-947.4297408194968	-0.0012814692384059793	-0.006491874436334961	1.5590303128865421	1.4333697042470144	0.06546630908892163	1.0876679674944996	6.91104544320603	10.194510058580429	0.8356432226634951	0.9622766379880876
ID68921	68921	3	0.9551002383232117	62.115021049950066	7.150620377417236	0.0	132.0	132	1.2440921551711726	1		23492.649805447465	22896.0	18076.0	35646.0	1.2075222E7	3729.600199365238	-0.9805016944176923	-633.5066778891338	-0.0050862361681080345	-0.0882068742916895	1.3672097044150815	1.1971763228039929	-0.4366929633493872	1.142028687313863	4.862448066299707	13.071787043319327	0.35759786056737863	0.8093354430379746
ID61241	61241	3	0.9968212842941284	59.56269953839921	7.999099578659376	0.0	40.0	40	1.4877737703945164	1		22854.830832196487	23212.0	14701.0	28709.0	1.6752591E7	2596.1565441907082	-0.9811847335411213	-918.158247568286	-0.013636922317062091	0.008793146631116949	1.5185106021676122	1.472274459612163	0.07153045576061301	1.0314045674388925	6.9538235786866744	10.526060005051256	0.788681855312281	0.9568345323741008
ID71992	71992	3	0.9744299650192261	61.348018258030486	3.725274491306051	0.0	169.0	169	1.4412854531680863	1		23194.953420669568	22967.0	17648.0	32405.0	1.5934933E7	2624.6483675381714	-0.9809241313473634	-908.8735561124485	0.016013353765714236	-0.04019691222122654	1.5114832997132353	1.3360123021348431	-0.6449548627740298	1.1313393576526227	6.526042223880253	13.867885873154673	0.42642162960049157	0.8863783085861853
ID60221	60221	3	0.9897050261497498	59.9360704423056	8.943408160039374	0.0	28.0	28	1.4852292606300523	1		22868.94109589042	23248.0	15406.0	27960.0	1.6694327E7	2501.172452771071	-0.9811222869135804	-950.3994464275231	-0.009347924870581087	-0.01581441745781466	1.5605623838904694	1.4471741138693888	0.2271347128347501	1.0783515051398398	6.930057947864087	10.314376482742247	0.8185793247203722	0.9560655737704912
ID58178	58178	3	0.9606817960739136	61.009569803373005	9.717412634524749	0.0	2.0	2	1.4903139357585489	1		22939.88315217392	23100.0	16030.0	29711.0	1.6883754E7	2527.592286600114	-0.9811418202520195	-944.3787197470849	0.006078185221598348	0.002626380284506503	1.6170009200426936	1.3702279366876735	2.6217483649411775	1.180096301314333	6.9775892095092535	10.661924844771058	0.771336757710384	0.9594771241830061
ID69189	69189	3	0.8729963898658752	62.142151017322064	5.787941659943132	0.0	135.0	135	0.9932041661137152	1		25593.166666666646	24435.0	19816.0	35804.0	8292186.0	4037.0547156423063	-0.9782792880730832	-571.0553281486835	0.00607844295425236	-0.0025391717574427845	1.0210388784158844	0.9810535368314925	1.3168248927033057	1.0407575530623256	3.099038259264326	7.369812395209256	0.7170078930650414	0.9196050775740477
ID71492	71492	3	0.9386715888977051	61.05533935527278	3.9473554120089034	0.0	163.0	163	1.379605939006805	1		23505.478399999993	23251.0	18545.0	32063.0	1.4690924E7	2765.623564162571	-0.9809422405872751	-874.9386859873829	-0.02144055953919822	-0.08818793687824202	1.4134411528707445	1.2745682505157192	2.8352322613425063	1.1089568191415675	5.979432714960929	15.588267936274008	0.3092246618713867	0.8669882839421089
ID65865	65865	3	0.9638949036598206	58.00108492417427	2.9672766970498072	0.0	96.0	96	1.4968981925120732	1		23045.961021505384	23211.0	15349.0	29297.0	1.7146195E7	2306.1664903874057	-0.9810022301335083	-1032.0518900717818	-1.1901049040547464E-4	0.0041481301629372426	1.5924993098077767	1.4275268201060378	-0.4433112515581256	1.1155652470960122	7.03937984964796	9.998656616475142	0.8848322787119941	0.9730617608409988
ID59977	59977	3	0.9897692203521729	59.87031605297472	9.068414811948406	0.0	25.0	25	1.4579844659886292	1		22744.901569186895	23161.0	15311.0	27793.0	1.5944176E7	2553.380597283386	-0.981135299570418	-926.568414524567	-0.01610321254827754	4.513445081237173E-4	1.5064835114017663	1.4512617182761263	0.3213733573875106	1.0380508852608852	6.678142261144751	10.03213809640786	0.8338319401399917	0.9544836956521737
ID63305	63305	3	0.9968327879905701	59.823727545645966	6.317310689778109	0.0	65.0	65	1.4693549530763224	1		22842.81424581008	23204.0	15093.0	28085.0	1.6355455E7	2569.3732277792865	-0.9810904544211814	-922.5297221330139	-0.007096516854133015	-0.004530479351613627	1.5107753695554276	1.455128911151743	0.0370583267788711	1.0382416004363766	6.7827110367641	9.992973582456804	0.8535396503783024	0.9674576271186439
ID59210	59210	3	0.9718574285507202	61.21221879088289	9.509598893652663	0.0	15.0	15	1.5377800547277038	1		22894.1138107417	22989.0	15398.0	30276.0	1.7903197E7	2596.032234674868	-0.9810022710782687	-910.777050204539	-0.0068891527525966915	5.600714710763588E-4	1.6379151056107644	1.4644526714548154	-0.4848100079619287	1.1184486446964708	7.429136195138262	10.70260731685336	0.8150213802591925	0.9571341090018376
ID67405	67405	3	0.976039469242096	58.44251205157601	3.1774318960847436	0.0	115.0	115	1.2434839458191675	1		23341.75	22650.0	18274.0	33837.0	1.1950976E7	3229.143284564884	-0.9805885333961616	-730.3054711800221	0.040301009680412433	0.010895551605163164	1.2843565904257563	1.1806624239752326	1.0285963410991792	1.0878271081935433	4.857694940135184	10.283333456135077	0.5772610623597028	0.9108734402852052
ID70477	70477	3	0.9823741316795349	61.94175283640233	5.70657781893881	0.0	150.0	150	1.4386587233502297	1		23076.15249266862	23187.0	15794.0	29736.0	1.5737936E7	2527.1041932874327	-0.9811613755506109	-951.1773551806466	0.0239728512268186	-0.016258383457872568	1.5172625897171703	1.4185189343603357	2.632659588185686	1.069610389375142	6.502276593057669	9.55403506791418	0.8951620073602956	0.9702127659574472
ID71757	71757	3	0.9731848835945129	61.529637416250075	4.38032691613243	0.0	166.0	166	1.499422900314695	1		23276.75235531629	23161.0	17424.0	32780.0	1.7294627E7	2637.402225531093	-0.981003804656729	-911.5491244180029	0.03917102731386019	-0.01650802596051686	1.512018029112947	1.43898974746256	-0.07800872569004748	1.0507496886473038	7.063145480470537	13.354221194328085	0.49770371755910275	0.9195544554455446
ID65615	65615	3	0.9609484672546387	57.992048629449215	2.977936805475207	0.0	93.0	93	1.493862910864061	1		23023.331978319828	23060.0	16054.0	29372.0	1.6991219E7	2369.1212105472796	-0.9810464559243068	-1006.0279208634108	-0.003602188173171972	0.00746655205404534	1.5956660762133956	1.4246347602066685	-0.36223305018928276	1.1200527466997339	7.010861092660864	9.948677771854912	0.8901239716637189	0.9723137771918259
ID69455	69455	3	0.9925171732902527	61.57107648396114	3.677570088385349	0.0	138.0	138	1.4739812351471504	1		23232.054242002796	23206.0	16268.0	30951.0	1.6703847E7	2640.036955005488	-0.9810450869744655	-910.9085400175154	-5.834627403396287E-4	-0.011631710425009363	1.5449170153531884	1.4352099097429007	-0.49299176352668	1.076439763177179	6.82548917224474	10.264137216623205	0.814139352558127	0.9554224883566199
ID73296	73296	3	1.0	61.80971844426672	4.357071170860337	0.0	185.0	185	1.4780813299522706	1		23002.484049930656	23085.0	14500.0	31028.0	1.6584791E7	2833.2277250089055	-0.9810097081971446	-838.8125469451197	-0.0030802427500850682	-0.001793882893211123	1.5094355316377126	1.4789596377869392	0.21255972427850506	1.0206063053190393	6.863514181560869	9.893328356551267	0.8811940429191546	0.9684775318578135
ID67667	67667	3	0.9919485449790955	60.100046521877765	3.530775544404648	0.0	118.0	118	1.7442983501744636	1		23589.074701195204	22870.0	17634.0	35440.0	2.3683431E7	3685.2866529287307	-0.9804022624708014	-640.4245842189115	0.008516225003512389	-0.033684423516148566	2.317177602251693	1.3004439682166251	-0.7448121531529008	1.7818357875344482	9.558536716841354	21.171742853462888	0.26797115967133706	0.7939202526648236
ID67154	67154	3	0.9425125122070312	58.51277789801348	3.180515550504254	0.0	112.0	112	1.5636351077811859	1		23009.66007416564	23004.0	17778.0	31333.0	1.8614815E7	2429.138528265821	-0.9810583612178675	-981.2173283246884	-0.004233470153387422	0.004628851001786967	1.5850438800646	1.5603438839599586	-1.1992035820197264	1.0158298413308455	7.68105188185759	11.080194319700096	0.7862050131725326	0.9567791592658369
ID69717	69717	3	0.973258912563324	61.87759613332399	5.726968449502936	0.0	141.0	141	1.4243906809452658	1		23111.070149253734	23286.0	15614.0	29765.0	1.5484417E7	2523.2651479838323	-0.9810738074781743	-949.5669488871389	0.02875594020169483	-0.00535312718508025	1.5193953789532963	1.3765796605603524	2.7016847585659507	1.10374678813343	6.373942186615739	9.978240104030013	0.8044704273654586	0.9537695590327171
ID63065	63065	3	0.9954257011413574	59.76657393040237	6.549717930368172	0.0	62.0	62	1.4785930423892568	1		22889.164819944588	23226.0	15510.0	27921.0	1.6525977E7	2554.737811102407	-0.9811710613184003	-933.7540442562724	0.006823130759554112	-0.006350108947548539	1.5248166708889077	1.4564980815414796	0.22326947367665007	1.0469060620218074	6.868267307725387	10.194195890511493	0.8305219287699728	0.9550561797752808
ID69976	69976	3	0.9782434701919556	61.874414500415405	5.74426143646257	0.0	144.0	144	1.429691743855353	1		23154.435364041594	23296.0	15585.0	29555.0	1.5582935E7	2534.923496497037	-0.9811310760167646	-949.9029368576595	0.018822501799716902	0.01055154155444347	1.5012785130882613	1.4055970435749108	-0.3588109125202772	1.0680717634906232	6.4214734482608975	9.720347602447587	0.8540454116353241	0.9733429394812683
ID70232	70232	3	0.9744773507118225	61.87230396357932	5.721603147938027	0.0	147.0	147	1.4391844528482638	1		23104.626822157425	23240.0	15650.0	29738.0	1.5849774E7	2500.991595016909	-0.9809884267001178	-953.3723390462372	-0.007363754276028539	0.01602224520184981	1.5232456703144899	1.3924885544837826	-0.5346459579691716	1.0939017526640864	6.507029719222182	9.95102386469414	0.8257662308956442	0.9647639182522905
ID71258	71258	3	0.9968658685684204	61.48018194992648	3.968448887297762	0.0	160.0	160	1.4428591957149755	1		23294.6081277213	23294.0	16158.0	30534.0	1.6049985E7	2606.124632865219	-0.9810737000674709	-926.6722092855239	0.012424706242481078	0.008565270358431078	1.4990277252024593	1.3930723889051464	-0.569016636053752	1.07605874406899	6.540301602373793	10.17955903685468	0.793139737447932	0.9568845618915162
ID72794	72794	3	0.9591440558433533	61.04161693355668	2.2806414710884306	0.0	179.0	179	1.080745373063863	1		24315.142487046636	22962.0	18487.0	36695.0	9385645.0	4486.768666062649	-0.9797331433316826	-523.9556649055974	0.024130451966582016	0.011571766431325032	1.1222670741754928	1.1060246592922682	2.2802826117317934	1.014685400317944	3.669413399006226	8.263283678076327	0.6753068917226221	0.9201430274135864
ID58972	58972	3	0.96434485912323	61.094539990783964	9.493617114710771	0.0	12.0	12	1.5024469495721966	1		22817.717536813925	22982.0	15815.0	30479.0	1.7044835E7	2484.8841535509714	-0.9810568392465424	-951.1253868639468	6.622643672368507E-5	0.002067859460418453	1.6176401846080393	1.417027150129758	-0.5133852509428879	1.141573176251359	7.0916642374576355	10.142494814562127	0.8663002517662917	0.9738903394255876
ID73054	73054	3	0.9968023300170898	61.5461570929755	3.1590052232876644	0.0	182.0	182	1.4259830690120583	1		23046.124444444453	23132.0	15393.0	29902.0	1.5556134E7	2572.508762214739	-0.9809512637361063	-922.6825299268535	0.005112963526933859	0.006786168125306428	1.4884194303166363	1.3865644380605582	-0.6127531222345942	1.0734585349661403	6.38820156510928	9.66509643387196	0.8593618930549415	0.9613733905579398
ID64610	64610	3	0.8880667090415955	59.3176892230859	3.363310330759751	0.0	81.0	81	1.4948753561926607	1		22955.172972972978	22925.0	18024.0	29266.0	1.6986828E7	2293.934529062631	-0.9809304761547339	-1029.503731949778	0.07624406226137917	-0.02385455249283784	1.469870542306682	1.4227809199865127	0.23966081980627219	1.0330968890984396	7.020367344989895	15.285095077798484	0.3776012405618411	0.8956943602183141
ID64866	64866	3	0.934403657913208	58.61937764292001	2.8692569521440596	0.0	84.0	84	1.5139831829954433	1		22903.031746031724	22906.0	17168.0	29845.0	1.7314692E7	2369.889980188143	-0.9811407418842432	-1005.5449554965228	0.019264784501564446	0.008288517524492502	1.5421195085802766	1.5174208463469139	-0.6535293592065485	1.0162767384492069	7.200986139241493	10.655831072004176	0.7969428618890122	0.9516331658291457
ID66915	66915	3	0.9264149069786072	58.20968392196324	3.126409261489806	0.0	109.0	109	1.5583042426795213	1		23009.109725685794	22968.0	17957.0	29910.0	1.8453306E7	2388.264698498171	-0.981133804717188	-1002.0543219901753	0.0058508250173957685	0.0010498646928861295	1.5929374308848194	1.5356497850662147	-0.3530644071409071	1.037305150155792	7.628767494047922	11.37264967801664	0.7412094029508377	0.9519572953736656
ID59747	59747	3	0.9919268488883972	59.848847359184525	9.14744571890003	0.0	22.0	22	1.478081329952271	1		22801.64771151179	23153.0	15458.0	28058.0	1.6439988E7	2523.29243541238	-0.9810706848804712	-936.6860216638017	0.004346825178967875	-0.00738689712187446	1.556166635007335	1.4356411281761166	0.473884273473584	1.0839523920468466	6.8635141815608725	10.537419659634528	0.7767617767724125	0.9512516469038209
ID65126	65126	3	0.939200758934021	58.81966702569169	3.3243040015789758	0.0	87.0	87	1.535318423479676	1		22893.613899613916	22873.0	17557.0	29968.0	1.7788338E7	2442.0822612757083	-0.9811135402366692	-973.9861302397851	0.0018897919431795287	0.017267011952878913	1.595609540174789	1.4833472132869079	-0.5932298349786691	1.07568175939005	7.40537056431568	11.521623043525349	0.701018267424232	0.9665012406947888
ID62823	62823	3	0.9947071075439453	60.0877423231538	7.240825391443985	0.0	59.0	59	1.4877737703945153	1		22883.256515775047	23205.0	15343.0	28168.0	1.6681894E7	2523.4131824433853	-0.9811114125371146	-942.0594343276706	4.213207692364915E-4	-0.0015294656377201953	1.5512105973099481	1.4404791096193115	0.19104196595961415	1.0768712902194748	6.953823578686664	10.518484784874548	0.7898182528384042	0.9637681159420285
ID65386	65386	3	0.9242331981658936	58.29510329499609	3.503216241109798	0.0	90.0	90	1.5169782070562783	1		22930.378129117278	22925.0	17393.0	30142.0	1.7404157E7	2371.328670365697	-0.981059346960429	-1001.7279491957216	0.011243570139686162	0.0032277875022535285	1.5899122768170744	1.446117935967129	-0.34467503357602236	1.0994347260853101	7.229504896228593	11.001833718432666	0.7505649274066953	0.9530075187969925
ID72555	72555	3	0.981410801410675	61.2889474250229	2.8723898546301805	0.0	176.0	176	1.0466079223250822	1		24757.624999999993	23231.0	18475.0	39126.0	8912745.0	4773.165785581247	-0.9792308108157666	-489.10036251649274	-0.009507217764100887	0.006199746164799764	1.1046941023589953	1.027283375781677	-0.8132327781083685	1.0753547934311847	3.4412633431094655	7.438463058808991	0.7815582490721315	0.9576719576719572
ID64363	64363	3	1.0	60.00448103475956	5.523509448559722	0.0	78.0	78	1.4974034746167628	1		22854.895945945962	23091.0	14407.0	28596.0	1.6912623E7	2674.5790661914743	-0.980963157156597	-880.6666996684282	-0.010232722975544355	-9.166799824113883E-4	1.5759093667588808	1.4336100558443423	0.0121324621970401	1.0992594257653485	7.044132975812469	10.554710858378721	0.7945929890145227	0.9567462879276954
ID64109	64109	3	0.9968070983886719	60.06302247238343	5.323710693850191	0.0	75.0	75	1.4755201058309073	1		22829.159722222215	23154.0	15185.0	28022.0	1.6436995E7	2563.9396387154434	-0.981033151916939	-921.0869805264635	-0.01179089516086423	0.010349167619378433	1.5676955094506604	1.4061922518434948	0.24950033051659112	1.1148514773818712	6.839748550738288	10.540575954953384	0.7736086477959976	0.9492084432717675
ID71020	71020	3	0.9762104749679565	62.0495836404608	5.091086509872507	0.0	157.0	157	1.4402353361229008	1		23163.145348837195	23156.0	16418.0	31223.0	1.5936244E7	2576.3730629196302	-0.981069958538023	-931.8954481346897	-0.009104910455672228	-0.002350948756907627	1.538994463423831	1.3720228760646251	-0.5551600091682982	1.1216973785729658	6.516535971551216	9.98330550574941	0.8216331213452922	0.949445983379501
ID66671	66671	3	0.9254153966903687	58.122322337376055	2.1467285238438216	0.0	106.0	106	1.50395669399891	1		22865.070855614977	22874.0	16864.0	29068.0	1.7103073E7	2319.425213050698	-0.981107786678134	-1023.896492292249	-0.006327172210458031	0.007323465471700857	1.576844341609843	1.4626113057672923	-0.07002708346688252	1.0781021146165854	7.105923615951181	10.306703752317887	0.8406027615099367	0.9632731958762886
ID59504	59504	3	0.9628930687904358	61.11712997006955	9.509762909912345	0.0	19.0	19	1.5014396099017469	1		22927.29222520108	23011.0	15719.0	29680.0	1.710376E7	2554.909295148483	-0.9811068844960853	-932.008813533006	0.0015975409898293885	0.01346840319616308	1.650406023769783	1.3823775314699318	-0.6433475141695805	1.1938895028298433	7.082157985128602	11.237492245628134	0.7047525637960396	0.9557408595253362
ID68211	68211	3	0.946789562702179	62.1575596976344	5.851615300156198	0.0	124.0	124	0.9716436786338918	1		25187.6806451613	23881.0	19474.0	36058.0	7808181.0	4241.033235445688	-0.9786442008040872	-544.3215095193642	0.005178075183589341	-0.0017688365855481158	1.032935501442568	0.9404532305578447	-0.6567686046300474	1.0983379799013142	2.9659507266578817	6.607609245350731	0.8536603132574166	0.9614791987673345
ID58739	58739	3	0.9688568115234375	61.15288650236131	9.490948281174242	0.0	9.0	9	1.5199673295746674	1		22843.30588235295	22986.0	15691.0	30347.0	1.7475129E7	2513.538902040842	-0.9810764996128215	-942.3337355815805	0.013610787020797951	5.123340874512151E-4	1.6431412412367867	1.4222223365529556	-0.44680511729768696	1.1553335923687382	7.2580236532156865	10.215472440240912	0.8739997939849076	0.9682942295497777
ID72306	72306	3	0.9745083451271057	61.306202502422366	3.089793625844159	0.0	173.0	173	1.4121227177017945	1		23435.922844175464	23125.0	18318.0	35156.0	1.5491145E7	3220.749012044157	-0.9807006354345975	-739.5177792674175	0.0046729584018494015	-0.08768814166857097	1.442574360074864	1.2737334495423456	0.1802154603951165	1.1325559210156435	6.264620284831881	18.04405249418226	0.2417889518708916	0.8432501599488165
ID66425	66425	3	0.9372552633285522	58.961562683542255	2.1876274010901455	0.0	103.0	103	1.4887903566220477	1		22922.262653898768	22864.0	16442.0	29674.0	1.6756174E7	2350.923725061154	-0.9810873717465091	-1011.590497080764	0.002483874769366903	0.003057668230862168	1.5560710790255579	1.4224745154023546	-0.2519419267264252	1.0939184232663843	6.963329831015708	10.507339864685177	0.7925766454029098	0.9600262123197902
ID63870	63870	3	0.9923610687255859	60.065120504528956	5.759995317668384	0.0	72.0	72	1.4512236669219432	1		22736.971139971127	23148.0	15408.0	28061.0	1.5756721E7	2541.876881947848	-0.9813056002417186	-939.0762281192963	-0.004270715949011893	0.0200728452020227	1.513764653314237	1.4014081441633586	0.41788256032846316	1.0801740089914744	6.616351621006038	9.78005579775006	0.8692521555666345	0.9693593314763232
ID73598	73598	3	0.9661767482757568	60.75070608244467	0.8273754789969939	0.0	189.0	189	1.000791779577592	1		25923.07902735563	24716.0	19823.0	36561.0	8528693.0	4364.457453062099	-0.9788293661242102	-549.2365671803979	0.0011433932554734258	-0.024465034565315943	1.0810508876645124	0.9835538562867131	0.801318419436337	1.0991272930857974	3.146569520909486	6.8711965399036545	0.8374954447353701	0.9622093023255809
ID66177	66177	3	0.9606328010559082	58.99220033105879	2.8178227013984922	0.0	100.0	100	1.5641188309506178	1		23001.379778051807	22972.0	17486.0	30422.0	1.8654119E7	2503.1086778486924	-0.9809754683907855	-947.6508410841037	0.03235527445359682	0.006643732464544856	1.6199860256382788	1.530791417645279	-0.3472025375201279	1.0582669898490822	7.685805008022113	10.743734183058955	0.8367365050242243	0.9665271966527197
ID61825	61825	3	0.9918117523193359	60.08981399083656	7.686969173697938	0.0	47.0	47	1.4801271182392575	1		22779.60743801651	23139.0	15183.0	27743.0	1.6537995E7	2490.1564811985095	-0.9811246453086624	-950.9959251262444	0.004155328109409612	-3.094053983959945E-4	1.5416931053266216	1.4512489823618662	0.42809736653680164	1.062321575459478	6.8825266862189265	9.981938340276367	0.8680165432357259	0.9627659574468088
ID62337	62337	3	0.9893850088119507	60.132196621811275	7.687894200193955	0.0	53.0	53	1.4678096187805105	1		22853.284106891686	23240.0	15212.0	27972.0	1.6248685E7	2524.05461331576	-0.9811935184548896	-944.7719383478388	0.007072386799498155	0.00869754703091353	1.54912547893988	1.4388381302839448	0.3299462879883034	1.0766502821510373	6.768451658270548	9.69317291189106	0.9052473778341904	0.9713506139154153
ID63617	63617	3	0.9949080944061279	59.915979370094334	6.047604331991772	0.0	69.0	69	1.4801271182392584	1		22934.22527472528	23313.0	15372.0	28175.0	1.6696116E7	2537.8065210290097	-0.9810043131331241	-933.4079074723197	0.013745453299236361	-0.004338645424433272	1.5448252833676093	1.4373956123983032	0.1899983550511271	1.074739111517155	6.8825266862189345	9.997264470762179	0.865357188244646	0.9621262458471762
ID70784	70784	3	0.9696241021156311	61.94270278855409	5.752361019850443	0.0	154.0	154	1.453307262635177	1		23079.315186246404	23128.0	15785.0	29963.0	1.6109362E7	2524.4240608150853	-0.9810866485825319	-948.4828367454511	3.183714401148447E-4	-0.0055232527886287545	1.4902079409741835	1.4378135961736864	-0.7535615604120645	1.0364402902712349	6.635364125664113	9.751104238873829	0.8769342376854297	0.9782761037140857
ID61571	61571	3	0.9803337454795837	59.402099761314616	7.428013092498519	0.0	44.0	44	1.4847198353841884	1		22774.034387895455	23118.0	15649.0	28192.0	1.6556723E7	2472.60205513509	-0.9810372124721534	-953.0134812521748	0.0011039733053518344	-0.010606587982820848	1.519786624941074	1.4805209832946846	-1.5230167694457097	1.0265215029637806	6.9253048216995845	10.263738666195097	0.8261094436099802	0.9516655780535597
ID62083	62083	3	0.9915289878845215	60.146241753757735	7.6946635033180195	0.0	50.0	50	1.476545128605333	1		22846.731944444484	23232.0	15306.0	27928.0	1.6449647E7	2529.0631229615237	-0.981086030473369	-937.1709536953742	0.0029399979743377352	-0.0018719673971128855	1.5616589212668814	1.4244253302572092	0.10070343194352085	1.0963431273613282	6.849254803067318	10.095202872984453	0.8445455639423686	0.9613075383589056
ID58501	58501	3	0.9623163938522339	60.99896523804042	9.706808069192874	0.0	6.0	6	1.490313935758549	1		22858.85149863761	23046.0	15971.0	29962.0	1.6778397E7	2536.213618401025	-0.9810953261358653	-935.4931009441921	0.003788036022343697	0.00903811703491601	1.611719967151589	1.3794032435603638	-0.405130885094482	1.1684182813660744	6.977589209509255	11.41477923058971	0.672946020131691	0.9470967741935481
ID62597	62597	3	0.9883538484573364	60.085702952784395	7.41570855305234	0.0	56.0	56	1.4821700827978637	1		22837.270976616262	23190.0	15386.0	28244.0	1.6602696E7	2523.5311794781437	-0.9811298067108877	-941.0563873136192	0.0033419728100971807	0.00558673192028751	1.557520642225071	1.4329376557072224	0.1923325672303024	1.0869423634877966	6.90153919087699	10.264778733739051	0.8231076500746096	0.9527559055118108
ID68484	68484	3	0.9754282832145691	62.21502145897874	6.639654872398358	0.0	127.0	127	1.1090726803889652	1		23551.857142857152	22413.0	18319.0	37418.0	9562054.0	4378.593272525792	-0.9804643283128465	-539.9132656525543	-0.019629949421148422	0.007717912130323185	1.2702155349246738	0.9965703644478399	2.4925973332764406	1.2745869034831774	3.864291571751381	7.895899184406819	0.7788907792976795	0.9280821917808221
ID60806	60806	3	0.9968093633651733	59.97826116413069	8.399446726364511	0.0	35.0	35	1.4765451286053337	1		22880.664355062418	23240.0	15347.0	28451.0	1.6496959E7	2519.4141963443717	-0.9810621066847252	-940.944243431698	-0.0019977019567168227	-0.008369840197856845	1.5511661313612541	1.4324366127997954	-0.09776494151822097	1.0828864031403063	6.849254803067324	10.645342639186236	0.7595107022911374	0.9436804191224627
ID61066	61066	3	0.9860711693763733	60.06400214950645	8.175940237663733	0.0	38.0	38	1.4760327061957992	1		22834.431345353674	23195.0	15448.0	28244.0	1.6463625E7	2504.593656012553	-0.9811146095816736	-947.2763516116444	-0.008568853290163044	-0.0035605732556953386	1.5382426755755936	1.439086929744706	-0.011208465633534295	1.0689018458728397	6.844501676902799	10.507570436827347	0.7790172569283845	0.9473684210526316
ID72075	72075	3	0.9919694066047668	61.6901770485722	3.667352144165886	0.0	170.0	170	1.5234472266256733	1		23179.045691906	22961.0	17565.0	33147.0	1.7755149E7	2749.131536640738	-0.9809672977545472	-869.1287248391096	0.03902887392612273	-0.01032400926983403	1.5205404373480442	1.4434474865961546	-0.07745001000523541	1.0534089057397475	7.291295536367298	15.21406213598512	0.3958441166625041	0.9263285024154589
ID58252	58252	3	0.9557642340660095	61.03411584430599	9.7012957700274	0.0	3.0	3	1.485229260630053	1		22915.649315068495	23086.0	15875.0	29713.0	1.6728424E7	2527.036855794027	-0.9810846753261061	-940.6829642459636	0.005425187651104738	0.0032901709619557787	1.5869586162444793	1.3935886095684171	-0.5195420043047941	1.1387568794322647	6.9300579478640945	10.615641220900322	0.7727771388518406	0.9642857142857137
ID60557	60557	3	0.9851319789886475	59.916975830134184	8.758143385891952	0.0	32.0	32	1.478081329952271	1		22909.00694444444	23275.0	15539.0	27897.0	1.6494485E7	2514.3399609939383	-0.9811904182176359	-950.5750713205371	-0.0024927623577201724	-0.01215174506424993	1.545842324366167	1.441930246157318	0.18099090464110829	1.072064566566774	6.863514181560871	10.04427835474839	0.8549070922474957	0.9594684385382058
ID73359	73359	3	0.9763469099998474	60.28042285197755	1.3795199531638616	0.0	186.0	186	1.450180746437314	1		23240.13688760808	23095.0	17755.0	30711.0	1.6128655E7	2592.001146828394	-0.9810595581253118	-928.8353907613179	0.006173749806501493	-0.024796605328815564	1.4945090554701055	1.374953564626596	0.21553568738205175	1.08695238437087	6.606845368677016	14.865576589181366	0.3756993890505948	0.8742138364779874
ID61327	61327	3	0.991449236869812	59.41544637432065	7.876877258913342	0.0	41.0	41	1.4806381236465909	1		22799.96831955926	23171.0	15093.0	28638.0	1.6552777E7	2560.951372324114	-0.9810710957092507	-922.8644410972266	0.013739561557138482	0.002350118896076681	1.5325650510427933	1.460202625182073	2.9791236695678887	1.04955642772639	6.887279812383456	9.934782772134936	0.8768813645450577	0.9711796246648794
ID60304	60304	3	0.9902260303497314	59.89780601004777	8.908419232874305	0.0	29.0	29	1.4908214494581769	1		22878.070844686652	23264.0	15543.0	27957.0	1.6792504E7	2510.8564369186706	-0.9811398512547482	-948.0108693304857	-0.005121699881725568	-0.014424636551054588	1.5729277557630965	1.4495884814299675	0.20240332347312737	1.0850857163347898	6.982342335673765	10.177352154869107	0.8471130995894498	0.9613874345549738
ID63378	63378	3	0.9915998578071594	59.81684494926068	6.331082138561775	0.0	66.0	66	1.4750073273251247	1		22795.51666666664	23118.0	15132.0	28139.0	1.6412772E7	2550.721004126113	-0.981130388931605	-929.3520387716668	0.006500225387329082	-0.013342258022438628	1.5275768235906138	1.4601627124098924	0.31976430136747536	1.0461689033747885	6.834995424573772	10.18604653441912	0.8278216502004387	0.9554817275747503
ID69013	69013	3	0.9727028012275696	62.008541430632874	6.226398005841538	0.0	133.0	133	1.0987937498268263	1		23824.38000000001	22499.0	18295.0	37154.0	9529752.0	4475.979627373392	-0.9801558490039388	-525.8066990075405	-0.015529143360054518	0.015169315120852898	1.2893395462478139	0.9673024361187736	2.3870345987715647	1.3329228771729236	3.7929946792836366	7.615761748254373	0.8217986042112916	0.9579831932773107
ID65686	65686	3	0.9742441177368164	57.98348063635484	2.7416262630238677	0.0	94.0	94	1.4979085862771468	1		22986.22733423545	23208.0	15002.0	29351.0	1.6986822E7	2317.4851358214087	-0.9811943522085415	-1035.016987104593	0.005207779860595612	-0.0036356750194817115	1.5716674797088674	1.4539681543870848	-0.4888595834987799	1.0809504148812656	7.0488861019769935	9.997401876526792	0.8862496091169731	0.9743758212877794
ID65942	65942	3	0.9482563734054565	58.34872952341021	3.0400297232323714	0.0	97.0	97	1.4801271182392584	1		23014.238888888885	23173.0	16252.0	28526.0	1.6570252E7	2218.4391914879675	-0.9811589882903563	-1080.4738258641478	0.016484449606192265	0.011261288200807703	1.5917194326230815	1.400721598894469	2.722266852337433	1.1363567420387886	6.8825266862189345	10.365307713148844	0.804995345214533	0.9750841750841751
ID59288	59288	3	0.964881420135498	61.147487623017	9.542646864338392	0.0	16.0	16	1.5114827961808877	1		22864.031746031756	23013.0	16091.0	30888.0	1.7285208E7	2479.6651219210326	-0.9810832561847334	-956.4213410490052	-0.006154762842021523	0.008768635585341723	1.665185610574824	1.4043099525153597	-0.4364028827648735	1.1857678624239552	7.17722050841892	10.351920726800502	0.8416359508354054	0.9673286354900703
ID71577	71577	3	0.9801943898200989	61.36453700626173	3.879257612699662	0.0	164.0	164	1.4190698155761323	1		23481.90977443608	23248.0	18730.0	33473.0	1.561547E7	2830.0162513333635	-0.9807903089815508	-847.2864629939022	-0.00592826777244658	-0.11562771749189199	1.4130222914321762	1.2954324002471709	-5.848535846591934E-5	1.0907726957906634	6.32641092497059	18.660888659782085	0.22829826884388985	0.8303181534622592
ID71835	71835	3	0.983141303062439	61.52079340127613	4.124986440613246	0.0	167.0	167	1.4667784914184216	1		23186.054929577454	23175.0	16888.0	30827.0	1.6462099E7	2531.80516857973	-0.9810662773598047	-949.0496008465727	0.0030121921372453287	4.012751832762079E-4	1.5840100901133223	1.389831834642258	-0.48904335171214075	1.1397134895251881	6.758945405941522	10.013169287681116	0.8471214629196848	0.9746401644962304
ID70554	70554	3	0.9752127528190613	61.90438859735159	5.701296960437017	0.0	151.0	151	1.4296917438553531	1		23053.496296296318	23212.0	15708.0	29755.0	1.556111E7	2530.640629985155	-0.9810623962658696	-943.8607445068543	0.024874046106371273	-0.006406030187530538	1.4958409351947632	1.422027332995108	2.6997965521374043	1.0519073019814515	6.4214734482609	9.846511029198382	0.8322998412278366	0.9663805436337628
ID58014	58014	3	0.968100905418396	60.811448185097944	9.635343482781979	0.0	0.0	0	1.4903139357585493	1		22859.305593451565	22999.0	16018.0	29617.0	1.6755871E7	2533.036023559279	-0.9811215379208379	-938.010847454493	-0.011130529400326336	0.00992854173183063	1.5945486977083265	1.4199678600825507	-0.24179477718351483	1.1229470346009285	6.977589209509257	10.090624027316583	0.8611508053375782	0.965789473684211
ID60062	60062	3	0.9917622804641724	59.957856443936315	8.996679030021108	0.0	26.0	26	1.4775694402988406	1		22809.849030470916	23236.0	15257.0	27648.0	1.6468711E7	2510.649072721689	-0.9812283571818212	-949.8044544077876	0.010464534436740782	-0.007681410264245389	1.550345999037302	1.4413195488790789	0.09025051486590546	1.0756434964356194	6.858761055396354	10.279498602919443	0.8156647113767173	0.9487179487179491
ID69282	69282	3	0.9780834317207336	61.597958610996244	4.23636037248277	0.0	136.0	136	1.0659447703242504	1		24368.44946808511	22991.0	18873.0	36960.0	9162537.0	4448.310774227266	-0.979790820388384	-531.1870194774285	0.013512773025651736	-0.0038505306952821834	1.2124505614786	0.9382230912035462	0.11434279120678502	1.2922838638764227	3.569597749551392	8.147145994101372	0.6757999348643142	0.9294554455445546
ID69543	69543	3	0.9905123114585876	61.59946509310408	4.239774278981013	0.0	139.0	139	1.471412874187153	1		23239.579608938562	23259.0	15999.0	31450.0	1.6639539E7	2745.8333226202194	-0.981118373596734	-879.5612761261564	-0.01670103435924507	0.0050238815657098	1.557900436438462	1.4040239235177567	-0.38912029086637984	1.109596788447287	6.801723541422163	10.11512153674821	0.8353849160200618	0.9629878869448186
ID70055	70055	3	0.9676188826560974	61.87664797578349	5.72881668418471	0.0	145.0	145	1.436553881369556	1		23167.66029411763	23249.0	15778.0	29728.0	1.5754009E7	2524.9780105278937	-0.9811223585026376	-953.7400288391859	0.013586231933873993	0.015194820537012352	1.5060520054938775	1.398716145600163	-0.4335886401661789	1.0767388438543108	6.483264088399607	9.750595744877419	0.8569219633135909	0.9687500000000001
ID71337	71337	3	0.9967961311340332	61.223921496879136	4.4404896743947555	0.0	161.0	161	1.408367778852666	1		23281.15030674849	23329.0	16369.0	30643.0	1.517931E7	2475.744204477928	-0.9810326966553418	-972.7618981790686	0.0358118233232996	0.006515513598492196	1.4848910320450484	1.3149715176670627	-0.6936406051969365	1.129219159574989	6.231348401680268	11.230837166846625	0.6208227692923888	0.9278131634819533
ID63148	63148	3	0.9925981163978577	59.777497076842	6.394397982767343	0.0	63.0	63	1.4882821503069767	1		22892.66076294277	23232.0	15095.0	28749.0	1.6803213E7	2543.3694982331886	-0.9811375264186093	-936.3712095912803	-8.407460514793197E-4	-0.001668004442887405	1.5489677209718087	1.437576823747854	0.1533253998620088	1.077485178797994	6.958576704851186	10.338649796551696	0.8180929189965382	0.9701789264413515
ID59053	59053	3	0.9759648442268372	61.13642990300571	9.459287918684755	0.0	13.0	13	1.524936180126496	1		22815.793014230247	22960.0	15291.0	30156.0	1.7636608E7	2576.2995515625103	-0.9811142599969043	-920.141857816819	0.011626650286199478	0.007220654469189944	1.6200349435052537	1.4594174841802683	-0.5110676186843925	1.1100558689107398	7.305554914860847	10.599454417339269	0.817139210399947	0.9546583850931678
ID70319	70319	3	0.9745064973831177	61.88043396519277	5.710501792830907	0.0	148.0	148	1.4407604903194315	1		23068.910818713455	23230.0	15650.0	29571.0	1.5779135E7	2505.160509716601	-0.9810658642213924	-954.2764503864125	0.007371098884083264	-0.005019493604795987	1.5101318357887723	1.3930797308367184	-0.5949670904894669	1.084023981083803	6.521289097715729	9.76037744351992	0.86022110271359	0.977207977207977
ID72879	72879	3	0.9663787484169006	61.20460225424631	2.166329086485669	0.0	180.0	180	1.4857385112058377	1		23197.26702997275	23014.0	17118.0	32924.0	1.7026794E7	2668.256061839739	-0.9808821550650613	-892.1075432929961	0.024736779987147888	-0.08214457342843143	1.4447414400753864	1.3780507465744953	-0.8868550305006166	1.0483949474768388	6.9348110740286115	17.013721013023424	0.30105502733561135	0.8967424708051634
ID69809	69809	3	0.9719390273094177	61.8801843388436	5.744381595637456	0.0	142.0	142	1.444431223632541	1		23147.679710144927	23219.0	15913.0	29877.0	1.5971899E7	2519.396970438175	-0.9810382507105616	-950.7107357848745	-0.004405915734383934	0.013720563217426223	1.5071626354173575	1.40278024553501	-0.6509656773753969	1.0744110777255327	6.554560980867343	9.512247455511925	0.9103055550696981	0.9821937321937323
ID73137	73137	3	1.0	62.03627901272087	4.01794927877981	0.0	183.0	183	1.455907563985562	1		23021.319999999996	23056.0	14907.0	30964.0	1.6114924E7	2787.443682096263	-0.9810285085050859	-854.150242132937	-8.762458300333978E-5	0.004509078314601359	1.4890615688134143	1.4375505472163392	2.659546998474856	1.035832494166428	6.659129756486696	9.914774393217073	0.851258905873827	0.9662068965517244
ID59826	59826	3	0.9908193945884705	59.85915824311093	9.119187041470118	0.0	23.0	23	1.4698697034697896	1		22755.330995792414	23110.0	15180.0	27989.0	1.6224551E7	2515.86609327219	-0.9811558672588517	-941.8624460877337	-0.01991966796221431	0.0013941177972643566	1.5428104049835578	1.4362721001504406	0.6265861254103728	1.0741769646726118	6.78746416292862	9.929098282366402	0.8651627143331145	0.9694501018329936
ID64691	64691	3	0.9326056838035583	59.59232181618846	2.8854551921779383	0.0	82.0	82	1.5313715829571095	1		22910.88372093024	22837.0	17648.0	29650.0	1.7733024E7	2379.812137653681	-0.9811984364510157	-1004.8287259817337	0.013974773704865093	0.003688837961425011	1.5707632744455817	1.529928582387903	-0.4481183255176214	1.0266905870821397	7.3673455549995515	10.727857739183793	0.8044422884771998	0.951503990178023
ID65461	65461	3	0.9598640203475952	58.38024093020525	3.7520344927030944	0.0	91.0	91	1.5422010894025255	1		22973.66666666668	22871.0	17673.0	30127.0	1.8126223E7	2445.4446891271873	-0.9810609309675178	-973.2845304285222	0.005932547392599798	-0.002177896349574798	1.5983285138797905	1.5056969991031264	-0.5022421981458631	1.061520687649534	7.4719143306189	10.734256331159187	0.8148878153438703	0.9650092081031308
ID67764	67764	3	0.9550796151161194	59.662783345335264	4.319225456781109	0.0	119.0	119	1.2525760772251202	1		23557.125482625474	22973.0	18510.0	32050.0	1.2202591E7	2927.618198293282	-0.9803554717661495	-803.1188630489331	0.11483680462737147	-0.1527823399928009	1.4007681049141358	1.2394355840551317	0.9764702493045101	1.1301661199133588	4.928991832602923	13.694889910693812	0.3302561180025298	0.7191400832177522
ID65207	65207	3	0.9156063795089722	58.847220511536925	3.2811586588226733	0.0	88.0	88	1.572800408254755	1		22906.705882352897	22904.0	18236.0	29345.0	1.8691872E7	2275.78782567688	-0.9811085917045407	-1045.4748982617132	-6.575411095415456E-4	-0.007376315776153586	1.6298172076279176	1.5314474736035315	0.731960112937153	1.0642331752932537	7.7713612789834	10.72060174525706	0.8497059068936131	0.9606345475910693
ID62904	62904	3	1.0	59.841762579959784	6.859057598764712	0.0	60.0	60	1.5184735038284378	1		22994.372062663166	23193.0	14902.0	29799.0	1.7613689E7	2737.815523216675	-0.9810521302109801	-869.7192083205658	0.013159445791922585	0.00368535745984235	1.5811846823055262	1.4951740487518437	-0.4484770855287955	1.0575254992055831	7.243764274722139	10.192294393760438	0.876254486351106	0.9670050761421319
ID66747	66747	3	0.9109087586402893	58.14199124937846	2.394725822454454	0.0	107.0	107	1.5124834469334472	1		22921.214285714268	22940.0	17683.0	29360.0	1.7328438E7	2313.5293148012297	-0.9810901222361511	-1028.0465780278414	0.0038288982840791346	-0.00434999376443107	1.604497178112545	1.456364576411776	3.1145680045661415	1.1017139554889075	7.1867267607479475	9.951112695414018	0.9120060264192763	0.9717223650385601
ID67003	67003	3	0.9310333132743835	58.53734651251818	3.278394602230321	0.0	110.0	110	1.5534421271063026	1		23065.0037593985	23061.0	17816.0	29912.0	1.8405873E7	2342.025287097938	-0.9810150537379497	-1017.7901535245262	0.026615694585989343	-0.017367914676566797	1.5475104843543757	1.5051038440503357	0.8310370204226627	1.0281752255644507	7.581236232402763	14.622691213598895	0.4455487969083875	0.9150889271371196
ID64956	64956	3	0.9604097008705139	58.751938301946204	3.1174603630565185	0.0	85.0	85	1.5524678766955742	1		22917.089084065232	22897.0	17348.0	31469.0	1.826492E7	2544.5277742270464	-0.9811480206320845	-937.4752895507507	-0.005675996838862357	-8.283430237248818E-4	1.6036378641516382	1.512229457942842	2.1719846112371295	1.060446121935188	7.571729980073729	10.775233151808727	0.8195050417530448	0.9590608067429258
ID72637	72637	3	0.9813851118087769	61.10247250714399	2.6400868477110784	0.0	177.0	177	1.0135603711144372	1		25159.33431952662	23642.0	18681.0	39173.0	8503855.0	4803.575034022408	-0.9788605349310902	-485.0554501101801	0.009202189103350942	0.01564786905650648	1.04421837784556	1.0200039546561976	3.0689220055601285	1.023739538536911	3.2273726657062567	6.998646849104844	0.8280009235613425	0.9417475728155338
ID59583	59583	3	0.9894266724586487	59.830507682843624	9.178975664735637	0.0	20.0	20	1.4626467128121359	1		22885.012747875357	23240.0	15564.0	28173.0	1.6156819E7	2541.789028995596	-0.9811469791279324	-937.1190711124374	-0.0013791950331494766	-0.0041339004918196105	1.516257136876282	1.4464642239208374	0.08392230422085839	1.048250701124333	6.720920396625395	10.385901290898778	0.7829792165226539	0.9554054054054051
ID58816	58816	3	0.9686644077301025	61.194065583564104	9.42548093639293	0.0	10.0	10	1.5353184234796762	1		22874.284980744524	23007.0	15505.0	30290.0	1.7819068E7	2573.1560929292173	-0.9810455377034512	-920.2145352391129	0.0015433921779947552	0.009016509826241862	1.627753666924603	1.4752272142818514	-0.6145595411028677	1.1033918376546505	7.405370564315681	10.755590597824236	0.8044297689499912	0.9635126777983921
ID64196	64196	3	1.0	60.0211378927561	5.626754498141739	0.0	76.0	76	1.4780813299522702	1		22795.349930843695	23123.0	15101.0	27927.0	1.6481038E7	2551.434334660096	-0.9810592605868176	-925.5293086540805	0.015331455402823187	-6.210931516854545E-4	1.56323611731023	1.432569972865756	0.08829816198677452	1.091211003245507	6.8635141815608645	10.76882323713776	0.7437378819537636	0.9531353135313528
ID63942	63942	3	0.9936301112174988	60.08744330254024	5.593984411024902	0.0	73.0	73	1.47808132995227	1		22849.17704011065	23167.0	15219.0	28121.0	1.6519955E7	2536.107645738653	-0.9810860590326888	-934.6692401313915	0.0011151096504512811	-0.0011061712599024776	1.5445473109787073	1.4463990549994656	0.08590166444304947	1.06785696909853	6.863514181560861	10.42854258433191	0.7930656899606795	0.9512516469038206
ID72394	72394	3	0.9885084629058838	60.89404872165627	3.004915416645815	0.0	174.0	174	1.423328099162955	1		23351.163204747783	22990.0	18262.0	36324.0	1.5738684E7	3469.3908668089834	-0.9807580128286572	-686.1154963368256	-0.002419842780910247	-0.04724403023338899	1.4707635765974432	1.374496149960294	0.5847798146955776	1.0700383385140295	6.364435934286714	13.287218341665575	0.453003586069716	0.8849966953073367
ID62669	62669	3	0.9903392195701599	60.07507269619873	7.44652429596826	0.0	57.0	57	1.4831905098260012	1		22794.728650137713	23192.0	15217.0	28015.0	1.6548973E7	2511.673336311206	-0.9811932576024144	-946.9831390452362	-0.011911349592420255	-0.02497391293753759	1.5465717935927061	1.4639635952606966	0.5681256318493395	1.0564277681490426	6.911045443206019	10.110090780125006	0.849656731023921	0.9654714475431606
ID66508	66508	3	0.9631942510604858	58.57166258043365	2.157376390404729	0.0	104.0	104	1.4775694402988402	1		22860.694751381176	22904.0	15323.0	29426.0	1.6551143E7	2377.7420573315762	-0.9811013062900596	-998.2440913322771	-5.913045621509267E-4	0.0063186059086279955	1.5768703549143088	1.4115931402415873	-0.15828034072323796	1.1170855892969522	6.858761055396348	10.147552906892397	0.837014320952108	0.9607190412782951
ID73679	73679	3	0.953521728515625	60.89143787157224	0.669042178177596	0.0	190.0	190	0.938374563910673	1		26061.890034364256	25084.0	19470.0	36651.0	7584010.0	4643.27732076397	-0.9782855377259739	-505.7406180637059	-0.0062723176060077036	-0.08923996946980038	1.1140314032733847	0.916823457426148	0.5255475124030147	1.21509914940535	2.7663194277482224	6.550281116153423	0.8102001385052311	0.9765100671140928
ID66254	66254	3	0.9415600895881653	59.64588888556878	2.4548973595484567	0.0	101.0	101	1.5631512349217647	1		22949.839950372218	22831.0	17761.0	30119.0	1.8497571E7	2457.136359895902	-0.981095021496567	-969.4273818137003	-0.012997735557770385	0.03669943714778542	1.6682491719092245	1.4956504714074033	-0.5012479762864192	1.1154004253008434	7.676298755693079	11.669084377776082	0.7084156917424294	0.9567535545023695
ID68307	68307	3	0.9529017806053162	62.31519008234521	6.473283362337975	0.0	125.0	125	1.1199328922575102	1		23392.099033816416	22455.0	18064.0	35135.0	9684329.0	4098.411035904554	-0.9804083159499445	-571.2403745038681	-0.014508094663631432	-0.011346542942858934	1.2163624906329389	1.0793946914637127	2.769135058598947	1.1268931561850568	3.9403415903836354	7.924466068595316	0.7885036651737435	0.936723163841808
ID70866	70866	3	0.9670701622962952	61.96588701959946	5.769479195553689	0.0	155.0	155	1.4465246033159536	1		23081.15050651227	23123.0	15951.0	29825.0	1.5949075E7	2511.2951212493153	-0.9810039290831425	-949.2850912479722	0.013569126021777704	-0.005801648607367496	1.5010404523562382	1.4088632246238946	-0.48929590001226086	1.0654266689067358	6.573573485525408	10.071127657595225	0.8144326659204745	0.9651081646894629
ID58580	58580	3	0.9651569724082947	60.97814349424533	9.682619910679866	0.0	7.0	7	1.4933564307983553	1		22845.281842818415	23021.0	15969.0	29672.0	1.6859818E7	2500.9378879475116	-0.9810690615718726	-946.7842993399072	-0.012214520704377677	0.0038978084050941427	1.6272345692322558	1.4049409096241983	-0.44127395800419683	1.1582227822432176	7.0061079664963515	10.246398231495188	0.8385794737404084	0.9608865710560627
ID62164	62164	3	0.9862565398216248	60.13806580398084	7.698567678897506	0.0	51.0	51	1.4791045777937275	1		22853.359612724766	23219.0	15318.0	27927.0	1.6522979E7	2509.393857597772	-0.9811863229481378	-949.9243484375093	-0.0031280633789519375	-0.0030055337550278964	1.5499690469464114	1.4397925353479741	0.2833523353232446	1.0765224911878082	6.873020433889898	10.027633771021197	0.8589355354922221	0.9576158940397348
ID62423	62423	3	0.989348292350769	60.12705416445027	7.697378291571872	0.0	54.0	54	1.4744943704925977	1		22846.489568845584	23245.0	15248.0	28230.0	1.6426626E7	2522.0100932403825	-0.9811887871247169	-945.014413857834	-0.0030570624764003854	0.007322672088548818	1.538288885853659	1.4410728175347098	0.2695593595254908	1.0674608993633368	6.830242298409253	10.273529376041301	0.8132173582001848	0.9618473895582323
ID68566	68566	3	0.8927348852157593	62.99230844119674	7.628915624924383	0.0	128.0	128	1.0716071993828582	1		23751.07631578949	23027.0	18560.0	32606.0	9025409.0	3446.2944233967773	-0.9801489543935008	-680.5649950103501	-0.005433910603527206	1.4277857794695397E-4	1.2426039818685466	0.9355034362298799	-0.6872326799505204	1.328273027917776	3.607622758867519	7.435174999925869	0.820065595796956	0.947565543071161
ID63705	63705	3	0.9968230724334717	59.78226476187837	5.604043377310302	0.0	70.0	70	1.5293943431616275	1		22940.099611901685	23100.0	15254.0	29045.0	1.7732697E7	2568.6483868761416	-0.9810539036063097	-924.8978360380947	-0.0060988361892384485	-0.0010120938158063534	1.550767307867765	1.5048643059325637	0.290586952643465	1.0305030837360152	7.348333050341487	10.338465118807278	0.8639459281629204	0.9668542839274545
ID61914	61914	3	0.9917259812355042	60.09423033451631	7.722196891915132	0.0	48.0	48	1.4775694402988402	1		22822.390041493763	23267.0	15329.0	27974.0	1.6500588E7	2504.554193141503	-0.9812066037583297	-951.5155225696064	0.00974681733496395	-0.006678530152607566	1.5485032822217235	1.4497614889169614	0.10924384629588793	1.0681089917614839	6.858761055396348	10.186465606792515	0.8306316798936101	0.9499670836076352
ID60891	60891	3	0.9893165826797485	60.020319428472554	8.250503045964749	0.0	36.0	36	1.493356430798354	1		22880.668470906636	23206.0	15442.0	28274.0	1.6908814E7	2478.064772348736	-0.9811685908171635	-962.1590456350897	-0.006980263599688518	-0.008075689044716937	1.58000595673854	1.4567405383007763	0.05397201528472917	1.0846172775431564	7.006107966496341	10.008061306454598	0.87899575067596	0.9640287769784169
ID61404	61404	3	0.9833645820617676	59.39232476867257	7.5732843299311785	0.0	42.0	42	1.482170082797865	1		22760.271349862258	23077.0	15493.0	28352.0	1.6523957E7	2501.770200186971	-0.9812123799020571	-950.2792915618031	-0.012458255835817876	0.014286710476399287	1.507406328639232	1.4711471293516178	-1.0120984829293755	1.024646888515899	6.901539190877004	10.360540995227575	0.8079620371164592	0.9603174603174605
ID60381	60381	3	0.9901858568191528	59.89169810328358	8.93058210444933	0.0	30.0	30	1.47346792110228	1		22893.00139664804	23287.0	15484.0	27732.0	1.6391389E7	2505.511618119045	-0.9811764584534195	-952.5375217893334	-0.006918558375179528	-0.013473886865390812	1.5177557816379283	1.451237120504389	0.12200749072575187	1.0458358321970294	6.820736046080225	10.400497535166494	0.7923788526780056	0.9453227931488799
ID68828	68828	3	0.9211146235466003	62.1280936970954	6.95378261803911	0.0	131.0	131	1.0911943305963483	1		23714.524173027992	22802.0	18621.0	33435.0	9319808.0	3771.660189052639	-0.980197426444467	-622.4490032225755	-0.02189100368366026	0.010306736344396801	1.194344736465017	1.0235096693833863	2.4557866947133054	1.166911043629466	3.740710291473966	8.039995514840252	0.7271974135861051	0.9357907253269914
ID72156	72156	3	0.9761291146278381	61.26486320964371	3.387569206923546	0.0	171.0	171	1.5014396099017466	1		23195.111559139797	23034.0	17880.0	34531.0	1.7257163E7	2877.6384800255123	-0.9809505915521355	-830.1486550474712	0.047938951280707985	-0.04934960601890969	1.5714919098678772	1.4082087038365168	0.3027178303589293	1.1159509990149277	7.0821579851286	13.882943547421991	0.46175579999767014	0.9271935283136277
ID73436	73436	3	0.991968035697937	60.828081281849514	0.7428911728755123	0.0	187.0	187	1.0172853390941294	1		24438.87941176469	22849.0	18398.0	37997.0	8309219.0	4895.494558031544	-0.9802560502807686	-495.7014703816642	0.007019363269201787	-0.06319443521199695	1.1499160357636489	1.0240530948621482	2.8351496681853936	1.1229066554585663	3.2511382965288385	8.965836806933957	0.5082339217963763	0.8929503916449084
ID60638	60638	3	0.9914429783821106	59.89885031281535	8.605741412329996	0.0	33.0	33	1.4821700827978643	1		22929.305785123954	23338.0	15317.0	27846.0	1.6646676E7	2502.6529543296188	-0.9811219844972072	-952.3288496395556	-0.007818277767294397	0.001232755486461975	1.5418027095757953	1.446204955412043	0.23934172105603227	1.0661024938450132	6.901539190876997	10.408629413591155	0.8005136282931622	0.968
ID59359	59359	3	0.9613361358642578	61.155016915752135	9.506473919854793	0.0	17.0	17	1.4857385112058379	1		22908.174450549453	23010.0	15983.0	30515.0	1.6677151E7	2525.228497388522	-0.9810813599036156	-940.8814465279097	0.012296207175880342	0.009835113463662426	1.6110346136988414	1.3630106898236285	-0.6977124419869302	1.1819677026211048	6.934811074028615	11.778320351029961	0.6281708417327704	0.94925178919974
ID61663	61663	3	0.982165515422821	59.41797382207797	7.439255282525974	0.0	45.0	45	1.4999273319186428	1		22793.970390309565	23168.0	15632.0	28329.0	1.693592E7	2472.247701431894	-0.9811257124373771	-958.5440673491396	-0.006524564022495098	-0.01746983878651843	1.5512179005074198	1.5090188817996124	-1.2735544182802023	1.027964539885334	7.067898606635059	11.146919101372534	0.7148097640326281	0.9513755598208578
ID63455	63455	3	0.993652880191803	59.830827072510125	6.335955842081031	0.0	67.0	67	1.4765451286053337	1		22802.556485355646	23146.0	15132.0	28144.0	1.6349433E7	2560.1932797809754	-0.9812043809067926	-929.915798430008	-0.0045803278311184505	0.0032742916553969974	1.534268369545941	1.4321505118015487	0.12229643246550062	1.0713038587096093	6.849254803067323	10.106711328840863	0.8426233003487507	0.966465459423206
ID70624	70624	3	0.978642463684082	61.914947524521274	5.69779724452672	0.0	152.0	152	1.4196027995632157	1		23085.635682158892	23250.0	15707.0	29566.0	1.5398119E7	2520.4729912867465	-0.9810989865937195	-950.8620670256336	0.007062021490812005	-0.003883741357143331	1.4965412779698208	1.3840122893402627	-0.6769234142760521	1.0813063507428817	6.3311640511350955	9.598220170780955	0.8635987703017391	0.9645184648805212
ID61156	61156	3	0.9954147338867188	59.93650513584072	8.113891862926682	0.0	39.0	39	1.4928497788988535	1		22843.612466124676	23151.0	15171.0	28123.0	1.6858586E7	2501.056490785881	-0.9811438906110855	-950.4995013730238	0.006091531272674792	-0.006175893963088906	1.5489541591405807	1.457978288663369	-0.1460476207899838	1.0623986455659882	7.001354840331826	10.706958872658944	0.7674669532561164	0.9484867997424342
ID58343	58343	3	0.9607679843902588	60.98452150035335	9.717600074787265	0.0	4.0	4	1.49588711627884	1		22901.00672043014	23056.0	16029.0	29777.0	1.7038349E7	2495.139425964385	-0.9811346035665583	-954.6680946917252	0.007425195502726895	0.002792822086261653	1.6331841814474035	1.3795363273841004	-0.3563466830453798	1.1838645703112975	7.029873597318931	10.586893480863866	0.7881707129177953	0.9480769230769232
ID66022	66022	3	0.9497672915458679	58.396473788609136	3.660649562914077	0.0	98.0	98	1.5466094864542679	1		22981.308860759487	22887.0	17742.0	30551.0	1.8155234E7	2429.136864090643	-0.9810908487696198	-981.725247218988	0.009868011376660955	0.009468069975656319	1.630716863804444	1.4864845210769444	-0.32693571599185145	1.0970291588525958	7.5146924660995404	11.492249104830462	0.7150081856874808	0.9524096385542171
ID71913	71913	3	0.9857265949249268	61.474125128717354	3.9017195398369093	0.0	168.0	168	1.507975289522903	1		23157.130666666668	23066.0	17297.0	31781.0	1.7367848E7	2515.4930900801965	-0.981136286255455	-957.6212037471639	-0.0025018915026687387	0.008605629739879387	1.580960813343885	1.4550616286431983	-0.16980875699813472	1.0865249843871452	7.143948625267304	10.636856292228591	0.7934537246058063	0.9622279129321385
ID69098	69098	3	0.8716554641723633	62.36135763926619	6.459700791313358	0.0	134.0	134	0.9916796768557642	1		25412.8527607362	24298.0	19363.0	35033.0	8284590.0	3775.885262652381	-0.9782868840404658	-606.4691390194915	-0.005571686348413897	0.0029521429200675404	1.0417665931838886	0.9656980705039648	1.0462220198080217	1.0787705029173624	3.089532006935297	7.030139717244026	0.7855514782654246	0.9272467902995714
ID60140	60140	3	0.9879290461540222	59.94460829458892	8.965706700836126	0.0	27.0	27	1.4652304398088267	1		22805.85289957566	23173.0	15459.0	27763.0	1.6123738E7	2536.57536935001	-0.981217476931358	-939.3769240778822	-0.015138578095964104	3.6513883253182644E-5	1.5412512522394337	1.421020147052719	0.35203429980570355	1.0846090081383302	6.7446860274479725	9.759258338563775	0.8898933733481151	0.9653061224489795
ID58095	58095	3	0.9686093330383301	60.9529144633196	9.725676106071163	0.0	1.0	1	1.488790356622048	1		22931.4591280654	23108.0	15823.0	29823.0	1.6831691E7	2535.535211353498	-0.981069465555247	-937.4085781409332	0.013611218691529417	0.002034785197174084	1.5872790648288695	1.4047303498731496	-0.3969111130260318	1.1299528517855433	6.963329831015709	10.093944348638505	0.8588256739501197	0.9650856389986827
ID67315	67315	3	0.9831183552742004	58.418405382352105	3.5705153201301587	0.0	114.0	114	1.5862106422423101	1		22968.852517985615	22909.0	17099.0	32491.0	1.9156023E7	2603.3925047993193	-0.9809390135981971	-908.084537275828	0.014039738401634923	0.018400474542588502	1.6350879614458653	1.5156867835231909	-0.7881637770348265	1.07877694733547	7.90444881158984	12.145437688565403	0.673372094969329	0.9406108597285073
ID65780	65780	3	0.9716849327087402	58.009463664644684	2.9266154700722646	0.0	95.0	95	1.49588711627884	1		23046.014864864865	23198.0	15185.0	29040.0	1.7054051E7	2332.492177964567	-0.9810800258023253	-1024.6830006091159	-5.36510220926087E-4	-0.0028687024714567884	1.587402435296545	1.410849148629615	-0.547849309179613	1.12513973364085	7.0298735973189315	10.734514517313505	0.7666419235493298	0.9572815533980585
ID71412	71412	3	0.9957659244537354	61.40417938554802	4.079799656048383	0.0	162.0	162	1.436027188819728	1		23298.444281524935	23361.0	16337.0	30623.0	1.5889539E7	2619.7156593144623	-0.981020673870582	-919.3907572374634	-0.004552084626273468	0.012621587650286377	1.496943456886005	1.4011525130964317	-0.4287345329648614	1.068365822345694	6.478510962235087	9.771322361152176	0.8526648884986143	0.9632508833922258
ID71668	71668	3	0.969061553478241	61.4516214411613	3.8490500652797945	0.0	165.0	165	1.4948753561926607	1		23307.0971659919	23182.0	17913.0	31858.0	1.7270559E7	2644.7317227160497	-0.9809889383336414	-909.4823967786546	-0.028796140892774557	-0.028323502044261598	1.5613120345883273	1.4472396719977456	0.19118475425794815	1.0788206437383783	7.020367344989893	12.136731898796066	0.5989163712095114	0.9474021808851827
ID69367	69367	3	0.987453043460846	61.437057165028996	3.336459794997936	0.0	137.0	137	1.4475701579181801	1		23265.03628447024	23336.0	16392.0	29926.0	1.602961E7	2545.877134477613	-0.9810744660924615	-947.4365216657702	-0.007387616612494336	-0.001865484360311232	1.4971385172464688	1.4145132612307414	-0.46046493171632136	1.0584125001018632	6.583079737854438	10.066600753108741	0.8163441602696486	0.9558316080055214
ID59128	59128	3	0.9722552299499512	61.17693239911669	9.492719794036807	0.0	14.0	14	1.5451414182672738	1		22806.871827411167	22926.0	15167.0	30297.0	1.7971815E7	2567.150458002228	-0.9810898472304148	-921.8454970727971	0.011781962803886957	0.007999059956959112	1.6823610804957818	1.4687227820129292	-0.5177340149230445	1.1454585583469026	7.500433087605997	10.256030911773125	0.8960609735137905	0.9831775700934579
ID70139	70139	3	0.9724652171134949	61.857965028295105	5.737580140399235	0.0	146.0	146	1.439184452848264	1		23161.579562043793	23263.0	15708.0	29708.0	1.5865682E7	2516.0587039894085	-0.9811205913576352	-956.7784911200129	-0.009205222619779945	-0.011051299415340646	1.495275964259322	1.4186689169735984	2.538031306426391	1.0539992427896052	6.507029719222183	9.670339979504783	0.8743980263296541	0.9750712250712256
ID59901	59901	3	0.9851369857788086	59.89766401790468	9.128606490155159	0.0	24.0	24	1.4821700827978643	1		22793.044016506195	23135.0	15570.0	27856.0	1.6570543E7	2516.9509464688435	-0.9810670134059621	-938.5061427202193	0.00666571235340719	-0.0029352612523741053	1.5573920005251625	1.4182617121384935	0.17773976120575172	1.0980991640653435	6.901539190876998	10.646627898031488	0.7651237292802142	0.9477806788511752
ID63229	63229	3	0.991500735282898	59.80249027259883	6.315730650893908	0.0	64.0	64	1.489298389517442	1		22872.08163265308	23183.0	15134.0	28326.0	1.681098E7	2546.5156418738047	-0.9810558677165541	-930.268599412532	0.0069793432091351144	-0.015303759437419993	1.5601557904145391	1.4515553053285182	3.104703803768508	1.07481663611945	6.968082957180218	10.824335013875451	0.7473442991044921	0.9409499358151474
ID69630	69630	3	1.0	62.22152640228821	4.8928856786341495	0.0	140.0	140	1.4816596057437028	1		23176.50138121547	23200.0	14670.0	31502.0	1.6779787E7	2797.099694548428	-0.9810775896701677	-859.2050617282732	0.0030695431329212015	-0.0054674313869839865	1.5425578407264258	1.44558248966132	-0.3005266813323276	1.0670839275922785	6.896786064712485	10.18579316134989	0.8353469914449755	0.9590218109715795
ID60929	60929	4	0.9677752256393433	40.35754784084648	36.89008532510073	0.0	36.0	36	1.3768615441287575	1		21819.625796178345	21941.0	15030.0	28548.0	1.3702725E7	2630.6325559524957	-0.9810228613163577	-857.5619439331471	-0.010791268286890391	-0.011829439378103008	1.508273275995682	1.2790516844397943	0.2810118669300136	1.1792121415768146	5.955667084138349	9.396519477574587	0.8476298463892384	0.9631053036126058
ID61441	61441	4	0.9762482643127441	40.35275376766447	36.85105663024245	0.0	42.0	42	1.389440878128625	1		21662.173981191223	21725.0	14509.0	28437.0	1.3820467E7	2622.6561893882345	-0.9809707549177048	-851.5794533289268	0.006742333950746072	0.0032937350475917586	1.49283001563608	1.3103982178715896	0.2332137040459806	1.1392185942230635	6.064988985922215	9.432554759776275	0.8566061937604187	0.9681335356600911
ID66560	66560	4	0.9472617506980896	37.887412743973684	38.70160849588636	0.0	104.0	104	1.3834389456285934	1		21579.775316455718	21616.0	14441.0	29432.0	1.3638418E7	2544.639352206329	-0.9810322275025537	-877.2383665668187	-0.018006055947721637	0.0031151871907774803	1.544995182333655	1.24190249464213	-0.2521321741961647	1.244055140398816	6.0127045981125296	10.046166530515663	0.7486502702890595	0.951127819548872
ID75776	75776	4	0.9323671460151672	37.43750251655745	40.465007026499684	0.0	213.0	213	1.3519113116327701	1		21627.727272727272	21683.0	15314.0	28419.0	1.3084775E7	2277.161460652448	-0.9810305544689332	-982.3696848612543	0.009347947862560733	0.007356407653282122	1.552515118072097	1.2069577707492398	-0.3890684503833765	1.286304422323199	5.7417764067351404	9.239810997751828	0.8451425451524757	0.9648562300319489
ID76288	76288	4	0.93877774477005	37.30374845225366	40.48408326272544	0.0	219.0	219	1.3619462549574537	1		21614.16802610116	21632.0	15225.0	28858.0	1.3249485E7	2327.3461989064363	-0.9810940817027746	-963.8743152145792	-0.005483862065434667	0.002855352479644852	1.5378496133473891	1.24308391334808	-0.4510173748479785	1.237124539087146	5.827332677696426	9.437171451928899	0.8222350499903583	0.9533437013996895
ID63491	63491	4	0.939345121383667	38.10153776153739	38.50040144676181	0.0	67.0	67	1.377410860545635	1		21627.939490445842	21640.0	14681.0	29883.0	1.3582346E7	2494.3405823005355	-0.9808798414088875	-889.6387841818286	-0.019584410947469	-4.650645203939402E-4	1.5167433874717846	1.2566657474328133	2.8917471646808623	1.206958485635717	5.960420210302853	10.05300075737662	0.7411315679358169	0.9565217391304344
ID70661	70661	4	0.9620887041091919	37.67166573459024	38.850039019113154	0.0	152.0	152	1.3899852232535743	1		21872.5235109718	21894.0	14986.0	29892.0	1.395467E7	2528.557138826988	-0.9810472791805467	-895.5183471671157	0.008930258153045764	0.0036353336672131004	1.5244099094872765	1.292022866552967	3.0199393575946347	1.1798629489850307	6.069742112086731	9.338052016604893	0.8747169169754601	0.9711026615969579
ID58373	58373	4	0.9587082862854004	40.438110745629636	36.886236788066654	0.0	4.0	4	1.3856244745513602	1		21831.162460567837	21938.0	15051.0	28452.0	1.3840957E7	2629.7384129384986	-0.9810538419020282	-859.7377428021657	0.00888304775782832	0.01097188664860308	1.5094801528566963	1.3025554421008658	0.14325371296437917	1.158860578266124	6.0317171027706	9.448426428561246	0.8490472443858829	0.9672256097560967
ID72198	72198	4	0.9515615701675415	37.40911200147244	39.017209184553884	0.0	171.0	171	1.3992066897663265	1		21769.397832817325	21841.0	14849.0	29967.0	1.4063031E7	2523.712273909937	-0.9809270327982308	-887.2683972923361	-0.012990604285969837	-0.0037794777785296607	1.5553720468484231	1.2844065210954048	-0.21926761787905114	1.2109655481365242	6.150545256883502	9.514402068329408	0.8538085154435096	0.96711509715994
ID81926	81926	4	0.9514481425285339	36.661331574346086	40.78953624671775	0.0	289.0	289	1.3474273479980585	1		21383.20000000003	21380.0	14947.0	29158.0	1.282992E7	2336.085594145034	-0.98100553963447	-945.4932712366605	-0.018457234338908914	-0.0016311517472232563	1.5696174563159784	1.187378740977928	-0.6548854446298795	1.3219181059475915	5.703751397419006	9.742606679867965	0.7551271970503677	0.9577015163607344
ID73736	73736	4	0.9545242786407471	37.411601967776484	39.101906624487405	0.0	190.0	190	1.3921604753249772	1		21740.20754716978	21740.0	14622.0	30048.0	1.3826772E7	2527.229910054418	-0.9810287245008121	-889.6806017625985	-0.004186728069250985	0.006657976750001337	1.5373955281723901	1.272650896653727	2.817051880697983	1.2080261226505833	6.088754616744797	9.37302254590122	0.870921501298384	0.9846272098385859
ID78861	78861	4	0.9357856512069702	37.3928769210529	40.69747838969634	0.0	250.0	250	1.3597226677520886	1		21505.254125412543	21571.0	15206.0	28769.0	1.3032184E7	2302.829068871048	-0.9811049170154705	-969.7940612594057	0.015123729661480623	-0.004584266405977513	1.5168134684401666	1.2770938080446936	-0.5639176535254672	1.1877071667605201	5.808320173038363	8.927406888153392	0.915819219762935	0.9823151125401927
ID79889	79889	4	0.9413748979568481	36.67717939414038	40.953409166990575	0.0	263.0	263	1.3834389456285945	1		21479.629337539445	21491.0	14747.0	29717.0	1.3618085E7	2363.4365171184877	-0.9808813370359158	-932.5492798879982	-0.018383190495776358	0.014676364155810404	1.5777035602470202	1.231409109839428	-0.5116260974239372	1.2812180352090687	6.012704598112538	9.633844139622814	0.8141051460879408	0.9627092846270929
ID82453	82453	4	0.9394511580467224	36.69396265992511	40.79894699463691	0.0	296.0	296	1.3680424843277041	1		21577.431340872357	21560.0	15082.0	29469.0	1.335643E7	2318.597861862978	-0.9809984169885483	-960.9102616248725	0.006039309101684795	-0.004892048483345615	1.5403908275058398	1.2330293744583933	-0.6001897339819731	1.2492734231757088	5.87961706550609	10.536059983193041	0.6655833310151893	0.9314759036144566
ID66068	66068	4	0.9633368849754333	37.86231316130613	38.678285374381296	0.0	98.0	98	1.3878065616898878	1		21645.040944881897	21669.0	14595.0	29351.0	1.3744601E7	2514.9400181417527	-0.9810669067402548	-891.9444922988413	-0.008880173978863905	0.003263205410891525	1.5316921475058327	1.2712965860193568	2.949738833437786	1.2048267606080956	6.050729607428657	9.505197039575926	0.8415799140779121	0.9702743902439023
ID69140	69140	4	0.9532725214958191	37.93075985485149	38.665160986482306	0.0	134.0	134	1.3741116681181345	1		21812.365971107556	21829.0	14497.0	29627.0	1.3589104E7	2579.687021620144	-0.9810794151680615	-876.8702987128484	-0.0031372025152649526	-0.01652322185622041	1.5210158981852633	1.2727606325696932	2.895967341655196	1.1950525961149072	5.931901453315761	9.614318031985768	0.8064302744513668	0.9727201870615743
ID59930	59930	4	0.9683080315589905	40.464636956918106	36.825468511119894	0.0	24.0	24	1.3752122783611604	1		21705.27635782749	21772.0	14890.0	28334.0	1.3587503E7	2622.710375528368	-0.9810886207860221	-858.6773679254878	0.0075100487753565915	0.012623082545666907	1.4969679609236446	1.3049755540707384	0.23517855709890068	1.1471233742685871	5.941407705644801	9.413446091256585	0.8425621380720182	0.9689922480620148
ID74781	74781	4	0.9488498568534851	37.442207066009054	40.27290369376105	0.0	202.0	202	1.3530299806794832	1		21632.210613598676	21718.0	15045.0	28114.0	1.3044223E7	2253.0876393779567	-0.981011725689518	-992.0681674382583	-0.009751814080411347	0.002608700217065601	1.5586618929279974	1.189649056697944	-0.39353207745567026	1.3101862975071874	5.751282659064164	9.406046438869106	0.8168839050627539	0.9603174603174606
ID80925	80925	4	0.9422078132629395	36.624904486550186	40.90918501137445	0.0	276.0	276	1.3752122783611596	1		21478.503205128203	21489.0	14872.0	29323.0	1.3402586E7	2376.692015003019	-0.9809570278316625	-931.0571761428472	-0.024799990791097938	0.002375152478136817	1.5942178149135249	1.1850301224673392	-0.5934243550720634	1.345297292185468	5.941407705644795	10.161071535499905	0.7231363643022789	0.9720062208398134
ID69667	69667	4	0.9588549137115479	37.870655351180446	38.6825640740569	0.0	140.0	140	1.382892023707386	1		21910.35759493673	21920.0	14512.0	30156.0	1.3847346E7	2583.836080202429	-0.9810809161892187	-879.4663553262412	-0.011672149295335985	0.004066005940306042	1.5454988802297966	1.2568517902560046	2.9861700646467524	1.2296588127666177	6.007951471948013	9.203177514600158	0.8913754776888281	0.9738058551617872
ID71716	71716	4	0.938107430934906	37.449169279465444	39.0501410395655	0.0	165.0	165	1.3839856514178184	1		21953.47468354429	21980.0	15018.0	30386.0	1.3874596E7	2557.4975144857	-0.9810115337374908	-886.9563950676074	0.009659562286796645	-0.012825579078282502	1.562749581621471	1.2651376208497251	-0.2313656249182736	1.235240780028228	6.01745772427706	9.378145392046882	0.8597832675387763	0.9686304514154557
ID70183	70183	4	0.9697552919387817	37.8726688801573	38.713245300987744	0.0	146.0	146	1.386715947327577	1		21951.89274447951	21993.0	14850.0	29748.0	1.39175E7	2556.8520228044395	-0.9811080885524426	-891.7381126049893	0.005953148908899614	-0.006472037961759042	1.5322122505059377	1.2832080019327974	-0.16621543927554214	1.1940482355144952	6.041223355099624	9.398819875901676	0.8593856616562987	0.9665399239543725
ID77863	77863	4	0.8641470670700073	37.934549120211386	40.63743805235155	0.0	238.0	238	1.3236373529401568	1		21465.531034482778	21564.0	15923.0	27444.0	1.2450008E7	2105.5616411296323	-0.981007926656617	-1053.1829272132054	0.005870612547438802	-0.007552659056726902	1.4781960166789259	1.2018774545550872	2.514929455263811	1.2299057704066232	5.504120098509348	9.326618957260559	0.7951504294649292	0.9594034797017398
ID78379	78379	4	0.8755814433097839	37.929057547333464	40.713187581222186	0.0	244.0	244	1.3316145766612215	1		21429.964102564114	21490.0	15717.0	26941.0	1.2536529E7	2057.2455651890446	-0.9810403090223956	-1078.0053146331275	-0.014153141906391883	0.003226272045519503	1.5155052061009977	1.1854580267741268	-0.6876687357962132	1.2784132140258029	5.570663864812568	9.422951328370571	0.7883932948915064	0.9654036243822068
ID63020	63020	4	0.9590891599655151	38.21159044143811	38.23383558979419	0.0	61.0	61	1.3674894046672068	1		21750.26350245502	21729.0	14958.0	30044.0	1.3289411E7	2565.9821647464523	-0.9811541765829226	-882.5981735579161	0.00559160311341585	-7.071405639641835E-4	1.5461323022229576	1.2494881274065621	2.971774666554251	1.2374125598392922	5.87486393934157	9.209279105376185	0.8704752075560125	0.9671361502347413
ID67628	67628	4	0.9380803108215332	37.80589342992356	38.6935497886615	0.0	117.0	117	1.3652748454737222	1		21576.36790923825	21626.0	14457.0	29348.0	1.3312619E7	2558.523545510095	-0.9810468174857341	-873.024647456729	-0.008232175435398986	0.0016509225079858953	1.5211667211888342	1.2540949228664418	-0.2660953020249405	1.2129597955089042	5.855851434683512	9.345889506131266	0.8424781180761504	0.964006259780908
ID58926	58926	4	0.964983344078064	40.403153758910136	36.898389440687566	0.0	11.0	11	1.3807021695643618	1		21698.607594936708	21796.0	14785.0	28289.0	1.371352E7	2625.2445617517624	-0.9810159362577351	-854.2381698878924	-0.007990434497468573	0.005504614521804218	1.4953600115303114	1.3068510611316904	0.25057915211716886	1.144246698040233	5.9889389672899584	9.337078536958414	0.8632522672756874	0.9640397857689367
ID65583	65583	4	0.957273542881012	37.805499422840455	38.68615057238681	0.0	92.0	92	1.374111668118135	1		21630.727564102544	21650.0	14428.0	29577.0	1.3497574E7	2521.776835328708	-0.9810228413956004	-886.8341410419176	-0.012426406243756986	-0.0010579386794723317	1.5369941565414986	1.2479532875381503	-0.21330134997531433	1.231611929620813	5.931901453315764	10.010585493782287	0.7438490856252225	0.9548584544758995
ID73263	73263	4	0.9470902681350708	37.40658714224501	39.0615989459121	0.0	184.0	184	1.3986659335375258	1		21689.27173913044	21691.0	14693.0	29996.0	1.3967891E7	2517.804696054441	-0.9809706387242839	-888.1467354482292	0.008037320366606537	-0.003830245069187492	1.5609286274720862	1.2826175844400265	-0.27233704954733595	1.2169867670678838	6.14579213071899	9.486209474742598	0.8582272699055936	0.9699924981245311
ID67122	67122	4	0.9663804173469543	37.877080709672356	38.73117154330015	0.0	111.0	111	1.3817975304423662	1		21671.679873217116	21706.0	14589.0	29711.0	1.367483E7	2541.2964686947903	-0.98099882400641	-880.5524823920487	-0.015112166297076943	-0.004102891751024636	1.5224009798168479	1.2727063694859266	-0.20792458370707753	1.1961918446528859	5.998445219618983	9.553314117018395	0.8259246833934027	0.9648318042813456
ID77365	77365	4	0.9127700924873352	37.45888191288443	40.370929561445415	0.0	232.0	232	1.368042484327705	1		21492.521880064847	21534.0	15661.0	28464.0	1.3260886E7	2213.36588748322	-0.9811844866879239	-1012.7418642400141	5.678539405864311E-4	-0.002484147397997434	1.5756050494322082	1.2224266338453407	-0.395626240426629	1.2889158382257164	5.879617065506098	9.436369481646308	0.8297533816332724	0.9611499611499613
ID79413	79413	4	0.9321034550666809	37.13270662024402	40.41644788359112	0.0	257.0	257	1.3647206441740571	1		21554.562601626014	21533.0	15190.0	29981.0	1.3256056E7	2417.275790996788	-0.9810125206925563	-921.4043200125726	0.009242641065098861	-0.003200040737035627	1.5606136214754047	1.2262996370487644	-0.5180279124934024	1.272620144641979	5.851098308519001	9.31259004643215	0.8478251372626845	0.9639780736100232
ID71220	71220	4	0.944227933883667	37.49247774318577	39.03934348558045	0.0	159.0	159	1.379057496950147	1		21926.411483253596	22015.0	14975.0	30358.0	1.374786E7	2539.6481353717713	-0.9810284512823501	-892.9000004151209	-0.0021104875329621756	-0.0062258147092219525	1.5287824542161177	1.2959356630288457	-0.25689660975541206	1.1796746534801468	5.974679588796417	9.386764064091205	0.852104148683226	0.9729102167182663
ID75319	75319	4	0.9494574666023254	37.56349915764235	40.31995678174063	0.0	208.0	208	1.344054558357813	1		21693.658862876266	21757.0	14783.0	27874.0	1.2972808E7	2251.876706405341	-0.981017583503204	-995.7343450169434	-0.007889558536485718	0.006364623806002891	1.5386825119669973	1.2008155997800503	-0.4684112891106316	1.2813645261177762	5.675232640431912	9.073502758927122	0.8662506663967984	0.9652384801940181
ID64569	64569	4	0.9555384516716003	37.856896230389886	38.61843695119283	0.0	80.0	80	1.3713562780022488	1		21558.75884244374	21546.0	14652.0	29400.0	1.3409548E7	2563.5668475791763	-0.981029826485591	-869.8012187412493	-0.00884309343624028	0.008745781911038919	1.5224626152602452	1.2489366859582987	-0.13888464098644315	1.2190070420519936	5.908135822493182	9.180616677998788	0.8808797488458793	0.9764336213668497
ID72766	72766	4	0.9422838687896729	37.394417846122735	39.04679049751813	0.0	178.0	178	1.3883515475980703	1		21745.506269592464	21778.0	14642.0	29924.0	1.3873633E7	2529.2408170507747	-0.9809701808556333	-886.4014997321376	-6.0705012725667385E-5	-0.013855779175420533	1.5409313188403737	1.2655640882973973	-0.2655686428103524	1.2175845799428746	6.055482733593187	9.85220657417214	0.7839558688316004	0.9615094339622642
ID81470	81470	4	0.9488899111747742	36.5746425582529	40.88480731982504	0.0	283.0	283	1.365828821899634	1		21422.096091205196	21410.0	14844.0	29626.0	1.3153167E7	2384.961209916607	-0.9810007964459014	-927.5655342473924	-0.019304149354403142	0.007873813088963916	1.551228459361354	1.1892461407526735	-0.5878528856012246	1.304379645394167	5.860604560848032	10.255698195885168	0.7001995362888566	0.9550735863671572
ID68163	68163	4	0.9488763213157654	37.87676852879349	38.65173886182252	0.0	123.0	123	1.3807021695643609	1		21679.79714738512	21722.0	14501.0	29620.0	1.3679952E7	2539.6603797554862	-0.9809825056754881	-880.6787824932626	-0.014574061850046895	-0.004453266031720739	1.536292451597308	1.2754023313880831	-0.16155230465209902	1.2045551539217318	5.9889389672899505	9.08919508073665	0.9109801245026571	0.9859154929577466
ID65091	65091	4	0.9466643929481506	37.7879112555247	38.66789128300099	0.0	86.0	86	1.372459097865241	1		21537.668810289397	21568.0	14378.0	29578.0	1.339643E7	2548.47825888911	-0.9810475823660679	-874.9298046202365	-0.013691791000195101	-0.023103287604268864	1.5304783591030147	1.2766411057061469	-0.18511287171936142	1.198832116765082	5.917642074822218	9.394586419249544	0.842564634066089	0.9666149068322983
ID64068	64068	4	0.9495396614074707	37.85366691777533	38.672853620996534	0.0	74.0	74	1.3774108605456354	1		21567.332263242388	21615.0	14612.0	29332.0	1.3436448E7	2528.520493849305	-0.9811230004506205	-886.6463657477607	-0.014219268131326178	0.002345453186139486	1.5392387491305988	1.25896858672532	-0.1650204043137781	1.2226188686202921	5.960420210302857	9.437706413077315	0.840918324208	0.9661016949152545
ID74309	74309	4	0.9421108365058899	37.02671330699287	39.91248771062144	0.0	197.0	197	1.3680424843277041	1		21579.683870967754	21591.0	14994.0	29146.0	1.3379404E7	2283.9817130023366	-0.9809360705286259	-972.3233905825296	-0.023200817201479564	0.00904472020411002	1.593810263924071	1.2228005183442938	2.651956777127291	1.303409869405465	5.87961706550609	9.323644142774581	0.8499385488396354	0.9679186228482007
ID66633	66633	4	0.9444035887718201	37.92035359938719	38.70464170833452	0.0	105.0	105	1.3713562780022488	1		21553.78904991948	21596.0	14152.0	29275.0	1.3384903E7	2567.365311153081	-0.9809823671857916	-866.1053035105472	-0.012852279805067845	8.758343049404085E-4	1.5063511600346913	1.2513569431361589	-0.21796191497895867	1.2037741655546053	5.908135822493182	9.96172453267401	0.748154475744086	0.9539524174980814
ID59465	59465	4	0.953208327293396	40.43975495387039	36.915474994586944	0.0	18.0	18	1.3861703183679046	1		21777.965299684536	21865.0	14985.0	28534.0	1.380723E7	2604.050324702022	-0.9810663529628108	-866.6864938613115	0.0032020055859796367	2.149902630745505E-4	1.5288100963580757	1.2937271127792702	0.28705972689486314	1.1817098685315366	6.036470228935117	9.143664496643686	0.9073030324371582	0.9709480122324156
ID80456	80456	4	0.939689576625824	36.668194284517604	40.92310309920501	0.0	270.0	270	1.3774108605456359	1		21434.01760000002	21443.0	14755.0	29297.0	1.3396261E7	2352.452325468043	-0.9810182048813281	-941.7866567095049	-0.008836593041185876	-0.01785286052783236	1.5468458070504754	1.232647709692583	-0.549521501802557	1.2548969140876853	5.96042021030286	10.405349421591172	0.6917886064188608	0.9478458049886621
ID76877	76877	4	0.9376130700111389	37.24882417805069	40.452563309247374	0.0	226.0	226	1.3591662025486109	1		21609.35245901639	21645.0	15421.0	29392.0	1.3181705E7	2346.235620779025	-0.9808759431117615	-944.7875920717977	-0.01300765690966821	-0.010322375704259696	1.5293842407465106	1.2350771543148042	-0.4819360970331461	1.2382904463931907	5.803567046873844	10.033900482800458	0.7243780658680996	0.9501945525291828
ID75857	75857	4	0.938604474067688	37.40116573866669	40.4801247935251	0.0	214.0	214	1.3530299806794843	1		21643.24546952222	21682.0	15271.0	29195.0	1.313745E7	2327.6765531351043	-0.9810834520866686	-964.4813064762153	-0.014396390701741762	0.03024379943975552	1.535835607641373	1.2277021240253505	-0.49534207443733963	1.25098391343148	5.751282659064172	9.16726763190046	0.8599926817577325	0.961844197138315
ID82001	82001	4	0.9531396627426147	36.67359320219255	40.76082488567407	0.0	290.0	290	1.3524707618167124	1		21438.09240924096	21454.0	14947.0	29275.0	1.2991484E7	2345.768112522508	-0.9809481342938271	-941.1082701679563	0.007645098874682425	2.4194782228052617E-4	1.560779384854914	1.185134399050003	-0.6636519774194051	1.3169640389360278	5.746529532899648	9.820831976053897	0.7487191572566344	0.9557312252964428
ID58450	58450	4	0.9689351916313171	40.4370855921856	36.89860496470405	0.0	5.0	5	1.3680424843277046	1		21787.270967741915	21917.0	14872.0	28431.0	1.3508108E7	2655.309450027959	-0.9810816023902061	-851.0174635161056	-0.001283736660142615	0.012700960371523318	1.4706702992395444	1.3035058527912744	0.18755735425893305	1.1282421909271145	5.8796170655060935	9.5710163593912	0.8065713447777407	0.9500768049155143
ID61522	61522	4	0.9751140475273132	40.35012176531923	36.870495170840755	0.0	43.0	43	1.3937896865030954	1		21622.951713395654	21722.0	14607.0	28346.0	1.3881935E7	2586.492748022753	-0.9810619670658323	-866.1543309650567	-1.1748987337055845E-4	-4.074618328037798E-4	1.4801519100104275	1.3276270472699156	0.17273740567444615	1.1148853234454348	6.103013995238339	9.304431390726064	0.8858793008955199	0.9705215419501132
ID62034	62034	4	0.9599818587303162	40.39928786427302	36.891885396998646	0.0	49.0	49	1.3894408781286245	1		21721.469387755133	21806.0	14581.0	28703.0	1.3836576E7	2613.3941931086474	-0.9810964654680243	-862.7460320608859	-0.002039339177235005	0.003776288754758347	1.5019858590044697	1.3088648284362328	0.1601477845032482	1.14754849116006	6.064988985922211	9.463554617676909	0.8510033988998063	0.9673995451099314
ID68691	68691	4	0.9438014626502991	37.95706295013633	38.66533181160289	0.0	129.0	129	1.3834389456285934	1		21763.980952380938	21814.0	14414.0	29640.0	1.3711308E7	2556.789754788815	-0.9810912430324364	-883.3233987455708	7.917308794768302E-4	0.0021381089522264614	1.5396582865087531	1.260737881933373	-0.22643778611534843	1.2212358401951473	6.0127045981125296	9.457539198757527	0.8447407242859889	0.9678653404743688
ID73813	73813	4	0.9473079442977905	37.40759407889029	39.103143067082975	0.0	191.0	191	1.3867159473275787	1		21674.227488151657	21692.0	14637.0	29829.0	1.3719786E7	2515.7266978788493	-0.9810955225809614	-894.2455372321131	0.001967597671157331	-0.0015732503547542535	1.5269416957611408	1.2846332866007315	-0.29094112140935374	1.188620683963111	6.04122335509964	9.424305151468065	0.8547440320166269	0.9746932515337422
ID72276	72276	4	0.9441978931427002	37.384439647107826	39.03631236733356	0.0	172.0	172	1.3801541631250085	1		21787.40764331211	21810.0	14734.0	30073.0	1.3682492E7	2563.3373492884766	-0.9810450906145463	-879.8265140137022	0.009600084912457634	0.004741356455106054	1.530678589762466	1.2598558756567013	2.856859714641045	1.214963250431005	5.984185841125447	9.605491844835255	0.8150339903539873	0.9618029029793734
ID76375	76375	4	0.9403783082962036	37.300249310379925	40.54123069445496	0.0	220.0	220	1.3674894046672081	1		21607.55411954764	21610.0	15285.0	29531.0	1.3375076E7	2339.0792959992796	-0.9809412295190391	-950.9085860232261	-0.004761502267749969	-0.006901554674750394	1.5527109669544665	1.2246369914567357	-0.47001952818650056	1.2678948764298543	5.874863939341582	9.304377241511627	0.8527722434522644	0.9747634069400629
ID60503	60503	4	0.9580472707748413	40.414091872576456	36.938898065685	0.0	31.0	31	1.377410860545636	1		21839.930047694746	21874.0	14713.0	28465.0	1.3737316E7	2637.8543891842055	-0.9811621202133886	-862.4604167781022	7.628684811140745E-4	-0.005995034069593094	1.508404940742671	1.286514701604161	0.20988998353479024	1.1724739242092097	5.960420210302861	9.395522398197093	0.8484863855946386	0.9653579676674358
ID62551	62551	4	0.9859660863876343	39.65760039305188	37.26779117029215	0.0	55.0	55	1.3713562780022486	1		21746.86312399353	21769.0	13733.0	28718.0	1.3504802E7	2656.8384775425993	-0.9810829223044486	-849.0106397664059	-0.0034470264866868147	0.010381422556367452	1.4683228210170705	1.3016275361089056	0.006210770319997172	1.128066808886423	5.908135822493179	9.397910145583113	0.8406162053558478	0.9772012578616354
ID63576	63576	4	0.9492840766906738	37.95161463316233	38.59463380501091	0.0	68.0	68	1.3790574969501455	1		21650.955555555534	21747.0	14407.0	29693.0	1.3640102E7	2518.5065945952897	-0.9810621932150059	-890.69872431606	-0.025454481932980028	-0.007350207548227312	1.541046683573616	1.2845374081920784	-0.10950808897353145	1.1996900002644233	5.974679588796404	9.345975239310095	0.8595580889701675	0.9751745539177655
ID70744	70744	4	0.9493103623390198	37.695378515037255	38.84541474252468	0.0	153.0	153	1.3735610322843181	1		21895.645833333336	21938.0	14927.0	29926.0	1.3662883E7	2550.09940281791	-0.9810261195240156	-887.8815996155224	-0.01669359073790349	8.438088285631682E-4	1.5576609753800166	1.2405048934645004	2.9380814273605886	1.2556669333482096	5.927148327151255	9.50909393373863	0.8237157775839945	0.9599692070823709
ID61018	61018	4	0.9726927280426025	40.34276275448843	36.886920534272875	0.0	37.0	37	1.3916169810722416	1		21773.5054602184	21903.0	14698.0	28469.0	1.3956817E7	2625.5172145904426	-0.9811175835768383	-861.8009494371113	-0.0010644298686221468	-0.003772171466419236	1.4949987540940186	1.3098883015525784	0.16977287556292556	1.1413177385598705	6.084001490580273	9.608834275478259	0.8280523033273364	0.9682299546142205
ID79962	79962	4	0.9395312666893005	36.70200921297716	40.929942462646274	0.0	264.0	264	1.3580525881030976	1		21459.307060755313	21445.0	14842.0	29345.0	1.3068718E7	2373.1073613831127	-0.9810417940664278	-935.8765733569214	-0.02116158591323775	-0.01830988588272651	1.5934143487234407	1.2166944953235903	2.626268582101401	1.3096256741916619	5.794060794544809	9.626243891000405	0.7857405928481894	0.9464285714285708
ID82527	82527	4	0.9403097629547119	36.64775167584475	40.750250168754455	0.0	297.0	297	1.3719077987476513	1		21597.179775280903	21670.0	14825.0	29843.0	1.3455043E7	2333.192858073783	-0.9809639223170045	-954.007892267211	-0.00805678140100998	9.172810197063281E-6	1.5737556739849847	1.2142284051870704	-0.6874221528511794	1.296095254617704	5.9128889486577	9.795651812492522	0.7743599928543092	0.9525267993874424
ID78946	78946	4	0.9428750872612	37.30519121233935	40.4636722287932	0.0	251.0	251	1.3691479733843266	1		21533.562903225808	21539.0	15118.0	29854.0	1.3350809E7	2342.4087979365795	-0.981076445115064	-953.1984403238338	7.24425518246383E-4	0.009597343654791562	1.5691789154380915	1.2430091467865696	-0.5490909974468936	1.2624033535833077	5.889123317835132	9.53265495609434	0.8143906246154986	0.9567567567567573
ID66149	66149	4	0.9488511085510254	37.85751571731976	38.69633532047804	0.0	99.0	99	1.3702525705574478	1		21638.8502415459	21718.0	14524.0	29467.0	1.3437726E7	2549.1508994528726	-0.981104950258123	-881.5278950202569	-0.0033769899934621155	7.91029960514811E-4	1.532616926764729	1.2528809964824652	-0.06049101566591888	1.2232741426102225	5.898629570164153	9.153710218901155	0.884640194658301	0.9657587548638134
ID60012	60012	4	0.9558960795402527	40.4800089780942	36.935575264158274	0.0	25.0	25	1.3719077987476518	1		21705.231629392947	21813.0	14859.0	28597.0	1.3587475E7	2618.9594255470984	-0.9810974318568367	-860.3139734487899	0.001895993359675891	0.0049380401054586725	1.4810951238012426	1.2919731699709627	0.15690539058556857	1.1463822610453516	5.912888948657703	9.368971326977602	0.8464976696401748	0.9628482972136219
ID69231	69231	4	0.953231155872345	37.93843181281207	38.67006576070498	0.0	135.0	135	1.386170318367904	1		21806.42047244092	21828.0	14513.0	29789.0	1.3847077E7	2555.417812558469	-0.9810568657543821	-883.8830472956407	-0.0047347090292343234	4.5844483732007636E-4	1.5509388990204849	1.253045170917502	-0.21423710857773215	1.2377358255048858	6.036470228935111	9.616447445714137	0.8202827941464799	0.9613928841786527
ID81009	81009	4	0.9380519390106201	36.60173479867274	40.9201664300429	0.0	277.0	277	1.3861703183679037	1		21505.274447949512	21495.0	14947.0	29406.0	1.3634344E7	2335.6150974604275	-0.9809689062918765	-949.2163390764035	0.007739318033353728	-0.0011535228275087446	1.5672793444289146	1.2440229487449204	-0.5089925972646636	1.2598476145557633	6.03647022893511	9.800953641579866	0.7896893065622669	0.9470544369873228
ID71796	71796	4	0.9433528184890747	37.446456231670396	39.041170600867936	0.0	166.0	166	1.3899852232535745	1		21914.99686520378	21935.0	14916.0	30238.0	1.3981768E7	2547.8098828920124	-0.9809463028192741	-885.6668030846234	0.0025281495869580164	4.2179075533444214E-4	1.552226791814124	1.257405339452056	-0.25956634038655474	1.234468109138572	6.069742112086734	9.85508884691819	0.7853423461886223	0.9515648286140088
ID74871	74871	4	0.9514933824539185	37.45133954955593	40.26403955426472	0.0	203.0	203	1.334452028369272	1		21633.030508474578	21663.0	14826.0	28035.0	1.2763488E7	2270.5159909020713	-0.9809855801297807	-983.1105065266449	-0.007965542195805728	-0.004805977963700578	1.5057162282053265	1.2048471499430486	-0.4185246267204201	1.2497155579249197	5.5944294956351435	9.535960338934526	0.7731019999477083	0.9545823195458235
ID65657	65657	4	0.9461738467216492	37.81114325557176	38.685540737387065	0.0	93.0	93	1.379057496950146	1		21625.203497615246	21686.0	14497.0	29456.0	1.3602253E7	2524.7576240965413	-0.9810815443857086	-888.361915687213	0.005730514698694845	-6.812910044237885E-4	1.5217197580546715	1.2662904165810878	-0.18218302347968818	1.201714660498836	5.974679588796406	9.562160672643158	0.8211309278820154	0.9566210045662105
ID73336	73336	4	0.9450602531433105	37.444051130494415	39.06264323764864	0.0	185.0	185	1.3878065616898894	1		21701.47178683389	21722.0	14719.0	29919.0	1.3845539E7	2530.9724587823666	-0.980994058993978	-885.1334740696232	0.013835948640578367	0.00240738267183289	1.563283339009859	1.2737192645460436	-0.26775308924725144	1.2273374381025923	6.0507296074286705	9.497397986826343	0.8429626551324843	0.9680608365019013
ID67194	67194	4	0.9497924447059631	37.87505734454728	38.71705824323734	0.0	112.0	112	1.3790574969501457	1		21653.67412140575	21675.0	14408.0	29544.0	1.35552E7	2557.613228467752	-0.9811579793163528	-881.7352159912905	-0.009074615134254387	-0.005399376915463057	1.520860721039359	1.2665581397005616	-0.17305581327266834	1.20078239866582	5.9746795887964055	9.44622564637848	0.84141035552814	0.972910216718266
ID78461	78461	4	0.8753701448440552	37.87622357107213	40.724187880179834	0.0	245.0	245	1.3513516298403585	1		21422.897520661154	21458.0	15614.0	26933.0	1.2960853E7	2031.4592264720316	-0.980964635929771	-1086.9066843611145	-0.009197357561967252	0.007555865153289656	1.5104870815875882	1.2179106209763715	-0.623381345659805	1.2402281871691576	5.737023280570625	9.249611145655283	0.8426544634816874	0.970257234726688
ID59005	59005	4	0.9650865793228149	40.40488417665149	36.8925810088742	0.0	12.0	12	1.3708045353615295	1		21710.29260450159	21808.0	14698.0	28633.0	1.3503802E7	2645.5223827308214	-0.9810636631207421	-850.3259863889897	0.0035530900059836485	0.004127127262264051	1.4726471224188808	1.2956402144787458	0.14862401510629705	1.136617330924193	5.903382696328671	9.291423395387307	0.8593029460248076	0.9642857142857139
ID70273	70273	4	0.9396884441375732	37.7812027112644	38.795296285970124	0.0	147.0	147	1.3763120084676221	1		21922.20766773165	21977.0	15322.0	29902.0	1.3723302E7	2507.5113945115213	-0.981005158930336	-903.0400152151395	0.013598782289823105	0.006319362236012896	1.551367324735185	1.2527589836200157	2.959645987538586	1.2383605665730693	5.950913957973826	9.044401891870862	0.9141844519075464	0.9819607843137254
ID69760	69760	4	0.9593567848205566	37.87408228055872	38.703129244706226	0.0	141.0	141	1.3801541631250074	1		21921.090189873412	21945.0	14725.0	29802.0	1.3854129E7	2576.0592712575503	-0.9810758365568443	-882.3119927392784	-9.23112341469063E-4	9.797944491756914E-4	1.5181014926186858	1.2708660315134614	-0.19845133308949028	1.1945409311245767	5.984185841125438	9.445790901058913	0.8428266923833986	0.958143074581431
ID77954	77954	4	0.8781231641769409	37.93433749458395	40.6711571470803	0.0	239.0	239	1.3479886591442551	1		21468.193011647258	21485.0	15810.0	27219.0	1.2902384E7	2064.9929078210116	-0.9810245088189357	-1074.9635872695537	8.765551518309848E-4	-0.002749945196898628	1.529416546427571	1.2188113210715708	-0.6046421411007978	1.2548427471800296	5.708504523583528	9.020026961162932	0.8816912731500999	0.979608482871126
ID63109	63109	4	0.9491016864776611	38.085603354922924	38.37459266752835	0.0	62.0	62	1.380154163125007	1		21716.965023847355	21708.0	14466.0	29806.0	1.3659971E7	2535.23328906531	-0.9810319759738013	-886.0786468194838	-0.010011092845674176	-0.003158252635490364	1.5421113889059452	1.264136390157981	3.009612794821444	1.2198932021197693	5.9841858411254325	9.419911120541785	0.847464131601557	0.9692070823710541
ID71300	71300	4	0.9539673924446106	37.51178373629859	39.075921197844146	0.0	160.0	160	1.4046028019234773	1		21958.06758832562	21989.0	14894.0	30268.0	1.4294702E7	2497.3581934103927	-0.9809248324534767	-904.296070573278	-0.006330201616125538	0.00121275527713735	1.5386824400404544	1.2971738296257886	-0.24718332899881082	1.1861806065609084	6.1980765185286595	9.574309470083136	0.8496731125132917	0.9652109548482604
ID77444	77444	4	0.8913047909736633	37.469286504881126	40.36697303006055	0.0	233.0	233	1.3597226677520882	1		21484.80491803279	21491.0	15860.0	28054.0	1.3105731E7	2202.5890206155204	-0.9810658291737544	-1010.8339007023127	-0.0025354475141085805	0.0035931320473799725	1.522025888664794	1.2258868833624277	-0.42523315907452813	1.241571232486068	5.808320173038358	9.224632710956863	0.8577529997463079	0.9667721518987338
ID67722	67722	4	0.9345882534980774	37.80379412543544	38.657368479603434	0.0	118.0	118	1.383985651417817	1		21583.077409162746	21640.0	14431.0	29447.0	1.3662088E7	2522.6124930088686	-0.9810478553870697	-885.7775174796718	-0.007392856773482964	-0.012979823209003979	1.5230757130086268	1.273062561514667	2.884929898523975	1.1963871682759242	6.017457724277048	9.594617902520472	0.821424295240947	0.9693721286370601
ID81546	81546	4	0.9422674179077148	36.55446612681449	40.897575764669924	0.0	284.0	284	1.3580525881030974	1		21419.97213114754	21408.0	14863.0	29515.0	1.3066183E7	2397.4948106384186	-0.9809361446914651	-919.4354097652755	-0.031022127950913646	-0.005245832442863514	1.5374806712649332	1.20888592130733	-0.5587244623565742	1.271816177329826	5.794060794544807	9.961021458975019	0.7338125929048605	0.9575805184603295
ID79500	79500	4	0.9395279884338379	37.14695855050249	40.40244494929957	0.0	258.0	258	1.375212278361161	1		21523.56140350877	21519.0	15191.0	30109.0	1.3495273E7	2377.121815392975	-0.9810039281693127	-935.1895275951165	-0.017272261938900243	0.0033477789152365376	1.5500979281085516	1.2498990591588615	-0.5081548702151267	1.2401784902148127	5.941407705644806	9.43187260438282	0.8392732224300238	0.96749226006192
ID64654	64654	4	0.9491955041885376	37.843999533849015	38.70375065957685	0.0	81.0	81	1.361390698640249	1		21559.267973856207	21581.0	14396.0	29617.0	1.3194272E7	2570.3029275168683	-0.9810329704340554	-867.6887719085701	-0.009159268789071754	0.0020069165058524603	1.50745670613642	1.2474122256448033	-0.2270885627335013	1.2084671571638608	5.822579551531898	9.481569887731048	0.8138882783160281	0.9540498442367602
ID59537	59537	4	0.9599080681800842	40.437017027961055	36.91891089628038	0.0	19.0	19	1.3823448853976592	1		21780.980982567344	21900.0	14665.0	28460.0	1.3743799E7	2621.2946479523807	-0.9810705876246955	-861.3005293507365	-0.016238250165174738	-0.009784605927181896	1.5082763607861935	1.2994921976028715	0.34498622606214857	1.1606659613412524	6.0031983457835025	9.380575057576365	0.8573015939510632	0.9633867276887867
ID72848	72848	4	0.9492382407188416	37.39309944846199	39.05171162675869	0.0	179.0	179	1.3948747701135356	1		21736.654147104833	21772.0	14700.0	29848.0	1.3889722E7	2522.1216669864093	-0.9809097650727517	-885.6751162994218	0.012668241447494474	-0.021942227129859652	1.5669665795497334	1.3000367842168656	2.8764142837488604	1.2053248020160172	6.11252024756738	9.593490708077285	0.8345970710370944	0.9720332577475437
ID75410	75410	4	0.9552038311958313	37.561184699929555	40.33234457887044	0.0	209.0	209	1.3563804521255054	1		21670.85550082103	21744.0	14776.0	27714.0	1.3197551E7	2246.6469420839394	-0.9809764396933456	-994.80509416799	-0.011617589335312982	0.00526206540147652	1.5504101197260112	1.2245299304711519	-0.3522659472936625	1.26612676517386	5.779801416051265	9.095765762438173	0.8778983760771418	0.9735788630904724
ID65176	65176	4	0.9491666555404663	37.79166193284934	38.6798301796915	0.0	87.0	87	1.373010175621985	1		21529.927768860365	21529.0	14565.0	29889.0	1.3413145E7	2532.0591304532945	-0.9809868452864153	-877.4203980827645	-0.014306802753816841	-0.011801617563918353	1.541757032792101	1.247648845430315	-0.14717809751677274	1.2357299399097732	5.922395200986731	9.349296610308281	0.8514308307182981	0.9696498054474709
ID80539	80539	4	0.9409734606742859	36.65497410125566	40.918979891019475	0.0	271.0	271	1.3663825737253037	1		21421.16396103893	21454.0	14905.0	29492.0	1.3195437E7	2385.239603938149	-0.9810058142258005	-927.6666619673471	0.012267231323865369	-0.00611890648540029	1.537448284401793	1.2286851089172104	2.5265869317238017	1.2512956112544433	5.865357687012545	10.158849568801303	0.7141925360032594	0.9492307692307697
ID64156	64156	4	0.9484226107597351	37.86170376365516	38.68735370581474	0.0	75.0	75	1.3796059390068038	1		21592.893481717005	21635.0	14383.0	29515.0	1.358193E7	2523.8884227483036	-0.9810652630027912	-886.5623992280537	-0.003198989087088451	-0.004210484016432431	1.516571636604281	1.2984844214976785	-0.2539039914846831	1.1679552033863136	5.979432714960921	9.209805575675965	0.8858678144682929	0.9729311678267597
ID82077	82077	4	0.947935938835144	36.68392774116288	40.79626507006532	0.0	291.0	291	1.3702525705574482	1		21457.18932038836	21480.0	14743.0	29133.0	1.3260543E7	2297.6738109247062	-0.9810557217334562	-967.2306837016561	0.0015701366732035385	0.010954453699102824	1.5516212318098521	1.2183659674385017	2.5810011831138917	1.273526406086332	5.898629570164156	9.667870067744337	0.7930478235694463	0.9605263157894735
ID66716	66716	4	0.9433237314224243	37.902603379244646	38.71736256278096	0.0	106.0	106	1.383985651417817	1		21542.67140600318	21551.0	14487.0	29340.0	1.3636511E7	2515.0319623420255	-0.9810065379296002	-884.8177210294214	-0.010749356009716654	-0.004980413927196267	1.5277309997964568	1.2632646904758897	-0.2185975593566634	1.2093514615855674	6.0174577242770475	9.741698545256014	0.796807731154897	0.9518796992481207
ID76956	76956	4	0.9475771188735962	37.220257324094035	40.457576046099916	0.0	227.0	227	1.3839856514178182	1		21605.73617693522	21606.0	15198.0	29420.0	1.3676431E7	2308.3148344425463	-0.9808986961715659	-961.3137770826878	0.0034587108927682762	0.005589088054682425	1.5404619205220107	1.2601647336614425	2.8152062520623145	1.2224290042192794	6.017457724277057	9.647249875179535	0.8124859451084838	0.9753466872110939
ID68255	68255	4	0.9586360454559326	37.8824436893602	38.64316720381187	0.0	124.0	124	1.3757622532995066	1		21701.400958466467	21783.0	14552.0	29601.0	1.3585077E7	2553.231683450424	-0.9810114808348012	-878.234582602491	0.006215607103783777	-0.017483267751253143	1.5054109808567977	1.286719151781246	-0.1516699950836103	1.169960809841689	5.94616083180931	9.135606165474902	0.8953065833952035	0.9781078967943706
ID58532	58532	4	0.9579845070838928	40.42110801116707	36.867434065375036	0.0	6.0	6	1.37080453536153	1		21760.665594855323	21906.0	14754.0	28181.0	1.3535134E7	2639.958004363841	-0.9809700514024801	-849.8128346996203	0.007905610064784983	-0.003545772881054369	1.5065524204046605	1.2816843630993209	0.2687952333499281	1.1754472971501129	5.903382696328675	9.24830312439048	0.8673346370711643	0.9665369649805443
ID75941	75941	4	0.9380213022232056	37.34889035798593	40.50442788511426	0.0	215.0	215	1.3763120084676235	1		21666.539936102254	21676.0	15347.0	28937.0	1.3563254E7	2299.280135521237	-0.9809811110271075	-972.0826056204144	-0.014437656957819494	0.003828724339893331	1.5181767062213871	1.25823856306378	-0.4359534878571304	1.2065889178636078	5.950913957973839	9.26044636651218	0.8720265211838897	0.9735614307931573
ID62629	62629	4	0.9539763331413269	39.34406731964879	37.46940563166941	0.0	56.0	56	1.3741116681181358	1		21737.718400000005	21799.0	14322.0	28962.0	1.3586074E7	2626.925421585919	-0.9809942970801525	-854.2377446852199	-0.005011368852576805	-0.007683484758861945	1.4888875641635435	1.2779904022005342	0.1579327402894297	1.1650224928136172	5.9319014533157715	9.684111959705989	0.7948481870473808	0.9570552147239265
ID72356	72356	4	0.9399311542510986	37.34364310962907	39.050229704036376	0.0	173.0	173	1.3785088366949125	1		21792.778309409892	21843.0	14727.0	29769.0	1.3664072E7	2544.66288752718	-0.9809568164491752	-882.3129968009828	-0.002613222139905539	-0.021549574329801504	1.5317140961689861	1.284793651512366	2.786216497189593	1.1921868499007318	5.9699264626319035	9.629707875764622	0.8090076348341864	0.9698841698841698
ID70823	70823	4	0.957085907459259	37.67539966240545	38.865942261077	0.0	154.0	154	1.3872613616838994	1		21891.301886792437	21950.0	15038.0	30111.0	1.3922868E7	2531.396659105151	-0.980974627569724	-891.7969666163176	-0.00634115626369246	-0.012757456200636138	1.5425058927965494	1.2758080154871048	-0.2116427340458693	1.209042327742093	6.045976481264149	9.507478510338277	0.8405152791019066	0.9650986342943854
ID62119	62119	4	0.9769297242164612	40.41342174875103	36.889375575730455	0.0	50.0	50	1.3850784156239278	1		21741.633491311204	21873.0	14651.0	28774.0	1.3762454E7	2630.5019407701543	-0.9810822530177982	-857.2737912366454	0.0020278132710277504	8.542275651412034E-4	1.4972176602380847	1.2906311354736755	0.11935546796407875	1.160066280044135	6.026963976606087	9.194300096514612	0.8959238753171435	0.9814241486068113
ID74409	74409	4	0.9573422074317932	37.10428876898218	39.96664930326078	0.0	198.0	198	1.346304023627721	1		21563.537688442222	21634.0	14519.0	28346.0	1.2873432E7	2326.374576850308	-0.980920034908611	-953.0734991401364	0.0026356874793929215	0.0019557898977346478	1.5048946829161092	1.2254405184357966	-0.33453529299479	1.2280438424192301	5.694245145089972	9.084098797813326	0.8671262356418032	0.9684721099434118
ID68778	68778	4	0.9679422378540039	37.97804458150046	38.668445924926004	0.0	130.0	130	1.3867159473275772	1		21784.467716535422	21802.0	14713.0	29625.0	1.3833137E7	2556.93055712433	-0.9810336283013299	-881.3687585471785	0.0024093930281068516	0.010234959021094567	1.541501941808875	1.2723508210106933	-0.19883872545972822	1.2115384502085527	6.041223355099625	9.511461683402354	0.8391512219151059	0.9687500000000003
ID73900	73900	4	0.9541324973106384	37.41049700702912	39.11198711445177	0.0	192.0	192	1.3954169955062654	1		21655.035769828934	21694.0	14552.0	30160.0	1.3924188E7	2520.0653017108007	-0.9810467094123589	-889.5741835071836	-0.012372687938116867	0.002652578878887764	1.5479090864121143	1.2756801251235967	-0.24019950978095844	1.2133990770312755	6.117273373731895	9.350211637767735	0.8792752950474829	0.9772209567198176
ID61615	61615	4	0.9701023697853088	40.38036208945096	36.87918819116946	0.0	44.0	44	1.38835154759807	1		21660.43799058084	21756.0	14738.0	28392.0	1.3797699E7	2594.916597707447	-0.9811089613482891	-867.032210278747	-0.0013426848898714487	-0.014964504766750542	1.5191395435667825	1.3141097826334915	0.1542373263732533	1.1560217902970091	6.055482733593182	9.321379980798568	0.8757864265255564	0.9710365853658541
ID80046	80046	4	0.9457691311836243	36.71455067587696	40.93393614498102	0.0	265.0	265	1.3785088366949119	1		21480.28389154705	21519.0	14894.0	29573.0	1.3468138E7	2353.024911125228	-0.9809732078214343	-941.3151729494263	-0.0014968788597324561	-0.0046196145620051995	1.5791232390833017	1.217915773072234	-0.4746128559419317	1.296578362804112	5.969926462631896	9.588152104281354	0.8160354311254553	0.97138437741686
ID61104	61104	4	0.964371383190155	40.33766119136302	36.88812951879551	0.0	38.0	38	1.3741116681181356	1		21768.703525641027	21918.0	14998.0	28343.0	1.3583671E7	2644.4060040411823	-0.9810372451203515	-851.7624499377957	-7.60853744109318E-4	-0.00449722473095954	1.4755134557017742	1.2896540012974909	0.29416476532247093	1.1441157505945738	5.93190145331577	9.384354018225135	0.8464377532666849	0.9607390300230946
ID63664	63664	4	0.9454014301300049	37.844450532967635	38.667539933876505	0.0	69.0	69	1.3713562780022488	1		21705.74919614147	21752.0	14547.0	29417.0	1.3500976E7	2534.3258356063643	-0.9811030937490475	-889.3367970452765	-0.014265761593479387	-0.017982780410921512	1.5221883710915747	1.2685371421346343	2.9407641051411386	1.1999556974186094	5.908135822493182	9.69740672246433	0.7894945075608247	0.9695787831513262
ID66225	66225	4	0.955984890460968	37.88750665086459	38.683913500835935	0.0	100.0	100	1.3719077987476511	1		21670.22916666666	21725.0	14520.0	29677.0	1.3522223E7	2543.8627294417115	-0.9809725437872349	-878.3668730132357	-0.0046900155778883965	-0.009712868495470092	1.5279899739548757	1.2585475087325784	2.949263931805543	1.2140900231042049	5.912888948657699	9.561376226775959	0.8127720710082302	0.9576597382602001
ID79025	79025	4	0.9415483474731445	37.06064379074245	40.43085185831608	0.0	252.0	252	1.3630566882890531	1		21497.308441558427	21493.0	15122.0	30236.0	1.3242342E7	2413.062725944615	-0.9809960359493833	-919.7473059464921	-0.001963381176623332	-0.013687174860649999	1.559063144218702	1.230730963471041	2.5318228392630466	1.2667781915729681	5.836838930025454	9.270785774897726	0.8534036215769778	0.9661683713611328
ID60593	60593	4	0.9596400856971741	40.41823860354672	36.92264806369407	0.0	32.0	32	1.377410860545636	1		21845.06656101427	21967.0	14925.0	28927.0	1.3784237E7	2631.9558980976203	-0.9809792965684925	-856.1266727338353	-0.00885747139020506	0.006303289028834981	1.4945759972912585	1.2993719542205762	0.20412132424922705	1.1502295339195425	5.960420210302861	9.375725086445302	0.8520734114472956	0.9579831932773106
ID82608	82608	4	0.939882755279541	36.56416847911108	40.64822297940788	0.0	298.0	298	1.37521227836116	1		21657.330128205154	21708.0	14923.0	30120.0	1.3514174E7	2377.748772074896	-0.9808751202465114	-934.2948433746295	-0.027978120395959677	0.008563038505233983	1.587563740251129	1.2207543372866245	-0.6439881785551753	1.3004776569377694	5.9414077056447985	10.184483818598233	0.7198154667947558	0.9377344336084021
ID76471	76471	4	0.9437268376350403	37.27975050172796	40.52446634636006	0.0	221.0	221	1.364166217726568	1		21626.900651465803	21652.0	15305.0	29178.0	1.3278917E7	2347.9030938076385	-0.9809747991751531	-949.888683428818	-0.012272667549673247	1.438719964784E-4	1.5249347925124468	1.2370330187890044	-0.5064354605024798	1.2327357227742266	5.846345182354488	9.640817170476192	0.7904358398129199	0.9624413145539913
ID58043	58043	4	0.9614590406417847	40.4529326898596	36.86437365651098	0.0	0.0	0	1.3916169810722419	1		21771.08750000002	21861.0	14857.0	28693.0	1.3933496E7	2622.0913486843046	-0.9809657938619227	-855.8179611391756	-0.0032922981044142875	-0.004506420725535272	1.510812625987258	1.2987835208864997	0.19743274681455	1.1632520752619615	6.084001490580275	9.310275555212831	0.8820112121481523	0.9785932721712539
ID81087	81087	4	0.9376868009567261	36.60070812597047	40.9083307563034	0.0	278.0	278	1.3519113116327692	1		21516.528333333332	21529.0	14989.0	29527.0	1.2909917E7	2406.5165306345993	-0.981065634881824	-926.5325092208742	0.003567875296888522	0.005870574936286932	1.5582840414852872	1.1794067433118929	-0.5617965608502201	1.3212439646643606	5.7417764067351325	9.761085397175801	0.7572859786235316	0.9415432579890873
ID60097	60097	4	0.9747537970542908	40.489008697118585	36.94939772063667	0.0	26.0	26	1.3867159473275776	1		21750.70031545741	21863.0	14905.0	28287.0	1.3789944E7	2625.0956841238353	-0.9811172472641276	-861.0209258611067	0.004046450597830612	5.350279934217115E-4	1.5033022315049542	1.2906433231974406	0.23573461774218765	1.1647696962323195	6.041223355099628	9.305714172942636	0.8766683724618732	0.970970206264324
ID71876	71876	4	0.9381939768791199	37.446315514846695	39.03669503356763	0.0	167.0	167	1.3872613616838996	1		21907.418897637814	21986.0	14790.0	30245.0	1.3911211E7	2547.577510351972	-0.9809602256652915	-886.1013616256419	0.006770550816240796	-0.004318793908513408	1.5607445773538753	1.2470349445575197	-0.2665064293722937	1.251564428218704	6.045976481264151	9.850781615181804	0.7829516345520211	0.953523238380809
ID73415	73415	4	0.9535052180290222	37.45209968592257	39.07758419877006	0.0	186.0	186	1.3888963196604711	1		21697.28369905955	21757.0	14855.0	29852.0	1.3842867E7	2517.510789879418	-0.980877544546752	-884.1687415260577	-0.0015659309364623342	-0.01853154757781814	1.53779126479139	1.2904038133287579	2.7996077188102446	1.1917132055154622	6.060235859757705	9.94626712133046	0.7698022100916371	0.9507829977628636
ID67276	67276	4	0.9383708834648132	37.85035607436785	38.69008660854466	0.0	113.0	113	1.3763120084676221	1		21636.233599999992	21664.0	14614.0	29415.0	1.3522646E7	2554.468013101549	-0.9810063877739089	-874.9343285272798	-3.1295326434505096E-5	0.003089962491463731	1.5195163627684383	1.281308265089869	2.9801062173945274	1.185910060965588	5.950913957973826	9.187175000557222	0.8859915031600941	0.972804972804973
ID69324	69324	4	0.9529704451560974	37.93666837273217	38.66339395195216	0.0	136.0	136	1.3888963196604696	1		21833.582018927442	21830.0	14534.0	30223.0	1.3842491E7	2583.3662170566768	-0.981068512394532	-875.9586535136759	0.0010535586334022692	-0.001881292009621283	1.5713402680199722	1.2485247917436166	2.9918901179936217	1.2585575219740173	6.06023585975769	9.368662386004836	0.8676492853129617	0.9681093394077451
ID65743	65743	4	0.9467293620109558	37.80855149397605	38.69405240695507	0.0	94.0	94	1.3713562780022492	1		21671.55787781351	21690.0	14413.0	29537.0	1.3479709E7	2560.019848647514	-0.9810203505245444	-875.118015211446	-0.003819660413222264	0.013594558002896663	1.5312669531363619	1.2470610074706605	-0.20046129700342258	1.2279005950495874	5.908135822493184	9.483169378260518	0.825568891341097	0.9710937500000004
ID78543	78543	4	0.8636244535446167	37.89461160622695	40.713600692170324	0.0	246.0	246	1.3468658029234526	1		21400.40133779264	21463.0	15592.0	27072.0	1.279744E7	2040.081032515054	-0.9810516163023841	-1086.235976977918	0.01702931665382012	0.004892899982755329	1.5288435600520833	1.2261268446519424	-0.6034193943546129	1.2468885798565745	5.698998271254491	9.288621781752537	0.8300530130423062	0.9669354838709675
ID59087	59087	4	0.9719310998916626	40.41242895052088	36.90994252146643	0.0	13.0	13	1.3752122783611602	1		21681.528662420387	21773.0	14852.0	28136.0	1.3616E7	2621.725216497698	-0.9810001774309951	-853.988975144682	-0.005382770805795747	0.002494100959137877	1.4969219438980395	1.2903778639707846	0.2137891591050467	1.1600648040347437	5.941407705644799	9.27007856331995	0.8688251612056512	0.9689922480620159
ID71374	71374	4	0.942014217376709	37.48991807700158	39.080892814457656	0.0	161.0	161	1.379057496950147	1		21987.589456869027	22026.0	14771.0	30501.0	1.3764231E7	2559.3933342072805	-0.9809768546507828	-886.0271195934528	0.015773714056461798	-0.006454723747252549	1.501744100454052	1.3107443680171593	-0.374913596656593	1.1457185223125004	5.974679588796416	9.80289520249423	0.7812962937391401	0.969159599074788
ID81620	81620	4	0.9428209066390991	36.592671757541446	40.888181205071334	0.0	285.0	285	1.365828821899633	1		21386.574675324653	21390.0	14584.0	29593.0	1.317413E7	2379.340546257499	-0.9810283126717355	-929.5873511236616	-2.385531373243182E-4	0.01554807301798802	1.5529589164365334	1.2360727713952822	-0.5510332070702155	1.2563652823478584	5.860604560848026	9.4901327750419	0.8177258097079773	0.9617784711388453
ID74967	74967	4	0.9392176866531372	37.46584386031214	40.25980899720833	0.0	204.0	204	1.3434916035442763	1		21657.728956228973	21725.0	14945.0	27908.0	1.2864691E7	2257.4699478696252	-0.9809120651768568	-986.034397283926	-0.0022519419949457546	0.0023075205531292117	1.5366789656890005	1.1945763625736177	-0.4439563810027078	1.286379853003579	5.670479514267395	9.435316470560899	0.8004177426054689	0.9644300727566693
ID63191	63191	4	0.9469155669212341	38.18813676880917	38.39459343915685	0.0	63.0	63	1.3663825737253021	1		21675.29593495937	21708.0	14604.0	29601.0	1.3330307E7	2557.7494134721255	-0.9810939440887505	-879.5219746070156	-0.009432558026005216	-0.0044869514595086936	1.5157990609058525	1.2446860878907806	-0.1968803973022081	1.2178163439381686	5.865357687012532	10.233361690799237	0.7038299079087927	0.9558481797056545
ID70360	70360	4	0.9474499821662903	37.66422850945106	38.84049371378462	0.0	148.0	148	1.3724590978652418	1		21862.901612903235	21901.0	15033.0	29983.0	1.3554999E7	2526.9635072634132	-0.9810960583405766	-898.0447709472114	9.291116924979928E-4	-9.560360033320309E-4	1.5585272358901436	1.250372400256493	2.9566081043586028	1.2464504459394958	5.917642074822226	9.470767350014905	0.8290643123606147	0.9613899613899619
ID78043	78043	4	0.8820568919181824	37.92574226332518	40.71333227175626	0.0	240.0	240	1.3310463604729175	1		21484.586324786298	21548.0	15760.0	27533.0	1.2568483E7	2082.7245278040914	-0.981110967343674	-1071.60214201784	0.004459644643462352	-0.002619832061424052	1.5309561153038276	1.192132609400758	-0.5558187093150176	1.2842162887175645	5.565910738648053	9.326053086015563	0.804174568630437	0.9528071602929207
ID69850	69850	4	0.9587488174438477	37.88866507129669	38.70626270329946	0.0	142.0	142	1.378508836694911	1		21955.813694267537	22009.0	14739.0	30162.0	1.3788251E7	2582.8351017829154	-0.9809845402761312	-877.0779367129517	0.00265663470260589	0.00579635076658822	1.5257394503436932	1.2721667450591856	2.9952111911757284	1.1993234819801162	5.96992646263189	9.713947025004124	0.795037079608134	0.9617151607963247
ID77530	77530	4	0.8917266726493835	37.47296887615344	40.52296059176872	0.0	234.0	234	1.3219216848789086	1		21509.00346020761	21621.0	16472.0	27467.0	1.2432204E7	2073.57378936785	-0.9809411912190462	-1067.770724214279	-0.00435675403211823	0.009736605651666301	1.514152523929718	1.158305759458122	-0.4566957353375991	1.3072131529744513	5.489860720015801	8.997553870347105	0.8521622261383153	0.9697732997481109
ID59615	59615	4	0.9633431434631348	40.43723998114297	36.90121905940663	0.0	20.0	20	1.3856244745513606	1		21796.409733124	21925.0	14839.0	28720.0	1.3884313E7	2620.813597947809	-0.9809725384387922	-857.540859326779	-0.006950887103000825	-0.00446832756674452	1.4895422055886014	1.299063578025172	0.2414082399456734	1.14662764069869	6.031717102770603	9.437215751756666	0.851065646434628	0.9570135746606335
ID72928	72928	4	0.9559903740882874	37.41363037181297	39.0486266288823	0.0	180.0	180	1.3850784156239282	1		21737.65141955835	21775.0	14748.0	30035.0	1.3781671E7	2540.3218868958743	-0.9810170668930892	-884.4374249096761	-0.0034029844310439427	-0.027839452960716427	1.5468198142915737	1.3064198701027678	-0.4127462518690119	1.1840143048114349	6.0269639766060905	9.050878267047732	0.9245427817033703	0.9883086515978177
ID79584	79584	4	0.9559731483459473	36.68725249418847	40.903335010658594	0.0	259.0	259	1.3752122783611598	1		21509.731199999995	21464.0	14919.0	29566.0	1.3443582E7	2370.7585476155746	-0.980895216276514	-931.6614906859089	-0.01538209402785633	-0.0017124042157503829	1.5502544568592607	1.2351649507246913	2.5500554655162526	1.2550991314558442	5.941407705644796	10.093319891289562	0.7328770866411926	0.9527439024390238
ID64738	64738	4	0.9623007774353027	37.81627241905424	38.70762035433137	0.0	82.0	82	1.3834389456285936	1		21553.236966824632	21568.0	14402.0	29460.0	1.3643199E7	2511.19116815076	-0.9810944338470564	-890.807466527359	-0.007661230391320021	-0.002408310911621892	1.5413136037223685	1.267191246603347	-0.25877037136491343	1.216322798830717	6.012704598112531	9.372591555652125	0.8601225794663154	0.9708365310821179
ID67811	67811	4	0.9422595500946045	37.81684737449935	38.66737772062481	0.0	119.0	119	1.3697003833214216	1		21594.97092084008	21592.0	14357.0	29379.0	1.3367287E7	2563.4221038775836	-0.9811077981353336	-874.9770151202114	-0.007840216985634732	0.0032327704148983494	1.5318195390778335	1.249755376407003	2.9895138682003264	1.2256954984916757	5.893876443999637	9.396180502673984	0.8388961266261723	0.9672386895475821
ID80613	80613	4	0.9355970025062561	36.62836524138948	40.92679072781828	0.0	272.0	272	1.3730101756219855	1		21405.988727858286	21385.0	14957.0	29647.0	1.3293119E7	2361.714052547804	-0.9808753276798141	-929.7320070924238	0.004959938707583861	-0.01827104612152544	1.5712039197576304	1.2437597674638832	2.5890814125526322	1.2632696127174379	5.922395200986733	9.55190336067647	0.8156942645412627	0.9547892720306512
ID77033	77033	4	0.9369393587112427	37.213685170921444	40.43967536202378	0.0	228.0	228	1.3613906986402504	1		21612.821895424815	21603.0	15139.0	29637.0	1.3227047E7	2351.0390131220565	-0.9809470006212114	-946.594168580206	0.02196909264326573	-0.020432285026711804	1.5382729846161354	1.256035357463392	-0.521926309481994	1.224705160946052	5.822579551531909	9.593350244142641	0.7950321549393433	0.9540498442367603
ID65258	65258	4	0.9403898119926453	37.79993757684858	38.65365465500783	0.0	88.0	88	1.3746620833888044	1		21551.96006389775	21564.0	14436.0	28999.0	1.3491527E7	2507.2514806461986	-0.9810299026792605	-889.0609989834686	-0.01664911571019264	1.1260697486491344E-4	1.557405186183526	1.2369864925003797	2.9442816814240027	1.259031683551749	5.9366545794802805	9.122538276125615	0.8964379959808747	0.9757812500000003
ID66795	66795	4	0.9545118808746338	37.90871477140749	38.73422523935857	0.0	107.0	107	1.3774108605456354	1		21568.323248407636	21594.0	14306.0	29568.0	1.3544907E7	2543.9168751342136	-0.9810841483487918	-879.4756558688143	-0.009166026157399206	0.0049041886471617255	1.5444102752693518	1.2479897946860394	-0.21975733676358383	1.2375183529909264	5.960420210302856	9.529907520553493	0.824725400012107	0.9623944742900995
ID82155	82155	4	0.9442399144172668	36.70723605401363	40.78955622622896	0.0	292.0	292	1.3586095094257091	1		21468.769357495912	21469.0	14756.0	29077.0	1.3031543E7	2345.736382128015	-0.9810411208182296	-947.1799464892221	-0.028466791117252012	0.00413374548532533	1.5713748536254424	1.186029337999937	2.529812569496449	1.3249038647520588	5.798813920709324	9.279454941770085	0.8462605623113983	0.967486122125297
ID64235	64235	4	0.9555231332778931	37.87019656431728	38.6974858462489	0.0	76.0	76	1.3790574969501457	1		21552.67942583732	21572.0	14359.0	29360.0	1.351353E7	2523.9950806283455	-0.980985418307436	-881.0864797950572	-0.023868670260609414	0.004314886694675684	1.543754282816455	1.263301111865115	-0.2570993215612733	1.2220002565637609	5.974679588796405	9.590047664052962	0.816362322342214	0.9669230769230769
ID75500	75500	4	0.9519457221031189	37.48360313945833	40.42537943343594	0.0	210.0	210	1.3502315702779673	1		21655.820895522378	21814.0	15023.0	28004.0	1.305846E7	2246.375227387549	-0.9809891320692589	-994.911834212525	-0.018905837906194822	0.006776987328342449	1.5498055722348159	1.213188421351786	-0.49765633419351407	1.2774648562075432	5.727517028241595	9.153002509118208	0.8591106251129446	0.9670947030497596
ID62702	62702	4	0.9545472264289856	38.98475802502331	37.735897189665835	0.0	57.0	57	1.3647206441740576	1		21704.67967479676	21808.0	14618.0	28670.0	1.3348378E7	2597.9002389037782	-0.9809950624856738	-862.5043260295342	0.00565934964225874	0.006878990372756474	1.4700931174842773	1.290969965610199	0.09745171472607692	1.1387508281723755	5.851098308519005	9.1390800632174	0.8803234994190311	0.9700551615445236
ID58607	58607	4	0.9573510885238647	40.396571934225584	36.875142077013095	0.0	7.0	7	1.3774108605456363	1		21758.30254777071	21866.0	14981.0	28595.0	1.3664214E7	2632.4810010555684	-0.9810122138923746	-854.0628770358722	-0.003179557220714524	-9.244372047654361E-4	1.4865589095847107	1.2952156724452235	0.2566638720015493	1.1477307920296027	5.960420210302864	9.034317431128429	0.9176901089030216	0.9766355140186916
ID72436	72436	4	0.9358831644058228	37.37326167601667	39.0259176355649	0.0	174.0	174	1.3850784156239286	1		21772.567823343834	21802.0	14977.0	29908.0	1.3803808E7	2524.0002445976943	-0.9810113641882385	-891.3135899702813	0.0018069961566089866	-0.004973986876066298	1.553452985245239	1.265038791692289	2.9065693734988916	1.2279884185742065	6.026963976606094	9.360858572077191	0.8643250344108696	0.9731389102072144
ID76020	76020	4	0.9539650082588196	37.321446720638285	40.52371777407364	0.0	216.0	216	1.3530299806794843	1		21651.182421227208	21646.0	15362.0	29049.0	1.3055663E7	2329.960339992147	-0.9810068858540576	-959.9286718052939	0.010043947232089498	-0.008590865635958839	1.532527871628716	1.211694797685432	-0.4889447276376418	1.2647804336175548	5.751282659064173	9.356598425493976	0.8255409020197512	0.9595559080095165
ID68342	68342	4	0.9502400159835815	37.894965735509025	38.64301051988186	0.0	125.0	125	1.3768615441287566	1		21707.442492012782	21727.0	14693.0	29283.0	1.3588859E7	2541.5249949366103	-0.9810517261171041	-884.436225276427	-9.951630846743544E-4	-7.554213710143071E-4	1.5264097011529685	1.2571743676868674	-0.10813183464931501	1.2141591018606905	5.955667084138341	9.27723263114512	0.8695676676337001	0.9668209876543208
ID70904	70904	4	0.9480375647544861	37.60547669693257	38.95292737664302	0.0	155.0	155	1.3823448853976597	1		21918.492063492075	21934.0	15000.0	30159.0	1.380865E7	2536.8140683905017	-0.9809679621341837	-890.6797147465272	-0.00805350466964659	6.722950997172888E-4	1.5133248627714446	1.2977755796017936	-0.23862237925598279	1.1660913385623959	6.003198345783508	9.136784351496653	0.9036615571948863	0.9798293250581847
ID82682	82682	4	0.9403178691864014	36.50756155878978	40.57088095418408	0.0	299.0	299	1.3861703183679042	1		21683.322834645678	21664.0	14682.0	30537.0	1.376891E7	2398.224690005547	-0.9809837885666925	-932.8327710042847	-0.005856175920448641	-0.003957300281775349	1.5920114011335689	1.233852646281995	-0.691884763569613	1.290276765163834	6.036470228935114	9.38187079952771	0.8618149655329106	0.9665144596651443
ID62204	62204	4	0.9665939211845398	40.43524063350874	36.89576525958904	0.0	51.0	51	1.3790574969501463	1		21778.034810126603	21849.0	14663.0	28203.0	1.3763718E7	2631.1312159994864	-0.9810170746020027	-855.4991877417806	0.002033340066230481	6.845846671658815E-5	1.4671864980426976	1.3098587904415626	0.2365812428979398	1.120110433849208	5.974679588796411	9.657629247514432	0.8049769148808672	0.9522727272727273
ID79101	79101	4	0.9341201186180115	37.12934892585528	40.426937683223656	0.0	253.0	253	1.3724590978652416	1		21494.20967741936	21497.0	15032.0	29833.0	1.332641E7	2396.8991022839864	-0.9809833317820282	-925.1857239567681	-0.002327275282716333	-0.02067585746669684	1.55291823480385	1.2395271465178492	2.6289773571652013	1.2528311615977084	5.917642074822223	9.402165919180629	0.8412067247216438	0.959167950693374
ID74497	74497	4	0.9585137367248535	37.24042259473885	40.04360121681683	0.0	199.0	199	1.3586095094257085	1		21576.30327868853	21626.0	14910.0	28696.0	1.3161545E7	2290.6902269300367	-0.9810060430166249	-972.9642951098805	-0.00357071575291681	0.006956315566302486	1.5637276868133947	1.2040048691664034	2.7347652540583702	1.29877189607717	5.7988139207093194	9.491824688132874	0.8088157883489523	0.9682539682539679
ID60673	60673	4	0.9623578190803528	40.3673373582479	36.896398447253645	0.0	33.0	33	1.3850784156239275	1		21839.876175548583	21924.0	14730.0	28495.0	1.3933841E7	2637.025571909388	-0.9810101636559216	-855.6932596273118	0.006168178030826184	-0.003002374721033556	1.496381806556182	1.2987465461591796	0.30785491159104084	1.152173848686239	6.026963976606084	9.671969849992625	0.8096150852362893	0.9555388093443852
ID73984	73984	4	0.9488186836242676	37.40732488255504	39.083539542867676	0.0	193.0	193	1.3839856514178184	1		21629.63091482649	21696.0	14568.0	29808.0	1.3713186E7	2527.204825507743	-0.9808688219589805	-877.6227630136777	-7.432894807114447E-4	-0.013766595505437667	1.5247665442785625	1.297223912330868	2.7732779153605023	1.1754073678296935	6.01745772427706	9.06334538367994	0.9205467546459513	0.9836829836829839
ID63747	63747	4	0.9584876894950867	37.842652226086585	38.668230640472935	0.0	70.0	70	1.3724590978652407	1		21624.884615384628	21679.0	14589.0	29318.0	1.3493928E7	2527.8971928867422	-0.981034232920118	-884.9895375984346	0.0026002842942225053	-0.014499040699290379	1.5232374036098633	1.2645527538962784	-0.2329531266076836	1.204566119457285	5.917642074822215	9.418840489675647	0.8382309136832194	0.9613899613899615
ID66309	66309	4	0.9574601650238037	37.87718711583917	38.6749524868773	0.0	101.0	101	1.3719077987476511	1		21587.18006430869	21648.0	14587.0	29300.0	1.3427226E7	2543.7634379148026	-0.9810815397470739	-880.1739403101825	-0.0013049533663373621	0.0038759365951457196	1.5255507120341003	1.258165054036645	2.9960831314310843	1.2125203343866422	5.912888948657698	9.316515823570796	0.856056707883108	0.9643410852713173
ID80135	80135	4	0.9590302109718323	36.7159216989837	40.93385926459856	0.0	266.0	266	1.3735610322843177	1		21497.597756410272	21510.0	14920.0	29451.0	1.3414501E7	2371.9094528897263	-0.9809516137510645	-933.4933305709108	-3.6239686034959253E-4	0.0037544922590530536	1.552721768539601	1.2523058149195323	-0.46458822804240135	1.2398902488841133	5.927148327151252	9.693660881950603	0.7926473547152627	0.9659178931061193
ID61703	61703	4	0.9670714139938354	40.35538189665909	36.897305301169695	0.0	45.0	45	1.3916169810722416	1		21671.97815912639	21807.0	14791.0	28245.0	1.3891738E7	2587.0556072777467	-0.9809627612216172	-863.3191020792609	-0.005522690346655703	0.0025460850098603053	1.4974899058172464	1.3129329214331997	0.17186645054933708	1.1405684794487323	6.084001490580274	9.534593608832893	0.8409976881556852	0.9696969696969698
ID68873	68873	4	0.9415885210037231	37.94475821117871	38.6505975692196	0.0	131.0	131	1.3823448853976585	1		21772.55784469099	21828.0	14460.0	29805.0	1.3738484E7	2584.743944715593	-0.9810909635040268	-874.1013634361078	0.0026098394424158267	0.0010357977201453127	1.5368738061815304	1.2540780909322824	-0.17683030000604047	1.2255008817186317	6.003198345783498	9.409402773433616	0.8520565876595521	0.9670750382848393
ID81162	81162	4	0.951349139213562	36.60490975592991	40.91201695570861	0.0	279.0	279	1.3552645486440276	1		21473.88778877888	21504.0	14869.0	29635.0	1.3013176E7	2392.80390882026	-0.9809644122033184	-924.9548327951711	0.009161506628085247	-0.03838866456942084	1.5703477472062652	1.2228705564293811	-0.6595558793814875	1.2841487915053504	5.770295163722227	9.664416062369762	0.7763483886661172	0.9521568627450979
ID61196	61196	4	0.9575075507164001	40.341266818289675	36.87423947354713	0.0	39.0	39	1.3823448853976592	1		21760.84444444444	21880.0	14964.0	28678.0	1.3709332E7	2621.245681598689	-0.9810407397571489	-859.1394608601568	7.577982396863714E-4	-0.002647521958203748	1.4888573862246586	1.3014595673120308	0.16364527982561447	1.143990503907601	6.003198345783503	9.270216223558602	0.8778348710739995	0.9707916986933122
ID76556	76556	4	0.9348266124725342	37.18304144016912	40.50126520730754	0.0	222.0	222	1.3586095094257096	1		21625.140983606547	21635.0	15394.0	29451.0	1.3191336E7	2341.1298894065926	-0.9809558176872979	-951.5914916329206	-0.005876155909677108	0.011803083588428036	1.517050970467924	1.2346041792087115	-0.5244133569009075	1.228775178324959	5.798813920709328	9.470856693934952	0.8124011067119876	0.9591194968553463
ID58127	58127	4	0.97587651014328	40.45084987182992	36.86658215714159	0.0	1.0	1	1.380154163125008	1		21853.06339144216	21964.0	14898.0	29086.0	1.3789283E7	2658.9474452516088	-0.9810225436584917	-849.7155269257266	1.761333014061174E-5	-0.0016736888267337494	1.4964451903735667	1.2911419572494083	0.13560368465910996	1.1590090322535311	5.984185841125443	9.616473860250197	0.8131735152742503	0.9537878787878781
ID73488	73488	4	0.9487213492393494	37.440803766826484	39.08214276570473	0.0	187.0	187	1.3921604753249772	1		21731.007812499996	21748.0	14734.0	29972.0	1.3907845E7	2531.3942866269695	-0.9809950478753444	-886.2374601452797	-0.005452664538259799	0.0031961894896464205	1.5499995153427788	1.2689011765778209	2.919011614799939	1.2215289448490148	6.088754616744798	9.599514064983019	0.8303091758123753	0.9689863842662629
ID60179	60179	4	0.9552708268165588	40.47449140745692	36.94330087276521	0.0	27.0	27	1.3878065616898885	1		21753.5842519685	21836.0	14764.0	28586.0	1.3813526E7	2614.3649892301755	-0.9809450325020537	-856.7045250329321	-2.710818305448607E-5	0.017733113135069888	1.4890011414954871	1.3167909461494465	0.3002453042011992	1.130780209151359	6.0507296074286625	9.375687565851301	0.864990537826273	0.9739862280030605
ID71958	71958	4	0.9529300332069397	37.415968925457605	39.04173744612728	0.0	168.0	168	1.3856244745513615	1		21827.02515723267	21900.0	14919.0	30037.0	1.3881988E7	2522.0243486362597	-0.9809374578939456	-890.7088599847423	0.0033950985298719046	0.010556334583695646	1.5449317451509164	1.2554855429525364	2.906060236991861	1.2305452291530867	6.03171710277061	9.398313445546565	0.858125836366592	0.9672256097560977
ID59164	59164	4	0.9612733721733093	40.39963931640036	36.90016668787615	0.0	14.0	14	1.3702525705574486	1		21711.212560386462	21848.0	14800.0	28445.0	1.3482663E7	2647.1690185573198	-0.9809979434347623	-846.8371344773386	-0.005545967532550123	0.005852548533521956	1.4820872431445253	1.2879870559448903	0.2577577369493567	1.1507004176041502	5.898629570164159	9.946689958586056	0.7492104486994648	0.9531490015360983
ID71457	71457	4	0.9345598816871643	37.485768105519796	39.07738992211518	0.0	162.0	162	1.3997472370879276	1		21958.964560862834	21987.0	14903.0	30527.0	1.4251368E7	2517.3320024937443	-0.9810181105917151	-901.6519840688594	-0.001305547514156906	-0.01725609021353741	1.5626810761873993	1.2885936460448197	-0.3553991482725669	1.212702763965861	6.155298383048022	9.624678402586758	0.8350000867755987	0.9536082474226805
ID78627	78627	4	0.8740778565406799	37.89930250160783	40.67899427788853	0.0	247.0	247	1.3423649856492403	1		21410.42043551089	21445.0	15898.0	27333.0	1.2782021E7	2055.6566373111277	-0.9810891181544659	-1080.6904010338042	0.013106233818266156	0.0014841550937799211	1.5217436042965495	1.2181036474983276	2.5280698478478927	1.2492726767724738	5.660973261938372	8.996580895559017	0.8789132037215263	0.9690805532953624
ID81699	81699	4	0.9366691708564758	36.60101077931884	40.91052186775399	0.0	286.0	286	1.3647206441740565	1		21408.85179153094	21419.0	14839.0	29454.0	1.3145035E7	2399.7333027161194	-0.9810233624473583	-922.4025181897433	0.0015153645785743457	-0.010223109903071431	1.5488000536212663	1.2258936498612838	-0.526750272013973	1.2634049077556777	5.8510983085189965	9.631423654748236	0.7926222987894077	0.9505791505791507
ID63268	63268	4	0.9536893963813782	38.134045645292005	38.3913952413463	0.0	64.0	64	1.382344885397658	1		21674.960380348668	21718.0	14555.0	29585.0	1.36769E7	2539.037471046886	-0.9810712206655872	-884.9059706459193	-0.010425997757687492	0.0026017993867178636	1.5319193172676167	1.2622415776412699	3.0807169459180352	1.2136498625962624	6.003198345783494	9.126862261112585	0.9056274212808185	0.9813519813519813
ID67367	67367	4	0.954132080078125	37.846616897356824	38.695006730583955	0.0	114.0	114	1.378508836694911	1		21616.588235294108	21650.0	14683.0	29594.0	1.3596834E7	2543.4415699343845	-0.9810046592481433	-877.8480766117456	-0.013633212816919248	0.006743552988549923	1.5191072611489274	1.2583645719486571	-0.20787729625634455	1.2072075891301466	5.969926462631888	9.70669057442451	0.7962262189259102	0.9602446483180431
ID65833	65833	4	0.9402445554733276	37.820576261112755	38.70873678491638	0.0	95.0	95	1.3768615441287566	1		21658.084800000015	21675.0	14520.0	29569.0	1.3536303E7	2551.4906856108587	-0.9810999057459634	-881.2625650786919	-0.007142889437872151	-9.23321480312095E-4	1.5253336362505192	1.2657389998302098	-0.17253401606408625	1.2050933379275919	5.955667084138342	9.248912140196879	0.8749011136895957	0.9804381846635372
ID69416	69416	4	0.9434774518013	37.92486641050167	38.69489983816408	0.0	137.0	137	1.3888963196604696	1		21850.710031347964	21902.0	14485.0	30079.0	1.3940753E7	2559.072172716889	-0.9811058025291144	-886.7483914594707	-0.007959593389476488	0.002261560303097917	1.5454376034773625	1.2573348676821625	-0.21393114219639808	1.2291376332593908	6.06023585975769	9.673457719373644	0.8138341605761933	0.9629909365558912
ID70440	70440	4	0.9381470680236816	37.66706048238209	38.826192457173256	0.0	149.0	149	1.3719077987476522	1		21864.538709677407	21912.0	14985.0	29623.0	1.3556014E7	2547.826245103031	-0.981067935184516	-889.4091783766578	-0.009522089004633236	3.9801232665930415E-4	1.5380107889734733	1.2467765350891273	2.933794121903645	1.2335897778694773	5.912888948657708	9.248345870383895	0.868723280645176	0.9787568843430371
ID79660	79660	4	0.9501098990440369	36.64952104721218	40.92790873402946	0.0	260.0	260	1.3602789053158535	1		21481.556650246323	21467.0	14790.0	29717.0	1.3082268E7	2408.4290578719374	-0.9811122097187704	-926.6151891077909	-0.01206910670691537	-0.017320363081940772	1.5360014507598523	1.1996515876141687	-0.48458132227065553	1.2803729571305	5.813073299202866	11.006214315211164	0.6030311308833667	0.938603223330775
ID69934	69934	4	0.952458918094635	37.89937428413876	38.7248946502689	0.0	143.0	143	1.393246827792531	1		21955.996889580092	21983.0	14772.0	30084.0	1.4117706E7	2543.2165292463906	-0.9810210050846084	-892.4931994835159	-0.015142419714099369	-0.004403474375329372	1.550167463811014	1.280332135895913	-0.1888713769476659	1.2107541631971015	6.0982608690738145	9.155743013787514	0.914173597188087	0.9823889739663092
ID77614	77614	4	0.8796120285987854	37.64685738710893	40.59697266610439	0.0	235.0	235	1.320776668046572	1		21438.142361111117	21575.0	16205.0	26821.0	1.234837E7	2081.2790684018414	-0.9809873233764523	-1062.9356261845915	0.006871370622132057	-0.0019456442659341324	1.458649703061963	1.229621571023165	-0.49079244665618943	1.1862590389075756	5.48035446768677	9.213088640855918	0.811349577284008	0.9616346955796495
ID75061	75061	4	0.9621940851211548	37.48644866554682	40.264792077680376	0.0	205.0	205	1.3463040236277213	1		21612.79061976548	21655.0	15014.0	27968.0	1.2902836E7	2267.025508403199	-0.9811441031375538	-992.1333283509435	-0.005891775349158573	-8.024836480552773E-4	1.4976389973859034	1.2115864788393955	-0.4070083428780412	1.2360974833761134	5.6942451450899725	9.577997611548229	0.780003543019884	0.9561053471667997
ID78132	78132	4	0.8663580417633057	37.95100464899914	40.74447721342192	0.0	241.0	241	1.3304779016127084	1		21458.490598290624	21531.0	15871.0	26975.0	1.2553217E7	2028.0231712720279	-0.9810400385565774	-1094.9783582132911	-0.009819727735739171	-0.004764468559916206	1.4823508993341608	1.202195493337977	-0.6759730560951552	1.2330364799640974	5.561157612483537	9.115583099167894	0.8410196807370258	0.9653465346534655
ID82228	82228	4	0.957750141620636	36.71332974010146	40.81069674688329	0.0	293.0	293	1.3674894046672075	1		21505.575364667737	21531.0	14884.0	29428.0	1.326894E7	2320.4243002150442	-0.9809660695268049	-955.2986506984113	0.003984494101173088	-4.6806635404202486E-4	1.5392277727571932	1.2307049895808635	-0.5844210981018755	1.2506878462249529	5.8748639393415765	9.577997611548247	0.8047448907951363	0.944232238349885
ID59702	59702	4	0.9809236526489258	40.33603643722729	36.921974995382776	0.0	21.0	21	1.3861703183679042	1		21756.044303797484	21888.0	14772.0	28496.0	1.374982E7	2648.986761636843	-0.9810737839712032	-851.467390702836	0.014919638971816421	7.845095303325378E-4	1.4939220079883504	1.3088477728503185	0.29690567183016214	1.1414024143808488	6.036470228935114	9.207053761682866	0.8948527332430783	0.9679878048780483
ID64825	64825	4	0.940619945526123	37.82121874793197	38.69371686119257	0.0	83.0	83	1.3774108605456354	1		21481.195200000016	21521.0	14399.0	29411.0	1.3425747E7	2523.1742670112367	-0.9810170542958678	-879.9421924692641	-0.01473187285780388	2.0260922568801545E-4	1.5385976765838798	1.2579980380060845	2.970516836109508	1.2230525248056374	5.960420210302857	9.354572839081834	0.8559311278147219	0.9698375870069605
ID80696	80696	4	0.9436360001564026	36.61149423900613	40.937164850867944	0.0	273.0	273	1.358609509425709	1		21435.091803278712	21483.0	14858.0	29388.0	1.3075406E7	2385.7941636339688	-0.9809664483695681	-926.0974551896878	-0.014164719226625455	-0.01800259848915084	1.563447148551702	1.2128610398280344	2.5468135157156713	1.2890571114176241	5.798813920709323	9.777985919615677	0.7621671418277722	0.963665086887835
ID73019	73019	4	0.9513034820556641	37.41004161235422	39.05531203007286	0.0	181.0	181	1.3746620833888055	1		21678.295345104336	21702.0	14692.0	29857.0	1.3505578E7	2530.768856667598	-0.9809435844999717	-881.8718113000904	0.008198156020016441	-0.007509821410327582	1.545426084915811	1.253690338304083	-0.3224056926141681	1.2327015991894543	5.93665457948029	9.195128764727237	0.8823400933838071	0.9712286158631412
ID77117	77117	4	0.9521104097366333	37.214071953613036	40.4277141444814	0.0	229.0	229	1.3547062522048303	1		21574.614497528826	21654.0	15112.0	29323.0	1.3095791E7	2347.8539895174704	-0.9810369253860853	-950.7767545843565	6.974318606642086E-4	-0.03616304869072112	1.5135599556435901	1.2566343186377946	-0.5693191572023582	1.2044553719369258	5.765542037557716	9.194859130660163	0.8569586107491627	0.9680766161213087
ID66876	66876	4	0.947394073009491	37.895726864448044	38.7274174425206	0.0	108.0	108	1.3807021695643609	1		21618.200636942653	21681.0	14380.0	29530.0	1.357623E7	2553.2285490093636	-0.9810099942440641	-874.7988077572729	0.005978858531152721	7.827895362096001E-4	1.5380977571136636	1.2586265548281153	2.99716500519538	1.2220445780469922	5.9889389672899505	9.455705176523592	0.8417282552647769	0.9618320610687019
ID67900	67900	4	0.9571252465248108	37.82019724934617	38.67899550864213	0.0	120.0	120	1.373010175621985	1		21611.088709677413	21650.0	14541.0	29881.0	1.3398875E7	2544.360140314319	-0.9811239734968978	-882.9606873564268	-0.002425733769507524	0.003986743009950343	1.5151789148909764	1.2623021837851622	-0.18647775500280328	1.2003297897715217	5.922395200986731	9.086425839484948	0.9014073101528913	0.9803304484657748
ID64318	64318	4	0.9431996941566467	37.89739586078415	38.71185007447864	0.0	77.0	77	1.3828920237073863	1		21551.321202531657	21580.0	14465.0	29755.0	1.3620435E7	2508.9554028763932	-0.9811163404879913	-892.5761979372556	-0.008467625182708343	-0.001497010075025512	1.527757933812555	1.2768743462182544	-0.19929930811039753	1.1964825970052166	6.007951471948015	9.646570019272648	0.8113167423541939	0.9575757575757577
ID62783	62783	4	0.9516533017158508	38.76194419677975	37.90125264450256	0.0	58.0	58	1.3757622532995082	1		21713.651757188483	21775.0	14589.0	28891.0	1.3592746E7	2546.689355247889	-0.9810499608816863	-882.8113436335814	-0.002131755972757198	-2.546977504679592E-4	1.4806861288503046	1.2897691161003886	-0.054394173103664095	1.1480241776351048	5.9461608318093235	9.645744995625758	0.8031098698996463	0.9712732919254663
ID75589	75589	4	0.9459546208381653	37.483006477669605	40.381118735454585	0.0	211.0	211	1.343491603544277	1		21633.29865771815	21692.0	15058.0	28065.0	1.2893446E7	2286.746698975535	-0.9810953299435369	-981.9215403696221	-0.005045201603620759	0.009226578408294073	1.5097569211446265	1.2213084705299422	-0.36571021125081726	1.2361798493786935	5.6704795142674005	9.248063864687081	0.833159228994036	0.9582329317269073
ID58693	58693	4	0.9598793387413025	40.40926859379477	36.868176667234124	0.0	8.0	8	1.3730101756219861	1		21750.98715890853	21859.0	14834.0	28929.0	1.3550865E7	2642.702011704011	-0.9809901106485738	-849.4656318160047	-0.002851555307343998	-0.008558163868622645	1.4770628401803034	1.2952465873769623	0.14613091864189068	1.1403719218990895	5.92239520098674	9.385105508598837	0.8449459521121555	0.9599383667180279
ID70983	70983	4	0.9467264413833618	37.57627785890844	38.98524120980111	0.0	156.0	156	1.3970424089815832	1		21905.11162790699	21921.0	15026.0	30063.0	1.4128797E7	2529.23871453398	-0.9809542276588218	-892.1457273655745	-0.007518214781389023	-0.009546361070618788	1.552786964946019	1.2898837134145713	-0.2803911369333022	1.2038193434007256	6.13153275222544	9.118442516967496	0.9266966374658889	0.9892638036809819
ID72518	72518	4	0.9429910778999329	37.32832414819071	39.04359361931749	0.0	175.0	175	1.3872613616838998	1		21761.999999999996	21828.0	14710.0	29726.0	1.3840632E7	2538.655096234578	-0.9810320372388611	-886.7222421077363	0.01850198340979679	-0.001164619563448231	1.5551206836685374	1.2667583366636996	2.9515387145574596	1.2276380100756286	6.045976481264153	9.362083845839093	0.8668246738538208	0.9695121951219512
ID76105	76105	4	0.9360281229019165	37.31962680752698	40.50092736103638	0.0	217.0	217	1.3591662025486106	1		21612.644262295104	21636.0	15186.0	29095.0	1.3183713E7	2330.82194492079	-0.98100627159095	-957.8342504067192	0.0025421275473071986	-0.003262106858161577	1.5190630267157326	1.2438187321063958	-0.4006046938736056	1.2212897165033147	5.803567046873843	9.066495730746373	0.887209017591116	0.9729083665338645
ID79176	79176	4	0.9487303495407104	37.12371681929992	40.42537131430092	0.0	254.0	254	1.3801541631250087	1		21492.561904761886	21467.0	14902.0	30190.0	1.3540314E7	2391.669809044297	-0.9810440433868319	-930.1644986242289	0.007271653442971544	-0.03866452334723297	1.5519421604913703	1.290577564811961	2.5951431130387714	1.20251754160742	5.9841858411254485	9.562584256960962	0.8223645612281543	0.9545109931766489
ID65354	65354	4	0.9551382660865784	37.80493619310193	38.672885172211494	0.0	89.0	89	1.3708045353615292	1		21599.86151368762	21626.0	14391.0	29293.0	1.3413514E7	2550.6759800069003	-0.9810354136188458	-876.1268292418713	-0.008858775624588412	-0.007668514827656446	1.5144619607379355	1.2694203192425442	2.910861067516002	1.193034283271601	5.903382696328669	9.392627932509651	0.8408849193714499	0.9733542319749219
ID62286	62286	4	0.961986243724823	40.382333998219025	36.91577823759781	0.0	52.0	52	1.3834389456285947	1		21774.844444444443	21836.0	14606.0	28729.0	1.3718152E7	2642.455482568028	-0.9811003226273088	-855.5322893883808	-0.0058623626047983055	-0.001982114721131279	1.5086762651224699	1.3012809284006057	0.2573872400941591	1.159377834713041	6.012704598112541	9.55628948636036	0.8273726054126651	0.9619771863117874
ID68431	68431	4	0.9386748671531677	37.90747319712517	38.65768162235902	0.0	126.0	126	1.3872613616838982	1		21722.99371069182	21741.0	14430.0	29437.0	1.3815824E7	2541.298786294172	-0.9810673048889689	-885.8910305363388	-0.023246618695261474	0.0060064739138111604	1.562990507278865	1.2551556822767014	-0.2224823451618721	1.245256289198953	6.045976481264139	9.187094320957957	0.9001605319850331	0.9822393822393821
ID74067	74067	4	0.939771831035614	37.34274484686076	39.126754793028454	0.0	194.0	194	1.3943323338612086	1		21574.22118380067	21593.0	14665.0	29501.0	1.385065E7	2548.553910295937	-0.9809643370569479	-872.4820692935419	-0.007986049346278121	-8.908043709093154E-4	1.5445979795319147	1.2753343614664385	-0.2274071942071014	1.211131783319838	6.1077671214028655	10.038906892661208	0.7615869280710146	0.9504437869822487
ID61781	61781	4	0.964051365852356	40.377961544886226	36.88343244437908	0.0	46.0	46	1.3878065616898887	1		21686.370312500007	21771.0	14807.0	28244.0	1.3879277E7	2605.419104345673	-0.9809838996873765	-858.7755904957769	0.010395601318960033	0.003751858469658906	1.5093671135149587	1.2989468728977747	0.3120447338486385	1.1619929536823665	6.050729607428665	9.812002610765905	0.789773031309535	0.9521316379955119
ID60759	60759	4	0.9664755463600159	40.363156296913445	36.82701624559783	0.0	34.0	34	1.3790574969501466	1		21817.979332273444	21986.0	14721.0	28606.0	1.3723509E7	2633.6697958402474	-0.9810663559664619	-858.5139835192729	0.004579341692261508	-0.0016063941294322107	1.501300867361659	1.2898577217293887	0.24197901785445186	1.163927495312255	5.974679588796413	9.353533176074043	0.8581695524928821	0.9721577726218091
ID63831	63831	4	0.9549975395202637	37.85970291367614	38.65051896885107	0.0	71.0	71	1.3735610322843168	1		21610.09309791329	21642.0	14353.0	29313.0	1.3463088E7	2543.0682295718593	-0.9810426356912589	-879.5054746648133	0.008709569308033098	-0.007767597507255793	1.5084985202913432	1.266504653778986	-0.14976465643336795	1.1910722284282953	5.927148327151245	9.41325362004278	0.8405743620516627	0.9607087827426812
ID81240	81240	4	0.9425007104873657	36.59294057588296	40.89323451102921	0.0	280.0	280	1.3719077987476518	1		21468.466237942128	21492.0	14908.0	29675.0	1.3353386E7	2377.526078868976	-0.9809700596769295	-930.9450579982018	0.014343331871612233	-0.008824611833662425	1.5718320614156314	1.2319991735058755	-0.5114837074908151	1.2758385680914868	5.912888948657704	10.076149048355731	0.7318472081553737	0.9424242424242414
ID66395	66395	4	0.9555907845497131	37.88364402127684	38.713191588704774	0.0	102.0	102	1.371356278002249	1		21571.50967741935	21606.0	14238.0	29619.0	1.3374336E7	2564.763317954998	-0.98110968912491	-873.658490293441	-0.003211986757029155	-0.0023874371910772804	1.5309800731251813	1.2567656390474469	-0.18826165116125373	1.218190588251261	5.9081358224931835	9.221188387848155	0.8731453498353583	0.9673151750972762
ID80218	80218	4	0.9359911680221558	36.72416713961241	40.93624092451252	0.0	267.0	267	1.3708045353615297	1		21489.92109500805	21456.0	14909.0	29873.0	1.3345241E7	2372.048720850088	-0.98091081943633	-931.0723945957045	-0.004318527272104939	-0.017162493577747854	1.5762489250502636	1.2342949945724848	-0.5651317726798195	1.2770439254646895	5.9033826963286735	9.608220192470252	0.8035722069476654	0.9665369649805442
ID58204	58204	4	0.965930163860321	40.46832993732307	36.876962215904875	0.0	2.0	2	1.373561032284318	1		21857.140575079877	21983.0	14922.0	28761.0	1.368257E7	2655.95096389354	-0.9809806438417916	-848.9222484721898	-0.013208011371463964	0.001833210671669314	1.493163715256498	1.2911975723110736	0.2100269659120746	1.1564176910462522	5.9271483271512535	9.067268683954987	0.9059467879078257	0.9757433489827857
ID74589	74589	4	0.9392634630203247	37.33639044327254	40.23524949403492	0.0	200.0	200	1.3451797611989647	1		21580.51845637583	21635.0	14963.0	28342.0	1.2861989E7	2271.6867582019054	-0.9810838635339151	-985.4103454143204	0.005181006344975284	0.011863501068432734	1.5286898794898662	1.2055310495971199	-0.46052214050488494	1.2680634646455136	5.684738892760941	9.097520712788521	0.8631261602707994	0.960642570281125
ID76637	76637	4	0.9476377367973328	37.21650741383381	40.50921377151331	0.0	223.0	223	1.3619462549574535	1		21592.69055374592	21672.0	15039.0	29607.0	1.3257912E7	2341.0602710803255	-0.9809697971460879	-950.9033561362121	-0.006043313131098233	0.00487135439618338	1.5149848345635062	1.2451618472953607	-0.48756324329471507	1.216697120823476	5.8273326776964245	9.147957914922577	0.8750469600676435	0.9668769716088325
ID61279	61279	4	0.9589937925338745	40.36038033722813	36.87608352675404	0.0	40.0	40	1.3872613616838994	1		21758.539308176114	21882.0	14878.0	28393.0	1.3838431E7	2618.2052234599973	-0.9810081434824102	-858.5413948976222	0.010883482166258741	0.007783994159061818	1.4982643828181623	1.3064449436342824	0.15992980778909396	1.146825505444014	6.04597648126415	9.698460502025931	0.8077383717681694	0.9665653495440731
ID60256	60256	4	0.9567174911499023	40.44856157376829	36.92765005792707	0.0	28.0	28	1.377410860545636	1		21794.824561403533	21897.0	14641.0	28278.0	1.3665355E7	2627.995979246488	-0.9810391076537855	-858.1954832935077	0.001466538652019256	-0.01286681788589513	1.5017970221670065	1.2894679748054247	0.27907055550369164	1.1646640719352657	5.960420210302861	9.501888466861567	0.8295964518408749	0.958715596330275
ID68961	68961	4	0.9626280069351196	37.9861448290224	38.651979575123725	0.0	132.0	132	1.3763120084676215	1		21783.985623003187	21838.0	14688.0	29704.0	1.3636775E7	2570.2298060276585	-0.981041685694556	-877.1686955732059	-0.020118850079364516	-0.0010868009220939686	1.5221245630368836	1.2559024900340885	2.9275149019257736	1.2119767060861302	5.950913957973821	9.540639167399558	0.8215586890930079	0.9712955779674164
ID59239	59239	4	0.9568155407905579	40.391385485919955	36.897197953451595	0.0	15.0	15	1.3828920237073874	1		21759.090476190486	21844.0	14674.0	28414.0	1.3708227E7	2635.3478376687467	-0.9810912835212792	-856.8013762105111	0.003068876638852733	0.004552094689949498	1.4885698461140562	1.2974986840507008	0.15545170659753343	1.1472611605792498	6.007951471948023	9.649865993832114	0.8107626159715962	0.9634146341463418
ID73576	73576	4	0.946306586265564	37.41959760715695	39.087351687425894	0.0	188.0	188	1.3970424089815836	1		21731.075968992263	21785.0	14724.0	30055.0	1.4016544E7	2529.483783929807	-0.9810156959314001	-887.8929361172022	-0.004362321104903649	-0.002843530105608029	1.5611281917970081	1.2664329937852241	-0.3020477389032676	1.2326970313138903	6.131532752225445	10.096833514521691	0.755802851124325	0.9520295202952035
ID81768	81768	4	0.9560697078704834	36.606244395483415	40.91835751451631	0.0	287.0	287	1.3691479733843255	1		21377.231391585756	21353.0	14563.0	29510.0	1.3211129E7	2383.3283408726575	-0.9809327184065403	-922.8859119120018	-0.015122627691296709	0.01321984684354913	1.5403636280586885	1.2198781826421017	-0.5136588621531298	1.2627192206376345	5.889123317835123	9.876059173211548	0.7587402892199011	0.947972456006121
ID72042	72042	4	0.9498720169067383	37.42365173629639	39.02018871984682	0.0	169.0	169	1.382892023707388	1		21779.068362480117	21845.0	14955.0	29912.0	1.3699034E7	2539.7805757009137	-0.9809295146968449	-882.1636395621691	-3.0307142037350997E-5	-0.012947182917655653	1.536384629627091	1.2656327414115842	2.8550070509106282	1.2139261093336857	6.007951471948029	10.140688984607262	0.7341779787131214	0.9439880507841676
ID63340	63340	4	0.9397714734077454	38.131729730520014	38.412032615213356	0.0	65.0	65	1.382344885397658	1		21630.23892405064	21668.0	14616.0	29028.0	1.3670311E7	2493.5004986569875	-0.9810238889587163	-896.9210628236673	-0.00403045810113076	0.0010339968457385679	1.5257644109601665	1.2696213530262674	-0.13734092636126227	1.2017475976781242	6.0031983457834945	9.55158485562511	0.8268784625720523	0.9604562737642587
ID78703	78703	4	0.909781277179718	37.82192059957188	40.459173023475515	0.0	248.0	248	1.3418013219730556	1		21453.013468013483	21502.0	16211.0	27432.0	1.274309E7	2137.624781479443	-0.9810174574840893	-1037.3114698889642	-0.006882754498083272	0.002123430016582043	1.5139776186173648	1.2077075081959738	-0.5131106005623686	1.253596262623957	5.656220135773852	9.360194263858531	0.8112719175147406	0.9643435980551053
ID70513	70513	4	0.9482256770133972	37.68577453682601	38.82936033428589	0.0	150.0	150	1.3779599579804616	1		21878.833865814704	21931.0	15134.0	29878.0	1.369615E7	2545.9970283476914	-0.9809764551094149	-886.2646150069104	-0.00798755428226752	-3.487486354462502E-4	1.5380729987550452	1.2598805919195288	2.8932018674437745	1.220808550127491	5.965173336467382	9.226538665034052	0.8805526326793623	0.968364197530864
ID71541	71541	4	0.9446761608123779	37.498149723137686	39.080259107833704	0.0	163.0	163	1.3878065616898896	1		21989.14599686028	22006.0	15085.0	30316.0	1.4007086E7	2547.9034572356823	-0.9809366632188928	-888.1727344955194	5.027548389126428E-4	-0.01457507021420059	1.5355470982172952	1.2817136601042878	-0.3254910784355654	1.1980422351840692	6.050729607428673	9.266308010331333	0.8855317679288885	0.9769762087490407
ID79733	79733	4	0.9470025300979614	36.67911596330422	40.91734750025817	0.0	261.0	261	1.3685953404764908	1		21504.367313915838	21515.0	14901.0	29873.0	1.3289699E7	2382.7468471222915	-0.9809517633899003	-929.5476062766843	-0.009605071725336763	-0.008456713105806432	1.5479760752003935	1.2392914687361425	2.587093602390111	1.2490815229923713	5.884370191670608	9.424220906592863	0.8325665067948688	0.9574632637277645
ID65912	65912	4	0.9347867965698242	37.82521750687325	38.67590970147856	0.0	96.0	96	1.3691479733843253	1		21672.75161290321	21735.0	14624.0	29498.0	1.3437106E7	2548.7452428601496	-0.9810752380979731	-881.6363976168559	0.002153313011760957	0.0032150687691294005	1.5180369056968972	1.249166363040163	-0.16336517943002868	1.2152399797272555	5.88912331783512	9.380884594281556	0.8409553273461452	0.9634525660964233
ID70013	70013	4	0.9465756416320801	37.91678655969954	38.68111289446423	0.0	144.0	144	1.3856244745513595	1		21964.1996855346	21975.0	14772.0	30341.0	1.3969231E7	2566.780061263049	-0.9809894134655035	-883.1318062447997	0.0024897269573839	-2.029714877002592E-4	1.5213597060548822	1.2825256928661786	2.957213130559044	1.186221620757522	6.031717102770593	9.200783339670014	0.8953672811140605	0.973159509202454
ID69500	69500	4	0.9462500214576721	37.91481173117734	38.708502773286384	0.0	138.0	138	1.3861703183679035	1		21839.27646129541	21886.0	14812.0	29501.0	1.3824262E7	2573.993279493674	-0.9810371328184626	-877.8943941432914	-0.018354173702258107	-0.0023444109550492176	1.5204146726674566	1.2806005699230558	-0.21535398334620637	1.1872669030272334	6.036470228935108	10.010190819630703	0.7570215008909513	0.9570459683496607
ID67454	67454	4	0.936493992805481	37.84312024842967	38.71085750887764	0.0	115.0	115	1.3834389456285936	1		21626.947867298586	21670.0	14227.0	29562.0	1.3689858E7	2526.958582810551	-0.9810402337711718	-885.6883775514235	0.0021920996274047834	0.0012882379210960339	1.538946403411915	1.2652002405546636	-0.18267533812914882	1.2163658795521892	6.012704598112532	9.353215673489853	0.8636898864497866	0.964176829268293
ID77696	77696	4	0.8925173282623291	37.888379221862934	40.449744887979264	0.0	236.0	236	1.342928412740429	1		21471.52861952861	21570.0	16286.0	27737.0	1.2754088E7	2119.163363826854	-0.9810084904031906	-1046.7471845210096	-0.01100419032869723	0.007266025577259979	1.5369609538265658	1.187951746073469	-0.46807756475803525	1.293790727533063	5.6657263881028825	9.65623357549654	0.7635718983986378	0.9535999999999999
ID59780	59780	4	0.978934645652771	40.31177659173599	36.88642971543818	0.0	22.0	22	1.3861703183679046	1		21720.288401253903	21863.0	14641.0	28258.0	1.3857544E7	2650.175232775721	-0.9810677607635083	-849.4112581599967	-0.011436407000303902	0.009558460490166554	1.4909480317227335	1.32468685126627	0.20339812504644872	1.1255097990121472	6.0364702289351175	9.105970370307027	0.9148301336916519	0.9822119102861563
ID80773	80773	4	0.9570757150650024	36.6183497433116	40.92145125163549	0.0	274.0	274	1.3602789053158533	1		21467.797054009832	21459.0	14841.0	29361.0	1.3116824E7	2388.654025560708	-0.9809513958693096	-925.6537376228354	0.003781455889615982	-0.001444390413543098	1.552704093354824	1.211797456414794	2.6134050752514204	1.2813231164460697	5.813073299202864	9.687678858110342	0.77835226895327	0.9502719502719502
ID78215	78215	4	0.87718665599823	37.940710415299655	40.722519082177115	0.0	242.0	242	1.320776668046572	1		21464.855902777803	21531.0	15826.0	26903.0	1.2363757E7	2067.2283772113105	-0.9810888114192086	-1077.3554489649423	-0.004063259018084837	0.011706604428501329	1.4963330393309484	1.1793986154717142	2.462865496954697	1.2687254501587426	5.4803544676867695	9.139605184088182	0.8244487099587824	0.9576411960132889
ID82310	82310	4	0.931636393070221	36.692082416857644	40.789140548617304	0.0	294.0	294	1.3652748454737222	1		21549.53846153844	21584.0	14941.0	29284.0	1.3166768E7	2332.073160511329	-0.9810733764482075	-957.9749307864898	-0.031359104681601545	-0.0032725485715561025	1.55062927363762	1.193630928985791	-0.6801434591183897	1.2990860373860829	5.855851434683512	9.921952994850685	0.7474903382231831	0.9677926158680288
ID75149	75149	4	0.9514148235321045	37.545337723781465	40.32076204037928	0.0	206.0	206	1.3457420098175386	1		21652.82861896837	21674.0	15023.0	27850.0	1.301335E7	2244.5507335722195	-0.9809823600743413	-995.221582517652	0.002643906968841255	-0.0033649551078806846	1.5258222251552487	1.2006024584407076	-0.3930029665750778	1.2708804770705893	5.689492018925458	9.12647594724945	0.858375136470286	0.9731707317073173
ID62861	62861	4	0.9454583525657654	38.50079688502111	38.04407393750634	0.0	59.0	59	1.3724590978652418	1		21745.475961538476	21808.0	14973.0	29349.0	1.3569177E7	2554.3968582059747	-0.9810903752637756	-883.3577977133351	-5.832952856685125E-4	-0.007612467597218108	1.4903612337300622	1.2796250974253993	-0.1121735263341717	1.1646858417583894	5.917642074822225	9.3428809936136	0.8519162917288015	0.9525631216526398
ID73100	73100	4	0.9462751150131226	37.412744482051444	39.058072966432384	0.0	182.0	182	1.3954169955062654	1		21707.59316770186	21700.0	14882.0	30192.0	1.397969E7	2495.6756233779174	-0.9809541986508498	-895.989690139535	-0.008405648892338325	-0.011105783036896836	1.557305718118682	1.2801619624717604	2.8820265985232982	1.2164911657832789	6.117273373731894	9.327633305097182	0.8835371687491572	0.9794520547945208
ID67985	67985	4	0.943207859992981	37.807715955209694	38.65846964794386	0.0	121.0	121	1.3774108605456354	1		21637.68690095846	21658.0	14495.0	29511.0	1.3545192E7	2526.039475426332	-0.981007024766219	-884.8706901429515	-0.004777259059864465	0.013481940655724577	1.519388194972105	1.2640000748378935	2.938434660500362	1.2020475514346507	5.960420210302856	9.638168803788151	0.8063019052947842	0.964615384615385
ID58772	58772	4	0.9696229696273804	40.423650785230926	36.87513472553759	0.0	9.0	9	1.3741116681181351	1		21742.405448717964	21846.0	14804.0	28680.0	1.3567261E7	2650.9518864680163	-0.981115039989755	-852.1962209208267	-0.00944297478778047	4.844440765556104E-4	1.503226856979147	1.2810611449936604	0.23390701715813522	1.17342319127678	5.931901453315766	9.145237850766486	0.8912792200772197	0.9696969696969696
ID64404	64404	4	0.9546852111816406	37.88869521188804	38.72517114636893	0.0	78.0	78	1.3817975304423662	1		21569.182829888705	21596.0	14265.0	29740.0	1.3567016E7	2553.9757404411744	-0.9810070814044829	-872.4234995770959	-0.01072302629027759	0.007068115978132089	1.548779813316104	1.2539536526959378	-0.12483446958462042	1.2351172708706615	5.998445219618983	9.264949849845127	0.8781372809186847	0.9760247486465583
ID64917	64917	4	0.9528420567512512	37.8126401982365	38.69488312927781	0.0	84.0	84	1.3774108605456357	1		21570.473684210505	21546.0	14560.0	29939.0	1.3524687E7	2535.7298677433682	-0.9809930812623738	-878.093815246753	-0.012813304706181226	0.001406021905996926	1.512631861287088	1.2614838115624674	-0.12746125204890094	1.1990893956962871	5.960420210302858	9.511195708742521	0.8279736323268321	0.9587155963302756
ID71060	71060	4	0.9530726671218872	37.521999067218076	39.034045066029854	0.0	157.0	157	1.3839856514178182	1		21918.39020537122	21914.0	15053.0	30227.0	1.3874341E7	2539.720254771941	-0.9809968396154372	-891.0345451755549	-6.567752783019161E-5	7.60750403142668E-4	1.538135027882518	1.2596819350461905	-0.2207413546243723	1.2210503184092396	6.017457724277059	9.313990955104616	0.8716683720001703	0.9745958429561197
ID77209	77209	4	0.9475299119949341	37.21657713967606	40.4308248452495	0.0	230.0	230	1.3524707618167136	1		21530.755775577578	21536.0	15139.0	29464.0	1.3047638E7	2355.652601706216	-0.9809357264317098	-940.5855827465282	-0.00776404750179289	-0.030203469211556654	1.541540130404211	1.2353259180831146	2.525424713442312	1.2478813144277392	5.746529532899657	9.378006225466175	0.8210970155745481	0.9679743795036033
ID65433	65433	4	0.9422287344932556	37.813180334926344	38.666559957537686	0.0	90.0	90	1.372459097865241	1		21584.698387096778	21599.0	14352.0	29890.0	1.3382513E7	2537.3855021951667	-0.9810472147803105	-880.6561941506517	-0.007558479330397583	0.008615032221018747	1.5351694013491592	1.250698543249701	-0.2199811060240396	1.2274495797846818	5.917642074822218	9.275007770049099	0.8644303238847003	0.9643687064291251
ID72600	72600	4	0.9391250014305115	37.37422221843729	39.04449669297488	0.0	176.0	176	1.3845321413310878	1		21776.601895734588	21822.0	14708.0	29796.0	1.3784589E7	2546.4525665208657	-0.981005860051093	-883.3574673067656	0.0075244090801249415	0.0016689753634787493	1.5434352994090557	1.2718539467684074	2.969301966684244	1.2135318708022225	6.022210850441576	9.223153819095758	0.8896248748853861	0.9708812260536398
ID66971	66971	4	0.9532289505004883	37.89260246793027	38.74058280896195	0.0	109.0	109	1.3834389456285936	1		21607.60952380953	21612.0	14476.0	29255.0	1.3612794E7	2544.6868673161625	-0.9810959318109699	-881.3706208914082	-0.010890035953027077	-0.004663548763082579	1.5600826065085496	1.2543168200841532	-0.17349078487145358	1.2437707774690308	6.01270459811253	9.522155282599286	0.8333150256900606	0.9753276792598302
ID79259	79259	4	0.9387735724449158	37.110012545977035	40.41536695088301	0.0	255.0	255	1.3752122783611604	1		21529.40480000001	21521.0	15013.0	29890.0	1.3455878E7	2397.066155696295	-0.980960107756959	-925.4838816045545	0.010207640009491961	-0.0016650163657798733	1.5398281983766446	1.2557561129995904	-0.5010769183215541	1.22621596855977	5.941407705644801	9.607725043085912	0.8088315577942412	0.9593246354566383
ID75677	75677	4	0.9305323362350464	37.50286395615511	40.362352707436436	0.0	212.0	212	1.3513516298403576	1		21607.183028286185	21696.0	15011.0	27948.0	1.2985917E7	2294.5650771140663	-0.9810238126391554	-973.6398853219714	-0.001351879429798344	0.013242344418536873	1.5407651577333108	1.2185176729669809	-0.3587032042415098	1.2644586056611606	5.737023280570618	9.40274173961655	0.8154314561279344	0.9640575079872206
ID63903	63903	4	0.9544827342033386	37.87410070163019	38.63747589458682	0.0	72.0	72	1.3790574969501455	1		21564.901273885353	21564.0	14428.0	29425.0	1.3542758E7	2549.5111542811096	-0.9810673556911816	-876.613395594196	3.552677999231313E-4	-0.0026646983055884864	1.5213191723023245	1.262593751167299	-0.2573593199380669	1.204915809931601	5.974679588796403	9.488250540152853	0.8339733948632783	0.9699074074074079
ID74146	74146	4	0.925428032875061	37.36041247138762	39.37688640261616	0.0	195.0	195	1.3669361012236936	1		21576.20421393842	21628.0	15299.0	29462.0	1.3312518E7	2418.9867405767473	-0.9809509712794948	-918.641406474043	-0.005168139156120907	-0.006198624851045972	1.5257827322270423	1.2564635112437852	-0.403333067583977	1.2143470292397551	5.87011081317707	9.092668137278821	0.8922231400936826	0.9770569620253163
ID76194	76194	4	0.9436675906181335	37.29276404118064	40.501162292528996	0.0	218.0	218	1.3552645486440287	1		21634.362438220756	21683.0	15382.0	28866.0	1.3132058E7	2325.0644195140944	-0.9810094079717953	-961.3328321645013	-0.0068536078997152835	0.012614724120723042	1.4957215587467534	1.2497597602994854	-0.48838459352498137	1.1968072634922466	5.770295163722236	9.44326200650782	0.8131371699519102	0.958925750394945
ID61863	61863	4	0.9572593569755554	40.36690694808795	36.902784371337106	0.0	47.0	47	1.3878065616898885	1		21704.27158555729	21791.0	14478.0	28210.0	1.3825621E7	2605.27867931245	-0.9810999809272672	-864.9122540775096	0.003869369712692481	-0.0065244810503764916	1.4927898774881427	1.3054744412449861	0.2389770794096648	1.1434845680046561	6.050729607428663	9.872908128346756	0.7800589396686192	0.9687975646879751
ID68518	68518	4	0.9568049907684326	37.922560092985194	38.65197652475115	0.0	127.0	127	1.3943323338612066	1		21751.1825273011	21796.0	14511.0	29443.0	1.3942508E7	2535.838672179133	-0.9809729941808449	-884.4592909680563	0.014435148579716811	-0.002176255661802834	1.5612352599742783	1.2656458278871021	-0.15033933885060952	1.2335483004598844	6.107767121402847	9.443858096341991	0.8605843189260657	0.9764437689969605
ID62376	62376	4	0.9722458720207214	40.06997311206951	37.04966868802824	0.0	53.0	53	1.3796059390068038	1		21778.807631160595	21887.0	14244.0	28435.0	1.369887E7	2612.9831189302167	-0.9809452063201627	-858.1594495420641	-0.002502584637354492	0.005173599392329936	1.507569784826042	1.2845873060154012	0.18437989898204382	1.1735829692279145	5.979432714960921	9.202477937464428	0.8872791524375578	0.9744384198295898
ID81321	81321	4	0.9669042229652405	36.58525448169294	40.90316994839698	0.0	281.0	281	1.3502315702779657	1		21450.908637873763	21381.0	14780.0	29853.0	1.2913447E7	2407.8073883223524	-0.9809738525467758	-918.6720838676629	-0.0281203671586155	0.010803239067478435	1.5648272474744627	1.1978886695468782	2.6350868887389582	1.3063211024997716	5.727517028241583	10.235984218318974	0.6869372035878016	0.9384735202492213
ID60842	60842	4	0.9530283212661743	40.36326800863373	36.89299838320909	0.0	35.0	35	1.3823448853976594	1		21811.81458003169	21889.0	14711.0	28364.0	1.3763255E7	2631.862083671867	-0.981060295716148	-858.5807981241705	0.002172147409671342	0.002572290744536696	1.4957373151655033	1.2894597254329352	0.2452942504874651	1.1599721074369427	6.003198345783506	9.621428089434925	0.8149171921663594	0.961187214611872
ID66477	66477	4	0.9434484243392944	37.89073240174094	38.69985084875307	0.0	103.0	103	1.3801541631250076	1		21574.655555555546	21647.0	14417.0	29641.0	1.3592033E7	2544.2610123522013	-0.9809476945590969	-873.1935498854683	-0.010604430229870263	-0.0056660210062024876	1.5426053199836844	1.2534023864996646	2.981926617710494	1.230734308948994	5.984185841125439	9.408876615354504	0.849453068486764	0.9610687022900768
ID80301	80301	4	0.9438536763191223	36.70609660175998	40.92228132876887	0.0	268.0	268	1.3669361012236927	1		21451.401626016235	21491.0	14705.0	29397.0	1.3192612E7	2380.709802935965	-0.9809431326549751	-927.6230460540232	0.0065540778353998285	0.003380207878594752	1.5711750451989723	1.222374260658766	-0.5012132235937206	1.2853469643186282	5.870110813177061	9.371254995713784	0.8399639612541957	0.9566227730441516
ID58287	58287	4	0.9629812836647034	40.45616317615089	36.78719026062036	0.0	3.0	3	1.3768615441287573	1		21821.3456	21911.0	14766.0	28648.0	1.3638341E7	2660.4468041434184	-0.981002405941306	-847.0877722786577	0.003889302268935463	-0.0032191326914162988	1.484476728720003	1.288981674423489	0.18599585412001834	1.1516662790291035	5.955667084138348	9.529490775134407	0.8241398023889367	0.9564885496183199
ID60335	60335	4	0.9543675184249878	40.448387365994265	36.924384958019395	0.0	29.0	29	1.3834389456285943	1		21817.738170347002	21919.0	14816.0	28787.0	1.3832446E7	2617.603367184	-0.9810834070074119	-864.5674712297373	0.0022045946576750696	-0.002911769013615638	1.4851667939975621	1.3014700471231384	0.21267102893847523	1.1411455817062253	6.012704598112537	9.396309688404257	0.8557858228543082	0.9605163249810174
ID76718	76718	4	0.9343709945678711	37.25953686295158	40.4691031118283	0.0	224.0	224	1.3429284127404297	1		21594.811764705864	21621.0	15183.0	29395.0	1.2848913E7	2369.6291392192825	-0.9809942647047489	-940.7643006342016	0.013088750838694568	-0.002212435146564467	1.5151617060535554	1.2188141393648337	-0.560812361512683	1.2431441818054052	5.665726388102888	9.23877293691433	0.8341360182274196	0.9605157131345693
ID61360	61360	4	0.9719000458717346	40.33876676182956	36.86323836129421	0.0	41.0	41	1.3856244745513604	1		21704.91167192429	21841.0	14870.0	28543.0	1.3760914E7	2610.565977944861	-0.9810339423564564	-860.1225070506622	0.007143815592644573	0.0015715129923270822	1.5095077905904535	1.2878226809256703	0.20232172696053835	1.1721394668289573	6.031717102770601	9.146082948539792	0.9061092348133396	0.9821981424148606
ID59314	59314	4	0.9646246433258057	40.420857774135484	36.88145008249357	0.0	16.0	16	1.369700383321422	1		21783.308186195794	21914.0	14769.0	28615.0	1.3571001E7	2666.8106373734377	-0.9810165869182661	-844.2356842718348	0.004120339053390422	-0.007866422539183458	1.516665112627625	1.274712506695953	0.22027362929020478	1.1898095489459122	5.89387644399964	8.98512871893331	0.9174074976145682	0.9833465503568599
ID63415	63415	4	0.9333903789520264	38.15660897354808	38.41829093235551	0.0	66.0	66	1.37850883669491	1		21615.888178913734	21672.0	14587.0	29462.0	1.3531546E7	2518.1609734637773	-0.9811160854101224	-891.9653018431529	-0.015186201568424517	0.010324479171942387	1.5451375859295668	1.267038460351081	3.0424412875724665	1.219487516978315	5.969926462631881	9.441848635026114	0.8415206505779725	0.9698841698841697
ID73656	73656	4	0.9473863244056702	37.42105685502818	39.09537969129966	0.0	189.0	189	1.3899852232535748	1		21762.78996865202	21813.0	14728.0	30153.0	1.388466E7	2519.2617280474665	-0.9808536984667365	-885.0964871125965	0.022837698286338075	0.008602371952218546	1.5496917102900725	1.2820421819659553	2.9277268024421215	1.2087681139427786	6.069742112086735	9.887527727231936	0.7801977161025369	0.9565543071161047
ID70587	70587	4	0.9494054913520813	37.67865302200972	38.83614519567498	0.0	151.0	151	1.3779599579804616	1		21878.738853503204	21912.0	15171.0	30055.0	1.3739848E7	2533.4950621501807	-0.9810207476249978	-892.7529821296093	-0.0038870497520249498	-8.408000016949848E-4	1.5448091504176584	1.253483183955304	-0.1802932028636868	1.2324131429853649	5.965173336467382	9.48284927129479	0.8335952607441236	0.9683641975308647
ID81851	81851	4	0.9520343542098999	36.64006372043338	40.841937192679005	0.0	288.0	288	1.3608349155190507	1		21389.586885245906	21373.0	14860.0	29242.0	1.3047648E7	2361.037064413042	-0.9809465967246429	-932.8297596705667	-0.02466360840812181	0.012555567366025467	1.5672003247591098	1.2043379183078786	-0.563976763935899	1.301296173553234	5.817826425367384	9.98299764591839	0.7335820339704152	0.9495733126454606
ID69052	69052	4	0.9479697942733765	37.950111115765765	38.66526498886105	0.0	133.0	133	1.3850784156239266	1		21798.64984227131	21811.0	14678.0	29735.0	1.3820344E7	2566.066183095602	-0.981089881566715	-881.4674615165491	-0.0108185721563789	-0.0010018643002916647	1.5512653246150452	1.266085588584876	2.9846950630937497	1.2252452271800354	6.026963976606076	9.252996860616445	0.8845932682458487	0.9731389102072138
ID72124	72124	4	0.9516512155532837	37.3956171703199	39.02281157139868	0.0	170.0	170	1.3801541631250092	1		21767.89064976228	21801.0	14874.0	30154.0	1.3735539E7	2547.09391624696	-0.9809720747763335	-881.183979388217	-0.007814730715542327	0.006341148778061681	1.550078505450496	1.2469584441863455	-0.27126735360113075	1.2430875404688724	5.984185841125452	9.71667050410473	0.7964893707826146	0.9545109931766491
ID78784	78784	4	0.926116943359375	37.53036424297653	40.58906206201982	0.0	249.0	249	1.3547062522048305	1		21521.764900662205	21603.0	15371.0	27655.0	1.2999146E7	2173.9458971818467	-0.9809616979211626	-1020.1945144613992	-7.826785642553008E-4	0.01596420444015918	1.5493859792495182	1.2293468268911876	-0.5102483543407899	1.2603326785880726	5.765542037557719	9.180403993110865	0.8596594084535792	0.966533864541832
ID74691	74691	4	0.9444855451583862	37.45082434545319	40.28913087526777	0.0	201.0	201	1.3457420098175383	1		21618.472454090148	21662.0	14929.0	27899.0	1.2949465E7	2257.407269582006	-0.9810423415546613	-991.1699746001974	-0.00435336914843078	0.008346331215187968	1.5248039675727012	1.2169166719184175	2.7328677520019062	1.2530060625834902	5.689492018925457	8.935291824545468	0.8955005862566146	0.9731707317073174
ID65986	65986	4	0.9452810287475586	37.82457920909657	38.67572725192327	0.0	97.0	97	1.3680424843277041	1		21649.246774193536	21671.0	14395.0	29405.0	1.3422533E7	2561.020267978062	-0.98106481506422	-875.9673527597789	-0.022111991917512352	0.010926786845269732	1.5509736843516577	1.247335256606593	-0.1821504043549734	1.2434296843104722	5.879617065506089	9.355664515241324	0.8441305646586273	0.9581719597211463
ID79814	79814	4	0.9468560218811035	36.68245738053015	40.986349246971024	0.0	262.0	262	1.3735610322843175	1		21479.346774193546	21488.0	14714.0	30023.0	1.3317195E7	2397.0335700811956	-0.9810404615977273	-927.3338414725936	-0.002929253721950059	-0.007123857728722081	1.573747020450725	1.2375665992061735	-0.5198126043401784	1.2716463271230747	5.92714832715125	9.560656081351999	0.8148548744169897	0.946130500758725
ID80847	80847	4	0.9461524486541748	36.60538606310697	40.93267606688426	0.0	275.0	275	1.3669361012236925	1		21487.177993527508	21474.0	15090.0	29816.0	1.3279076E7	2382.144472095068	-0.980890869101329	-926.0214284029133	-0.021293574435617933	-0.023311556069528276	1.5590911620992072	1.2429496753123512	-0.7014776456511629	1.2543477769583955	5.87011081317706	9.92851641645396	0.7483201632062014	0.9603421461897359
ID71630	71630	4	0.9436408877372742	37.474675539264034	39.048754783472226	0.0	164.0	164	1.3834389456285952	1		21951.132075471734	21989.0	15143.0	30334.0	1.396092E7	2516.181803361588	-0.9809105007563804	-896.560804909628	-0.01252849349861637	-0.007183641152513243	1.5431141885980215	1.2637861291969084	-0.3097936050644108	1.2210247865108446	6.012704598112544	9.40484802176672	0.854232652032772	0.956160241874527
ID70096	70096	4	0.9641718864440918	37.90162690000299	38.70620576031934	0.0	145.0	145	1.3894408781286238	1		21988.334379905802	21943.0	14726.0	30315.0	1.4006569E7	2576.218931065753	-0.9810306425667512	-882.8146145088374	-0.0100956637748129	0.0050170106864761916	1.5722724070929293	1.258228609021806	-0.2790656584962296	1.2495920024543654	6.064988985922206	9.552948723815286	0.8351509649766241	0.9688686408504179
ID67538	67538	4	0.9420420527458191	37.81522355891852	38.68784473118993	0.0	116.0	116	1.3691479733843253	1		21594.319354838724	21638.0	14447.0	29365.0	1.3388478E7	2553.177803489646	-0.9809706828696196	-872.009627387441	0.01408939258226271	-0.0038411716553948786	1.5283855806604154	1.2693955425547572	2.9718599406308366	1.2040262703179347	5.8891233178351206	8.974149340025036	0.9189120100131533	0.980997624703088
ID69586	69586	4	0.9528654217720032	37.90538551055297	38.695469139557716	0.0	139.0	139	1.3790574969501455	1		21894.32428115016	21948.0	14815.0	29960.0	1.3705847E7	2573.879144069021	-0.9810555722907144	-881.0194770870644	0.007004874193723047	0.008003886999325038	1.5434645885918048	1.2474096197603661	2.9361095858498887	1.237335807052949	5.974679588796403	9.797086554188065	0.7822230224619295	0.9661798616448889
ID59860	59860	4	0.9549033045768738	40.47295503655412	36.89573172098581	0.0	23.0	23	1.3872613616838996	1		21700.846394984295	21806.0	14983.0	28576.0	1.384514E7	2607.886119838261	-0.9811214095323854	-864.9106265810308	-0.0013251180303941244	8.541000427587686E-4	1.5179575858772532	1.3050199861841112	0.2076440389988986	1.163168075544784	6.045976481264151	9.374207191427228	0.8645840534956047	0.9702517162471399
ID82389	82389	4	0.9554998874664307	36.70633823835688	40.79342615732579	0.0	295.0	295	1.3608349155190511	1		21578.873977086772	21587.0	15103.0	29437.0	1.3184692E7	2355.91904913123	-0.9809651730992431	-944.0675452205534	-0.012305690921086689	0.009990163485339806	1.5749287024586476	1.1964384707652969	-0.6681728074346142	1.316347426918871	5.817826425367387	9.557054266915346	0.8004284561559604	0.9510489510489508
ID77783	77783	4	0.8879865407943726	37.90339217423407	40.62281048582185	0.0	237.0	237	1.3513516298403583	1		21443.021452145207	21556.0	16133.0	27225.0	1.2994471E7	2096.607619138581	-0.9810056708511206	-1056.4437408728452	-0.0019232738650904102	0.011384840083628988	1.546581736639369	1.2116836808022011	-0.47885779181465227	1.2763906629620092	5.737023280570624	9.14981263999123	0.8611366515055042	0.9671474358974357
ID78296	78296	4	0.8676667213439941	37.89581783138091	40.74151156420249	0.0	243.0	243	1.3355853211666238	1		21437.97623089983	21494.0	15685.0	26915.0	1.2626968E7	2034.5803891658552	-0.9810160701636218	-1089.0026290075814	0.0167426862541335	0.005383908001494733	1.4954462900619379	1.2179547295843816	2.522306952321907	1.2278340514119506	5.603935747964179	9.750658618784959	0.7406876579721293	0.9424460431654677
ID73178	73178	4	0.9497958421707153	37.412646988112726	39.04795771059013	0.0	183.0	183	1.382892023707388	1		21709.38291139241	21739.0	14737.0	30114.0	1.372033E7	2532.414802967228	-0.9809524190921863	-882.9797557518889	0.0031963233229065986	4.881335998867459E-4	1.5262949685824048	1.2964797898923355	-0.27883858154432534	1.177260903318172	6.00795147194803	9.711098509178226	0.8005704594442283	0.9489489489489489
ID62943	62943	4	0.942384660243988	38.382660701875594	38.08181466502207	0.0	60.0	60	1.3752122783611598	1		21758.054313099048	21760.0	14677.0	29480.0	1.3620542E7	2582.1320722700016	-0.981060742311444	-872.9805034232489	-0.012237287974861967	-0.001653398276113371	1.4925468927299002	1.2894899921734857	2.948430650677075	1.1574707068599688	5.941407705644797	9.42562219682837	0.8403866850539736	0.9682416731216105
ID58848	58848	4	0.9695491194725037	40.397033174442306	36.87185733938248	0.0	10.0	10	1.3697003833214225	1		21743.56682769725	21859.0	14841.0	28582.0	1.3502755E7	2646.061637200759	-0.9810314758418575	-849.9829740259406	-0.007186079278022937	0.0018674280738529168	1.4934862326691	1.2695681775148342	0.2570190087636769	1.1763733993337664	5.893876443999645	9.119845559796357	0.8905041006588181	0.9748427672955978
ID67042	67042	4	0.9534591436386108	37.875999093058574	38.73794452352804	0.0	110.0	110	1.3817975304423662	1		21640.26677316291	21674.0	14385.0	29659.0	1.3546807E7	2559.644638600877	-0.9810837370467628	-876.9678349150932	-0.004336434804995202	0.0034452555041993064	1.5388303776836691	1.2648857376690577	-0.2252917624084943	1.216576590166507	5.998445219618983	9.479817334038835	0.8387810747618687	0.9648318042813456
ID71138	71138	4	0.9500511884689331	37.50421851179274	39.035739317960854	0.0	158.0	158	1.3812499585839568	1		21943.918789808908	22028.0	15118.0	30457.0	1.3780781E7	2553.5386538823454	-0.9809643467513249	-885.7011014295139	0.003645642961240077	-0.01802645314824725	1.5338136471416077	1.274083363756781	-0.29418917645873427	1.2038565848776035	5.993692093454482	9.473228275724713	0.8392827316491519	0.9662835249042148
ID75234	75234	4	0.9511602520942688	37.56560065667378	40.32049164594883	0.0	207.0	207	1.3282016332191349	1		21668.98119658118	21786.0	14831.0	27792.0	1.2676354E7	2288.0343566283213	-0.9810120794555705	-978.5947831027997	0.004376254251709535	0.010669526736281293	1.4961070822701166	1.215554330381842	-0.40726039789166507	1.2308023137066566	5.542145107825468	9.14887436661876	0.8320557551596136	0.9510603588907012
ID64488	64488	4	0.9559617042541504	37.89996031650362	38.705571132290935	0.0	79.0	79	1.3856244745513595	1		21590.741732283466	21665.0	14363.0	29624.0	1.3710121E7	2540.982919073292	-0.981074706948298	-880.9581518827567	-0.0043501079057733615	-0.002115835745533875	1.5161964571840048	1.2786077737048214	-0.21189632985545973	1.1858182691872425	6.031717102770593	9.367675230149455	0.8637482428613994	0.9709257842387143
ID65512	65512	4	0.957889974117279	37.81559327782746	38.67807346316256	0.0	91.0	91	1.3779599579804607	1		21604.96820349762	21623.0	14373.0	29641.0	1.3589525E7	2526.8781926047122	-0.9809674617687039	-881.3678635022283	-0.011614787690514931	-0.006330541453317828	1.5369222300307348	1.2680395105129711	-0.174394145027344	1.2120460106239042	5.965173336467375	9.899852269494568	0.7648486495205197	0.9572845156369189
ID79337	79337	4	0.9283251166343689	37.13001349830808	40.433017085106016	0.0	256.0	256	1.3790574969501468	1		21569.844444444454	21568.0	15165.0	30535.0	1.3589002E7	2381.95440347113	-0.9809789019408054	-934.0446722257727	-9.78710829959651E-4	0.0066892471901213385	1.5522151950275833	1.245071154455056	-0.47759912870120674	1.2466879418686385	5.974679588796415	9.76284470996031	0.7877197258563107	0.9721577726218097
ID72680	72680	4	0.9580808877944946	37.38984820732306	39.06376462008844	0.0	177.0	177	1.3867159473275787	1		21758.644757433525	21796.0	14877.0	29964.0	1.3903774E7	2533.439689211364	-0.9809106273763549	-882.6510694547912	5.077119237774922E-4	-0.01630582507979424	1.5436509329203223	1.2765651394319169	-0.2701127056879749	1.2092222208161356	6.041223355099638	9.382700149350326	0.8623410927391131	0.9732006125574271
ID77288	77288	4	0.9220340847969055	37.34413219985933	40.369205268330646	0.0	231.0	231	1.3685953404764915	1		21490.352180937	21519.0	15473.0	28822.0	1.3302528E7	2266.117737604776	-0.9810211630896982	-980.3921849837933	-0.005345425666361763	-0.008112728623956234	1.5678429923798831	1.2141136815051117	-0.3913299611007354	1.2913477677281922	5.884370191670613	9.662819440495086	0.7919579486836719	0.9479326186830015
ID63985	63985	4	0.9534582495689392	37.881663914697654	38.66963175315913	0.0	73.0	73	1.3697003833214212	1		21600.53311793215	21637.0	14257.0	29795.0	1.337073E7	2561.128636620757	-0.9810279012037025	-872.2260540333522	0.0018993650088262298	0.003097005778224302	1.5412185855482883	1.263981317154856	-0.13420752569908417	1.219336523911189	5.893876443999632	9.101762038469591	0.8940461504551371	0.9771473601260834
ID68080	68080	4	0.948315441608429	37.88492651590323	38.63057764891218	0.0	122.0	122	1.3741116681181347	1		21678.08160000002	21703.0	14582.0	29520.0	1.3548801E7	2537.003656407622	-0.9809634363275757	-880.6310895231178	-0.021388502649833434	0.002218148059161791	1.5198889300646703	1.2669629882609401	-0.19230043510453104	1.1996316736536254	5.931901453315763	9.292346567783762	0.8632826122975549	0.9842271293375393
ID65011	65011	4	0.9492330551147461	37.785399777381905	38.68464284528558	0.0	85.0	85	1.3905293552858675	1		21589.22413793105	21607.0	14343.0	29675.0	1.3773925E7	2535.4329151887896	-0.9810330739574138	-880.8492829965079	1.913316883941735E-4	-0.006396187237492114	1.5443864703559387	1.2972204829860554	-0.2788131514149424	1.1905350637086265	6.07449523825124	9.236137078662434	0.8948274953320995	0.9800613496932519
ID74229	74229	4	0.9443768262863159	37.215177945956	39.548652022129055	0.0	196.0	196	1.369700383321423	1		21583.35864297254	21604.0	14964.0	29393.0	1.3360099E7	2452.6651221200527	-0.9809990496627975	-908.6654839612196	-0.01032071863819441	-2.7359401919352833E-4	1.521977660088666	1.2546604571505022	-0.2964671991016116	1.213059398990924	5.893876443999647	9.330790263719118	0.8506953056640348	0.9695074276778732
ID81397	81397	4	0.947715699672699	36.55284409653895	40.8995417093014	0.0	282.0	282	1.3658288218996335	1		21449.347402597403	21454.0	14935.0	29815.0	1.3212798E7	2376.836821121119	-0.9809357368289011	-928.678185948469	-0.015389461199444397	-0.005882026310134463	1.5503466946979803	1.2132571004160473	-0.5683859268622696	1.2778385505976755	5.860604560848029	9.687524178006004	0.784741614940878	0.9708661417322831
ID59388	59388	4	0.9570355415344238	40.434151149697605	36.9032137124034	0.0	17.0	17	1.3817975304423669	1		21794.17460317462	21930.0	14606.0	28764.0	1.373033E7	2637.932393234836	-0.9810411211345942	-855.0299362034303	-0.004815144166640752	0.006107000602917019	1.5085537869374104	1.3071650998588822	0.21778316593177088	1.1540652264203424	5.99844521961899	9.238574679837525	0.8831584193583158	0.9685341519570223
ID60413	60413	4	0.9570657014846802	40.40928555427085	36.92137375975191	0.0	30.0	30	1.3796059390068038	1		21804.146919431278	21969.0	14959.0	28559.0	1.3802025E7	2620.8409165208113	-0.9810702317315839	-862.3493409438352	-0.0022925586414189202	0.002171039434634804	1.495946598892247	1.295902210074347	0.27178285917060374	1.1543668860680647	5.979432714960921	9.235521441100909	0.880941370077467	0.9714285714285713
ID61950	61950	4	0.9718608856201172	40.388780720821565	36.89091946759127	0.0	48.0	48	1.3812499585839557	1		21723.402866242075	21842.0	14622.0	28312.0	1.3642297E7	2633.8787309172717	-0.9810721063261152	-854.9893738614604	0.0014974300196509993	3.096601923424293E-4	1.4970130591497586	1.2809910165588285	0.16778254241033724	1.1686366569308486	5.993692093454472	9.510725756736928	0.8326777785632752	0.9574791192103264
ID62462	62462	4	0.960162341594696	39.83884466477539	37.14321185251736	0.0	54.0	54	1.3768615441287557	1		21797.70700636943	21871.0	14375.0	28717.0	1.368896E7	2617.749254232911	-0.9810833949446927	-863.7250005342886	-0.005491312611542261	0.010634225965568846	1.4722553100737972	1.3109135578132318	0.0670804856474185	1.123075813274602	5.955667084138334	9.648573799166272	0.803922217534616	0.9456603773584907
ID68607	68607	4	0.9447312355041504	37.95688909681509	38.66325354293089	0.0	128.0	128	1.3790574969501452	1		21773.95866454692	21790.0	14419.0	29596.0	1.369582E7	2565.568931864537	-0.9809659359156551	-874.7946161924249	4.82564292329734E-4	0.002257553627909487	1.5326949247299004	1.2606658180180996	-0.2101526335878923	1.215782091355074	5.974679588796402	9.325214770840331	0.8633895701248431	0.9654377880184333
ID76798	76798	4	0.9522937536239624	37.23603627475846	40.457311381061416	0.0	225.0	225	1.3552645486440285	1		21585.26072607261	21639.0	15153.0	29381.0	1.3080668E7	2351.368256082234	-0.9809224059199244	-944.0123900002056	-0.005696695800607214	0.00888508596344838	1.5139712226710358	1.2337632215334842	-0.37029034764545576	1.2271165133203372	5.770295163722233	9.432883444855753	0.8149274680988525	0.9657915672235479
ID80382	80382	4	0.9434559941291809	36.69291706654431	40.915894651836105	0.0	269.0	269	1.35916620254861	1		21451.962171052633	21415.0	14977.0	29604.0	1.3042793E7	2394.7944315205978	-0.9809615169408112	-923.0992688131884	0.0013411064909458613	-0.020213349030448885	1.5791841727047329	1.2024237666661703	-0.5860769652048436	1.3133341310136983	5.8035670468738365	9.484693771465954	0.8106963972083651	0.9675118858954033
ID62464	62464	5	0.924265444278717	63.3898508388499	42.84288403613211	0.0	54.0	54	1.1823626993281167	1		22330.887688984898	22133.0	16064.0	29679.0	1.0339201E7	2706.2476682492293	-0.9809430198594089	-849.4897505612737	0.016306493985283155	0.012085460548386709	1.3653517813846472	1.01597424485262	-0.16529783291562106	1.3438842453951272	4.3918885760126285	9.116384633043724	0.6640731125829971	0.9371196754563899
ID68608	68608	5	0.9724552631378174	62.75184665953494	42.254390096799625	0.0	128.0	128	1.3457420098175403	1		22269.258764607686	22022.0	17907.0	33652.0	1.3339286E7	2895.0703802338726	-0.9810324825330281	-795.7003077141388	-0.00854315481567133	-0.024940809667336472	1.4418795167030198	1.2507605919636384	1.0383688545956233	1.1528021637133077	5.689492018925474	12.721139629879273	0.44180570284485016	0.87950036737693
ID76800	76800	5	0.9735401272773743	61.93051138075385	42.30831884212799	0.0	225.0	225	1.3395442954433658	1		22063.77647058825	22328.0	14858.0	29648.0	1.3127947E7	2681.843103747024	-0.9809833597644756	-848.7979620587524	0.03410029484630613	0.05142399860045138	1.5321829726370122	1.2778394333663616	0.9994712833015703	1.1990418613085085	5.637207631115791	10.291678388483298	0.6688080361747646	0.905343511450381
ID60930	60930	5	0.9779687523841858	63.73431965414429	41.444016400934146	0.0	36.0	36	1.3179097736999965	1		22395.475524475514	22648.0	13804.0	28391.0	1.2810212E7	2651.2155367901037	-0.9810286419290665	-873.6319608216078	-0.003375894635255132	0.012874297942737969	1.4197537568065237	1.2477999497458712	2.1739085197089993	1.1378055890254466	5.456588836864168	8.87097307433494	0.871341847366447	0.9630872483221473
ID76291	76291	5	0.9753738045692444	62.44033172301681	43.02089542157612	0.0	219.0	219	1.3406732836719584	1		22182.330550918206	21952.0	17310.0	34987.0	1.3287216E7	3041.835913831281	-0.9809710951713401	-751.8718098471095	0.03494890634936564	-0.004745256852445402	1.4301308409292988	1.2139089306306279	1.205375700957743	1.1781203720005118	5.64671388344482	15.218819431035296	0.3063682235370069	0.8652585579024032
ID61443	61443	5	0.9802587628364563	64.24858933112884	42.09493493191191	0.0	42.0	42	1.323065710783097	1		22193.958691910517	22328.0	14612.0	29218.0	1.289469E7	2495.5964559007725	-0.981072187735081	-921.9151528479822	-0.03469970326124523	0.0011369294085174255	1.4833733078011824	1.2174739559997856	2.5713089668186884	1.218402496818128	5.499366972344833	9.544349888714398	0.7586297353794297	0.933817594834544
ID66562	66562	5	0.9545395970344543	62.24188429129737	42.49670187251263	0.0	104.0	104	1.3046409197552282	1		22039.88099467139	22091.0	15954.0	29303.0	1.2408453E7	2506.0330177019864	-0.9809555997111258	-906.0131511034627	0.023783586164083066	0.0023170935632527184	1.3743485906657202	1.2668336880829894	0.36867582917064995	1.0848689955075521	5.347266935080333	9.96302413950379	0.6769543190782075	0.9176182707993481
ID75778	75778	5	0.9534265995025635	62.46979796199943	42.78329107157403	0.0	213.0	213	1.3630566882890534	1		22080.584967320287	22064.0	16294.0	30193.0	1.3513318E7	2579.2139671515724	-0.9811895665545939	-893.1148630690708	0.0013244605116252619	0.010600259631886247	1.3935124780165888	1.3441029262661552	0.9029301072066827	1.036760244163511	5.836838930025456	9.433396477920114	0.8242356546534879	0.9526764934057408
ID63492	63492	5	0.961110532283783	62.99571637000144	41.698571817367295	0.0	67.0	67	1.3321825504881393	1		22155.79557069848	22420.0	14971.0	27670.0	1.3005452E7	2419.105738175126	-0.9810226483819064	-946.9039381441978	-0.00633235353575989	0.0048854758963291015	1.415788649228498	1.2998646097486921	1.8592725615931314	1.0891816260019709	5.57541699097707	9.430706738183547	0.7877687308123775	0.9567699836867868
ID81925	81925	5	0.9783269762992859	61.42413230004163	39.82338683527817	0.0	289.0	289	1.2982470073013361	1		21779.614285714284	21988.0	14117.0	27294.0	1.2196584E7	2533.262096422207	-0.9811905414758908	-896.9683402040899	0.004552915163822225	-0.01509691960357057	1.3529070208648815	1.2798464087337662	1.4577467665940336	1.0570854530922962	5.2949825472706396	8.751001404533843	0.8688781778243889	0.9686956521739131
ID72199	72199	5	1.0	62.521938500862426	42.066480668608115	0.0	171.0	171	1.3270620348684126	1		22314.185567010314	22493.0	14419.0	30270.0	1.2986856E7	2907.972359327723	-0.9810156444964551	-793.050488861788	0.016223357851771168	0.03909181605492544	1.4293953178380017	1.2786846351918972	1.014049288920448	1.1178638410897044	5.5326388554964465	9.664041874879693	0.7444312233463993	0.926751592356688
ID70664	70664	5	1.0	62.74112726845414	43.40521599129709	0.0	152.0	152	1.3730101756219866	1		22340.15088282505	22390.0	13847.0	32195.0	1.3917914E7	3054.892413632566	-0.9811344695522158	-760.6409290753702	0.0013499565846557112	-0.006670965360493448	1.4159953120510473	1.3589496284294724	-1.4163819944159366	1.0419777763856504	5.922395200986743	9.370632334123695	0.8475580478142472	0.9666408068269979
ID58378	58378	5	0.9863598942756653	65.4848626730592	43.76860187328211	0.0	4.0	4	1.2753194019842862	1		22271.543925233666	22598.0	14070.0	28059.0	1.1915276E7	2612.7199671630115	-0.981044124694654	-882.332251263624	0.002403979018189869	0.0028469323957009515	1.3175143985248041	1.2621687316329209	-0.29626194160057756	1.0438496577397225	5.109610626854544	8.386940130105252	0.9128314294564318	0.9808394160583941
ID73738	73738	5	0.9785984754562378	61.330185150263205	42.40203549067537	0.0	190.0	190	1.3173356461303016	1		22058.15156794426	22287.0	14224.0	27337.0	1.2661379E7	2694.5620948024607	-0.9811095039054757	-850.3251717025553	6.176143618761726E-4	0.0033224189245328593	1.3758282472426049	1.2901306380435824	1.3089743392491768	1.066425528292994	5.451835710699675	8.848948749958735	0.874921853660011	0.9712108382726505
ID78864	78864	5	0.9949798583984375	62.42005972979017	43.28393759394849	0.0	250.0	250	1.3741116681181356	1		21931.59455128207	22058.0	14393.0	31607.0	1.3685315E7	2885.142465115927	-0.9811398459433144	-790.8946155641053	0.0032249317035324106	0.008522465001429301	1.3968624189264414	1.382591110502619	1.3059255649010577	1.0103221468121795	5.93190145331577	9.04295306678753	0.9115557561231328	0.9772905246671881
ID79890	79890	5	0.9577802419662476	62.483874910913194	41.530834733545696	0.0	263.0	263	1.307536907602222	1		22122.99999999998	22074.0	16817.0	30426.0	1.2543741E7	2663.35318684546	-0.9808343082874181	-850.1908045379371	0.023802254745559255	-0.031823585176854435	1.408753259550994	1.209521079911461	1.5577591269436433	1.1647198903338807	5.371032565902889	13.178056924031774	0.3886555656043648	0.8925750394944698
ID66071	66071	5	0.9842511415481567	62.69769119315093	43.131739526528904	0.0	98.0	98	1.402986147481844	1		22135.2058371736	22062.0	16531.0	32376.0	1.4410019E7	2814.6215902013214	-0.9810977350797923	-816.3792794422168	7.928970877314956E-4	-0.002643145760592099	1.4446862784364292	1.3637688594740005	1.4810173173771521	1.0593336754980884	6.183817140035099	10.99003203787858	0.6433815250025205	0.9379956741167987
ID69142	69142	5	0.9783962368965149	62.84232251299728	40.828616112615244	0.0	134.0	134	1.0305837510886016	1		22892.815340909096	21853.0	17592.0	38688.0	8058271.0	4351.343264127885	-0.9805432554869444	-530.2765677531081	0.0030444452139753468	-0.002115441935669386	1.1339168208565116	0.9559417985894932	-0.9117185923614446	1.1861776758058107	3.33669456749012	7.780981739071705	0.6925601939249818	0.9460916442048517
ID82454	82454	5	0.9854877591133118	62.144687383046175	40.901829215423746	0.0	296.0	296	1.3086935083658344	1		22051.02826855124	22300.0	13828.0	28125.0	1.2480882E7	2674.5523597161427	-0.9810251263039479	-852.528633212547	-2.632096932939851E-4	1.8832956307132345E-4	1.3737133049537527	1.272705470367164	-1.3227981614061626	1.0793646581541358	5.38053881823194	8.690200199063135	0.8953154313449332	0.9783923941227305
ID59931	59931	5	0.9840545654296875	64.10045029216528	41.569543322508245	0.0	24.0	24	1.3270620348684092	1		22293.91394148022	22514.0	13362.0	28726.0	1.2952764E7	2742.9332115321317	-0.9810585333261501	-841.9424338141697	-0.0036815448989472982	0.0032601455808083037	1.421638056872162	1.253995108298848	2.38122824340077	1.1336870833577142	5.532638855496419	9.021304958592701	0.8542863326290755	0.9611890999174235
ID80924	80924	5	0.9740269184112549	61.185549948064015	39.96806981073636	0.0	276.0	276	1.2976641803326592	1		21819.35727109516	22074.0	14443.0	26893.0	1.2153382E7	2586.4718809978467	-0.9810839110156584	-875.0623393405406	0.0026125675289230435	0.006970635089929535	1.3748971205167968	1.2513119212336226	1.360098353848072	1.0987645024282484	5.290229421106126	8.659038750940612	0.8866352714632642	0.9712041884816759
ID74783	74783	5	0.9056069850921631	62.604027939269116	42.35510653985552	0.0	202.0	202	1.2064303960872993	1		22412.085239085216	22138.0	17281.0	30580.0	1.0780213E7	2759.5775354153684	-0.9808007643655591	-829.786790914276	0.04782751541848617	0.06681726021197706	1.360330584480551	1.0639174022702917	0.7991462011966725	1.2786054458529805	4.572507370264251	12.896939839176502	0.34545456040263073	0.8187234042553198
ID69668	69668	5	0.9920642375946045	62.90281870077708	41.2178040058408	0.0	140.0	140	0.9708648058204384	1		23407.59935897436	21967.0	17645.0	38567.0	7303171.0	4828.497942005169	-0.9799515481253074	-473.9129557339889	-0.009749885220489066	0.018811151057166072	1.0591782907694467	0.9373959820435759	2.3554569927317903	1.1299155437602566	2.961197600493367	6.522848952045777	0.8745861775553216	0.9614197530864204
ID71719	71719	5	0.9803418517112732	62.40102246625792	42.943154470021454	0.0	165.0	165	1.3834389456285952	1		22358.770932069503	22383.0	16801.0	31125.0	1.4153102E7	2716.6653329598066	-0.9811022287774523	-854.5656985120878	-0.0016718024902293105	1.766010676701191E-4	1.4675167981424075	1.3230491735584247	1.042797778360338	1.1091929366430335	6.012704598112544	9.179909151316362	0.8966087342264174	0.9708365310821183
ID77865	77865	5	0.92848140001297	62.68507615025773	42.52170106877977	0.0	238.0	238	1.0898069246562552	1		22359.391857506358	21930.0	16801.0	32049.0	8787241.0	3101.573777467883	-0.9807900013634946	-736.1334666379862	-0.0061768274455048745	0.01893459744449731	1.4156756525530836	0.8672350341299764	1.2375251868150234	1.632401363920118	3.7312040391449353	8.150863406246371	0.7057512117504977	0.9170560747663556
ID70186	70186	5	0.9189830422401428	62.71891393306695	42.549086462263006	0.0	146.0	146	1.1001698226889287	1		22625.749373433588	22239.0	17349.0	31697.0	9027674.0	3172.0924537312053	-0.9808540500586097	-730.8270300499678	-0.0051371915942720016	-3.160784251916336E-4	1.3793994965262106	0.8961927242905329	1.2033302584956638	1.5391772987425292	3.802500931612676	9.094677029193987	0.5777030111269869	0.9009009009009014
ID67629	67629	5	0.9628103375434875	62.192147347834215	41.5795373387141	0.0	117.0	117	1.378508836694911	1		22121.559618441977	22017.0	15906.0	30980.0	1.3914461E7	2667.043250915155	-0.9809610942981769	-854.7231755636489	0.008134543415324888	0.014008401516189385	1.4160408388289258	1.3666845574323738	1.7969116434820076	1.0361138794816551	5.969926462631889	9.588557593968359	0.8159664140805575	0.9565879664889566
ID63021	63021	5	0.9537305235862732	62.575842098258285	40.31050955545175	0.0	61.0	61	1.3115805480720941	1		22176.072183098622	22352.0	15733.0	27560.0	1.2596009E7	2302.2830552269966	-0.9812234794670533	-1006.72005515997	-0.0061792170105891995	3.0592591210477915E-4	1.3988108861847464	1.2538024462896022	-1.1255204234550613	1.1156549345746374	5.404304449054511	8.910112891949279	0.8554275982861967	0.9651952461799658
ID73265	73265	5	0.9363492131233215	62.28287021569059	42.08857570649084	0.0	184.0	184	1.2404384258268486	1		22390.82974559687	22089.0	17385.0	31545.0	1.1441714E7	2735.8779141534587	-0.9808162457351478	-836.8690716261503	0.060128725858650395	0.013872701799953409	1.3869613861454142	1.0993937065695598	0.5608675272412564	1.261569333949666	4.83392930931262	13.843563560398252	0.31696722742479144	0.8162118780096308
ID78384	78384	5	1.0	62.44333665968519	43.21996040218722	0.0	244.0	244	1.376861544128757	1		21940.130573248414	22044.0	13885.0	31481.0	1.3778402E7	3037.628504850725	-0.9810143826955985	-746.4233145609377	-0.00872388106685851	0.004038439722755222	1.4185191429981214	1.3619967519552434	1.2921926921022076	1.0414996518616775	5.955667084138346	9.122809693885356	0.8992553834095082	0.9750972762645918
ID65587	65587	5	0.9593245983123779	62.86191284162436	43.355788978056125	0.0	92.0	92	1.2894769428881667	1		22178.292196007267	22111.0	16608.0	30188.0	1.2220239E7	2747.5580992968485	-0.9809068657346616	-829.3956622529329	0.03819758665555951	0.008440823864385187	1.3158831132350006	1.1934940970791952	-1.3944388164508041	1.1025468131391054	5.223685654802904	12.459957332922915	0.4228183121958118	0.8942229454841335
ID67125	67125	5	0.981848955154419	62.69029366927967	43.30658949528954	0.0	111.0	111	1.328771065885475	1		22156.897260273974	22385.0	15235.0	29261.0	1.2939628E7	2682.66629861056	-0.980972426849413	-851.619674877714	0.004382131101344801	0.0031093132424646914	1.3656152932564685	1.3083918389372318	1.5562297436510963	1.043735716332286	5.5468982339899835	8.809725205749064	0.8981220068369499	0.970881863560732
ID71223	71223	5	0.9769448637962341	62.31997155610069	42.780820181229494	0.0	159.0	159	1.3350187950239918	1		22345.649659863975	22358.0	15753.0	30546.0	1.3139242E7	2691.090113636159	-0.9810984686868293	-862.006117981864	0.003199985556552222	0.0011352348953609106	1.389097796299772	1.2995319319601475	2.9570056953487303	1.0689216341183152	5.5991826217996685	9.246460736322819	0.8229689253896314	0.9585028478437752
ID77367	77367	5	1.0	62.37616059466483	42.65718771495581	0.0	232.0	232	1.3389794443554468	1		21935.767284991565	22016.0	14154.0	29826.0	1.300791E7	2801.1339782301534	-0.9811160647954489	-813.7234456766375	0.004822264104748164	-0.011380570155732458	1.3819090311108546	1.3159004484811032	0.586101814046519	1.0501622920684788	5.632454504951281	9.093583765131376	0.8559283538288377	0.9673469387755099
ID79417	79417	5	0.9669035077095032	62.44766795998293	43.01650673641307	0.0	257.0	257	1.3434916035442768	1		21994.433835845906	22087.0	15829.0	29671.0	1.3130677E7	2633.8088690689196	-0.9810823390669673	-866.1568566709096	0.003860566648619477	7.299315035128518E-4	1.424240900302324	1.2839714917036886	0.8989263007004268	1.1092465132637122	5.670479514267397	9.21681203994396	0.8388188626557864	0.9613215149073335
ID64571	64571	5	0.9588993787765503	62.58671498394486	42.52387716039398	0.0	80.0	80	1.2699696349289447	1		22190.542372881373	21991.0	16647.0	33125.0	1.1783178E7	3013.242857221663	-0.9810168854002049	-761.1544489258753	0.08283646073456581	-4.928152627318842E-4	1.3714568120221409	1.1102052160454308	0.9052082637654196	1.2353182926912312	5.066832491373894	15.528442498404596	0.2640527011064721	0.8315132605304214
ID81468	81468	5	0.935999870300293	61.32347206968697	40.547744025136666	0.0	283.0	283	1.261002921453749	1		21791.286806883378	21944.0	15147.0	27809.0	1.1396843E7	2355.944529566961	-0.9811041114879844	-960.4960636921626	-1.5532038398966406E-4	0.009394090464601223	1.3439427972959277	1.2095612187103983	-1.1777195362037416	1.1110994437543256	4.995535598906146	8.71371334189259	0.8267712855182532	0.9511312217194567
ID72767	72767	5	0.9332817196846008	62.28904721374539	41.73428427911896	0.0	178.0	178	1.3474273479980599	1		22359.63500000002	22221.0	17049.0	31532.0	1.3415781E7	2685.2358638517876	-0.9809842033357938	-859.131723596281	0.006899884589501089	-0.051274913742534484	1.351120839827296	1.2358915773610133	0.9806066837944654	1.0932357373227921	5.703751397419017	13.471639973740295	0.3949385400575958	0.9174311926605508
ID65092	65092	5	0.9830851554870605	62.654798345070034	41.5806139453006	0.0	86.0	86	1.257398332122413	1		22390.94252873564	22095.0	17195.0	33959.0	1.1688072E7	3238.473847418614	-0.9806814696440134	-701.9656505564268	0.05408506415467813	-0.03748786327318059	1.3587488073194502	1.2262860312944206	1.5900268952694616	1.1080194772219716	4.967016841919055	15.952083551505845	0.24528481634927105	0.7851239669421483
ID68165	68165	5	0.9775964617729187	62.541102693193416	42.13824012091558	0.0	123.0	123	1.2883030901706825	1		22236.794171220397	22309.0	15782.0	29700.0	1.2208E7	2612.2963000743275	-0.9809948781192673	-878.7712039873765	0.018627938527214418	0.029280057528822373	1.3285943715163953	1.2827784494592485	0.7824488054912626	1.0357161613343757	5.2141794024738894	9.16028407458525	0.7808685823797197	0.9344122657580924
ID64069	64069	5	0.9518263339996338	62.472135964912425	42.08905201557848	0.0	74.0	74	1.2416575302250932	1		22266.544921875	22042.0	16983.0	32826.0	1.1400471E7	2971.8529359195177	-0.980917435480378	-770.284624714215	-0.0075701756826672606	-0.0062326013252080505	1.366581251522227	1.1794001552464306	1.5018412056391175	1.158708726163162	4.843435561641651	10.11394829211225	0.5950068043606648	0.9057777777777782
ID74311	74311	5	0.9602475762367249	62.168400797447866	42.34709155115538	0.0	197.0	197	1.2900634687055759	1		22069.934545454547	22058.0	15757.0	29884.0	1.2138464E7	2569.887121490265	-0.9810682679070598	-890.0735013009219	0.08334748296390934	0.027666114992321	1.4092634464923337	1.2776473844791367	0.4653275257314866	1.1030143869208902	5.228438780967438	9.587598502709978	0.714763247716939	0.9235936188077248
ID80455	80455	5	0.9897148013114929	60.85250851465379	39.123788719721475	0.0	270.0	270	1.3355853211666242	1		21817.505982905986	22102.0	13972.0	28890.0	1.2763241E7	2865.500511585902	-0.9811191356244323	-791.2878232868726	0.013281596366766898	0.008983842383344109	1.406252534821116	1.3017325190576214	0.5469752286367984	1.0802930050784634	5.603935747964182	8.907348074075538	0.8875772538729032	0.9663934426229507
ID59468	59468	5	0.9772063493728638	63.10553596357873	42.38702021973186	0.0	18.0	18	1.2888901501647723	1		22296.514598540147	22368.0	15831.0	28970.0	1.221849E7	2612.922897337038	-0.981042109078594	-883.1571900926349	0.0014218349892443562	0.0059769322895279675	1.3264459083892572	1.265359679365037	0.15820277210942812	1.0482757827836537	5.218932528638391	9.376342306726482	0.7459756273231216	0.9449225473321861
ID76878	76878	5	0.955811619758606	61.86264732972682	41.95798456531868	0.0	226.0	226	1.395959010285107	1		22115.50310559006	22020.0	16942.0	32257.0	1.4242384E7	2713.289698419368	-0.9809890651225589	-841.1846626352468	0.03170570256506475	0.011207847850175924	1.4826946913499919	1.356126136678595	0.9094160296132432	1.0933309603348451	6.122026499896405	10.636630216427056	0.679981264485061	0.9456681350954477
ID82000	82000	5	0.9711057543754578	61.65913232472782	40.63210506884258	0.0	290.0	290	1.2865403029046512	1		21835.49360146251	21995.0	14694.0	28335.0	1.1944015E7	2476.555013306456	-0.981116209493868	-916.1705068220546	-0.0010070611468573107	0.0059627427806211745	1.3656962770450405	1.2316874143757561	-1.4409758684084222	1.1088010327175444	5.199920023980327	8.536552286133581	0.8966883322346195	0.9741763134461268
ID75859	75859	5	0.96561598777771	62.207678074984955	42.31352791067943	0.0	214.0	214	1.3156117601405857	1		22178.415789473696	21928.0	17660.0	34685.0	1.2641697E7	3021.408886571909	-0.9809253066281195	-754.9694673822496	0.007518337395735064	0.006470158648982185	1.4174372126192754	1.1919411615190352	0.5650295866390458	1.1891838778458352	5.437576332206138	11.72357617494728	0.4971586629025311	0.899371069182391
ID61524	61524	5	0.9885735511779785	64.18909935801322	42.55171913011346	0.0	43.0	43	1.3270620348684117	1		22200.815834767644	22405.0	14044.0	29235.0	1.2898674E7	2674.6779191515957	-0.980976245212364	-856.031387579335	-0.018210360291677035	0.006522278716542098	1.4597398057119635	1.2373172254347944	-0.31685754486273354	1.179761968640669	5.5326388554964385	9.436765267228921	0.7807210366111543	0.933440256615878
ID68692	68692	5	0.9647465944290161	62.369328523091816	41.796577700723944	0.0	129.0	129	1.3350187950239911	1		22410.12690355331	22115.0	17645.0	35657.0	1.3244385E7	3025.1306119672618	-0.9808663467865333	-759.5250764865998	0.03408038730721782	0.027252644503449133	1.4548662949233302	1.2323572831037042	1.2788959764480428	1.1805556025597015	5.599182621799662	14.548923508246704	0.3324090012742923	0.8468727534148092
ID58454	58454	5	0.9920323491096497	65.38647188027221	43.898624563626264	0.0	5.0	5	1.3496711919304132	1		22194.085141903175	22468.0	15113.0	28643.0	1.3294257E7	2783.744467793247	-0.9811385827265293	-829.4570595045108	-0.005301025642211417	0.0033541976945488544	1.4091083997274902	1.3173978825206638	0.05534476820809054	1.0696148964740635	5.722763902077084	8.977651278054335	0.892257545238442	0.9694041867954913
ID73815	73815	5	0.9251577258110046	61.84300667648945	42.56433749830504	0.0	191.0	191	1.2970810914780886	1		22113.377019748656	22256.0	15491.0	28608.0	1.2317151E7	2390.9077273032008	-0.9809827330849463	-954.1914298299046	0.05331144663660183	0.02018518588636889	1.4066843493086942	1.2403291342069205	0.378684112624758	1.134121831467051	5.285476294941616	10.234738959267263	0.6340747407418114	0.8996763754045308
ID60504	60504	5	0.9881245493888855	64.01114924207353	41.64584508388496	0.0	31.0	31	1.3063792828444165	1		22417.626998223826	22692.0	13734.0	28705.0	1.2621124E7	2680.443697558719	-0.9809106956048544	-859.5127272079105	-0.0015554995107860492	-0.001468437012994219	1.4021199955034531	1.2300810346193058	-0.6681045073806708	1.1398598596696445	5.361526313573853	9.34375756601822	0.7717118737498698	0.9478991596638658
ID79961	79961	5	0.9451620578765869	62.44240707448136	40.107993418975745	0.0	264.0	264	1.0261700958989144	1		22173.529069767428	21644.0	17219.0	30933.0	7627694.0	3292.6847835316066	-0.9807793975751813	-687.2567238143998	9.39338081202572E-4	-0.02510698486230042	1.1452980149319576	0.9646731622889156	1.8768873857165813	1.1872394295851112	3.308175810503025	6.7715816320454145	0.906605207257784	0.9789029535864978
ID62554	62554	5	0.98578941822052	63.36290186675771	43.27480551950351	0.0	55.0	55	1.316186639678676	1		22413.623693379795	22160.0	14746.0	32935.0	1.286542E7	2973.171487795907	-0.9807950805957001	-769.9949953851802	0.02008262588385034	-0.04824606072099453	1.3528261241289194	1.304727190744456	2.568124499660022	1.036865126844654	5.442329458370626	14.895402691166467	0.30824085131554185	0.7896551724137933
ID63578	63578	5	0.9759936332702637	63.11673339551676	42.62778177057591	0.0	68.0	68	1.307536907602223	1		22122.376554174076	22416.0	15930.0	28343.0	1.2454898E7	2525.1677616551924	-0.9810958100442551	-909.3370540953102	-0.0028115685986614992	0.02693216755331769	1.366593659641756	1.3078847553432327	1.4758899043622329	1.0448884384183499	5.371032565902896	8.785516204400027	0.8744461729965851	0.9568162574089757
ID76379	76379	5	0.992247462272644	62.744491517044274	43.13505627906805	0.0	220.0	220	1.2330984890455645	1		22371.305555555577	21902.0	17094.0	37518.0	1.1275138E7	3756.476543485708	-0.9806892519760072	-604.8852055581672	-0.016710590452185793	-0.015820092307439967	1.3046983776373244	1.162526461562572	-1.4367702152925055	1.1222956386589744	4.776891795338414	12.301912214045164	0.3966523400344288	0.8326429163214577
ID61019	61019	5	0.9666975736618042	63.597159503905814	41.21010761812038	0.0	37.0	37	1.2953302500616026	1		22321.85431654674	22623.0	14555.0	28373.0	1.2410951E7	2583.7162373128945	-0.9809126149010797	-887.972128711029	-0.007105857687368158	0.010198604807030833	1.360813475331336	1.246851623803141	-1.0734714989598222	1.0913996897085387	5.27121691644806	9.383856785559512	0.7522427490350528	0.9470538001707941
ID70746	70746	5	0.9511945247650146	62.82987415479218	42.65678698676522	0.0	153.0	153	1.2537833797484965	1		22538.371868978822	22407.0	16473.0	32559.0	1.1697415E7	2931.836800631843	-0.9808975834707458	-789.4926623845491	0.03478766286431153	0.004694417034521811	1.2823340274890045	1.238957286804027	1.7092878416888384	1.0350106828919587	4.938498084931966	14.99290663909079	0.27607881387745276	0.8073038073038082
ID82528	82528	5	0.9844423532485962	61.849359547409	41.392709655009426	0.0	297.0	297	1.3287710658854734	1		22037.86348122866	22232.0	13795.0	28392.0	1.2914188E7	2673.667984386332	-0.9809408298552659	-848.4589455427475	0.01251114684235755	0.016115555543639252	1.3769295375883324	1.3240133895621384	1.1092012559960271	1.039966474994406	5.546898233989971	8.572605432859172	0.9484935719063557	0.9881456392887377
ID78948	78948	5	0.9949886798858643	62.37676784523575	43.09898487146237	0.0	251.0	251	1.3883515475980692	1		21934.790624999987	22109.0	14238.0	30182.0	1.4038266E7	2982.114043581511	-0.9809921661343775	-759.2278889811441	-0.002881032887222234	0.001441456482506256	1.417969127151977	1.3780189985978504	1.5674066853856294	1.0289909853164407	6.055482733593177	9.10635518829294	0.9176339284498818	0.9710365853658539
ID66152	66152	5	0.9826040267944336	62.673305465790676	43.174047547905424	0.0	99.0	99	1.3839856514178166	1		22118.94761904763	22095.0	15856.0	30766.0	1.3934937E7	2739.0690141039754	-0.9811352768940155	-839.9819173528963	-0.0023091865202386525	-1.0596100831192135E-4	1.4255577543812756	1.3599571707870362	1.4252126076296963	1.0482372423215909	6.017457724277045	9.178105401220932	0.8976702456251319	0.9745958429561205
ID60013	60013	5	0.972612738609314	64.04973488248464	41.68947867714966	0.0	25.0	25	1.3213493004897081	1		22287.12173913045	22436.0	14236.0	28680.0	1.2815095E7	2590.1395202348995	-0.9810042310800755	-888.7402008452747	-0.009615393396387154	-0.0037144074865640814	1.4306225461230437	1.2525000644171929	-0.7238555306449601	1.1422135509340146	5.485107593851261	8.844058660302169	0.8812350980747474	0.9664991624790618
ID69233	69233	5	0.9750109314918518	62.83496116326536	42.45737522670254	0.0	135.0	135	1.085634068523119	1		22895.087403598955	21891.0	16645.0	36209.0	8906189.0	3970.6493687892794	-0.9804131605881504	-577.2388238856702	0.02558633723234993	0.03770488753320446	1.364653240787988	0.9019781829338098	1.3309738060942458	1.512955930208049	3.702685282157844	9.134204759990041	0.5576801390981964	0.8772522522522528
ID71798	71798	5	0.9701290726661682	62.41482305512466	42.91633350765138	0.0	166.0	166	1.3730101756219861	1		22341.098070739547	22359.0	16789.0	30388.0	1.3896163E7	2558.8147546273617	-0.9810537698719135	-904.2024245649214	0.01759067207584744	-0.0018396508089616457	1.4498107948834278	1.3353213441093776	0.9529250497019316	1.0857392501655931	5.92239520098674	9.048695620529653	0.908940153058462	0.9795597484276726
ID73338	73338	5	0.982112467288971	62.50972708975476	42.85945830705118	0.0	185.0	185	1.3161866396786774	1		22365.13811188812	22086.0	16799.0	37486.0	1.2792859E7	3318.7339524947784	-0.9809150494001825	-692.7387779428666	0.03212162168265242	-0.025724749570609325	1.446953840974497	1.1649861707221636	1.1163407134303391	1.242035208089676	5.442329458370637	16.03971110119661	0.26582854204293527	0.8097595473833095
ID74874	74874	5	0.9929235577583313	62.75448012088413	42.567817318487	0.0	203.0	203	1.0925799747489893	1		22618.0306122449	21701.0	16223.0	38758.0	8866268.0	4261.732223382592	-0.9805349515222516	-534.695112182908	0.019549110795965448	0.036766182362093155	1.2946899380035393	0.9611557180165361	1.2755925619492658	1.3470137187294609	3.7502165438030004	9.089575675274986	0.5703993079663545	0.867986798679869
ID67197	67197	5	0.9455226063728333	62.82958991587477	42.80741500326587	0.0	112.0	112	1.063813589044757	1		22627.404825737274	22283.0	16774.0	29825.0	8440022.0	2836.2122447911993	-0.9804942267890173	-802.0618972601588	-0.017318368704256657	0.04987870651424339	1.344973972076339	0.878909271580159	1.5057508847786703	1.5302762362015583	3.5553383710578483	10.390234198250273	0.4138473041448048	0.8283499446290152
ID65660	65660	5	0.9707654118537903	62.54361048417433	43.033831884548775	0.0	93.0	93	1.3697003833214225	1		22113.609046849717	22020.0	16901.0	31691.0	1.3688324E7	2766.8637162416567	-0.9810630747935338	-828.1124633370937	-0.007077065653170951	-0.008432445633067467	1.4905655118050642	1.2486646165835993	1.3842239096337479	1.193727676758645	5.893876443999644	10.488419053467398	0.6732724283379202	0.9604957397366382
ID69761	69761	5	0.9701835513114929	63.10657248803985	41.99146412228457	0.0	141.0	141	1.2108117400911105	1		22832.137577002057	22360.0	17473.0	35394.0	1.1119251E7	3623.865628607433	-0.9805599673076221	-635.5967240599861	0.03287575111478265	-0.038277854110043655	1.3019222312033072	1.1695933301151236	1.2705029858767745	1.113140950517526	4.6057792534158475	12.834493144638872	0.35136260518471824	0.8218829516539448
ID78464	78464	5	0.9425930380821228	62.41598830894194	42.35561522539539	0.0	245.0	245	1.2818276852254527	1		22061.817679557993	21797.0	17082.0	32095.0	1.1979567E7	2874.911031176031	-0.9808314717283139	-785.3305648168373	0.06749777676150132	0.025425309026576304	1.3423043856986905	1.2207075965602794	0.8548745317596251	1.09961172477426	5.161895014664213	12.044254550870367	0.4471561211630869	0.8814935064935064
ID70276	70276	5	0.9511744379997253	62.558257663381546	42.27879684581578	0.0	147.0	147	1.0863306576666731	1		22655.002564102564	22026.0	18270.0	34539.0	8835451.0	3400.317868476007	-0.980787754051941	-680.2546053982244	0.00930070724554385	0.015550689449784643	1.3241903566771354	0.9387486808805051	1.2331216339504727	1.410590910695185	3.707438408322367	9.646979772961034	0.5006117893611527	0.8685968819599111
ID63110	63110	5	0.9682863354682922	62.69532989224217	40.31075905141264	0.0	62.0	62	1.2865403029046514	1		22166.86861313868	22360.0	15418.0	27842.0	1.2147444E7	2376.087741495173	-0.9810133747278624	-964.0488000811488	0.0011220287505169628	8.101370455249613E-4	1.3614203713627266	1.2341149073754645	-0.7900254488470323	1.1031552760820278	5.199920023980328	8.783440847744872	0.8469878226127553	0.9707187222715172
ID77447	77447	5	0.9782743453979492	62.06452416055105	42.95933171386848	0.0	233.0	233	1.3602789053158544	1		21871.271381578972	22052.0	14900.0	29149.0	1.3297733E7	2688.242785202719	-0.9811521992259444	-847.0542684453696	6.665645057762358E-4	-3.279203166679496E-4	1.410399003698595	1.3391499685900634	1.5471159475695462	1.0532046722022828	5.813073299202872	9.49761797955188	0.8098158432284136	0.9577133907595923
ID71302	71302	5	0.9520517587661743	61.81459455739053	42.558926116186505	0.0	160.0	160	1.3138856123250884	1		22416.096491228058	22567.0	15675.0	29621.0	1.2777175E7	2529.11734351058	-0.9809537188651378	-912.9759361767759	0.06395333092490413	0.04284727318878986	1.431680220356371	1.266737165325849	0.485667502171757	1.1302109542101364	5.423316953712576	10.279271394487102	0.6449858478981125	0.8709923664122134
ID77958	77958	5	0.9499150514602661	62.34084877815037	43.41756920280854	0.0	239.0	239	1.332750282263535	1		21931.974446337324	21991.0	16584.0	30727.0	1.2874069E7	2505.535856734049	-0.9810526453237747	-906.4645678482958	-0.0041299976759198095	0.011625402406641346	1.4314396604358366	1.2929925622809442	1.7039089311621813	1.1070749377789617	5.5801701171416	8.943976388461227	0.8765889968813027	0.9783333333333333
ID81545	81545	5	0.9600760340690613	61.354091752553984	40.610399057882944	0.0	284.0	284	1.2941617065219353	1		21763.763537906132	22071.0	15013.0	27623.0	1.2057125E7	2381.8454809579844	-0.9811020840787539	-948.74761326982	-8.62851728975047E-4	-4.128253250559012E-4	1.3649436051426	1.2496530792070764	1.7137831030807038	1.092258025730371	5.261710664119034	8.671148806828583	0.8793941019062201	0.9736147757255941
ID67724	67724	5	0.9652604460716248	62.68033101167713	42.41985741865705	0.0	118.0	118	1.304640919755228	1		22154.164579606426	21971.0	16756.0	31805.0	1.2384178E7	2856.8956410845335	-0.9809998030927398	-800.758975724111	0.006404748752161561	0.03297190972918602	1.362981970977353	1.2954040995942402	0.9236043000031099	1.0521674058344266	5.347266935080331	10.832790520365151	0.5726127824125699	0.8886255924170623
ID64656	64656	5	0.9532813429832458	62.70483379683031	42.31339866545788	0.0	81.0	81	1.315036629288996	1		22163.88266199649	21986.0	16651.0	32010.0	1.2655577E7	2835.9608270431786	-0.9809380262514562	-804.3578665575116	0.04176551321531636	-0.007918692107170652	1.4025017670045012	1.228374264295962	0.4069116582544705	1.14175443736469	5.432823206041617	14.619271434142929	0.3194360869883534	0.8416789396170843
ID72849	72849	5	0.9464845657348633	62.637119129529765	42.062336413737	0.0	179.0	179	1.3052206313678199	1		22346.649999999998	22296.0	16007.0	31121.0	1.2514124E7	2731.6379188788706	-0.9810087321498658	-845.1585786411426	0.01160660546469077	0.041197051110873795	1.3476797095743343	1.2662613422069122	0.9564109554839209	1.0642982334322246	5.3520200612448425	11.44567907085827	0.5133865278379128	0.8957836117740652
ID79504	79504	5	0.9917893409729004	62.77785881388362	43.48395195599794	0.0	258.0	258	1.323065710783096	1		21956.68041237112	22191.0	14452.0	28449.0	1.2778788E7	2715.939766149208	-0.98103410483746	-836.3485383396438	-0.002326357569556925	0.009202181392317273	1.3513639460037472	1.318224900717955	1.242536447946359	1.025139143758962	5.499366972344826	8.974742066723817	0.8579828628096487	0.9673913043478259
ID59539	59539	5	0.9741238355636597	62.728897702359156	42.143506743430194	0.0	19.0	19	1.2941617065219362	1		22314.603978300176	22458.0	15406.0	29479.0	1.2339976E7	2650.188321949166	-0.9809773765753279	-868.4224150322285	-0.002913836021133543	0.018428111201058993	1.3569413223428326	1.2662988105490123	-0.09969697335201445	1.071580665668099	5.261710664119042	9.291494362463917	0.7658887522648251	0.9365482233502539
ID75412	75412	5	0.9875355362892151	62.39094384405325	42.21538443156663	0.0	209.0	209	1.3491105808192367	1		22215.67054908488	22534.0	14605.0	29888.0	1.3351618E7	2807.0445913714766	-0.9809743598989175	-816.1283971750635	0.02222853273849131	0.018432903196769584	1.4424061406121063	1.2984882359333803	0.85216347459996	1.110834970002847	5.718010775912568	10.028651349984445	0.7144465891251037	0.9204284621270085
ID65178	65178	5	0.954745888710022	62.637371803511485	42.60353782762812	0.0	87.0	87	1.345179761198966	1		22017.06187290971	21894.0	16007.0	30675.0	1.3166203E7	2700.7820756747356	-0.9810488932098574	-844.0261243657781	-0.0021410549796582893	0.030768097940660342	1.3951978000191776	1.3228083773077928	0.9182500140770999	1.0547240431442635	5.6847388927609535	10.365309670509179	0.6648992191026011	0.9454545454545458
ID80538	80538	5	0.9871784448623657	61.10164686548123	39.84060443799511	0.0	271.0	271	1.3075369076022239	1		21770.107964601742	21993.0	14258.0	27996.0	1.2300111E7	2671.72638373181	-0.9811146020721243	-846.6271638334399	0.005514912633398041	-0.012019258590655594	1.3601700125979101	1.2882091443549841	1.4994630423425785	1.0558611686295376	5.371032565902904	8.650126727036863	0.9020335887210849	0.9758203799654576
ID82076	82076	5	0.9752439260482788	61.41932500852883	40.359037590782506	0.0	291.0	291	1.313885612325087	1		21840.360281195106	22093.0	14859.0	27620.0	1.2427165E7	2458.3737858644017	-0.9811076233566296	-922.7242463618303	0.003587594719356919	-0.009889896238788795	1.3984245110426439	1.2617714484760556	-1.2898348687651746	1.1083025477646014	5.423316953712566	8.605296838810075	0.9203290673479972	0.9735494880546074
ID64158	64158	5	0.9960308074951172	62.42094487506662	42.21845108835712	0.0	75.0	75	1.3196306577066619	1		22112.98269896195	22170.0	15191.0	30332.0	1.2781304E7	2726.811340440564	-0.9810407184444717	-839.2423428163391	0.015528341449299867	0.053314210780176875	1.4014833038453673	1.26880187518511	0.6527336290577745	1.1045722198675818	5.470848215357741	9.745347539182092	0.7238854820009832	0.9185953711093374
ID66719	66719	5	0.9433965086936951	62.76519249130748	42.33197143911015	0.0	106.0	106	1.283596944432237	1		22153.70588235293	21944.0	16483.0	31866.0	1.2051616E7	2760.8825513118895	-0.9808895529010577	-823.7163958485122	0.012087658008374575	0.005508641704851779	1.3386087190526275	1.2364209604274767	0.20407449496121502	1.0826480316136187	5.176154393157762	12.424681979885607	0.42135341977459284	0.864285714285715
ID76958	76958	5	0.9193975925445557	62.127768248953444	41.38423733907508	0.0	227.0	227	1.032783505461423	1		22334.754237288143	21884.0	17870.0	31204.0	7906503.0	3140.2002767270264	-0.9808186718929013	-727.3842228415173	0.007560527581992397	-0.00934112551879352	1.0865732182228065	1.0162219013724803	-1.5235782253301922	1.0692283021604945	3.350953945983666	7.254543958335072	0.8001254600394125	0.9362549800796807
ID68256	68256	5	1.0	62.480589273409294	41.77814243573124	0.0	124.0	124	1.3287710658854754	1		22279.345890410954	22395.0	14649.0	30316.0	1.3011138E7	2775.003490217743	-0.9809569184048355	-827.1449150707565	0.0031123323589290807	0.030577173981539127	1.3846264723497341	1.3134761601393061	1.086422768366773	1.0541694736224843	5.546898233989987	9.764445146750884	0.7310800318933789	0.9335999999999995
ID75943	75943	5	0.9439198970794678	62.18288373458464	42.716446394632754	0.0	215.0	215	1.23432484289321	1		22239.445544554474	22257.0	17509.0	28740.0	1.123092E7	2453.964815351896	-0.9809294093498178	-932.3076136753077	0.07052823025234033	0.02114524167684802	1.240886381780427	1.1294649761172715	0.751899981223342	1.0986497217879085	4.786398047667462	14.25526058072457	0.29598408229658785	0.8562925170068038
ID62631	62631	5	0.9664615392684937	63.14666220701147	42.54852960243924	0.0	56.0	56	1.3641662177265677	1		22228.59803921569	22149.0	16577.0	31099.0	1.3603902E7	2756.992253042241	-0.981028900975306	-833.8651686312824	0.00150092896202896	-0.011795657875168179	1.4720022705309534	1.2540741210852158	0.46351281625842944	1.173776131555249	5.846345182354485	10.71274200456651	0.6401666209779404	0.931818181818182
ID72358	72358	5	0.9282329082489014	62.00063035493611	42.15763061234024	0.0	173.0	173	1.2994118769904204	1		22270.28136200718	22353.0	16499.0	29651.0	1.2426817E7	2504.6706369676435	-0.9809893501705218	-917.6401462014632	0.019185609074734943	0.022756935421288777	1.3745594084815689	1.256002633718746	0.9347658926504921	1.0943921386628008	5.304488799599683	9.408396208024111	0.7530472109210304	0.929225645295586
ID58536	58536	5	0.9920153021812439	65.57791762582659	43.89967006361939	0.0	6.0	6	1.3350187950239925	1		22146.420338983033	22402.0	15114.0	28795.0	1.3066388E7	2795.183872742169	-0.9810960254001126	-822.3970494839801	0.010621466996273022	-9.849649396876617E-4	1.4378788567437875	1.2648401068100832	0.3325496815733884	1.1368068177171473	5.599182621799674	9.002235572138652	0.8682279243575423	0.9663658736669406
ID70825	70825	5	0.9914265275001526	62.68745244927691	42.96888826639427	0.0	154.0	154	1.295330250061603	1		22443.605786618464	22263.0	16276.0	33495.0	1.2411314E7	3109.896389083729	-0.9808918578021543	-740.9337412281808	-0.0026481803962446447	-0.01858458891581459	1.4078853235899997	1.2206041969470525	-1.5202494487890819	1.1534331334525725	5.271216916448063	10.781616772209919	0.5698400512322741	0.8987034035656386
ID80045	80045	5	0.9360530376434326	62.224662673967764	40.323703489698225	0.0	265.0	265	1.2717553910980242	1		21955.16292134831	22167.0	15991.0	27866.0	1.1724057E7	2279.8752841148794	-0.9810953537261603	-999.5355215714845	-0.005238373554555062	0.0056705884176526675	1.3845535919873468	1.1875636534264604	-1.0292228014179352	1.165877372545475	5.081091869867437	8.571071627204498	0.8691538584075547	0.9656729900632339
ID68780	68780	5	0.9553589224815369	62.539697016496305	41.69903500634915	0.0	130.0	130	1.335585321166624	1		22475.08460236889	22231.0	17560.0	34542.0	1.3282775E7	2998.3326184957186	-0.980766381959353	-764.4623572644037	0.042363240213591884	-0.003629081455055321	1.4174643702406176	1.2157445823335928	0.9121070305000725	1.165922835140115	5.60393574796418	15.109058782074275	0.3084808362849431	0.853729181752354
ID74412	74412	5	0.9675747156143188	62.545280455198636	42.98503800087401	0.0	198.0	198	1.2489471673958048	1		22237.74468085106	21904.0	16567.0	34686.0	1.1496914E7	3085.8382237591354	-0.9808143183867897	-736.8127717525681	-0.015262863817759993	-0.047464886612568834	1.3678504874686555	1.1393506325686378	1.3472861642021945	1.2005527081552325	4.900473075615827	12.204060318792992	0.4134654077136363	0.8534768211920515
ID82607	82607	5	0.9639872312545776	61.93367516929413	40.23317800548829	0.0	298.0	298	1.3378490267251864	1		22038.320404721744	22211.0	15647.0	28112.0	1.3068724E7	2546.847747283507	-0.9810963951535209	-898.1989742954694	0.0014621286729185408	-0.006592820020271703	1.418273523376973	1.2939680301343615	-1.0906385461886312	1.0960653511893212	5.622948252622235	8.913685998511552	0.8893225169250483	0.9752679307502059
ID73902	73902	5	0.9929418563842773	62.43440326366156	43.10427418614682	0.0	192.0	192	1.3713562780022492	1		22070.54927302099	22253.0	14504.0	29775.0	1.366167E7	2911.033180294474	-0.9810337251068132	-784.3282871021588	-0.004040036748625864	-0.0033606273528196096	1.403086722172486	1.3524722011134007	1.1945081125438317	1.037423705283863	5.908135822493184	9.150951621483486	0.8866001819122683	0.9733750978856692
ID61105	61105	5	0.9780399203300476	63.59216688095023	41.2509921298957	0.0	38.0	38	1.302900237299245	1		22333.636363636368	22591.0	13927.0	28581.0	1.252917E7	2653.1237807731286	-0.9810142586533485	-869.9207373623813	0.0013479901396679242	0.012272710263972133	1.3922361529119491	1.2520635162567073	-1.0879685826342695	1.111953295368206	5.333007556586766	9.18953730865007	0.7935874158839368	0.9532710280373833
ID63665	63665	5	0.9514927864074707	63.200398438656244	41.996514081327206	0.0	69.0	69	1.284775096992722	1		22272.315018315	22364.0	16114.0	28723.0	1.2160684E7	2461.637447059348	-0.9810073893308621	-934.6712395193872	-0.009448214224035141	-0.0030817482410480292	1.3506999029132625	1.2509082247603058	1.4727001561599606	1.07977537934254	5.185660645486777	9.876751048445508	0.6680142738915898	0.9245762711864408
ID60594	60594	5	0.9888036251068115	63.341156871477246	41.42209446080757	0.0	32.0	32	1.3691479733843241	1		22397.67628205127	22473.0	14376.0	30525.0	1.397615E7	2930.681181427505	-0.9808740695343463	-783.8898923102504	-0.02732048027149211	0.012257646134583387	1.4787755307394994	1.3320626511989573	2.29930551740182	1.1101396239947794	5.889123317835111	9.602075127079537	0.8026575836876577	0.9574961360123652
ID61618	61618	5	0.9829416871070862	64.70513433087231	43.12659236165857	0.0	44.0	44	1.3730101756219857	1		22120.704000000016	22359.0	14634.0	28619.0	1.382544E7	2717.6963921438673	-0.9809877739602415	-839.9600447578923	-0.009724238358724059	0.008969002057065856	1.5166587609565025	1.2577951934482394	-0.008771104938598681	1.2058074071650646	5.9223952009867356	9.801937545487867	0.7746105121567796	0.9475285171102663
ID79027	79027	5	0.9431157112121582	62.31460437169514	42.49970918297735	0.0	252.0	252	1.301157226167961	1		21974.041144901614	21882.0	16293.0	30657.0	1.2283489E7	2774.1034155115426	-0.9810500721308119	-820.1643629823614	0.03497423056403773	0.04873748195324238	1.381623332411712	1.2341345777063881	0.6295796045523132	1.1195078376131624	5.318748178093236	10.843804644337403	0.568402425800205	0.9046079223928866
ID66228	66228	5	0.9968185424804688	62.91745737871134	43.65921549615859	0.0	100.0	100	1.3569380597347225	1		22137.02295081966	22231.0	13690.0	31145.0	1.3503584E7	3009.608537593304	-0.9810348253123465	-760.9686721380722	-0.002713555972402157	-0.011222527834486013	1.3915129528393693	1.3407166746403212	1.6116008978095293	1.037887406906963	5.784554542215776	9.014219332482083	0.8945889764739761	0.9782958199356911
ID76473	76473	5	0.8896685242652893	61.6313897084362	42.481299256823064	0.0	221.0	221	1.310426495452609	1		22045.693121693123	22046.0	16814.0	28712.0	1.2499908E7	2304.1890499141173	-0.9810376827124898	-989.987988204679	0.03333261818162237	0.02891571977645205	1.4345941075609714	1.2548185813121526	0.3917793835461927	1.1432681416470811	5.394798196725481	9.779548894616072	0.7088387041474615	0.9101844426623898
ID58045	58045	5	0.9674810767173767	63.7580165312924	42.91111572173117	0.0	0.0	0	1.1406803503444947	1		22735.489461358316	21899.0	16343.0	37525.0	9708054.0	3746.7488193451477	-0.9805741089762722	-612.6031121571908	0.013242679323564557	-0.017380004050898092	1.3575926745461813	0.9462426459382398	2.878136119224167	1.4347193929312607	4.087688501483614	11.785319122901027	0.36983240670352624	0.8472906403940893
ID60098	60098	5	0.9761748909950256	63.814120789735476	41.89820100881632	0.0	26.0	26	1.3270620348684108	1		22317.475945017177	22565.0	14231.0	28416.0	1.2988771E7	2649.775773049678	-0.9809615359914589	-867.9326329433136	-0.0025385183539438846	0.01565204923440119	1.446894111736925	1.2352129432905339	2.3479611342238207	1.171372207194077	5.532638855496431	9.466290467008601	0.7758585201047528	0.9525368248772507
ID73417	73417	5	0.9542580842971802	62.30048785779915	42.244068263410945	0.0	186.0	186	1.2675847133220646	1		22328.90207156309	22029.0	17676.0	34714.0	1.1856647E7	2973.9877557790996	-0.9808835563375925	-770.4927229419833	0.05081166583091089	0.00912314416311269	1.3620943622316781	1.1646611806739742	0.6155424489908576	1.1695198439115588	5.047819986715834	15.767580912684197	0.25514295806402015	0.8375394321766562
ID71880	71880	5	0.9208387732505798	62.32824708668818	43.47385659137079	0.0	167.0	167	1.3389794443554464	1		22277.9627749577	22365.0	16929.0	31345.0	1.3166276E7	2438.2302699825964	-0.9810756642497304	-947.3546900271402	0.0011503431063839857	7.267469097043471E-4	1.391606418462324	1.302157031919368	-1.1977841824462434	1.0686932407922478	5.632454504951277	9.18806010013557	0.8384166646363111	0.9657701711491442
ID67278	67278	5	0.9837464690208435	62.68276835187516	43.17993755555314	0.0	113.0	113	1.3574954382999145	1		22118.252459016396	22038.0	15910.0	31011.0	1.3492134E7	2820.519766911023	-0.9810569805918198	-812.2630299598445	0.0016996719180137469	0.0016007891422407908	1.4303951428318773	1.3086991120124105	-1.4838563071211732	1.092990076712387	5.789307668380291	9.28797502680122	0.8433239153651003	0.9567949725058921
ID69326	69326	5	0.9738327860832214	63.127555746365275	41.51733455606866	0.0	136.0	136	1.0687797348263095	1		22754.405835543766	21879.0	17781.0	35287.0	8578411.0	4042.3901960465805	-0.9806539730806051	-570.6650402161384	0.010081877902907013	0.005855683463892389	1.1280327880333811	1.035801814243607	-1.527765762263203	1.0890430703262726	3.5886102542094567	7.785369081116929	0.7440082405890807	0.9520807061790671
ID65745	65745	5	0.991624653339386	62.64786239059497	43.026822816752535	0.0	94.0	94	1.3757622532995073	1		22161.688603531307	21977.0	16780.0	33422.0	1.3806732E7	2930.7888443460442	-0.9810795657080797	-784.1902593448893	0.02701337456157714	0.005838711677453912	1.42250106575017	1.346178156252049	-1.37128640927963	1.0566959946153152	5.946160831809316	10.674765734040779	0.6557371821700719	0.9118075801749269
ID78545	78545	5	0.9509611129760742	62.35589572894246	42.15554161168986	0.0	246.0	246	1.213931589993723	1		22254.11958762887	21912.0	17219.0	32417.0	1.0793248E7	2900.6707556661254	-0.9806268614579	-776.6865380830579	0.12377558877065066	0.027623071099351013	1.3476607814415766	1.1050586858875255	0.6894002554683987	1.2195377482230327	4.629544884238442	13.838131320001823	0.30380384620249834	0.8157453936348418
ID71376	71376	5	0.9817021489143372	62.2212009030773	42.342854227141196	0.0	161.0	161	1.3167612682324372	1		22451.081739130437	22510.0	15602.0	30322.0	1.2909372E7	2634.76978979634	-0.9809892318138	-879.4054758902254	0.016838911864146034	0.019309021593487193	1.3751401128613576	1.2832842098603663	0.7187807982605333	1.0715787682067608	5.447082584535164	9.60415174719168	0.7420886633468222	0.9249394673123487
ID81621	81621	5	0.9500842690467834	61.63297441750696	41.28417674405694	0.0	285.0	285	1.2776898861896526	1		21785.909259259275	21949.0	15462.0	27537.0	1.1764391E7	2333.8127565154846	-0.9810839460258877	-968.3119719425944	0.024021339188892658	0.003939223421444635	1.3727539695010618	1.2427545874480317	-1.34801117842126	1.1046058355897772	5.128623131512587	8.644202593306073	0.8625033233484374	0.9685816876122081
ID63192	63192	5	0.9720779657363892	62.35205798993197	39.65041932507543	0.0	63.0	63	1.311580548072095	1		22131.654385964892	22396.0	14960.0	27512.0	1.2615043E7	2436.0478072084975	-0.9811203766103306	-944.2500944875788	0.014629817339075542	0.009820544740109625	1.3823189018489006	1.2819414391697985	1.8127647766281882	1.0783011295306186	5.404304449054518	8.886188792282626	0.8600398982933745	0.9635593220338988
ID70361	70361	5	0.9428250789642334	62.67762864575333	41.58160455611333	0.0	148.0	148	1.3524707618167124	1		22494.340531561465	22446.0	16703.0	30572.0	1.3541593E7	2569.2551511930133	-0.980875266153747	-898.0787258551029	-0.02586466996475464	-0.039667541137556855	1.3571951879257285	1.2594864926858975	1.3539775822650673	1.0775782001690735	5.746529532899648	12.836934243599384	0.43822068551439153	0.9393939393939396
ID74969	74969	5	0.9396888017654419	62.38938144767204	42.90851864061576	0.0	204.0	204	1.2579998142578044	1		22307.312380952397	22238.0	16790.0	29941.0	1.1711339E7	2574.679496384384	-0.9808330180911926	-886.7381928107924	0.01785019842171054	-0.008934074027645686	1.4204954522435722	1.067905594520543	1.010334648896065	1.3301695014355004	4.971769968083571	14.630619289469186	0.29187404152777874	0.855973813420622
ID69851	69851	5	0.9795182347297668	62.73567540094838	42.020137791352184	0.0	142.0	142	1.2970810914780904	1		22676.1607142857	22349.0	17753.0	36408.0	1.269865E7	3325.2771580817616	-0.9806988747360192	-692.9864143678248	0.09076949602326752	7.276501293306102E-4	1.3846654550399977	1.1833837041568362	0.7014107968996635	1.1700900140640142	5.285476294941631	18.26760500299305	0.19903560289819083	0.8011527377521633
ID77534	77534	5	0.9716929793357849	62.0325504911466	43.14317113471321	0.0	234.0	234	1.3608349155190502	1		21908.52786885248	22126.0	14519.0	30524.0	1.3364202E7	2729.255020250091	-0.9811430531514121	-835.333753718735	0.0028952061750467137	0.010944242016147599	1.4153278436909842	1.3411847919804165	1.457146637794405	1.0552817569613855	5.817826425367381	8.893128106073313	0.9244033851014588	0.9847144006436043
ID78046	78046	5	0.9517108201980591	62.41410845217815	43.35566055300266	0.0	240.0	240	1.3697003833214225	1		21957.21290322579	21980.0	16495.0	31015.0	1.3613472E7	2511.938755870047	-0.9811036435011313	-907.6846202099437	-0.00391878399642972	-0.001104271852144183	1.435959246572063	1.3160148436882648	1.1431239603827532	1.0911421352571085	5.893876443999645	9.660332198522191	0.7936458854016404	0.9516500383729855
ID59616	59616	5	0.987074077129364	63.08496816417885	41.86196513664514	0.0	20.0	20	1.3299091997694086	1		22337.898625429552	22625.0	14480.0	28947.0	1.3000657E7	2647.384347750456	-0.9810368374464032	-873.0313955250143	0.003320981598610571	0.01869576220969384	1.3834635212283426	1.3183534848256104	-1.3247282983856454	1.0493873890061776	5.556404486319011	9.530878992196442	0.7686662381071798	0.9329608938547486
ID72929	72929	5	0.964851438999176	62.216267464007956	41.45897555116245	0.0	180.0	180	1.3861703183679037	1		22256.889937106887	22131.0	16609.0	32132.0	1.4155382E7	2713.4434984652153	-0.9809088068720577	-842.8868022756369	0.025105995999903336	0.013560685964126299	1.4407818620259258	1.3304888544226894	1.388903176295442	1.0828966039336674	6.0364702289351095	10.880896450725851	0.6407130540360401	0.9310850439882694
ID79587	79587	5	0.961813747882843	62.34966601066224	43.02689903066907	0.0	259.0	259	1.3839856514178166	1		21946.088888888884	21942.0	16471.0	30736.0	1.3826036E7	2664.2889067092015	-0.9811436373494273	-857.1966849427489	0.020152605641055497	0.006441808311218914	1.433198285160835	1.3617152590501393	0.8856916266550408	1.0524948410731318	6.017457724277045	9.171866252292336	0.8988919388183475	0.9738461538461534
ID64739	64739	5	0.9371508359909058	62.246253602639506	41.861743864990224	0.0	82.0	82	1.3713562780022506	1		22081.93599999997	22073.0	16602.0	30234.0	1.380121E7	2578.154847749523	-0.9809809549375974	-883.5477247421633	0.0030028286252456265	0.004952080011145967	1.4420365217348248	1.3338706805297145	1.4611045345429337	1.0810917001055567	5.908135822493196	9.368529825691978	0.8458969271079881	0.9673151750972763
ID67813	67813	5	0.957573413848877	62.575195556907225	43.22391969994436	0.0	119.0	119	1.2039196121043854	1		22248.33962264152	22057.0	16461.0	31151.0	1.0612458E7	2822.1012446108853	-0.9807747527514196	-804.3634990650684	-0.03034223764041689	-0.028066477231737372	1.3438892530864346	1.0959433108088374	1.675081181606898	1.2262397514836838	4.553494865606165	10.822895385682736	0.48850362870983616	0.8568872987477628
ID80614	80614	5	0.9902437329292297	61.48192477590463	41.17654750513324	0.0	272.0	272	1.3213493004897094	1		21841.901554404132	21979.0	14177.0	29887.0	1.2646461E7	2818.5985828529306	-0.9810977228034728	-804.4246157983686	0.01378220736413638	0.014074085870773594	1.370424011265341	1.3182642903650932	-0.14840020036053211	1.0395669679300819	5.485107593851272	8.811756702680425	0.8877077672817684	0.9656903765690377
ID77035	77035	5	0.9015774726867676	61.915568321694145	42.27350040143602	0.0	228.0	228	1.2894769428881676	1		22099.641818181823	22136.0	16568.0	29107.0	1.2154803E7	2476.989085514892	-0.9810376557014171	-923.1765989611482	0.030052504745939648	0.027810232125454974	1.382575649470756	1.2451864916450162	0.6033326614705591	1.1103362096742915	5.22368565480291	9.652287907551804	0.7045735953989647	0.9067656765676567
ID82154	82154	5	0.9704643487930298	61.74351328541313	40.42488391331728	0.0	292.0	292	1.3110036487487935	1		21861.30335097001	22080.0	15318.0	27243.0	1.2395359E7	2412.6863083093176	-0.9812267619540945	-947.1862484557711	0.004129708288234905	0.003888538285124494	1.3913365550670183	1.249399642302093	-1.257643736599059	1.113604092685186	5.399551322889993	8.75326648192774	0.8855788525399877	0.9602704987320376
ID66797	66797	5	0.9695010185241699	62.743691130359615	42.43997608075929	0.0	107.0	107	1.3485497366541481	1		22079.82947019867	21996.0	15758.0	30855.0	1.3336217E7	2689.5153383616603	-0.9810116220840632	-848.2775452780301	-0.0016998195275151093	-0.019033849250912227	1.426678590966342	1.2998669004909695	0.9658744027317039	1.0975574425562147	5.713257649748048	9.896201123811519	0.7330889068417461	0.9397967161845195
ID65261	65261	5	0.9791582822799683	62.53666834654509	43.31434143040731	0.0	88.0	88	1.3774108605456368	1		22001.40255591054	21917.0	15832.0	31462.0	1.3772878E7	2716.708023930703	-0.9810196966039375	-837.1667564621686	-0.005503587669432624	0.004414532647681447	1.4257144159918942	1.383331100494139	1.5407190210329265	1.030638590777447	5.960420210302867	9.600883059989705	0.8125767329591097	0.9514415781487099
ID62703	62703	5	0.8992932438850403	62.74637732750716	40.63137212589686	0.0	57.0	57	1.2318709143370379	1		22349.529880478065	22314.0	17267.0	29436.0	1.1219464E7	2430.659382151169	-0.9808540062561019	-942.1081087503713	0.03854300804155126	-0.033968966583853503	1.2217872341882878	1.1434145752475717	-1.5120909758108296	1.0685426446691453	4.767385543009395	16.055525710380252	0.23240265140351826	0.8521665250637213
ID75502	75502	5	0.9594680666923523	62.19276539063465	42.27423704387905	0.0	210.0	210	1.2083100602695858	1		22515.845511482257	22136.0	17508.0	33989.0	1.078509E7	3111.6730766447818	-0.980523425524657	-728.5673275952586	0.06320712985690481	0.043724682482272154	1.3685871738069022	1.0748557800562053	0.5523319133992566	1.2732751678884189	4.586766748757797	16.214100595175747	0.2192455529962143	0.7683121019108287
ID58612	58612	5	0.9720643162727356	66.86260954202584	43.87491221333669	0.0	7.0	7	1.35916620254861	1		22242.393739703453	22469.0	14351.0	28750.0	1.3501133E7	2751.0141151118996	-0.9809487678081177	-832.6106415407224	0.015674020560103544	-0.01197569820974728	1.4767441170086268	1.295411349077345	2.695732401699802	1.1399808393375865	5.803567046873836	8.975643018565327	0.9052608261655986	0.9713603818615748
ID76023	76023	5	1.0	62.60595291716324	42.95889472527448	0.0	216.0	216	1.210186804957821	1		22463.786749482395	21794.0	15740.0	39183.0	1.0850009E7	4116.551671733045	-0.9807777797898968	-556.8605628522964	0.0012814188150059736	-0.06054695327639421	1.327962341286939	1.098181804713893	1.33459407729645	1.2092372461342231	4.601026127251334	13.188877883041782	0.3323907039422171	0.8330464716006876
ID72438	72438	5	0.9775407314300537	62.28273747850349	42.92681571193661	0.0	174.0	174	1.3423649856492401	1		22150.81208053693	22248.0	15818.0	29490.0	1.3201884E7	2626.1902985036445	-0.9812117547846219	-880.9879704184923	0.02496048349731698	0.01736873058686936	1.4181469054048534	1.3291079863631294	0.9369530702130943	1.066991485985547	5.66097326193837	8.909104727958484	0.8962575750828237	0.9802469135802465
ID82681	82681	5	0.9755297899246216	61.46464960948941	40.496659660579816	0.0	299.0	299	1.3184836512685414	1		22050.30715532286	22270.0	14287.0	27967.0	1.2634826E7	2667.981312362035	-0.9810830070985618	-857.2658203706634	0.006649785220314873	0.007893501398240157	1.4232061235366884	1.254628067664966	-1.3492598010464087	1.1343649645790799	5.461341963028697	8.661149092729133	0.9148675121770383	0.9737288135593221
ID68344	68344	5	0.921924889087677	62.526348528267555	42.61718607166611	0.0	125.0	125	1.3063792828444198	1		22194.619217081858	22138.0	16715.0	29285.0	1.2473376E7	2511.335468103681	-0.9809846969145105	-911.8679347732001	-0.0023884005354321627	0.01420317085851245	1.3687512123191952	1.2444206330764587	0.9957046002110941	1.0999104128765258	5.361526313573879	11.350761017331317	0.5229357654753609	0.895238095238096
ID70906	70906	5	0.9730944633483887	62.36091838234824	42.89207714442604	0.0	155.0	155	1.3685953404764912	1		22343.072463768105	22336.0	16789.0	31088.0	1.3875048E7	2661.3368353502615	-0.9810005455803648	-866.9641983209833	-0.004979433773570119	-0.0028053433096289285	1.3993803634260171	1.3510130737856223	1.0847399654603782	1.0358007561724527	5.8843701916706115	9.963878068997987	0.7448229367479521	0.9472073450650339
ID79103	79103	5	0.9695504903793335	62.5035665054848	42.54127668896993	0.0	253.0	253	1.3270620348684126	1		21980.46666666667	21834.0	15760.0	31943.0	1.2858573E7	2863.608612744818	-0.9809343889655824	-789.8460959404953	0.047756293982951226	0.038411236134110606	1.364829782763667	1.2571250656781816	0.9240502987273043	1.0856754192769054	5.532638855496447	12.835932498670912	0.4219755980174223	0.8811506434519308
ID60674	60674	5	0.9836456775665283	63.6185573527488	41.47717798844597	0.0	33.0	33	1.310426495452607	1		22451.333922261478	22679.0	13472.0	28603.0	1.2707455E7	2769.8649108903746	-0.9810127563873994	-837.5799804109391	0.002485712466192389	0.012701031964070512	1.4033857455837757	1.2412203469506502	-0.947591829163624	1.13064996801859	5.394798196725463	9.030800588712856	0.8312517305296494	0.9586148648648648
ID74499	74499	5	0.9202174544334412	62.06416463133081	42.32136639433246	0.0	199.0	199	1.3040609504357237	1		22112.620320855596	21975.0	17471.0	31082.0	1.240518E7	2586.3868344414454	-0.9810327814047308	-884.4160065412024	0.011869655317334353	0.018422992207476334	1.460131762951436	1.1880772317997865	0.5850595567262797	1.2289872441537504	5.342513808915815	10.204666043326624	0.644700376979878	0.9079159935379648
ID73986	73986	5	0.9836976528167725	62.46138067436504	42.63966251685508	0.0	193.0	193	1.3121571937574945	1		22063.168126094566	22132.0	15447.0	29500.0	1.2598069E7	2611.311339544732	-0.9810627758775582	-875.4265102592581	0.007467468551623465	0.007661870944262653	1.3357292271887469	1.3226708943185337	1.2097684550091465	1.0098726999484942	5.409057575219038	9.275841947320757	0.7899958105857371	0.9389438943894393
ID63748	63748	5	0.986351728439331	62.57172487815343	41.792421103179706	0.0	70.0	70	1.35860950942571	1		22171.69885433717	22441.0	14797.0	29829.0	1.3546908E7	2853.767899447451	-0.9808889878768736	-797.5290096822106	-1.0437343554212968E-4	2.895452469993016E-4	1.4551922188122288	1.302771093975087	1.4172154638109786	1.1169976257088006	5.798813920709331	9.560670819912104	0.7972092074952539	0.9420849420849428
ID80134	80134	5	0.987326443195343	61.730972643451544	40.100757911487314	0.0	266.0	266	1.3287710658854734	1		21962.60341880342	22210.0	14369.0	28169.0	1.2848123E7	2801.202108633532	-0.9810664648309134	-812.5237994728492	-0.008169445591694708	-0.0034090065018630884	1.4135209708506673	1.273566228968478	-1.5498106692604354	1.109892001451346	5.546898233989971	8.787067004156714	0.9027597469067878	0.9700748129675814
ID66313	66313	5	0.9653987884521484	62.84338867101197	43.265408457009684	0.0	101.0	101	1.3316145766612204	1		22084.57508532421	22198.0	16146.0	29120.0	1.2941561E7	2586.7859301068397	-0.9810709312788767	-884.972373320368	-0.017810189239664004	-0.01872605395988913	1.3480977209541314	1.299872136276234	-1.1163220224722217	1.037100252657196	5.570663864812559	10.334360508474488	0.6554651450567884	0.9505271695052715
ID61706	61706	5	0.9742767810821533	64.52009482424296	43.97619123145538	0.0	45.0	45	1.3519113116327712	1		22164.90066225165	22490.0	15323.0	28859.0	1.33876E7	2703.702169794496	-0.9810994561793276	-851.090357395763	-0.047142778387213445	0.0031440171801279484	1.5339540913265026	1.247694479552895	0.15091791292091838	1.22943085544162	5.741776406735148	10.39123172570865	0.6682240172299788	0.9062265566391591
ID81163	81163	5	0.929548442363739	61.75201057666694	41.060441776890386	0.0	279.0	279	1.2776898861896533	1		21863.39478584731	22050.0	15287.0	27503.0	1.1740643E7	2314.753594243307	-0.9811714179127002	-984.3965836061071	-0.014020997190485574	0.0017500056944212874	1.3487187892068344	1.2201759819552978	-1.162305363048086	1.1053477606119984	5.128623131512592	8.430651119457583	0.9067517778920746	0.975587703435805
ID68874	68874	5	0.9641576409339905	62.981664544935505	42.32273284052276	0.0	131.0	131	1.3395442954433654	1		22379.129629629646	22144.0	17371.0	33806.0	1.3293203E7	2993.804789573808	-0.9809995438660175	-771.8883517510892	0.03761294140744289	-0.06284217149296006	1.4464236998296618	1.2193731443527505	1.1402212172333073	1.1862026866250452	5.6372076311157855	15.201469592509914	0.30655100548287856	0.8501792114695341
ID61197	61197	5	0.9918296933174133	63.038320987499134	40.7485978488452	0.0	39.0	39	1.3613906986402493	1		22240.98694942903	22479.0	14740.0	28272.0	1.3633725E7	2746.1753647238816	-0.9809611153756659	-834.5763518449792	-0.001741787731498005	0.004910707806018412	1.407616786371231	1.3288727843054993	-1.4720019697888846	1.0592562380656214	5.822579551531899	9.322676479774675	0.8418681281604565	0.9615384615384617
ID76558	76558	5	0.9780645966529846	62.04336286346833	42.81226610498631	0.0	222.0	222	1.3457420098175397	1		21994.565217391293	22189.0	14859.0	29691.0	1.315275E7	2666.9442054975693	-0.9811832410692074	-860.0758389088636	0.005365423378705607	0.001996941150692807	1.3638577910522203	1.333864987493142	1.0096974149264368	1.02248563673258	5.689492018925467	9.143853051831416	0.8551157006338712	0.9560702875399363
ID58129	58129	5	0.9453343152999878	63.63157511127829	43.05291438549632	0.0	1.0	1	1.2918214483565391	1		22439.891304347828	22205.0	15623.0	33602.0	1.238682E7	2889.766553247069	-0.9809347152134789	-799.0699374793099	0.044560529109766	-0.015599146874403443	1.2925470494382565	1.2386903605572412	0.47392467971675695	1.0434787341501448	5.242698159460957	16.108231856713417	0.2539036677223719	0.8188567186340019
ID60180	60180	5	0.9790197610855103	63.71857730759834	41.958408666874675	0.0	27.0	27	1.3502315702779655	1		22326.21558872304	22571.0	14672.0	28156.0	1.3462708E7	2626.8759169424816	-0.9810079816174672	-878.0251778803485	0.0031078972947117638	4.4872090422828453E-4	1.4702900457237593	1.2612551508307572	-0.7379480203324145	1.1657356124613771	5.7275170282415795	9.307922142130105	0.8307508021326667	0.9518167456556085
ID71961	71961	5	0.9626875519752502	62.05785724462879	43.591058735796146	0.0	168.0	168	1.3011572261679603	1		22137.920863309355	22427.0	14911.0	28584.0	1.2308684E7	2428.646476010417	-0.9812508502469326	-954.1155914138916	-0.001424382373618345	0.00868760693354843	1.3531916408272358	1.2678980176140797	-1.4543798089120328	1.0672716748730793	5.31874817809323	8.67133426013115	0.8888888068558394	0.9721980886185919
ID71459	71459	5	0.9634038209915161	62.5484923820539	42.725090123466494	0.0	162.0	162	1.3350187950239913	1		22368.46101694914	22469.0	16116.0	29867.0	1.3197392E7	2588.5133400700333	-0.9810612190223692	-895.2818500750028	0.003739068890737234	0.02171580364297292	1.3828449882997282	1.331099720531446	0.6258876657264595	1.0388740730466255	5.599182621799665	9.29270735415718	0.8147980397000238	0.9523039611964434
ID81698	81698	5	0.9696921706199646	61.637025034642065	40.53339392991914	0.0	286.0	286	1.2906497279808733	1		21796.912885662437	22010.0	14838.0	27512.0	1.2010099E7	2403.7601664583426	-0.9812073184063197	-946.903830340959	-0.0037149734573755323	-0.0014348491138638118	1.390388563960426	1.2218920773642217	-1.0449224988944972	1.1378980105670813	5.233191907131939	8.648857802386967	0.87914196552944	0.9795373665480426
ID78629	78629	5	0.9777609705924988	62.77578394105661	42.97160391045147	0.0	247.0	247	1.3580525881030974	1		21990.042622950812	21917.0	16079.0	31958.0	1.3413926E7	2844.1271876609953	-0.9811141494124637	-803.3227059307126	0.0068845623604934835	-0.009981695532887459	1.3720928684012814	1.3399671438959633	1.3123250444006669	1.0239750091273971	5.794060794544806	11.942133082432672	0.5105392058912581	0.8989675516224186
ID63269	63269	5	0.9071559309959412	62.999967103778665	40.71121211708812	0.0	64.0	64	1.2947461101220619	1		22083.43603603604	22295.0	15801.0	27093.0	1.2256307E7	2083.97685571629	-0.9811081924207975	-1100.6446845865275	0.001056547511515162	-0.0036911556181685326	1.3033068216688766	1.293777939653463	1.45773572493323	1.0073651603751768	5.266463790283546	8.80944279551609	0.852770340195372	0.9634782608695648
ID69417	69417	5	0.9839838743209839	62.72565399071058	41.89398240474006	0.0	137.0	137	1.0320507749644603	1		23265.71022727273	21896.0	18074.0	38814.0	8189530.0	4575.816968590151	-0.9799435930984355	-496.8503633449276	-0.03519444693885985	0.07678059415288349	1.246514333936844	0.9037918853374403	1.4650432198831116	1.3792050516933385	3.346200819819157	9.436238152681314	0.47224142321131557	0.818604651162791
ID65835	65835	5	0.9703120589256287	63.14298901844024	42.41441696047328	0.0	95.0	95	1.063813589044758	1		22730.67021276596	21724.0	16632.0	35573.0	8546732.0	4063.0926740128657	-0.9803551001347881	-558.3661752122671	-0.014426274638888091	-0.0015056970685208488	1.245941671394778	0.9155957921601068	-1.1589887709770843	1.3607988176259604	3.555338371057853	7.649878182212272	0.763452049212571	0.9420654911838793
ID67370	67370	5	0.9760999083518982	62.38201004949925	43.45208798740594	0.0	114.0	114	1.3730101756219866	1		22013.97752808991	22111.0	15270.0	30993.0	1.3714708E7	2632.2569038477845	-0.9810346690288592	-865.215259238958	-0.00789095710330255	-0.0015975165918245807	1.4210433221413616	1.3505894082599383	-1.5620593147242632	1.0521653090499163	5.922395200986743	9.277051872846657	0.8647434448271639	0.9726775956284153
ID70442	70442	5	0.9448450207710266	62.28340879250811	42.54651683985537	0.0	149.0	149	1.3005757033562706	1		22308.939285714292	22493.0	16094.0	29067.0	1.2493006E7	2472.1369280321946	-0.9810806322901808	-935.9108442882266	0.001796056561435682	0.001920234374389454	1.3318626924527626	1.289360997445533	0.8220092299855649	1.0329633788298496	5.31399505192872	9.566484867920918	0.7296695650308237	0.9224422442244228
ID69935	69935	5	0.9639623761177063	62.5976134296884	41.898855857830114	0.0	143.0	143	1.3702525705574498	1		22555.602584814234	22507.0	16659.0	31540.0	1.3961918E7	2721.9026143133055	-0.980930601880961	-852.5368195923078	0.019607997307580234	0.0046972190465471245	1.4078084739924963	1.3762379271503427	1.043469125661111	1.0229397448067168	5.898629570164169	10.842200101999097	0.6305596131386022	0.9091575091575096
ID79662	79662	5	0.963246762752533	62.25150954724231	42.7707684759676	0.0	260.0	260	1.3310463604729177	1		21906.977815699647	21844.0	16627.0	30039.0	1.2837489E7	2600.3981143957876	-0.981106021562175	-874.9135598300932	0.0015861424625484273	0.0012801142747404341	1.503906113752481	1.1847974860011148	0.8728929567396526	1.2693360101804485	5.565910738648054	9.954762095901948	0.7058043493162824	0.9360511590727413
ID77616	77616	5	0.888180136680603	61.97123162358348	42.47647711082936	0.0	235.0	235	1.2657930732558336	1		21924.48674242423	22006.0	16666.0	28331.0	1.1576129E7	2362.3072453949626	-0.9810185753637057	-959.3376182507156	0.03751588683324821	0.028437181855389956	1.3634869584548936	1.2255698779697595	0.5344477807137156	1.1125330207312236	5.033560608222286	10.13468922308602	0.6158348966137026	0.8869346733668348
ID82227	82227	5	0.9711788892745972	61.67464338191911	40.59143869948773	0.0	293.0	293	1.3150366292889941	1		21940.169284467698	22157.0	14642.0	27758.0	1.2571717E7	2544.3508289685788	-0.9810307102779872	-891.9171381417625	0.006128741525739975	-0.0014709491687298786	1.3675547960390684	1.2820205653935544	-1.3708988664278907	1.0667182984067474	5.432823206041603	8.881504990986583	0.8654905058562228	0.9785958904109588
ID75063	75063	5	0.9734416007995605	62.52150549523361	42.76960889781351	0.0	205.0	205	1.3867159473275787	1		22138.89779874215	22071.0	15697.0	32749.0	1.4080339E7	2818.9157882126447	-0.9810466365997726	-813.0312762373388	0.02832389926783105	0.01470053669391877	1.4917939212044269	1.3278955944283843	1.0806120568080553	1.1234271184148295	6.041223355099639	10.464632289170305	0.6932451049604373	0.9065620542082747
ID80695	80695	5	0.9444542527198792	60.98135573347398	40.80054658856319	0.0	273.0	273	1.286540302904653	1		21796.487226277368	21906.0	15588.0	27874.0	1.1944475E7	2460.1251164324913	-0.9810987921217837	-919.7768838442544	0.003432736020427613	0.004807563060977923	1.3311293026292688	1.2468110942130255	-1.4482503857694464	1.067627091872698	5.19992002398034	8.74048600559088	0.8553332688175963	0.9638766519823792
ID59703	59703	5	0.9561619162559509	64.32176701183387	41.48426649734615	0.0	21.0	21	1.2871281669074124	1		22269.160291438984	22515.0	15643.0	28533.0	1.2225769E7	2345.79772040615	-0.9811190460186404	-986.599860852079	0.01435884402387064	0.02264596431204098	1.419059825799947	1.2238155953185905	2.9391105515309777	1.1595372956744594	5.204673150144841	8.825145545623256	0.8397684847657498	0.9571678321678329
ID78134	78134	5	0.992633581161499	62.29940182962729	42.737006088524474	0.0	241.0	241	1.3316145766612215	1		21961.993174061445	22032.0	13922.0	30692.0	1.2869728E7	3029.915227713941	-0.981067203386945	-751.1994448651319	0.0015198349480800531	-0.0015525599543511478	1.3428270497683874	1.3298531741505408	2.6898544966028024	1.0097558707006387	5.570663864812568	9.165688865169741	0.8332716308363732	0.9661995053586145
ID64826	64826	5	0.9255077242851257	62.61202030535247	41.92435982887545	0.0	83.0	83	1.2947461101220639	1		22062.828828828813	22033.0	16431.0	29686.0	1.224487E7	2614.280082836185	-0.9809869813688838	-870.8658232826945	0.0047695398235334035	0.009347238384398155	1.3442688939360423	1.2674941842257332	1.4241354884745063	1.060572041012723	5.266463790283562	9.892838566565587	0.676218615327685	0.9126853377265246
ID73020	73020	5	0.9425439238548279	62.12354810167172	40.86830980088718	0.0	181.0	181	1.3702525705574493	1		22183.28019323671	22098.0	16688.0	31761.0	1.3775817E7	2684.09112124972	-0.9810889601795423	-857.5342693507966	0.011323290315447113	0.017887591065666116	1.3965508495211079	1.342282603077408	-0.47721374667949	1.04042982179705	5.898629570164165	9.842246853964694	0.7651956295272229	0.9627618308766486
ID77119	77119	5	0.9565356373786926	61.891411599558836	42.60823066593942	0.0	229.0	229	1.3017384891972517	1		22002.28392857141	22118.0	15581.0	29059.0	1.2321279E7	2521.2146744071742	-0.9811219302026878	-907.09616316274	0.018953684265841115	0.022551322075507554	1.344571162784828	1.2931601002164528	1.0362164655274848	1.0397561466362673	5.323501304257743	9.674138593196881	0.7147968321023206	0.9294605809128625
ID67902	67902	5	0.9230731129646301	62.13583626332352	42.580496789143275	0.0	120.0	120	1.323065710783097	1		22014.879518072292	21945.0	17557.0	31647.0	1.2790645E7	2712.9824495683665	-0.9810845771551511	-841.7627800556074	-0.002398755452275587	0.01486387070084571	1.444221038328526	1.2249229008755473	0.7180488407043026	1.179030155527527	5.499366972344834	10.35320350901709	0.644722851223851	0.9067398119122255
ID62784	62784	5	0.9721296429634094	62.44249328139033	40.148639975680254	0.0	58.0	58	1.3081153358134858	1		22150.14184397165	22343.0	14627.0	27508.0	1.249268E7	2567.4728680815274	-0.9811031720840528	-895.8316789513206	0.004670147508600357	2.1828291936104273E-4	1.3571977616383937	1.28630151577007	1.8100156482962042	1.0551163510258947	5.375785692067414	8.730094664279084	0.8863676663597266	0.9708154506437767
ID64320	64320	5	0.9626731872558594	62.40545744079798	42.136420809012165	0.0	77.0	77	1.218285957615779	1		22393.5857142857	21941.0	18048.0	34540.0	1.0972857E7	3044.143375969016	-0.9806607594293177	-746.0499634706074	0.02507709428583122	-0.0453572188525232	1.2961711569536398	1.1167117938940032	0.7676753937975582	1.1607033829506332	4.662816767390043	16.849167129380174	0.20639602896126533	0.771226415094339
ID75591	75591	5	0.9611091017723083	62.44510173554431	42.85738428228625	0.0	211.0	211	1.3524707618167127	1		22186.6638935108	22192.0	16296.0	31216.0	1.3334185E7	2769.7367552731107	-0.9810923093776167	-831.294466234255	0.045303515879555965	0.018943831137822824	1.4512009376755437	1.207142298745372	1.0869315999931075	1.2021788476667838	5.7465295328996495	13.191958344755824	0.41495114224629676	0.9042632759910244
ID58696	58696	5	0.9779098629951477	66.8766215073893	43.968943917224294	0.0	8.0	8	1.3878065616898878	1		22247.22762951333	22454.0	14632.0	28932.0	1.4171484E7	2790.572962513186	-0.9808034219786547	-814.6492576345391	-0.004542752576623473	-0.0010070574150009468	1.467195682357435	1.3259733829699423	-0.17113119844921942	1.1065046261118607	6.050729607428656	9.34285527390625	0.8710806508477641	0.9680608365019012
ID70985	70985	5	0.962102472782135	62.5068446736677	42.40852499246919	0.0	156.0	156	1.2818276852254533	1		22537.597069597072	22344.0	17320.0	32527.0	1.2305528E7	2871.550029710264	-0.980854185283924	-804.1773124159176	0.04576469766437236	0.019933314183118344	1.386815827530063	1.2034184640513441	0.370720799241691	1.1523969998443486	5.161895014664218	12.446932379913328	0.41869171868917276	0.8681055155875307
ID72522	72522	5	0.9747822880744934	62.51701342074556	43.69772476786474	0.0	175.0	175	1.3063792828444194	1		22150.48586572437	22171.0	16372.0	30733.0	1.2537175E7	2595.9177794180973	-0.9810949770492808	-885.6378375794982	-0.005208350005345477	0.012330808830226468	1.4054587442058055	1.2228822783128848	-0.8872183114976142	1.149300115907156	5.3615263135738775	9.136776121623837	0.8070721083314457	0.9559322033898311
ID79178	79178	5	0.9287582635879517	62.55381137377888	42.337983702027444	0.0	254.0	254	1.2447000673282298	1		22030.676470588216	21948.0	16362.0	29930.0	1.1235645E7	2673.0844959026385	-0.9810772883760805	-854.6041404098278	0.027162207129568707	0.029391652206404044	1.377360705787269	1.1638225878733028	0.6410669369471208	1.18347995660075	4.867201192464232	9.733821839808062	0.645538838974281	0.9053934571175957
ID65357	65357	5	0.9716871380805969	62.884480235197074	43.45773223440112	0.0	89.0	89	1.3785088366949114	1		22087.687797147395	22029.0	15914.0	31439.0	1.3937331E7	2819.6128264823087	-0.9809645575040001	-807.385811022032	-0.019479941606982715	-0.002361917253286392	1.3864916842774975	1.363619693570232	1.5158287490675426	1.0167729982304539	5.969926462631893	10.50535208352658	0.6797631552411457	0.9558599695586
ID76108	76108	5	0.9767950177192688	62.525221794360654	43.04567932372862	0.0	217.0	217	1.3389794443554455	1		22147.497470489023	22122.0	15997.0	30688.0	1.3133466E7	2648.768940931412	-0.9809948775834377	-863.1904948916765	0.008861498557613201	0.020137479629505947	1.405378488802724	1.320315288406284	-1.4639001708012662	1.0644264299166886	5.632454504951269	9.085381404879412	0.8574745303818452	0.9721082854799017
ID68432	68432	5	0.8901810646057129	62.4667148506137	41.97868704900217	0.0	126.0	126	1.2471287526958377	1		22281.614035087718	22117.0	18175.0	30010.0	1.1430468E7	2599.6780433094277	-0.9810173907961919	-885.8860764307483	0.015887432933581254	0.031134154856206724	1.3827661853318136	1.1291269812071951	0.9159312099837801	1.2246330203299567	4.886213697122292	10.32898660479696	0.5755285765567203	0.90652557319224
ID74069	74069	5	0.9657484292984009	62.3962915080843	42.952484345342526	0.0	194.0	194	1.3779599579804611	1		22016.14444444444	21982.0	16797.0	31545.0	1.3870171E7	2639.2798307886114	-0.9810852870369413	-865.3520569528577	0.004585872609046445	0.012846452897480818	1.5026134746387352	1.2466236490314573	1.1318544401852972	1.2053465180178193	5.965173336467379	10.466227066031172	0.6843095908297562	0.9478851963746219
ID60760	60760	5	0.9856777191162109	63.65292889677323	41.4946970157238	0.0	34.0	34	1.3063792828444165	1		22378.192857142858	22603.0	13854.0	28432.0	1.2531788E7	2686.383186486214	-0.9810078230504499	-860.5671621211037	0.0013780936248238085	-0.007232363281304612	1.4005111612979044	1.22621336016292	-0.8224256370900207	1.1421431267979552	5.361526313573853	8.8246622240812	0.8651713381494942	0.9749351771823683
ID80217	80217	5	0.9409117698669434	61.96289749871163	39.94673883842936	0.0	267.0	267	1.2841861558217376	1		21902.919266055043	22127.0	15611.0	28115.0	1.1937091E7	2383.467471630982	-0.9811061577474554	-954.3737491717565	0.01741763151046677	0.00784508678850009	1.3286375496944103	1.2709149548408878	-1.3510197802729864	1.0454181411853392	5.180907519322253	8.541554213169702	0.8923637106376857	0.9749552772808578
ID81241	81241	5	0.987359344959259	62.0219582069114	41.22636819208985	0.0	280.0	280	1.318483651268542	1		21907.5644599303	22134.0	13632.0	28142.0	1.2574942E7	2749.283783971381	-0.9809759531229303	-821.7883448697365	0.0014823729540151351	0.01628731379989481	1.3608096007006643	1.3088279637075444	-1.523900808199899	1.0397161723576491	5.461341963028702	8.913328220612955	0.8638322954538856	0.9688026981450255
ID63833	63833	5	0.9917010068893433	63.03538975646886	43.04653665848296	0.0	71.0	71	1.3219216848789064	1		22095.535528596185	22133.0	13651.0	29222.0	1.2749124E7	2622.216396963241	-0.9810475181206377	-872.3483666811089	0.010434312414281197	-0.004712921771170866	1.357266738675948	1.3233281273091158	-0.4911781903822452	1.0256464067123274	5.4898607200157805	9.032054600789024	0.8456644647913455	0.9553349875930521
ID61787	61787	5	0.9867684245109558	65.04111405306053	44.80293928770046	0.0	46.0	46	1.356380452125506	1		22099.368852459007	22449.0	14365.0	29471.0	1.3480615E7	2785.9577646978305	-0.9809981415322527	-819.0443970062473	-0.00397912991379513	0.005298493127712143	1.388761190625415	1.3538668623198482	0.20520981688317363	1.0257738255339046	5.779801416051272	8.749163117662818	0.9488329415018	0.9902280130293157
ID66397	66397	5	0.9961718916893005	62.70335452239297	42.94772866093184	0.0	102.0	102	1.3491105808192352	1		22052.284053156145	22192.0	14841.0	30429.0	1.3275475E7	2732.243444554493	-0.9810385820448764	-835.1787914095779	-0.00413095297410592	0.0019939912767351986	1.3900304779702732	1.3221543788948003	1.6483562629006239	1.0513374989781534	5.718010775912554	9.006167743814467	0.8858797414800387	0.9662650602409636
ID74591	74591	5	0.9289383888244629	62.08765949592551	42.75296540825429	0.0	200.0	200	1.2964977403842812	1		22050.16245487366	22201.0	15901.0	28746.0	1.221579E7	2491.4861209931264	-0.9810857277653325	-918.1225183048757	0.012956201137831053	0.009153603246566956	1.322291918931833	1.2884843703766409	1.0163672346010089	1.0262382294519488	5.280723168777106	9.602367567588654	0.7196918963515202	0.9304857621440535
ID76638	76638	5	0.8942437767982483	61.8507875306385	42.0811099936461	0.0	223.0	223	1.2812373892304243	1		22149.336397058833	22044.0	17457.0	30303.0	1.2049239E7	2508.3139514945365	-0.980868733795555	-905.4740271366834	0.08856918852133629	0.0057975833902364935	1.3408105873141942	1.1552107300730028	1.0308585899676619	1.160663204045432	5.157141888499684	13.191385787912322	0.37242437792794	0.87712206952304
ID58208	58208	5	0.9640685319900513	64.43440495203451	43.1142846932623	0.0	2.0	2	1.2929921069097368	1		22533.140035906647	22240.0	16778.0	34883.0	1.2550959E7	3151.393022768153	-0.9809356309535453	-735.8125919849427	0.036340469822483845	0.00785689473751917	1.3394557322000749	1.2491542914704168	0.29892032755881864	1.0722900616411137	5.2522044117900055	14.450283821064959	0.3160812467357891	0.8345921450151055
ID61280	61280	5	0.9738684296607971	63.08798009331303	40.934172752223375	0.0	40.0	40	1.3287710658854752	1		22203.035958904118	22453.0	15163.0	28116.0	1.2966573E7	2612.0369259736462	-0.9810816642392182	-881.6277993951977	-0.004601493798719624	0.00633277189699658	1.3825511800400634	1.2998359986034935	1.1899429405152393	1.0636350905232943	5.546898233989985	8.690152424394686	0.923007594067771	0.9790268456375841
ID60257	60257	5	0.9841635823249817	63.78777410472818	41.929471510628716	0.0	28.0	28	1.345742009817538	1		22406.12978369383	22593.0	14176.0	28771.0	1.3466084E7	2670.3365811188382	-0.98095430661022	-864.3364485910816	0.0037117789157922096	0.014774793415205947	1.4982059568492676	1.2578545892018145	2.2702814055001923	1.1910804076327859	5.689492018925454	9.290147726928495	0.8283962354636845	0.9454976303317538
ID68963	68963	5	0.9739028215408325	62.92651217892787	41.57986582255922	0.0	132.0	132	1.0487740672894985	1		22722.26648351649	21847.0	17429.0	35821.0	8270905.0	3978.8746056062146	-0.9805691765815411	-576.3793651919985	0.016272575693978535	-4.8786835798798813E-4	1.0679291194536613	1.040428061182173	0.9728856470698752	1.026432445737998	3.455522721603013	8.159535891253789	0.6522178835951309	0.9296675191815856
ID81767	81767	5	0.9275810718536377	61.543408807183084	40.20957014306329	0.0	287.0	287	1.292406910180548	1		21688.84657039711	21970.0	15435.0	27098.0	1.2015621E7	2233.2591538797865	-0.9811410358715493	-1010.5107436416135	7.308242316198594E-4	1.9750890950255378E-4	1.3818294981148853	1.2249826310942886	-1.2665080871504717	1.1280400742339374	5.247451285625475	8.506339597700986	0.9113240793459522	0.9718309859154932
ID73578	73578	5	0.9630394577980042	61.92596529186405	42.927798659894435	0.0	188.0	188	1.3069582233925991	1		22167.902482269503	22192.0	15683.0	29683.0	1.2502697E7	2579.619487284273	-0.9810473463397026	-889.6493993033085	0.03363719431387224	0.009439853484509464	1.3877865929785305	1.266872591660625	2.670077892281446	1.0954429057143076	5.366279439738378	9.914837786151407	0.6859807388173547	0.8931962025316446
ID63341	63341	5	0.9780153632164001	62.17565842441785	40.38927783817129	0.0	65.0	65	1.298247007301337	1		22096.224416517085	22361.0	14421.0	27632.0	1.2307597E7	2588.4057664471507	-0.9810076247955007	-881.8786134106537	-0.007028834240879467	-0.005978258176492709	1.3683409815559189	1.253748551021773	1.5033616504097893	1.09139985082396	5.294982547270648	8.94795145065833	0.8310500096554801	0.9578675838349098
ID72044	72044	5	0.9667969346046448	62.12273594478224	43.180121049971035	0.0	169.0	169	1.3344520283692711	1		22117.35665529009	22336.0	15032.0	29715.0	1.2960771E7	2533.861520666214	-0.9811848676491777	-910.3825079485944	0.001349394749358113	0.0050835189497993516	1.4056042829266526	1.289974505778808	-1.4838717647545694	1.0896372576588516	5.594429495635136	8.955829909790873	0.8765041877017031	0.9584690553745927
ID78705	78705	5	0.9305720329284668	62.35837137280799	43.35465659850051	0.0	248.0	248	1.327631956318292	1		21934.61815068491	21938.0	17478.0	31119.0	1.2809817E7	2473.2957373105005	-0.9809971148475316	-915.6557174578188	0.014363269741098575	0.00972650690177177	1.3943043134400346	1.2691309991980222	1.3566599824874692	1.0986291520111877	5.537391981660959	9.514498071251491	0.7686760799603716	0.9494702526487369
ID70515	70515	5	0.9948091506958008	62.09475022350401	42.763993138505654	0.0	150.0	150	1.3580525881030985	1		22285.767213114756	22482.0	14377.0	30462.0	1.3594318E7	3012.413707161421	-0.9811645675352507	-770.7423636373447	0.015814827479938728	0.014057609764578252	1.393293038035282	1.36556239682235	0.5442578595263934	1.0203071212838468	5.794060794544816	9.34607175283628	0.8335558234135083	0.9486381322957198
ID71543	71543	5	0.9214856028556824	62.704210596064044	42.405524252972654	0.0	163.0	163	1.2988295727366714	1		22474.91726618704	22502.0	16726.0	30081.0	1.2496054E7	2555.4729102349306	-0.9811486596215934	-915.4811271819348	-0.003980660495966812	0.006062672982592536	1.356851070212683	1.254017688788334	0.53637874495658	1.0820031346796306	5.299735673435171	9.879049555759384	0.6823917153774488	0.9176954732510288
ID79735	79735	5	0.9377160668373108	62.22833878616308	42.61963629729207	0.0	261.0	261	1.3202037872267152	1		21947.545138888905	21971.0	16728.0	29812.0	1.2641786E7	2593.843005147043	-0.9809606477355056	-871.910035728917	0.006930064868713071	0.0015537550995585595	1.3847883902268117	1.2935081082822708	0.6289893611639714	1.0705680013600825	5.475601341522259	9.73673282037957	0.7257970176356603	0.920863309352518
ID65914	65914	5	0.9465717673301697	62.981809348107056	42.80183114790364	0.0	96.0	96	1.3092714255979607	1		22155.839506172873	22148.0	15084.0	29266.0	1.2562361E7	2535.0062685557045	-0.9811119041296172	-907.9658938895927	-0.009130457406329473	0.004188300666958048	1.3971244495675592	1.2335466243363005	0.6750790135650269	1.1326077361034248	5.385291944396443	9.642999559982119	0.7277711276476551	0.9226384364820841
ID69501	69501	5	0.967917263507843	62.69627810513364	41.65868565874644	0.0	138.0	138	0.9622555968389432	1		23541.163934426233	22037.0	18405.0	37301.0	7180055.0	4485.393547468123	-0.9798535746221951	-510.5291627281152	0.020084855688466394	0.017393940161896364	1.050292642743341	0.9097544001731842	-1.5397326326024756	1.15447932160966	2.9089132126836916	7.316188214886004	0.6829216630488867	0.920300751879699
ID70015	70015	5	0.9495494365692139	62.462420072027584	42.751504042791055	0.0	144.0	144	1.3785088366949128	1		22378.68949044586	22358.0	16643.0	30060.0	1.4053817E7	2590.8906150872344	-0.9810888073103116	-896.2000618237502	0.005943825401815814	-3.001060012727945E-4	1.511734829378926	1.268479314790668	0.9930825549651303	1.1917693980121395	5.969926462631904	10.163645177420186	0.7262394818528165	0.9242089771891104
ID67458	67458	5	0.9959560036659241	62.2982737605704	43.26179293397799	0.0	115.0	115	1.3524707618167124	1		22032.769485903802	22154.0	14776.0	29998.0	1.328576E7	2821.8071478514157	-0.9811129750233588	-811.1986546857225	0.005527568378699834	0.010950438064503926	1.4200886999955291	1.3238455971053709	1.631105285983432	1.072699643448297	5.746529532899648	8.866865683925916	0.9184917239371582	0.9773645917542444
ID82309	82309	5	0.9697069525718689	61.56223463032218	39.88084832655372	0.0	294.0	294	1.2976641803326587	1		21915.877917414717	22164.0	14895.0	26840.0	1.2207144E7	2515.7833954819525	-0.9812473938887754	-911.659173778358	-0.0039020417712901058	0.004617787534648322	1.3834960950497635	1.236517008037894	1.4950067992859735	1.1188653985804011	5.290229421106123	8.648594797414708	0.8887779475657154	0.9686684073107048
ID59781	59781	5	0.9949032664299011	64.28521927996795	41.422438942417465	0.0	22.0	22	1.320776668046571	1		22309.904513888898	22540.0	13874.0	28554.0	1.2850505E7	2836.8769251163963	-0.9810099343409749	-812.5201712749706	0.007501773566071264	-0.004585834410681049	1.3686704556399194	1.3076087036943271	3.068043253006527	1.0466972663711072	5.480354467686761	8.718393763084451	0.9060362078499775	0.9771186440677962
ID80774	80774	5	0.9918806552886963	61.20217866451121	40.975059461951524	0.0	274.0	274	1.3179097736999994	1		21883.10975609754	22148.0	14277.0	28688.0	1.2560905E7	2807.9282668867177	-0.9810429564941298	-806.6227054315476	0.004001419556497724	0.002442607095522355	1.3491383760866347	1.31494249968788	0.5646984355534448	1.0260056058777258	5.456588836864191	8.971868273798854	0.8518542942426814	0.9574645537948289
ID78218	78218	5	0.9968046545982361	62.54351996349978	43.25665146240973	0.0	242.0	242	1.3468658029234524	1		21992.08833333333	22109.0	14731.0	30817.0	1.3195253E7	2769.141624419146	-0.9810504464524832	-822.3253081066135	-0.005563160845686592	0.013758035396620292	1.3957494221263573	1.3410993874124435	1.7388246485277425	1.0407501749884154	5.698998271254489	8.988783928604283	0.8863525677786481	0.9827868852459016
ID73101	73101	5	0.942590594291687	62.33215875770906	41.566752988140514	0.0	182.0	182	1.0386267402396003	1		22387.40833333335	21871.0	17593.0	33086.0	8059467.0	3475.7325485764845	-0.9806233418878625	-651.9447847012277	0.04077497291583748	0.018636736414872623	1.1180396475425813	1.0562431859044419	0.8465108464038267	1.0585059032454012	3.3889789552997915	7.210908414125014	0.8190280520500397	0.9700680272108845
ID62862	62862	5	0.9706030488014221	62.6473010165666	40.40309587878207	0.0	59.0	59	1.3011572261679598	1		22169.59358288768	22387.0	14921.0	27289.0	1.2437142E7	2449.440618844323	-0.9811312084772303	-941.247457376352	-0.0016117579554892805	0.008245295373212285	1.353833938650172	1.2701090734949225	-1.0190123539550915	1.0659194292068683	5.3187481780932275	8.886209038078931	0.8464206340531247	0.9671564390665517
ID75151	75151	5	0.9740678668022156	62.87526515479082	42.6891075329363	0.0	206.0	206	1.0566786085427513	1		22571.609756097565	21745.0	16968.0	35177.0	8328924.0	3766.0715461570985	-0.980631266581467	-606.8878974768604	0.009555009803766851	-4.982881142221637E-4	1.16753140181097	1.011775289488434	1.9342515797905127	1.1539433844063223	3.5078071094126893	7.9668537642995085	0.694499403241893	0.9401273885350314
ID67987	67987	5	0.9809864163398743	62.04093151305718	42.71872805913081	0.0	121.0	121	1.345179761198966	1		22042.903171953254	22091.0	14503.0	30244.0	1.3203699E7	2682.7164982544546	-0.9810839594084848	-852.3146361384264	0.021870372790641315	0.0033900170339194137	1.3748569468541922	1.3320246420704873	0.39604230143749364	1.032155790088933	5.684738892760953	9.401897634180326	0.8081451093599796	0.9568
ID64406	64406	5	0.9643218517303467	62.305740763943206	42.55501602613941	0.0	78.0	78	1.3224938215362438	1		22060.418402777766	22057.0	15619.0	30103.0	1.2706801E7	2676.7570652514946	-0.9810808325166896	-854.7469350943995	-0.014195925647400746	-0.012007030696776779	1.3309575536215137	1.3204235416763515	-0.3314706857865199	1.0079777522989242	5.494613846180321	9.917350182547732	0.7020301163073094	0.9406021155410901
ID71062	71062	5	1.0	62.52181967443059	42.46626596870085	0.0	157.0	157	1.3253508000690835	1		22420.791738382104	22522.0	14783.0	30946.0	1.302648E7	2912.4003637834735	-0.980945190343156	-792.6290603985506	0.01426150567551082	0.0028941160945625127	1.3410017050451173	1.330229341738461	1.1335255736154264	1.0080981248636254	5.5183794770029	9.613100360958274	0.750402847116589	0.9393203883495145
ID58776	58776	5	0.9793851375579834	66.86361300384141	43.9827569789788	0.0	9.0	9	1.3790574969501452	1		22241.189792663492	22469.0	14479.0	28673.0	1.3945226E7	2789.1277245621454	-0.9808750575004287	-817.9620639012019	0.006183434628421625	0.0032087054031463757	1.463885106545721	1.3288529091474404	-0.2533763220650854	1.1016156088222842	5.974679588796401	9.16360666550575	0.8941113438328161	0.9729102167182665
ID72603	72603	5	0.978929340839386	62.5941582676128	43.644177368690926	0.0	176.0	176	1.3287710658854757	1		22178.102915951975	22217.0	15898.0	31224.0	1.2929834E7	2692.813207819655	-0.9811602250651275	-857.8520337784627	-9.664093936991831E-4	-0.0024159610575373238	1.3873966819448558	1.2911915750604264	2.1993562260989257	1.0745087783584144	5.54689823398999	9.379689397432024	0.7922881269749237	0.9418886198547214
ID65435	65435	5	1.0	62.80749017536698	43.80401711372391	0.0	90.0	90	1.354706252204831	1		22034.483552631555	22113.0	14436.0	31348.0	1.3396966E7	3031.508166868703	-0.9809477189115204	-748.4676089839701	-8.580714529035654E-4	0.0014208655713356623	1.4152502257227708	1.3116450067285543	-1.1823165489322065	1.0789887648431826	5.765542037557721	8.971548039181032	0.9001507198290418	0.97508038585209
ID66973	66973	5	0.9723557829856873	62.524590992595826	42.93385282037229	0.0	109.0	109	1.3641662177265677	1		22125.510500807726	22017.0	16245.0	31735.0	1.3695691E7	2742.8259063526903	-0.9809642015116492	-831.3944345686858	0.008663595401523871	-0.006630313251289914	1.459386025859623	1.2744234410948583	1.329756019283954	1.145134324119041	5.846345182354485	10.480173327846323	0.6688941333255012	0.9389312977099233
ID77213	77213	5	0.9751388430595398	61.952421309707056	43.191465728662386	0.0	230.0	230	1.340673283671957	1		21924.220910623964	22028.0	15003.0	29791.0	1.3001063E7	2621.756645626426	-0.9811588830488294	-870.9525245696304	0.0025013543742215083	-3.7354438181041E-4	1.3948171403694576	1.2995102476424252	2.238714837774653	1.073340624208188	5.646713883444809	9.466060670247474	0.7918940494112706	0.9580645161290321
ID75679	75679	5	0.9346857666969299	62.25098497842926	42.3397446325296	0.0	212.0	212	1.3115805480720961	1		22164.688266199664	22052.0	17124.0	30250.0	1.2656037E7	2624.2511394686358	-0.9809959790258916	-871.9828732895581	0.036020349975218934	0.01893148599432503	1.4322154224834367	1.2183723068162964	0.48162500022248134	1.1755154105775183	5.404304449054527	11.177297578224191	0.5435957390039858	0.926650366748167
ID79263	79263	5	0.995358407497406	62.41309576362752	43.34422381046558	0.0	255.0	255	1.3774108605456368	1		21933.84504792332	22056.0	14407.0	32004.0	1.3730587E7	2892.323033679233	-0.981171348528603	-790.357560002619	-0.008408469261390928	0.005565890122301783	1.4113453831780698	1.3757020436167093	2.0864746033501387	1.0259092001256713	5.9604202103028685	9.120542824895221	0.9004204892114516	0.9766355140186913
ID63906	63906	5	0.9583912491798401	62.53354424572831	42.242322247857295	0.0	72.0	72	1.2699696349289453	1		22209.617537313414	22090.0	16919.0	30915.0	1.1904355E7	2765.4986241842107	-0.9809240587656206	-825.9372232668293	0.059817185758633755	-0.022782502459345592	1.3822155720260647	1.1547950598086676	0.8220033341104714	1.1969358201576281	5.0668324913739005	12.584542991935779	0.40204208199849106	0.8759244042728032
ID76196	76196	5	0.981255829334259	62.50596454048982	43.17136307971688	0.0	218.0	218	1.4142639209296393	1		22102.0829562594	21990.0	16581.0	32888.0	1.4653681E7	2774.062489477261	-0.9810248174022987	-823.8364264204403	-0.0021810402567090602	0.0066490407895329635	1.4248995368452289	1.4042921700630278	-1.15180134345032	1.0146745579171579	6.2836327894899355	10.727154361287472	0.6862014022125761	0.9538239538239542
ID68521	68521	5	0.9039961695671082	62.59802178116124	41.9822732879901	0.0	127.0	127	1.0609653547795577	1		22574.42818428183	22046.0	17953.0	32197.0	8329964.0	3176.5623887527017	-0.980797895316707	-725.9723110419301	0.033121533040527486	0.044295715155609615	1.270857410459848	0.9306947047455897	1.1181235088034212	1.3654933287787896	3.5363258663997916	8.983994099969427	0.5505835423387234	0.841628959276018
ID60843	60843	5	0.9843155741691589	63.687983091180826	41.391272879869376	0.0	35.0	35	1.3034807230653132	1		22368.770870337485	22602.0	13564.0	28296.0	1.2593618E7	2709.0372531335306	-0.9810351678449721	-854.2651942770897	-0.004669324251028552	8.479605210767394E-4	1.3852886800992457	1.2460567695888547	-1.0087627885244095	1.1117380154006398	5.337760682751275	8.985197728090606	0.8308328988807616	0.9614726027397255
ID81322	81322	5	0.9651038646697998	61.6476209859966	40.969609111303306	0.0	281.0	281	1.304060950435722	1		21877.50711743773	22186.0	14784.0	27575.0	1.2295159E7	2513.89675800965	-0.9811039783961641	-903.7016007698961	0.010763837626984683	0.005839584895057494	1.3675454064429695	1.2955784500781142	1.488861931087334	1.05554812706287	5.3425138089158	8.881403903613604	0.8511228990530563	0.9714779602420048
ID61868	61868	5	0.978886067867279	64.78466888383487	45.54275476199449	0.0	47.0	47	1.360834915519052	1		22116.70081300818	22374.0	14832.0	28754.0	1.3601771E7	2730.3531357401826	-0.9810214466104422	-837.426912022163	0.0066607048589616335	-0.006273381010943912	1.4430793209447177	1.3206051262867973	1.4691523559770405	1.092740965652834	5.817826425367396	8.848067819609879	0.9338427218969099	0.9863013698630135
ID80300	80300	5	0.9686430096626282	61.882725871076424	38.90417755988023	0.0	268.0	268	1.2830074624519243	1		21906.71323529412	22093.0	15132.0	28539.0	1.1917252E7	2539.101453304774	-0.980995327122496	-890.7046199093567	-0.003049354327332979	-0.0029420748317891265	1.3465746530706537	1.2365390712759057	-1.406315337202971	1.0889867407757763	5.17140126699323	8.997626014911782	0.8027165661913206	0.9585903083700442
ID66479	66479	5	0.9629366397857666	62.54025933903213	42.996905434904846	0.0	103.0	103	1.3429284127404286	1		22003.161073825522	22164.0	15780.0	29482.0	1.3113884E7	2522.250239331922	-0.9811319672174664	-907.2515226118996	-0.003099567812495259	-0.004299509889550094	1.4158463539007413	1.287683181013861	1.2473181584931385	1.0995300511620962	5.66572638810288	9.278695874814286	0.8269734774216606	0.958199356913183
ID60336	60336	5	0.9744561314582825	63.94975996150869	41.84889980734377	0.0	29.0	29	1.3333177722966014	1		22398.379897785366	22574.0	14237.0	28676.0	1.3147849E7	2596.270027383534	-0.9809173169996404	-886.9307416347818	-0.005842963045298021	-8.386505764226026E-4	1.4880393765063218	1.2059929580385735	-0.810140793991435	1.233870700975293	5.5849232433061005	9.184832287180836	0.8319258355320058	0.9568403908794789
ID76721	76721	5	0.970792829990387	62.01253537431321	43.253907561977854	0.0	224.0	224	1.3558226151896653	1		21943.851485148512	22145.0	14722.0	30761.0	1.3297974E7	2674.393909133931	-0.9812059690406252	-856.7571156622886	0.0055799900573110595	-0.005072642591666242	1.4304960615825535	1.3109284695476082	-1.4825188450128741	1.091208326626858	5.7750482898867395	9.237402525992705	0.8504832146263601	0.9597156398104262
ID61361	61361	5	0.9747106432914734	62.93105882111878	41.63944158500773	0.0	41.0	41	1.329909199769408	1		22302.897785349218	22357.0	14786.0	29485.0	1.3091801E7	2573.8473393061026	-0.980941630017481	-892.0021835498047	0.006178492227052016	0.019398203268135794	1.460614727718563	1.2386998617897111	-1.3453490718002032	1.1791514415834539	5.556404486319007	9.732999633213643	0.7370726616099411	0.9419822723609987
ID58290	58290	5	0.9470080733299255	65.06599831393179	43.795150214690715	0.0	3.0	3	1.327631956318293	1		22268.994863013726	22135.0	16237.0	30989.0	1.3005093E7	2718.4440493996326	-0.9810345766545245	-847.4849310652667	0.02892227979507076	0.005626900075475517	1.4034493196732651	1.3089776003986802	0.14345186554109246	1.0721721435460863	5.537391981660967	11.887595679435279	0.4924102454535018	0.8954650269023838
ID63416	63416	5	0.9734386205673218	62.43995138234626	41.061947880927924	0.0	66.0	66	1.3092714255979625	1		22093.665486725644	22376.0	14310.0	27785.0	1.2482921E7	2594.4235635809696	-0.981071718933857	-882.7677732102212	-0.0012161160762257336	-0.006304466140615327	1.3675859114726734	1.262416266798272	-1.2534671949892957	1.0833082141290302	5.3852919443964575	8.765250635782888	0.8808266340215599	0.971698113207547
ID73658	73658	5	0.9589806795120239	61.797858123744305	43.025717909027755	0.0	189.0	189	1.280646821146856	1		22142.32222222225	22214.0	15396.0	28512.0	1.1956854E7	2359.5591283171398	-0.9811585508976655	-977.3434099874286	0.027207737323654533	0.014628017230768594	1.3985071885901286	1.196186656387144	-0.2625537796480828	1.1691379276993907	5.152388762335161	9.605066613311147	0.701807049155634	0.9194232400339265
ID81850	81850	5	0.9738101959228516	61.93172239984538	40.40791003250813	0.0	288.0	288	1.319630657706661	1		21824.333913043465	22025.0	14148.0	27658.0	1.2548992E7	2683.032995614332	-0.9811358451060344	-846.1293672237815	0.0022811264529383297	0.007461087496920749	1.3541418007524155	1.3231372096083442	-1.538005574561101	1.0234326348914704	5.470848215357734	8.764473162499756	0.894979110646197	0.9737732656514386
ID69053	69053	5	0.9759595394134521	62.540678550586506	41.561774739717386	0.0	133.0	133	1.2095615469440055	1		22818.871900826438	22155.0	17674.0	39190.0	1.1044334E7	3902.2867718568837	-0.9805260103497747	-588.8560861439731	0.05888919177389332	0.01276428657133708	1.2931763985586904	1.1456146192792078	1.1809388488603174	1.1288057753420822	4.5962730010868205	16.150051482888713	0.22144600919733126	0.7638230647709319
ID70590	70590	5	0.9630727171897888	62.59619862894428	43.139600154306414	0.0	151.0	151	1.363056688289052	1		22327.44098360655	22393.0	16455.0	30243.0	1.3619739E7	2644.0474814874783	-0.9810620385154749	-874.9091091774288	-0.005870927317072043	-5.914901233546051E-4	1.4130989495837114	1.3402325897416123	1.1634070518366986	1.054368443507367	5.836838930025445	9.174758356424181	0.8713613722343726	0.9623824451410661
ID72126	72126	5	0.982347846031189	61.93761140795873	42.52134241816893	0.0	170.0	170	1.3496711919304125	1		22201.54228855721	22373.0	14818.0	29006.0	1.338753E7	2757.586618691687	-0.9809160925741206	-827.6534618060472	0.034594554941726294	0.023975522588690772	1.4433137260868514	1.312349277423232	0.46884660183274196	1.0997938970338486	5.722763902077078	9.975791251725886	0.722638320036989	0.9190839694656489
ID78787	78787	5	0.9794830083847046	62.42013181865406	43.289790071212785	0.0	249.0	249	1.35191131163277	1		21969.690397350958	21970.0	15517.0	31366.0	1.3269693E7	2562.859115184787	-0.9810908115104618	-889.5400717786316	7.340740480521023E-4	-0.00983219286982956	1.3998707170942661	1.319936504007213	-1.4240530769137665	1.0605591351132269	5.741776406735137	9.015946440046983	0.8876331112231133	0.9734085414987911
ID74692	74692	5	0.9347290992736816	62.104954820697685	42.1127036385378	0.0	201.0	201	1.3384143548834113	1		22170.49661016949	22109.0	16958.0	30706.0	1.3080593E7	2659.107036213364	-0.980962073513476	-859.215630602136	0.006744205872855178	0.031293027958533226	1.392389563911278	1.3152397771484565	0.765989322701317	1.058658343598829	5.627701378786769	9.692395517697657	0.7527983393327997	0.930086410054989
ID79815	79815	5	0.9626058340072632	62.52025765872937	42.097139085469294	0.0	262.0	262	1.3017384891972528	1		22086.453736654792	21976.0	15952.0	31162.0	1.2412587E7	2743.909649157571	-0.9808824878008269	-825.9842830810445	0.02084663653039616	0.027653427842826515	1.3347758247043728	1.2771692981309524	1.7496091735819783	1.0451048476170886	5.323501304257753	11.488021594506936	0.5068935234551434	0.8722741433021814
ID65990	65990	5	0.9947406649589539	63.17809429467484	43.221721024009064	0.0	97.0	97	1.3121571937574914	1		22181.416520210885	22290.0	12938.0	29187.0	1.2621226E7	2640.828249252599	-0.9810407476784659	-869.2505125323504	-0.016832433424740986	1.82609783271817E-4	1.3666431604300735	1.3044251498363408	-0.4854017929142108	1.0476976471984911	5.409057575219013	8.845138096926181	0.8688048418141674	0.9627749576988157
ID71631	71631	5	0.9660138487815857	62.31525889518509	42.039110490414465	0.0	164.0	164	1.3412374214135987	1		22501.370994940997	22448.0	16454.0	31538.0	1.3343313E7	2734.5632916270265	-0.9809794987689444	-848.7679465457751	-0.008936571947088762	0.01629297844679354	1.3654212483010146	1.3262850997503446	0.6414577817098128	1.0295080963799088	5.651467009609347	9.922387095301515	0.7213378632599355	0.9325490196078435
[truncated: 2,042 more rows]
