# Supplementary material for: Adhesion pilus retraction powers twitching motility in the thermoacidophilic crenarchaeon Sulfolobus acidocaldarius
Source: Nat Commun. 2024 Jun 14;15:5051. doi: 10.1038/s41467-024-49101-7 (PMC11178785; doi:10.1038/s41467-024-49101-7)
Supplement: Supplementary file 15 — Source Data [file 41467_2024_49101_MOESM15_ESM.zip › TWITCHING FULL TRACK DATASET/Figure 1/MSD data/upsE_100X_1sec_interval_5min_total__1_spots.csv]

LABEL	ID	TRACK_ID	QUALITY	POSITION_X	POSITION_Y	POSITION_Z	POSITION_T	FRAME	RADIUS	VISIBILITY	MANUAL_SPOT_COLOR	MEAN_INTENSITY_CH1	MEDIAN_INTENSITY_CH1	MIN_INTENSITY_CH1	MAX_INTENSITY_CH1	TOTAL_INTENSITY_CH1	STD_INTENSITY_CH1	CONTRAST_CH1	SNR_CH1	ELLIPSE_X0	ELLIPSE_Y0	ELLIPSE_MAJOR	ELLIPSE_MINOR	ELLIPSE_THETA	ELLIPSE_ASPECTRATIO	AREA	PERIMETER	CIRCULARITY	SOLIDITY
Label	Spot ID	Track ID	Quality	X	Y	Z	T	Frame	Radius	Visibility	Manual spot color	Mean intensity ch1	Median intensity ch1	Min intensity ch1	Max intensity ch1	Sum intensity ch1	Std intensity ch1	Contrast ch1	Signal/Noise ratio ch1	Ellipse center x0	Ellipse center y0	Ellipse long axis	Ellipse short axis	Ellipse angle	Ellipse aspect ratio	Area	Perimeter	Circularity	Solidity
Label	Spot ID	Track ID	Quality	X	Y	Z	T	Frame	R	Visibility	Spot color	Mean ch1	Median ch1	Min ch1	Max ch1	Sum ch1	Std ch1	Ctrst ch1	SNR ch1	El. x0	El. y0	El. long axis	El. sh. axis	El. angle	El. a.r.	Area	Perim.	Circ.	Solidity
			(quality)	(�m)	(�m)	(�m)	(sec)		(�m)			(counts)	(counts)	(counts)	(counts)	(counts)	(counts)			(�m)	(�m)	(�m)	(�m)	(radians)		(�m^2)	(�m)
ID116229	116229	0	1.0	55.43433313235228	35.04936275915468	0.0	57.0	57	1.4147987153979609	1		30466.404833836863	30279.0	21557.0	42484.0	2.016876E7	3363.1846156144625	-0.9810376810680238	-937.3347941049977	-0.014999479779419185	0.03298116342641431	1.518257928218125	1.3444808615312887	1.9689745555414453	1.1292521683714516	6.288385915654451	10.104714876203866	0.7739286484348419	0.9477077363896848
ID125446	125446	0	1.0	56.077988957967804	33.16303378808121	0.0	164.0	164	1.4089048113903355	1		31065.349544072953	30965.0	22454.0	44379.0	2.0441E7	3400.034559678611	-0.9811968876781946	-953.5628663947799	0.01647475286498287	-0.015583997705013456	1.5213674707309424	1.3066919187854629	-0.9347310903886223	1.1642893392537508	6.236101527844786	11.962496573379951	0.5476201103550745	0.9067035245335175
ID128521	128521	0	1.0	54.74407387032765	36.809456001695494	0.0	199.0	199	1.4238594891755565	1		30586.07302533534	30486.0	21081.0	42271.0	2.0523255E7	3316.627394022238	-0.9810878500879313	-956.8063058136978	-0.0034600582379669766	0.006658264741270387	1.4664113290096055	1.3942725708009753	-0.9281869372232028	1.0517393511995923	6.369189060451233	10.321431151496714	0.7513013419629476	0.9390329362298531
ID119307	119307	0	1.0	55.557176775836496	33.440255592317705	0.0	93.0	93	1.422264723520182	1		30870.722388059716	30711.0	22355.0	43930.0	2.0683384E7	3504.504073580194	-0.9810333828757445	-911.263819344548	0.00964227196892404	-0.00514022122455782	1.4648115183752821	1.383614849068205	-0.903371459931083	1.05868444485238	6.354929681957673	10.704469866183402	0.6969318069715768	0.9246196403872746
ID120845	120845	0	0.9952306151390076	55.28712931096636	34.516959917605114	0.0	111.0	111	1.175947227675643	1		31189.107221006572	30225.0	24290.0	51227.0	1.4253422E7	5046.742587991124	-0.9808987846312881	-634.7240880365256	0.014498570578547525	-0.023340071443967506	1.1777239011127798	1.16530535628964	-1.140852894373623	1.0106569018636289	4.344357314367479	11.1632405452016	0.4380814217095272	0.8796920115495677
ID129548	129548	0	1.0	57.206594845645725	38.67254765192326	0.0	211.0	211	1.439184452848263	1		30477.18102189783	30361.0	23071.0	42731.0	2.0876869E7	3201.4680837328006	-0.9810854523901177	-987.5668222467752	-8.47174119457098E-4	-0.011075817830993727	1.521906246758063	1.3892692264235522	3.023924964383763	1.0954725101598652	6.507029719222175	10.576999748905232	0.7309163321608699	0.9415405777166437
ID113678	113678	0	1.0	55.52807020798682	34.404292258004695	0.0	28.0	28	1.4449548528770866	1		30477.675362318805	30368.0	21123.0	42226.0	2.1029596E7	3327.802662732824	-0.9810115418127373	-946.3214493263853	-0.013479357053403624	-0.011388771738487596	1.525973400304336	1.361968553860553	-1.1691699364078345	1.1204174986117739	6.559314107031856	10.406660226885966	0.7611066947417446	0.9530386740331493
ID115731	115731	0	1.0	54.66267136683699	36.14309387363747	0.0	51.0	51	1.4217327374445239	1		30295.131024096383	30242.0	22738.0	41133.0	2.0115967E7	3063.834712529826	-0.981085494118618	-1025.7684864812318	0.004677753443067373	-0.00636459719280331	1.577903086625052	1.302638892234185	-1.3275430488558757	1.211312740646608	6.350176555793168	9.7794519110603	0.8343852792445074	0.9495380241648899
ID129042	129042	0	1.0	55.98112930666874	38.1821475344564	0.0	205.0	205	1.3883515475980694	1		30575.373228346463	30507.0	21961.0	42028.0	1.9415362E7	3260.446124606081	-0.9811710146897712	-977.3329204785513	-0.008689044852755751	-0.014802919675843601	1.4358395471399927	1.3427616385305794	0.3031945249848407	1.0693182661304437	6.055482733593179	10.181795038819176	0.7340234479387314	0.9500372856077547
ID130069	130069	0	1.0	55.710929046809724	35.57086917224551	0.0	217.0	217	1.4291625223884488	1		30727.04457652302	30668.0	22250.0	41261.0	2.0679301E7	3160.2787302343895	-0.981003872352905	-1004.2250266586609	-0.009503887332365167	-0.005066194080473052	1.5641513780710916	1.293370057306066	-0.6617659217572703	1.209361055821124	6.416720322096373	10.296089324351964	0.7606386186108349	0.9642857142857143
ID136215	136215	0	1.0	55.65386640155078	35.51453629703855	0.0	288.0	288	1.4270436738957697	1		30400.857142857138	30319.0	22302.0	40953.0	2.0429376E7	3079.6675871787975	-0.981010664203175	-1019.9430808720401	-0.0046435849234483335	-0.005456999561113714	1.5851116726665022	1.2611187176771606	2.524565790429098	1.2569091636242624	6.397707817438308	10.732369708691557	0.6979800609096631	0.9519094766619517
ID121879	121879	0	1.0	56.20230298407193	36.7175645845835	0.0	123.0	123	1.385624474551361	1		30672.79212598422	30438.0	22992.0	47227.0	1.9477223E7	3893.2680928141403	-0.9810493995054252	-815.7120850894197	-0.002912090437211775	-0.03500891804377627	1.3995545509865328	1.3455929333830108	-0.7736693176302423	1.040102482901612	6.031717102770606	12.886504427478123	0.4564367177083357	0.879417879417879
ID130588	130588	0	1.0	55.69471922861654	35.52023179483625	0.0	223.0	223	1.418536631332032	1		30705.51951951952	30590.0	22724.0	41815.0	2.0449876E7	3117.511178687654	-0.9810550880410678	-1020.0917357647087	-0.015827274255936816	-0.010759073413040044	1.5803099239651508	1.254216252925887	-0.7186633755363804	1.2599979630933176	6.321657798806059	9.989833297699564	0.7960207062970762	0.9686817188638018
ID122399	122399	0	1.0	57.13435799742349	38.85939608132126	0.0	129.0	129	1.4035252392010595	1		30422.889230769244	30459.0	20855.0	41467.0	1.9774878E7	3247.6488316599375	-0.9810906104639145	-972.0598376295914	0.017354637701994136	0.013159544217105898	1.4509847883490945	1.3879501285465516	-0.6217731514217298	1.045415651835093	6.188570266199617	10.28497388049887	0.7351802036119104	0.9319971367215456
ID135708	135708	0	1.0	55.65899418422973	35.55540251786445	0.0	282.0	282	1.4056795386104783	1		30407.447166921884	30285.0	22419.0	41224.0	1.9856063E7	3148.32120066507	-0.981004814820366	-997.604799241969	-0.007922640323049776	-0.015781339194357705	1.5468648420261368	1.2912833552911678	2.5123672132402888	1.1979282747568125	6.207582770857677	9.93006345478202	0.7910944463006553	0.9574780058651029
ID111648	111648	0	1.0	55.84601020436428	35.1746960129358	0.0	5.0	5	1.4227965106853426	1		30383.738415545595	30298.0	21353.0	41791.0	2.0326721E7	3216.203435381314	-0.9810737933425075	-979.4128316919591	-0.0031258578622275802	0.003549566881614309	1.4704260111303609	1.38153587913732	-1.4712855762763455	1.0643415298403593	6.359682808122194	9.569770050714501	0.8726544644685753	0.9737991266375546
ID136737	136737	0	1.0	55.68473136545298	35.65862898824316	0.0	294.0	294	1.4110508976477814	1		30384.144376899738	30314.0	20534.0	40640.0	1.9992767E7	3198.9300616370692	-0.9810966765876824	-985.9295910698858	0.007445647193471448	-9.049850309460295E-4	1.540225557970557	1.298427540229385	-0.5174638882948708	1.1862237285096826	6.255114032502836	10.102234783379759	0.7702118217625208	0.9474442044636429
ID119845	119845	0	1.0	54.93249837733929	35.82452276266981	0.0	99.0	99	1.4275736808495685	1		30692.052005943526	30509.0	23117.0	44966.0	2.0655751E7	3327.6446873796663	-0.981086586461584	-956.8776103864756	-0.010823199750689396	-0.032062200295678536	1.4787094551400908	1.3479947879605578	-0.6737247840811827	1.0969697126034865	6.402460943602841	11.447034063025578	0.6140035068104951	0.9182004089979555
ID121381	121381	0	1.0	54.7098853784328	36.06472868263599	0.0	117.0	117	1.434445950841007	1		30699.225663716807	30567.0	20598.0	45818.0	2.0814075E7	3702.1080530084278	-0.981064981937301	-859.2912257023969	0.006212317036213536	0.008431155930384506	1.472142085315473	1.391930259060167	-0.8629474845118023	1.0576263255527365	6.4642515837415475	10.759501375516633	0.7016876352551216	0.9372846312887666
ID127525	127525	0	1.0	55.528432101036515	33.17746721164949	0.0	188.0	188	1.377959957980461	1		30892.62183544305	30621.0	23106.0	48422.0	1.9524137E7	4075.483399447703	-0.9810052318239819	-782.9661044558442	-0.023338832480636246	-0.016425587191137042	1.391741381363519	1.32841787126028	2.735707402138465	1.0476683666135593	5.965173336467377	12.145685965903045	0.508146379959384	0.9015804597701145
ID132645	132645	0	1.0	55.67754481442001	35.67428628499348	0.0	246.0	246	1.4110508976477814	1		30500.27355623103	30408.0	20281.0	41029.0	2.006918E7	3247.2018575604598	-0.9810887024229316	-974.566300079417	-0.004336415343226777	0.024851017940827398	1.5362053199935262	1.2976127665895352	-0.5542929181785006	1.183870380707701	6.255114032502835	9.953367774077591	0.7934233778132905	0.9662261380323056
ID120360	120360	0	1.0	54.94184585424377	33.487915733690016	0.0	105.0	105	1.4153333077901364	1		30683.49848942595	30514.0	21098.0	45119.0	2.0312476E7	3671.349115246178	-0.9810389098100157	-864.8327268383437	0.01212515049696344	-0.00216447768301916	1.5021817770161467	1.3454421346354077	2.54668483308943	1.1164967547439064	6.29313904181898	10.891163023335253	0.6666972652604191	0.9337094499294782
ID134191	134191	0	1.0	55.77547913623711	35.58484570176976	0.0	264.0	264	1.4360271888197271	1		30438.1266568483	30322.0	21703.0	40969.0	2.0667488E7	3106.5675561597777	-0.981105751407048	-1017.5442622573793	0.015371361110917895	4.2031076814833587E-4	1.593568971703688	1.3201578383472956	-0.60112384013979	1.207104882018256	6.478510962235079	9.826864593602325	0.8430534660977437	0.9646142958244874
ID133676	133676	0	1.0	55.68958702482797	35.55360033578107	0.0	258.0	258	1.4190698155761308	1		30502.62762762767	30419.0	21748.0	41018.0	2.031475E7	3146.226321427241	-0.981085012558268	-1005.7218199074883	-0.004425129392202298	3.545355867435024E-4	1.5523316220545735	1.2932802133008638	2.6213469916974397	1.2003057079892436	6.326410924970575	10.113234907445568	0.7772971432434668	0.9575539568345323
ID114227	114227	0	1.0	56.351920458304434	35.54323893196844	0.0	34.0	34	1.3652748454737222	1		30502.01296596437	30256.0	19720.0	42149.0	1.8819742E7	3536.178290990964	-0.9810436248289066	-892.8065503448454	-0.007628696268386189	-0.0012950485332007718	1.5194760601820623	1.248948852727761	-0.8125394746988472	1.2166039120524892	5.855851434683512	9.932570079264288	0.7458931833263238	0.938309215536939
ID126515	126515	0	1.0	55.608634240366804	34.740444819997926	0.0	176.0	176	1.2788734805946278	1		30850.60740740741	30605.0	23766.0	41549.0	1.6659328E7	3277.2394919940853	-0.9810203272757458	-973.1388748431242	0.004087828554868427	0.043948328962934075	1.3883656979972048	1.227166134583579	2.558188592558393	1.1313592013915268	5.1381293838416235	10.917412426734273	0.541720743960022	0.8919141914191416
ID127027	127027	0	1.0	55.46733527219177	32.94467978760267	0.0	182.0	182	1.2687777344927926	1		30979.93596986817	30610.0	23894.0	43256.0	1.6450346E7	3510.194300869209	-0.9809354391353953	-908.2239989654405	0.004399352231307933	0.01601613603984556	1.4387250978982817	1.1920654325007065	2.6069618608990535	1.206917891143051	5.057326239044848	11.674439559747306	0.4662928454331376	0.8338557993730398
ID134704	134704	0	1.0	55.705103694218536	35.65492612629803	0.0	270.0	270	1.4249216746937912	1		30437.283159463488	30341.0	22292.0	41327.0	2.0423417E7	3124.936101603365	-0.9810736309630435	-1009.7852855990337	0.0046502291324428124	-1.8857595752614511E-4	1.5901983831787094	1.2782621801302825	2.5676282835498982	1.244031473274625	6.378695312780243	10.029415111829518	0.7968755616563896	0.9558404558404552
ID135223	135223	0	1.0	55.68269081202632	35.61317393772843	0.0	276.0	276	1.4121227177017932	1		30404.14155251144	30295.0	22066.0	41093.0	1.9975521E7	3152.756304699522	-0.9811036669478979	-1001.4048782273503	-0.005073262062997539	0.003892550903794606	1.5471001685494092	1.2847406295746064	-0.6055238932777294	1.2042120665722802	6.264620284831868	10.185515134511814	0.7588197390059362	0.9536903039073806
ID131124	131124	0	1.0	55.745880299818474	35.52320007024663	0.0	229.0	229	1.4067554511588203	1		30708.999999999996	30596.0	22071.0	41578.0	2.0022268E7	3191.042980376693	-0.9809699633039801	-992.1540289625109	-0.01315908602880784	0.0021521739838308985	1.5867871974975438	1.259265578926898	-0.692943835623387	1.2600893918261056	6.21708902318671	10.08762551381886	0.7677486250176946	0.9596478356566387
ID133177	133177	0	1.0	55.716568138870784	35.56301213930854	0.0	252.0	252	1.4115869094041122	1		30482.25528700906	30368.0	22629.0	41094.0	2.0179253E7	3129.8627380826565	-0.9810912816411261	-1010.646143515599	-0.011513546144906864	0.00997484214908119	1.5442113221746234	1.3028989146741006	-0.670990905721922	1.1852119184249097	6.25986715866735	10.250619545557685	0.7486429710635003	0.942734430923407
ID114748	114748	0	1.0	56.33278602697863	34.471132863489636	0.0	40.0	40	1.4233280991629558	1		30495.594029850752	30483.0	22764.0	41570.0	2.0432048E7	3074.923094199404	-0.9810993016238593	-1029.5986155258872	0.015781918763586023	0.012796932177042126	1.5572722172032967	1.3334882024046617	-1.458023239998713	1.167818518675372	6.364435934286718	9.505020584228369	0.8852453613160796	0.9667870036101086
ID112191	112191	0	1.0	56.082272559590976	34.246322320690375	0.0	11.0	11	1.3535889685077847	1		30517.08500000001	30278.0	23681.0	41462.0	1.8310251E7	3099.0833726592164	-0.9811437730447368	-1024.7493185734309	-0.03676939078882262	-0.047890176115198545	1.4268308572272195	1.27095011871117	-0.8251161964393561	1.1226489822229397	5.7560357852286845	12.591203693665385	0.4562457687000623	0.8570417551309274
ID131644	131644	0	1.0	55.66812533786395	35.56742657923202	0.0	235.0	235	1.4291625223884488	1		30641.063703703694	30576.0	22660.0	41253.0	2.0682718E7	3116.4904808615725	-0.981099437340929	-1020.7192898773123	-0.018164902051943235	-0.01519892202061792	1.581560714864314	1.2690611559004485	-0.6958749130130176	1.246244680574227	6.416720322096373	10.529087246883703	0.7273467889644074	0.9588068181818182
ID117825	117825	0	1.0	55.8175484720417	32.875994538541256	0.0	76.0	76	1.3975837933882562	1		30741.24420401856	30544.0	22531.0	42837.0	1.9889585E7	3482.222982969411	-0.9810913264430717	-916.1007339693668	0.005956148626661685	0.008801542933226303	1.4680391876698065	1.323910254113708	-1.3312638053379666	1.1088660905135035	6.136285878389953	10.628582061217179	0.6825976494543766	0.9307858687815425
ID112708	112708	0	1.0	56.307529994493436	33.81868023295782	0.0	17.0	17	1.4307495995264337	1		30390.04599406528	30302.0	22914.0	41538.0	2.0482891E7	3041.329072193645	-0.9811409203256288	-1039.701890118127	-0.014587727919384738	0.013746055410190876	1.536794401411458	1.3648362713722582	-0.9443652458989759	1.125991764467328	6.430979700589934	9.917571970402236	0.8216299868207319	0.9595744680851066
ID128068	128068	0	1.0	54.80146413675997	35.82536465061575	0.0	194.0	194	1.441810224877872	1		30826.475218658892	30662.0	20911.0	44693.0	2.1146962E7	3586.100387593178	-0.9810424272516381	-889.6854344491087	0.00840468240479582	0.008610743604728554	1.4988484790825427	1.3903397560843611	-0.5502868488133248	1.0780447531068065	6.530795350044768	10.706428105236611	0.7159566525874606	0.9277515192437544
ID118342	118342	0	1.0	55.95178857051281	32.54675305414176	0.0	82.0	82	1.273538643281867	1		30878.050279329633	30452.0	23751.0	49782.0	1.6581513E7	4532.469013000591	-0.9807497696177374	-694.1723410454937	0.030389541432681442	-0.012157879612955955	1.2835483574188093	1.2404801153638958	-0.6568560594186177	1.0347190104230566	5.095351248360977	10.741523560179974	0.5549479108661133	0.8779688779688773
ID116809	116809	0	1.0	55.377897408793714	33.01239987735309	0.0	64.0	64	1.3741116681181345	1		30689.71656050957	30674.0	22508.0	39531.0	1.9273142E7	2969.7877287751876	-0.9809765781101015	-1065.77974784433	0.017453455797006107	-0.0030993409031279764	1.4451789207604149	1.3377894932965848	-1.1444794501668967	1.080273785974504	5.931901453315761	10.26659803305778	0.7072137153195635	0.9271916790490341
ID132168	132168	0	1.0	55.698789216395724	35.65609621238491	0.0	241.0	241	1.4089048113903342	1		30609.132018209384	30558.0	20938.0	41026.0	2.0171418E7	3203.5885861092197	-0.9809574939805467	-984.3971785153935	-0.021447081343990974	-0.0038994470582461227	1.5665781951226219	1.265167220904138	-0.5608822839291157	1.2382380520442853	6.236101527844773	10.319039772420092	0.7359434908952079	0.9371428571428573
ID117325	117325	0	1.0	55.129832042979416	32.37405705462486	0.0	70.0	70	1.399747237087926	1		30794.256568778997	30621.0	22067.0	43592.0	1.9923884E7	3448.6677939844567	-0.9811289463164901	-928.4922798238608	0.004094694436036484	-0.005325438001638142	1.4750092582890364	1.3148539241823343	-1.0755505271578214	1.1218046591801425	6.155298383048009	11.250954836530433	0.6110548730639425	0.9100491918482085
ID115276	115276	0	1.0	55.58679287657599	35.172358557626026	0.0	46.0	46	1.2373854100584687	1		30748.76039603962	30144.0	23710.0	51900.0	1.5528124E7	4772.186674758844	-0.9808988220643703	-661.7656901822052	-0.018034004346498055	-0.05016305034066484	1.2919260458716773	1.1804352714556317	0.2559688476425115	1.0944488673898762	4.810163678490028	11.821872524475834	0.4325110172283107	0.8598130841121489
ID113230	113230	0	1.0	55.19100131386498	35.37903795526935	0.0	23.0	23	1.4190698155761312	1		30363.694736842113	30146.0	20093.0	45371.0	2.0191857E7	3725.4051382802204	-0.98106307984132	-844.498120178569	-0.013665821511358861	-6.496767706137303E-4	1.4617551064531114	1.3945695047172177	-0.7635785440932987	1.048176588910509	6.326410924970578	10.021418594820632	0.7916055959757378	0.9589337175792504
ID123470	123470	0	1.0	55.54453484528027	32.50652451917421	0.0	141.0	141	1.3839856514178166	1		30813.96354992079	30825.0	23757.0	41373.0	1.9443611E7	2931.3011949464835	-0.9811196065904273	-1092.5165645529971	0.0029873985492146755	-0.006400290386522962	1.4787309157283486	1.3121985522992214	-1.1325913802099876	1.1269109489088605	6.017457724277044	9.937177430009303	0.765767310943384	0.9419642857142851
ID125006	125006	0	1.0	56.20798765470915	33.519440919318356	0.0	159.0	159	1.3378490267251875	1		31040.114671163617	30838.0	24711.0	44011.0	1.8406788E7	3579.147528497146	-0.98106704110318	-898.781048850833	0.03477799947642311	0.005371199363258274	1.4556855184036919	1.2305565039158304	-0.9949985364998369	1.182948945271074	5.622948252622244	10.890936202911716	0.5957218406608349	0.8756476683937816
ID125518	125518	0	1.0	55.410772306367555	32.974821412618674	0.0	165.0	165	1.4137289241558413	1		30937.962178517373	30858.0	24118.0	42830.0	2.0449993E7	3230.7613996231034	-0.9810821473445224	-993.2311895673213	-0.0020590982242485434	0.003140824117698037	1.5165645548402695	1.3386393978451796	1.7802467206717454	1.132914926365904	6.278879663325421	10.547853730514646	0.7091919974588371	0.9510439164866813
ID118865	118865	0	0.991443932056427	56.101643259352585	32.71271767158802	0.0	88.0	88	1.215799657151629	1		31077.306584362133	30550.0	24632.0	44588.0	1.5103571E7	3729.3085789387615	-0.9809702998366885	-859.1499336805009	0.016900994558016778	0.010116769413222213	1.39083479021379	1.0654849588215256	2.6737462484996444	1.3053537534233388	4.64380426273198	10.278198468651889	0.5523950406211579	0.8669032830523515
ID124501	124501	0	1.0	56.5879342092022	32.996942093056305	0.0	153.0	153	1.2428754388359131	1		30992.4862745098	30827.0	24543.0	41733.0	1.5806168E7	3211.5056899328947	-0.9810441617725776	-998.9029169181571	-0.027243821118685417	-0.006403786515178861	1.4452742876290676	1.1112995625731783	2.808479790982544	1.3005262813948937	4.852941813970673	9.578856809447025	0.6646417002164738	0.9019434628975264
ID123988	123988	0	0.9968571066856384	55.88320764092349	31.512759824528803	0.0	147.0	147	1.2337118183493663	1		31093.103379721662	30700.0	25182.0	45545.0	1.5639831E7	3717.7166005976137	-0.9808575248292912	-857.0884083602834	0.062166652914330565	0.01731057335292751	1.3529722841300806	1.1314066747144516	-0.7420109544095664	1.1958319801070192	4.781644921502934	12.596949239029755	0.37866610130759015	0.8411371237458192
ID116314	116314	0	1.0	55.90931354568451	35.873715364126525	0.0	58.0	58	1.3569380597347227	1		30475.29180327867	30476.0	22868.0	40971.0	1.8589928E7	3069.429422878869	-0.9810109364109884	-1025.86571728762	-0.009591933352978699	-0.0035852170164884147	1.5209864114791736	1.2267679918547378	-1.0073442545992422	1.239832161890375	5.784554542215778	9.518265916284163	0.8023504803312534	0.9552590266875983
ID119395	119395	0	1.0	55.19906315620074	32.34662474398858	0.0	94.0	94	1.3052206313678179	1		30964.339823008828	30652.0	24176.0	47151.0	1.7494852E7	4013.7657065064127	-0.9809787429366075	-795.7198359449408	-0.005170338227208715	-0.023698378307559317	1.4048049457698149	1.232165793469951	-1.3276775126303977	1.140110327047538	5.3520200612448265	10.628354493134603	0.5953817718616949	0.8755832037325043
ID128611	128611	0	1.0	54.72148397610828	37.33807275573165	0.0	200.0	200	1.3954169955062645	1		30595.89767441859	30598.0	21168.0	41948.0	1.9734354E7	3354.8663068322408	-0.9810871804366041	-946.1702730957912	0.004096318926884254	0.014406669815945456	1.5002668437522548	1.319340973002255	1.999911694921063	1.1371335192738614	6.117273373731888	9.955801059762116	0.7755598776518742	0.9547477744807126
ID129123	129123	0	0.9968326091766357	56.17278732319584	38.14707619094455	0.0	206.0	206	1.3468658029234528	1		30668.406301824187	30475.0	23960.0	43209.0	1.8493049E7	3308.042320232906	-0.980814021501199	-947.8789076281381	0.061194105912215094	-0.054517281650299704	1.3461633424120456	1.2527144616274275	-0.3662586181993501	1.0745971118296318	5.698998271254492	15.198154259822969	0.3100463998003285	0.8564285714285703
ID129635	129635	0	1.0	56.94009968094643	38.25760350481068	0.0	212.0	212	1.3625015847480961	1		30481.669394435357	30373.0	22279.0	41513.0	1.86243E7	3184.740198173949	-0.9810209410948385	-989.4602202248471	0.004235435464733334	0.014529532373473202	1.4499596193407367	1.282740745066876	-0.48111964539924446	1.1303606164510995	5.832085803860928	9.91255753237345	0.745868604425388	0.9337899543378994
ID115813	115813	0	1.0	54.83450995902769	36.040434430209096	0.0	52.0	52	1.4083677788526663	1		30316.83664122137	30280.0	22615.0	40989.0	1.9857528E7	3118.9014462920904	-0.9810885067046504	-1008.5434018348534	-0.010463702695463355	-0.019580306934988207	1.5543174001584894	1.3064829560109399	1.8060915512462756	1.18969588773225	6.231348401680271	10.051770256108881	0.7750090792444266	0.9452054794520548
ID120934	120934	0	1.0	55.677907899681685	33.99448977583658	0.0	112.0	112	1.4501807464373138	1		30765.954022988502	30614.0	20745.0	44584.0	2.1413104E7	3505.312037656035	-0.981097573454309	-911.1048124369806	-0.005266343655547484	-0.010472365542146995	1.4967229812315712	1.4275274564464921	-1.0607501686809273	1.0484722899532355	6.606845368677012	9.894812206811917	0.847986413628278	0.9599447513812157
ID113768	113768	0	1.0	55.69751978590795	34.12615973600947	0.0	29.0	29	1.4291625223884492	1		30502.068047337278	30349.0	21275.0	43475.0	2.0619398E7	3443.4724332170363	-0.9810995689206526	-919.6107638424974	-0.0018423209906387639	0.006096481651344042	1.4694585219702685	1.3849855748031308	-0.9850311816388045	1.0609919328431598	6.416720322096378	11.019609723638846	0.6640343527633817	0.940111420612813
ID121960	121960	0	1.0	56.01180429227607	36.97070709808147	0.0	124.0	124	1.383438945628594	1		30608.71721958924	30421.0	22737.0	50617.0	1.9375318E7	4196.806415880659	-0.9810751441469665	-756.1812076716251	0.01381770373504979	-0.0049074571210721086	1.4106040996438018	1.3275289114736493	-1.0082279908220284	1.0625788165155163	6.012704598112535	13.371685506815083	0.4225785263043876	0.8939929328621896
ID135791	135791	0	1.0	55.66420611043879	35.533955695191416	0.0	283.0	283	1.4243906809452649	1		30380.725373134297	30291.0	22226.0	41171.0	2.0355086E7	3107.626037611226	-0.981021159538534	-1010.6669934085566	-0.008610706572282457	-0.009519270367169498	1.5550520086557267	1.3026699083168891	2.5065869936477214	1.193742174228103	6.373942186615732	10.436439099731041	0.7353825117388598	0.956490727532097
ID136816	136816	0	1.0	55.6865559186678	35.66569755941609	0.0	295.0	295	1.4180032466050225	1		30366.664661654147	30290.0	21149.0	40765.0	2.0193832E7	3172.752330347933	-0.9810607009086902	-991.568893708025	-1.9362984774670875E-4	0.00793010638961248	1.5445870856258024	1.3165385523939739	-0.5748693204796977	1.1732182721251485	6.31690467264154	10.176353808593452	0.7665311197629364	0.9398868458274395
ID136305	136305	0	1.0	55.65064045775643	35.58201280733739	0.0	289.0	289	1.403525239201059	1		30407.955384615405	30317.0	22389.0	40748.0	1.9765171E7	3148.580112815928	-0.9811123408949566	-1003.3283175788554	-0.0017686595569757272	0.007432268575878759	1.5441080261554252	1.2919473402947526	-0.4406657022287514	1.195178764641555	6.188570266199614	9.697593644851422	0.8269366231453569	0.9545454545454546
ID130167	130167	0	1.0	55.69551840204572	35.549069464858256	0.0	218.0	218	1.4115869094041118	1		30765.157814871003	30661.0	22553.0	42402.0	2.0274239E7	3129.259280850525	-0.9810288646589657	-1016.8012169966173	-0.006354269411553283	-0.006984810265287692	1.5760358376760366	1.2675122207585536	-0.7789324708375939	1.2434087907514173	6.259867158667347	10.097220429379984	0.7715628462153263	0.9578181818181812
ID130679	130679	0	1.0	55.695686252151376	35.501350069636416	0.0	224.0	224	1.419602799563215	1		30709.582335329334	30644.0	22679.0	42206.0	2.0514001E7	3119.765410988065	-0.9810526938570152	-1019.3582194188665	-0.008239047219173193	-0.02511264797771436	1.5882259482087204	1.2856343205654552	2.310729386641419	1.2353636821939986	6.33116405113509	10.477160386544465	0.7247800765478131	0.9555236728837876
ID111737	111737	0	1.0	55.48597715497442	35.03797315866946	0.0	6.0	6	1.4243906809452649	1		30333.113432835828	30247.0	21411.0	41502.0	2.0323186E7	3164.463465972155	-0.9810361451638462	-991.7570247093707	0.009123025353651816	0.003731757460382213	1.4460628001630216	1.419634885871419	1.5073183777845545	1.018615993840825	6.373942186615731	9.78051949519333	0.83732515370565	0.9689306358381496
ID120440	120440	0	1.0	54.98798343923811	33.737790937891056	0.0	106.0	106	1.3899852232535739	1		30716.32343749999	30475.0	21896.0	46207.0	1.9658447E7	3814.1004329660545	-0.9810799946926959	-835.1995835437159	-0.010268331569755412	-0.009310899292492921	1.4499962462745382	1.3247414368462702	-0.71582223325549	1.0945503823949634	6.069742112086729	10.567499801482647	0.6830234379229678	0.9240231548480465
ID127608	127608	0	1.0	55.609588802502586	33.34834312626643	0.0	189.0	189	1.3702525705574486	1		30765.58879999999	30600.0	23100.0	42087.0	1.9228493E7	3150.292792996411	-0.9810482222465242	-1011.0781089342989	-0.015100888372086774	0.012932755087897076	1.4450513138997663	1.3320154702097682	-1.2327963155668125	1.0848607589161086	5.898629570164159	10.816295307015256	0.6335835834442491	0.903860160233066
ID121469	121469	0	1.0	55.96103579413448	36.98735581712537	0.0	118.0	118	1.3719077987476518	1		30691.58079999998	30502.0	21449.0	46136.0	1.9182238E7	3880.0546239566256	-0.9810372800701971	-818.4578041514064	0.01021486728061153	-0.003680644536226395	1.4270594174448583	1.3111488917788088	-1.3155436303754038	1.088403785712541	5.912888948657703	10.829382455808064	0.6335810846031125	0.9073668854850464
ID134270	134270	0	1.0	55.74555456108885	35.5782678916211	0.0	265.0	265	1.4381328016644583	1		30470.042397660833	30383.0	22234.0	41459.0	2.0841509E7	3082.868286561189	-0.9810539317078377	-1023.580180758732	-0.0021407579445741746	0.005117520610410806	1.574339320580257	1.3144077677190178	-0.5856639362137701	1.1977556426894191	6.49752346689314	10.02020541692477	0.8132132968469974	0.9546089385474855
ID114303	114303	0	1.0	56.85305063651025	34.92322397506304	0.0	35.0	35	1.3029002372992455	1		30302.34929078017	29992.0	23141.0	44682.0	1.7090525E7	3815.6217491368525	-0.9808715548993707	-814.4669228045931	-8.082782271422869E-4	-0.01603643081871817	1.3513891071820312	1.2728715077787405	-0.7448773773642658	1.0616854088754881	5.33300755658677	11.520985015392252	0.5048970573559755	0.8904761904761911
ID119935	119935	0	1.0	54.697223770811206	35.83688837942098	0.0	100.0	100	1.413728924155842	1		30678.800911854076	30613.0	22548.0	44194.0	2.0186651E7	3283.8773790549603	-0.981090581766702	-969.4209116094713	0.005578113377355328	-0.0011997594019684124	1.5216323829251914	1.3147478073514303	-1.155217583633769	1.1573568515702883	6.278879663325426	10.058479837886914	0.77987917634115	0.9537906137184109
ID133762	133762	0	1.0	55.692933336414505	35.525840762549294	0.0	259.0	259	1.4312782341646542	1		30486.772525849352	30342.0	22465.0	40948.0	2.0639545E7	3101.76889286533	-0.9810433929002788	-1017.3247683157691	-0.015119013611875476	-0.0032743019186817156	1.5827509821747525	1.2840382409617377	-0.6574007162811479	1.2326353933114023	6.435732826754437	11.065113911859742	0.6605353915045364	0.9428969359331468
ID134786	134786	0	1.0	55.70132187917622	35.661722770049636	0.0	271.0	271	1.426513470023151	1		30425.674626865693	30337.0	22266.0	40984.0	2.0385202E7	3125.766751750804	-0.9810000266610595	-1005.1472123985064	0.005574243355592961	0.019219149007694194	1.5954636465895073	1.2965220054137063	2.54058443985615	1.230571976354857	6.3929546912737925	10.347096833295138	0.7503682740945505	0.9425367904695162
ID111235	111235	0	0.995713472366333	56.21870764776024	35.82697730733767	0.0	0.0	0	1.2999939204135582	1		30286.609318996398	30152.0	24663.0	40333.0	1.6899928E7	2796.345496241027	-0.9810468803730082	-1121.2407668299509	-0.01031687647371373	-0.01605751442011232	1.5177344647119895	1.1482512242796137	2.2530187840032547	1.3217790955669837	5.309241925764202	9.768645579548863	0.6991553304961202	0.9178307313064917
ID135302	135302	0	1.0	55.68823938435915	35.58404245609006	0.0	277.0	277	1.4126583227723335	1		30465.72121212121	30333.0	22668.0	41462.0	2.0107376E7	3137.977873746072	-0.9810266999798148	-1003.990343084807	-0.01635790726709516	0.007757632022253666	1.5773864977245544	1.2643730865428027	-0.6271671576526493	1.247564120522076	6.269373410996383	10.405713777695448	0.7275959112940421	0.9441660701503224
ID127111	127111	0	1.0	55.32677494433411	33.70979046305793	0.0	183.0	183	1.353588968507783	1		30843.034710743803	30521.0	24175.0	45979.0	1.8660036E7	3509.9687830612816	-0.9809505783762993	-905.0012471717707	0.019041143852757774	-0.011079591379429612	1.458755574709608	1.211403683450533	-0.8474914583922624	1.2041861805756804	5.756035785228671	13.756422320491914	0.3822278688777047	0.8588652482269504
ID132741	132741	0	1.0	55.708966278614675	35.645047602490735	0.0	247.0	247	1.402986147481844	1		30491.46923076926	30391.0	22159.0	41015.0	1.9819455E7	3171.9627701034533	-0.9810937689341497	-997.6674928796044	-0.013159145130403904	-0.013473797871752022	1.5420905867585015	1.3174244982544074	-0.650327195263571	1.1705343181349501	6.1838171400350985	9.638816914862698	0.8364096609433423	0.9580265095729013
ID133257	133257	0	1.0	55.727432541945426	35.546503804190664	0.0	253.0	253	1.436027188819727	1		30545.10410557184	30423.0	22637.0	41045.0	2.0831761E7	3099.337410504617	-0.9810209992728999	-1018.8440375404115	-0.005771862360849853	-0.003402003622442795	1.594815568481045	1.2864487282669474	2.543012211892	1.2397039488931028	6.4785109622350765	10.418086949432038	0.7500826267038407	0.9538138558432467
ID123022	123022	0	1.0	56.34364649790653	33.723619400605244	0.0	136.0	136	1.4217327374445239	1		30723.67166416789	30641.0	24167.0	42397.0	2.0492689E7	2977.0686060497173	-0.981194576917117	-1076.927082041438	-0.0019516404626948205	0.0029811619909760933	1.5389533165112237	1.3253624449963264	-1.0506137856992848	1.1611565744308452	6.350176555793169	9.910730411495386	0.8124269823591026	0.9625360230547554
ID112273	112273	0	1.0	55.838971125989275	33.37689694581331	0.0	12.0	12	1.4370803808856278	1		30424.458944281523	30368.0	22177.0	41235.0	2.0749481E7	3052.027822881908	-0.9811046794697427	-1035.2028395200125	0.0021030989403980705	-0.0023146932617391005	1.4960697457367924	1.392701826285582	-1.2856969532352118	1.0742211415970486	6.488017214564126	9.965775926559642	0.8209177029524168	0.9532122905027928
ID117904	117904	0	1.0	56.106324688273844	33.04399781621812	0.0	77.0	77	1.4365538813695566	1		30740.244152046762	30637.0	20815.0	40945.0	2.1026327E7	3196.063643211624	-0.9810597701343317	-996.3963112388908	0.016085339107317163	0.01268509281696626	1.5517403980699074	1.3612216658036769	2.0171725417056368	1.139961577935763	6.483264088399612	9.514150363920624	0.900043613943379	0.9701280227596022
ID126608	126608	0	0.9912534356117249	55.69783827364148	34.937794113412785	0.0	177.0	177	1.128009436016207	1		31342.258823529402	30367.0	24691.0	48744.0	1.332046E7	4683.419957562008	-0.9805779210587594	-675.7461521692062	0.0013066691071211534	0.018048467563703718	1.2866959881219686	1.008855479695647	2.6251233016515876	1.2754016943141755	3.997379104357821	9.494810959024095	0.5572018596177671	0.8861959957850362
ID114841	114841	0	1.0	56.226878099913215	34.72652508733231	0.0	41.0	41	1.413193724846807	1		30469.43589743591	30318.0	23225.0	41727.0	2.0201236E7	2914.541812597673	-0.980993121908743	-1079.1437320698572	-0.0023191365599346233	-0.008997709243558537	1.5270965313358285	1.317147771520767	-1.2797349013888297	1.1593965114276104	6.274126537160918	10.314145476449728	0.7411338204907771	0.949640287769785
ID118427	118427	0	1.0	55.81644612652882	33.30087550133436	0.0	83.0	83	1.280055980598156	1		30932.62107208872	30432.0	23280.0	52086.0	1.6734548E7	4762.718227394431	-0.9808067206464923	-663.7829261546862	0.04210835113565606	-0.0037225006320543777	1.3195723506683106	1.2229123451648927	0.6338817188679953	1.0790408289568658	5.147635636170657	11.806978279326048	0.4640236695455423	0.8514150943396224
ID131224	131224	0	1.0	55.72443124484953	35.55281249475562	0.0	230.0	230	1.3970424089815812	1		30649.11764705881	30558.0	21407.0	41464.0	1.979933E7	3224.9734649611614	-0.9810480989946403	-983.9190011357448	0.014378854784830305	0.00999384993633856	1.568626606706778	1.266069458522637	-0.6195192085758506	1.2389735777507749	6.131532752225423	9.790645217786032	0.8038153394099409	0.9485294117647062
ID112794	112794	0	1.0	56.45741423972355	35.213019684301	0.0	18.0	18	1.2935770389038779	1		30465.059566786997	30174.0	23542.0	42644.0	1.6877643E7	3526.132128620365	-0.9811114725816296	-897.5397646584323	-0.014684201466782138	0.022063683387685662	1.4687362546622778	1.1722548627805356	-1.146145407698765	1.252915471963581	5.256957537954523	9.25174941331978	0.7717854923033162	0.9349112426035503
ID116892	116892	0	0.9968765377998352	55.448722662775296	33.034183511988616	0.0	65.0	65	1.1532120514382778	1		31129.91363636365	30395.0	24692.0	48838.0	1.3697162E7	4686.397271043715	-0.9807655095943075	-677.4126619165871	-0.00759412004686753	0.024231856129593398	1.409585393608355	1.0035376751202598	-0.7365581232023944	1.4046163174087472	4.17799789860942	9.231352195828288	0.6160946537234377	0.899692937563971
ID131740	131740	0	1.0	55.68439675965814	35.615982581924854	0.0	236.0	236	1.4008277059767806	1		30626.24153846153	30574.0	21347.0	41020.0	1.9907057E7	3207.579995646594	-0.9810522690450173	-988.7378047056889	-0.005394285550184078	-0.011979888550484125	1.5343925117081725	1.2897628542055846	2.531145580799742	1.1896702612460217	6.164804635377036	10.29387621282997	0.7310907673539705	0.946715328467153
ID117409	117409	0	1.0	55.59625083920319	32.00202422279571	0.0	71.0	71	1.3785088366949103	1		30743.244057052296	30690.0	22617.0	40725.0	1.9398987E7	3050.6608460273765	-0.9810088386300481	-1041.1352639222944	0.013623387885095716	0.015484105737227185	1.4926396798097485	1.2845318323519948	-1.1850938641895694	1.1620106580595249	5.969926462631884	11.001363323911372	0.6198488934861542	0.9214966984592804
ID128160	128160	0	1.0	54.718842848068796	36.37659185742447	0.0	195.0	195	1.4517448462050146	1		30790.358571428573	30673.0	20046.0	43229.0	2.1553251E7	3462.706204950187	-0.9810283566083625	-919.614277289721	0.016822240989577644	-0.001403852413664265	1.5043735351259404	1.4296270974386966	-0.8759918506117893	1.0522838702632027	6.621104747170575	10.036883026606299	0.825928775111624	0.9489100817438695
ID125091	125091	0	1.0	55.613356812637086	33.68417912631247	0.0	160.0	160	1.4024468485391897	1		30958.50923076918	30900.0	21156.0	40844.0	2.0123031E7	3131.8931205270483	-0.98108422724776	-1025.381100009776	0.009638322453792059	0.012098613357864536	1.5021913658645012	1.3217005820363343	-1.1292727112023522	1.1365595099837862	6.179064013870592	9.819673638489006	0.805264308440804	0.9608277900960824
ID115365	115365	0	1.0	55.17437465120204	35.37541657761191	0.0	47.0	47	1.412658322772334	1		30472.937784521993	30217.0	21802.0	48275.0	2.0081666E7	3875.7579959584446	-0.9810196423421864	-812.7574895528036	-6.454642818219258E-4	0.006756025890167564	1.438812611657074	1.3852339673993557	0.3960482994076104	1.0386784077770683	6.269373410996388	10.787675650129614	0.6769837455555064	0.9441660701503217
ID125604	125604	0	1.0	55.88347798457105	33.85075687682663	0.0	166.0	166	1.392703757482369	1		30976.653726708104	30930.0	21423.0	41770.0	1.9948965E7	3104.9753827022055	-0.9810527410397629	-1033.1236420149942	1.2599137705762568E-4	-0.009278653147813	1.5175256378633089	1.294738542174558	-0.9945570078621098	1.1720711081285742	6.093507742909309	9.654194120259193	0.8215711440418088	0.955290611028316
ID132265	132265	0	1.0	55.66048713797402	35.70986700111554	0.0	242.0	242	1.3932468277925314	1		30602.203732503873	30597.0	19799.0	40693.0	1.9677217E7	3279.5752375577918	-0.9810221936861445	-964.7125354446882	-5.27016177102969E-4	0.003783664152910851	1.5044544006762965	1.3074088927933951	-0.5216306954560023	1.1507145231832532	6.098260869073818	9.78164442946038	0.8009254960583803	0.9567486950037283
ID116397	116397	0	1.0	56.07586910623759	34.177503212464536	0.0	59.0	59	1.393246827792532	1		30541.589062500003	30408.0	24603.0	42541.0	1.9546617E7	2898.0847917157444	-0.9811095802578577	-1094.6781403924367	0.005868456467954372	-0.01464027378015187	1.5396073766960197	1.2370311758144095	2.163835460995398	1.2445986865952725	6.098260869073824	11.540873641817068	0.5753584429158353	0.9392386530014645
ID123567	123567	0	0.9913405776023865	56.47897472170473	33.32850787062107	0.0	142.0	142	1.4131937248468063	1		30816.169696969708	30776.0	24220.0	42055.0	2.0338672E7	2981.567896491183	-0.9810109181840401	-1067.9079615092185	0.0061813099139797125	-0.016568094161953806	1.5080439446811267	1.320614448955531	-1.235261413605985	1.141925976861629	6.274126537160912	11.03214092689582	0.6478038658946309	0.9160305343511447
ID124591	124591	0	0.9812090396881104	56.971963298765914	34.03928390958795	0.0	154.0	154	1.104972582508044	1		31439.641089108907	30523.0	25376.0	44993.0	1.2701615E7	4450.681483758502	-0.9805808331689189	-713.4012528747527	0.00828558293608416	-0.025473570768944256	1.2084978866129503	1.0225353747208121	-0.9725691558594152	1.181864135451463	3.8357728147642796	10.47725212179082	0.4391045641835413	0.8829321663019705
ID115886	115886	0	1.0	54.79985632235835	35.72220164159532	0.0	53.0	53	1.3916169810722419	1		30276.24336973482	30174.0	22233.0	40419.0	1.9407072E7	3108.5764341461227	-0.9810729672271229	-1009.6926805235889	-8.055051023254874E-4	-0.0029886500974409826	1.478184994483471	1.3269296169647466	-1.3617519592536658	1.113988998048525	6.084001490580275	9.635109144622689	0.8235422764976462	0.9545115585384042
ID118958	118958	0	1.0	55.45948879378558	31.959645915055415	0.0	89.0	89	1.3752122783611593	1		30805.53429027116	30756.0	22427.0	40965.0	1.931507E7	3009.70018780404	-0.9810791318636373	-1061.447418019955	0.010232186390674433	0.004859753059977557	1.4915794062306018	1.2753292917899233	-1.0985281838931202	1.1695641398914094	5.941407705644792	10.56942863791048	0.6683380657892181	0.9279881217520414
ID124082	124082	0	1.0	55.569086264577706	32.30169727091156	0.0	148.0	148	1.2495527175731513	1		31088.106177606183	30551.0	24810.0	48059.0	1.6103639E7	4379.73440703109	-0.9808977763526394	-728.9811721424367	-0.007248877135769465	-0.0226479993087294	1.2550680854326122	1.2308975620609781	0.10185744980279376	1.0196365027575192	4.905226201780339	11.248287667894159	0.48718742969367773	0.903677758318739
ID128690	128690	0	1.0	55.34652153338282	37.51358280883218	0.0	201.0	201	1.3680424843277041	1		30562.96596434359	30564.0	21160.0	41478.0	1.885735E7	3361.7083122182225	-0.9811308045444361	-945.450930927426	-0.01185882309867444	-0.021917606187503463	1.4747470490688581	1.2953796815326024	1.4035830005236274	1.1384670225211815	5.879617065506089	9.498120880042055	0.8189992818141026	0.9486196319018408
ID119476	119476	0	1.0	55.45848773536956	32.825246920943556	0.0	95.0	95	1.422796510685342	1		30801.478390461976	30716.0	22557.0	42046.0	2.0667792E7	3036.210463433599	-0.9810934885727579	-1052.8552738307335	-0.015827826710918615	-0.013756898877761145	1.5390236784731082	1.3121660837360054	-1.0436599383134237	1.1728878665200617	6.359682808122191	10.573925305336035	0.7147807422947218	0.9435825105782796
ID113335	113335	0	1.0	55.13485758483432	35.03794991148331	0.0	24.0	24	1.4153333077901358	1		30381.374057315243	30196.0	20464.0	44688.0	2.0142851E7	3640.5149417546195	-0.9810270533879603	-863.0198578836322	-4.994669788455904E-4	0.015583242225421283	1.4614048219927631	1.4067204025556124	0.5879384927844276	1.0388736946857418	6.293139041818974	9.741205389632468	0.833396726975795	0.9728141072740633
ID121019	121019	0	1.0	55.51923443567784	33.64155738113611	0.0	113.0	113	1.4126583227723342	1		30806.412121212117	30612.0	20889.0	44206.0	2.0332232E7	3610.8748194747186	-0.9809652744904122	-879.3579604636011	-0.011770868957692589	-0.015486223734314	1.4621477432504852	1.33563252499877	-0.8711593244933664	1.094723073812411	6.269373410996391	11.418843168555403	0.6042126106658349	0.926914968376669
ID122045	122045	0	1.0	56.938978137211684	36.74858320942148	0.0	125.0	125	1.3207766680465696	1		30709.412478336235	30313.0	22717.0	50132.0	1.7719331E7	4478.516265536764	-0.9809778834571387	-707.2414820431192	0.05905644017156221	0.013083961083154976	1.441242857321161	1.2520484547956765	0.29261810049579884	1.1511078918717723	5.48035446768675	13.12104000193301	0.40002026610023095	0.8349022447501798
ID129725	129725	0	1.0	56.215296520517306	37.84226291093673	0.0	213.0	213	1.3179097736999987	1		30561.644714038142	30492.0	23182.0	40364.0	1.7634069E7	3067.820242771001	-0.9810760360190074	-1032.9216122417379	0.02926691278032439	-0.01498070734252052	1.316019868769919	1.273998064602581	0.8599439348178617	1.0329841978060197	5.456588836864186	13.255799774266483	0.3902287143829783	0.8592814371257477
ID136895	136895	0	1.0	55.6455047535575	35.60555856273046	0.0	296.0	296	1.4201355835187572	1		30357.740963855435	30291.0	22152.0	41308.0	2.015754E7	3093.221324454493	-0.9810689332470334	-1017.2153090357843	-0.001090408507548093	-0.019763046752767428	1.5627610912355623	1.3040478991019457	2.5084786112584094	1.1983923997820813	6.335917177299604	10.511409328886163	0.7206053110731648	0.9576149425287358
ID129221	129221	0	1.0	56.30712228223664	38.38391495843904	0.0	207.0	207	1.238607519403323	1		30725.404715127715	30377.0	24084.0	43413.0	1.5639231E7	3495.1448863857013	-0.9808854479270398	-902.2286014565636	0.03415189700149727	-0.014395514227411659	1.3553061842714296	1.139774691902171	-0.819240204750048	1.189100086096453	4.819669930819059	10.959484212632088	0.5042511883719928	0.879444926279271
ID136391	136391	0	1.0	55.61704048181577	35.590296542472565	0.0	290.0	290	1.3981249681591223	1		30413.191653786685	30325.0	21855.0	40803.0	1.9677335E7	3171.9311865764134	-0.9811282670245672	-996.9703505634842	-0.007855241039791667	2.4501336708220543E-4	1.5337015100635623	1.279735085388712	-0.5450250408354272	1.1984523418748885	6.141039004554453	10.248494895186422	0.7347363755552884	0.9458272327964857
ID113865	113865	0	1.0	55.8079902725349	34.7950851560809	0.0	30.0	30	1.4013676280264995	1		30444.728527607385	30409.0	21789.0	40734.0	1.9849963E7	3089.5844865388326	-0.9810637818714891	-1021.0476760603619	0.0020759848373962182	0.00866604597763452	1.4872159115957422	1.3177488542502174	-1.1566502402609984	1.1286034564165488	6.169557761541564	9.55710138966559	0.8488120021661788	0.9593495934959352
ID130249	130249	0	1.0	55.74380075527853	35.57487926243076	0.0	219.0	219	1.407293098971746	1		30780.14067278286	30709.0	22217.0	41242.0	2.0130212E7	3173.6222904847577	-0.9810060861991072	-1001.8497570627025	-0.01547783579864818	0.0050310536898208425	1.5557988420923858	1.2937937329806088	-0.659875465481424	1.2025091808940644	6.221842149351226	9.877748790730188	0.8013327612957782	0.9603815113719739
ID120524	120524	0	0.9968300461769104	55.41733077965548	33.91669810098461	0.0	107.0	107	1.2988295727366685	1		30844.61071428571	30465.0	23906.0	49824.0	1.7272982E7	4324.37550541933	-0.9809949858641506	-736.3503219176811	0.03074972642669633	-0.023564664578308466	1.3716315056760464	1.273032742314588	2.7524327350734454	1.077451867563272	5.299735673435148	10.658910635984801	0.5861900349855682	0.8870326173428792
ID135375	135375	0	1.0	55.6682911330941	35.59238181104908	0.0	278.0	278	1.416401887261187	1		30453.512859304075	30398.0	21323.0	41102.0	2.0129772E7	3174.5346557434546	-0.9810458291643738	-993.0516209089466	0.008133885595540007	0.0012390170318807945	1.553160159891439	1.2886357537987487	-0.5548981814657866	1.2052747685394443	6.302645294147996	10.53589345066643	0.7134934495647492	0.951219512195122
ID135884	135884	0	1.0	55.67124199392981	35.54068170732852	0.0	284.0	284	1.42863310487727	1		30417.031157270023	30324.0	22237.0	41230.0	2.0501079E7	3097.601408813545	-0.9810746380117535	-1018.0735135857531	8.760475592321842E-4	0.007665152759514806	1.5886017531756436	1.3094145251895986	-0.5860659226635181	1.2132153131153174	6.411967195931856	9.606280027897473	0.8731536444616019	0.9747109826589593
ID111315	111315	0	1.0	56.32498061722275	35.934139179057574	0.0	1.0	1	1.3412374214135978	1		30290.9055649241	30202.0	22766.0	41592.0	1.7962507E7	3121.6616781705916	-0.9810425564895203	-1004.3023898398596	0.007227224083894043	-0.0044953165314740185	1.4018202551865393	1.2582542885910457	-1.156900788054048	1.1140993262627814	5.65146700960934	12.38168115689598	0.46324616036637617	0.8987150415721845
ID111826	111826	0	1.0	55.82415278336955	35.165663259591106	0.0	7.0	7	1.4062175977837197	1		30328.041284403655	30336.0	22450.0	40989.0	1.9834539E7	3037.260744964529	-0.9810127348947322	-1031.82135533494	-0.013077820883339504	0.0033979522463954354	1.4904855818126057	1.3389120646452035	-1.16777706163665	1.1132064764892289	6.2123358970222045	10.106375828775299	0.7643176785388464	0.9519300801165326
ID121556	121556	0	1.0	55.95031341873501	36.146458804488994	0.0	119.0	119	1.353588968507785	1		30771.81683168317	30597.0	21298.0	44026.0	1.8647721E7	3661.5767268656937	-0.981127205652222	-873.7840365366934	0.04580617089801383	0.03199093909802092	1.4921285202296504	1.2523845746886988	1.992591546225371	1.1914299731778029	5.756035785228686	11.802602717457887	0.519251514332486	0.8839416058394152
ID127702	127702	0	1.0	55.06163634627739	34.41999654773771	0.0	190.0	190	1.4046028019234775	1		30781.726153846153	30696.0	21934.0	41327.0	2.0008122E7	3217.9532861281887	-0.9810510651602531	-990.4898781647366	-0.0037976620400612493	-0.0026331244291565724	1.4838029148910579	1.330887027654434	-1.0471942678956145	1.1148977216391718	6.198076518528661	10.582536428335883	0.695484176238309	0.9421965317919077
ID133845	133845	0	1.0	55.71758903766284	35.52126556211818	0.0	260.0	260	1.4227965106853409	1		30491.439461883423	30405.0	21927.0	41183.0	2.0398773E7	3125.864670506493	-0.9810558086296165	-1010.3117229960936	-0.0011755523299629457	0.009066188156949775	1.5650310678071149	1.28305060772329	-0.6666452708377765	1.219773451168996	6.359682808122181	10.553197911941817	0.7175912820500533	0.9455830388692574
ID134362	134362	0	1.0	55.72412015452059	35.59323101679891	0.0	266.0	266	1.4174696611687816	1		30452.072398190074	30366.0	22105.0	41277.0	2.0189724E7	3149.6575813803884	-0.9811056534607783	-1004.0779030904358	-0.014632529222655788	-4.1151297038780657E-4	1.540659212405709	1.2943174262125166	-0.6122738295386358	1.1903256351218632	6.3121515464770255	10.502409063487189	0.7191333364022839	0.9512893982808023
ID114392	114392	0	1.0	56.36133116169037	33.708853139236396	0.0	36.0	36	1.409441639305183	1		30698.546564885484	30445.0	21255.0	47238.0	2.0107548E7	3844.4231049246587	-0.9809862059813605	-823.9687615481541	0.0025119430372038585	-0.0018653496459314245	1.4881481473532336	1.3849224727799294	2.3366825887416076	1.0745353451923567	6.240854654009302	9.972713632150821	0.788546367486752	0.9466474405191057
ID130776	130776	0	1.0	55.70541427229158	35.464263193930286	0.0	225.0	225	1.432334918128571	1		30705.766272189343	30574.0	22330.0	42481.0	2.0757098E7	3106.159064652036	-0.9810057830450717	-1021.1191401811598	-0.007747435016552133	0.009863667125916882	1.596707266025396	1.2977209120943087	-0.8330336747132383	1.2303934159838514	6.445239079083473	9.582283204258763	0.8820859225905707	0.9685714285714286
ID134873	134873	0	1.0	55.70786006460626	35.62876001637037	0.0	272.0	272	1.4169358747965612	1		30451.79788838611	30339.0	22345.0	41250.0	2.0189542E7	3101.8805388857563	-0.9810757229083893	-1017.8905840087074	-0.021438147029586206	0.001175274730377596	1.582782225218206	1.2583786670543227	2.5213896479809184	1.2577948646596686	6.30739842031251	10.290598403984006	0.7484777060563523	0.962291515591008
ID133340	133340	0	1.0	55.707938394986876	35.578128386316095	0.0	254.0	254	1.3948747701135333	1		30527.0795631825	30435.0	22175.0	41069.0	1.9567858E7	3200.7386981714562	-0.9809948788964489	-984.6029496430782	-0.026098793456642864	3.885659481947583E-4	1.5538735734671252	1.253201384179119	-0.6061606729020893	1.2399232821506614	6.112520247567361	10.25707394834046	0.7301014342642322	0.9421245421245421
ID123105	123105	0	1.0	56.324369957062345	34.575864108156054	0.0	137.0	137	1.378508836694912	1		30795.6380952381	30631.0	23972.0	42054.0	1.9401252E7	2966.0842524286304	-0.9810061902380993	-1072.4952656016596	0.018148771018513168	-0.008399725096058472	1.4980136220955544	1.2505910782476162	-1.0310151001538255	1.1978444818226577	5.969926462631899	12.08189097646783	0.5139359770234573	0.9324424647364506
ID132832	132832	0	1.0	55.69929871401693	35.65434045528129	0.0	248.0	248	1.402986147481844	1		30495.419999999973	30403.0	20685.0	40930.0	1.9822023E7	3215.5938521192893	-0.9810175544330471	-980.2301143431858	-0.0026837802011481344	0.012763130899164263	1.5519527982846646	1.286563516605504	-0.4694387937265503	1.2062776367072565	6.1838171400350985	9.866343184880948	0.7982778288656566	0.9510233918128654
ID127205	127205	0	1.0	55.35589270342607	34.36450663683608	0.0	184.0	184	1.4233280991629542	1		30775.67563527651	30614.0	23174.0	42774.0	2.0588927E7	3184.626754235369	-0.9809985719410876	-997.8406352028068	0.00418104540426219	-0.02144533256077678	1.490322441532422	1.3340929070633525	-0.9536628913300751	1.117105438190933	6.364435934286704	11.687614087612626	0.5854880787207215	0.9209078404401654
ID112360	112360	0	1.0	56.19955877123816	32.73445778355598	0.0	13.0	13	1.4158676983350573	1		30418.977341389756	30386.0	22199.0	42270.0	2.0137363E7	3249.7073422661306	-0.9810014452734701	-966.672661351197	0.0034882580604981474	0.008907991534830208	1.4742707283366943	1.388674149052024	-1.5345953417022327	1.0616390672665021	6.297892167983495	9.542731168812075	0.8690798999982493	0.9671532846715324
ID117992	117992	0	0.995158851146698	55.62423626602348	34.06433636466159	0.0	78.0	78	1.1982511126527602	1		30256.103813559315	30515.0	23374.0	38507.0	1.4280881E7	2551.384850183011	-0.9814838816742747	-1257.1880645760564	0.12771848667818367	-0.08614143941882445	1.244096900436209	1.1096407307730465	1.4934991139523164	1.1211709032792008	4.510716730125529	14.602944970188425	0.26581196218480624	0.789517470881864
ID116971	116971	0	0.9968307018280029	55.43412608125407	32.19728650004731	0.0	66.0	66	1.2477351853855512	1		30929.684824902724	30437.0	23948.0	48516.0	1.5897858E7	4535.777855481041	-0.9809460950425407	-702.1256871665771	-7.625274122701535E-4	-0.020168271126811736	1.294327096445874	1.1926484169465128	0.8932690221231223	1.0852545293773037	4.890966823286793	10.273501492988851	0.5823279080539207	0.8986899563318778
ID114925	114925	0	0.9968529939651489	55.96742648376007	34.18563236032926	0.0	42.0	42	1.3372834595780685	1		30665.137288135604	30378.0	24325.0	44829.0	1.8092431E7	3575.625507836559	-0.9809337021355783	-882.4623078073303	0.057729852718129665	-0.031273339941049895	1.3838965055694998	1.2297015394593442	1.3389969457939255	1.1253921875855744	5.61819512645773	15.496493343438306	0.2939949121437071	0.83651804670913
ID118510	118510	0	0.9952538013458252	55.51103295467207	32.89197975971037	0.0	84.0	84	1.2669877814719968	1		30617.2211720227	30681.0	24285.0	40025.0	1.619651E7	2884.2675856991045	-0.9811686184073638	-1106.1695093854323	-0.0035405752792607827	-0.022997622478891713	1.3221210938243952	1.2245933057816718	-1.02507808071525	1.079640961274462	5.0430668605513045	10.509878713683516	0.5737321429998846	0.9154443485763597
ID131309	131309	0	1.0	55.7573290823882	35.549970726894	0.0	231.0	231	1.4029861474818437	1		30664.301075268802	30633.0	20990.0	41259.0	1.996246E7	3220.607097329332	-0.9810071586175925	-983.5751677829188	-0.007908718874792482	0.0012717019478996907	1.5541538593324513	1.2512819033186415	-0.59250490852948	1.2420493377315973	6.183817140035098	10.666046865846464	0.6830610596122343	0.9510233918128652
ID112881	112881	0	1.0	56.31339104473023	34.82408227267749	0.0	19.0	19	1.341237421413599	1		30480.196308724837	30169.0	22817.0	47809.0	1.8166197E7	4012.2450095751024	-0.9809387365927215	-781.898737399939	0.00435395994538299	-0.012759602447982459	1.3860322911849658	1.3074604250015118	1.1652880539690667	1.0600950244313232	5.651467009609349	10.157089356888921	0.6883867689529805	0.899394856278367
ID128240	128240	0	1.0	55.16335790882623	35.4385281899035	0.0	196.0	196	1.3563804521255047	1		30963.235973597344	30713.0	22289.0	47512.0	1.8763721E7	3856.5581184631365	-0.9810013332457574	-829.1305744769514	4.2306465273137325E-4	-0.03871386282052663	1.4142994977396337	1.3063085577098184	-0.29603912874597504	1.0826687840269085	5.779801416051259	13.333293444827298	0.4085525320060409	0.8557353976073188
ID125171	125171	0	1.0	55.763544187356246	33.59136905747154	0.0	161.0	161	1.4051412734026874	1		30931.98468606433	30805.0	23331.0	42995.0	2.0198586E7	3341.155323916882	-0.9810002927360711	-956.0120004706829	-0.0229582790715353	-0.013758905374544595	1.4436654447589214	1.3098812615948756	-0.9980315949182691	1.1021345881390454	6.20282964469317	11.236938817697025	0.6173105302445149	0.9408795962509007
ID117493	117493	0	1.0	55.4418260985538	32.16793710888883	0.0	72.0	72	1.4094416393051814	1		30759.879756468807	30618.0	20634.0	41379.0	2.0209241E7	3312.4890274785503	-0.9810447144143255	-961.2108202875041	-0.0013182663304276043	-3.798617686525277E-4	1.4597108306438975	1.3757893069196354	-1.274258117807302	1.0609988195882702	6.240854654009288	9.961029377174553	0.7903973770997186	0.9466474405191057
ID131828	131828	0	1.0	55.682510727358995	35.656820774211425	0.0	237.0	237	1.3916169810722405	1		30626.92343749999	30535.0	20528.0	40801.0	1.9601231E7	3261.757699207397	-0.9811173706902782	-975.7536170405353	-0.018020643599031227	0.011765486818883881	1.5450671203039372	1.2527093857666904	-0.6461183711738674	1.2333803337462155	6.084001490580263	10.191940133506826	0.7360129365917458	0.9411764705882351
ID125691	125691	0	1.0	55.730962992746186	34.852872766586415	0.0	167.0	167	1.2531798738749023	1		31065.87692307691	30788.0	23833.0	43919.0	1.6154256E7	3603.0730028436765	-0.9810043618165771	-890.5485502166465	0.028504034804797178	0.035929544443604085	1.3983449152667224	1.1474120405593404	-0.6482985016393848	1.2186946500797196	4.933744958767444	11.297520008497314	0.485758402182244	0.8536184210526309
ID115453	115453	0	1.0	54.88488594570933	35.69637809629502	0.0	48.0	48	1.3878065616898885	1		30316.569858712737	30307.0	21530.0	42306.0	1.9311655E7	3400.6536608388774	-0.9811589755462735	-928.5013122736503	-0.007566484324642319	0.0045897876786743464	1.4634207620950628	1.3429893903583596	-0.49209883806775256	1.0896741050981553	6.050729607428663	9.698640003525789	0.8083434638939387	0.9457652303120356
ID124672	124672	0	1.0	56.01904756000687	33.93334233512845	0.0	155.0	155	1.2495527175731516	1		31061.472762645906	30593.0	24414.0	44818.0	1.5965597E7	3699.6233131361814	-0.9809988201440607	-866.926838521789	0.0219927696435622	0.02498131815562429	1.3499852438340663	1.1885021868974568	-0.12883128196565521	1.135871064199011	4.905226201780342	9.302166759017453	0.7123618643500294	0.9013100436681221
ID123650	123650	0	0.9968521595001221	55.91306012803978	34.04388736709843	0.0	143.0	143	1.2151772871814108	1		31125.48163265304	30513.0	24893.0	47283.0	1.5251486E7	4534.8091453030875	-0.9808807312717818	-704.2583226977523	0.09076305825039888	0.012545159550350016	1.2802915075546015	1.1988881850623647	0.5398155784878105	1.0678990113560942	4.63905113656746	11.540903649294835	0.4376827124868931	0.8583992963940197
ID128773	128773	0	0.9955227971076965	55.52912547831581	37.08010814834277	0.0	202.0	202	1.1855574165786709	1		30944.24406047516	30468.0	24505.0	43418.0	1.4327185E7	3601.878749008166	-0.9808678975937861	-880.9040538304116	-0.027349044956226587	-0.042140277202380505	1.3840899957735133	1.0602284157791937	-0.9819345707793705	1.3054639690601992	4.41565420683521	10.767885267629255	0.478568468936624	0.8120629370629375
ID132358	132358	0	1.0	55.67042024375075	35.69710651297298	0.0	243.0	243	1.3943323338612068	1		30564.590062111787	30517.0	19605.0	40681.0	1.9683596E7	3290.140524110259	-0.9810966579219544	-964.2892527572624	-0.0013432924015497995	6.914764842578794E-5	1.5001099325270981	1.304318046079235	-0.5843540153576837	1.1501105401680298	6.107767121402849	9.458181239457714	0.8579798141464163	0.9639909977494372
ID116487	116487	0	1.0	55.681191247176486	34.65336899913668	0.0	60.0	60	1.3586095094257096	1		30671.61904761901	30421.0	22112.0	43175.0	1.8679016E7	3300.429744152111	-0.9809660337636061	-957.9015592549626	0.022347026861286323	0.05291427190693395	1.4934176095577503	1.2945757853480255	-0.6631852226164426	1.1535961250474567	5.798813920709327	11.293645217706034	0.5713217472928512	0.8658623136976582
ID129805	129805	0	1.0	55.54026001911693	37.27047683251508	0.0	214.0	214	1.3719077987476507	1		30539.646399999958	30549.0	21613.0	41245.0	1.9087279E7	3223.941913699391	-0.9811676364711694	-987.0636922351024	0.014829331279512052	0.013300838726403561	1.4562388377790578	1.3218724323004851	1.5573781957684918	1.10164854201909	5.912888948657694	10.444969808991228	0.6810754225600014	0.9374529012810853
ID113420	113420	0	1.0	55.27852182301313	34.91559899081674	0.0	25.0	25	1.4355003030236688	1		30373.926793557806	30205.0	20175.0	44066.0	2.0745392E7	3492.9696191104845	-0.9809742547838092	-896.710101945466	-0.004930410647373087	-0.0037044795610502064	1.4509268121942835	1.435428344708823	1.6329796768594496	1.0107971028596376	6.4737578360705665	9.845233753286744	0.8392942539501631	0.9605077574047953
ID124172	124172	0	1.0	55.24232468496894	32.155791472596746	0.0	149.0	149	1.3011572261679587	1		31073.680357142868	30757.0	23515.0	46954.0	1.7401261E7	4008.7022016227447	-0.9809312041601179	-797.5063983622008	0.01626742041785762	-0.0013832919347218596	1.404956034729735	1.2130685053452779	-0.9944367163570688	1.1581835885928304	5.318748178093219	10.996175999585502	0.5527591343212767	0.8640926640926645
ID119566	119566	0	1.0	55.2383222428846	33.05913301799746	0.0	96.0	96	1.3807021695643618	1		30861.64285714286	30631.0	22612.0	45066.0	1.9442835E7	3769.0195995617387	-0.9809670844352146	-844.0530726476965	0.030700911903436	0.024419518163305523	1.4293397915304886	1.3398323494325057	-0.31292298801122975	1.0668049567066316	5.9889389672899584	11.149527300304138	0.6054061672175675	0.9183673469387755
ID121102	121102	0	1.0	55.23525825663313	34.724898069002094	0.0	114.0	114	1.424921674693792	1		30698.54017857143	30559.0	22703.0	42071.0	2.0629419E7	3268.996374720561	-0.9810324621026285	-971.4169974844979	-0.0019403135680405286	-0.004585848653182023	1.457415770919516	1.3951596273840634	-1.2433612524506747	1.0446229537563263	6.378695312780252	9.855960864085926	0.8251706669255425	0.9689530685920575
ID115985	115985	0	1.0	55.11830460429045	36.3677371227189	0.0	54.0	54	1.4169358747965621	1		30293.989393939395	30230.0	22220.0	41913.0	1.9994033E7	3149.1606104995567	-0.981036324578079	-995.3005149913299	0.004188807241300796	-0.006671358935664429	1.5414871997967214	1.3192331880030772	-1.3986229221922122	1.168472119875994	6.307398420312518	9.575839327612778	0.8643834202856502	0.9581227436823103
ID119056	119056	0	1.0	55.51946975023633	32.586630114616355	0.0	90.0	90	1.421732737444523	1		30856.118975903606	30826.0	21841.0	41378.0	2.0488463E7	3037.132068748074	-0.9811253552296201	-1056.2174327187383	0.002433694988077671	0.0025889254532457076	1.5133485448027695	1.3407540397770488	-1.1567586174059052	1.1287294312791487	6.35017655579316	9.958994219406929	0.8045716093814981	0.9549678341672623
ID120599	120599	0	1.0	56.5326278929875	34.92663062259752	0.0	108.0	108	1.3524707618167127	1		30726.55024711695	30429.0	22742.0	43883.0	1.8651016E7	3658.853581617059	-0.9810772364756237	-870.7979657291204	-0.012906996554050709	0.014777474504516781	1.4770872911896917	1.2654575767614937	-0.8466219480075966	1.1672357243059794	5.7465295328996495	10.276329698881218	0.6838162990178346	0.8982169390787517
ID129304	129304	0	1.0	56.148631878205	38.48129117229007	0.0	208.0	208	1.2051756579463697	1		30781.364583333347	30341.0	23820.0	44452.0	1.4775055E7	3835.0855048125363	-0.9808685107420434	-823.0094605603767	0.014386839024558638	-0.007529459225180117	1.3086345199833473	1.1498281682026523	2.2725196310361993	1.1381131165267349	4.5630011179352055	11.104460446921033	0.4650134517037106	0.8823529411764718
ID122138	122138	0	1.0	56.58146557504585	36.81204251245656	0.0	126.0	126	1.4249216746937927	1		30576.05646359582	30470.0	22570.0	48822.0	2.0577686E7	3918.9283824088916	-0.9810385201926842	-807.3427929423071	0.006483743993781754	-0.025727797662125865	1.4678250765058525	1.3914034505558113	-1.4561768859114514	1.0549241314009346	6.378695312780256	11.729699169354564	0.5825966379944968	0.8970588235294122
ID136478	136478	0	1.0	55.630552931247905	35.58246795108557	0.0	291.0	291	1.423328099162953	1		30469.89221556886	30370.0	22232.0	41438.0	2.0353888E7	3135.645914115612	-0.9810527767995977	-1006.2843042680977	-0.0036753307565286107	0.003436407566166251	1.5566217946432555	1.2960652769638525	-0.5661455928763953	1.2010365699247645	6.364435934286695	10.111988390574881	0.7821619024413518	0.9577968526466378
ID130332	130332	0	1.0	55.73281404693175	35.60165758700957	0.0	220.0	220	1.4035252392010589	1		30707.830769230768	30623.0	22415.0	41589.0	1.996009E7	3188.741953191587	-0.9810354841232389	-996.3288684012557	-0.0015209444830786873	0.006099070978468194	1.5639542338731358	1.2667971329374503	-0.6586717752018117	1.2345735502626511	6.188570266199612	9.852258939693876	0.801177151441063	0.9566495224099922
ID121630	121630	0	1.0	56.30830394286911	35.72938229286843	0.0	120.0	120	1.3948747701135342	1		30736.125000000004	30443.0	22371.0	47180.0	1.967112E7	3846.3627002545186	-0.9810609113795483	-827.876912025142	-0.0011544587813780247	0.0117311889275124	1.4342856484089366	1.3668176685170883	0.5081222947775168	1.0493613606597922	6.1125202475673674	9.918423108382953	0.780809184220386	0.9414348462664703
ID126238	126238	0	1.0	56.65572576249744	34.57231081709424	0.0	173.0	173	1.4019073421339445	1		30803.86307692307	30738.0	23619.0	41909.0	2.0022511E7	3029.582754841708	-0.9810771042987437	-1054.3089782138916	4.193830456150569E-4	-0.007799571849452309	1.479080805575597	1.3250680840118298	-1.24632469279778	1.1162300438913841	6.174310887706075	10.57626052672633	0.693639915395342	0.9325197415649674
ID135970	135970	0	1.0	55.66396070602896	35.55327036137236	0.0	285.0	285	1.4089048113903342	1		30426.207633587794	30312.0	22293.0	40940.0	1.9929166E7	3145.290717873569	-0.9810960249820706	-1004.0963964114868	-0.0017295708721035735	0.0010120279161468708	1.5472745320923442	1.2833448196711503	2.6019750167550906	1.2056576754553188	6.236101527844773	9.92514283048239	0.7955170837531035	0.9718518518518516
ID135457	135457	0	1.0	55.6847712044284	35.56542354677238	0.0	279.0	279	1.4137289241558406	1		30416.82727272728	30357.0	22037.0	40955.0	2.0075106E7	3144.2589382198234	-0.9810016480742035	-999.0320285855528	-0.024746797163314935	-0.005537134961360267	1.5586181511198731	1.2872243165839417	-0.6086065500980034	1.2108364727417216	6.278879663325415	10.301316678576777	0.7435437839093669	0.9586357039187228
ID133925	133925	0	1.0	55.682650760518264	35.52398162441489	0.0	261.0	261	1.4131937248468045	1		30504.456752655544	30420.0	22725.0	41977.0	2.0102437E7	3095.258306518062	-0.9810608964874749	-1021.0169246219752	0.0176652060046626	0.003966875749086624	1.575775780478862	1.3172801143573782	2.5135608520893076	1.1962343948747667	6.274126537160897	9.435332221482062	0.8856227097425731	0.978502594514454
ID114473	114473	0	1.0	55.74243842048937	33.927147605495726	0.0	37.0	37	1.3507917161515848	1		30703.06988352743	30371.0	23377.0	49603.0	1.8452545E7	4162.117660731713	-0.9810374026094242	-763.2822878204323	-0.013555162041696522	-0.018620938433753457	1.345203013339652	1.3081986956129459	-0.33993155381857615	1.0282864658486515	5.732270154406092	11.679230952051306	0.5280900939070305	0.9020194465220637
ID120105	120105	0	1.0	56.00096296993872	34.610355167841895	0.0	102.0	102	1.398665933537525	1		30775.214953271025	30501.0	22247.0	47357.0	1.9757688E7	3900.068026195084	-0.9809849508559851	-814.1863203984767	-0.0050184851605160185	0.014923562464451427	1.4362778572907777	1.3695798548222176	2.0777534143077174	1.048699608302298	6.145792130718984	10.01565091143639	0.7698912305846722	0.9521354933726067
ID137000	137000	0	1.0	55.65753083803108	35.67170210229611	0.0	297.0	297	1.4029861474818435	1		30329.700000000004	30253.0	21395.0	40737.0	1.9714305E7	3182.1396050616127	-0.9810318262371276	-985.9081546426526	-0.00810059847072167	-0.004104350147148065	1.546485886532044	1.2680710309925762	-0.5899353317610371	1.2195577761298908	6.183817140035095	10.268250635702865	0.7370103405799293	0.9489423778264037
ID113965	113965	0	1.0	56.10011333335077	35.01737029550183	0.0	31.0	31	1.4355003030236704	1		30464.733528550496	30321.0	21690.0	41313.0	2.0807413E7	3062.5425509048723	-0.9810185062417687	-1028.2342397555865	0.0025934670676471365	0.008957865578892808	1.5460277722870213	1.347394732989446	-1.2991918463372394	1.1474200799767644	6.473757836070581	9.577135978654587	0.8869415619626452	0.9749463135289903
ID111406	111406	0	1.0	56.099172220251255	36.06230267712675	0.0	2.0	2	1.3828920237073878	1		30281.517460317456	30205.0	24204.0	41793.0	1.9077356E7	2986.8068250271085	-0.9811153906638006	-1053.446728352374	-0.015212316811741906	0.0027798156700030506	1.549476525975508	1.2182210259552568	-1.0312021825791509	1.271917404939305	6.007951471948028	10.31659446877966	0.709354880959781	0.9239766081871346
ID134445	134445	0	1.0	55.724383720177954	35.62532254592124	0.0	267.0	267	1.413193724846805	1		30439.815151515148	30356.0	22272.0	41546.0	2.0090278E7	3139.7626727261977	-0.9810472633256665	-1003.6751843525741	-0.016298226644239786	-0.005773335198290023	1.5495325252017806	1.283964716483141	-0.6059708661340227	1.2068341951374228	6.2741265371609	10.104718267843577	0.772173189830206	0.9600000000000002
ID127793	127793	0	1.0	55.11204952408752	34.36801121598116	0.0	191.0	191	1.4323349181285718	1		30774.76775147929	30726.0	22998.0	41628.0	2.0803743E7	3065.7892736496337	-0.9811246212145855	-1043.5445111600425	-3.291780814743083E-4	0.015824852953446225	1.4976573897733527	1.3879208656930182	-1.1990669301043568	1.0790654040823435	6.44523907908348	9.986418793001706	0.8121370920705855	0.9610205527994327
ID111920	111920	0	1.0	55.7034957718493	34.55639714474426	0.0	8.0	8	1.4089048113903353	1		30365.52061068702	30335.0	21977.0	41099.0	1.9889416E7	3130.0304767086527	-0.9811104176904826	-1007.7613385922084	0.002450414227183405	-0.004394451181954902	1.4846385172267387	1.351424779597145	-1.3952909706402579	1.0985728097048095	6.236101527844783	9.855087743234431	0.8068671800972421	0.9597659107534742
ID132915	132915	0	1.0	55.7098152463022	35.572339334849005	0.0	249.0	249	1.412122717701793	1		30497.182094081938	30379.0	22665.0	41516.0	2.0097643E7	3108.0453308054416	-0.9811403312510281	-1020.9381486037869	-0.0048658369433085815	0.0032922829332912118	1.5683518902701938	1.2800601475658502	-0.7202024538099928	1.2252173409605451	6.2646202848318655	10.078319526288398	0.775047589543835	0.9578488372093025
ID133425	133425	0	1.0	55.69222605876853	35.57566317936781	0.0	255.0	255	1.42863310487727	1		30508.955752212383	30424.0	21669.0	40996.0	2.0685072E7	3130.6054422846537	-0.981151803747643	-1014.6012996659695	-0.00480328974369661	0.002822762329598085	1.566471136460149	1.31491713071087	-0.5444894326931284	1.1913078777924841	6.411967195931857	10.065463526965905	0.795304787654555	0.956737588652482
ID130868	130868	0	1.0	55.72686282958256	35.53959401925538	0.0	226.0	226	1.4110508976477811	1		30693.15349544072	30604.0	22568.0	41063.0	2.0196095E7	3153.9971371888855	-0.981052719589211	-1007.7566569555925	-0.002257179494360856	0.00395243236584315	1.5351104916070604	1.3069789755544576	2.4882946864461903	1.1745487267351205	6.255114032502834	10.198523314696326	0.7557366937624035	0.959183673469387
ID134965	134965	0	1.0	55.70084759716456	35.62585629869202	0.0	273.0	273	1.425983069012058	1		30460.590773809523	30351.0	22538.0	41356.0	2.0469517E7	3107.577694981566	-0.9810421758563603	-1014.4847203439114	-0.005635599424391799	0.018715763568424172	1.5894198961489603	1.2735778943085385	-0.7143518196953673	1.247995825973331	6.388201565109279	10.371412062259767	0.7462987189163326	0.9525159461374911
ID123193	123193	0	1.0	55.57481227479592	33.92337706064275	0.0	138.0	138	1.376861544128757	1		30854.236421725254	30630.0	23441.0	44195.0	1.9314752E7	3344.2538331913934	-0.9809815790989473	-951.7698929026761	0.014203791649005083	0.025282260228188053	1.5097737747448863	1.2723039319574496	-0.7879700270432314	1.1866455308536912	5.955667084138346	10.855434985411504	0.6351054153668256	0.8886524822695037
ID127289	127289	0	1.0	55.37888020827972	34.288255250729804	0.0	185.0	185	1.2001435872923336	1		31033.329831932773	30453.0	23829.0	46697.0	1.4771865E7	4232.162880960735	-0.9807741935901696	-748.1358464823456	0.027436333172046152	0.019313176492255765	1.3583041172888726	1.1027235252885987	-1.05651703201237	1.231772140649112	4.524976108619079	11.403563190430965	0.437265293117711	0.8454706927175847
ID118593	118593	0	1.0	55.64008181590979	32.93587903464521	0.0	85.0	85	1.4024468485391899	1		30701.63271604938	30683.0	22670.0	42080.0	1.9894658E7	3009.0668218675924	-0.981132049051759	-1061.1147689754043	0.004252559603953974	0.00869503100166799	1.5174165143400953	1.3083588471673235	-1.072250383167784	1.1597861837563863	6.179064013870593	9.676995149092319	0.829185142601999	0.9629629629629627
ID126784	126784	0	0.9923393130302429	55.40858437376012	32.83521030310244	0.0	179.0	179	1.1083903839968645	1		31366.85330073351	30517.0	24043.0	47537.0	1.2829043E7	4732.090249602956	-0.9806994459167861	-673.6186188487524	0.0039100804426533365	-0.01472697656236082	1.2151379321375657	1.010919141252678	2.4650692809193493	1.2020129825930792	3.8595384455868573	9.94715426573748	0.490170904484658	0.8601694915254235
ID118083	118083	0	1.0	56.34693493005648	33.58234367148802	0.0	79.0	79	1.4444312236325416	1		30643.92196531792	30586.0	21774.0	41571.0	2.1205594E7	3046.25682330864	-0.9810618208209394	-1042.2357889956706	-0.0025965203315102083	-0.027504603517819175	1.5674555092915468	1.3510225605052957	-1.156181020166155	1.1601993594431932	6.55456098086735	10.82882978812121	0.7024095661685987	0.9451679232350925
ID117058	117058	0	1.0	55.59595125494951	31.752220159489067	0.0	67.0	67	1.3807021695643613	1		30719.823809523834	30631.0	23147.0	41700.0	1.9353489E7	2943.5411688622157	-0.9810499550655175	-1080.5863568831733	-0.003808854345271997	-0.0029282513466106596	1.4983470032578887	1.2659970628413004	-0.9554302402168586	1.1835311844208556	5.988938967289955	10.586231601382895	0.6715478594156419	0.9257898603967656
ID125253	125253	0	1.0	55.583216823891036	32.72291320138154	0.0	162.0	162	1.422796510685342	1		30994.244377811094	30937.0	22878.0	42334.0	2.0673161E7	3206.7436214020954	-0.981153088893908	-1006.3369112066972	0.014490079305500666	0.011214282668019623	1.514177763729553	1.3605751428810198	-1.252011952881193	1.112895360210153	6.359682808122191	9.536933572646458	0.8786740575797879	0.9695652173913033
ID112455	112455	0	1.0	56.399688390443885	33.560635592659644	0.0	14.0	14	1.4291625223884505	1		30433.315088757405	30447.0	22166.0	40947.0	2.0572921E7	3036.037494494986	-0.9810835450892542	-1039.7726019128972	0.0028611118243363413	0.01616941873320177	1.4886058406935112	1.3805599933481902	1.6595732336461488	1.0782623340281532	6.41672032209639	10.144491336621563	0.7835422573826843	0.9574468085106383
ID112967	112967	0	1.0	55.96551062016894	34.5163715887517	0.0	20.0	20	1.3069582233926003	1		30554.582456140346	30188.0	22496.0	49787.0	1.7416112E7	4305.366858548338	-0.9808334209169117	-726.3514964916641	-0.019470233811337872	-0.08052408181991821	1.3697538512379133	1.2875093513296856	-1.0004077391110067	1.0638787592674872	5.3662794397383875	11.40828764416558	0.5181341561198544	0.871814671814672
ID131396	131396	0	1.0	55.74312886644905	35.619978692041855	0.0	232.0	232	1.3839856514178164	1		30645.095087163223	30585.0	20374.0	41015.0	1.9337055E7	3295.592170285766	-0.9810871919321029	-964.7373603824784	0.006704062364979026	0.0034012108977142562	1.4911556285556353	1.2869614303766401	-0.63698213242609	1.1586638055805885	6.017457724277043	9.723854533355599	0.7997348198664158	0.9518796992481203
ID115017	115017	0	1.0	56.48093513673618	34.4517740223224	0.0	43.0	43	1.409441639305183	1		30535.38508371384	30532.0	23045.0	41204.0	2.0061748E7	3001.5555813422693	-0.9810839407066402	-1055.267364660972	0.0017074942218407217	-0.005764195680964237	1.5697843328947565	1.3018653560799083	1.8087250922938165	1.2057962258259858	6.240854654009303	9.76741385510251	0.8220434117499535	0.9507603186097039
ID131914	131914	0	1.0	55.66469645446157	35.622829914290755	0.0	238.0	238	1.4115869094041125	1		30686.817905918033	30640.0	22101.0	40912.0	2.0222613E7	3155.5497582547714	-0.9810139060952511	-1004.9544052555366	-0.002384415310399644	0.005350182533301762	1.5439918382481534	1.287055640329077	-0.602352190321458	1.1996309948600066	6.259867158667351	9.547142132233258	0.8630345949271869	0.9705232129697859
ID128332	128332	0	1.0	54.72151051049106	35.18589716741484	0.0	197.0	197	1.4444312236325416	1		30855.46231884058	30722.0	21368.0	42385.0	2.1290269E7	3229.5875973025777	-0.9810744365218167	-990.5311231738389	-0.0017342992813621336	0.002959027526505333	1.502385157075852	1.4109440122784427	1.9401666111378895	1.064808485667512	6.554560980867349	10.004788447088863	0.8228821707724356	0.9677192982456141
ID117583	117583	0	1.0	55.74427142160758	32.25113682326833	0.0	73.0	73	1.4035252392010595	1		30789.096625766866	30555.0	20984.0	44694.0	2.0074491E7	3697.4785926398645	-0.9810000344419975	-859.8792776366669	0.005633859235055621	0.008140193213595456	1.4459925681331547	1.3702729493210148	2.3270785472167197	1.0552587853753224	6.188570266199618	10.232469682100913	0.7427441797635507	0.9434782608695653
ID124753	124753	0	1.0	55.59932400459465	34.663412349035625	0.0	156.0	156	1.3834389456285945	1		30872.015822784844	30767.0	22658.0	40618.0	1.9511114E7	3034.238835680555	-0.9810494821221425	-1053.4527257727098	-0.010041334323061755	0.006553428204410614	1.523393569060766	1.2678746805667396	-1.0488933633180344	1.201533237007154	6.012704598112538	10.034201821904308	0.7504367048960933	0.9440298507462683
ID116562	116562	0	1.0	55.80387551897631	34.63574696875952	0.0	61.0	61	1.4056795386104797	1		30593.63399693724	30451.0	24103.0	41848.0	1.9977643E7	2880.4538112563246	-0.9809296167240505	-1092.6437160857367	2.399205078820787E-4	-0.06499662065858507	1.490941084649335	1.2557070362446847	2.2408204989065226	1.1873319505385116	6.207582770857688	12.640511905941308	0.4882059398383644	0.9315263908701844
ID125778	125778	0	1.0	55.29574893059152	34.56230129270511	0.0	168.0	168	1.3888963196604698	1		30953.29531250001	30915.0	22681.0	40778.0	1.9810109E7	3159.5405787111845	-0.9810775391501307	-1015.8712439914335	0.009739221049391487	0.019219896490353588	1.4886529942996722	1.2966621394028521	2.1150469777361263	1.1480654436206774	6.060235859757692	10.569775003451772	0.6816601496747604	0.9347507331378304
ID115542	115542	0	1.0	54.79215954294812	36.052413559495	0.0	49.0	49	1.4062175977837206	1		30330.65954198477	30313.0	22856.0	39972.0	1.9866582E7	3025.9380492833475	-0.98111373409274	-1041.4179829245547	0.0250627882355705	-0.027497197175254014	1.559982879742402	1.3087353849577308	-1.3260586647799038	1.1919773070037272	6.2123358970222124	10.459260147074227	0.713613181596385	0.9309116809116816
ID123736	123736	0	1.0	55.641193239343465	32.04699018498484	0.0	144.0	144	1.358052588103097	1		30930.72131147536	30704.0	24374.0	44399.0	1.886774E7	3538.213491815691	-0.9810015070205484	-902.7895664053078	0.007404854354349046	3.8903422385067114E-4	1.4611149406078678	1.2755481975335847	-1.5014740239738527	1.1454799931771273	5.794060794544803	11.120612379935054	0.5887562158769902	0.8950073421439054
ID124253	124253	0	1.0	55.67759780151803	31.440025607731936	0.0	150.0	150	1.3828920237073867	1		31019.904761904738	30877.0	22034.0	41470.0	1.954254E7	3238.9593802499166	-0.9810645702356225	-992.4014263773693	-0.0032875970595285073	0.006641120180946652	1.5083722966390962	1.2765677986526807	-1.1413392857314508	1.181584165158378	6.007951471948019	10.333710651222667	0.7070069552706955	0.9260073260073259
ID128864	128864	0	1.0	55.412176709866856	37.64518625216044	0.0	203.0	203	1.3916169810722414	1		30556.606918239017	30413.0	22963.0	42541.0	1.9434002E7	3238.4050136826586	-0.9811227434566022	-980.8179949167277	0.026967762719530847	0.019171942270505733	1.4064389995657922	1.3385571736382762	1.5306374755009635	1.0507126832266784	6.084001490580272	11.767225224430668	0.5521423304521403	0.91363311920057
ID116067	116067	0	1.0	55.05888862112663	35.27571739587954	0.0	55.0	55	1.4169358747965624	1		30412.81598793361	30241.0	20291.0	44976.0	2.0163697E7	3712.98279527279	-0.9809683217919914	-844.3871006640273	0.0031008930311622997	0.01052603994345264	1.458422482328966	1.3688175435089645	-0.5277316543209217	1.065461565162512	6.307398420312521	10.584195938286502	0.7075292306774288	0.9485346676197284
ID120675	120675	0	1.0	56.539199143029144	34.908760172547254	0.0	109.0	109	1.3872613616838996	1		30724.999999999975	30572.0	23941.0	41755.0	1.9510375E7	3137.1731413187877	-0.9810977823423116	-1016.6768469400467	-1.9368959309047247E-4	0.0017866289132398886	1.5187898637919823	1.2611413708176205	-1.122461247117315	1.204297867738114	6.045976481264151	10.937596509902683	0.6350859737880311	0.9217391304347826
ID129891	129891	0	1.0	55.74202144008548	36.4616087499728	0.0	215.0	215	1.3746620833888052	1		30657.130990415346	30659.0	20680.0	41099.0	1.9191364E7	3290.7035297051684	-0.9809709917615647	-960.5340373404046	0.016522066629618297	0.021466774943537985	1.4661641232871698	1.3348601481515028	2.231809890509327	1.0983653421053097	5.936654579480289	9.914162074711744	0.758996224824001	0.939097744360902
ID129381	129381	0	0.9936509132385254	56.71709802590631	38.147302535494696	0.0	209.0	209	1.2759124359163505	1		30789.393320964748	30449.0	24542.0	45657.0	1.6595483E7	3887.3333394309307	-0.9808816500328849	-812.7286076125542	-0.0070353937267641125	0.018334321895140147	1.3313884320991143	1.2224227402134704	-0.5743533438530787	1.0891391237262285	5.114363753019041	11.64864041438981	0.4736428648419497	0.8670427074939562
ID113508	113508	0	1.0	55.36019159879148	34.88707502088311	0.0	26.0	26	1.3796059390068045	1		30358.245222929927	30246.0	22512.0	41493.0	1.9064978E7	3169.4919627301906	-0.9811030480834493	-994.5803453029873	-0.007545439992207408	0.009456889309456117	1.4367706493888752	1.3451610304547343	-0.6908810098975527	1.0681030871844184	5.979432714960925	10.41107029934675	0.6932327781081514	0.9360119047619057
ID119142	119142	0	1.0	56.032814455642296	32.26172328639137	0.0	91.0	91	1.422264723520183	1		30874.11826347302	30714.0	21875.0	43040.0	2.0623911E7	3378.198634994254	-0.981119385228956	-949.8282939616249	-0.005217045469409444	-0.010914543856262303	1.515307791959321	1.327196258240168	1.8707687172429268	1.1417360338015001	6.354929681957681	10.41995320763786	0.7355108370284286	0.9543183440399718
ID132453	132453	0	1.0	55.69542539629718	35.69547824760046	0.0	244.0	244	1.4083677788526652	1		30615.706870229	30570.0	20185.0	41054.0	2.0053288E7	3270.964948882543	-0.981028790889806	-968.0218014409348	0.013733727457493898	0.0018411593063807454	1.5553214204303876	1.3025751519734206	-0.5582168831941026	1.1940358435934024	6.231348401680261	9.695826060842686	0.8329563937901817	0.9472543352601154
ID121192	121192	0	1.0	54.7965513893831	34.79950901579122	0.0	115.0	115	1.4105146822008519	1		30782.700763358796	30572.0	20742.0	43793.0	2.0162669E7	3601.1451761967724	-0.9810222593527391	-883.7520634897644	-0.0061006052792333485	-0.0032538063426307477	1.4786994170592023	1.3791955139490706	1.822931218469856	1.0721463361095345	6.250360906338335	9.481729765409561	0.8736546885477412	0.9662013225569432
ID136553	136553	0	1.0	55.61953014182908	35.59587412537441	0.0	292.0	292	1.4349732237685133	1		30397.094890510947	30268.0	22288.0	41265.0	2.082201E7	3089.7840659690064	-0.9810314612327208	-1017.6138388001968	-0.010715403815593617	-9.598946884768787E-5	1.5642342065760664	1.304712777214818	-0.5984413513401975	1.198910774764735	6.469004709906048	10.467642178951772	0.7419072146143976	0.9611581920903957
ID122223	122223	0	1.0	57.10753589201913	37.33347679557313	0.0	127.0	127	1.4243906809452656	1		30518.914925373134	30436.0	22971.0	47005.0	2.0447673E7	3684.03765428537	-0.9810800109467639	-859.129378473325	-0.01366027953224963	-1.914647471187376E-4	1.429427347304461	1.4050897511059912	-0.7180645067499482	1.017321026062081	6.3739421866157375	10.896364058287809	0.67461310570462	0.9397337070777853
ID135538	135538	0	1.0	55.65849134834099	35.597696301130604	0.0	280.0	280	1.407293098971746	1		30399.96165644172	30279.0	21778.0	40748.0	1.9820775E7	3172.396521523081	-0.981161757627887	-998.1959392952438	0.002967663404927584	0.012485492879922615	1.54695563756967	1.300990680279064	-0.5009792194746548	1.1890597381050003	6.221842149351226	9.477232421724237	0.870494015438182	0.970348406226835
ID119667	119667	0	1.0	54.9627950191781	33.7439957015524	0.0	97.0	97	1.2883030901706816	1		30870.787272727277	30444.0	24120.0	49608.0	1.6978933E7	4404.574128906518	-0.980949616503564	-721.7997980376045	-0.010630303260320781	0.010289726338210282	1.3227611514730506	1.2639067308170058	1.3748319595675371	1.0465654776741322	5.214179402473882	10.30888979972372	0.6165553058734152	0.8984438984438985
ID121714	121714	0	1.0	57.24599847604774	36.2126934604442	0.0	121.0	121	1.2453076827255747	1		30917.07045009788	30237.0	22789.0	52395.0	1.5798623E7	5104.894432175312	-0.9807972105061241	-618.6663099130145	0.03948965835819853	0.008891146005065237	1.2824541307571276	1.2096946308992005	1.1281408341304493	1.0601469974317757	4.871954318628736	9.661586939111888	0.6558675425560918	0.8828596037898354
ID130418	130418	0	1.0	55.71676636728925	35.60420092640026	0.0	221.0	221	1.4078305414580068	1		30720.40729483281	30628.0	22131.0	41205.0	2.0214028E7	3197.629555069436	-0.9809499179319406	-989.415705461123	-0.010812715365573555	-0.006154707870690583	1.57794142963517	1.251648838122948	-0.6261368675321696	1.260690204451874	6.226595275515741	10.174392564469679	0.7558637561335917	0.9479015918958033
ID136049	136049	0	1.0	55.62884184854647	35.49802494563569	0.0	286.0	286	1.4147987153979604	1		30410.15662650601	30305.0	22317.0	42004.0	2.0192344E7	3107.9352604702485	-0.980982644517237	-1009.4571493996232	-0.003454551627800753	0.005905709649743633	1.5395243957568037	1.3054731671653534	2.521272456160699	1.1792845954081606	6.2883859156544455	9.792658260118074	0.82403916323282	0.9586956521739127
ID126325	126325	0	1.0	55.94992451853676	34.31058990664031	0.0	174.0	174	1.4217327374445237	1		30828.925037481276	30847.0	21913.0	41646.0	2.0562893E7	2982.7864590745107	-0.9811038055480342	-1073.264650279449	5.197925942723905E-4	-0.004429237786560602	1.5538464796205187	1.3374182901074858	2.0496390727049265	1.1618253549498256	6.3501765557931655	9.378426663349456	0.9072682039509331	0.9787545787545789
ID134005	134005	0	1.0	55.710627125304654	35.555053227674925	0.0	262.0	262	1.4185366313320318	1		30489.22822822823	30409.0	22387.0	41187.0	2.0305826E7	3119.3614811510993	-0.9810462325316522	-1011.8232345797984	-0.009478344016578892	5.891919266207381E-4	1.56233534248783	1.2946844183307273	-0.6889652321524932	1.2067306289992987	6.321657798806057	10.570731283742901	0.7109364502420445	0.9459459459459459
ID137080	137080	0	1.0	55.66084081211314	35.72195960573338	0.0	298.0	298	1.3817975304423664	1		30371.257503949437	30326.0	20026.0	40594.0	1.9225006E7	3254.029562562368	-0.9809618885261379	-961.8327155485979	-0.008428487526053565	-0.0024968759527769797	1.4817128657025878	1.29175299112095	-0.5512058476627628	1.1470558813390441	5.9984452196189855	9.786025370373814	0.7871108271276411	0.9510173323285599
ID114557	114557	0	1.0	55.94599447348785	33.415564884242045	0.0	38.0	38	1.4307495995264337	1		30602.514749262547	30468.0	21758.0	43955.0	2.0748505E7	3480.0058879032404	-0.9810377352955905	-909.9188053391489	0.021562664667094857	0.003475518649748345	1.4481230896524155	1.41154450519991	-1.0357996571294346	1.0259138725826609	6.430979700589935	11.11046271004126	0.6546704078706517	0.9324603721571333
ID111484	111484	0	1.0	56.131276077309764	36.178020944864144	0.0	3.0	3	1.403525239201061	1		30305.090769230756	30259.0	21076.0	42610.0	1.9698309E7	3272.0298505756277	-0.9811346497622239	-963.367672978557	0.023840457667690673	-0.022504503469292347	1.4891046459958834	1.3071410593325292	-0.9963832492378404	1.1392073069422752	6.188570266199632	12.045589867341201	0.5359743993557032	0.9306647605432451
ID133503	133503	0	1.0	55.706809635635516	35.548459901799504	0.0	256.0	256	1.4110508976477814	1		30528.338905775094	30422.0	21632.0	40970.0	2.0087647E7	3194.7532208603984	-0.9810344991403726	-988.5890982512478	-0.006716328564536692	0.0169161432185638	1.5568428669752594	1.2980075931362949	-0.6264727161166043	1.1994096761896107	6.255114032502837	9.705445269158758	0.8344766053762848	0.9591836734693878
ID120191	120191	0	1.0	55.258823123616686	34.71265550132483	0.0	103.0	103	1.3921604753249759	1		30629.50624999999	30545.0	21614.0	40342.0	1.9602884E7	2958.8592941097427	-0.9812061541246417	-1080.9118573211688	0.009527846492796014	-0.013924142768703145	1.517056722919597	1.2927764263806	1.9855715705404609	1.1734873037304037	6.088754616744787	10.01310472224311	0.7631340284848953	0.9432989690721649
ID114051	114051	0	1.0	56.1282982718191	35.5201301629034	0.0	32.0	32	1.3652748454737218	1		30562.25611745513	30304.0	21320.0	43448.0	1.8734663E7	3685.7607631601522	-0.9810131383870558	-856.8600657461642	-0.0050312015011884405	-0.0021613042066140576	1.479032652520742	1.2693728329934908	-0.8395678075162101	1.1651680373786024	5.855851434683509	9.817041482968545	0.7635520749305301	0.9347496206373298
ID134534	134534	0	1.0	55.74059016155694	35.61337341025821	0.0	268.0	268	1.4370803808856263	1		30461.419213973804	30375.0	22339.0	41109.0	2.0926995E7	3081.832343065941	-0.9809582431554178	-1018.3911730050233	0.007024202742933879	0.01666864697539613	1.5762480899692248	1.3149218016837603	2.574403669232754	1.19873903372112	6.4880172145641115	10.345147032909425	0.7618132508093257	0.9605911330049259
ID127364	127364	0	1.0	54.98152718978126	33.98986325466649	0.0	186.0	186	1.2900634687055739	1		30874.229090909066	30573.0	23745.0	45393.0	1.6980826E7	3786.278649195347	-0.9808695767213911	-836.1808757896672	0.02592074588438541	-0.003662176066331625	1.406226338598645	1.2294286086996173	-1.5486132964344606	1.1438047956977584	5.228438780967421	11.954596270673326	0.45973975897983915	0.8500772797527043
ID127880	127880	0	1.0	55.11941655842429	35.604174054812574	0.0	192.0	192	1.3691479733843253	1		30865.845410628026	30574.0	22228.0	47458.0	1.916769E7	4046.706703457211	-0.981026304447506	-788.7423648332863	0.031502652081465736	0.007837455743320312	1.4419888670483232	1.2759662216564989	-0.2801675313478184	1.1301152354772281	5.889123317835121	11.940584982499162	0.5190501307371896	0.875618374558305
ID131467	131467	0	1.0	55.73046684251123	35.59409015220214	0.0	233.0	233	1.3959590102851054	1		30658.883540372677	30573.0	20546.0	40619.0	1.9744321E7	3244.8045124316227	-0.9810227296868487	-976.884278215299	-0.01180513926555378	0.010029874461187607	1.54360469933732	1.2721291092660767	-0.64391001809792	1.2134025454600788	6.122026499896392	9.916154985698176	0.7823812919095898	0.9498525073746309
ID133000	133000	0	1.0	55.70354297054253	35.56087207006	0.0	250.0	250	1.4137289241558406	1		30490.08939393941	30375.0	22387.0	41399.0	2.0123459E7	3115.7784062692635	-0.9810921548005156	-1015.5233067216462	0.005686483453397457	0.004842344340865439	1.5315294184685753	1.3217013309893904	-0.6156316769317243	1.1587560537009622	6.278879663325414	9.578527970037777	0.8599921366270963	0.9684750733137829
ID135048	135048	0	1.0	55.70304227138285	35.6636125777471	0.0	274.0	274	1.4238594891755545	1		30423.85074626865	30353.0	20468.0	40789.0	2.038398E7	3180.9961815659194	-0.9811040316480117	-993.1776485299282	-0.0046113057871912	0.004025514449384653	1.5535111060027937	1.3134155338138191	-0.5566519583151559	1.1828024459949846	6.369189060451215	10.107229974865232	0.7834832378857711	0.9550962223806128
ID130957	130957	0	1.0	55.71443182501978	35.545979354383626	0.0	227.0	227	1.4024468485391888	1		30637.23692307692	30542.0	21398.0	41227.0	1.9914204E7	3216.1939496232144	-0.9810706475671233	-987.4199222696554	-0.006828225335841661	0.012540252039213134	1.5347964687581743	1.279512228983305	-0.6407168692647491	1.1995168424280847	6.179064013870584	10.564443010503608	0.6957277868885798	0.944767441860465
ID112017	112017	0	0.9958027005195618	55.61150974496134	33.97915922109811	0.0	9.0	9	1.4365538813695549	1		30361.654919236382	30257.0	23811.0	41478.0	2.0676287E7	2967.0513506693555	-0.9811726382731267	-1066.5625609911501	0.021405555638980184	-0.0029033669478972044	1.5364982851641564	1.3823564876892618	-1.3011254814644562	1.1115065461388742	6.483264088399597	9.820205895232212	0.8448165039520324	0.9687499999999998
ID126865	126865	0	1.0	55.27124528175871	32.317490172129084	0.0	180.0	180	1.2830074624519237	1		31031.48250460403	30691.0	23851.0	43287.0	1.6850095E7	3486.9071953380108	-0.9809483511409212	-916.4435188547953	0.05792939305518104	0.02324356318417894	1.3462512795437234	1.2035414645714715	2.1649903428123434	1.1185749051222464	5.171401266993225	13.357667260100916	0.36421418782969245	0.8192771084337358
ID123283	123283	0	1.0	55.484431796843545	34.03170416888432	0.0	139.0	139	1.402446848539188	1		30780.876733436075	30811.0	21083.0	41051.0	1.9976789E7	2932.2626681715046	-0.9809437515722221	-1080.7240331409268	-0.003962415619209084	-0.018712353688825314	1.5660635098587683	1.2769424857767941	-0.986302647831983	1.2264166376343058	6.179064013870578	9.910690389343696	0.7905416221450602	0.950987564008778
ID117654	117654	0	1.0	55.354525263420285	31.690374504639287	0.0	74.0	74	1.3943323338612066	1		30770.44218750002	30679.0	20424.0	41428.0	1.9693083E7	3155.3019889401908	-0.9810874390666011	-1011.766223536946	-0.0031103442190553304	0.027028995787605963	1.5435164360250662	1.2793928076148136	2.0284938283296303	1.2064445155844368	6.107767121402848	9.928788830253804	0.7785738012450825	0.9568131049888312
ID118685	118685	0	1.0	56.24149656509986	32.892808232908926	0.0	86.0	86	1.432334918128573	1		30738.345132743354	30593.0	21971.0	41597.0	2.0840598E7	3275.627311742617	-0.9811122872026046	-974.8893793311958	-0.006707627954492247	0.002180044336222819	1.5086576400237037	1.3452396571380587	-1.139487308165388	1.1214787134905835	6.44523907908349	10.757911504515512	0.6998306528910055	0.9576271186440677
ID131999	131999	0	1.0	55.703783439684564	35.668433076608224	0.0	239.0	239	1.4105146822008505	1		30649.31811263315	30616.0	19950.0	41166.0	2.0136602E7	3238.8907146984516	-0.9810130691631911	-977.8551844779889	-0.033634600311002676	-0.00892446467825509	1.569632269060418	1.2677927342565232	2.508266904818271	1.2380827138758639	6.250360906338323	10.36384076790124	0.7312628242340402	0.963369963369963
ID112543	112543	0	1.0	56.708070479391345	34.11916133931482	0.0	15.0	15	1.386715947327577	1		30482.847723704876	30289.0	23103.0	44779.0	1.9417574E7	3698.671331263779	-0.9810127540016045	-851.6329726537806	-0.0021551580293501338	-0.005659752779770038	1.4313451510388489	1.3277433742526927	-1.494584950387962	1.0780284645325136	6.041223355099623	11.924856478831877	0.5338612943740173	0.8975988700564971
ID118175	118175	0	1.0	55.31629506453495	32.62731030315213	0.0	80.0	80	1.2959141266970957	1		30821.844202898537	30480.0	24012.0	47861.0	1.7013658E7	4154.4902126110965	-0.981019599121215	-766.9078435042084	0.02655763394980348	-0.03166739549775679	1.3381785611329056	1.2892452606819893	-1.1873769760538249	1.0379549973486282	5.27597004261257	11.863844641615874	0.47104379048527395	0.849923430321593
ID115102	115102	0	1.0	56.40874763707499	34.3909352217919	0.0	44.0	44	1.428103491103789	1		30516.255192878343	30374.0	23560.0	42011.0	2.0567956E7	3148.283053413139	-0.9810651190496518	-1004.4370367447823	-0.00959802750769597	0.028096766618223697	1.591216928328185	1.27691468587907	-1.3811333786789417	1.2461419278240495	6.407214069767359	10.75341988294911	0.6962831585886027	0.9277357192016524
ID124837	124837	0	1.0	55.3649906470557	33.456212336806516	0.0	157.0	157	1.411586909404113	1		30920.02595419849	30912.0	22607.0	41805.0	2.0252617E7	3188.938884457567	-0.9811701458926423	-1010.4644052808932	0.002536634902103906	7.654679535269265E-4	1.494199676485977	1.342792436976553	-1.1762020056580105	1.1127555051250768	6.2598671586673555	9.559406778558596	0.8608214818752377	0.9655425219941349
ID116644	116644	0	1.0	55.724768320537045	33.5892771031922	0.0	62.0	62	1.4051412734026876	1		30592.414746543775	30518.0	22755.0	41976.0	1.9915662E7	3032.3741889098756	-0.9810727787156632	-1045.8642760026612	0.012745539991299503	0.004800857279676351	1.4841836955435297	1.3569750162652765	-1.3105181587142516	1.0937443046139215	6.202829644693172	9.86619290596996	0.8007565735901955	0.9681008902077146
ID125350	125350	0	1.0	55.67651719773272	33.373689937334056	0.0	163.0	163	1.415867698335057	1		30962.889894419317	30870.0	23666.0	42720.0	2.0528396E7	3165.9264807977065	-0.9811540220235012	-1018.3314762027578	0.02229081833864457	0.003486924590467024	1.5044358354622338	1.3687014008804377	-1.5306888187669287	1.0991702313554168	6.297892167983492	9.839179137930632	0.8174992240284492	0.9525521207764202
ID125867	125867	0	1.0	55.430191093107084	34.31033895727938	0.0	169.0	169	1.2281808284201885	1		31302.524096385543	30790.0	23342.0	49757.0	1.5588657E7	4564.766325019705	-0.9807114764223713	-697.3215309878083	0.03577287357639858	-0.004533510359797143	1.3651466524206817	1.1545869383065617	-0.8410167065875612	1.1823680029006296	4.738866786022289	10.284814438645626	0.5629780255552557	0.8846495119787048
ID113066	113066	0	1.0	55.74071819525155	35.05540734034997	0.0	21.0	21	1.4270436738957712	1		30443.88077496274	30197.0	20810.0	45833.0	2.0427844E7	3768.9352743423547	-0.981014434730513	-834.7630062907967	0.003606800112571356	0.024858083439880087	1.4667236785794528	1.4300929335656398	0.8748132517627393	1.025614240972775	6.397707817438323	9.486781535313593	0.8932982162867034	0.9746560463432301
ID123818	123818	0	0.9968337416648865	55.93050342682951	32.888940482472194	0.0	145.0	145	1.4099782628309296	1		30895.758778625957	30761.0	23870.0	42127.0	2.0236722E7	3063.063673367817	-0.9811390167532642	-1049.3951526494652	-0.0072529698368097185	0.007425817725640318	1.559773749916532	1.2675958958659768	-1.1068569338797793	1.2304976333573168	6.24560778017382	11.007651597150684	0.647731802751368	0.9260042283298098
ID128429	128429	0	1.0	54.77233784030112	35.89890307602942	0.0	198.0	198	1.4355003030236702	1		30701.204712812993	30547.0	21792.0	43832.0	2.0846118E7	3396.2584949935003	-0.9811154971354401	-939.2890394248138	0.008661458877014404	-0.004387057614126573	1.4474362571432915	1.4247231035383943	0.878414212697769	1.0159421529337789	6.473757836070578	10.082507184987854	0.8002565424903867	0.938662991040662
ID124334	124334	0	1.0	55.77515497343243	32.18070591734953	0.0	151.0	151	1.3975837933882553	1		30942.31839258114	30790.0	23436.0	41807.0	2.001968E7	3063.374776159828	-0.9810200129853512	-1044.1542738772237	-0.006111156150835723	0.006428149925589018	1.4961367210647605	1.3223917348059582	-1.1829278914219108	1.1313869269489172	6.1362858783899465	10.943223810262424	0.643909578436034	0.9314574314574314
ID116144	116144	0	1.0	56.01194693410198	35.45885523152213	0.0	56.0	56	1.3691479733843253	1		30433.783171521012	30198.0	23238.0	41872.0	1.8808078E7	3264.3052695698716	-0.981036364197458	-964.6253510842889	0.011487019378115778	-0.0012643353184629562	1.4406391986718765	1.3169987895850426	-0.9787632850102764	1.0938804272749487	5.889123317835121	9.900707636493802	0.7549671240711843	0.9414893617021277
ID115637	115637	0	1.0	54.62856112004397	36.101568075579415	0.0	50.0	50	1.431806673626695	1		30307.093195266276	30279.0	23090.0	40464.0	2.0487595E7	3006.7070628300567	-0.9809966338340532	-1040.6870320592418	0.0012484450916464653	0.00949851633768867	1.5385478643555817	1.3521963946909548	-1.1978235569823015	1.1378139080952199	6.440485952918974	10.206738659860813	0.7768810202749764	0.9589525831564052
ID120758	120758	0	0.9895599484443665	55.756471627303476	33.98305905552617	0.0	110.0	110	1.125995731162542	1		31287.322966507156	30413.0	24488.0	46933.0	1.3078101E7	4445.727845392542	-0.9805617766534681	-710.0254570586053	-0.006045950766992597	0.015543374343933606	1.260048516952574	1.0781966981516007	2.4899001771804326	1.1686629342426385	3.98311972586427	10.06177730921929	0.49440610234075805	0.849037487335359
ID128950	128950	0	1.0	55.660974985543135	38.030025948216725	0.0	204.0	204	1.365828821899633	1		30536.36525974023	30558.0	22042.0	41375.0	1.8810401E7	3136.5438160929343	-0.9811987243307021	-1016.1682850681243	0.004916518446657377	0.011014236084149266	1.4235428192699582	1.353578041660134	1.5712277547293494	1.0516887652255453	5.860604560848026	10.195968882269819	0.7084272856717923	0.9201492537313424
ID129462	129462	0	1.0	56.69744742162617	38.96280239198976	0.0	210.0	210	1.4370803808856276	1		30453.797376093316	30399.0	21930.0	41900.0	2.0891305E7	3109.498623850849	-0.9810779561607864	-1015.5856456017374	-0.0026667606980310195	-0.00918839087153289	1.4893980802529203	1.4152120639980406	-0.25981816067648245	1.052420423865877	6.488017214564122	9.484141520088135	0.9064123327346508	0.9653465346534656
ID113592	113592	0	1.0	55.571339772090994	34.82780478263035	0.0	27.0	27	1.4323349181285718	1		30385.007374631237	30265.0	20776.0	41717.0	2.0601035E7	3336.575747352142	-0.9809998472527859	-940.3731066788556	0.012210835687606484	-0.017096316173810727	1.4882028512290324	1.4063458998756324	1.8803833145486573	1.058205418283396	6.445239079083482	9.773463921889892	0.8479141199083058	0.9644381223328591
ID129978	129978	0	1.0	55.68678933284176	35.53175883694493	0.0	216.0	216	1.422796510685341	1		30755.4447761194	30654.0	22473.0	42189.0	2.0606148E7	3129.8340685484904	-0.9811416211766713	-1022.487572000647	-0.012276448567038061	-0.0034313566186865772	1.5882828234954036	1.2604545231133988	-0.7742585552519053	1.2600873687788823	6.359682808122182	10.013663912879812	0.7970017909366459	0.9639769452449566
ID119229	119229	0	1.0	55.653903123383266	32.84370281633169	0.0	92.0	92	1.43813280166446	1		30881.61695906433	30712.0	23699.0	43310.0	2.1123026E7	3284.9235485516406	-0.9810697729314849	-974.4259313627617	0.013910702036739836	0.019688066633205218	1.4769978746872308	1.3909041212597355	-1.3313981667878172	1.0618976909418605	6.4975234668931545	10.565176383059914	0.7314829655884367	0.9466759002770079
ID122307	122307	0	1.0	57.079199285296006	37.875916750660345	0.0	128.0	128	1.4115869094041127	1		30513.731818181812	30399.0	21011.0	45106.0	2.0139063E7	3659.4178562075317	-0.9810296464067891	-862.4223912108977	0.007569689284512077	0.01784735304375769	1.4645951158009818	1.3965360020419955	-0.6361656265654885	1.048734235035453	6.259867158667355	9.702300447584706	0.8356521653145395	0.9627192982456141
ID132544	132544	0	1.0	55.62476691504467	35.63514325419427	0.0	245.0	245	1.3954169955062632	1		30485.827906976745	30466.0	19233.0	40240.0	1.9663359E7	3264.2004166548295	-0.981011661020645	-965.0245617082277	-0.009002064157605969	0.0211951041354477	1.5071592105370841	1.3225395508080746	-0.6749104442623063	1.1395948118271446	6.117273373731875	10.215624399719866	0.7366105243810624	0.9428571428571427
ID121797	121797	0	1.0	56.95995147138112	36.72970920631874	0.0	122.0	122	1.305220631367818	1		30773.031858407074	30331.0	22755.0	48787.0	1.7386763E7	4453.338015209114	-0.9809340607008773	-711.0435984097937	0.024278454471435337	0.0032092042443389534	1.3715126325386258	1.2871349797745228	2.265674785788942	1.0655546264299989	5.352020061244827	10.353703598539997	0.6273879030637932	0.88801261829653
ID136644	136644	0	1.0	55.67081564320527	35.62069063804512	0.0	293.0	293	1.416401887261187	1		30396.48489425982	30291.0	21940.0	41062.0	2.0122473E7	3151.8134916993927	-0.981030318777352	-997.5053783113066	0.015498030828300667	0.0052639851661779756	1.5450005695227236	1.320651458670424	-0.5160060028077538	1.1698776080391147	6.302645294147994	9.717728552157427	0.8386933566529822	0.9650655021834061
ID136133	136133	0	1.0	55.66345447561199	35.4976073340946	0.0	287.0	287	1.4147987153979604	1		30409.931818181816	30319.0	22562.0	41636.0	2.0070555E7	3093.898797511651	-0.9810616568592385	-1018.3420084869633	0.013865598458995727	0.012604306839205092	1.564499974310744	1.3406727528586089	2.5503611035301517	1.1669514211987126	6.2883859156544455	9.902616979548696	0.80584049459348	0.9511143062544932
ID137163	137163	0	1.0	55.65084015056344	35.70362572546193	0.0	299.0	299	1.403525239201059	1		30333.952526799407	30316.0	19619.0	40539.0	1.9808071E7	3226.984994653415	-0.9809498747107733	-968.0795191460923	0.012695589146887695	0.004064459768722411	1.501603788308767	1.3446048769897725	-0.2696025613148217	1.1167621165189248	6.188570266199613	10.10948481303188	0.7609255064552675	0.938716654650324
ID119755	119755	0	1.0	55.016569477895935	33.821856736616674	0.0	98.0	98	1.4083677788526656	1		30736.689393939403	30693.0	22300.0	41092.0	2.0286215E7	3024.3278066092103	-0.9811000918657375	-1055.1442697454618	0.0062032892150564655	-2.8168977610780867E-4	1.5282880074296556	1.3211525467152472	-1.0791669019635506	1.156783909041696	6.231348401680265	9.604139036107139	0.8489361368755702	0.9590343818580833
ID130506	130506	0	1.0	55.70511491700365	35.54831459118053	0.0	222.0	222	1.430749599526432	1		30711.11504424779	30600.0	22368.0	41782.0	2.0822136E7	3112.9771320802497	-0.9810029057992847	-1018.9028281543603	-0.008909625818004075	0.001911377032531315	1.5879781987687789	1.2929833888469406	-0.7161972309173444	1.2281505025249468	6.430979700589921	9.91781448969914	0.8215898048450195	0.9712849964106245
ID121293	121293	0	1.0	54.698307425180076	35.53039384522676	0.0	116.0	116	1.444954852877086	1		30746.69942196534	30574.0	20627.0	45202.0	2.1276716E7	3727.971126489819	-0.9810004207039426	-851.6892525415664	-0.0024275876317070956	0.007637914516502508	1.4664992996569473	1.4278700756543128	-0.04750084064630514	1.0270537387548604	6.5593141070318515	10.142964186576387	0.8011955130694626	0.9458533241946542
ID120273	120273	0	1.0	54.97668466257139	35.20009064834717	0.0	104.0	104	1.4196027995632166	1		30624.68862275451	30504.0	20959.0	45132.0	2.0457292E7	3604.6464860933925	-0.981048454012168	-879.5991728213388	-0.006055042423029627	0.003910706203001699	1.4662570146050826	1.3919664785538515	2.079792507052876	1.053370923219655	6.331164051135103	9.625270017616025	0.8587516564284395	0.9548387096774196
ID111568	111568	0	1.0	56.92226009553657	35.6945057386966	0.0	4.0	4	1.3921604753249748	1		30413.79843749999	30359.0	18994.0	41545.0	1.9464831E7	3447.8093721015453	-0.9809974114512604	-910.7779539864973	-0.007626023111382464	-0.025394587277276587	1.468022382378078	1.3565533137349115	-0.5488267327417394	1.0821707982388586	6.088754616744776	9.87913771385348	0.7839714675688388	0.9391495601173022
ID127443	127443	0	1.0	54.73224202154568	33.59890094739505	0.0	187.0	187	1.399206689766327	1		30665.583591331288	30526.0	22676.0	40576.0	1.9809967E7	3204.1887679166966	-0.9811237118427377	-994.8791045407745	-0.018884614345093843	-0.02144943717814818	1.458380724821773	1.3391076358708682	-1.111559224637034	1.089069082839885	6.150545256883504	10.300190543515408	0.7285057180120927	0.9397240377632533
ID135632	135632	0	1.0	55.67910759588858	35.589796995411554	0.0	281.0	281	1.3970424089815812	1		30397.481366459677	30308.0	21468.0	41196.0	1.9575978E7	3208.9550395724646	-0.9809093611539637	-973.447158357099	-0.006300375310787152	0.004373826690067389	1.5008088992590343	1.3046476268482508	-0.5281476204997048	1.150355749992561	6.131532752225423	10.287647959011816	0.7280257286883455	0.9492273730684326
ID114647	114647	0	1.0	55.718390644521705	33.973993809053795	0.0	39.0	39	1.4046028019234762	1		30565.49386503067	30555.0	22979.0	40387.0	1.9928702E7	2954.4497037840465	-0.981062101650148	-1071.8882991861585	0.014536029952866177	0.010508009563397853	1.5132722502083993	1.3183502947635641	2.1673352430398167	1.147852931211877	6.19807651852865	9.815523841463127	0.8084251818458037	0.9609432571849659
ID134101	134101	0	1.0	55.772259426616415	35.50863944988259	0.0	263.0	263	1.42863310487727	1		30498.682422452006	30378.0	22529.0	41260.0	2.0647608E7	3089.3859730398553	-0.9810228769156145	-1020.6754375494232	0.0155260113396736	0.009414094817931993	1.5846554271228335	1.3177325369916078	-0.591788567507327	1.2025622671051384	6.411967195931857	9.399741662189637	0.9119464145183479	0.9796659404502538
ID135125	135125	0	1.0	55.678651160260145	35.635052478503134	0.0	275.0	275	1.4158676983350553	1		30439.30920060334	30376.0	21786.0	41026.0	2.0181262E7	3175.5832957582634	-0.9810581479525592	-992.9184669193069	-0.008711924400518817	-0.002181558634133335	1.5497347369597012	1.282334699188179	-0.5752146439782491	1.208525931600235	6.297892167983477	10.780274115105387	0.6809974354648914	0.9437321937321936
ID126425	126425	0	1.0	55.44342763821693	34.74568803377764	0.0	175.0	175	1.389440878128624	1		30829.050235478793	30650.0	22147.0	42326.0	1.9638105E7	3452.8405652694914	-0.9810211683991227	-923.0442518719874	0.01337188322319833	0.004145771160005894	1.4478170540159476	1.3341838775130181	-1.061802769161426	1.0851705513896233	6.064988985922208	11.353759400131539	0.5912355056849667	0.9206349206349208
ID131033	131033	0	1.0	55.695515555437304	35.58387418030727	0.0	228.0	228	1.3647206441740563	1		30652.764991896252	30577.0	22255.0	41115.0	1.8912756E7	3228.5539048364653	-0.9810455123010986	-982.8080702242788	-0.0110771720001238	-0.0055330923542144875	1.5123371934954208	1.2420496136494112	-0.5542311509526753	1.2176141571767378	5.851098308518993	9.571497101060206	0.8025784878328298	0.9461952344350502
ID134619	134619	0	1.0	55.731071778944106	35.64493867442545	0.0	269.0	269	1.429691743855352	1		30435.702222222215	30338.0	22144.0	40814.0	2.0544099E7	3136.847807099673	-0.9810527045913218	-1004.7661301939052	-0.01000459338854197	0.003997809324529747	1.593218185303729	1.2788142791707076	-0.520630516964696	1.2458557988083365	6.421473448260889	10.199758264275763	0.7756482144771063	0.9608819345661448
ID133592	133592	0	1.0	55.66379623322886	35.574621475007866	0.0	257.0	257	1.4196027995632143	1		30513.879518072303	30439.0	21909.0	41302.0	2.0261216E7	3146.6563561617136	-0.98100870612992	-1001.8354929521813	-0.001258891877383364	-0.0014560644344860604	1.5774001571600185	1.267967625705853	-0.6029918876260076	1.2440381955981805	6.331164051135084	10.219266929479154	0.7618227622478814	0.9541547277936953
ID131550	131550	0	1.0	55.700409622091	35.55977364502927	0.0	234.0	234	1.4142639209296386	1		30618.70650529501	30504.0	22098.0	41013.0	2.0238965E7	3159.204600476161	-0.9811074057019622	-1006.6164834145791	-0.0051660860112199575	0.011760780915855314	1.5890813214546238	1.2759407870742574	-0.7277967122573857	1.2454193310164496	6.283632789489931	10.074054297380382	0.7780582046247182	0.9538239538239539
ID114140	114140	0	1.0	56.336478496706206	35.099598377057895	0.0	33.0	33	1.3702525705574486	1		30628.206451612918	30392.0	21429.0	43410.0	1.8989488E7	3617.8294266337093	-0.9808828662188583	-868.7560533782155	0.020373227126290007	0.014195351513896065	1.5100230911089396	1.2941799955581474	-0.9589207372750581	1.1667798113798726	5.89862957016416	9.699390520096246	0.7879018076627667	0.9401515151515148
ID126947	126947	0	1.0	55.02663251957786	31.676898350824604	0.0	181.0	181	1.393789686503096	1		30757.496894409967	30694.0	22487.0	41788.0	1.9807828E7	3189.3948930504293	-0.9811094919062636	-1001.7204229195751	0.00463787396471793	-0.006617021936234597	1.4533580074859913	1.3519440727537337	-1.0622025099913281	1.0750134097823223	6.103013995238344	9.769887794607135	0.8034800131088423	0.9448123620309055
ID133089	133089	0	1.0	55.7383709343019	35.55356417805903	0.0	251.0	251	1.4312782341646542	1		30485.40384615387	30388.0	22515.0	41701.0	2.0608133E7	3077.126982959797	-0.9810038583770557	-1023.2502194967178	-0.016871366676318503	-0.0038973287957315065	1.5915662617680904	1.2870336199873826	-0.68589306565386	1.2366159182257361	6.435732826754437	10.086686139596955	0.7948969959390823	0.967142857142857
ID123367	123367	0	0.991756796836853	56.37023185897342	32.460298503289586	0.0	140.0	140	1.277097677635852	1		30884.182156133826	30748.0	24625.0	40782.0	1.661569E7	3042.318321198857	-0.9809676576380829	-1046.4630439246691	0.03678198817519946	-0.0014898145757685896	1.3569333449688694	1.199301185416823	-0.9623045885188399	1.1314366745141344	5.12387000534808	11.515128191013135	0.4855907584834356	0.8624000000000009
ID127974	127974	0	1.0	54.95509187131805	35.34433289005247	0.0	193.0	193	1.3981249681591241	1		30829.972222222248	30654.0	21007.0	44338.0	1.9977822E7	3550.6367701758627	-0.9810364675705804	-898.3856279242171	0.04075252129822754	1.0311406860669757E-4	1.441831822982192	1.315847240017195	-0.701553391904205	1.0957440796572637	6.141039004554467	11.626490219043786	0.5708926591414469	0.9189189189189193
ID112107	112107	0	1.0	55.899795808764615	33.95894132574624	0.0	10.0	10	1.4072930989717465	1		30397.879389312984	30244.0	23776.0	41002.0	1.9910611E7	2972.403366451567	-0.9810769914530326	-1060.4213029489533	2.492919665806109E-4	-0.001257200453796805	1.4901450438120099	1.3195437890419164	-1.194836462444371	1.1292880586357519	6.221842149351231	11.657009327538466	0.5753797388080063	0.9283687943262408
ID112622	112622	0	0.9968616962432861	56.092788047373546	33.82574506709528	0.0	16.0	16	1.3845321413310874	1		30432.790551181097	30130.0	24155.0	43281.0	1.9324822E7	3235.0995955256953	-0.9810444135714372	-973.7232987467562	0.0026650692866518246	-0.018636123312587544	1.4242194087403783	1.2890837655688516	1.925281602712926	1.1048307695597217	6.022210850441573	12.660832285569384	0.47210794521763516	0.9030648610121168
ID117744	117744	0	1.0	55.780403978048376	32.773660676559764	0.0	75.0	75	1.4376066875800302	1		30794.118768328473	30639.0	22005.0	43066.0	2.1001589E7	3271.280304889321	-0.9810746270962423	-975.9725784032004	0.013971147824012575	-0.010122325790516702	1.545565804853629	1.348014965781172	-1.0670824240388952	1.1465494405382781	6.492770340728645	10.91384296394962	0.6849904305998621	0.9446749654218535
ID124914	124914	0	1.0	55.430859731456756	34.423143922717415	0.0	158.0	158	1.4344459508410055	1		30945.941176470566	30869.0	22060.0	41418.0	2.104324E7	3228.0480150856138	-0.9810580683916974	-993.0340838581092	-0.012140120185274902	-0.006087995641911057	1.5179052723596536	1.3285667687272504	2.106080291861925	1.142513352049131	6.464251583741534	10.908269510030241	0.6826787671796214	0.9444444444444445
ID113140	113140	0	1.0	55.17573319881804	34.64803060938011	0.0	22.0	22	1.4222647235201824	1		30428.68263473053	30237.0	20255.0	43076.0	2.032636E7	3609.501099872787	-0.9810168918072666	-871.3148788450724	-0.0018402154353779755	0.003376151848332543	1.4566489545749466	1.3860409959827744	-1.0352336807157507	1.0509421862678077	6.354929681957675	10.022223866361843	0.7950462888860835	0.9639509733237197
ID118775	118775	0	1.0	56.64630467186851	33.595631601542266	0.0	87.0	87	1.3790574969501468	1		30741.463492063456	30737.0	22158.0	41255.0	1.9367122E7	2841.6420980571124	-0.9811321603492277	-1125.0983592360951	0.005425024192909149	2.2520568913412912E-5	1.527711621542021	1.2745483268407904	-0.9394207980222503	1.1986298121223413	5.974679588796414	9.58845264879995	0.8166339446164708	0.951551854655564
ID132084	132084	0	1.0	55.68735789779767	35.64392346707297	0.0	240.0	240	1.402986147481844	1		30662.194144838217	30609.0	21786.0	41187.0	1.9899764E7	3208.2404468366713	-0.9809773431036459	-985.7212457037202	-0.014033729191881863	-0.0039030371347487133	1.5507014660500336	1.2685959875086614	-0.6331218831729183	1.222376139700226	6.1838171400350985	10.380092461169516	0.7212138507557687	0.9482507288629737
ID124409	124409	0	1.0	56.02646775281325	32.55680421827003	0.0	152.0	152	1.4046028019234764	1		30973.83180428137	30823.0	22061.0	43135.0	2.0256886E7	3291.7296787472674	-0.9810607792772811	-974.842773531877	0.0157999774569929	0.016736757596599462	1.4716940108476788	1.3037462547372318	-1.0267688629604195	1.128819358445096	6.1980765185286515	11.455719926727891	0.5935017760551502	0.9408369408369406
ID118267	118267	0	1.0	55.525354024078005	32.411356208045305	0.0	81.0	81	1.400287575744256	1		30713.852080123288	30560.0	21235.0	42708.0	1.993329E7	3458.822962171019	-0.9810799010239297	-920.9094406778462	-0.004294030543988641	0.014009028475156025	1.482694802768856	1.3070852263122261	-0.9017227871895048	1.1343520475341076	6.160051509212522	10.723834363234184	0.6731223531314838	0.9384503982621283
ID115194	115194	0	1.0	55.63710896001424	34.67106049250145	0.0	45.0	45	1.4180032466050239	1		30402.292168674663	30251.0	22120.0	41456.0	2.0187122E7	3140.221209536909	-0.9810823348935558	-1004.1856348401693	-0.03134714480106121	-0.006746130015993679	1.4876197882007105	1.3907095810970715	-1.2901070368648666	1.0696840004706019	6.316904672641553	9.997152268717032	0.794257954753877	0.9602601156069362
ID116733	116733	0	1.0	55.534925116096616	33.21670809640151	0.0	63.0	63	1.4110508976477822	1		30636.3027522936	30436.0	23568.0	43403.0	2.0036142E7	3182.3578350948624	-0.9811338036959074	-1001.2931076518183	7.169573170936634E-4	-0.03398838099658534	1.442167679975105	1.350512262118006	1.9402950828102283	1.067867149694262	6.255114032502843	12.284716428532217	0.5208525844418652	0.9132546842470505
ID123900	123900	0	1.0	56.223133488528426	32.272240289813645	0.0	146.0	146	1.3310463604729172	1		30996.742320819085	30810.0	23151.0	43452.0	1.8164091E7	3500.691842266837	-0.9810351797726871	-916.06864246941	-5.896697897889849E-4	0.01633173486480597	1.4664548551147636	1.2030522966894133	-0.8630895760762716	1.2189452271943517	5.56591073864805	11.572299168896887	0.5222840896158256	0.8844410876132929
ID125950	125950	0	1.0	55.5183658544978	33.351437213123056	0.0	170.0	170	1.3558226151896653	1		30981.615894039733	30748.0	23102.0	44429.0	1.8712896E7	3673.1227027600617	-0.9811161625712382	-876.4533428523727	-0.0055775894138214285	-0.0038810215546622533	1.4811867552406497	1.2669284396603744	2.441505549711363	1.169116351699952	5.7750482898867395	10.20642732813695	0.6966553694838477	0.9121621621621626
ID115201	115201	2	1.0	22.422265784077673	37.391231676972545	0.0	45.0	45	1.465230439808827	1		29439.269662921328	29311.0	20261.0	44311.0	2.096076E7	3659.5807588898006	-0.9809510899910352	-828.5198460988145	-0.019198780562329064	-0.008990076140477614	1.5033464599580786	1.4652859316475326	0.07696989001000873	1.0259748131668416	6.744686027447975	10.177024754126794	0.8183327645107406	0.9478957915831663
ID116737	116737	2	1.0	22.414937706628308	37.494916389278565	0.0	63.0	63	1.4569463850695605	1		29580.790896159335	29440.0	21507.0	42405.0	2.0795296E7	3551.0179119794734	-0.9810422930496118	-862.1619237496095	0.001048029980804441	-4.540716370598746E-4	1.5119762162008445	1.4157476195180325	6.661326241341747E-4	1.0679701631534944	6.668636008815721	10.276634633212524	0.7934965533066358	0.9531249999999998
ID123904	123904	2	1.0	22.219222123801625	37.60555571933663	0.0	146.0	146	1.4750073273251252	1		29803.355153203345	29642.0	19957.0	44455.0	2.1398809E7	4007.550737388348	-0.9809829537106065	-767.2458032591192	-0.0011933007339324803	-0.0044054172451532345	1.5491557845968136	1.4090839600522675	0.3578092084377902	1.0994063011968076	6.834995424573775	10.38308762371689	0.7967004345631294	0.9529489728296883
ID125956	125956	2	1.0	21.81879940177485	37.951768667783135	0.0	170.0	170	1.450702300400028	1		29728.535050071532	29596.0	21574.0	45514.0	2.0780246E7	4026.9582006043256	-0.981124488188107	-767.4529536023603	0.007490166693165251	-5.882131887164687E-4	1.528226608952056	1.401238338550993	0.7629513718686805	1.090625746461077	6.61159849484154	10.287529378617212	0.7850442902117468	0.9573296627666898
ID129544	129544	2	1.0	22.130307392878287	37.86314348741311	0.0	211.0	211	1.4548680011511308	1		29650.641940085618	29474.0	21148.0	45744.0	2.07851E7	3901.248478029082	-0.9810861014247304	-788.4725008067724	-0.02065514037689211	-0.014893610245458001	1.5079685918549075	1.3797211279161656	0.639871376561231	1.0929517286818953	6.649623504157668	11.495887611969927	0.6322981366924915	0.9364123159303889
ID125450	125450	2	1.0	22.01818570490382	37.70695594499172	0.0	164.0	164	1.472440756166641	1		29913.599721059978	29678.0	20829.0	46276.0	2.1448051E7	4184.257162289087	-0.9810186972336425	-738.9781094077827	-0.011295998552013844	-0.01015847802645963	1.5387494597003808	1.3980932130104515	0.5710246275462985	1.1006057717618558	6.811229793751204	10.40196119506514	0.7910518271161918	0.9715254237288135
ID128522	128522	2	1.0	21.769031213419016	37.873401698315135	0.0	199.0	199	1.4785930423892575	1		29652.341632088515	29418.0	21791.0	45422.0	2.1438643E7	4000.6758041674752	-0.9810230582607075	-766.3172859683094	-0.004826411907138259	-0.0048204901036749915	1.5250336973443557	1.4521380833430417	1.124270624406717	1.0501988170666918	6.868267307725394	9.990098808354237	0.8648035940998056	0.9614105123087163
ID129037	129037	2	1.0	22.146701520825125	37.79139663505633	0.0	205.0	205	1.4688400222902016	1		29728.823529411766	29561.0	20662.0	45930.0	2.122638E7	3861.9917438653347	-0.9809696903972169	-793.60813828681	0.0011486278738201848	0.0011355909757347433	1.5697128804702167	1.3875420408562513	0.2783903329250378	1.131290320761415	6.777957910599592	10.693090131514523	0.744907379543463	0.9468791500664012
ID116236	116236	2	1.0	22.19001338684009	37.50109812162307	0.0	57.0	57	1.4585032293802418	1		29503.97017045452	29296.0	20109.0	46247.0	2.0770795E7	4187.807912608567	-0.9810138761574354	-728.052242417387	0.011094454182611261	0.00853086385683176	1.5149483314770782	1.4192184754431079	0.4632682194176833	1.067452515374056	6.682895387309271	10.811853116708063	0.7184131163751699	0.9630136986301371
ID120849	120849	2	1.0	22.14932372354098	37.65518030822064	0.0	111.0	111	1.4376066875800297	1		29696.840409956098	29526.0	21385.0	44512.0	2.0282942E7	3819.697432322838	-0.9810120906335638	-803.3568254934231	-0.006112878891520765	0.0021737636374678376	1.5154275404319366	1.3816638386064235	0.5363475898009353	1.096813492607891	6.492770340728639	10.757809031467643	0.7050050767056777	0.9525801952580198
ID119312	119312	2	1.0	21.916480953578343	37.62734847348468	0.0	93.0	93	1.4391844528482647	1		29785.45772594753	29545.0	21447.0	48067.0	2.0432824E7	4350.760347052038	-0.9810057038660798	-707.1595980275963	-0.0028365496732430787	-0.010309833708675642	1.501768053414666	1.3979990953645909	0.8058609048426638	1.0742267705280688	6.507029719222191	11.055668723546027	0.6689946128603095	0.9396019217570353
ID115733	115733	2	1.0	21.98350039940092	37.56327295012493	0.0	51.0	51	1.4641974961204793	1		29359.141242937836	29182.0	21396.0	45716.0	2.0786272E7	4046.0625303897855	-0.981040542501445	-750.9340593653908	-0.017494671471635193	9.753584124500444E-4	1.546083946374778	1.4116149344937203	0.708254198225541	1.0952589892577789	6.735179775118948	9.576668231806433	0.9228479926749797	0.9792674498963373
ID113684	113684	2	1.0	22.306755585644638	37.36531484829246	0.0	28.0	28	1.4564270671471389	1		29481.244665718325	29268.0	20560.0	45521.0	2.0725315E7	4045.1823426228466	-0.9809337412531105	-749.914754796442	5.3292616116322746E-5	0.005700849756040584	1.520331357542071	1.3973581618732813	0.4529793091840044	1.0880040629697494	6.663882882651207	10.724110424958068	0.7281396242804147	0.946657663740716
ID130071	130071	2	1.0	21.93290978864658	37.83228942642096	0.0	217.0	217	1.4522658384508205	1		29730.645114942567	29498.0	20943.0	46471.0	2.0692529E7	4242.193265933324	-0.9810286135815548	-724.8138491548851	-0.005314661371708341	0.009225999529973359	1.5017641683637006	1.413930900973884	0.8603878597983484	1.0621199150038514	6.625857873335086	11.296460397696208	0.6524800113242655	0.929953302201468
ID121881	121881	2	1.0	21.64368508378388	37.47123325309953	0.0	123.0	123	1.458503229380242	1		29675.502139800265	29423.0	22337.0	46396.0	2.0802527E7	4072.1428127578492	-0.9810315588453897	-753.8004776498586	-0.005296919589290282	-0.004407299195014639	1.5313544308275011	1.3839429980671822	0.9635902378557964	1.1065155378264813	6.682895387309274	11.006273969823301	0.6932564015795435	0.9268292682926833
ID135710	135710	2	0.9889727830886841	22.29477074606519	37.620455832163174	0.0	282.0	282	1.4918359588981187	1		29283.3768707483	29138.0	23470.0	39878.0	2.1523282E7	2939.4358243384654	-0.9810118900822308	-1029.3894281203118	0.012823964088613844	2.446723893798046E-4	1.6255096627759513	1.3967792711227836	0.40505878218456715	1.1637555742571306	6.991848588002801	10.494675775059479	0.7977445153606253	0.9545749513303049
ID122398	122398	2	1.0	22.16425127003418	37.644139365742525	0.0	129.0	129	1.4470474750493922	1		29677.17196531796	29457.0	22005.0	45052.0	2.0536603E7	3908.6463212283234	-0.9810821339079152	-787.5159423812729	5.678776790136751E-4	-4.162500585427234E-4	1.5175920843330126	1.4145621805489152	0.5781442039761441	1.0728351890081758	6.578326611689925	10.247835985345702	0.7871562793757434	0.9492455418381344
ID130590	130590	2	1.0	22.303070913944193	37.830459179685505	0.0	223.0	223	1.470898663836247	1		29668.55664335662	29449.0	20910.0	47164.0	2.1213018E7	4003.076690076393	-0.9810342068730815	-766.7356306454844	-0.00253713396569923	-0.007945935678284836	1.5514832739640572	1.4094510037574095	0.2556471273519776	1.1007713427625425	6.796970415257653	10.755209807202355	0.7383928284651602	0.9526982011992005
ID136738	136738	2	0.9955602288246155	21.81046750465162	37.65913065781225	0.0	294.0	294	1.4739812351471513	1		29324.235704323575	29137.0	23172.0	42312.0	2.1025477E7	3318.0156979766543	-0.9809975169946223	-912.5061838469229	0.01610873463286334	-8.414828839956852E-4	1.5595604244656183	1.4074706235937218	0.6137010421778939	1.1080589522242124	6.825489172244748	10.795584978243843	0.7359550426930846	0.9288486416558858
ID132646	132646	2	1.0	21.117375497741836	37.627241726328435	0.0	246.0	246	1.4739812351471513	1		29474.617852161788	29325.0	22078.0	44193.0	2.1133301E7	3424.6870948065443	-0.9810906519053134	-893.0789692366917	0.01058668045798663	0.023830747639724537	1.479103303188499	1.4214174388775964	-0.9687952795101742	1.0405833379647105	6.825489172244749	12.022256417603582	0.5934329722057902	0.9330734243014945
ID111652	111652	2	1.0	22.229722550727296	37.241409016095695	0.0	5.0	5	1.451223666921944	1		29468.420977011487	29206.0	19864.0	46705.0	2.0510021E7	4232.435375201515	-0.9810055896539093	-719.1876008927026	0.0062996924433632575	0.021935926426188686	1.5163287509191687	1.4129062567504145	0.9461873738996855	1.073198411907821	6.6163516210060465	10.50080364479784	0.7540208692387115	0.9527720739219714
ID121383	121383	2	1.0	21.627983686310312	37.73588579870716	0.0	117.0	117	1.474494370492599	1		29648.877607788607	29476.0	21410.0	45799.0	2.1317543E7	3944.1590715457537	-0.9811142114902396	-781.031006369433	-0.012817504139067319	-0.0072283150326491585	1.5431225430527766	1.4081740348530298	1.2415561371778534	1.0958322656572994	6.830242298409265	11.178503528199853	0.6868764678343857	0.9435325016414972
ID127529	127529	2	1.0	22.16949123529666	37.831485957181	0.0	188.0	188	1.4857385112058379	1		29635.638736263696	29504.0	19920.0	44120.0	2.1574745E7	3944.5719436226423	-0.9810736642234875	-778.896017454174	-0.006915322763253361	0.008912106584527376	1.5673797649318957	1.4251921277076252	0.25986766132718786	1.0997673467737819	6.934811074028614	9.912838569661535	0.8868464471896625	0.9726666666666665
ID119848	119848	2	1.0	21.905217840183557	37.667833011521985	0.0	99.0	99	1.4734679211022812	1		29655.52294853962	29497.0	21348.0	45752.0	2.1322321E7	4055.955272757813	-0.9809728399997664	-753.9203021210183	-0.0051722592628690904	-0.008533679159888013	1.5565438960317475	1.4094596452754669	1.1394701676787882	1.1043550634807529	6.820736046080236	10.524102821196092	0.7738752230326539	0.9573048699132759
ID120363	120363	2	1.0	22.18111273154378	37.65834721903405	0.0	105.0	105	1.4517448462050135	1		29599.867142857132	29321.0	20798.0	47098.0	2.0719907E7	4047.229637733664	-0.9809012316556014	-751.2454064537069	0.005849539769606016	0.005017093432779956	1.509967408755319	1.405980416450323	0.6348929418057064	1.0739604841492258	6.6211047471705635	10.774681697697147	0.7166901309238642	0.9450474898236092
ID133682	133682	2	1.0	22.233811317391865	38.17850254618465	0.0	258.0	258	1.4595402030124012	1		29345.554131054145	29322.0	21292.0	38015.0	2.0600579E7	2948.129602038892	-0.9810744187946785	-1031.9970718105233	-8.236323992457466E-4	-0.004331946052961082	1.556243852976904	1.3933330388707217	0.35236290021833816	1.1169216616281628	6.692401639638298	9.70621609643253	0.8926720741696732	0.9710344827586206
ID134192	134192	2	1.0	21.50825025056438	37.837797550661406	0.0	264.0	264	1.4903139357585489	1		29336.814207650266	29126.0	22259.0	46753.0	2.1474548E7	3870.6150489764354	-0.9810755541832601	-785.8546895985844	-0.005020748765946525	4.912894570552888E-4	1.5553670571916998	1.439451138960144	0.9620557032484462	1.0805278589138447	6.9775892095092535	10.621197585522495	0.777263520973288	0.9507772020725394
ID131126	131126	2	1.0	21.83111934097883	37.798323148813225	0.0	229.0	229	1.4291625223884505	1		29667.31555555556	29433.0	21661.0	46846.0	2.0025438E7	4285.45046328551	-0.9809840456715907	-714.2587771718734	0.0016174881687389074	-0.012628452500689905	1.5180831772857966	1.357052213158137	0.8778081766392792	1.1186623201128774	6.416720322096389	10.57268637874632	0.7213603628347047	0.9361997226074894
ID134708	134708	2	1.0	21.402460319213485	38.067133893482705	0.0	270.0	270	1.5099805766980778	1		29255.7122015915	29201.0	20852.0	40659.0	2.2058807E7	3210.059406380773	-0.9811047903360086	-946.4360666528164	0.003857345636389028	-0.004605901417415444	1.5888499816229829	1.4695666159369256	1.822892213773039	1.081169076918645	7.162961129925365	9.946674068167816	0.9098015742770434	0.9754045307443366
ID114230	114230	2	1.0	22.1178869162399	37.361194378445774	0.0	34.0	34	1.4616119431652366	1		29548.61276595745	29333.0	21464.0	45982.0	2.0831772E7	4039.6581431796026	-0.9810225535135194	-756.2470512728354	0.0028210163963645544	0.007353539054673256	1.5135207009970815	1.4303719852386334	0.49400370610556493	1.0581308335289972	6.7114141442963655	9.92386537079794	0.8563714398285809	0.9618528610354226
ID126518	126518	2	1.0	22.371331965840255	37.55361727637443	0.0	176.0	176	1.46574663867628	1		29748.94233473985	29605.0	21456.0	44845.0	2.1151498E7	3724.477523928357	-0.9809596375525045	-823.0232325889446	-0.0013239575008222207	-0.00472051279624013	1.5350863320522148	1.399672266666847	0.09828519857842391	1.096746980425525	6.749439153612494	10.59128896229741	0.7561011810050267	0.9543010752688176
ID133179	133179	2	1.0	21.79357584503276	37.67089155975563	0.0	252.0	252	1.418003246605024	1		29524.061654135363	29144.0	22242.0	46341.0	1.9633501E7	4139.173489770868	-0.9809067477341421	-732.8925058428143	-0.003510880302434673	0.003522818743160654	1.4907024973534595	1.3403768439182215	0.9547507115744032	1.1121517833714603	6.316904672641555	12.146158872336517	0.5380668946502981	0.9190871369294606
ID135224	135224	2	1.0	21.23684364409799	37.463627937312395	0.0	276.0	276	1.43550030302367	1		29469.836257309937	29150.0	22291.0	47449.0	2.0157368E7	4036.8613972909993	-0.9810370953996297	-755.3434181103535	6.516350661204727E-4	-0.02164783853871764	1.5041495641967249	1.3908476038844766	0.8559436024761761	1.0814625268762796	6.473757836070576	11.093970152846314	0.6609861011720872	0.9140939597315441
ID127034	127034	2	1.0	21.643329209573288	37.81578037769033	0.0	182.0	182	1.49436921927069	1		29570.704054054022	29434.0	22094.0	44766.0	2.1882321E7	3619.5765331056696	-0.9810336248287806	-845.1493321887191	-0.007981503741471456	0.003731503877395174	1.5470773932075688	1.4518741032071205	1.4408386095005217	1.0655726896637585	7.015614218825384	10.71860218421178	0.7673601791343599	0.9590643274853798
ID114751	114751	2	1.0	22.16926150050712	37.01457810675937	0.0	40.0	40	1.4376066875800284	1		29630.080882352926	29432.0	20393.0	44684.0	2.0148455E7	3933.242094432906	-0.9809987274069097	-777.8536784354297	-0.0011454071232730588	-0.003626461354753214	1.5162728454150292	1.3752558284916847	0.5332158596410552	1.102538752428343	6.492770340728629	10.318842522384847	0.7662631421860592	0.9433701657458565
ID122942	122942	2	1.0	22.15889916518895	37.728887288915175	0.0	135.0	135	1.481659605743703	1		29643.23618784532	29479.0	21424.0	44877.0	2.1461703E7	3903.3844400212643	-0.9810394662805461	-785.8690845325194	-0.01414570447332191	0.014452345675417816	1.561530887559656	1.4151886864553025	0.29120876045202654	1.103408261036134	6.896786064712488	9.849070207745957	0.8934415630509862	0.9738255033557044
ID131648	131648	2	1.0	21.65184163849197	38.01340090025907	0.0	235.0	235	1.4402353361229017	1		29588.10901162789	29383.0	21495.0	44779.0	2.0356619E7	3826.9475700950443	-0.9809268955982929	-795.2614850407554	0.0014354513583920332	-0.005981462254995953	1.520306616741257	1.3802252947198668	1.3108653898550406	1.1014916351390456	6.516535971551222	11.309750838204147	0.6402072478297409	0.9263513513513515
ID112194	112194	2	1.0	22.29632663180488	37.33084721902769	0.0	11.0	11	1.448614957879475	1		29430.859623733733	29210.0	20353.0	46137.0	2.0336724E7	4126.190173384233	-0.9810305188322892	-737.7526324277147	7.204869236185383E-4	-0.0018434660770551563	1.5017159796820705	1.4081076840793059	0.5517170970244489	1.0664780802357248	6.592585990183469	11.057159055335093	0.6776080448047317	0.9308724832214768
ID117829	117829	2	1.0	21.88641652886594	37.62118237462699	0.0	76.0	76	1.4652304398088276	1		29566.36671368124	29353.0	21696.0	46550.0	2.0962554E7	4149.289281708042	-0.9809849439768369	-735.222811528203	-0.003202279324864059	0.0033303053945160847	1.5618009073579695	1.39265784826814	0.7511435310827358	1.1214534203790039	6.7446860274479805	9.799255453697892	0.8826437351524204	0.969924812030075
ID128070	128070	2	1.0	21.6001232825654	37.835132115980905	0.0	194.0	194	1.486756489065048	1		29688.349315068514	29526.0	22136.0	44949.0	2.1672495E7	3830.0998009834357	-0.9809711588401281	-799.1896567620663	-1.5369571114390038E-4	-0.00515143841164862	1.5623094710008296	1.4235568600585413	0.9756712511947576	1.0974689630146437	6.9443173263576465	10.405898866188974	0.8058982647453287	0.9480856586632059
ID112712	112712	2	1.0	22.231107539174854	37.428588154407436	0.0	17.0	17	1.4616119431652363	1		29412.51205673759	29161.0	20868.0	46733.0	2.0735821E7	4129.723830008656	-0.9810156681795099	-736.0744306267871	0.008715503934100055	0.0122256674671509	1.5150737028746997	1.4214560514282373	0.7412931892071148	1.0658603910774436	6.711414144296362	10.012450700047774	0.8412849533556559	0.9677861549006166
ID118347	118347	2	1.0	22.029807276116102	37.689453560619896	0.0	82.0	82	1.4657466386762803	1		29507.919718309877	29332.0	21234.0	44689.0	2.0950623E7	4008.503079698099	-0.9810706329165907	-763.0457009872944	-0.01798374175924801	-0.013343296357168377	1.4919287689658896	1.4477279081224483	0.8789904330287468	1.0305311934621506	6.749439153612496	10.09718984686781	0.8319103101671156	0.9706083390293915
ID132169	132169	2	0.996859073638916	21.411455829465794	37.60586124355657	0.0	241.0	241	1.4243906809452664	1		29669.91505216097	29275.0	23030.0	48816.0	1.9908513E7	4133.725029695528	-0.9809738380085309	-740.1350123051135	0.003459300942945571	0.0024898505770934373	1.4333826438088864	1.371737325739618	1.0657547329196664	1.0449395936908186	6.373942186615745	12.779535849698773	0.49044218969808195	0.9048582995951425
ID115279	115279	2	1.0	22.07509394507496	37.26981843416595	0.0	46.0	46	1.4397099903691024	1		29587.491970802897	29367.0	20290.0	44765.0	2.0267432E7	4023.4299159190814	-0.9809390324575075	-756.9004823701686	0.017709163880301554	0.010361009143562526	1.5125988909222556	1.369929831333383	0.6958224164138938	1.1041433337136761	6.511782845386699	10.877806584859785	0.6915556093863963	0.9383561643835618
ID116814	116814	2	1.0	22.101477868260506	37.47161020142362	0.0	64.0	64	1.4548680011511301	1		29668.466858789616	29453.0	19724.0	46358.0	2.0589916E7	4322.945972015663	-0.9809469809497774	-706.6868751130652	0.005785330733564057	-0.00202571528343143	1.5648965424214243	1.387504440072205	0.5785825543369536	1.1278497547294248	6.6496235041576615	9.925886067634568	0.8481415679974595	0.9582191780821918
ID113233	113233	2	1.0	22.478852611006133	37.22903273459361	0.0	23.0	23	1.4564270671471389	1		29382.24964336662	29215.0	20596.0	44180.0	2.0596957E7	3668.709087737306	-0.98099983884952	-827.0150560871616	0.006255275898170225	0.010376105263132134	1.5212164387936844	1.4064300683839304	3.011542398863072	1.0816154126608302	6.663882882651206	11.458676221841918	0.6377762220353346	0.9396782841823051
ID117329	117329	2	1.0	22.217954328967213	37.49831608900175	0.0	70.0	70	1.471412874187153	1		29676.709902371014	29475.0	21389.0	45060.0	2.1278201E7	3839.199150817321	-0.9809737349881564	-797.0929061894077	0.003060263315169409	0.002316303439963597	1.5284583919211294	1.426152153636872	0.23603378902025332	1.07173585092121	6.801723541422165	10.108067126515925	0.836551351548592	0.9546364242828558
ID123473	123473	2	1.0	22.472973885836744	37.3287091842408	0.0	141.0	141	1.4433833952584152	1		29806.475290697694	29575.0	20643.0	45545.0	2.0506855E7	4018.5506156243327	-0.9810094748752313	-766.3151350678	0.012312887803142396	-0.002009739215156101	1.512315392380307	1.3952297806413037	0.2174131875435763	1.0839185153324251	6.545054728538308	10.643376912822152	0.726046209316349	0.9412166780587836
ID125010	125010	2	1.0	21.747218899666606	37.817023310746535	0.0	159.0	159	1.451223666921945	1		29828.969827586225	29671.0	21521.0	46460.0	2.0760963E7	4081.043057946697	-0.9810300696695242	-755.9858328158696	-0.006911237676474205	-0.0038578698692224825	1.5005792624810133	1.3960736187967522	1.0888844953253929	1.074856828663758	6.6163516210060545	11.398143975155326	0.6399708083957397	0.9261477045908187
ID125524	125524	2	1.0	21.799099098960916	37.82772963389654	0.0	165.0	165	1.4553878753864653	1		29655.55857142855	29596.0	21737.0	44432.0	2.0758891E7	3960.6251133387987	-0.9811317015525827	-778.6941979206642	-0.010906685880051588	0.015435890356544083	1.4818776084534162	1.4353530226989493	1.4219209935273076	1.032413340146095	6.654376630322179	10.599402162857348	0.7443111088186011	0.9510869565217389
ID124505	124505	2	1.0	22.17683217537133	37.800312576409425	0.0	153.0	153	1.4765451286053342	1		29792.383866481203	29611.0	21273.0	46886.0	2.1420724E7	4036.9475530448267	-0.9810243706673031	-763.0724104127518	-0.02821767634161577	-0.003720497545243549	1.501622453104328	1.428603494514188	0.4307403517915286	1.051112123742194	6.8492548030673275	11.303364937565885	0.6736552337968273	0.9486504279131007
ID123994	123994	2	1.0	22.31313809247562	37.66840240443493	0.0	147.0	147	1.4801271182392588	1		29794.09128630703	29655.0	21904.0	46140.0	2.1541128E7	3890.4755607262437	-0.9810773376272733	-794.1059526877722	0.003775151499645687	0.008435629691771274	1.5744178369822504	1.4193164778456362	0.27889431170498497	1.1092789110516357	6.882526686218941	9.808836606301343	0.8989235694414478	0.9770580296896086
ID126042	126042	2	1.0	21.81877864232962	37.734687794244614	0.0	171.0	171	1.4780813299522717	1		29761.851800553995	29577.0	21959.0	43790.0	2.1488057E7	3759.012842045251	-0.9810149661029451	-818.2394078503888	-0.011957945710243575	0.005849527858162079	1.520257705268314	1.4279902230768966	0.7907887547014899	1.0646135251490785	6.863514181560878	10.729014340456795	0.7492672458126022	0.9543952412425646
ID118876	118876	2	1.0	22.307457278118275	37.545618235702165	0.0	88.0	88	1.470898663836247	1		29720.573426573428	29541.0	20943.0	45844.0	2.125021E7	3946.0012108304663	-0.9809309433828568	-774.8884582366728	0.004314058206396594	-0.004685246413765427	1.5372656773209241	1.4279764143865425	0.39129855427273785	1.0765343613755218	6.796970415257654	10.969789648520852	0.7097879857323465	0.9297789336801038
ID129631	129631	2	1.0	22.21069555727926	37.70785917782374	0.0	212.0	212	1.4460015425129853	1		29708.768786127166	29512.0	21061.0	46490.0	2.0558468E7	4014.7380064582558	-0.9810184701771977	-764.8978014751166	0.016562362034373418	0.017221951786077057	1.52201110855548	1.3780064233445204	0.28708512065337977	1.104502187196958	6.568820359360893	11.13383567860644	0.6658978833648183	0.9485243651338363
ID116320	116320	2	1.0	22.161313331954062	37.511368481990395	0.0	58.0	58	1.4349732237685147	1		29559.41297935104	29286.0	20131.0	46076.0	2.0041282E7	4277.8931244243	-0.9809522186270573	-711.7038687597458	-6.407919900080277E-4	0.010456753199244984	1.5194263724265962	1.3594102736512996	0.38639004476312977	1.1177099378140658	6.469004709906059	10.947045952393513	0.6783494061023944	0.9517482517482522
ID129120	129120	2	1.0	21.59415656815644	37.89334074565743	0.0	206.0	206	1.5084768612279504	1		29629.138297872272	29483.0	21927.0	43771.0	2.2281112E7	3545.8614059223114	-0.9811743080889446	-871.0086756186456	-0.008901224963921282	-0.0211960443979513	1.569317384400336	1.4665581891612331	1.5490658557972623	1.0700682700478963	7.148701751431825	10.188063621959252	0.8654734421464471	0.9747245625405058
ID128612	128612	2	1.0	22.147416763880617	37.80068661862595	0.0	200.0	200	1.422796510685343	1		29701.84753363229	29452.0	21112.0	46020.0	1.9870536E7	4041.3639491554786	-0.981046280806029	-760.8176000710433	-0.011111057988723493	-0.008140721016745721	1.446533290772263	1.3878926434997996	0.40102129546293314	1.042251572949181	6.359682808122198	10.948414855027792	0.6667189959722819	0.9337055129099795
ID115816	115816	2	1.0	22.34597716101326	37.49802692780205	0.0	52.0	52	1.449137075379896	1		29366.16522988507	29174.0	20765.0	45235.0	2.0438851E7	3853.9261367628505	-0.9809667299732011	-785.4430770231053	-0.012353678209815401	-0.006450811283470042	1.4670549576464469	1.4268470513495775	0.750823062264097	1.0281795489284145	6.597339116347989	11.26896401814528	0.6528459103686325	0.9410169491525424
ID119400	119400	2	1.0	21.99654948991599	37.63305176955359	0.0	94.0	94	1.441285453168086	1		29746.7231884058	29534.0	21266.0	47478.0	2.0525239E7	4220.426988855141	-0.9809691059470512	-726.6225553705431	-0.023013050951832682	-0.011915119184387056	1.4734727745946967	1.4047433589726137	0.6292057631564865	1.0489266706143032	6.5260422238802525	11.563767680644705	0.6132831427142008	0.9352861035422347
ID121962	121962	2	1.0	21.791454115734048	37.60557106673743	0.0	124.0	124	1.4821700827978652	1		29595.180440771353	29376.0	21927.0	45044.0	2.1486101E7	3867.548037169028	-0.9810092524566552	-790.5808935880896	0.0033142703470229046	0.0021494000436567723	1.5462686893497755	1.4527287936971947	0.926810299812418	1.0643890973032357	6.901539190877005	9.938867503880491	0.8779747387683867	0.9628647214854112
ID113772	113772	2	1.0	22.281711578744833	37.30433541464623	0.0	29.0	29	1.4412854531680852	1		29495.569343065705	29339.0	20334.0	44709.0	2.0204465E7	3909.4634613321964	-0.9809124868204097	-775.4441677606889	0.0046072434185409645	0.00924240529640619	1.5309464765094183	1.373504308291404	0.2410635251510057	1.1146280847228411	6.5260422238802445	10.165429503084578	0.7936120942333381	0.954134815844336
ID120940	120940	2	1.0	21.81588497364215	37.7505614506223	0.0	112.0	112	1.466262655815546	1		29645.759154929536	29480.0	21557.0	45311.0	2.1048489E7	3940.029702804044	-0.9810258112416148	-778.054991395518	0.0029025478785252947	-0.00718408185623555	1.5396930600503593	1.4059766234708349	1.0776249866980427	1.0951057324476905	6.754192279777013	11.233157890838934	0.6726351483992503	0.9251302083333333
ID136818	136818	2	1.0	21.700152448037315	37.96630195290411	0.0	295.0	295	1.469354953076323	1		29305.249999999964	29092.0	21849.0	44131.0	2.0865338E7	3611.8444453586853	-0.9810904554470377	-841.9268703597411	-0.004991120761251625	-0.0013772716423658686	1.5375949446030222	1.4209540240171383	1.0878500034390446	1.0820863438326678	6.7827110367641055	11.087011732330252	0.6934005232879396	0.9394338380513495
ID122480	122480	2	1.0	21.94189519488483	37.779024235773456	0.0	130.0	130	1.4698697034697903	1		29608.304775280903	29450.0	21930.0	44748.0	2.1081113E7	3774.457068447382	-0.9810703136949386	-813.1033787485433	0.004036073818763668	-0.013137767165362232	1.5217948084787372	1.4547144452621594	0.4472488289026593	1.0461123923221158	6.787464162928626	10.052606083225035	0.844034276744473	0.9583892617449665
ID136307	136307	2	0.9899035096168518	22.125749164305198	37.78206136589152	0.0	289.0	289	1.4605764404187722	1		29291.256045519203	29205.0	23436.0	38401.0	2.0591753E7	2848.04409465804	-0.981065816903697	-1065.7929749700772	0.018223642307942715	-0.009303932318719718	1.6013444891706383	1.342670742869835	0.567289283040576	1.1926561278515029	6.701907891967337	11.613360458235833	0.6244425762909375	0.9300791556728232
ID135793	135793	2	1.0	22.075661700084506	37.905135396517224	0.0	283.0	283	1.4729544281711617	1		29239.101671309167	29200.0	22474.0	38253.0	2.0993675E7	2872.5798690400125	-0.9811149767946267	-1057.60693749188	5.692767010187723E-5	0.004389143628076369	1.6093929387021928	1.373994406069121	0.7740241542450065	1.171324229264169	6.815982919915719	9.860981342322118	0.8808421399105837	0.9695740365111566
ID130169	130169	2	1.0	21.77696205395954	37.92115717241774	0.0	218.0	218	1.4475701579181806	1		29688.210374639748	29519.0	21959.0	45243.0	2.0603618E7	4058.9858121115067	-0.9810266875307434	-756.3697370164047	-5.75698446104145E-6	-0.007216495069393976	1.5087341417756857	1.4009395402713305	0.9688032014331929	1.0769445064584855	6.583079737854442	9.94202181849823	0.8369308098024426	0.9571527297857638
ID130682	130682	2	1.0	22.175321884983187	37.81583520639127	0.0	224.0	224	1.4339184840274972	1		29664.929515418495	29415.0	20991.0	46465.0	2.0201817E7	4056.914776507902	-0.9810049891840381	-755.2819445977825	-0.008538570473508684	0.014869104286021052	1.5064294112592818	1.3711656910710524	0.23353931616408746	1.0986487053089633	6.4594984575770305	11.039534661318331	0.6660504531493384	0.9550245959241036
ID111741	111741	2	1.0	22.345361179810155	37.33841250699735	0.0	6.0	6	1.441810224877871	1		29444.37700145559	29260.0	20732.0	45836.0	2.0228287E7	4087.0577128703812	-0.9809299720117265	-741.1536795379072	0.003575334532850557	-9.108606102898104E-4	1.467321381235196	1.4254836607038053	0.33188751535280414	1.029349842221786	6.530795350044761	10.675805801584731	0.7200698194978736	0.9385245901639344
ID120445	120445	2	1.0	22.17019083117899	37.757142459286634	0.0	106.0	106	1.4667784914184219	1		29574.652661064425	29362.0	21000.0	46587.0	2.1116302E7	4048.1249803762303	-0.9809554770725408	-752.618578288361	-0.007297913835799886	0.004857896549161077	1.4988210778249993	1.426473206437735	0.26268420751667665	1.0507180023156097	6.758945405941524	10.7881850396888	0.7297801203797366	0.9562878278412915
ID127613	127613	2	1.0	22.28837326603993	37.875830532646276	0.0	189.0	189	1.4842102352883861	1		29610.95467032965	29422.0	20888.0	46514.0	2.1556775E7	4053.771678557682	-0.9810240349466978	-755.264195434704	0.007556243807353698	0.00940409956565982	1.5841552330030246	1.3929336964972772	0.328327876681053	1.13727971186755	6.9205516955350665	10.193402898280597	0.8369744501080677	0.9610561056105613
ID134271	134271	2	1.0	21.441668662912935	37.17882452414866	0.0	265.0	265	1.4142639209296393	1		29589.211800302593	29252.0	23939.0	48020.0	1.9558469E7	4100.387938843355	-0.9809407367969092	-742.8054947105853	0.009277534762692552	-0.009497694770460306	1.5077398002186633	1.3489951279998638	1.1537876795466222	1.1176762383524455	6.2836327894899355	10.52339361215628	0.7130320175839401	0.9355980184005664
ID121471	121471	2	1.0	21.61167483863743	37.64569808682477	0.0	118.0	118	1.4724407561666408	1		29699.21757322174	29476.0	21623.0	46164.0	2.1294339E7	4039.9886183496437	-0.9809775582057388	-758.2067916099593	0.0032586032741640488	-5.708122443835222E-4	1.5337283621098907	1.4249775109667997	0.9724872028264038	1.076317591194339	6.811229793751201	10.212823526934272	0.8206231066802526	0.9598124581379771
ID119939	119939	2	1.0	22.01443136712773	37.704641045411016	0.0	100.0	100	1.4780813299522717	1		29631.73611111109	29524.0	21266.0	45345.0	2.133485E7	3969.541465491984	-0.9810600382703668	-773.3271164855794	-6.784119239432876E-4	0.008691596850732815	1.5359425768852302	1.4356039412129191	0.5733272277877822	1.0698929786912792	6.863514181560878	10.132799437145813	0.8400352417512201	0.9665327978580993
ID111237	111237	2	1.0	22.50932233201326	36.947337799300094	0.0	0.0	0	1.4486149578794745	1		29449.00288184437	29174.0	19877.0	43706.0	2.0437608E7	3821.4356617096414	-0.980957037977317	-793.9433659707729	0.006360197056792546	-0.015106126525497383	1.495461167284414	1.420997329929507	0.13075960062836844	1.0524025174337246	6.592585990183464	11.126463030997122	0.6691930296603799	0.9277591973244138
ID114308	114308	2	1.0	22.27639161774664	37.34630087121779	0.0	35.0	35	1.457465517950838	1		29522.131054131074	29310.0	21007.0	45780.0	2.0724536E7	3921.764981552582	-0.980947809209107	-775.1702823829186	0.00837649137934328	-0.013217081782052928	1.4889779481692786	1.4506110200911877	1.0390403377644735	1.0264488050529763	6.673389134980236	10.640094433490903	0.7407392356195832	0.9410187667560324
ID132743	132743	2	0.99578458070755	21.60208415610227	37.188692557073864	0.0	247.0	247	1.4402353361229006	1		29587.682215743447	29259.0	23516.0	47094.0	2.029715E7	3966.5248109028726	-0.9809771143515932	-769.3310209997433	-0.0038056960461652248	-0.015146318448581182	1.4817684198607932	1.4137675120544682	1.3706978258562446	1.0480990737349078	6.516535971551212	11.247159362262511	0.6473526995998922	0.9351978171896309
ID133767	133767	2	1.0	21.654597442847013	38.2052362286213	0.0	259.0	259	1.446001542512985	1		29293.444283646884	29314.0	22376.0	37520.0	2.024177E7	2905.3699733486806	-0.9812086546910661	-1052.9372432068492	0.03290071737268942	0.013951781926599974	1.4686490129004177	1.4326813712431357	1.0258817094384354	1.0251051227294685	6.568820359360891	10.809425555327126	0.706467226504317	0.9459274469541407
ID127115	127115	2	1.0	22.056460010419784	37.79763024510825	0.0	183.0	183	1.4672941456763695	1		29628.051966292132	29497.0	20410.0	43900.0	2.1095173E7	3884.6346605516924	-0.9809346534299016	-784.8348609195918	-1.2072230316957953E-4	0.0047740222255005195	1.5046422279842233	1.4259812082447467	0.4681924621970396	1.0551627323590758	6.763698532106044	10.750559920653563	0.7354140756455498	0.946143617021277
ID134792	134792	2	1.0	21.743949117041534	38.13904848288232	0.0	271.0	271	1.4750073273251256	1		29300.720445062572	29177.0	21019.0	43465.0	2.1067218E7	3616.848991576553	-0.9810909490399857	-840.6543309208723	1.0577664193441694E-4	-0.006380495010589385	1.5235248344367136	1.4434499919803885	1.0608782963306425	1.0554746218443383	6.83499542457378	10.807320048751642	0.7353804269908799	0.9491749174917493
ID135305	135305	2	1.0	21.25146713033177	37.698687050521634	0.0	277.0	277	1.4963927397904164	1		29332.214864864887	29217.0	21838.0	41742.0	2.1705839E7	3253.2589603515357	-0.9810374636317692	-932.9221068285584	-0.013482914622644138	0.003039870620961341	1.5611221783891462	1.4595530805107022	1.3965326743753288	1.0695891771492851	7.034626723483449	10.754563419460972	0.7643026258930358	0.9468969929622525
ID133260	133260	2	1.0	21.204599691354712	37.77251783717302	0.0	253.0	253	1.5134834360985165	1		29393.682119205336	29315.0	21596.0	42972.0	2.219223E7	3415.918874268197	-0.981109404229024	-893.8162056820752	-0.018957018613684637	0.012292450870374474	1.6044639369272233	1.4704005210020312	-1.1922708883961393	1.0911747608970053	7.196233013076987	10.33592993947471	0.8464785697927985	0.9612698412698414
ID123026	123026	2	1.0	22.48382382747377	37.45948841963297	0.0	136.0	136	1.4590218083226307	1		29692.83357041247	29480.0	20839.0	45545.0	2.0874062E7	3851.0587043858986	-0.9810060563838523	-796.4491349436389	0.021259828534248255	0.004931981504314987	1.5484290892534498	1.390711767739443	3.0642651239646668	1.1134076270673767	6.687648513473791	10.455022882160856	0.7688353232276536	0.9417670682730929
ID112276	112276	2	1.0	21.968795950009792	37.10620587932475	0.0	12.0	12	1.4486149578794745	1		29519.225574712626	29284.0	20264.0	45829.0	2.0545381E7	4126.227770469177	-0.9808780128513178	-733.9453704378416	0.0011934028161775078	0.001995459606477594	1.5704244595123094	1.3475314351892074	0.8224524165406383	1.1654084042141886	6.592585990183464	10.013555678353791	0.8262073102775008	0.959197786998616
ID117908	117908	2	1.0	21.996155038279102	37.641560008818594	0.0	77.0	77	1.459540203012402	1		29645.43954480794	29423.0	21067.0	46299.0	2.0840744E7	4211.402290834145	-0.9810259277267375	-727.9157152159218	-0.007924075934194585	0.009222746298272026	1.5172648858336524	1.4023049720312097	0.5217958406133641	1.0819792527982879	6.692401639638307	10.229759303145219	0.8036390477900254	0.9565217391304351
ID126615	126615	2	1.0	21.787212490362148	37.79377695116627	0.0	177.0	177	1.4842102352883866	1		29655.141678129334	29522.0	21826.0	44488.0	2.1559288E7	3812.117333260387	-0.981049215074041	-805.4291275667708	-0.0031364991007647195	0.007379436188493239	1.5715070685193773	1.4133998437273454	0.7463329666370478	1.111863055237844	6.92055169553507	10.868870001916704	0.7361762329902379	0.9623265036351624
ID112797	112797	2	1.0	22.408065791635263	37.22205084250002	0.0	18.0	18	1.440760490319431	1		29450.393586005834	29277.0	20929.0	43562.0	2.020297E7	3727.569233933693	-0.9809899583147628	-815.4115766915677	-0.006512909252232084	0.003189847874729504	1.466840973761526	1.4357562832782902	-0.05534409066539173	1.021650394879178	6.521289097715726	10.460917858512362	0.7488653455529891	0.9289099526066348
ID131230	131230	2	1.0	22.121148692624324	37.87479122502826	0.0	230.0	230	1.4522658384508205	1		29550.598853868214	29353.0	20994.0	46980.0	2.0626318E7	4127.018878100699	-0.9810949677373784	-743.1790386982987	-0.017136788865029475	0.0017094322395053102	1.4950872162252549	1.3940198048662256	0.8158925557952851	1.0725006997793178	6.625857873335085	10.98721363763556	0.6897263878007156	0.9438050101557212
ID131743	131743	2	1.0	21.409991361462662	37.817605984008125	0.0	236.0	236	1.477569440298841	1		29507.190344827595	29306.0	22558.0	47733.0	2.1392713E7	3952.6598729783996	-0.9810244775832544	-771.8883946245962	0.011684164425463425	0.007456992947537007	1.551077457440999	1.405659091205184	0.774665764552979	1.1034520867439743	6.858761055396357	11.343579528324392	0.6698156599439057	0.9370129870129872
ID118431	118431	2	1.0	21.965822810616157	37.60217250619599	0.0	83.0	83	1.4652304398088274	1		29558.022535211287	29379.0	20583.0	46212.0	2.0986196E7	4196.0727890964345	-0.9809838222663004	-726.7766667594631	-0.0038114925974812226	0.0032068214404211903	1.5316901799690652	1.4037813294934964	0.6482581784784623	1.09111736122158	6.74468602744798	9.90776252184405	0.8634166607088641	0.9712525667351126
ID114846	114846	2	1.0	22.278561411979123	37.211488186075236	0.0	41.0	41	1.433918484027496	1		29545.18463810928	29325.0	21144.0	43240.0	2.000209E7	3812.376546438542	-0.9810186835254116	-801.0725741726203	0.0071851903915242194	-0.014274678739379171	1.4781598561673077	1.404463630962272	0.5030859465946731	1.052472861226419	6.459498457577019	10.682006702509318	0.7113821613851173	0.9226069246435844
ID128161	128161	2	1.0	22.112222994880753	37.693912357783	0.0	195.0	195	1.436027188819729	1		29812.270588235293	29574.0	21190.0	46996.0	2.0272344E7	4116.614231119111	-0.9809951741858699	-747.6319565745184	0.002283719317806932	-0.01875549101663596	1.4755877938836781	1.4333083607764439	0.7611919306566256	1.0294977928436355	6.478510962235094	10.515502636932947	0.7362494591140258	0.9524807826694623
ID116896	116896	2	1.0	22.362969929192577	37.27606733379297	0.0	65.0	65	1.4564270671471389	1		29692.84113475176	29524.0	20447.0	44888.0	2.0933453E7	3733.7025908909764	-0.9810184508148432	-822.0297780948107	1.6544970965039408E-4	0.012396284696320894	1.5250473877903348	1.4035376511171835	0.19626530912362306	1.0865739059984834	6.663882882651207	10.930520350368807	0.7008991696726723	0.9403085177733067
ID117415	117415	2	1.0	22.355467585082838	37.30584057995814	0.0	71.0	71	1.4559075639855616	1		29707.80085959881	29536.0	20747.0	44395.0	2.0736045E7	3702.94023145172	-0.9809997787386762	-828.4457007131257	0.009186072823694524	-0.011362470617330207	1.5231878649910653	1.4247240418571956	0.047919597450351015	1.0691108033844348	6.65912975648669	10.511323887355651	0.7573776845257734	0.9358717434869739
ID125094	125094	2	1.0	21.517358180298483	37.6848618308243	0.0	160.0	160	1.504962348871565	1		29763.68540829988	29624.0	22013.0	44753.0	2.2233473E7	3548.6608989446045	-0.9810970437920207	-870.631625708678	-0.005131710165014896	0.0020563209109112513	1.560193315234355	1.46725261453328	1.3880611731000332	1.06334335327161	7.11542986828021	10.161000816943847	0.8660401646990851	0.9670542635658914
ID115369	115369	2	1.0	22.323356022673945	37.40895651254703	0.0	47.0	47	1.4548680011511301	1		29458.64907275322	29262.0	20560.0	44762.0	2.0650513E7	3771.9523655664984	-0.9809441784470022	-804.0688541309624	0.01178230258647193	0.004363332671487869	1.5288236616312068	1.4013011292305149	0.37052939009856956	1.0910029470044866	6.649623504157662	10.465494138659757	0.7629348317575985	0.9345357381429524
ID132266	132266	2	1.0	21.908054965105464	37.8605892386825	0.0	242.0	242	1.4105146822008523	1		29591.17629179325	29412.0	21912.0	42849.0	1.9470994E7	3694.8645107418965	-0.9810070505000477	-827.3198081069718	-0.006460584415329608	-0.028614977860935333	1.4194432408270852	1.371681217333694	0.8020557444402318	1.034820060878454	6.250360906338339	11.59288891274045	0.5844288013594687	0.9157381615598889
ID125611	125611	2	1.0	22.08793676979464	37.66740283972679	0.0	166.0	166	1.4744943704925995	1		29811.161335187735	29671.0	20993.0	45632.0	2.1434225E7	4019.493329827877	-0.981046670809897	-767.7887439117394	0.011736273031713883	9.018449679300744E-4	1.573766504730178	1.408981831839626	0.305170860852676	1.1169530146995594	6.830242298409268	9.773455903368104	0.8985653315932576	0.9742372881355938
ID123571	123571	2	1.0	22.4008159019947	37.593438815722635	0.0	142.0	142	1.4683249109216374	1		29710.207865168577	29516.0	20150.0	45393.0	2.1153668E7	4006.871804607642	-0.980994602035439	-765.4553940265414	0.0027228304432286234	5.931946645364481E-4	1.5485972104703125	1.4107637777459558	0.3486107677010471	1.0977012841544456	6.773204784435074	10.132124558376981	0.8290925835366237	0.9583053127101547
ID128691	128691	2	1.0	21.774462566215696	37.94518709048216	0.0	201.0	201	1.4470474750493927	1		29634.930635838147	29480.0	21244.0	46251.0	2.0507372E7	4031.8364933278044	-0.980987146978159	-758.485050811427	0.0218565473745996	-0.025330368998542206	1.564050427408647	1.386917005715524	1.1695199396927232	1.127717391136709	6.578326611689929	10.140684629450021	0.8038791102195995	0.9338731443994605
ID115890	115890	2	1.0	22.339188129809003	37.46828232862866	0.0	53.0	53	1.4678096187805112	1		29358.747887323923	29147.0	20397.0	45337.0	2.0844711E7	3935.403962696543	-0.9810493372920385	-772.4042476829134	0.012956298548095145	0.0028634829614364444	1.5437991643185323	1.4087029108438331	0.15408301938465457	1.0959011672615728	6.768451658270555	10.089109157000415	0.8355906155747245	0.9569892473118277
ID118962	118962	2	1.0	22.28803844457061	37.6066367496705	0.0	89.0	89	1.455387875386465	1		29718.592857142867	29485.0	21175.0	45824.0	2.0803015E7	3952.8579622912134	-0.9810108015484439	-776.8088857897058	-0.007025872214025796	0.00512601947705988	1.5614216871769364	1.3746820588461606	0.37011688652635916	1.1358420495336323	6.654376630322178	10.041337801797287	0.8293428157289084	0.9688581314878891
ID124594	124594	2	1.0	22.208724591173834	37.811126291497814	0.0	154.0	154	1.466778491418422	1		29824.165497896258	29627.0	21348.0	46762.0	2.126463E7	3991.395492932133	-0.9809955370947969	-771.409468182672	-0.008458013581251039	0.006778120733992638	1.5480830193950597	1.3976793057910553	0.5258177183239549	1.1076096018455959	6.758945405941527	9.87636898064005	0.8707514152246065	0.970648464163823
ID116404	116404	2	1.0	22.038239120297174	37.60130509362527	0.0	59.0	59	1.4739812351471513	1		29510.03486750349	29298.0	20278.0	45644.0	2.1158695E7	4172.007598221813	-0.9809671503453044	-729.1305160300892	0.0013907312104834424	-0.0010806476462593192	1.5384553020650718	1.4326221613806558	0.6259844599510116	1.0738737285638678	6.825489172244749	10.045749875217387	0.8499217138608632	0.9735593220338989
ID124086	124086	2	1.0	22.166394936082593	37.72935263418308	0.0	148.0	148	1.4857385112058377	1		29758.13114754095	29616.0	21195.0	45387.0	2.1782952E7	3935.7482839475674	-0.9809853669032886	-780.1586242345987	0.004518165231264902	-0.002677418727250238	1.5500355349132287	1.4467658826290943	0.4777430732880371	1.0713796568774974	6.934811074028613	10.160349609289597	0.84416471298021	0.9492517891997403
ID119481	119481	2	1.0	21.939057435939752	37.66226453566821	0.0	95.0	95	1.4610942835268421	1		29716.466666666653	29499.0	21393.0	47087.0	2.0950109E7	4221.014012279045	-0.9809877523170015	-726.5081547829267	-0.00554169625753537	-0.0029968999954184147	1.5249015239098285	1.4055952639166303	0.7523999492290342	1.08487952617367	6.706661018131854	10.842129802645683	0.7169469394787604	0.9387890884896872
ID113339	113339	2	1.0	22.109939088395766	37.38074741068271	0.0	24.0	24	1.4527866438605865	1		29403.21951219512	29158.0	21106.0	46497.0	2.0494044E7	4237.352017796276	-0.9810431474452134	-718.2112668238208	0.00307064638608266	4.052981372135052E-4	1.5403969274377183	1.391505693284256	0.9429346543727608	1.1070000898106616	6.630610999499596	10.353019135469978	0.7773728708488372	0.9554794520547942
ID126139	126139	2	1.0	21.750942586971277	37.85676732244375	0.0	172.0	172	1.4652304398088276	1		29721.557746478913	29543.0	21332.0	45941.0	2.1102306E7	4144.976665982663	-0.9810889672710367	-743.9994575970321	-0.006642041342321892	-0.0020215491897619684	1.5437410950886308	1.4012338312940034	1.0037670043491045	1.1017012725585034	6.744686027447982	10.516189564395363	0.7663987530385229	0.9416058394160586
ID121023	121023	2	1.0	21.95728126119513	37.71460640575293	0.0	113.0	113	1.4553878753864655	1		29703.628205128196	29486.0	21281.0	46460.0	2.0851947E7	4056.226705568079	-0.9810110464874446	-756.6414732691425	-0.01727268292684131	-0.0031696626596739745	1.4989213638673813	1.401535778931531	1.1510010192640174	1.0694849081984141	6.65437663032218	11.110594564641538	0.6773960215578891	0.9459459459459457
ID129726	129726	2	1.0	21.884903390120392	37.96943195621967	0.0	213.0	213	1.4605764404187729	1		29623.15155807367	29495.0	21784.0	46175.0	2.0913945E7	4042.8180015947855	-0.9810070413556528	-756.9314798126991	0.003486198695628529	-4.6108784485666564E-4	1.5235690086614686	1.4106399442986217	0.9469409618193636	1.0800552010591165	6.701907891967342	10.368884425578925	0.7833290834539184	0.9431438127090307
ID136898	136898	2	1.0	22.052607825119345	38.25210274241968	0.0	296.0	296	1.4631638232093465	1		29145.674188998593	29092.0	21561.0	37729.0	2.0664283E7	2854.716667879099	-0.9811182924253717	-1061.0141999987536	0.0015212650438368885	0.008857505393219205	1.5306504067961082	1.4209241878992942	0.7225843699975264	1.0772217264166881	6.725673522789912	10.28123341893068	0.799567637207955	0.9606245756958586
ID122048	122048	2	1.0	22.22411809322481	37.69383921072776	0.0	125.0	125	1.4496590048314957	1		29645.123919308357	29478.0	21508.0	44647.0	2.0573716E7	3744.598402983832	-0.9809760135625901	-816.459936094866	0.009814070159891674	0.004827740826786324	1.5350474760209654	1.3929621719589997	0.5309510756787634	1.1020022703575238	6.602092242512504	9.776415823338562	0.8680247758845332	0.9665970772442586
ID129216	129216	2	1.0	21.880662254848996	37.835375202209065	0.0	207.0	207	1.4605764404187727	1		29672.78551136363	29498.0	21450.0	46664.0	2.0889641E7	4179.8328572986475	-0.9809908633860934	-732.7097456258319	0.004322243136324421	0.004146574631975595	1.5499758083278528	1.3757810168847904	0.9184208787705851	1.1266152020599145	6.701907891967339	10.706061352144703	0.7347656807130333	0.9300791556728235
ID130251	130251	2	1.0	22.02053223641993	37.94422294787875	0.0	219.0	219	1.4491370753798967	1		29675.96275071634	29485.0	21453.0	46521.0	2.0713822E7	4177.061307483143	-0.9810633740366363	-736.1366235849944	-0.020962940905254968	-0.018449334161906007	1.4900407981577581	1.4229039464495308	0.8325532930925695	1.0471829822917766	6.597339116347994	11.359103134663162	0.6425258233690694	0.9359406608226571
ID136393	136393	2	1.0	21.870457063855	37.94554743475074	0.0	290.0	290	1.462646712812137	1		29338.295615275845	29212.0	21430.0	43740.0	2.0742175E7	3568.0155595070523	-0.9811059832159831	-853.944732083706	0.0038089627199671522	-0.019334290950715153	1.5401005240567318	1.398289464900921	0.8789310373317225	1.1014175267106507	6.720920396625405	10.757564628166156	0.7298114754667847	0.9296515450361607
ID120527	120527	2	1.0	21.845254063006383	37.734307673770665	0.0	107.0	107	1.477057373244719	1		29561.309292649108	29386.0	21363.0	46153.0	2.1313704E7	4104.917270452689	-0.9810053932573237	-743.8585182257182	-0.0019814581469482944	0.002077514361507072	1.523727018337887	1.4388300285944593	0.7606856705124826	1.0590041826040846	6.854007929231849	10.627681293259805	0.7625659726955574	0.9518151815181521
ID135885	135885	2	0.9968528151512146	21.54156907356697	38.03515956321649	0.0	284.0	284	1.510982222298578	1		29206.22721268164	29178.0	22788.0	37466.0	2.2109114E7	2790.2201708369294	-0.9811570777041976	-1090.077222644978	-0.008853431934873526	0.0019938507488494045	1.5680154295453246	1.4755444832458642	0.8959189649501118	1.0626690332615694	7.1724673822544025	11.585467639562312	0.6715081824080404	0.9355238685678859
ID113872	113872	2	1.0	22.214679968088532	37.552711447568015	0.0	30.0	30	1.4564270671471389	1		29417.290000000055	29243.0	21233.0	44364.0	2.0592103E7	3876.9140748933128	-0.9809565063127792	-781.7170915872088	0.01520411109145311	0.0029067836473706914	1.5657291583020074	1.3783644898575689	0.37137306220018607	1.1359325997028549	6.663882882651207	10.508121108182504	0.75838036596979	0.9583048530416951
ID122576	122576	2	1.0	22.19958846999358	37.75601350836066	0.0	131.0	131	1.4444312236325412	1		29656.856521739122	29463.0	21170.0	47378.0	2.0463231E7	4112.655551082713	-0.9810527233281603	-746.7553199354976	0.010533267715503633	-0.007582839400815162	1.5148945217951444	1.4207052164304803	0.817520701162924	1.0662975712873881	6.554560980867346	10.469146770242945	0.7515033062605254	0.9451679232350928
ID135377	135377	2	0.993603527545929	21.3084671164602	37.55014348878172	0.0	278.0	278	1.400287575744257	1		29389.617873651765	29179.0	23544.0	39519.0	1.9073862E7	3144.6572928630203	-0.9810694344847656	-968.6943571256224	0.019934157284569928	0.018982272650245793	1.3957083267399104	1.3492400325239489	-1.2366656465600645	1.034440346488264	6.16005150921253	12.654976589541073	0.48336089881546984	0.8858509911141489
ID111829	111829	2	1.0	22.399637186737724	37.22484094747734	0.0	7.0	7	1.4222647235201817	1		29397.041979010475	29212.0	21251.0	42760.0	1.9607827E7	3742.1489780888046	-0.9809424770241745	-808.7040981623549	0.011303161520201664	-1.240237418182029E-4	1.4923576604261615	1.3761094523751238	0.14022966503256537	1.0844759897916527	6.35492968195767	10.249660285265081	0.7601541497017236	0.9343116701607262
ID111316	111316	2	1.0	22.131432066883526	36.85345802845745	0.0	1.0	1	1.437606687580029	1		29496.594436310424	29278.0	20053.0	45304.0	2.0146174E7	3991.403121067372	-0.9808581551420911	-757.3536019612362	0.003088676730082762	6.106139348108888E-4	1.5562082401451902	1.3367383195258822	0.9414257613184107	1.1641831594213221	6.492770340728634	10.254302523867286	0.7759391302385885	0.9453287197231831
ID121558	121558	2	1.0	21.496633553035647	37.66309915731238	0.0	119.0	119	1.484719835384188	1		29581.204389574723	29441.0	21588.0	44231.0	2.1564698E7	3683.71076097597	-0.9810277853909204	-830.4693418987101	0.0020461806401187734	0.0022428636417663535	1.566292428846317	1.424648410479015	0.975581720467934	1.0994238419286035	6.92530482169958	10.312162005744128	0.818369251772645	0.9636243386243385
ID133851	133851	2	1.0	21.812155069249492	38.056146785166014	0.0	260.0	260	1.4862475872910892	1		29336.839945280415	29232.0	21194.0	39887.0	2.144523E7	3145.0514668510436	-0.9809643377105267	-961.3926511909036	0.003479683797167436	-0.004790782247383972	1.583298260040019	1.428243895628353	1.1884358721051524	1.108562945646934	6.939564200193131	10.770923691765343	0.751685484413404	0.9643328929986789
ID127706	127706	2	1.0	22.075161515682613	37.88630245527959	0.0	190.0	190	1.4882821503069774	1		29631.6889495225	29493.0	21442.0	43509.0	2.1720028E7	3716.6199685395745	-0.9810162866959189	-824.011545825263	7.735684266922604E-4	-0.003021962157829204	1.5493889950375879	1.4396397164353925	0.38595983955372193	1.0762338502816102	6.958576704851192	10.554423707709862	0.7849847739147299	0.9426915647134582
ID130778	130778	2	1.0	21.932146668493374	38.01625990541729	0.0	225.0	225	1.470384273660057	1		29562.938718662972	29419.0	20595.0	45013.0	2.122619E7	3817.4764692360604	-0.9809575814889564	-797.8648861640852	-0.0011696669843910433	-0.01702128225731559	1.5220155774959496	1.4383298515612764	1.1718991552748705	1.0581825690705329	6.792217289093141	10.56725708681002	0.7643581282654706	0.9352094240837705
ID134366	134366	2	1.0	21.686398980638312	38.350178680766604	0.0	266.0	266	1.4559075639855612	1		29216.126961483587	29220.0	21801.0	36995.0	2.0480505E7	2841.3705213456487	-0.9810621214499518	-1065.3442086505636	0.006930135471638725	-0.003188077240674338	1.566400222317601	1.3771414082051365	1.1368701624406157	1.1374287440526027	6.659129756486687	10.36965765902052	0.7782130396981704	0.963548830811554
ID134878	134878	2	0.9924153089523315	22.055037748470852	37.97487614724904	0.0	272.0	272	1.4507023004000275	1		29330.102011494222	29242.0	22677.0	39239.0	2.0413751E7	2992.9506101916068	-0.9810649206156377	-1015.4876263938884	-0.010902447468433876	-0.009594524721919375	1.5430467202833005	1.352605350786591	0.7013636722756043	1.140795960466932	6.611598494841537	10.500246120579638	0.7535592036179884	0.9566712517193948
ID133343	133343	2	1.0	21.499314593320182	37.682302886975386	0.0	254.0	254	1.4491370753798962	1		29540.90922190203	29221.0	22264.0	47436.0	2.0501391E7	4032.5927185366095	-0.9809740463555228	-755.4062526510048	0.021953514548620948	-0.01467179654483637	1.547668714180079	1.3912968247961055	0.8223012786350681	1.1123929032231419	6.59733911634799	10.793683982611332	0.7116054654241942	0.9296718017414601
ID120030	120030	2	1.0	21.82460381066085	37.711976535637305	0.0	101.0	101	1.4816596057437033	1		29558.90809327846	29422.0	21816.0	44153.0	2.1548444E7	3699.6191604644414	-0.9810372218349668	-826.6941867498284	-6.914540817008063E-4	0.008627371085231449	1.5287256156102775	1.4466400494744178	0.9449167434497843	1.0567422187472844	6.896786064712489	10.6470800898359	0.7645318396101554	0.9634794156706505
ID114400	114400	2	1.0	22.039494378564736	37.30654762359791	0.0	36.0	36	1.4460015425129848	1		29438.399999999976	29186.0	20691.0	46054.0	2.0312496E7	4235.046295235349	-0.9810594521769407	-720.0933924961282	-0.005827796856379724	0.007170563440700749	1.5009115441303325	1.3947849605548357	0.7695791094378481	1.0760881329931178	6.568820359360889	10.179336936894897	0.7966329574682756	0.9491758241758241
ID132835	132835	2	1.0	20.989276596256047	37.015897640297126	0.0	248.0	248	1.4739812351471504	1		29467.055710306366	29341.0	21433.0	40798.0	2.1157346E7	3248.93554111328	-0.9810384631675356	-938.5083603737048	-0.009087693836129613	0.005426762332673878	1.581173614691069	1.4057075739413825	2.57179031469509	1.1248239989613966	6.82548917224474	10.125462152689606	0.8365924419495517	0.9528865295288647
ID123109	123109	2	1.0	22.198998972053808	37.58882955109809	0.0	137.0	137	1.4559075639855616	1		29734.470756062743	29484.0	20864.0	46439.0	2.0843864E7	4235.815261493439	-0.9809816735494258	-724.1721086810157	0.003272430710187608	0.008537470615920424	1.5782268677447067	1.3641728058875113	0.4754928806439338	1.1569112512237296	6.65912975648669	9.959428479234347	0.8436426108674799	0.9682100898410507
ID127207	127207	2	1.0	22.110988789579658	37.5187166350886	0.0	184.0	184	1.4465246033159536	1		29757.352685050788	29508.0	19167.0	44735.0	2.0502816E7	4155.211504862506	-0.9810167432666348	-740.1791572244899	0.0033788088813182992	-0.005018404041829618	1.5590884569887467	1.3569280159579704	0.48596728569076986	1.1489839097235044	6.573573485525409	10.88234230440687	0.6975359913890863	0.9325691166554291
ID112363	112363	2	1.0	22.20366255021727	37.329081659092395	0.0	13.0	13	1.4626467128121359	1		29448.321985815626	29243.0	20581.0	45130.0	2.0761067E7	4058.4378092531615	-0.9810100423992879	-749.6889531775005	0.010584835022687892	0.01261760200162909	1.4934807904692178	1.4343107526967502	0.46727986798588583	1.041253290237989	6.720920396625395	10.764548747184259	0.7288647684918504	0.9521885521885526
ID117997	117997	2	1.0	22.333503282103376	37.4652494911684	0.0	78.0	78	1.4412854531680854	1		29600.53061224489	29404.0	20832.0	44930.0	2.0305964E7	3814.892892251825	-0.9809810539588941	-800.4262376960431	0.007449700056992453	0.010257356898796819	1.4796973605561512	1.4157437310375325	0.00839861268230821	1.0451731680787666	6.526042223880246	10.090747782593589	0.8054026256328788	0.946896551724138
ID126702	126702	2	1.0	21.73796476396454	37.85096540801985	0.0	178.0	178	1.5084768612279504	1		29605.367509986678	29511.0	21581.0	43535.0	2.2233631E7	3569.7036258989788	-0.9810551959323365	-858.9573814044047	-0.005397598042808979	-0.0012468393717778338	1.5431510824062327	1.4861816694299301	1.4427299433620873	1.0383327382837084	7.148701751431825	10.284642345297879	0.8492951725566188	0.9579617834394901
ID114929	114929	2	1.0	22.479041348953878	36.890103615004506	0.0	42.0	42	1.4750073273251247	1		29538.22562674096	29388.0	20833.0	42563.0	2.1208446E7	3296.049080183687	-0.9810737995910827	-929.0925386237533	5.089625486433703E-4	0.014088675810396613	1.5182721857447372	1.429819977076695	-0.5366665878808063	1.0618624792534268	6.834995424573773	10.998821533262708	0.7099958033739355	0.9417157825802218
ID128241	128241	2	1.0	21.981958897169466	37.78542981119688	0.0	196.0	196	1.4397099903691033	1		29851.839650145765	29639.0	21300.0	46482.0	2.0478362E7	4113.8218255299535	-0.9809380682411989	-746.8446879319749	-0.004125170184598864	-0.011576068746339235	1.4823801840798785	1.4069064565699354	1.0148472882752657	1.0536451639392923	6.5117828453867075	10.849478019856386	0.695171701198471	0.9370725034199727
ID116976	116976	2	1.0	22.228292808864317	37.49326783558835	0.0	66.0	66	1.4538276949750943	1		29605.42857142857	29387.0	20677.0	47056.0	2.07238E7	4091.0895812712897	-0.9809539494773437	-745.4285921911036	0.0025293476785377355	-0.017795769739785746	1.5401661471793742	1.4049475830223523	0.6750880829115771	1.0962445615701455	6.640117251828628	10.640187218413535	0.7370332369096869	0.9325767690253675
ID118514	118514	2	1.0	22.209634650126027	37.678700619960786	0.0	84.0	84	1.4496590048314952	1		29596.556521739098	29391.0	20895.0	47017.0	2.0421624E7	4157.023030195839	-0.9810294779384896	-736.3622646800471	-0.0066515447483871375	0.0092175053211095	1.5541859618867675	1.3720685711764897	0.5147436335619785	1.1327319891557024	6.6020922425125	10.307591841311575	0.7808669210844799	0.9672701949860725
ID131313	131313	2	1.0	22.11575814396287	37.80007165949404	0.0	231.0	231	1.4449548528770872	1		29632.30246020261	29392.0	21291.0	46844.0	2.0475921E7	4069.298284019896	-0.9809771729713324	-751.0341946920082	-0.0018297381211302294	-0.011959106014325857	1.4898404915871744	1.4133253562043884	0.6595890115672044	1.0541383730553553	6.559314107031863	11.195285517947598	0.6576547246410152	0.9349593495934961
ID131831	131831	2	1.0	21.544916371646465	37.98380746991757	0.0	237.0	237	1.4657466386762805	1		29553.533802816895	29338.0	21442.0	45573.0	2.0983009E7	3895.799366778279	-0.980976762182014	-782.3788716069108	0.010078398006382144	-0.0063330278087900945	1.542372528738462	1.4188953072469557	1.1073098303746798	1.0870234899367492	6.749439153612497	10.335451016150703	0.7939966763616211	0.9466666666666667
ID112887	112887	2	1.0	22.163927347433983	37.38014244671438	0.0	19.0	19	1.4344459508410063	1		29431.408223201204	29195.0	20877.0	45863.0	2.0042789E7	4084.7779237126124	-0.9809577093872052	-742.341403666904	0.008470174700405947	-0.014346095914935953	1.4789926129353346	1.421274756024231	1.049643212203729	1.040609921949616	6.464251583741541	9.809510254099708	0.8441768991320354	0.9490579204466156
ID125174	125174	2	1.0	21.920265700416792	37.79603590260999	0.0	161.0	161	1.4465246033159542	1		29824.922077922078	29682.0	21169.0	46594.0	2.0668671E7	4051.565126784752	-0.9810267605861497	-761.2474596864186	-0.006623658255402084	-0.013383206115727995	1.5115681680777089	1.399329348849537	0.9972203242818647	1.0802090082084317	6.573573485525413	10.151869921334	0.801529105882648	0.9389002036659876
ID117497	117497	2	1.0	22.21740233072911	37.598843447365056	0.0	72.0	72	1.4590218083226298	1		29634.12944523469	29466.0	20455.0	47520.0	2.0832793E7	4211.389305452591	-0.9809556633640836	-724.9036867694182	0.009578024320192039	0.013456756036541534	1.5560605555277174	1.3931568987551142	0.48002626870152554	1.116931306817035	6.687648513473784	9.92811960022383	0.8526078030654541	0.9683413626978661
ID125695	125695	2	1.0	22.057079032524356	37.77130889869401	0.0	167.0	167	1.46986970346979	1		29869.08274894809	29629.0	21535.0	48111.0	2.1296656E7	4205.040787607935	-0.9810059603957239	-733.7294922498521	0.004519650693413847	-0.008509218287299431	1.5357757600592554	1.4265827694321107	0.4236777198173333	1.0765416441070657	6.787464162928624	10.89805179564455	0.7181574635025525	0.9431968295904892
ID115456	115456	2	1.0	22.164338481554584	37.3450191733046	0.0	48.0	48	1.4397099903691024	1		29461.270467836253	29237.0	20933.0	45788.0	2.0151509E7	4051.7132625083805	-0.9809359023808102	-748.2851742992415	0.007735660334579563	-0.010279273381825547	1.4786923702227046	1.4191708876981664	0.5228892254614612	1.041941025594937	6.5117828453867	10.847671003856993	0.6954033252981214	0.9300746775288534
ID124677	124677	2	1.0	21.83429569303686	37.82328918906509	0.0	155.0	155	1.464714059021052	1		29754.571227080356	29585.0	21711.0	45650.0	2.1095991E7	4008.6173204165843	-0.980968498546866	-765.1932003871729	0.0032345538923050482	0.005796986919358305	1.549932814432826	1.4058860999679232	1.0802148811161267	1.102459733024026	6.739932901283465	9.82237130045991	0.8778751241017305	0.9672578444747612
ID132359	132359	2	1.0	21.548957863627702	38.02557792814648	0.0	243.0	243	1.4933564307983547	1		29477.42760487144	29353.0	21276.0	41120.0	2.1783819E7	3258.2564594671953	-0.981058701609511	-937.172552258654	-8.886243094836264E-4	0.003137095769297765	1.5769267522191417	1.4134501787259337	1.5638395194816619	1.1156578250537021	7.006107966496345	11.538036755224663	0.6613370494999049	0.9424552429667513
ID123655	123655	2	1.0	22.29798884261494	37.41211106446533	0.0	143.0	143	1.4574655179508382	1		29796.586894586908	29599.0	20048.0	43688.0	2.0917204E7	3971.6475666916567	-0.9809477102210515	-772.5462548889874	-0.0011984351735591474	1.0613871042430236E-4	1.5309852890921218	1.3897766423815798	0.09529338293281371	1.1016052813123705	6.673389134980239	10.293162117671214	0.7915141587090654	0.9544527532290958
ID128774	128774	2	1.0	21.55685603054532	37.87864447064225	0.0	202.0	202	1.493862910864061	1		29583.145183175035	29466.0	21961.0	44340.0	2.1802778E7	3671.236148858676	-0.981138905551967	-838.3504987827296	-0.008133734537869834	0.0015755047704554283	1.575649586152838	1.4172063978328766	1.1101046413693525	1.111799656396023	7.010861092660863	10.238592138017403	0.8404284404264697	0.9710335747202103
ID116494	116494	2	1.0	22.048157462804117	37.6048722327519	0.0	60.0	60	1.4590218083226307	1		29554.11221590909	29341.0	20476.0	45938.0	2.0806095E7	4223.78317207299	-0.9809441890325135	-720.3825112814706	-0.014356109262974398	-0.007784277461530323	1.5098949164358606	1.3975807902218502	0.5394762761223613	1.080363244114268	6.687648513473792	10.625692376307175	0.7443356611238459	0.9545454545454548
ID129806	129806	2	1.0	21.976927210374914	37.87089061348835	0.0	214.0	214	1.4559075639855623	1		29647.85164051354	29399.0	21512.0	46198.0	2.0783144E7	4131.611982986546	-0.9809264684053959	-738.0895155341683	0.0017010814558833238	-0.009086226280275195	1.495919969489756	1.4131559473677786	0.6124641417079691	1.0585668002715045	6.659129756486697	11.148547837430941	0.6732722861707515	0.9377510040160645
ID113425	113425	2	1.0	22.271502374151023	37.346785736453796	0.0	25.0	25	1.4616119431652366	1		29452.032531824614	29252.0	20099.0	44916.0	2.0822587E7	4018.8268643717056	-0.9808918432055566	-752.3991518002886	0.010348468359935246	0.0025604620729897613	1.522240283817885	1.4089079816445689	0.42275195015091893	1.0804398183911397	6.711414144296365	10.230713756903901	0.8057717465323182	0.9508417508417512
ID119569	119569	2	1.0	22.039754095543145	37.5269245202861	0.0	96.0	96	1.4724407561666408	1		29733.92737430169	29607.0	20474.0	44651.0	2.1289492E7	4034.584248600317	-0.9810441303409706	-762.8309641150671	0.021507663571758533	0.006612990333552452	1.5996480786376712	1.3910806391044277	0.44808504500037083	1.1499319548200444	6.811229793751201	9.931777685858776	0.8677236155736348	0.9708672086720869
ID121105	121105	2	1.0	21.968404521711395	37.64136229233091	0.0	114.0	114	1.4517448462050146	1		29670.575322812045	29463.0	21649.0	47293.0	2.0680391E7	4185.032479428675	-0.9809263677787285	-729.2226251629323	7.878772216721158E-4	1.8121547165291457E-4	1.5247745519121212	1.3892616066587793	0.6278513302144826	1.0975431442169161	6.621104747170574	10.65932360931309	0.7322865003689789	0.9469748470428284
ID124178	124178	2	1.0	22.1279894439662	37.687248758659244	0.0	149.0	149	1.4816596057437028	1		29782.07734806632	29527.0	20565.0	46474.0	2.1562224E7	4152.909558414604	-0.981009454208071	-740.9147758043969	0.0026746829670296988	1.7218535275457587E-4	1.542551250927195	1.436700918532943	0.39860687459045985	1.073675969040473	6.896786064712485	10.008404595199009	0.8652207202211298	0.9679786524349566
ID129298	129298	2	1.0	21.41998690588087	37.80691479018214	0.0	208.0	208	1.51198320433768	1		29543.46164021167	29438.0	21810.0	43000.0	2.2334857E7	3391.863879931435	-0.9810872395152762	-903.661262784213	0.002762488480404749	0.0032281401444688197	1.5820854648046343	1.469211952457108	1.2772145787652474	1.076825887618704	7.181973634583433	10.080623467881964	0.888134792920279	0.9618077657542974
ID119060	119060	2	1.0	22.02600323275438	37.67122254059823	0.0	90.0	90	1.4569463850695614	1		29727.751783166892	29458.0	20998.0	47214.0	2.0839154E7	4207.179805796323	-0.9810390546428673	-731.1850424966394	-0.007057386128133096	3.2202049619822315E-4	1.5347901662225356	1.407129432121796	0.8029321263770135	1.0907242299013256	6.668636008815729	10.230799490082733	0.8006223891822118	0.9531250000000002
ID115990	115990	2	1.0	22.17210985894044	37.39084981847414	0.0	54.0	54	1.4370803808856274	1		29457.796486090792	29277.0	20463.0	45797.0	2.0119675E7	4234.14394168785	-0.9809490369514993	-716.4636242625678	0.012847267863118775	-0.0017596808308397037	1.539101413248721	1.3730105150989464	0.47635806756826277	1.1209684094355281	6.4880172145641195	9.844088466291058	0.8413386526270853	0.953878406708596
ID120603	120603	2	1.0	22.03467153269751	37.72059404452511	0.0	108.0	108	1.4672941456763695	1		29588.092696629185	29364.0	20879.0	46296.0	2.1066722E7	4184.37719689009	-0.9810208441961826	-731.0001796614989	0.0033756099917021417	0.008792547403327413	1.535390119425304	1.4126129459106491	0.5568929465666382	1.086914942886571	6.763698532106044	10.9457944805613	0.7094136281367207	0.9588948787061996
ID122140	122140	2	1.0	21.939574534600105	37.689846967109915	0.0	126.0	126	1.481659605743703	1		29593.17403314918	29385.0	21622.0	46958.0	2.1425458E7	4142.955073883984	-0.9810252803975499	-738.6116478229225	-0.007020324624625987	-0.0019565858411511225	1.5409467054658892	1.4413336218651351	0.7110948892445562	1.0691117462949704	6.896786064712487	9.835105961910054	0.8959804466757796	0.9744795164539957
ID130335	130335	2	1.0	22.012807574617746	38.00630666438089	0.0	220.0	220	1.4522658384508207	1		29682.795128939804	29448.0	21585.0	46065.0	2.0718591E7	4023.137918847077	-0.9810177237213784	-762.6028655230077	-0.01612889472373691	9.740580829240757E-4	1.5088955214524102	1.4140068471336948	0.9652792962432533	1.067106233969844	6.625857873335088	11.022647632463729	0.6852990524839222	0.932441471571907
ID121633	121633	2	1.0	21.518390366693417	37.56639472491859	0.0	120.0	120	1.4877737703945164	1		29617.158253751702	29412.0	21619.0	45913.0	2.1709377E7	3859.7796388093743	-0.9810087685763595	-792.7397475226061	-0.002514153498194365	-0.0067445690412261715	1.5429812976743473	1.4542132785609798	1.3477785317641404	1.0610419533517175	6.953823578686674	10.206822846575005	0.8387883273650167	0.958087753765553
ID135459	135459	2	1.0	21.074332013685524	37.32410952231864	0.0	279.0	279	1.4040641239355265	1		29508.66156202142	29141.0	22778.0	48816.0	1.9269156E7	4001.9851102172556	-0.980894217869822	-757.1142008073357	-0.008793311221236614	-0.035278305979704286	1.4230176047611058	1.3704031997684472	2.4210858283617647	1.0383933757609065	6.193323392364138	12.651214071506082	0.48626074693724086	0.8986206896551725
ID126242	126242	2	1.0	22.115960927437346	37.90905505822403	0.0	173.0	173	1.480127118239259	1		29717.344352617092	29544.0	21274.0	46582.0	2.1574792E7	3983.8413858315985	-0.9810085329634732	-770.6412014866462	0.006620531604543897	0.010552774279001021	1.5517425588691711	1.4258753506820183	0.36578699280549476	1.088273640558376	6.882526686218942	10.135604250545457	0.8418960619539294	0.960849369608494
ID136481	136481	2	1.0	21.619117896568774	37.87711811512399	0.0	291.0	291	1.4605764404187722	1		29421.21560283689	29248.0	21773.0	42331.0	2.0741957E7	3454.078811139524	-0.9809720924567877	-878.2617838889437	-0.006568674801709192	-0.002480482862499347	1.5611150711439454	1.3767310729858617	1.098620823698672	1.1339288418602993	6.701907891967337	10.782764441980525	0.724349364111144	0.9412550066755673
ID133927	133927	2	1.0	21.53276482387911	37.065942502173534	0.0	261.0	261	1.4312782341646535	1		29641.829881656802	29317.0	23674.0	49203.0	2.0037877E7	4151.338855774282	-0.9810004019603167	-737.3464506968706	0.012260491152793323	-0.01078137702821238	1.457532950334634	1.4021873045448134	0.46823577611694467	1.0394709363081753	6.435732826754432	10.355658693543393	0.7541407592511221	0.9475157452764169
ID135972	135972	2	1.0	21.343276967671535	37.61825993548171	0.0	285.0	285	1.4099782628309292	1		29375.17199391174	29155.0	23076.0	39706.0	1.9299488E7	3181.6263011340793	-0.9809610951475637	-951.4173475758486	0.030944066579321985	0.02266349301917915	1.4088759468609018	1.3959165063402932	0.7368782757894276	1.0092838221066565	6.245607780173815	12.752671837638058	0.482594316550152	0.8760000000000002
ID137001	137001	2	1.0	21.46881973115741	37.595551001160594	0.0	297.0	297	1.4046028019234773	1		29384.699236641223	29064.0	22806.0	46095.0	1.9246978E7	3999.4907442928816	-0.9808611485706512	-753.0749663517405	0.028663493350038937	-0.002154276116777115	1.471854992630888	1.3624532443262245	1.047477247825594	1.0802976166413447	6.1980765185286595	11.000534660655665	0.6436343444038398	0.9005524861878463
ID120111	120111	2	1.0	22.02743296335345	37.73202868075069	0.0	102.0	102	1.4729544281711617	1		29578.28870292886	29417.0	21021.0	46224.0	2.1207633E7	4072.8103493036037	-0.9810114819023628	-750.3983480336577	0.004572559439336931	-0.0028640128599134026	1.5338518327601347	1.4338120627911712	0.5984433883678926	1.0697718847295916	6.815982919915719	10.348031914958886	0.7998763175255521	0.9515593895155935
ID114478	114478	2	1.0	22.062306002124956	37.39271578437867	0.0	37.0	37	1.444431223632541	1		29608.61505065122	29394.0	21232.0	46483.0	2.0459553E7	4279.635406319039	-0.9809414723822629	-712.1886820939399	-0.005149258986517831	0.005551087521483777	1.5041179235438824	1.3728264403176285	0.6553020551534753	1.0956358934898407	6.554560980867342	11.291962408360355	0.6459733852031613	0.9523480662983427
ID111408	111408	2	1.0	22.17807851856372	37.33824072553768	0.0	2.0	2	1.4407604903194318	1		29424.54678362572	29193.0	21043.0	47170.0	2.012639E7	4292.48557199698	-0.9809805870150722	-707.1218191628959	0.012393397596713792	-0.016738115466516677	1.485301333750242	1.427436661287431	1.0512725997803787	1.0405374711411868	6.521289097715731	10.435702782415648	0.7524885819662595	0.9333333333333338
ID113968	113968	2	1.0	22.232659741044742	37.41351423227841	0.0	31.0	31	1.468324910921637	1		29484.894514767926	29277.0	21293.0	45734.0	2.096376E7	4034.614012131194	-0.9810372694287086	-756.1574119637695	0.010353532485048349	0.016755109386683356	1.5220790474683121	1.435107603873771	0.5794844628346499	1.060602733453422	6.773204784435069	10.233289546234555	0.8127810052653857	0.9674134419551936
ID122672	122672	2	1.0	22.38284494048002	37.52978296619267	0.0	132.0	132	1.4605764404187722	1		29731.78328611897	29511.0	20988.0	46734.0	2.0990639E7	4105.157930090226	-0.9809099857001963	-744.2930893468829	0.011462219750197056	-0.009484757826917474	1.539152651865395	1.4085999481154137	0.38879113992022263	1.0926825987212692	6.701907891967335	10.554840055234148	0.7559707737377941	0.9469442578912021
ID133427	133427	2	1.0	21.312166426971384	37.864717079742846	0.0	255.0	255	1.5019433641886613	1		29370.825503355696	29242.0	21611.0	40965.0	2.1881265E7	3223.546662049926	-0.9810703551023237	-944.4302159340718	-0.0011269343735773665	0.0034817216489813527	1.5699597861053407	1.4386258561091658	-1.383713984582283	1.091291234227761	7.086911111293116	10.882773753267037	0.751947722974572	0.9490770210057287
ID134448	134448	2	1.0	21.587551031571746	37.701315102281995	0.0	267.0	267	1.369700383321422	1		29554.70786516853	29157.0	23094.0	44441.0	1.8412583E7	3708.0442051981145	-0.9808316866427185	-815.6847650565203	0.04820737374267916	-0.02345382665558397	1.3923429669817806	1.3308023429865923	0.9668740988220327	1.0462432489088338	5.89387644399964	14.781914144264029	0.33896085020708194	0.8372721134368668
ID111925	111925	2	1.0	22.41628323379948	37.21768031239375	0.0	8.0	8	1.4522658384508196	1		29434.41547277935	29206.0	20410.0	45273.0	2.0545222E7	3964.8584838560873	-0.9808969563837564	-762.3923682935365	0.010438757718095373	0.003673905123030612	1.522077931118873	1.405789100909993	0.29939036412210607	1.0827213912340081	6.625857873335077	10.307128002311616	0.7837483524929617	0.9438050101557209
ID130870	130870	2	1.0	21.764647493755792	37.94341844117276	0.0	226.0	226	1.4811489527539565	1		29558.766896551737	29406.0	21976.0	42389.0	2.1430106E7	3502.663372114164	-0.981014537011737	-872.111790236238	-4.8489645907032913E-4	0.002667121013195126	1.536524575798462	1.4440775926580602	1.1685646512422572	1.064018016490539	6.892032938547975	10.572686378746315	0.7747944637854245	0.9526938239159004
ID132917	132917	2	1.0	21.392887443988556	37.400931942825494	0.0	249.0	249	1.4486149578794747	1		29382.94820143885	29217.0	23172.0	39687.0	2.0421149E7	3117.1534865939007	-0.9810225057136108	-974.5570764565244	0.0081139894868784	0.003268236297965507	1.5070948401790967	1.4311127917253437	1.475654018164785	1.0530929839304626	6.592585990183467	10.337489598633022	0.7752387918474452	0.9384303112313938
ID127800	127800	2	1.0	22.146170082807416	37.75517691755486	0.0	191.0	191	1.466778491418422	1		29720.512640449473	29528.0	20907.0	46907.0	2.1161005E7	4160.915070953515	-0.9809341709589142	-734.9903031694149	0.006610699052187706	-0.0015503415549266686	1.5619587582088796	1.387310310082284	0.3387442207913499	1.125889966258693	6.758945405941526	10.48672704324159	0.7723406166414946	0.9543624161073825
ID134969	134969	2	1.0	21.46265589350652	38.47451904433869	0.0	273.0	273	1.3785088366949108	1		28937.813397129205	29193.0	20865.0	36020.0	1.8144009E7	2741.9368242523083	-0.9812646959082313	-1105.5125847721902	0.0027215219482101694	-0.029091817592529105	1.5177770661797403	1.2702115057287855	1.2276754869149062	1.1949010533556093	5.9699264626318875	11.413938114436705	0.5758479413098926	0.9094858797972483
ID127293	127293	2	1.0	22.140379156791944	37.90498000026008	0.0	185.0	185	1.4918359588981187	1		29594.29755434782	29466.0	20975.0	43554.0	2.1781403E7	3731.5242983118796	-0.9809717251383675	-817.7279296833286	5.066843614456133E-4	0.013126088633045846	1.5323534876543252	1.4622443402741556	0.3015489001521843	1.0479462600395668	6.991848588002802	10.259711711395235	0.8347022103661301	0.9633267845448595
ID123196	123196	2	1.0	22.26673533945659	37.28780353865736	0.0	138.0	138	1.4600584136458121	1		29791.789473684228	29576.0	19587.0	43746.0	2.0943628E7	3987.751919869008	-0.9810080472135319	-771.7940055950427	0.004012419659241065	-0.01628885589212191	1.5300336757594397	1.4306123120589609	0.3660188408271978	1.0694956717920245	6.697154765802815	10.14355043769212	0.8179376760152006	0.9418449197860961
ID118597	118597	2	1.0	22.224532652082893	37.65047644316953	0.0	85.0	85	1.4657466386762796	1		29612.270042194094	29437.0	21222.0	44994.0	2.1054324E7	3952.746144022808	-0.980960892583879	-771.9832599775731	0.003629801004816272	0.0017517184379481218	1.5700727283468108	1.389871532070254	0.36876859010977997	1.1296531313280027	6.7494391536124905	9.887148014824675	0.8676318355782725	0.9726027397260273
ID126789	126789	2	1.0	21.85402757338395	37.71086042870903	0.0	179.0	179	1.4791045777937288	1		29685.81767955803	29521.0	21428.0	45468.0	2.1492532E7	3954.557460458597	-0.9809580668131288	-773.4291336299938	0.0037499370525064233	0.009699011799745425	1.5766466444754126	1.397452680334762	0.46464213093741624	1.1282290031442956	6.87302043388991	10.144291217931533	0.8392939308040768	0.973737373737374
ID131399	131399	2	1.0	21.94609878718033	37.74158926901428	0.0	232.0	232	1.4538276949750948	1		29676.8447293447	29426.0	20764.0	45310.0	2.0833145E7	4088.1016912564073	-0.9808728883097438	-744.5422828960897	-0.008370317266433327	9.231289875815696E-5	1.5014048753966636	1.4128342561151714	0.5984135346452386	1.0626900281459992	6.640117251828634	10.658745308676588	0.7344689534926794	0.9561943874058862
ID118088	118088	2	1.0	22.030174717045053	37.64730965766705	0.0	79.0	79	1.4641974961204796	1		29570.899858956243	29397.0	21432.0	45285.0	2.0965768E7	4019.3715490810423	-0.9809627060190997	-758.1997946551975	-0.0010830860888336364	0.007756559504106043	1.5551740385258406	1.406427643210082	0.6321398512931733	1.1057618541798955	6.735179775118949	9.677638002240743	0.9036917350291188	0.9712131596984235
ID131915	131915	2	0.9897089600563049	22.09992495604486	37.33962777984645	0.0	238.0	238	1.3774108605456359	1		29198.983948635585	29313.0	23716.0	38077.0	1.8190967E7	2442.5033149356923	-0.981515346931533	-1269.5457733298251	0.011746128912797015	-0.0047309099154384075	1.4121179982814003	1.2580186283709995	0.20952384961567572	1.1224937106932535	5.96042021030286	15.508540262733398	0.31141885162583227	0.8484438430311234
ID112971	112971	2	1.0	22.456746149144575	37.39125458042871	0.0	20.0	20	1.475520105830908	1		29358.11126564672	29196.0	20235.0	44426.0	2.1108482E7	3677.180148638551	-0.9810206990955291	-825.3557105081519	-0.003818267018856472	3.297211046801416E-4	1.5470634650227246	1.4232138350633585	0.6466211848253053	1.087021097538623	6.839748550738295	10.328496830215457	0.8057044437866165	0.9612558450233801
ID117067	117067	2	1.0	22.214976472239744	37.53699862435036	0.0	67.0	67	1.4454782924352365	1		29650.132459970875	29491.0	21352.0	43030.0	2.0369641E7	3744.0015708212727	-0.9810041477268739	-817.9611396792989	6.809270495196631E-4	-0.02190742118793052	1.5108491227547154	1.4175843831475023	0.5870437869656702	1.0657913142356539	6.564067233196373	11.266448753094167	0.6498435213082588	0.9163901791639018
ID125259	125259	2	1.0	21.950380047411873	37.84998105171668	0.0	162.0	162	1.4439074044952318	1		29852.0940665702	29698.0	21319.0	47160.0	2.0627797E7	4045.978464786419	-0.9810705982449327	-764.794228764253	0.01052778206105614	-0.01705937722841033	1.5133885344448204	1.395435897765653	1.1178234617166836	1.0845274489985754	6.549807854702834	11.229851753563999	0.6526650807657655	0.9131875414181579
ID112458	112458	2	1.0	22.280270329907964	37.284742354737425	0.0	14.0	14	1.451223666921944	1		29446.266475644716	29238.0	20147.0	44818.0	2.0553494E7	3995.737141782512	-0.9809952875206649	-760.7972613098032	0.0026273999680122627	-0.0053880501449400575	1.5008895610761226	1.4236008079358662	0.045333528715452244	1.0542910292754895	6.616351621006046	10.675508538236333	0.7295436756858084	0.9560439560439561
ID115020	115020	2	1.0	22.18603143029791	37.31393928200347	0.0	43.0	43	1.4381328016644592	1		29553.30174927111	29331.0	20971.0	46173.0	2.0273565E7	4174.588025923839	-0.9809466052252599	-728.9460439988719	0.011728438620570096	2.2295946365556092E-4	1.4877296703758822	1.393817755635478	0.7099623647957686	1.0673774705198724	6.497523466893147	10.45318722624823	0.7472402594531838	0.955276030747729
ID128334	128334	2	1.0	22.074066337140884	37.74095368055526	0.0	197.0	197	1.4444312236325414	1		29783.760522496355	29563.0	21213.0	46349.0	2.0521011E7	4051.7913565394297	-0.9809699849094053	-757.8426447512622	-0.014393300888835024	-1.0647075904132606E-4	1.4849690168628236	1.396616247698409	0.17956442244582954	1.063262022985926	6.554560980867348	10.642854360582879	0.7271721440816492	0.9419398907103829
ID117587	117587	2	1.0	22.39022893327933	37.24389741952047	0.0	73.0	73	1.4370803808856274	1		29685.795918367367	29505.0	20918.0	43582.0	2.0364456E7	3692.742100930325	-0.9809368255475779	-827.3238262771389	0.017239250292750606	0.0041441575530996415	1.494076481715516	1.3668425223186393	-0.0989645154313713	1.0930860412368821	6.48801721456412	10.914394595531562	0.68441978481186	0.9381443298969074
ID125781	125781	2	1.0	21.84643352725192	37.873430171409986	0.0	168.0	168	1.4605764404187724	1		29812.890934844192	29675.0	22097.0	45524.0	2.1047901E7	3952.0768736245855	-0.9810114119426001	-779.4532816983834	-0.012123428893532656	0.008391872969870033	1.5312043803611621	1.390239895883007	1.0652083157673877	1.1013957985924594	6.7019078919673385	10.435437009510101	0.7733694937753995	0.9559322033898302
ID116567	116567	2	1.0	22.037762133588274	37.561408339917044	0.0	61.0	61	1.4714128741871535	1		29523.898876404466	29327.0	20775.0	45332.0	2.1021016E7	4052.784661385294	-0.9809883654058779	-751.7865890466708	-0.003689303241868891	0.01344907653827148	1.5421482385341985	1.42340146212702	0.5544575678819207	1.0834246553531937	6.801723541422168	10.390909041791973	0.7916291058558477	0.9584728734092431
ID124758	124758	2	1.0	22.019433563302524	37.88842293742142	0.0	156.0	156	1.4719269049012405	1		29768.16457461643	29576.0	20972.0	46982.0	2.1343774E7	4035.2834557004094	-0.9810041494437426	-761.9388304710609	-0.008769236466544435	0.012650963477512794	1.5251947810523139	1.420048377898067	1.2376380202967225	1.0740442401757346	6.806476667586687	10.380379006329338	0.7937903277618685	0.970189701897019
ID115545	115545	2	1.0	21.971095128433888	37.405865926756235	0.0	49.0	49	1.4698697034697896	1		29419.267132867182	29216.0	21447.0	45825.0	2.1034776E7	4035.375985866447	-0.9809338303382777	-750.1603395687868	0.004730124552675103	0.0021125657943760127	1.5477274242902246	1.400943669951656	0.550210118206186	1.1047749152852333	6.787464162928621	10.140516057828675	0.8294635371542151	0.9532710280373837
ID123741	123741	2	1.0	22.204730057189956	37.592054888312894	0.0	144.0	144	1.4616119431652368	1		29718.099150141632	29579.0	21787.0	44518.0	2.0980978E7	3847.9433757241572	-0.9809930441881606	-797.215462201173	-0.0049696973159458	7.932148267938581E-5	1.5623610138888036	1.389082171875786	0.4281759607944259	1.1247434064890673	6.711414144296366	10.402231932815983	0.7794187288094692	0.9438502673796789
ID124257	124257	2	1.0	22.07170955657617	37.68203416644778	0.0	150.0	150	1.4444312236325416	1		29850.743849493487	29625.0	21317.0	45449.0	2.0626864E7	4090.229568636325	-0.9809308517298152	-750.8351018429354	-0.025326970313172166	-0.01111368053167013	1.4701052398994303	1.3968357205392117	0.5027413165279526	1.0524539273179059	6.5545609808673495	11.687957591776064	0.602942945228853	0.9355495251017646
ID128865	128865	2	1.0	21.44680968327742	37.78443660023436	0.0	203.0	203	1.4968981925120735	1		29558.599190283385	29411.0	22110.0	44221.0	2.1902922E7	3631.8793150935994	-0.9810727413906707	-843.7153076196083	0.00885916227369691	0.008554224675281736	1.55895322980168	1.470194441045898	1.0561063672091238	1.0603721428116941	7.039379849647961	9.899937406940964	0.9025668265675088	0.9743421052631583
ID129378	129378	2	1.0	21.767750503607648	37.89677374833864	0.0	209.0	209	1.4486149578794756	1		29663.73054755044	29455.0	21680.0	47031.0	2.0586629E7	4262.585420320646	-0.980976685790669	-717.7202053710522	0.006484152863570745	0.001385586730464731	1.5317795204752824	1.3885868387844957	1.1811351684929385	1.103121157201901	6.592585990183474	11.469603694508834	0.6297509669131787	0.9234354194407457
ID129893	129893	2	1.0	21.741322107756258	38.03326854796406	0.0	215.0	215	1.457465517950839	1		29612.807092198625	29472.0	21478.0	45188.0	2.0877029E7	4045.3788004178396	-0.9809445208758312	-753.6591074803254	0.011897090882096508	-0.0012936563724393886	1.5360344944556021	1.3917681186330557	0.981984628817587	1.1036569051202578	6.673389134980245	11.088576077642662	0.6820320021498937	0.9441829186281105
ID132454	132454	2	1.0	21.768229803039777	37.847107334921176	0.0	244.0	244	1.420668167667809	1		29584.520239880083	29324.0	21766.0	46964.0	1.9732875E7	4214.060375761804	-0.980957783991472	-723.3135540945798	-0.0013600726079944752	0.0014190267488366297	1.539140708512698	1.3055436928054003	0.9266098458945988	1.1789269995287066	6.340670303464134	10.663628562415187	0.700704678559362	0.9341736694677869
ID113511	113511	2	1.0	22.326928124016465	37.412722051234276	0.0	26.0	26	1.462646712812136	1		29425.705382436252	29180.0	20937.0	46067.0	2.0774548E7	4126.66344276038	-0.9810316510451723	-737.5837091971144	0.007943421671785711	0.002099507630488395	1.5273843195021166	1.4318885501137275	0.7401830419178195	1.0666921803242329	6.720920396625397	9.846298010622267	0.8711494432595369	0.9625595643294758
ID116071	116071	2	1.0	22.3483955948213	37.314355791396224	0.0	55.0	55	1.4517448462050127	1		29440.418938307015	29201.0	20574.0	45992.0	2.0519972E7	3971.810949779741	-0.9810206922692107	-766.2724525752762	0.012413051224227875	0.016453312987111415	1.4862846013297215	1.407024772463305	-0.016429203396073337	1.0563315091657235	6.621104747170556	10.971496564527422	0.6912077193586593	0.9424898511502025
ID120678	120678	2	1.0	21.831854393599766	37.777995315483324	0.0	109.0	109	1.4533072626351777	1		29601.50643776825	29425.0	21319.0	46223.0	2.0691453E7	4119.987661107803	-0.9810223069626653	-742.8196067263489	-0.0035029369722359726	-0.008437932915404575	1.5086905675877973	1.4228846642495843	0.7928337758358863	1.060304187327415	6.635364125664119	10.181240765552896	0.8044021245306053	0.9529010238907859
ID136555	136555	2	1.0	21.385245157006093	37.71361096320114	0.0	292.0	292	1.423859489175556	1		29426.389880952374	29142.0	23242.0	45148.0	1.9774534E7	3755.5154138444473	-0.9809458395641062	-806.7753930130136	-0.004259587693327289	0.008344464924157583	1.4386533822833132	1.350611349035187	1.4639397945315422	1.065186801007573	6.36918906045123	11.758675975659678	0.5788648226115355	0.9072444143534197
ID121197	121197	2	1.0	21.622149687280782	37.724222940776464	0.0	115.0	115	1.4821700827978646	1		29587.51785714287	29422.0	21528.0	44986.0	2.1539713E7	3779.649157638691	-0.981081990356204	-811.926845139778	-0.003133165827089964	-0.02166741568499189	1.5642872593908363	1.4407577580853688	1.378409175086794	1.0857392581176357	6.901539190877	9.809626446960188	0.9012616326154449	0.9764626765299258
ID119150	119150	2	1.0	21.819929143529624	37.69883890792142	0.0	91.0	91	1.4522658384508207	1		29725.411764705856	29551.0	21058.0	45981.0	2.0718612E7	4021.0850373524836	-0.9810719819169791	-766.3203316466589	-0.00974955755424074	-0.010303499521945052	1.5270920173976255	1.39041679695902	1.089026664748658	1.0982980216705722	6.625857873335089	10.577114672816316	0.7442477909619083	0.9438050101557209
ID122224	122224	2	1.0	21.963730967168214	37.621625716542034	0.0	127.0	127	1.4454782924352374	1		29648.00289435599	29396.0	20951.0	47274.0	2.048677E7	4308.124753955458	-0.9809560301833242	-708.9722321195776	-0.004182192147883423	3.9951920053348335E-4	1.5426121240277997	1.3707105337970686	0.6405776386606108	1.1254105706436344	6.564067233196381	10.412346996891593	0.7608264794924227	0.957033957033957
ID135539	135539	2	1.0	20.896058838992204	37.3819626621226	0.0	280.0	280	1.5049623488715653	1		29300.103355704727	29245.0	22006.0	39198.0	2.1828577E7	3117.183193291628	-0.9811781006617161	-979.9890474919205	-0.0075824791949241615	-7.938525682262435E-4	1.5477382981143009	1.4843160844309058	-0.7339930473858018	1.0427282398598485	7.115429868280213	10.871047436461089	0.7566032890033256	0.942101950912524
ID130419	130419	2	1.0	22.210253804570986	37.9603803726897	0.0	221.0	221	1.4470474750493925	1		29674.115606936386	29485.0	21286.0	45356.0	2.0534488E7	3921.3066852461398	-0.9810036764850825	-781.5882971463946	-0.0135034948122162	-0.007556373194285172	1.4903943469760677	1.386012918341373	0.09098795128133466	1.0753105741320268	6.578326611689927	11.660624080729296	0.6079693802062527	0.9479452054794524
ID121716	121716	2	1.0	21.47762980637788	37.672029380553276	0.0	121.0	121	1.503453614307966	1		29524.65369127515	29404.0	21400.0	43858.0	2.1995867E7	3574.354094341667	-0.9811495561772722	-859.8661765368877	-0.006015597348709767	0.001166406981276722	1.555083949277901	1.468290889383245	1.640422177608726	1.059111624625767	7.101170489786664	10.093372172238412	0.8759256197655528	0.9657401422107307
ID119671	119671	2	1.0	21.903106282012327	37.62182064640874	0.0	97.0	97	1.4714128741871537	1		29673.540502793294	29498.0	21882.0	45247.0	2.1246255E7	3885.967151052171	-0.9811003707166921	-792.7940684012118	0.0031579596057001225	-0.011090208292718645	1.522717378115504	1.4401121272027972	1.186095645712351	1.0573602911553526	6.80172354142217	10.517951837060382	0.772620957553135	0.950199203187251
ID136052	136052	2	0.9860047698020935	21.448822997851096	37.983019467734565	0.0	286.0	286	1.42916252238845	1		29286.280235988237	29208.0	23584.0	37334.0	1.9856098E7	2670.0822039788723	-0.9810704226804439	-1136.9172170630563	0.004236490653290249	-0.014418087542180517	1.5295177329800496	1.3363174341991948	1.5147180821623936	1.144576650604452	6.416720322096386	11.810716139041167	0.5780567957591446	0.9109311740890688
ID137082	137082	2	1.0	21.205770401861024	37.79273089073681	0.0	298.0	298	1.4281034911037886	1		29323.395555555544	29043.0	21849.0	43478.0	1.9793292E7	3615.9647627240665	-0.9809894101281922	-836.9293366617876	0.039030549949862464	0.02548732958746122	1.4659329686595826	1.3358399579499207	-1.4410266287887206	1.0973866741561709	6.407214069767355	13.296545802984808	0.4554088127163282	0.8880105401844531
ID126328	126328	2	1.0	21.865133356200424	37.93510828800221	0.0	174.0	174	1.4486149578794758	1		29680.258992805764	29553.0	21428.0	45350.0	2.062778E7	4110.655781380749	-0.9810171057332627	-746.2781427694184	0.010058240105530568	-0.002348174353438195	1.5468187164143516	1.382324863273288	1.0419853785886422	1.1189979703841462	6.592585990183477	10.002174663085233	0.8280885866989863	0.9448228882833789
ID134008	134008	2	1.0	21.29109401334339	37.64099028632857	0.0	262.0	262	1.489298389517443	1		29383.322010869568	29214.0	22334.0	45919.0	2.1626125E7	3634.3034221422868	-0.9810067373594575	-835.1839187097695	-0.009309323492441181	0.0067462910560523014	1.5234603702888287	1.467821352365594	0.7761346430756921	1.0379058513037467	6.9680829571802265	10.119251562217771	0.8551186756528089	0.9638395792241944
ID111486	111486	2	1.0	22.361300816182577	37.26329783398495	0.0	3.0	3	1.430220769495606	1		29449.23372781065	29243.0	20762.0	46139.0	1.9907682E7	4080.048532222427	-0.9809700861355153	-744.14506693053	7.03537889337318E-4	0.007865381886938425	1.4791629348129116	1.3808744720504784	0.5834801597896925	1.07117841972738	6.42622657442541	10.278071915152024	0.764438573807452	0.9441340782122903
ID120195	120195	2	1.0	21.960073995950847	37.69481131864498	0.0	103.0	103	1.4837004601624826	1		29590.313617606625	29405.0	21791.0	44013.0	2.1512158E7	3824.644634007146	-0.9809851143835073	-798.2835406736923	0.003592915421679943	-0.006883970761736479	1.5639987160121167	1.4223602600878489	0.48266056603558627	1.0995798743108303	6.915798569370551	9.72866645497775	0.9182175126182228	0.974547890154052
ID114562	114562	2	1.0	22.41037436689216	37.404835663172875	0.0	38.0	38	1.4775694402988409	1		29515.311111111147	29392.0	20616.0	44524.0	2.1251024E7	3635.311762559429	-0.9810287301438979	-839.693949483962	-0.005269240202280603	0.004967548609650442	1.5453478518043822	1.41787655708652	0.22162683369243438	1.0899029567001184	6.858761055396355	10.097181955135186	0.8453862352510702	0.9594414893617019
ID133505	133505	2	1.0	21.555392593624177	37.70266001341602	0.0	256.0	256	1.3910732744755665	1		29590.50470219436	29258.0	22249.0	44216.0	1.8878742E7	3761.9868037924825	-0.9809765143489255	-811.2105971091465	0.02275040419842474	0.00788064384580327	1.4784655006972849	1.3247895521545814	1.1112625050551996	1.116000272113236	6.079248364415756	12.014877384017373	0.5292014976297317	0.8969144460028042
ID114053	114053	2	1.0	22.323585116949978	37.28151490935331	0.0	32.0	32	1.4564270671471384	1		29546.53703703709	29303.0	21124.0	46210.0	2.0741669E7	4107.131442442789	-0.981021723780888	-743.7377784171703	-0.0018227183180083454	-0.002578013583933592	1.5214664370864697	1.3983212018656028	0.9887515900730062	1.088066486481482	6.663882882651202	9.95539401398078	0.8449291887516513	0.9655647382920113
ID122756	122756	2	1.0	22.4325907010841	37.52441913121198	0.0	133.0	133	1.4590218083226303	1		29655.984375	29426.0	21152.0	46617.0	2.0877813E7	4045.028095601792	-0.9809272466120356	-754.1264995472168	-5.226276999271483E-5	-0.0018050138168436529	1.5462216257974588	1.402323963816946	0.3169380550696925	1.1026137081682907	6.687648513473787	10.2205450240195	0.8045169381926819	0.9636986301369862
ID127367	127367	2	1.0	22.154576283887288	37.915599923778885	0.0	186.0	186	1.481659605743703	1		29625.170329670313	29488.0	21365.0	44499.0	2.1567124E7	3842.765697715204	-0.98094360720503	-793.6888725047086	-0.010334379625061693	-0.0021108705516376895	1.5048172143325658	1.463669506260646	0.44687648512044525	1.0281127043338105	6.8967860647124875	11.104019167470572	0.7029043209202459	0.9440468445022773
ID134536	134536	2	1.0	22.50545248331987	37.708918778028824	0.0	268.0	268	1.487265216706648	1		29344.79480164159	29259.0	22973.0	40017.0	2.1451045E7	2916.724200058314	-0.9811008264578956	-1044.5675646857633	-0.0021095351377946494	0.004449369859613409	1.5901781368739711	1.3957433000654118	0.3900500676060257	1.1393055849162572	6.949070452522164	10.367167365995611	0.8124868846479322	0.9555555555555556
ID127882	127882	2	1.0	22.100454417925928	37.85721151562713	0.0	192.0	192	1.4569463850695614	1		29723.937321937337	29554.0	21749.0	46362.0	2.0866204E7	4102.788609308395	-0.9809741078954363	-747.0844663761128	-0.00840709237840863	-0.0033912297439216772	1.4798234718452017	1.420344167248838	0.6270782309019055	1.0418766845162417	6.66863600881573	11.59260083693464	0.6235698558646634	0.9390896921017406
ID133001	133001	2	0.9900781512260437	21.44980535901241	37.3554010100276	0.0	250.0	250	1.4121227177017939	1		29492.449999999983	29180.0	23768.0	44038.0	1.9465017E7	3640.7013926265827	-0.9810065493100487	-836.8041411264111	0.01029247090332602	0.014682095392950628	1.43264098341499	1.363296693517754	0.6063151249496099	1.0508651493302643	6.2646202848318735	11.987535566179233	0.5478287232109509	0.9133749133749131
ID131469	131469	2	1.0	21.771545720559974	37.98669604266124	0.0	233.0	233	1.4460015425129857	1		29557.359307359315	29356.0	21215.0	45690.0	2.048325E7	4117.518386258171	-0.9809910525487238	-740.9127283524737	-0.010595306948308616	-0.008496498206125242	1.5460985241633727	1.3731380028467353	1.12281953683901	1.1259600425871708	6.568820359360896	9.909722247504602	0.8405707722469701	0.9644103279832519
ID135053	135053	2	1.0	21.720751490744973	38.463754711809486	0.0	274.0	274	1.3927037574823686	1		29054.05928237131	29124.0	22659.0	37037.0	1.8623652E7	2825.176106166677	-0.9812238066482891	-1074.859791859941	0.0064493999298129365	-0.004500131016417388	1.51510860418313	1.316586651214337	0.9966447800048589	1.1507853302216675	6.093507742909305	10.843651042947785	0.6512176532690226	0.918338108882521
ID130960	130960	2	1.0	21.632468776877722	37.92596879001582	0.0	227.0	227	1.5129835241324106	1		29496.521796565376	29381.0	21569.0	43175.0	2.2328867E7	3545.022758878437	-0.9810500192205563	-861.5175961752176	0.007736575188048552	0.007047460937925695	1.560851482452062	1.4929218051982276	1.4713068487816148	1.0455011622291999	7.191479886912471	10.411082986488134	0.8337509037800228	0.9742433998712171
ID112021	112021	2	1.0	22.38860599958348	37.199185838217375	0.0	9.0	9	1.4538276949750932	1		29447.677650429796	29277.0	20734.0	44281.0	2.0554479E7	3819.71633898237	-0.9809574122508354	-794.280903826823	0.019155006011833734	0.0023202954125097442	1.5178895563641475	1.4395727268290088	0.10829213035225867	1.0544028294476302	6.640117251828619	10.050695368020527	0.8260253819262572	0.9594780219780219
ID123285	123285	2	1.0	22.388379951056983	37.18203724031171	0.0	139.0	139	1.4631638232093456	1		29810.792079207924	29606.0	20865.0	43511.0	2.107623E7	3709.993974330537	-0.9809237432456785	-826.3659129614555	-0.0013359897264215899	-0.003918463941773405	1.538152217715913	1.4135546408606203	0.23251121844862044	1.0881448606609458	6.725673522789904	10.797408130665334	0.724947590776753	0.9278688524590164
ID126869	126869	2	1.0	22.26359363638112	37.896345551393104	0.0	180.0	180	1.4708986638362471	1		29694.758379888233	29538.0	20960.0	46165.0	2.1261447E7	3902.250911704898	-0.9809891474864744	-785.3390831304056	-0.027576337591471514	-0.016638917431019033	1.4896088154241223	1.4193648078349423	0.35477954499159703	1.0494897486547718	6.796970415257656	11.93966981294381	0.599156962229775	0.9432717678100264
ID117660	117660	2	1.0	22.22432389685681	37.39444675163808	0.0	74.0	74	1.4579844659886292	1		29713.5356125356	29507.0	20581.0	43015.0	2.0858902E7	3695.207118679884	-0.9809152176516855	-826.5893435583484	0.00399552715533582	0.016101840325396483	1.5139185616018187	1.4209039565155848	0.44121412611959365	1.065461570896269	6.6781422611447505	10.2155969053218	0.8041517930493307	0.9596994535519124
ID112547	112547	2	1.0	22.136943050636102	37.22352925346517	0.0	15.0	15	1.4486149578794745	1		29490.461760461752	29257.0	19977.0	44911.0	2.043689E7	4098.410496595952	-0.9809465731958289	-740.9149734749311	0.018406266549714268	0.004812468233278482	1.514945626199094	1.388212835408667	0.722411182101725	1.0912920465492735	6.592585990183464	10.775092633226972	0.7135487378703718	0.9403389830508477
ID117154	117154	2	1.0	22.204635177454104	37.502950261725	0.0	68.0	68	1.4595402030124016	1		29677.485835694046	29466.0	20477.0	46215.0	2.0952305E7	4130.327071753184	-0.9809543665988729	-740.1607349548013	0.004413439541158335	0.0028773301487156036	1.5450782526103712	1.3934278490832366	0.25986569307890467	1.1088326199500809	6.692401639638303	10.688661837444535	0.7361141844205663	0.9507089804186365
ID118690	118690	2	1.0	22.09516780099773	37.69924990117717	0.0	86.0	86	1.4439074044952318	1		29626.95050946143	29419.0	21250.0	46738.0	2.0353715E7	4248.104584770103	-0.9810469486950435	-721.9920253035093	0.0038608859696013095	-4.1863579171948635E-4	1.5114100567395956	1.3867521336515685	0.7392256795655626	1.0898920002089922	6.549807854702832	10.23063534987071	0.7863813641387927	0.9451303155006864
ID115109	115109	2	1.0	22.24068062979192	37.27624559933877	0.0	44.0	44	1.4522658384508191	1		29508.768240343317	29324.0	21025.0	45941.0	2.0626629E7	4038.915198135403	-0.9809456540817979	-752.2587441389956	-0.001972608625024211	-0.012754743535139064	1.517043570084853	1.4282620314206422	0.45214252461975474	1.0621605396706533	6.6258578733350735	10.056718615646806	0.8232644879012159	0.9515358361774742
ID118180	118180	2	1.0	22.371181158508385	37.544704849763185	0.0	80.0	80	1.4538276949750946	1		29545.303851640496	29360.0	20684.0	45069.0	2.0711258E7	3829.1957783548823	-0.9810853384103083	-800.4221438282315	9.039059204857917E-4	-0.022009358919950418	1.51178685202615	1.417430736924652	0.2509565801029594	1.0665684132871416	6.640117251828632	10.769475138630375	0.7194432399451827	0.9535836177474409
ID132004	132004	2	1.0	21.86948534120425	37.77085753520735	0.0	239.0	239	1.4243906809452667	1		29666.971726190466	29446.0	21823.0	45694.0	1.9936205E7	4011.7035227184915	-0.980966065121128	-762.2541339713888	0.005380538590002497	-0.02268884911833166	1.4457822677131293	1.3929811830214103	0.9146593289140886	1.0379050954422746	6.373942186615747	11.293804675828492	0.6279678924756097	0.9210164835164838
ID124841	124841	2	1.0	22.256523189057617	37.69390942177453	0.0	157.0	157	1.4579844659886296	1		29837.086770981492	29657.0	21513.0	44132.0	2.0975472E7	3707.0439236680527	-0.9810237805369928	-832.2015526095839	0.010233318174466348	0.017883853349749592	1.542827959992448	1.3887349589055886	0.12579561740412337	1.1109592583514238	6.678142261144755	10.286105922519884	0.793165007551537	0.9696342305037954
ID116651	116651	2	1.0	22.24115650216107	37.58882588046867	0.0	62.0	62	1.4569463850695608	1		29548.297720797735	29316.0	20510.0	47197.0	2.0742905E7	4222.561039235089	-0.980991491179255	-722.2768867464165	0.0033032439796658922	0.0014439759377668805	1.5525372785485096	1.3882029077187925	0.4490699980357562	1.118379215254465	6.668636008815723	9.730438576493425	0.8850790197211457	0.9675862068965518
ID125354	125354	2	1.0	22.053695436008542	37.64357744598371	0.0	163.0	163	1.453827694975095	1		29922.981348637022	29735.0	21785.0	43844.0	2.0856318E7	3791.644903706183	-0.9809469913094878	-812.6231186479483	0.0073471176485386015	0.009012917329732988	1.5652355867358865	1.374266923228382	0.4209854310679889	1.1389603870104705	6.640117251828636	9.95971352007095	0.8411857733991022	0.964113181504486
ID113070	113070	2	1.0	22.02715591286199	37.38382795478112	0.0	21.0	21	1.4714128741871533	1		29365.66480446927	29163.0	21082.0	44896.0	2.1025816E7	3844.8546897625283	-0.9809328420979034	-785.8564353399423	-0.015937769990576795	-0.007331928476713874	1.5067272455775185	1.4300692976258211	-1.4254760112550156	1.053604358948873	6.801723541422166	11.112801125947914	0.6921205676500168	0.9682002706359948
ID123822	123822	2	1.0	22.313984824106345	37.40693440691077	0.0	145.0	145	1.4386587233502295	1		29853.545851528368	29635.0	21353.0	44903.0	2.0509386E7	3909.767437012631	-0.9809207782115853	-785.1421081332173	0.01460069129648836	7.150617252122515E-4	1.5257399900888884	1.3709804487415653	0.38661297519246696	1.1128823839095432	6.502276593057667	10.13644250465041	0.7952509212096371	0.9493407356002774
ID124337	124337	2	1.0	22.233462843065478	37.73802025888841	0.0	151.0	151	1.467294145676369	1		29832.450704225354	29608.0	21410.0	48077.0	2.118104E7	4213.16260570801	-0.9811311475583417	-736.3635478024069	0.003211911508973098	-0.007980322883357727	1.5779731082385284	1.388579307970394	0.45159801728076165	1.1363939381647277	6.76369853210604	9.90837202337112	0.8657440140904892	0.968686181075561
ID125872	125872	2	1.0	22.178071063441873	37.767443894097504	0.0	169.0	169	1.444431223632541	1		29893.204347826075	29669.0	21271.0	46501.0	2.0626311E7	4065.295403085699	-0.9809603804750927	-757.7109429729662	-0.006931561085034054	0.011592210875571178	1.487867641637225	1.371466100440469	0.25990533613968714	1.0848738012258354	6.554560980867345	12.501608316522665	0.52701344656599	0.9298718813216453
ID128432	128432	2	1.0	21.853056726167694	37.95089853907862	0.0	198.0	198	1.4465246033159542	1		29685.18405797097	29469.0	21052.0	47330.0	2.0482777E7	4111.462564277133	-0.9809888857490878	-745.1263413024828	0.0038377122731258055	-0.0052503622156178376	1.545060529006665	1.3697003250344841	1.0789733590830881	1.1280281538721004	6.573573485525414	10.100349958092501	0.809726855183438	0.9466119096509246
ID128946	128946	2	1.0	21.941180381214725	37.895274888013574	0.0	204.0	204	1.446524603315954	1		29703.851156069362	29539.0	21027.0	45169.0	2.0555065E7	3872.1884816892107	-0.9810964098518442	-796.2577285808967	0.002722817745961241	-0.0035327259788582852	1.5101499124300146	1.3980607289116826	1.112854859044587	1.0801747600804061	6.573573485525412	11.056254546247775	0.6757644305967643	0.9263228399196249
ID129460	129460	2	1.0	21.849797972767497	37.96998113215887	0.0	210.0	210	1.4734679211022816	1		29626.288888888877	29482.0	21491.0	46006.0	2.1330928E7	3973.7827831507057	-0.9809391227826989	-767.365548435234	1.8497663530073582E-4	0.00211318615627782	1.5475911236084814	1.4128814889739572	0.9126637384283637	1.095343902291728	6.820736046080239	10.271100081865388	0.8124697218664932	0.9372958850424564
ID116151	116151	2	1.0	22.0964057317207	37.49183110520483	0.0	56.0	56	1.4579844659886299	1		29380.906116642986	29136.0	19447.0	45910.0	2.0654777E7	4276.753746307821	-0.9809881287525629	-708.9568841984812	0.0032016448413298994	-0.002520323330178393	1.515399343537502	1.410248702128194	0.5482298341608607	1.074561771445438	6.678142261144757	9.998830623431711	0.839396409309851	0.9583901773533428
ID115640	115640	2	1.0	22.123284738571996	37.492224343686914	0.0	50.0	50	1.4579844659886299	1		29397.246088193453	29230.0	20832.0	45383.0	2.0666264E7	4128.292481126393	-0.9810230290079673	-736.2384481549175	0.004907902243112534	0.0016119845281718174	1.5540469618328094	1.3999323974626272	0.48992258945576506	1.1100871475290623	6.678142261144757	9.68314230830177	0.8950203323512652	0.9682977257064096
ID120762	120762	2	1.0	21.6313178365879	37.6755093721212	0.0	110.0	110	1.4652304398088274	1		29573.45762711866	29359.0	21912.0	45685.0	2.0938008E7	3919.727870957423	-0.9811269612211589	-784.4396918024659	-0.0032162310965053115	-0.0027682402366909307	1.5245302183836145	1.4227045260397455	1.285343442322025	1.0715719184694745	6.74468602744798	9.967867901505224	0.853035399127325	0.964649898028552
ID113596	113596	2	1.0	22.165533761029305	37.433006582638036	0.0	27.0	27	1.4433833952584156	1		29437.589855072452	29193.0	20850.0	45704.0	2.0311937E7	4173.590213107969	-0.9809743774782818	-727.346291055058	0.002720789983481352	-0.014823692201682635	1.5312133282946536	1.388622540154363	0.6722153420553875	1.1026850594866764	6.545054728538313	10.134120541977847	0.8008496956518263	0.9529411764705891
ID129980	129980	2	1.0	22.166061233595926	37.875660509489336	0.0	216.0	216	1.4538276949750943	1		29729.879656160436	29455.0	21298.0	47175.0	2.0751456E7	4120.4522052488965	-0.9810375551550713	-746.5683393209547	-6.349732984828638E-4	-0.001151630043799416	1.508923962002508	1.3942973257508027	0.47232444611890073	1.08221104217494	6.64011725182863	11.335711951795032	0.6493637021328865	0.9288563829787235
ID132547	132547	2	1.0	21.79005530086074	37.672978299150365	0.0	245.0	245	1.4185366313320342	1		29624.851127819547	29360.0	22966.0	44643.0	1.9700526E7	3788.589777662145	-0.9809518742071898	-805.3859331313155	0.007123020039426196	-0.026323519630760416	1.4044031748126935	1.3732706574859108	0.2694086478981601	1.0226703433566242	6.321657798806077	12.419028443879874	0.5150692270160311	0.9078498293515361
ID119234	119234	2	1.0	21.819543543382572	37.59543188781864	0.0	92.0	92	1.462129419528827	1		29747.922096317256	29535.0	21951.0	45277.0	2.1002033E7	3929.4564756366	-0.9810043683251338	-781.9362545180784	-0.015525247445992747	-0.009622121372512879	1.5108522045684427	1.4170454521211642	1.1012688415299399	1.0661988310303385	6.716167270460886	10.432403611547068	0.7754657237479582	0.9502353732347004
ID122306	122306	2	1.0	22.2085137761777	37.74664513751606	0.0	128.0	128	1.4564270671471393	1		29578.469416785218	29404.0	20810.0	45576.0	2.0793664E7	3798.715230984631	-0.9809609895152164	-802.3730226467648	-4.617646836130976E-4	0.003829458367716002	1.488144500223251	1.4243494017516751	0.3375613664894365	1.0447889390012872	6.66388288265121	11.109030325580811	0.6785547815336802	0.9460188933873148
ID121799	121799	2	1.0	21.9555736115438	37.60734503243205	0.0	122.0	122	1.4605764404187729	1		29656.078236130856	29412.0	21634.0	46477.0	2.0848223E7	4065.8376608251074	-0.9810484717215598	-755.1616171434563	0.008531610460713311	0.0022035527114012197	1.5728441429652587	1.377895499217351	0.5723737386032252	1.1414828946452318	6.701907891967342	9.942998117299414	0.8518705498669756	0.9604904632152591
ID136645	136645	2	1.0	21.742412007936036	37.82277485644115	0.0	293.0	293	1.472954428171162	1		29327.17524339361	29175.0	22551.0	41857.0	2.1086239E7	3279.3285456315675	-0.9809247871465473	-919.7750330810196	0.018073649462840125	-0.009083800674626911	1.5631843024350405	1.4036156815789367	0.8510731962213578	1.1136839826957505	6.815982919915721	11.4388593977117	0.6545953468315938	0.9098984771573603
ID136139	136139	2	0.9968591928482056	22.328315235218643	37.96521819240589	0.0	287.0	287	1.4760327061958007	1		29249.522948539645	29186.0	22533.0	37791.0	2.1030407E7	2844.068725044009	-0.9810265643965331	-1063.5146729887356	0.00326881974911393	0.0012172004944034543	1.547044271175286	1.4336107531927673	0.5403479585152207	1.0791243492906935	6.844501676902812	10.631251797312101	0.7609969032693567	0.9580838323353295
ID130507	130507	2	1.0	21.943970001354938	37.74714363264613	0.0	222.0	222	1.451223666921945	1		29682.948201438834	29498.0	21214.0	45357.0	2.0629649E7	4054.6691618086743	-0.9810041742722548	-756.126196263001	-0.0059689431094480765	-0.002988002274979082	1.5450478108390662	1.397322018119007	0.7059793278445063	1.105720650504684	6.616351621006054	10.124374329289823	0.8111329681235251	0.9501706484641641
ID137166	137166	2	1.0	21.257100818280534	37.73839748009643	0.0	299.0	299	1.4842102352883861	1		29247.865384615383	29039.0	22241.0	47351.0	2.1292446E7	3899.3834296956484	-0.9810829717065828	-778.0026092238876	-0.02431783747244509	0.006158414821028682	1.5353791767634344	1.4092718567633906	-1.5199170648538307	1.0894840263749173	6.920551695535066	10.934239329296132	0.7274002233788261	0.9491525423728812
ID119758	119758	2	1.0	22.159085347541097	37.65287050883503	0.0	98.0	98	1.4698697034697898	1		29700.838935574222	29528.0	21677.0	44228.0	2.1206399E7	3776.8010025326384	-0.9810221975775167	-813.0317823353882	0.007720259781063271	0.014542265720236569	1.574815392266615	1.4047798806086085	0.3194411732189884	1.1210406797571304	6.7874641629286225	9.840875927916569	0.880744421152408	0.9681355932203392
ID135634	135634	2	1.0	21.569076543924535	37.606098240403156	0.0	281.0	281	1.4254524706424303	1		29406.31892697465	29091.0	22862.0	44503.0	1.973164E7	3692.4055698370435	-0.980989851651703	-821.9402913434523	-0.015321082364245463	-0.059986420889462905	1.4726830335439671	1.3491451840717124	0.3332533932053028	1.0915674983914023	6.383448438944778	13.099647738670052	0.4674616464212541	0.8876404494382032
ID121296	121296	2	1.0	21.5855371445685	37.67058670166298	0.0	116.0	116	1.4918359588981187	1		29617.43265306121	29428.0	21457.0	45162.0	2.1768813E7	3814.1060570192826	-0.980999794770812	-801.8539348404524	-0.005109318915785869	0.01986470103809938	1.5585393614829077	1.4387691682729686	1.3227887256879476	1.0832448983833214	6.991848588002802	10.593515946489912	0.7829276474605307	0.9633267845448591
ID111571	111571	2	1.0	22.129530290938582	37.38452326287804	0.0	4.0	4	1.4579844659886294	1		29437.783475783475	29198.0	20855.0	47556.0	2.0665324E7	4242.3128766788595	-0.9809323752813699	-713.9616422227907	0.006899682749157234	9.504305667696463E-4	1.5018936433271741	1.4364719014764482	0.8762939862360124	1.045543349496418	6.678142261144752	9.852264262226	0.8645565910453884	0.9610123119015048
ID120276	120276	2	1.0	22.117195071449803	37.74298552874925	0.0	104.0	104	1.462646712812136	1		29580.180790960432	29395.0	21217.0	47387.0	2.0942768E7	4130.767955844725	-0.9810510685322918	-741.4927523128955	-0.00738440272464477	-0.009409957602299774	1.531998619415632	1.4258057124431527	0.42616315716368014	1.0744792267598053	6.720920396625397	10.03792478271634	0.8382059541740433	0.9605978260869567
ID134103	134103	2	1.0	21.12141462441007	37.574194417653246	0.0	263.0	263	1.4574655179508387	1		29410.3557142857	29306.0	21477.0	39915.0	2.0587249E7	3108.5448684982166	-0.9810395151567173	-979.0619996991344	-0.003250515531270793	-0.014187314630928448	1.5043647907529596	1.4087233335693474	-1.113158458595579	1.067892292904158	6.673389134980242	11.499101414236737	0.6342033118446114	0.9273447820343464
ID127446	127446	2	1.0	21.98568097470735	37.90459192342078	0.0	187.0	187	1.4953813218041008	1		29557.65176151761	29441.0	21549.0	43280.0	2.1813547E7	3653.708935740993	-0.9811058648170616	-840.1461275920792	-0.008129901880730647	0.002289333887079187	1.5300873784065188	1.465304844076871	0.9891466796668468	1.0442109603278218	7.025120471154415	10.588969662292058	0.7873289707372919	0.9622395833333335
ID133594	133594	2	1.0	21.988278438821727	37.65675935550072	0.0	257.0	257	1.4943692192706899	1		29357.204330175897	29241.0	23553.0	39609.0	2.1694974E7	2978.2258300956582	-0.9810488138768042	-1020.5664456695921	-0.002146891422587096	-0.0032683394980428057	1.5914506610442098	1.4198568973859644	0.8719544575407967	1.1208528577592285	7.015614218825382	10.318685875229653	0.8279932192563162	0.9461538461538465
ID122843	122843	2	1.0	22.284686912464455	37.429021747121865	0.0	134.0	134	1.4621294195288264	1		29771.974540311174	29546.0	20548.0	45627.0	2.1048786E7	4043.42719215697	-0.9809042113929642	-756.4443928038967	0.004936732671968862	0.0024202848393190053	1.506515019895554	1.4293125387900592	0.5587021802689464	1.0540137156921943	6.71616727046088	10.642911021362176	0.7450930378964821	0.9451505016722406
ID135128	135128	2	1.0	21.88746751011209	37.72683256830498	0.0	275.0	275	1.4105146822008519	1		29452.14285714284	29139.0	22673.0	43629.0	1.937951E7	3729.41104228683	-0.980908184891778	-811.4986098116246	-0.008592864508189982	0.01602106932173564	1.478165881077361	1.340753184610551	1.0310646066487081	1.1024891814869897	6.250360906338336	10.021119217626874	0.7821364059359404	0.9406294706723894
ID131036	131036	2	1.0	21.560966290052324	37.74770695605554	0.0	228.0	228	1.4852292606300532	1		29556.585164835175	29379.0	21666.0	45941.0	2.1517194E7	3953.0176289931164	-0.9811038360295501	-776.4201996317947	-0.00334197319587889	-0.0028825557969206677	1.5561136524648838	1.4236520115149747	0.9607373578501844	1.093043552693014	6.930057947864095	11.436139061066	0.6658675869317118	0.9510763209393346
ID134623	134623	2	1.0	21.995839514573973	38.281650435666606	0.0	269.0	269	1.4729544281711608	1		29189.226573426553	29147.0	22368.0	37448.0	2.0870297E7	2841.5488919698932	-0.9811016656173219	-1066.5664892469654	0.003827474605896806	-0.002898574244585932	1.5626089948562403	1.4058697807528666	0.8097832278633009	1.1114891409213143	6.8159829199157125	10.208845023008289	0.821835951132633	0.9521912350597607
ID114143	114143	2	1.0	22.10885791518232	37.36496713070321	0.0	33.0	33	1.4564270671471384	1		29555.43041606885	29328.0	21141.0	46067.0	2.0600135E7	4171.460912894806	-0.9810221618379602	-732.5059979595261	0.008046490124889824	0.003990980978055583	1.4980800832138528	1.436286786166032	0.6262434676196578	1.0430229517134035	6.663882882651204	9.92257036516484	0.8505284496521089	0.9505084745762711
ID114654	114654	2	1.0	22.01916236121321	37.306954850214495	0.0	39.0	39	1.4698697034697896	1		29537.07142857144	29310.0	21203.0	45635.0	2.1089469E7	4119.9324316953425	-0.9810142001978135	-740.8899984891654	-0.00836387552318234	0.00627826351346056	1.5058108498560872	1.4061223771142874	0.7556372552677793	1.0708960147170015	6.787464162928619	11.656762913044288	0.6277135256566075	0.9500998003992019
ID126430	126430	2	1.0	21.925149950907773	37.96472239261355	0.0	175.0	175	1.4688400222902018	1		29631.094101123563	29520.0	21271.0	45840.0	2.1097339E7	3916.4438752857577	-0.981031737518453	-782.6025936979115	-0.002980336242502842	-0.013875421911324206	1.5264462488990809	1.4361527624102475	1.052390963035519	1.0628717841528896	6.777957910599595	10.251114298408488	0.8105253080973415	0.9576897246474145
ID131554	131554	2	1.0	21.95893910111954	37.839822579628574	0.0	234.0	234	1.4734679211022812	1		29588.993045897092	29373.0	20372.0	46326.0	2.1274486E7	4191.486047722503	-0.9809123314098849	-725.5535391546969	0.00338493547746175	0.001574005414282961	1.5343239009541547	1.433387459462009	0.6962115456136628	1.0704181139759865	6.820736046080235	10.761565173197523	0.7400996978386151	0.9459459459459459
ID126950	126950	2	1.0	22.032625213201182	37.7497010021794	0.0	181.0	181	1.459540203012402	1		29720.69132290183	29525.0	20688.0	45786.0	2.0893646E7	4187.782702115557	-0.9808530478779244	-727.1249698209086	-3.5032952040115465E-4	-0.004742571120778355	1.496764707768381	1.4305562583217037	0.4675400811594336	1.0462816118286404	6.692401639638307	10.372471007454727	0.7816771229118412	0.9494268374915709
ID133093	133093	2	1.0	20.969206957117724	37.08462703768388	0.0	251.0	251	1.4796159363492967	1		29444.09556786704	29375.0	21721.0	40063.0	2.1258637E7	3513.1825775259167	-0.9810931323757645	-869.7974821346593	0.02537669006858085	-0.003603257633521155	1.5753740343859008	1.4108383012332413	0.536438880956528	1.1166226724982131	6.877773560054416	10.770235063721504	0.7450876642810745	0.9353587588881702
ID123371	123371	2	1.0	22.46247442304139	37.55117669633674	0.0	140.0	140	1.461611943165237	1		29734.025459688855	29544.0	20487.0	45943.0	2.1021956E7	4067.1803419808025	-0.9809744976660484	-753.8967301646168	-0.00468558506114171	-0.006706760846560475	1.5383871294599276	1.4025939132534382	0.26976643565421876	1.0968157746325202	6.71141414429637	10.335146673517896	0.7895699550739967	0.9502018842530288
ID127978	127978	2	1.0	21.740799654458392	37.919582907488575	0.0	193.0	193	1.4958871162788403	1		29652.435723951283	29535.0	21723.0	43819.0	2.191315E7	3684.153080927627	-0.9811436556954785	-837.5828993582614	-0.014640768268863858	0.006832527379352071	1.5287833228416323	1.4724432640196266	0.9430238148876301	1.038262974335733	7.029873597318933	10.709662636114961	0.7702040525177476	0.9597663854639846
ID112113	112113	2	1.0	22.352648985439867	37.293276275563514	0.0	10.0	10	1.4339184840274966	1		29424.011713030763	29171.0	20515.0	46010.0	2.00966E7	4124.429263974387	-0.9808828183630136	-732.0846174718279	0.00587989306661896	0.010904512357702213	1.461754830577779	1.4084686752534563	0.36745997366036853	1.0378326875567423	6.459498457577023	10.545573855717032	0.7299081748031518	0.9340206185567009
ID112628	112628	2	1.0	22.270766617057713	37.46162495941931	0.0	16.0	16	1.4574655179508385	1		29360.16477272728	29151.0	20680.0	45655.0	2.0669556E7	3971.2922209946387	-0.981032933291309	-764.7862203792421	0.005019115738262489	-0.00377982941636441	1.5016248643312389	1.4297817389793117	0.5430088541357988	1.0502476170965886	6.67338913498024	10.075280146352531	0.8261179384446004	0.9538043478260875
ID132087	132087	2	1.0	22.084021670809758	38.194654678844984	0.0	240.0	240	1.481148952753956	1		29447.2624309392	29415.0	21168.0	38340.0	2.1319818E7	3011.2549201003662	-0.9811458613448206	-1017.7808600698748	-0.0031976121537177745	0.003866389030239552	1.5737891002642863	1.4152267995624848	0.6718795887640445	1.1120402049698472	6.8920329385479695	10.360781465357356	0.8068116888079631	0.9621765096217652
ID117239	117239	2	1.0	22.248167270855188	37.3709745779447	0.0	69.0	69	1.4423348056574181	1		29611.720930232557	29386.0	20572.0	45721.0	2.0372864E7	4084.1725268576943	-0.9809252654534834	-745.7048740859441	0.006295060572758216	-4.2734982881716517E-4	1.5318076648815142	1.3773707540922602	0.31116790780360465	1.112124430063882	6.535548476209278	10.364207554755685	0.7645743093007253	0.9372869802317653
ID117750	117750	2	1.0	22.198066236602262	37.61192339726977	0.0	75.0	75	1.4621294195288264	1		29643.299858557308	29427.0	21038.0	46901.0	2.0957813E7	4182.559742284166	-0.9809936329682422	-731.6130892597164	0.005601102653579007	0.0015021838600433896	1.5598870839629166	1.379942795816644	0.5065007952863806	1.130399817073419	6.71616727046088	9.976898496601766	0.8478914587469678	0.9618788291354664
ID113144	113144	2	1.0	22.35540280966061	37.320545112307315	0.0	22.0	22	1.4585032293802411	1		29426.848787446488	29170.0	20595.0	45600.0	2.0628221E7	3946.853640916569	-0.9809804909814869	-769.1017511996226	-0.002780014338252559	-9.271531234871208E-5	1.4901727218601548	1.4346003041874007	0.942123232296954	1.0387372130833556	6.682895387309266	10.365604433578929	0.7816012833657829	0.9487179487179487
ID124920	124920	2	1.0	21.51972608749408	37.70831214139248	0.0	158.0	158	1.4908214494581773	1		29762.85714285714	29584.0	21597.0	44869.0	2.18757E7	3722.52872360881	-0.9810493207472023	-827.8137166911073	-0.007641311333328701	-0.004231060778639382	1.5534779597333541	1.4354069568069123	1.2530391674258583	1.082256117240154	6.98234233567377	10.268979050804488	0.8320634902159	0.9683586025049443
ID118779	118779	2	1.0	22.216274073806893	37.5858151024833	0.0	87.0	87	1.4579844659886294	1		29705.88176638177	29487.0	21610.0	45204.0	2.0853529E7	3994.775618755505	-0.9809477489453615	-765.7370000510376	0.005449496523551817	0.010772452730081039	1.5489552665280995	1.376843179378566	0.3604198727846607	1.1250048587430383	6.678142261144753	10.243679845634732	0.7997486895374526	0.9603554340396453
ID118271	118271	2	1.0	22.32877468114197	37.52558159030033	0.0	81.0	81	1.43813280166446	1		29571.701908957406	29399.0	21025.0	44235.0	2.0138329E7	3860.175032317668	-0.9809938628359115	-790.8092658505607	-0.0038970176382388264	0.00349797818810827	1.5143160086875669	1.393535623031355	0.37915604557581634	1.0866719039399069	6.497523466893153	10.732170282074605	0.7088961392713776	0.9440607734806626
ID124414	124414	2	1.0	22.18740574286841	37.69268344297677	0.0	152.0	152	1.4579844659886299	1		29833.693617021236	29582.0	21040.0	48096.0	2.1032754E7	4258.593003120092	-0.980990361444132	-723.039070566424	-0.011095796385709726	0.004009270201621561	1.5173179889958979	1.3881446906315908	0.5751239878886204	1.0930546356126136	6.678142261144756	11.095665622084343	0.6816458729254985	0.9480431848852905
ID116736	116736	3	1.0	86.35963243393523	37.58140527662765	0.0	63.0	63	1.607998969462106	1		30723.411901983665	30654.0	21266.0	42023.0	2.6329964E7	3169.376997655752	-0.9810758524276126	-1005.1058431726805	0.010791997562549241	-0.007452712230105996	1.7879065168838864	1.4616167091715204	-0.8775218086774246	1.2232389693309642	8.123092615157564	11.454560931608954	0.7779906459468947	0.9395272127542604
ID125954	125954	3	1.0	86.17844695779607	37.74159166906543	0.0	170.0	170	1.6065869987790455	1		30994.8981264637	30948.0	21196.0	42152.0	2.6469643E7	3118.1793715822505	-0.9810535980829456	-1029.4022277894485	0.0012467716926159076	0.004727725910267543	1.7827485929739466	1.4525815149472932	-0.9218736403977272	1.2272967641603463	8.108833236664013	11.359274879538821	0.7897088680052907	0.9568143578238921
ID125449	125449	3	1.0	86.29232288534953	37.643770931836734	0.0	164.0	164	1.596668242506418	1		31088.811163895454	31054.0	21348.0	42462.0	2.6176779E7	3195.346329468806	-0.981172434376484	-1014.0686172969446	0.014998505920245387	-1.4790096342860837E-4	1.7464189547559315	1.4601328912632257	-0.8536599198646935	1.196068498426213	8.009017587209184	11.387233788812425	0.7761624659281086	0.9423937360178968
ID116235	116235	3	1.0	86.32643632190958	37.646190171118	0.0	57.0	57	1.6070577935140684	1		30551.310304449664	30486.0	21423.0	41969.0	2.6090819E7	3133.075795434987	-0.9810550614417052	-1009.9249862342316	-0.011820655833362753	0.005679987605451231	1.7489777627728529	1.4770894963085752	-0.899359896788742	1.184070272751759	8.113586362828533	12.096207753941576	0.6968258491544517	0.9415333701047987
ID129547	129547	3	1.0	86.92678414041058	38.23265404544961	0.0	211.0	211	1.6150403064684982	1		30864.21254355402	30839.0	21517.0	42862.0	2.6574087E7	3280.8934446992303	-0.9810941493829078	-976.3545055653426	-0.006933019450265242	-0.024857789684396663	1.7112898516026036	1.5212753809082977	-1.0045646922045735	1.124904716844136	8.194389507625308	12.195724671646458	0.6923269620316925	0.9467325645249864
ID128524	128524	3	1.0	86.9348675197497	38.16012872041721	0.0	199.0	199	1.6051737860744335	1		30916.180000000015	30895.0	21583.0	43378.0	2.6278753E7	3301.8258009916626	-0.9810857588932174	-971.3588845932952	-0.009264691764994205	1.339130553354354E-4	1.6784631291943566	1.5322631317601811	-0.9394475188102559	1.095414419627932	8.094573858170474	11.91140621249019	0.716931698898003	0.9461111111111102
ID119311	119311	3	1.0	86.33894335954156	37.56157299752003	0.0	93.0	93	1.601871441209132	1		30887.116333725007	30838.0	21502.0	42151.0	2.6284936E7	3152.8249535340533	-0.981078587436439	-1015.915864348736	-0.007625605019158761	0.016245904522503567	1.734790869950076	1.464131151174996	-0.8620311188188687	1.184860296536871	8.061301975018864	11.774559337127974	0.7306774909739419	0.9443207126948782
ID129039	129039	3	1.0	86.95911948997589	38.183610845938105	0.0	205.0	205	1.5971419610281927	1		30937.398576512453	30921.0	21644.0	42916.0	2.6080227E7	3309.863591651835	-0.9810676405814018	-968.7191899552801	0.010609018010358249	-0.03267577546390835	1.7179709927955666	1.527583063493142	2.1493598878549385	1.1246334381759002	8.013770713373711	11.817325679656	0.7211213722705463	0.9309773605742687
ID120848	120848	3	1.0	86.31335508913676	37.61439346423856	0.0	111.0	111	1.6103495027581483	1		30837.874853801208	30782.0	21245.0	42412.0	2.6366383E7	3142.4277748877016	-0.9811075672831941	-1019.2433200562016	0.022542460993836694	0.005510036247916117	1.7665793233187068	1.4637691750755144	-0.8285845557054009	1.2068701496105565	8.146858245980141	12.09414609704329	0.6999219324723522	0.9386637458926613
ID113683	113683	3	1.0	86.48610407530413	37.52866556796703	0.0	28.0	28	1.6229835585554813	1		30511.619977037906	30474.0	21013.0	41774.0	2.6575621E7	3118.2224643257478	-0.9810624895213925	-1013.8225600356903	0.0034540801353863866	0.008907027189968011	1.7600559359524346	1.5070179747258368	-0.7574960900728508	1.1679063989085012	8.27519265242208	11.712197988185274	0.7580732407027417	0.9446554530656538
ID115732	115732	3	1.0	86.4069234636369	37.565326571449894	0.0	51.0	51	1.6112887559746407	1		30482.24970828468	30434.0	21360.0	41833.0	2.6123288E7	3114.0227533852362	-0.9811976295935646	-1021.6428900137695	0.001003343652887454	0.002875421406688664	1.7760752261464434	1.4973602275890425	2.3731744925646403	1.1861375729247001	8.156364498309179	11.157870967335706	0.8232729004921562	0.951747088186356
ID130073	130073	3	1.0	87.00669822958496	38.23799641733547	0.0	217.0	217	1.6290316764787567	1		30899.229190421906	30906.0	21671.0	43095.0	2.7098624E7	3229.460893933894	-0.981120852999398	-994.4609857111985	0.002383596968814279	0.0016507348024006412	1.6964039263185564	1.5879952229521117	-1.1249140149667989	1.0682676508087416	8.336983292560786	11.08607491162572	0.852438737820781	0.9669239250275635
ID121880	121880	3	1.0	86.23547338744648	37.55933106098175	0.0	123.0	123	1.5852565304914754	1		30869.465060240913	30832.0	21620.0	42598.0	2.5621656E7	3185.38924956978	-0.9810551281700903	-1003.6870716246623	-0.010124014365448276	0.026104677331844912	1.77269943398079	1.4263692525546798	-0.8624365800155184	1.2428054171847998	7.8949425592608	11.690197405377628	0.7259641068413802	0.941076487252124
ID122397	122397	3	1.0	86.3399683764112	37.625413514816614	0.0	129.0	129	1.6122274620000716	1		30772.25145518044	30697.0	21042.0	42295.0	2.6433364E7	3118.311707328594	-0.9811380276649292	-1026.6271568757336	-0.0023947252335070435	0.003830804415692701	1.791729826400481	1.4646521113711883	2.3267461533190255	1.2233142686170622	8.165870750638206	11.482631437634334	0.7782686111340166	0.9491712707182324
ID111651	111651	3	1.0	86.66127888469813	37.0625094586513	0.0	5.0	5	1.640600005846122	1		30487.953932584256	30444.0	21386.0	42212.0	2.7134279E7	3191.550416645867	-0.9810241709119043	-987.723788787913	0.0021004798438190265	0.007430873567985021	1.745864771328734	1.5437409525430201	-0.8080973930665528	1.1309311762784768	8.455811446673687	11.693372903540443	0.7771154708401511	0.9585129310344831
ID130594	130594	3	1.0	86.99360550449133	38.225142270402	0.0	223.0	223	1.6075284503680658	1		30877.05620608901	30850.0	21595.0	43180.0	2.6369006E7	3282.6212614604797	-0.9810504206350932	-973.9504444811827	-0.006200530462166733	-0.008328479923114555	1.6909231719120528	1.5415654505905725	-1.1314788245499081	1.0968870450906003	8.118339488993064	11.09631352704158	0.8285517405843965	0.9590117911285804
ID136225	136225	3	1.0	88.48703186769794	40.79998864285809	0.0	288.0	288	1.558304242679521	1		30676.173100871674	30434.0	21449.0	43702.0	2.4632967E7	3671.3785805837024	-0.9809917216387884	-862.4314091236503	-0.014060752771851277	-0.008903052456818614	1.599455750109891	1.4834468696491363	2.262318290538054	1.0782022483138833	7.6287674940479215	12.884276482905523	0.5774896052819438	0.926674364896074
ID135718	135718	3	1.0	87.79999270495837	40.04696639793203	0.0	282.0	282	1.5857336581262056	1		30698.998796630574	30530.0	20631.0	43782.0	2.5510868E7	3736.7343259710237	-0.9810118087892931	-848.8923595536799	-0.014756305477880208	0.007036010882141528	1.6512199412482602	1.5389439992223175	-0.1296891933152547	1.07295648320061	7.899695685425327	10.908810175856477	0.8341909160635245	0.9713617767387492
ID136742	136742	3	1.0	88.92103142422492	39.345003310099905	0.0	294.0	294	1.5828687349946762	1		30640.693606755136	30502.0	21517.0	40856.0	2.5401135E7	3057.878671763679	-0.9810444696702231	-1037.1966190775397	-0.004176286823823357	-0.027380845837289197	1.6803866534875058	1.4700858745532768	2.2906878672093427	1.1430533974745756	7.871176928438213	13.38047737641001	0.5524669753812264	0.9194891726818423
ID119847	119847	3	1.0	86.35287338668661	37.57745172427148	0.0	99.0	99	1.6047024386010278	1		30862.123239436634	30806.0	21218.0	42318.0	2.6294529E7	3138.971923365276	-0.9810962574204646	-1020.5450721605389	-0.004079798456107026	-0.023616966430647222	1.7421371970897963	1.5012321730517255	2.2580902208813383	1.160471530228636	8.089820732005954	11.400466824915863	0.7821742089560312	0.9450305385896725
ID121382	121382	3	1.0	86.22697379375215	37.58711845557262	0.0	117.0	117	1.6004540646379348	1		30855.430260047255	30823.0	21181.0	42525.0	2.6103694E7	3160.878897209271	-0.981154482377531	-1016.4430884146801	0.0036813982972678564	0.03287571427253937	1.7321213362892751	1.4771669997964068	-0.7931251529369056	1.1725968265795323	8.04704259652531	11.705031949965727	0.7380757853394476	0.9447544642857143
ID127531	127531	3	1.0	86.96408172724162	38.13289214938901	0.0	188.0	188	1.6098796706539826	1		30862.448717948715	30829.0	21572.0	42803.0	2.6479981E7	3253.237765766739	-0.9811612023908554	-988.1702119719331	-0.02425072349077092	-0.0019375812093127996	1.6554866552530187	1.542106394897219	2.077177855399126	1.0735229817676468	8.14210511981564	11.662791048172403	0.7522142898299634	0.9537861915367484
ID132648	132648	3	1.0	87.42120751760574	38.14494168283244	0.0	246.0	246	1.6438245491905163	1		30722.311310190376	30694.0	21350.0	42516.0	2.7435024E7	3184.5276676074877	-0.9810921197235348	-1001.1653224894909	8.402178656361548E-5	0.0014025417053593085	1.7478238282629763	1.5587245818264086	-1.0599484046900636	1.121316651216852	8.489083329825295	11.400339712738832	0.8207957046135991	0.9561027837259102
ID120362	120362	3	1.0	86.29222831273368	37.66562704805714	0.0	105.0	105	1.6061160660417473	1		30734.071345029224	30709.0	21122.0	41947.0	2.6277631E7	3136.415488342198	-0.9810854298130978	-1016.5455652672429	-0.011889770774140622	0.01198020036503551	1.7420255869842354	1.4706656606141995	-0.8808843872270063	1.184515035359367	8.1040801104995	12.039765901253288	0.7025504303483968	0.9301691216584833
ID133679	133679	3	1.0	87.47993608942761	38.13254198466962	0.0	258.0	258	1.6234495983521815	1		30682.88302752294	30607.0	21507.0	42056.0	2.6755474E7	3219.879834254145	-0.9810419753427111	-986.2363419151543	-0.010500884434146143	-0.011306927650483283	1.7446144053036268	1.5181241295801897	-1.0444929880894105	1.1491908805810687	8.279945778586601	11.704286605526233	0.7595344223237912	0.9524330235101149
ID134193	134193	3	1.0	87.59431581743252	38.180480365698706	0.0	264.0	264	1.640600005846122	1		30630.88963963963	30581.0	21591.0	42128.0	2.720023E7	3196.856511110894	-0.9810757756539829	-993.4612384053796	-0.00563269692292175	-0.002490481140576137	1.7447566316380743	1.5594923203185627	-1.080135460362408	1.1187978349785441	8.455811446673687	11.492164883973793	0.8045655953323474	0.9647505422993496
ID114229	114229	3	1.0	86.4619443282234	37.40736741301604	0.0	34.0	34	1.639677543020396	1		30817.42033898302	30802.0	21743.0	42262.0	2.7273417E7	3071.695907180949	-0.9809774827255424	-1034.7587564473554	-0.02685513210374043	0.02003835228033531	1.8201903852063694	1.4815158596219185	-0.8302232541398709	1.228600000050543	8.44630519434464	11.799117858626587	0.7623906396017002	0.955890263582571
ID126519	126519	3	1.0	86.36388745385675	37.81975232611512	0.0	176.0	176	1.6197175253735763	1		30871.44879171458	30844.0	21292.0	42665.0	2.6827289E7	3133.023073927814	-0.9810846371692731	-1022.1513639774122	0.004152143290541291	0.018990528240769047	1.8024405128053573	1.476657151778212	2.347180710137141	1.2206222078258533	8.241920769270463	11.389815819705232	0.7983712635644943	0.942391304347826
ID131125	131125	3	1.0	87.4087245562893	37.97430248277519	0.0	229.0	229	1.6493376710372976	1		30854.976640711848	30835.0	21559.0	42567.0	2.7738624E7	3134.2991584045985	-0.9810590058254711	-1019.781501791833	-8.310063885552164E-4	0.006117430132174739	1.7750952867772585	1.5409318320908862	-1.1118468591954693	1.1519622411645793	8.546120843799489	11.569983868206053	0.8022567626933674	0.9574014909478169
ID134709	134709	3	1.0	87.56485508738535	38.28178372357697	0.0	270.0	270	1.6461239272192192	1		30670.57413600893	30650.0	21644.0	42065.0	2.7511505E7	3228.185475391202	-0.9810403495651783	-983.2183300607048	-0.008470377935052792	8.887980784098967E-4	1.7410077585338775	1.5555319663281946	-1.230816996073903	1.119236246004957	8.512848960647874	11.30483014181424	0.8370602317422369	0.9691558441558447
ID127033	127033	3	1.0	86.70370770358392	37.85852580471749	0.0	182.0	182	1.6262430324771642	1		30844.486857142812	30820.0	21267.0	42278.0	2.6988926E7	3217.8494251412667	-0.9811363893252678	-997.1176097414124	-0.0027630530125197835	-0.002454731330816927	1.7663580109314563	1.5240420874146243	2.2090218768940217	1.1589955589270473	8.308464535573691	11.969379229352151	0.7287647876628495	0.9474254742547426
ID135225	135225	3	1.0	87.52203439675952	38.22051764706414	0.0	276.0	276	1.6382928748975483	1		30622.174746335964	30566.0	21345.0	42340.0	2.7161869E7	3227.662863742128	-0.9810098693738151	-980.2193810341448	-0.005335348070371157	-0.0029146830788206795	1.7431809792633703	1.5562432040590302	-1.119866026463604	1.1201211833193967	8.432045815851106	11.101803136893087	0.8597175211590204	0.9604764482945316
ID122940	122940	3	1.0	86.36332768555891	37.61515215129531	0.0	135.0	135	1.589069540282434	1		30862.401678657054	30814.0	21262.0	42248.0	2.5739243E7	3177.6199853402345	-0.9810102196345694	-1003.4860665321221	0.0011788063342327946	0.0027893634031537842	1.764275137341692	1.4350468063721096	2.2287283874203725	1.2294199251952576	7.932967568576934	11.954846904015826	0.697521349955736	0.9355381165919285
ID131647	131647	3	1.0	87.38704479581732	38.04339670576843	0.0	235.0	235	1.6318155549147875	1		30828.735827664354	30802.0	21612.0	42262.0	2.7190945E7	3175.9942316055385	-0.9811263806697362	-1009.1965771814249	-0.008348175811278485	-0.0059571254748011565	1.7644195776293812	1.5026650301337938	2.1413062532902374	1.1741935443006093	8.365502049547889	12.04466252701025	0.7246238122131621	0.9477652127086703
ID133180	133180	3	1.0	87.50877637150279	38.13455575287123	0.0	252.0	252	1.6304242098658013	1		30644.261066969353	30618.0	21755.0	42154.0	2.6997594E7	3191.656876272495	-0.9811312512046274	-998.4974498615458	-0.0018105620043786237	8.487384656189003E-5	1.7483891745309454	1.527763274735388	2.107574751674388	1.144411050745915	8.351242671054338	11.857350040097447	0.7464241564244929	0.9548913043478264
ID112193	112193	3	1.0	86.58334608387474	37.073520121837625	0.0	11.0	11	1.6267081384590678	1		30515.942922374437	30431.0	21491.0	42311.0	2.6731966E7	3212.4846112175946	-0.9810660717775714	-984.4037603305268	0.0012268274425560068	0.010697843073794547	1.7310677050082575	1.5375898845469607	-0.7370938571179623	1.125831876500868	8.313217661738204	11.623768538864537	0.7731880067374488	0.9489962018448174
ID114752	114752	3	1.0	86.34522609452969	37.42396004420463	0.0	40.0	40	1.622517384896989	1		30589.23502304146	30556.0	21224.0	41758.0	2.6551456E7	3097.7980623544886	-0.981159564864529	-1028.4761407913165	0.0028625794841258445	0.015351421944568906	1.7665262826648187	1.5045387921941689	-0.87498459474056	1.1741314293987568	8.270439526257547	11.92053176988742	0.7313869303705967	0.9374999999999993
ID117828	117828	3	1.0	86.34554896145552	37.5591930713851	0.0	76.0	76	1.6220510772612935	1		30789.97931034482	30746.0	21366.0	42264.0	2.6787282E7	3100.478542006842	-0.9811017869790742	-1031.1076035432725	-5.380290612185359E-5	-0.0043880632733609495	1.7516792002137023	1.5093303344301587	-0.8858923482311168	1.160567147068598	8.265686400093042	11.708799462122	0.7576420185002998	0.9533991228070179
ID112711	112711	3	1.0	86.66098188526718	37.492972717531785	0.0	17.0	17	1.6267081384590685	1		30509.704467353975	30460.0	21431.0	41916.0	2.6634972E7	3095.9380790264204	-0.9810327190610352	-1019.4223379455286	-0.0014560864431657993	-0.012573895116070898	1.7858908774466944	1.4721276500057292	-0.8500441632437248	1.2131358835898125	8.313217661738209	11.740451257677826	0.757895687614107	0.9631057268722466
ID128073	128073	3	1.0	86.91563453175804	38.1552463456418	0.0	194.0	194	1.594771961264293	1		30953.605917159788	30922.0	21691.0	43103.0	2.6155797E7	3292.2602097688896	-0.9810504357403079	-973.507269084271	-0.00370688134130607	-0.010583495075393818	1.6961142711563895	1.4990110601598339	-1.0538627165197325	1.1314888303596233	7.99000508255113	12.519722641019257	0.6405713404288188	0.9200875752599894
ID132170	132170	3	1.0	87.366708337555	38.096464407806934	0.0	241.0	241	1.639216116940339	1		30795.855056179793	30735.0	21633.0	42663.0	2.7408311E7	3199.2542582786205	-0.9811056656733894	-999.6723816466568	-0.01984467483099017	-0.023203630186777523	1.7646928455111195	1.4963063032142851	2.058877881411296	1.1793660440514757	8.44155206818014	12.450722700851994	0.684294494865678	0.9497326203208565
ID118344	118344	3	1.0	86.37173782639844	37.671960879589946	0.0	82.0	82	1.599981326755923	1		30665.615839243495	30589.0	21344.0	42136.0	2.5943111E7	3178.720897555109	-0.981093663065308	-1001.2265712020297	-0.004138802400997828	-0.00566462012759707	1.7782687215416728	1.4661878450126944	2.302915554587232	1.2128519054298097	8.042289470360798	11.353831815419522	0.7839794003426233	0.9389567147613767
ID116812	116812	3	1.0	86.41235767577399	37.57521541056452	0.0	64.0	64	1.5961943833944823	1		30742.82541567698	30737.0	21490.0	42438.0	2.5885459E7	3173.5546279556047	-0.9811211628489556	-1006.8741689888918	-0.010528268100985484	-0.013017320856163821	1.7473974416930815	1.4933147954661015	-0.8744869799852247	1.1701467413290274	8.004264461044675	11.4010922483026	0.7738171915815836	0.9418344519015662
ID113232	113232	3	1.0	86.47172600335915	37.2447486569695	0.0	23.0	23	1.6401388392858245	1		30473.535353535364	30410.0	21353.0	41992.0	2.715192E7	3139.706170256457	-0.9810497475153254	-1004.9393688068549	-0.005951887871778865	4.682818608327672E-4	1.7641704231828292	1.5577918929313788	-0.9307987234970247	1.1324814509485583	8.451058320509171	11.507878648963151	0.8019188378828884	0.9590075512405611
ID115280	115280	3	1.0	86.35532750070286	37.498757541713225	0.0	46.0	46	1.601871441209132	1		30586.667452830203	30512.0	21305.0	41924.0	2.5937494E7	3134.252153583884	-0.9810654227405232	-1011.2780482979653	-0.006340068154977766	0.014992259655427937	1.7899095937314775	1.4461290335352723	-0.9218870826223574	1.2377246789353116	8.061301975018862	11.464707350488323	0.7707066519205418	0.9293150684931514
ID117328	117328	3	1.0	86.31685957791578	37.56058969197488	0.0	70.0	70	1.6070577935140684	1		30798.535128805604	30739.0	21296.0	42103.0	2.6301949E7	3125.177488689281	-0.9810975832399732	-1023.0108518426441	-0.004050547949448457	0.002420581608828766	1.757543862450345	1.4788703000926884	-0.830688103182525	1.1884367833610499	8.113586362828531	12.138535919795494	0.6919745336707942	0.9302452316076292
ID125008	125008	3	1.0	86.34890589209468	37.66765882543881	0.0	159.0	159	1.5971419610281918	1		31056.329774614474	31005.0	21382.0	42797.0	2.6180486E7	3175.48929858358	-0.9811339721521245	-1017.2256771780569	0.011654269489614804	0.010952643001792012	1.7664599569154669	1.4525009010658272	-0.8409792725920712	1.216150678887194	8.013770713373702	11.234379101404112	0.7979002966649925	0.9455973079080203
ID125523	125523	3	1.0	86.29325100726558	37.69832425343057	0.0	165.0	165	1.5909726182581534	1		31043.558472553694	30957.0	21336.0	42589.0	2.6014502E7	3168.802636471167	-0.9811137500003962	-1017.8409766685098	0.003919897343813292	0.006299621656379315	1.7409969629354725	1.471299041531087	-0.8329173224299777	1.183305985929093	7.951980073234998	11.15582627400792	0.8029373532191897	0.965377957299481
ID123474	123474	3	1.0	86.39374007941818	37.54057943761647	0.0	141.0	141	1.6070577935140689	1		30888.994138335267	30834.0	21359.0	42609.0	2.6348312E7	3124.516897675914	-0.9811417149804299	-1028.6803165944343	0.013329128123794444	-0.016492376553817183	1.7890128787730692	1.4674279028470505	-0.7768915073307199	1.219148739983812	8.113586362828535	11.460905077629084	0.7762201207210501	0.9358552631578949
ID123992	123992	3	1.0	86.37430380515222	37.54817340806248	0.0	147.0	147	1.6094097013925721	1		30980.591121495323	30936.0	21481.0	42584.0	2.6519386E7	3127.6505400154742	-0.981084813785254	-1027.5368495589462	-0.004308547360831826	0.003251229152438517	1.7573973011907442	1.4676189341006303	-0.7778578971017259	1.1974479616997395	8.137351993651112	12.039817078518377	0.7054288044911717	0.9490022172948998
ID124504	124504	3	1.0	86.36447971727482	37.616854135530744	0.0	153.0	153	1.6004540646379353	1		31012.40164899882	30975.0	21407.0	42640.0	2.6329529E7	3153.529493528463	-0.980989886538939	-1014.9585809784251	0.012276829128573849	0.0021407491719296645	1.7848541234734079	1.4554944301097419	-0.8673732170391506	1.2262871547635072	8.047042596525314	12.65409721391956	0.631515233514618	0.9261487964989056
ID126040	126040	3	1.0	86.17434369033074	37.80343315962957	0.0	171.0	171	1.5904970622414734	1		30956.32331730769	30896.0	21251.0	42051.0	2.5755661E7	3158.783932948139	-0.9810749190319286	-1016.0705789276584	0.013975765011977117	-0.005985136906132001	1.7648426960393313	1.450309176720287	-0.7917136086056066	1.2168734255893816	7.947226947070475	11.155143623129653	0.8025556320491833	0.9620253164556963
ID118875	118875	3	1.0	86.45026974550203	37.607774098977885	0.0	88.0	88	1.6004540646379348	1		30827.5756501182	30782.0	21350.0	42436.0	2.6080129E7	3161.266685054204	-0.9810306472272556	-1008.6448954558258	0.005898374792806242	0.009663053522571127	1.7766143281704763	1.4791828833130587	2.3960459427460234	1.2010782089306182	8.04704259652531	11.209986845824206	0.8047036260778336	0.9447544642857145
ID116318	116318	3	1.0	86.32705383019314	37.65836458382322	0.0	58.0	58	1.6061160660417473	1		30577.816374268998	30530.0	20947.0	42135.0	2.6144033E7	3142.656405958856	-0.9810741850558025	-1008.7576049006229	-0.016789682843425777	-0.005726104980506475	1.7381348893008572	1.4954713327828388	-0.9648463475583533	1.1622656022877145	8.1040801104995	11.459205643298837	0.7755406442092466	0.9567901234567898
ID129633	129633	3	1.0	86.90635520867959	38.25552034824139	0.0	212.0	212	1.5999813267559237	1		30883.525443787006	30888.0	21644.0	43242.0	2.6096579E7	3319.341970473459	-0.9811572135248746	-968.9432536183609	0.010077619584881715	-0.0020355856082455892	1.6719514027009619	1.547393946715482	-1.1070910967757845	1.0804949872331264	8.042289470360805	11.048907354818002	0.8278485659431583	0.9570135746606334
ID129122	129122	3	1.0	86.98400632028068	38.137045134216024	0.0	206.0	206	1.6178482604399362	1		30920.65588914554	30885.0	21502.0	42950.0	2.6777288E7	3262.12516664185	-0.9810312601277955	-980.4431979155357	0.0020152624811471216	0.008444416720367836	1.7094658766935253	1.5359983153037349	-1.073469594722646	1.112934734147471	8.222908264612409	12.849275455861578	0.6258612029186759	0.9182590233545652
ID119399	119399	3	1.0	86.34646450936499	37.55812226518842	0.0	94.0	94	1.6056449951807448	1		30889.826291079782	30836.0	21238.0	42035.0	2.6318132E7	3150.790674328037	-0.9810999198799402	-1017.8306047709261	-7.049363510520599E-4	0.011922937951995735	1.7949340005875711	1.490418694561797	-0.9045148410418739	1.2043152753899842	8.099326984334985	11.861443136518666	0.7234087112322308	0.9146537842190016
ID115814	115814	3	1.0	86.4205645308328	37.5566577329403	0.0	52.0	52	1.615040306468498	1		30464.53550640281	30443.0	21084.0	41656.0	2.6169036E7	3096.842818501191	-0.9811105585887175	-1021.8901841695603	-0.0019006153853534757	0.009897457193692637	1.7798272831083626	1.4808003532654288	-0.8212700454578425	1.2019360200607232	8.194389507625306	11.03468112977458	0.8456816204385998	0.9472527472527474
ID128614	128614	3	1.0	86.92600698274532	38.16683238804648	0.0	200.0	200	1.606116066041748	1		30884.30669800232	30846.0	21503.0	43082.0	2.6282545E7	3294.1852330060433	-0.9810631993539268	-971.4270984938036	0.010474460388105252	-0.011470887500018685	1.6983972574560022	1.5418798124760809	-0.7743608164434804	1.1015107946244995	8.10408011049951	11.459607314246888	0.7754862781776969	0.9425096738529584
ID121961	121961	3	1.0	86.23365804458531	37.565958761174564	0.0	124.0	124	1.6070577935140689	1		30765.085081585083	30717.0	21322.0	41981.0	2.6396443E7	3131.786738953276	-0.9811274732114839	-1021.3893417722309	-0.02185253602363913	0.01899405249326315	1.7631199107843767	1.4761995471078788	-0.8348485034369171	1.1943642133196848	8.113586362828535	12.157294437054052	0.6898407691216552	0.9462305986696232
ID120939	120939	3	1.0	86.3364925809775	37.62499940382666	0.0	112.0	112	1.5947719612642919	1		30843.10225921522	30782.0	21224.0	42478.0	2.5939049E7	3194.9218429231955	-0.9810816395194304	-1001.265985046352	0.005012087656658777	0.0058448377012450675	1.7355864780397352	1.465416409502966	2.2864380444572276	1.1843640256685841	7.99000508255112	11.446719138402225	0.7662930130984897	0.9370122630992195
ID113773	113773	3	1.0	86.43901905840468	37.523475683073755	0.0	29.0	29	1.6094097013925726	1		30553.364485981336	30514.0	21324.0	42206.0	2.615368E7	3139.9869620693266	-0.9810638251301462	-1008.2452823300204	-0.01191122244725531	0.0150141314911853	1.7535877159909652	1.4784024376190048	-0.9353890513766423	1.1861369214292905	8.137351993651118	11.592009654883643	0.7609839517863444	0.946902654867257
ID122479	122479	3	1.0	86.37025615557728	37.613941923342054	0.0	130.0	130	1.6013991217410406	1		30842.689858490558	30794.0	21361.0	42333.0	2.6154601E7	3160.009685964111	-0.9811157561682089	-1014.1786869791546	0.007390182775232137	0.001249037686789469	1.795355842847512	1.4467080448171423	2.291097262161545	1.2409938890430634	8.056548848854344	11.20799534710376	0.8059405822217793	0.9490481522956332
ID136822	136822	3	1.0	89.33680317024759	39.335245541537205	0.0	295.0	295	1.5377800547277034	1		30621.974489795903	30493.0	22749.0	41962.0	2.4007628E7	3323.4574957475556	-0.981000052176483	-951.4581253535813	0.008808049779783268	-0.01445787602340145	1.5931919113504283	1.4693422177583042	-1.3719036257153983	1.0842892092089171	7.429136195138257	13.984576066239645	0.4773639001314999	0.8946765884373205
ID111739	111739	3	1.0	86.65436496298764	37.060790771831876	0.0	6.0	6	1.6155086377256875	1		30483.067129629628	30392.0	21295.0	42322.0	2.633737E7	3227.098249233281	-0.9811150996330479	-981.4806281286416	-0.01979179307511386	0.0014139350626430158	1.7541203165616546	1.4569822376483998	-0.7578317902414476	1.2039407696505908	8.199142633789831	12.46749075325107	0.6628575327472257	0.945723684210526
ID120443	120443	3	1.0	86.30899134207961	37.68700461665726	0.0	106.0	106	1.5990354317121167	1		30754.4828807556	30708.0	21369.0	42425.0	2.6049047E7	3172.4943280993307	-0.9811054288428775	-1006.7374162695007	-0.011776895342351308	-0.016423708164740012	1.7690572553595352	1.4982960570627084	2.307248814748751	1.1807127483386914	8.032783218031767	11.381656712593447	0.7792287106797315	0.9255202628696605
ID130171	130171	3	1.0	86.97297047561628	38.250608852365865	0.0	218.0	218	1.5942975385373697	1		30947.252983293554	30918.0	21638.0	43692.0	2.5933798E7	3344.977243971211	-0.9811109266604936	-961.0951659927697	-0.009130494478811106	-0.005842410892646763	1.6694909193274272	1.54613727061553	-1.053598039776075	1.0797818221294084	7.985251956386617	11.536230283596392	0.7539987994798222	0.9550881182490056
ID135800	135800	3	1.0	88.19402682553473	39.66313061447735	0.0	283.0	283	1.5819126076135697	1		30640.907228915625	30423.0	23304.0	43346.0	2.5431953E7	3547.667312205306	-0.9810049048257543	-892.1100542731227	0.005246872644254048	-0.01842183071467964	1.633587059064449	1.5389292595506663	-1.3049771784172786	1.0615088698368245	7.861670676109198	12.3314752597885	0.649672732729688	0.9339356295878034
ID136313	136313	3	1.0	88.89045824835473	41.01361603875965	0.0	289.0	289	1.4755201058309053	1		30920.81502086227	30525.0	23647.0	47084.0	2.2232066E7	4074.7152988363146	-0.9808055852721237	-775.5177002512108	0.03690926441573649	-0.044103743832671294	1.552668591603328	1.380271078169081	0.8739007203107926	1.124901199598365	6.83974855073827	15.382742102353454	0.3632306451827015	0.8332368268673993
ID130684	130684	3	1.0	87.00318655126638	38.202993109859165	0.0	224.0	224	1.6070577935140695	1		30844.954225352118	30832.0	21392.0	43009.0	2.6279901E7	3301.84129615935	-0.9811166225753568	-970.7309824873212	0.01269769176084511	0.008734532315702403	1.7212043699940938	1.5254738009233675	2.2060275861611927	1.1283080502282312	8.113586362828544	11.414376316084162	0.782561277067528	0.9536312849162016
ID121470	121470	3	1.0	86.23732166206496	37.587597579687184	0.0	118.0	118	1.600926662925111	1		30885.599763872466	30843.0	21329.0	42171.0	2.6160103E7	3132.0920597247723	-0.9811127658778659	-1024.4766851466227	-0.0011550463340884913	0.008659035886142679	1.7745062466163124	1.4594090663294212	2.3532766295832133	1.2159073748112283	8.051795722689828	11.114469917054345	0.8190777012185972	0.952220348510399
ID127614	127614	3	1.0	86.97961292772855	38.11081574812005	0.0	189.0	189	1.6318155549147875	1		30857.01136363635	30862.0	21277.0	42855.0	2.715417E7	3215.619820557137	-0.9811263652358994	-997.6737811625131	0.00208136234635874	0.0128377811628879	1.7388136418260072	1.542158223927183	-1.1261415970000181	1.1275196117023787	8.365502049547887	12.015477776528856	0.7281482078312365	0.945728103170339
ID119936	119936	3	1.0	86.38777573402034	37.57364096640844	0.0	100.0	100	1.6112887559746407	1		30832.234883720917	30813.0	21502.0	42061.0	2.6515722E7	3126.8660430110162	-0.9811394005843503	-1025.890364213984	-0.0027251610743080465	0.016924268280276857	1.7412778745778685	1.4650004031224784	-0.9165576465067198	1.1885852528549048	8.156364498309179	11.916014489117353	0.7218458174907139	0.9501661129568106
ID114307	114307	3	1.0	86.38179036412662	37.443615697952985	0.0	35.0	35	1.6253124212235726	1		30620.203428571418	30573.0	21245.0	42057.0	2.6792678E7	3089.831632455379	-0.98106345342059	-1026.8324138902801	-0.01219140213342342	0.011481674721412028	1.7817625174604108	1.4954532272660879	-0.7803359439955829	1.191453189557616	8.298958283244652	11.34078086626808	0.8108630822723913	0.9525368248772501
ID134272	134272	3	1.0	87.58271431420772	38.196998147726084	0.0	265.0	265	1.649796266255679	1		30656.70234113714	30603.0	21750.0	42055.0	2.7499062E7	3187.6918309791786	-0.981112672837097	-999.1426216872319	0.01001135524389016	0.002563468489485607	1.7207708770984327	1.5997799821356367	2.007467902672711	1.0756297092811966	8.550873969964002	11.277038208226429	0.8449485513997508	0.952355743779778
ID111236	111236	3	1.0	86.76314758011327	37.00611673797237	0.0	0.0	0	1.640138839285824	1		30462.938132733445	30378.0	21301.0	42423.0	2.7081552E7	3184.1215336396876	-0.9810730287941866	-991.818862192408	0.0012307946872393222	0.00971087795887391	1.7294803477822471	1.5846041170468235	-0.6991240602169648	1.0914273976552735	8.451058320509166	11.061933794188144	0.86787834677495	0.966829798803697
ID133765	133765	3	1.0	87.49643732514689	38.13638350783918	0.0	259.0	259	1.61644489317242	1		30667.804398148204	30627.0	21356.0	42449.0	2.6496983E7	3241.2186004891396	-0.9811014576887636	-982.4036591340994	-0.014657640881388892	-0.005673784856807399	1.7334222024837518	1.4981836902372017	-1.0249460493735247	1.1570158010526104	8.208648886118866	11.739457334780132	0.7484891343178126	0.9520396912899677
ID132744	132744	3	1.0	87.43633478502201	38.12484726288504	0.0	247.0	247	1.629495986500008	1		30686.01138952164	30653.0	21446.0	42178.0	2.6942318E7	3209.7945947996636	-0.9811142414284034	-993.2952129310258	-0.007158935655462122	-0.01552399806040665	1.7703658596232381	1.5252430980425828	2.006582829156739	1.1607106184550076	8.341736418725308	11.58231047698072	0.7814045251924118	0.9460916442048524
ID127114	127114	3	1.0	86.65347277168793	37.82196036083633	0.0	183.0	183	1.608939594853731	1		30838.845974329062	30826.0	21015.0	42598.0	2.6428891E7	3246.7595480258433	-0.9809868923109611	-980.139932978347	-7.201952569956884E-4	-0.0036973280993674276	1.7181499850770958	1.5050893102351341	2.0577421226233077	1.1415601542002023	8.132598867486612	12.102804730925603	0.6976974938723582	0.9395936298736963
ID134793	134793	3	1.0	87.54857995115944	38.274511415085406	0.0	271.0	271	1.642903896892486	1		30638.207631874287	30585.0	21537.0	42169.0	2.7298643E7	3217.9164458304663	-0.9810654881156725	-986.6485270691056	3.526429184522588E-4	0.0073362756161582925	1.7418881320915771	1.5696580315440407	2.069872013740908	1.1097246005731052	8.479577077496264	11.09503355579226	0.8656190710306982	0.9711486118671749
ID135308	135308	3	1.0	87.53528507917588	38.23720093265747	0.0	277.0	277	1.6438245491905166	1		30625.32438478745	30570.0	21659.0	42366.0	2.737904E7	3220.7616468137053	-0.9810748246379088	-985.8579119763385	0.0033283587538074145	-0.00936592866116346	1.7363253388784579	1.5809315405423878	-0.9748191255677356	1.0982925536944865	8.489083329825297	11.277573019238494	0.8387631948851201	0.961766289714594
ID133261	133261	3	1.0	87.51759032983945	38.114080087967345	0.0	253.0	253	1.6456643086350213	1		30703.16685330349	30635.0	21523.0	42283.0	2.7417928E7	3183.607570639446	-0.9811349952558697	-1003.1490987959371	0.004495637732980968	-0.0019563645427774484	1.7515386274572993	1.5568435946897845	2.044867682339924	1.12505754170271	8.508095834483361	11.200675558735162	0.8522240815959713	0.9644396551724139
ID123025	123025	3	1.0	86.38614607848501	37.5793080385792	0.0	136.0	136	1.6051737860744333	1		30845.509988249156	30807.0	21469.0	42479.0	2.6249529E7	3138.1413147547564	-0.9811060643304692	-1020.8054546501729	-0.015598689917029061	0.013568604045637636	1.8042833113004157	1.4402419464857368	-0.8560099550160348	1.2527640343367017	8.094573858170472	11.497747591139232	0.7694462959506138	0.9476905954368394
ID112275	112275	3	1.0	86.61433666019839	37.063893586864786	0.0	12.0	12	1.6327424595932891	1		30530.34619750284	30475.0	21427.0	42235.0	2.6897235E7	3204.271156917987	-0.9810822951435143	-988.255993645352	-0.006814332449449041	-0.0042151396221598745	1.7300470324993875	1.5615527546150851	2.30132549055266	1.107901751885312	8.375008301876916	11.132333718273703	0.8492248157718804	0.9570885388375879
ID117906	117906	3	1.0	86.35549875718033	37.61727474822031	0.0	77.0	77	1.6098796706539817	1		30769.19298245615	30703.0	21506.0	42400.0	2.630766E7	3142.33281292906	-0.9811385828078636	-1018.7085568567886	0.01443963556251004	-9.925482128546814E-4	1.7678630848428656	1.4657673181815034	-0.803553946893317	1.206100765731464	8.14210511981563	11.032941699682302	0.8405507162364636	0.9607403252944475
ID126613	126613	3	1.0	86.47038058082782	37.86208305791618	0.0	177.0	177	1.6018714412091324	1		30840.534198113222	30801.0	21559.0	42261.0	2.6152773E7	3205.7349478848114	-0.9812103402075993	-1004.771887263137	-2.212266375816589E-4	-0.0060415350195716115	1.7236095550408148	1.4942379020670733	-0.8032767766088541	1.1535041057762203	8.061301975018868	11.82913844725915	0.7239504202243473	0.9443207126948782
ID131227	131227	3	1.0	87.4156740455023	37.988490162874	0.0	230.0	230	1.6396775430203976	1		30838.48368953882	30803.0	21927.0	42320.0	2.7415412E7	3164.013082115652	-0.981096557759809	-1011.7089649907604	-0.006309873082695036	0.020623701355298202	1.7758136955640016	1.5195812281428485	-1.0172397879310353	1.1686204479732267	8.446305194344657	11.736626174004508	0.7705309539502656	0.953326180257511
ID114845	114845	3	1.0	86.39057876466563	37.43242882789753	0.0	41.0	41	1.6112887559746407	1		30608.403488372132	30551.0	21128.0	41856.0	2.6323227E7	3113.595393361465	-0.9810176925147839	-1016.0997234894202	-0.00869527867409596	-0.003577905206037367	1.769095671481308	1.471108566524424	-0.8840604536789833	1.202559560686194	8.156364498309177	11.357621932502894	0.7945691035327447	0.9512195121951222
ID112798	112798	3	1.0	86.62862733725568	37.5011110672312	0.0	18.0	18	1.6070577935140695	1		30511.182030338397	30475.0	21335.0	41871.0	2.6148083E7	3121.6580780217714	-0.9810531460678328	-1012.1831990254117	-9.805699131015767E-4	0.0020996185452035934	1.7268053639369654	1.5182601933223403	-0.931877285439829	1.1373579914245628	8.113586362828542	11.548248216138408	0.7645229155637955	0.9358552631578948
ID118430	118430	3	1.0	86.36481126137127	37.65570482029225	0.0	83.0	83	1.5976155390848645	1		30704.826446280975	30649.0	21189.0	42212.0	2.6006988E7	3141.881842526337	-0.9810718285618487	-1013.068795687326	-0.005884723505088475	0.01753639771467494	1.7240139434874278	1.4788848393397505	-0.7735828855605202	1.1657526655402832	8.018523839538217	11.427146024447175	0.7716648788484572	0.9398328690807798
ID116897	116897	3	1.0	86.37284683798131	37.56846512845168	0.0	65.0	65	1.6084693509170884	1		30704.252927400466	30645.0	21639.0	41828.0	2.6221432E7	3112.9606918326617	-0.9810774307873836	-1022.7702254304218	-0.007630146135099284	-0.003458311961834798	1.7592663590621693	1.495453274545108	-0.8403733333185827	1.1764101152523867	8.127845741322082	11.57447218601798	0.7624000660897872	0.9478935698447893
ID131744	131744	3	1.0	87.38638514554555	38.08640567229507	0.0	236.0	236	1.6447446861498882	1		30807.960762331808	30746.0	21507.0	42568.0	2.7480701E7	3174.3260796879495	-0.9810817363798562	-1006.6194765162777	-0.0020581711545943422	-0.011549770620861835	1.7932873469633654	1.5346941989946947	-1.1060875184801107	1.1684981595278479	8.498589582154331	11.41422020140107	0.8197175386626929	0.967009194159005
ID125093	125093	3	1.0	86.34730371134916	37.70530684894767	0.0	160.0	160	1.6056449951807452	1		31056.974208675303	30997.0	21462.0	42362.0	2.6491599E7	3151.1063310625786	-0.9810742237579474	-1021.8196334847795	0.01759606516223138	-0.016091599228762427	1.7792269579634234	1.4849107620882525	-0.7704067614757203	1.198204635180413	8.09932698433499	11.246888374073787	0.8046259354643722	0.9508928571428569
ID128165	128165	3	1.0	86.92063124636712	38.150961246261986	0.0	195.0	195	1.6056449951807454	1		30987.548651817135	30968.0	21620.0	43146.0	2.6432379E7	3276.1650178905015	-0.9811070856030757	-982.3560043923012	-0.0014885147653319014	0.007391574698110012	1.6774063528527743	1.541355344718528	-1.055414826467639	1.0882671271101934	8.099326984334994	11.530650352038132	0.7655105677480795	0.9540873460246357
ID125609	125609	3	1.0	86.25271384804324	37.697650241855186	0.0	166.0	166	1.599508449155302	1		31054.43431952665	30992.0	21176.0	42376.0	2.6240997E7	3149.673221522398	-0.9810678718270036	-1021.8513847057534	0.0026867901651766507	-0.007892995127738	1.79805194692095	1.4624601227373162	2.363704811990675	1.2294707520335664	8.037536344196281	11.206030442862204	0.8043206481178157	0.9281009879253571
ID115368	115368	3	1.0	86.38478462617303	37.497999958512644	0.0	47.0	47	1.615976833254347	1		30572.82346109179	30523.0	21193.0	41712.0	2.6323201E7	3112.400098175578	-0.9810348359475317	-1016.2438941420903	-1.959423773868655E-4	0.003083757708867664	1.7862960131987675	1.471334284207949	-0.8376561791034132	1.2140653775089385	8.203895759954335	11.329456536846985	0.803178070401112	0.9514884233737597
ID117416	117416	3	1.0	86.3271099060795	37.55978572382017	0.0	71.0	71	1.6126966101147595	1		30794.603488372097	30788.0	21119.0	41879.0	2.6483359E7	3153.969503956145	-0.9811381837306248	-1015.7662763462637	-0.0038351758245012265	-0.00753487269633932	1.7706843396440024	1.5083341807934463	-0.927563708477152	1.1739337092477404	8.17062387680272	11.054037207294503	0.8402784752833493	0.9414019715224533
ID132267	132267	3	1.0	87.39627328993656	38.105400361424124	0.0	242.0	242	1.644744686149888	1		30802.856502242117	30770.0	21747.0	42655.0	2.7476148E7	3183.094658077403	-0.9810442905565261	-1001.6592502566735	-0.005803556794889985	0.002463266563439846	1.7793564852128216	1.5273897792948852	-1.0563180956613012	1.1649655571443303	8.49858958215433	11.337305978000302	0.8308774741915762	0.9592274678111592
ID115889	115889	3	1.0	86.42483015225932	37.58297634304509	0.0	53.0	53	1.6155086377256869	1		30474.691056910542	30418.0	21394.0	41568.0	2.6238709E7	3107.7394131839856	-0.9811106318948732	-1018.6506428845871	-0.009930477186597368	-0.006919693999898927	1.729803434123358	1.5293076507196073	-0.9495405917974977	1.1311023215697695	8.199142633789824	11.538228219486598	0.7739271030090034	0.9374999999999994
ID118961	118961	3	1.0	86.42049488746005	37.616347913690625	0.0	89.0	89	1.5980889768013131	1		30864.24494649229	30810.0	21502.0	42344.0	2.595683E7	3170.3010382711486	-0.98107321317202	-1009.275374827726	0.011013238430557631	0.004287140261773807	1.7611751709519032	1.4544835813807828	-0.7819892161617504	1.2108594373268684	8.023276965702738	11.15068183523609	0.8108841286389223	0.9558323895809742
ID124593	124593	3	1.0	86.33483834065298	37.66782173435522	0.0	154.0	154	1.5995084491553024	1		31026.80732860519	30973.0	21304.0	42286.0	2.6248679E7	3152.1898850972702	-0.9811035167657214	-1022.0886351615264	-0.0025876553393199735	-0.02325376206106814	1.7627959127539108	1.4885967090025716	-0.7632739792111795	1.1841997917186484	8.037536344196285	10.928819151566463	0.8456415916978592	0.960249858035207
ID116403	116403	3	1.0	86.33770288406053	37.62163922403529	0.0	59.0	59	1.599035431712117	1		30644.981042654013	30611.0	21167.0	41733.0	2.5864364E7	3150.143362588383	-0.9810881153763551	-1009.3278085388597	-0.003643799571137245	0.011996495793695822	1.7601625245764423	1.4550041866984789	2.352531205457631	1.209730212921512	8.032783218031769	11.664138215237827	0.7419430932565697	0.9342177998894425
ID123570	123570	3	1.0	86.39998227648547	37.55704721098713	0.0	142.0	142	1.593348269302548	1		30882.705601907037	30827.0	21501.0	42127.0	2.591059E7	3162.3945102603293	-0.9811751876987198	-1017.9939386279535	-0.008545939995271624	-0.003922389977300708	1.7746724437822219	1.454107063647206	2.2775542303026866	1.220455142643328	7.975745704057578	12.301219464096928	0.6623458646695667	0.921978021978022
ID124085	124085	3	1.0	86.3952251411202	37.574716817314936	0.0	148.0	148	1.6070577935140689	1		30956.050410316533	30914.0	21228.0	42296.0	2.6405511E7	3147.02837789963	-0.9811259545212211	-1022.6679585480709	-0.0010071628886311349	0.0014466340918901192	1.7698519947835043	1.4505526555773953	-0.9032571299668302	1.2201225429345144	8.113586362828535	11.670450319644264	0.7485959942879443	0.9420529801324502
ID128692	128692	3	1.0	86.92915982091121	38.198623100384815	0.0	201.0	201	1.5995084491553027	1		30863.15857988165	30848.0	21411.0	43127.0	2.6079369E7	3301.3130374187704	-0.9810799575091533	-969.5404997233047	-0.0077881743516012725	2.169768412062126E-5	1.6648847814537338	1.5379598303713502	-1.1879804520084118	1.082528131473848	8.037536344196289	11.841160691518422	0.7203511671604512	0.9452207937395196
ID119479	119479	3	1.0	86.32554187999331	37.53824019514226	0.0	95.0	95	1.6042309526385665	1		30891.332549941257	30861.0	21127.0	42380.0	2.6288524E7	3156.5408458680477	-0.9811134471407857	-1016.7677309541889	-0.004654455729277142	0.02413530909229042	1.7613942946445353	1.458048462981467	-0.9107354459255266	1.208049210547348	8.085067605841441	12.046124037885422	0.7001625186922377	0.9330773450356561
ID113338	113338	3	1.0	86.39345618635748	37.26317818368062	0.0	24.0	24	1.6382928748975476	1		30467.261851015795	30393.0	21186.0	42400.0	2.6993994E7	3144.015001770279	-0.9810474537344065	-1003.2317326174945	0.005741671577499418	0.008398308467452124	1.7472094925895274	1.5249648922472645	-0.876618874174466	1.145737519251838	8.432045815851097	11.245851365080567	0.8378343141507941	0.9662309368191717
ID126138	126138	3	1.0	86.18168785695978	37.74941041065297	0.0	172.0	172	1.5966682425064178	1		30961.207591933595	30923.0	21402.0	42223.0	2.6100298E7	3158.3384742079197	-0.981089281508705	-1017.1610407068401	-0.0013897374233908823	-0.005349300498727575	1.774826345535106	1.4478312326322091	2.2427997794646326	1.2258516776906436	8.009017587209183	11.826819247974393	0.7195371016768145	0.9466292134831459
ID129727	129727	3	1.0	86.92612899251289	38.25179154950797	0.0	213.0	213	1.6079989694621073	1		30842.08089097305	30805.0	21888.0	43102.0	2.6308295E7	3285.2989755077774	-0.981078083903612	-973.5028585385895	0.01834349209809083	0.012298398062928198	1.6831783909482236	1.5775778799212905	1.97187306359971	1.0669383821686202	8.123092615157578	11.028493150419719	0.839264615925817	0.964446952595937
ID121022	121022	3	1.0	86.34004142271637	37.603841269219444	0.0	113.0	113	1.6047024386010282	1		30851.42185663924	30789.0	21250.0	42774.0	2.625456E7	3151.3244620884443	-0.9811294525411878	-1018.0142857184139	-0.00393124263903991	-0.020132694018513187	1.769394279547842	1.4699738012225414	-0.8405251343808677	1.2036910304634543	8.089820732005958	11.614805867693754	0.753572170067546	0.9434589800443458
ID122046	122046	3	1.0	86.2810718901863	37.563342937701954	0.0	125.0	125	1.626708138459067	1		30788.96457142855	30687.0	21394.0	42064.0	2.6940344E7	3111.662446085251	-0.9811504055083834	-1030.0686673618077	-0.0026012623428673257	-8.365561844250564E-4	1.7507601766038117	1.5224226983636902	2.236773457122567	1.1499829702260351	8.313217661738193	12.239575269812027	0.6973427992303703	0.9327999999999994
ID129218	129218	3	1.0	86.96398927541433	38.214600880812604	0.0	207.0	207	1.5961943833944827	1		30848.83985765125	30848.0	21091.0	42950.0	2.6005572E7	3310.8189838290227	-0.981131510087265	-968.9993254581003	-0.0025626622670718315	5.61022437915687E-4	1.6543463884286054	1.5425001070809665	-0.9301709180355274	1.072509739762221	8.00426446104468	11.043952279303866	0.8246739012996188	0.9595441595441603
ID136902	136902	3	1.0	89.03701510600355	39.47851904800599	0.0	296.0	296	1.530383282381139	1		30680.63483870972	30407.0	23450.0	42271.0	2.3777492E7	3352.379910475448	-0.9810477018948025	-947.4784782171557	0.012935492959083658	-0.007502894129951234	1.5308533203280281	1.4828048385364172	-0.5875105302063333	1.0324037800139878	7.357839302670501	13.359277084174208	0.5180769224783486	0.9138134592680033
ID136399	136399	3	1.0	88.66899390029955	40.611861169643156	0.0	290.0	290	1.601399121741039	1		30692.612293144204	30559.0	22904.0	41391.0	2.596595E7	3128.786518429768	-0.9810120728476699	-1013.6422697006559	0.004442914437042795	-0.031924600544953975	1.6260849089539653	1.5505643276119294	2.3183992904705777	1.0487052229934553	8.056548848854328	14.861765654677086	0.4583720108601227	0.9277504105090311
ID113871	113871	3	1.0	86.47737506868141	37.52239790675954	0.0	30.0	30	1.6197175253735765	1		30565.627586206876	30532.0	21265.0	41838.0	2.6592096E7	3108.8390566287976	-0.9811289112735502	-1022.3372626766787	-0.008444394899177608	0.004685143502738978	1.7557320541080905	1.505242054224685	-0.8573201191550124	1.1664117735618456	8.241920769270465	11.155086829911022	0.8323239451360763	0.9511793746571584
ID122575	122575	3	1.0	86.38481985443678	37.60675783452549	0.0	131.0	131	1.6056449951807448	1		30840.482435597194	30787.0	21244.0	42611.0	2.6337772E7	3152.5376869759507	-0.9810388444089252	-1012.3070779769644	-0.010685930095610722	0.010310943714117912	1.7687718928610914	1.467101387624897	-0.8047932832110016	1.2056234884519954	8.099326984334986	11.660318245639363	0.748579602174905	0.9383259911894275
ID120526	120526	3	1.0	86.32254872532309	37.69976150032868	0.0	107.0	107	1.590021363991791	1		30791.18779904312	30771.0	21076.0	42507.0	2.5741433E7	3188.1890911388764	-0.9810835171962006	-1001.7929156537567	0.007063590089330011	-0.0031457817631695075	1.7392007546619124	1.479577629617419	-0.8207298366096779	1.1754711073265045	7.942473820905969	11.174719314035627	0.799267970016615	0.9510529311326131
ID130254	130254	3	1.0	86.96086117565451	38.235064968512404	0.0	219.0	219	1.6136344971438017	1		30934.143189755527	30904.0	21693.0	43323.0	2.6572429E7	3285.559287111275	-0.9811410849546932	-979.6558511490415	0.005065901997008271	9.990410588282138E-4	1.669991648943787	1.5844918829959662	-1.2192211263	1.0539603685354053	8.180130129131767	11.138713907441296	0.828514240745662	0.9566425792106726
ID135379	135379	3	1.0	87.44864194072979	38.39197602398936	0.0	278.0	278	1.6159768332543485	1		30624.40115606933	30566.0	21801.0	42302.0	2.6490107E7	3322.047035595918	-0.9810108450820237	-952.489056274539	0.011492259529334267	0.016237334266879525	1.6738199653953951	1.5854154356549417	2.4080233835867735	1.0557611133033615	8.203895759954351	10.827972119729928	0.8792973004280774	0.9756924816280389
ID111827	111827	3	1.0	86.64086510854573	37.066482211398046	0.0	7.0	7	1.6098796706539824	1		30476.46549707603	30414.0	21333.0	42076.0	2.6057378E7	3238.5149372073943	-0.98104077792019	-973.9019500022172	0.0038209055048303623	0.002498733975706928	1.7087469610476091	1.5304447489935462	-0.6651113093875436	1.1165035275996198	8.142105119815637	11.292790238655611	0.8023134015510505	0.9612794612794611
ID111317	111317	3	1.0	86.70958151744826	37.029706028677374	0.0	1.0	1	1.6234495983521808	1		30450.78020713464	30362.0	21526.0	42502.0	2.6461728E7	3213.515052393255	-0.9810865689201227	-983.0714660160348	-0.011387595602564537	0.005483109406841376	1.7381034023948252	1.5210547480067524	-0.8888573045674839	1.1426961486248286	8.279945778586596	11.388497793437287	0.8022402966274884	0.974818130945719
ID121557	121557	3	1.0	86.21294891117567	37.597421075229214	0.0	119.0	119	1.5995084491553013	1		30817.435349940653	30759.0	21556.0	42289.0	2.5979098E7	3152.1533478397882	-0.9811438092466424	-1017.414345909473	0.005855740226317514	0.01040766396030257	1.7500970691595858	1.4505130398218125	-0.856503770810679	1.2065365985090184	8.037536344196274	11.325256355866154	0.7874749199802068	0.9537507050197404
ID127707	127707	3	1.0	86.94657843521284	38.13246312603734	0.0	190.0	190	1.6108191978250892	1		30850.4994179278	30824.0	21389.0	42911.0	2.6500579E7	3261.8264055139844	-0.9810339614109793	-978.4502817042727	0.004285773023707791	-9.887188230273464E-5	1.7027580553283277	1.5415499823188699	-1.1579765272806182	1.1045753137157197	8.15161137214467	11.420872830744665	0.7853346128714458	0.9517203107658163
ID133848	133848	3	1.0	87.53680420151773	38.12351916288395	0.0	260.0	260	1.6475020136281955	1		30665.4710467706	30602.0	21797.0	42233.0	2.7537593E7	3166.9448440418328	-0.9810728353096099	-1003.8176461705946	-0.011848253301544638	0.00525458759154201	1.7644141190438556	1.576843381021686	-1.145839797130701	1.118953309047495	8.527108339141423	10.952576369005397	0.8932624227767071	0.9665948275862074
ID120029	120029	3	1.0	86.36404161004225	37.59687228711665	0.0	101.0	101	1.607528450368065	1		30808.428738317787	30782.0	21425.0	42238.0	2.6372015E7	3137.3686344024354	-0.9810907644676156	-1018.9883310932347	-0.01214000860010596	-0.0035355046268822476	1.7618133753204623	1.4824240034177794	2.282948357294414	1.1884679223073433	8.118339488993053	11.547453158187222	0.7650761329317839	0.9374313940724484
ID130781	130781	3	1.0	86.98966760558521	38.219679299107135	0.0	225.0	225	1.6028156625945207	1		30840.435957696838	30817.0	21716.0	42667.0	2.6245211E7	3288.7289898288686	-0.9810762271374219	-972.338412989495	0.004801817928642693	-0.002012229159429701	1.675077973248214	1.5725889923727998	-0.8989855448778036	1.065172134214658	8.070808227347902	11.169811633277446	0.8128963874246338	0.9501958589815334
ID134879	134879	3	1.0	87.547025267444	38.278261614293456	0.0	272.0	272	1.652545165023288	1		30650.617516629714	30613.0	21543.0	42468.0	2.7646857E7	3205.4800958494593	-0.9810074453638822	-987.7909863003003	-0.003418114820704192	0.0037277295172622946	1.7438341975932226	1.5741310894426668	-1.1077115689912702	1.107807481402734	8.5793927269511	11.594025139166984	0.8020435248570333	0.9570519618239668
ID114399	114399	3	1.0	86.38036907490553	37.45203847385532	0.0	36.0	36	1.6126966101147595	1		30663.774941995358	30627.0	21453.0	42405.0	2.6432174E7	3103.288991139962	-0.9810612845470378	-1023.7148712187378	-0.0010051251455399787	0.012306136266955175	1.7603401816653585	1.4912494591414323	-0.8965479597519855	1.1804464845733134	8.17062387680272	11.33749240431268	0.7987871404753261	0.9460649422124375
ID134364	134364	3	1.0	87.57738261188267	38.213477672839545	0.0	266.0	266	1.652545165023288	1		30647.983425414364	30603.0	21656.0	42265.0	2.7736425E7	3174.9022082269926	-0.9810232233285353	-998.0639946197533	-0.0021202074348872705	0.006253580616712198	1.7683200906099796	1.5580178467616315	-1.0749166632968532	1.1349806385629442	8.5793927269511	11.256000785928695	0.8509385186267299	0.9590860786397455
ID133345	133345	3	1.0	87.50551786228355	38.03065037304051	0.0	254.0	254	1.6271731114965653	1		30701.775370581523	30620.0	21681.0	42561.0	2.6925457E7	3216.7418651301964	-0.9810510041802146	-988.2860401119286	-0.0013321322089823412	8.470538672822778E-5	1.739006220297287	1.5448139378530135	-1.1275666355249383	1.1257059362852218	8.317970787902729	11.157359023230887	0.8396618831831206	0.9647188533627343
ID123108	123108	3	1.0	86.36207618219161	37.57083054805349	0.0	137.0	137	1.5999813267559226	1		30872.242030696558	30844.0	20827.0	42575.0	2.6148789E7	3149.2662103375965	-0.981069674209711	-1016.0862063834077	-0.017848813841692488	-0.016107978007070842	1.7827689239539375	1.4575903169688693	-0.8273674905513211	1.2230932815616482	8.042289470360794	11.728873210363647	0.734644077401637	0.936358605423353
ID132836	132836	3	1.0	87.43135371422598	38.11645039386187	0.0	248.0	248	1.650713074476624	1		30678.952328159692	30657.0	21542.0	42279.0	2.7672415E7	3164.4025862751	-0.981099824501278	-1006.5286717519643	-0.011168732452799458	0.002702231652647579	1.8080778693933397	1.5236315822369235	2.0231365448109844	1.1866896764759927	8.560380222293036	11.582432907855218	0.8018688309955002	0.9698438341410881
ID127208	127208	3	1.0	86.70141213607327	37.88845161103163	0.0	184.0	184	1.6112887559746418	1		30818.278879813282	30789.0	20886.0	42330.0	2.6411265E7	3243.6170177570057	-0.9811222612374962	-987.6020076960782	0.008658182363515652	-0.016286907062032306	1.7795335057906727	1.481579791201916	2.2452999333356005	1.2011054121810374	8.15636449830919	11.59194034951943	0.7627710724336908	0.9454545454545461
ID112362	112362	3	1.0	86.6007515843415	37.07052555072834	0.0	13.0	13	1.6378310587150406	1		30480.057562076778	30420.0	21284.0	42379.0	2.7005331E7	3186.1365457569896	-0.9811204813450752	-994.2894214187033	-1.0058059024357144E-4	0.007012586550372992	1.726534219096135	1.5563429762827343	-0.7998841964293444	1.1093533015581796	8.427292689686594	11.350882658762995	0.8219372698704196	0.9635869565217392
ID126701	126701	3	1.0	86.60833893999683	37.80306995391794	0.0	178.0	178	1.6267081384590685	1		30906.52511415525	30892.0	21563.0	43117.0	2.7074116E7	3215.5388159813633	-0.9810663192268663	-996.06971116419	-0.0012486841021756671	0.00852499178923824	1.7556098781056377	1.4935488697120596	-0.8965519675467553	1.17546195756159	8.313217661738209	12.987189155573908	0.6193678861088879	0.9443844492440608
ID117996	117996	3	1.0	86.33355383099357	37.61578100089544	0.0	78.0	78	1.6061160660417475	1		30702.123094959	30653.0	21385.0	42092.0	2.6188911E7	3124.9150339763846	-0.9810745848988734	-1018.6307966645388	-0.008500036423987256	0.0038934187413358387	1.7586280442951974	1.4779539174865788	-0.9059859053921755	1.1899072247705365	8.104080110499504	11.826021587701726	0.7281758217794582	0.9352715304443229
ID116975	116975	3	1.0	86.33196916985726	37.55593729838105	0.0	66.0	66	1.6304242098658004	1		30697.719954648517	30640.0	21392.0	42078.0	2.7075389E7	3108.2857931475446	-0.9810677731554277	-1023.5580600131545	-0.001006933388496295	-0.001653728278947816	1.7721588042600098	1.51845667393145	-0.8973693336131294	1.167078939217737	8.35124267105433	11.009766766664786	0.865774379745497	0.9680440771349866
ID118513	118513	3	1.0	86.37045905366543	37.652857665911135	0.0	84.0	84	1.6051737860744328	1		30692.324324324312	30632.0	21195.0	42587.0	2.6119168E7	3150.4150789989735	-0.9811131307976197	-1012.1645263003661	-0.00842226981033403	0.00843689927169512	1.7798498745022167	1.4658206843843244	-0.8219455049167639	1.2142343831433864	8.094573858170468	11.199221881701094	0.8110136353791318	0.949804796430563
ID128243	128243	3	1.0	86.93597799002055	38.13846908321052	0.0	196.0	196	1.6070577935140695	1		30961.952046783583	30936.0	21771.0	42803.0	2.6472469E7	3280.166274458648	-0.9811279042811142	-981.4495209266273	-0.008652815485274946	0.010502017270466762	1.7208978247975808	1.5142212995334583	-1.0231109241963028	1.1364903038464726	8.113586362828544	10.947911317218985	0.850668175638985	0.9654977375565614
ID131312	131312	3	1.0	87.46797329134374	37.97113639882121	0.0	231.0	231	1.6488789482719133	1		30839.206896551743	30824.0	21834.0	42555.0	2.7724447E7	3150.349282349294	-0.9810798687517782	-1015.2072456359479	0.002248658680364195	0.008885541497337548	1.8075683298761722	1.5700649380406537	2.039793598473652	1.1512697889629384	8.54136771763497	11.471001928841169	0.8157077296219954	0.9477848101265828
ID114930	114930	3	1.0	86.40178237320642	37.4109893878908	0.0	42.0	42	1.6243812768210375	1		30585.424971363147	30542.0	21341.0	41710.0	2.6701076E7	3077.4616739681246	-0.9810549866315414	-1029.3197251864005	0.004418825153687276	0.01325189405102867	1.8051031954404473	1.4716382709937206	-0.9460945986878933	1.2265943547537366	8.289452030915621	11.643435038485547	0.768375374461844	0.9545703338806788
ID125173	125173	3	1.0	86.35871477515934	37.69408854187565	0.0	161.0	161	1.5999813267559226	1		31024.801418439692	30992.0	21371.0	42978.0	2.6246982E7	3172.6411838133795	-0.9810997024014319	-1015.2255757226877	0.00994000808379218	-0.004779311964184065	1.7823729700041417	1.44642064488989	-0.8159406163036188	1.232264608709195	8.042289470360794	11.467157558299169	0.7685604029377606	0.9368770764119596
ID112886	112886	3	1.0	86.66146631223108	37.50102156740732	0.0	19.0	19	1.6215846355328114	1		30486.206221198147	30474.0	21132.0	41736.0	2.6462027E7	3110.347792998385	-0.9810451053922514	-1014.593384721183	0.003968630731450993	0.020496385276601328	1.7655981324201144	1.4964914655194834	2.261560572243402	1.1798250595483448	8.260933273928533	11.50927904952123	0.7836871728290516	0.9523287671232876
ID131829	131829	3	1.0	87.35513112353942	38.080877200118984	0.0	237.0	237	1.6387545609359933	1		30815.759864712498	30760.0	21556.0	42822.0	2.7333579E7	3185.5656003232702	-0.9810722370654621	-1002.8085358418546	-0.006732814679367132	-0.003920125639271984	1.779544268934364	1.5380921816335185	1.92126904037642	1.1569815451791798	8.436798942015626	11.31510874961365	0.8280758115713442	0.9657236126224161
ID117496	117496	3	1.0	86.33879402617929	37.543545174999124	0.0	72.0	72	1.6126966101147597	1		30778.819557625156	30719.0	21351.0	42338.0	2.6439006E7	3135.631597677516	-0.9811179920547378	-1020.0700276547605	-0.014928061478378675	0.018624073535638646	1.7812946321389156	1.4639310600551179	-0.8572551067972394	1.2167886048348813	8.170623876802724	11.194658023246708	0.8193008783337821	0.9587283881762412
ID115455	115455	3	1.0	86.38821881853814	37.51244618405978	0.0	48.0	48	1.6094097013925721	1		30509.190198366385	30461.0	21272.0	41494.0	2.6146376E7	3106.966202526532	-0.981069535415899	-1017.8005111432518	0.009199444681150576	0.008640703027970967	1.764297313122453	1.4798747585004803	2.3273715811871614	1.192193665705989	8.137351993651114	11.554543370478436	0.765927023084867	0.9380821917808216
ID125694	125694	3	1.0	86.24842950842735	37.7521512992238	0.0	167.0	167	1.5961943833944818	1		31053.710900473932	31003.0	21245.0	42717.0	2.6209332E7	3141.6974032358785	-0.9811068526402649	-1026.5760910391546	-0.01388662016502745	0.01163295599259659	1.75709077755391	1.4636796606606566	-0.9064289955202278	1.2004612927126537	8.004264461044672	11.467987769461747	0.7648157997413166	0.9439461883408078
ID124676	124676	3	1.0	86.33405460751999	37.66013553788445	0.0	155.0	155	1.6079989694621062	1		30999.678403755883	30947.0	21396.0	42467.0	2.6411726E7	3145.5942654859846	-0.9811182532285867	-1024.1502288740096	-0.00666418316900415	0.004335842922081746	1.8157361209797267	1.4413411072344589	-0.8161702992747548	1.2597546214883373	8.123092615157567	11.23886323803153	0.8081398002460027	0.9536830357142856
ID123654	123654	3	1.0	86.37770518767817	37.555119031987	0.0	143.0	143	1.610819197825088	1		30918.198598130835	30849.0	21490.0	42647.0	2.6465978E7	3144.2686570032843	-0.981180237387958	-1025.3194189955684	-0.009171893040151721	0.003730241669462084	1.7637083878436965	1.4560259954457675	-0.937461602161936	1.2113165516002555	8.151611372144659	12.786490368271327	0.6265426200789357	0.9356246590289142
ID128777	128777	3	1.0	86.94882201885316	38.16196624702129	0.0	202.0	202	1.6089395948537304	1		30887.30292397659	30890.0	21613.0	43293.0	2.6408644E7	3295.6847430684297	-0.9810596027900064	-970.8913505254328	0.015553076244499968	0.0015272378312664017	1.6867667274569735	1.557953729731841	-1.2517170575487262	1.0826808879281056	8.132598867486605	11.217394642141373	0.8121854731040633	0.9569351230425055
ID132360	132360	3	1.0	87.40516153357807	38.142479190359566	0.0	243.0	243	1.6571165296762593	1		30767.27783902978	30712.0	21634.0	42516.0	2.7905921E7	3164.0169295099836	-0.981064468655484	-1007.6282183876078	0.00405491928754701	0.017756737687896974	1.7516767122409662	1.5910953993519261	-1.0331567681278244	1.1009250061023663	8.626923988596259	11.49136317890751	0.8209613934735595	0.967484008528785
ID116493	116493	3	1.0	86.358719928531	37.63196599202727	0.0	60.0	60	1.6141032362959227	1		30656.592120509828	30612.0	21151.0	42484.0	2.6456639E7	3137.5759408685926	-0.9810424325702499	-1011.264607526634	0.003135988031961526	0.016094146895198624	1.743781114470988	1.543418995403152	2.154623286478252	1.1298170617729764	8.184883255296274	10.959629411686985	0.856309209640382	0.9598662207357862
ID113423	113423	3	1.0	86.40441825499578	37.32507275413955	0.0	25.0	25	1.6318155549147861	1		30466.113122171966	30367.0	21335.0	42271.0	2.6932044E7	3128.5774566488144	-0.9810839763770605	-1010.1281388134094	0.0016085144908163326	0.006685589476054915	1.7491171491791484	1.5389736752355683	-0.7972491531286109	1.1365478028150247	8.365502049547874	11.400480448466206	0.8088268611238156	0.9575625680087045
ID124174	124174	3	1.0	86.38115513353458	37.58240867531429	0.0	149.0	149	1.6070577935140689	1		30994.96959064329	30969.0	21647.0	42287.0	2.6500699E7	3164.1221888922782	-0.9811002316089714	-1017.0091495889058	0.001364340742709407	0.0058408900935028015	1.7775816533884918	1.4720609356277012	-0.8627546482905333	1.2075462437501023	8.113586362828535	12.09242526625084	0.6972618489419974	0.9292324442025043
ID119568	119568	3	1.0	86.33262632996583	37.56077702402437	0.0	96.0	96	1.6117581773264709	1		30888.53317811409	30864.0	21383.0	42436.0	2.653325E7	3150.399796992587	-0.9811159636218456	-1018.7957481108514	-0.013677270455765294	0.00596022844641829	1.758535769608933	1.4823718328093887	-0.9386154620993528	1.1862986942190874	8.161117624473686	12.128186403728673	0.6972166902763746	0.9346761023407724
ID121104	121104	3	1.0	86.2879134628292	37.58587089706633	0.0	114.0	114	1.600926662925111	1		30835.086288416078	30794.0	21334.0	42175.0	2.6086483E7	3161.2703896644407	-0.9811319115299577	-1014.408822747499	0.006410563240038358	-0.017952122289823243	1.769560412592701	1.5031789536647557	2.192079975335275	1.1772120733053815	8.051795722689828	11.403138421415486	0.7781329748267182	0.9395452024403778
ID129808	129808	3	1.0	86.93801964062656	38.24986547447163	0.0	214.0	214	1.6150403064684986	1		30839.77172653535	30850.0	21683.0	42947.0	2.6614723E7	3285.656154302226	-0.9810829311355634	-973.5783624248977	0.016228009754549286	0.01858854891169	1.670203206460953	1.5883368857337403	-1.038185412627561	1.051542164299354	8.194389507625313	11.557179728085824	0.7709438234818126	0.9524861878453043
ID119059	119059	3	1.0	86.4185687258088	37.5760133239917	0.0	90.0	90	1.613165621789679	1		30883.744779582343	30853.0	21298.0	42561.0	2.6621788E7	3146.8023250961546	-0.9810539859178435	-1016.4020655037822	-0.004566316819803498	0.01224625253624886	1.7571983586085878	1.4852149655133058	-0.8524788937872465	1.1831272909381718	8.17537700296724	12.013326380385493	0.7118542800660438	0.9202782236490102
ID115989	115989	3	1.0	86.39427442311175	37.602274924300644	0.0	54.0	54	1.6028156625945196	1		30490.282685512375	30429.0	21244.0	42030.0	2.588625E7	3143.813051461845	-0.9811188690574051	-1007.9253265985847	-0.011482815978579421	8.532660787633663E-4	1.7173653372478046	1.4884452262978667	-0.8834962060901634	1.1537981424545392	8.070808227347891	11.781424300830862	0.7306868605978811	0.9459610027855152
ID129300	129300	3	1.0	86.95441930854368	38.17804824947912	0.0	208.0	208	1.6164448931724196	1		30818.67786790263	30829.0	21607.0	43023.0	2.6596519E7	3246.633195315915	-0.9811285719383237	-987.0335879252036	-5.231360601887632E-4	0.003694284792462651	1.7065708122422643	1.546512309345623	2.1372133557166464	1.1034964299536465	8.20864888611886	11.558447009631136	0.7721160338131294	0.9583795782463931
ID122139	122139	3	1.0	86.28125465579407	37.59202042406486	0.0	126.0	126	1.5995084491553013	1		30741.244103773595	30685.0	21133.0	42281.0	2.6068575E7	3140.759158274312	-0.9810421356762533	-1013.0130735047311	-0.01412662866281285	0.015126134851890021	1.7160815647190508	1.459931397800728	-0.8706176062797459	1.175453563985399	8.037536344196274	12.063482815954757	0.6940446229930562	0.9342541436464081
ID120602	120602	3	1.0	86.29527900300201	37.70427392831072	0.0	108.0	108	1.6079989694621062	1		30735.947245017553	30679.0	21232.0	41962.0	2.6217763E7	3133.0588434782408	-0.9811546247781747	-1021.5055074689161	8.137143734492791E-4	0.018411471359995452	1.7329496721409516	1.471331304414892	-0.8860733991585441	1.1778106446461412	8.123092615157567	11.64170527876003	0.7531787663847472	0.9499722067815453
ID126241	126241	3	1.0	86.20314305389215	37.764361640524	0.0	173.0	173	1.5885934145667924	1		30939.10311750601	30891.0	21320.0	42324.0	2.5803212E7	3160.0656574416316	-0.9811351518032041	-1018.3970447294951	-0.005913469426034527	-5.453284405058898E-4	1.7492942878592403	1.469749060873049	2.3760704423482344	1.1901992894080422	7.928214442412414	11.414341446070349	0.7646866932838947	0.9466515323496024
ID130337	130337	3	1.0	86.96045126849161	38.24532799883599	0.0	220.0	220	1.6061160660417484	1		30885.936768149902	30856.0	21709.0	43169.0	2.637659E7	3285.9944427563905	-0.9810205908919247	-971.671321195007	-0.009935506489546516	0.0022832809756078666	1.662417741877191	1.5429145533041662	-1.1450677955058428	1.0774528883126469	8.104080110499513	11.833836233422284	0.727214416352478	0.9440753045404211
ID121632	121632	3	1.0	86.20022346754163	37.5967278993687	0.0	120.0	120	1.5966682425064176	1		30842.041666666708	30759.0	21384.0	42471.0	2.5907315E7	3171.485382629225	-0.981169215573231	-1013.4116747352135	0.004112621876932588	-0.010373868933862058	1.7656088112942505	1.4649323290534393	2.24491673811323	1.2052494004518914	8.009017587209181	11.168912789506892	0.8068026419608649	0.9460976979225152
ID135463	135463	3	1.0	87.53133753418518	38.69828227677246	0.0	279.0	279	1.6155086377256869	1		30644.517361111102	30561.0	21757.0	43063.0	2.6476863E7	3329.8086255664007	-0.9810475385079136	-952.7696994692968	-0.003414707511339995	0.002441455845780484	1.657679425254458	1.585017251356041	-1.2164857370649553	1.0458431438750915	8.199142633789824	11.151147457928744	0.8285890467963041	0.9615384615384616
ID136485	136485	3	1.0	88.78464757562159	40.681519761808744	0.0	291.0	291	1.567500713452288	1		30748.922029702968	30551.0	23273.0	43565.0	2.4845129E7	3536.276624770674	-0.9810824141066994	-901.8897208580048	0.021563468585722372	-0.0334961590110665	1.5725490894836702	1.5339757356173125	1.3314641449614577	1.0251460000120762	7.7190768911737075	15.742922834657705	0.3913852888358648	0.8888888888888882
ID133928	133928	3	1.0	87.53803365405933	38.14119035462297	0.0	261.0	261	1.644744686149888	1		30663.355381165966	30606.0	21594.0	42444.0	2.7351713E7	3183.9313684280155	-0.9811533212357898	-1002.7392724124388	-8.509307170594437E-4	-0.0055002530751084265	1.7320872044358222	1.5698113238990508	-1.0238557072545045	1.1033728563848777	8.498589582154327	11.287451898730524	0.8382332722854055	0.9644012944983822
ID135976	135976	3	1.0	89.05309477481832	40.172673451503805	0.0	285.0	285	1.538763604591433	1		30811.632992327395	30561.0	23654.0	43820.0	2.4094697E7	3791.9192762071275	-0.9808671804201814	-833.1378318155714	0.027704173468451207	-0.007579642685685299	1.59378607613735	1.4608784675022217	0.6460283373876993	1.0909778681743258	7.438642447467268	13.904527233638465	0.4834940054961219	0.896334478808704
ID120109	120109	3	1.0	86.3138196401861	37.629543150669456	0.0	102.0	102	1.6004540646379348	1		30764.68004722555	30718.0	21516.0	42172.0	2.6057684E7	3135.584267741768	-0.9811187884225712	-1019.6606399071396	-0.012093511519156965	-0.005798705663033733	1.7519490761947718	1.4917225167458226	2.2817992428675495	1.174447027867241	8.04704259652531	10.832358531960677	0.8617873449723582	0.9630261660978378
ID114476	114476	3	1.0	86.3707858029738	37.44398752457436	0.0	37.0	37	1.5966682425064187	1		30638.281138790047	30567.0	21528.0	41804.0	2.5828071E7	3138.0041435903413	-0.9811095415807383	-1014.1819622024371	0.00486304592948722	-0.0012141474990980676	1.7410426459844064	1.4602168707748298	-0.8951890936037336	1.1923178541695405	8.009017587209193	11.59909958502067	0.7480671038529869	0.9492957746478877
ID111407	111407	3	1.0	86.68892255121153	37.060437778540276	0.0	2.0	2	1.6318155549147875	1		30482.281498297412	30417.0	21309.0	42273.0	2.685489E7	3206.9530034166705	-0.9810656193238348	-984.9900004470877	-0.019075507164693	-0.029467759119972667	1.725591486122672	1.5957712773925579	-0.9734788294456045	1.08135264155289	8.365502049547887	11.515225158002869	0.7927878864127794	0.9482758620689653
ID113967	113967	3	1.0	86.475120823745	37.508385718694626	0.0	31.0	31	1.6201845046323418	1		30587.473441108497	30578.0	21398.0	41854.0	2.6488752E7	3114.526210248152	-0.9811345648529899	-1021.5117343353494	-0.025135510631074432	-0.0016143191387464652	1.7560830857887075	1.4811319612566216	-0.8218149697981845	1.1856358054003588	8.24667389543498	12.0818975546735	0.7099346728939668	0.9522502744237104
ID122671	122671	3	1.0	86.38458419726835	37.60893828056265	0.0	132.0	132	1.6108191978250885	1		30827.43271461716	30795.0	21203.0	41818.0	2.6573247E7	3116.359939119359	-0.9811632139999111	-1030.51470796583	0.0016120570897951729	-4.339535052714218E-4	1.77829154128113	1.4684393523779617	-0.9114587308129428	1.2110078216042084	8.151611372144664	11.556359910434226	0.7670279903616399	0.9527777777777777
ID137008	137008	3	0.9735196828842163	88.58819847986476	40.584850745331266	0.0	297.0	297	1.4898062491705746	1		30856.866302864953	30400.0	24725.0	44414.0	2.2618083E7	3867.9747063670407	-0.980882791103725	-818.6359610743955	0.0580226622001466	-0.06322157258827868	1.5890223198111966	1.3197219475241342	0.096936836210185	1.2040584176024984	6.972836083344749	16.775232304073306	0.3113739198450971	0.8431034482758624
ID134449	134449	3	1.0	87.55636188973386	38.250883288837365	0.0	267.0	267	1.6520873328590715	1		30614.126807563953	30540.0	21551.0	42076.0	2.75221E7	3188.7527519514406	-0.9810772612837119	-995.5205820919621	-0.0020861791515252334	0.00470742189629097	1.724512259243092	1.5802717024032977	-1.2356384413489745	1.0912757955612515	8.57463960078658	11.34179927517754	0.8376485198805804	0.9616204690831556
ID111924	111924	3	1.0	86.62666027163141	37.073218827184554	0.0	8.0	8	1.6336688383683005	1		30493.687074829937	30425.0	21533.0	42055.0	2.6895432E7	3179.0889837959735	-0.9810919793807497	-995.4075004464398	-0.0021961866771411137	-9.790426996061224E-4	1.7349927033270733	1.5555442605931649	-0.8367930924181464	1.1153605508244944	8.38451455420595	11.202103184576238	0.8396313571579811	0.9607843137254903
ID132919	132919	3	1.0	87.45756573612499	38.121385877544704	0.0	249.0	249	1.6373691122783482	1		30689.408783783794	30651.0	21708.0	42153.0	2.7252195E7	3172.046835022383	-0.9809421695163663	-995.9759963357584	-0.0022619052781997443	0.01986835166983538	1.7717565633964758	1.5492219797470017	2.1229037055087256	1.14364280042413	8.422539563522076	11.24204487626795	0.8374565709524807	0.9568034557235425
ID133428	133428	3	1.0	87.4999878402101	38.11908883486733	0.0	255.0	255	1.6516293737836456	1		30704.07190265488	30651.0	21618.0	42303.0	2.7756481E7	3173.82603025911	-0.9810837153181303	-1003.490067252603	1.755340956574815E-4	-0.0019306067021472339	1.7889591630704276	1.5606458232561617	2.0336308522475637	1.14629414080506	8.569886474622066	11.169890888973319	0.8631515828031511	0.9494470774091635
ID130872	130872	3	1.0	87.0075408881664	38.18555939356992	0.0	226.0	226	1.58191260761357	1		30853.425120772925	30834.0	21637.0	43089.0	2.5546636E7	3343.562994021636	-0.9810727479932191	-956.61572717142	0.0033236269983511796	-0.004617595195700872	1.6883994446301678	1.5157417656347847	2.10627780637809	1.1139096928711172	7.861670676109202	11.667156833143896	0.7257626925330618	0.9328821206993798
ID134968	134968	3	1.0	87.56455523580728	38.293485694833215	0.0	273.0	273	1.6516293737836456	1		30632.47169811322	30562.0	21611.0	41795.0	2.7599857E7	3207.7284795264045	-0.9810635414394616	-989.4931941371259	-0.004617795864318525	-0.007081807858769735	1.7485818906030215	1.5671715073374952	2.2500007044234507	1.115756560412286	8.569886474622066	11.84156901789944	0.7680092163095007	0.9524564183835181
ID127802	127802	3	1.0	86.95989954147522	38.15120350393118	0.0	191.0	191	1.6084693509170895	1		30918.342690058482	30918.0	21400.0	43194.0	2.6435183E7	3271.0273570008585	-0.9810897417862477	-980.7838400196573	0.009592063674081918	-0.003291879726563562	1.7197083205698978	1.5220639855621143	-1.168180170770355	1.1298528425102912	8.127845741322092	10.972417599484995	0.8483609317379686	0.9655561829474876
ID123197	123197	3	1.0	86.38857765577038	37.57177870242623	0.0	138.0	138	1.6141032362959222	1		30853.404428904425	30816.0	21340.0	42407.0	2.6472221E7	3145.770408662669	-0.981154057037021	-1021.234308095967	8.536852868252856E-5	-0.0013874689409018608	1.7872406166986214	1.4631950545119183	-0.8710779376223826	1.221464364021375	8.184883255296269	11.96174744163295	0.7188414245547038	0.942013129102844
ID127292	127292	3	1.0	86.73543623209363	37.92193505198711	0.0	185.0	185	1.6369070354771955	1		30818.346110484745	30781.0	21400.0	42286.0	2.7335873E7	3195.319069819231	-0.981145083982539	-1003.768869379913	6.661433328153566E-4	-0.00469075757913221	1.7384329503911296	1.5520646107755467	-0.9290096000522768	1.1200776941382982	8.417786437357556	11.857773872704556	0.7523179761533296	0.9511278195488722
ID118596	118596	3	1.0	86.38095288935934	37.67081230698243	0.0	85.0	85	1.5990354317121165	1		30733.377962085313	30687.0	21245.0	42103.0	2.5938971E7	3176.667392182827	-0.981073304517872	-1002.9867859940078	-0.019521417334761523	0.009260685502021058	1.7391924977528224	1.4848478570810175	2.365885703837781	1.1712934018518284	8.032783218031764	11.382812174021964	0.7790705207689226	0.946778711484594
ID126788	126788	3	1.0	86.59680134247591	37.81923656056803	0.0	179.0	179	1.6239155044023392	1		30879.784403669706	30875.0	21507.0	42613.0	2.6927172E7	3204.990590977209	-0.9811771938014232	-1004.4783268405699	0.008499948151710086	0.0059190029774051555	1.7591157675295306	1.5064345901529435	-0.9064017405954232	1.1677345827215326	8.284698904751117	11.743375177052435	0.7549196352597589	0.9386106623586435
ID118086	118086	3	1.0	86.32276891283409	37.634433585797964	0.0	79.0	79	1.593822974592181	1		30719.661117717	30680.0	21301.0	42239.0	2.5835235E7	3177.1635834833187	-0.9811540479409624	-1006.7600138513264	-0.00942476539820286	-0.012128197197572396	1.7528130333433811	1.4789738990492076	-0.880113741032917	1.1851548120424689	7.980498830222091	11.998276542517011	0.6966299903534762	0.9230346344145134
ID112457	112457	3	1.0	86.66165535289558	37.05514551669926	0.0	14.0	14	1.6173806066477001	1		30523.944444444453	30457.0	21162.0	42345.0	2.6372688E7	3229.590378177237	-0.9811319702333662	-982.9333766701864	0.0020629226684121538	0.0019908383899153916	1.7456944729968333	1.5169651055488957	-0.6010880679410697	1.150780902349876	8.218155138447889	11.193776155247228	0.824196874950596	0.9552486187845299
ID117065	117065	3	1.0	86.33934532233224	37.5376514910174	0.0	67.0	67	1.63644482820115	1		30773.294915254246	30738.0	21355.0	42038.0	2.7234366E7	3093.9927439440103	-0.9811232606828771	-1033.9065758495015	0.006267253936243988	0.023191229604555958	1.8443237309826366	1.4970518106930295	2.3206295410706614	1.231970542241183	8.413033311193024	11.489253503655748	0.8009010232417384	0.9546925566343036
ID115019	115019	3	1.0	86.38487800639255	37.45345155774593	0.0	43.0	43	1.6112887559746405	1		30633.592074592074	30598.0	21395.0	42348.0	2.6283622E7	3115.605110669739	-0.9810733936424496	-1019.3287212372928	-0.011944489079158334	-0.01182299419116272	1.780394817811349	1.4689117462222936	-0.8616272428545048	1.2120502286063943	8.156364498309175	11.630284279521298	0.7577497975316544	0.9449339207048458
ID131400	131400	3	1.0	87.47406885835105	37.97897355928446	0.0	232.0	232	1.6470427796085063	1		30816.92187499999	30793.0	21656.0	42492.0	2.7611962E7	3136.288697115592	-0.9810972203275389	-1019.9751548490578	-0.0067943623504932585	0.013837203661668416	1.794646139072905	1.5406292733124334	2.1306179622518067	1.164878644175261	8.522355212976908	11.489339170769988	0.8112961131290093	0.958311063602352
ID112970	112970	3	1.0	86.64173071136891	37.53164562695357	0.0	20.0	20	1.622051077261294	1		30463.253164556987	30443.0	21278.0	41799.0	2.6472567E7	3108.4059520213855	-0.9811493925591313	-1020.1835896798079	-0.02398322585684979	0.008159308012717482	1.7620590508775857	1.5399729210381297	2.316780553848394	1.1442143084501402	8.265686400093047	11.214750357791793	0.8258659619475215	0.950792782941498
ID125258	125258	3	1.0	86.32611036674	37.68475997033947	0.0	162.0	162	1.5947719612642923	1		31057.788530465972	31021.0	21625.0	42796.0	2.5995369E7	3174.4308304909778	-0.9811888009217711	-1020.6357088077652	-0.004726228343636014	-5.372708904895165E-4	1.7677378726170656	1.45666531196563	-0.7916437968014619	1.2135511555716756	7.990005082551123	10.773649389446483	0.8650301475219968	0.9605714285714282
ID128335	128335	3	1.0	86.96824414820175	38.12022023603247	0.0	197.0	197	1.630424209865801	1		30978.031854379948	30957.0	21588.0	43113.0	2.722969E7	3251.829693316861	-0.9810819648432002	-988.064484899695	0.010103249629982021	4.973181386617949E-6	1.7529350678421893	1.529729409021489	-0.9886930964323568	1.1459118570280196	8.351242671054337	12.486221116750697	0.6731299659287514	0.9370666666666668
ID131916	131916	3	1.0	87.39783602944745	38.07276815463789	0.0	238.0	238	1.6406000058461223	1		30869.530864197528	30816.0	21719.0	42513.0	2.7504752E7	3175.6358680083513	-0.9810443348748638	-1006.1875354002774	-0.011748317019272142	0.013368089226917889	1.763190447831126	1.5395749587251162	2.0622540746335236	1.145244950782507	8.45581144667369	11.143636352010496	0.8556798230413362	0.968426782798041
ID124757	124757	3	1.0	86.34374728709183	37.67402189209098	0.0	156.0	156	1.6004540646379353	1		30990.98820754717	30960.0	21212.0	42530.0	2.6280358E7	3162.202113289362	-0.9810957228355918	-1017.2486031843478	0.01060396634548474	8.587885735024178E-4	1.7866933035818517	1.4455422029954115	-0.7780568613428649	1.2360021726653962	8.047042596525316	11.542707926555558	0.758980732806143	0.9447544642857143
ID117588	117588	3	1.0	86.32911940579261	37.548341132452585	0.0	73.0	73	1.600454064637935	1		30755.12868949231	30700.0	21339.0	42394.0	2.6049594E7	3160.7163137186394	-0.9810898820907716	-1009.663336880789	-0.005114771478344304	0.016013187767087805	1.7504870436833	1.4646780384023834	-0.8714194137051208	1.1951343556654037	8.047042596525312	11.437551403384132	0.773000983432526	0.9437012263099219
ID125780	125780	3	1.0	86.25713682464182	37.79193402560481	0.0	168.0	168	1.5985622743022279	1		31055.110059171602	31020.0	20986.0	42332.0	2.6241568E7	3152.5714488719054	-0.9811087837215519	-1023.1878492757417	0.008019536279475412	-0.006517673992136533	1.758062703556339	1.4828996813333117	2.2912614289817315	1.185557408695119	8.02803009186725	11.26707309541089	0.7946879578763187	0.9623931623931621
ID116566	116566	3	1.0	86.36440807226184	37.60535195178682	0.0	61.0	61	1.6013991217410408	1		30657.67532467532	30631.0	21110.0	42439.0	2.5967051E7	3155.9831049928534	-0.9811249693689666	-1009.8833454406442	-0.017870330118238718	0.02296947112458323	1.7238252064041562	1.480657050333031	-0.8590263244457759	1.164229897812212	8.056548848854346	11.62498395580822	0.7491593158178416	0.9437639198218266
ID115544	115544	3	1.0	86.3854436644867	37.523024584982174	0.0	49.0	49	1.6159768332543467	1		30516.507514450906	30456.0	21106.0	41671.0	2.6396779E7	3103.7453517590898	-0.9810259871536052	-1016.7169504701161	-0.0024987578981289886	0.015398330617020443	1.7707983686772217	1.4648590535773145	2.2431312460819384	1.208852390510047	8.203895759954332	12.071130265269062	0.7075125115841916	0.9349945828819065
ID123740	123740	3	1.0	86.3916402732669	37.55354167594866	0.0	144.0	144	1.593822974592181	1		30917.26634958385	30877.0	21576.0	42365.0	2.6001421E7	3150.4886114503265	-0.9811318064990829	-1020.5874005136151	-0.010630902819885473	0.01971887590851654	1.7589040533949079	1.4604737042898757	-0.8639187757359237	1.2043380502014158	7.980498830222089	11.518911091690743	0.7558176856080991	0.9358974358974356
ID124255	124255	3	1.0	86.41786530595058	37.583436019899366	0.0	150.0	150	1.6013991217410408	1		31002.659224441864	30956.0	21025.0	42409.0	2.6383263E7	3163.1616415849244	-0.9810420093026349	-1014.3850868758706	-0.004118396436210154	-0.013544535646844274	1.7676906415462532	1.4749185204236988	2.299921395454545	1.1985005388897347	8.056548848854346	11.74378821804695	0.7340784707207744	0.931830676195712
ID128866	128866	3	1.0	86.9678665563429	38.135124752571954	0.0	203.0	203	1.6169128175976712	1		30880.666666666642	30877.0	21315.0	42910.0	2.6773538E7	3275.9534900038243	-0.9810950280458274	-978.3944338508422	8.411355496233699E-4	7.836748562339977E-4	1.709483578310666	1.539566798054437	-0.9921894169281066	1.1103666177206175	8.21340201228338	11.460840158297874	0.7857783035685884	0.9494505494505499
ID120677	120677	3	1.0	86.31908547345542	37.672204873614604	0.0	109.0	109	1.6220510772612933	1		30771.914746543745	30729.0	21315.0	42108.0	2.6710022E7	3123.1972508464187	-0.9811900242279505	-1027.8979275419758	0.005839483158782582	0.011389997601958347	1.7889917010282526	1.4695263678500439	2.3527358882510825	1.2173933997833568	8.26568640009304	11.323112827843904	0.8101344837920891	0.9461371055495106
ID129380	129380	3	1.0	86.92906970278588	38.22107041046158	0.0	209.0	209	1.614571839364671	1		30900.066202090627	30884.0	21764.0	43380.0	2.6604957E7	3289.687898398264	-0.9811299771520063	-976.762162143698	-0.007198382062602963	-0.012180242051930136	1.7485274763763556	1.5097783293858047	-1.0176118052421865	1.158135232400426	8.189636381460796	11.92597202617077	0.7235805942340222	0.9415300546448095
ID132455	132455	3	1.0	87.40180296024121	38.135147629301706	0.0	244.0	244	1.6387545609359933	1		30734.08371040723	30705.0	21703.0	42517.0	2.716893E7	3195.9845151842014	-0.9810980528866738	-998.2779284691238	0.004473890024836008	-0.0056504884686593895	1.7423545200004427	1.558961236648938	-1.0549235305864275	1.1176381291851216	8.436798942015626	11.378401501803884	0.8188890329927985	0.9620596205962065
ID129895	129895	3	1.0	86.95332656351317	38.22561008333438	0.0	215.0	215	1.6141032362959231	1		30918.3403019745	30916.0	21732.0	43427.0	2.6620691E7	3282.1072409408953	-0.9811470598829769	-980.5018558669411	-0.008059364447037616	0.01440646356702036	1.7173401244561999	1.5241117072885522	-0.9741401588974774	1.1267810070899644	8.18488325529628	12.057688280826179	0.7074475533667942	0.9451152579582877
ID113510	113510	3	1.0	86.51832406776555	37.527153505749745	0.0	26.0	26	1.6229835585554813	1		30468.80641466207	30440.0	21065.0	42498.0	2.6599268E7	3127.151759791351	-0.9810771561733717	-1010.3067106633777	-0.004802070513490308	0.00780938044888297	1.7400054331107002	1.5198189738867518	-0.7744064757128654	1.1448767669091855	8.27519265242208	11.478182016904936	0.7892993816469981	0.9482570806100223
ID116072	116072	3	1.0	86.3537547337988	37.605895167797264	0.0	55.0	55	1.60893959485373	1		30463.306791569084	30396.0	21069.0	42571.0	2.6015664E7	3135.7185017816446	-0.9811206589140031	-1009.7306960877254	-0.006483499495626153	0.0017880141682533664	1.7471543865037837	1.4793146169097469	-0.7554063369368035	1.1810566640337454	8.1325988674866	11.621102656777609	0.7567362534292964	0.9505555555555558
ID121195	121195	3	1.0	86.25697652206193	37.587546246789174	0.0	115.0	115	1.6089395948537297	1		30824.58851113719	30775.0	21535.0	42308.0	2.6293374E7	3126.917566518522	-0.9811163514096841	-1024.3431202329255	0.004499271479991773	0.017231964074764135	1.740263194215667	1.48450478629066	-0.761532100565492	1.1722853373643018	8.132598867486598	11.561180367090932	0.7646010010469945	0.9432194046306506
ID119148	119148	3	1.0	86.38157380013169	37.56583937192948	0.0	91.0	91	1.622517384896991	1		30893.123271889388	30862.0	21539.0	43177.0	2.6815231E7	3123.213059532817	-0.9811581263169586	-1030.1610333504968	-0.03252926204821931	0.0063649477273891334	1.7821867987621691	1.4833666777187493	-0.829443938676145	1.2014472385903743	8.270439526257567	12.140622647012655	0.7051094466578792	0.9425785482123517
ID122222	122222	3	1.0	86.29645632743984	37.62518467483402	0.0	127.0	127	1.5909726182581527	1		30719.603592814394	30671.0	21350.0	42004.0	2.5650869E7	3157.329717433926	-0.981172602799413	-1014.1000253224462	-1.1149424130872584E-4	-0.004383940201488981	1.733253141437255	1.4745511783234413	-0.7939821393174843	1.1754445467318109	7.951980073234992	11.586874931865333	0.7443076944695282	0.9335937499999994
ID136562	136562	3	1.0	88.89713708037942	40.20195809934476	0.0	292.0	292	1.543671953913674	1		30750.987341772186	30520.0	23536.0	43884.0	2.429328E7	3755.3101080262504	-0.9810309205435074	-846.9927523745836	-0.001577520800028864	-0.008248780486195274	1.5691457258065848	1.4528261697091438	0.803997967762581	1.080064331523384	7.486173709112419	14.261408664169249	0.46253533353774823	0.9030963302752278
ID121715	121715	3	1.0	86.20490072746627	37.58402059328437	0.0	121.0	121	1.5909726182581525	1		30809.610108303248	30736.0	21158.0	41828.0	2.5602786E7	3181.0501016183525	-0.9811919461705231	-1010.5453416858159	0.02027926607529039	-0.0031478072090210907	1.7868774873787512	1.4341894581830286	2.316351379747588	1.2459145318517	7.95198007323499	11.358289115395797	0.7745675685779185	0.9398876404494377
ID119669	119669	3	1.0	86.34073561976624	37.551796768768675	0.0	97.0	97	1.6239155044023377	1		30833.087056128294	30757.0	21566.0	42258.0	2.6917285E7	3120.9449075986186	-0.9811497978218642	-1028.4429573646635	-0.0072151757584369685	0.01002175302852993	1.7838984456883236	1.4749718996933607	2.2922524027508504	1.2094457162602128	8.284698904751103	11.616316217989732	0.7715245352332134	0.9431818181818182
ID130420	130420	3	1.0	87.0190031971388	38.24862408844055	0.0	221.0	221	1.6234495983521815	1		30894.85500575374	30879.0	21664.0	43222.0	2.6847629E7	3255.673285384213	-0.9810866299790199	-984.4955993741016	0.005874542572357456	-0.015761973310190008	1.7437603923319198	1.5322937887273655	-0.8323104903391209	1.13800656581672	8.279945778586601	11.583833575739005	0.7754123933177112	0.9488017429193905
ID126327	126327	3	1.0	86.22976144498223	37.72626637925831	0.0	174.0	174	1.6042309526385659	1		30859.603508771906	30822.0	21215.0	42022.0	2.6384961E7	3126.804627519314	-0.9811631843282118	-1028.1425845555095	-0.0015082563194291519	-0.006883945557527193	1.736257194908174	1.50237822201644	-0.8752990440834046	1.15567249941751	8.085067605841436	11.375584557311031	0.7851381381682961	0.9423822714681445
ID136056	136056	3	1.0	89.22015798829626	40.11820803948203	0.0	286.0	286	1.5713568095951302	1		30695.403186274536	30569.0	24025.0	44244.0	2.5047449E7	3505.768295996875	-0.9810700456823626	-907.5500367024902	0.006887426699212471	-0.07271923539589357	1.5704872086901402	1.5580540238110763	0.5886315522913044	1.0079799446547122	7.757101900489837	14.54346742456807	0.46086469048940226	0.876476906552093
ID134009	134009	3	1.0	87.56020705381087	38.135449586847734	0.0	262.0	262	1.6364448282011521	1		30667.689694224246	30615.0	21761.0	42172.0	2.707957E7	3202.3863145602522	-0.9810174355375845	-989.8267298297578	0.006315346936998614	0.003448939370749773	1.7477119248953956	1.558965035147341	-1.0724387479810253	1.1210719198267431	8.413033311193047	11.254807720736524	0.8346152442869986	0.9682713347921226
ID135545	135545	3	1.0	87.53627287385743	39.04119251036938	0.0	280.0	280	1.5780823051220156	1		30667.650121065384	30471.0	21637.0	43417.0	2.5331479E7	3532.9875907260466	-0.9810067820194748	-896.688997124748	9.369194418081532E-4	0.005549853740473481	1.6213146072460012	1.5298366655449278	-0.923829251654234	1.059795887862636	7.823645666793086	13.338556373437825	0.5525879112810959	0.9448909299655575
ID111485	111485	3	1.0	86.68181995980625	37.041302805589254	0.0	3.0	3	1.6322790730479573	1		30502.62954545451	30444.0	21482.0	42094.0	2.6842314E7	3201.2277311387675	-0.981151838798469	-992.0143172678837	-0.015334170817655377	-0.0041276823181502	1.7439179349139777	1.5444280846380027	-0.9022183720053513	1.1291674583363545	8.3702551757124	11.637871413399099	0.7766072728939304	0.9488146551724133
ID137086	137086	3	1.0	88.10190734421049	39.84247295222422	0.0	298.0	298	1.5392551438483715	1		30666.02313624682	30459.0	23297.0	42664.0	2.3858166E7	3543.0507300424733	-0.9809252072144151	-890.1970486366783	-0.02392160775024309	0.0039262349798558655	1.558090500197766	1.43263645365363	0.31098248594914774	1.0875686544372039	7.443395573631804	13.320893707231827	0.5271257574374587	0.9238938053097342
ID133506	133506	3	1.0	87.5208140434666	38.129608942234015	0.0	256.0	256	1.6461239272192196	1		30704.786592178785	30671.0	21750.0	42008.0	2.7480784E7	3175.3015471378894	-0.981042149301381	-1000.8054736480832	-0.0025742037459978054	-1.3014471929096824E-4	1.7444861666077867	1.5590162281398148	2.224529702294298	1.1189660088973357	8.512848960647878	11.746206183641597	0.7753352911712859	0.9572421165152327
ID114560	114560	3	1.0	86.36836788737325	37.45494561239589	0.0	38.0	38	1.6215846355328107	1		30619.958620689635	30576.0	21309.0	42383.0	2.6639364E7	3089.1869392044528	-0.9810654915469663	-1027.1511810823677	-0.005424915878465331	0.008603340402960801	1.7485175466193927	1.5028830616299063	-0.9489392372122903	1.1634421807396584	8.260933273928526	11.660948338111906	0.7634335395856718	0.9445652173913048
ID122755	122755	3	1.0	86.39528446402451	37.603174009376225	0.0	133.0	133	1.5919233041023335	1		30841.069129916563	30803.0	21313.0	42553.0	2.5875657E7	3163.3938313476233	-0.9811165610418576	-1013.0845096265037	-0.00315697258227099	0.021022618989080203	1.732415662776228	1.452620358883897	-0.8823556707806004	1.1926141969449664	7.9614863255640245	12.418828684075457	0.648698278391569	0.9188151398793197
ID120194	120194	3	1.0	86.3023475285581	37.6642011473541	0.0	103.0	103	1.6047024386010276	1		30733.122352941176	30671.0	21313.0	42332.0	2.6123154E7	3151.26950978371	-0.9811950279930683	-1017.732821874063	7.503887338964021E-4	-0.002458693520800291	1.7198261383032976	1.4888503763621614	-0.9733868874421245	1.155136987307952	8.089820732005952	11.51871534480062	0.76619739310029	0.9403314917127067
ID114054	114054	3	1.0	86.48321951770869	37.46457753558713	0.0	32.0	32	1.6341318308215145	1		30624.729638009023	30564.0	21210.0	42320.0	2.7072261E7	3056.387970691526	-0.9810867478909746	-1039.5250880771873	-0.0035030957331595096	-0.01033913194743819	1.7901280399221995	1.5103401779623524	-0.8332746236353983	1.1852482414506893	8.389267680370459	11.322617986049412	0.8223187750077503	0.9587180879956553
ID127366	127366	3	1.0	86.76231888365498	37.930454002453246	0.0	186.0	186	1.6075284503680656	1		30844.779205607465	30817.0	21095.0	42564.0	2.6403131E7	3251.6434328429527	-0.9811188566215877	-985.8301089981305	0.0029268839384342746	0.005650498771903923	1.703279190630767	1.5263354796158588	-0.8957532388163826	1.115927142740232	8.11833948899306	11.893218540772148	0.7212374580393568	0.9358904109589051
ID134538	134538	3	1.0	87.4856306356852	38.36336852064927	0.0	268.0	268	1.5553887972022722	1		30849.46441947563	30580.0	21063.0	45304.0	2.4710421E7	4133.191316530719	-0.9809087931924444	-766.985867091781	-0.023536385382566395	0.019467888772887753	1.7335736832113422	1.419869682946095	-1.1179484122416767	1.2209385861485127	7.600248737060829	11.175060584315169	0.7647824218332796	0.9416961130742049
ID133003	133003	3	1.0	87.46980086103775	38.09937510513029	0.0	250.0	250	1.641521950288568	1		30671.449438202264	30618.0	21807.0	42238.0	2.729759E7	3200.3049071245528	-0.98107956297991	-993.907582060825	-0.011643650579090805	-0.006572501495644968	1.7350667408346538	1.5477103515890485	-1.0023552531185997	1.1210539097662846	8.46531769900272	11.806361593759114	0.7631694290799295	0.9529159978598187
ID135051	135051	3	1.0	87.54811128330358	38.267029827376305	0.0	274.0	274	1.6456643086350211	1		30616.157718120776	30567.0	21516.0	42014.0	2.7370845E7	3211.7748315537597	-0.9810427065845576	-986.6137711072372	0.008139322879094158	-0.008107799703725672	1.7396992894586785	1.5729317870328619	-0.9411961979232871	1.1060233532061823	8.50809583448336	11.09858508662409	0.8679745780147088	0.9696641386782231
ID127885	127885	3	1.0	86.91738929538661	38.15758880176225	0.0	192.0	192	1.5938229745921817	1		30936.95000000001	30907.0	21418.0	42728.0	2.5987038E7	3303.192185583316	-0.9811436975293157	-974.652342862194	-0.023179517022461644	-0.0012097268489930139	1.6856521068878447	1.4931987899960095	-1.0935391940309518	1.1288866011553287	7.980498830222097	11.653480830403133	0.7384627106204843	0.9491237987563597
ID131468	131468	3	1.0	87.42138154245428	38.00676854471885	0.0	233.0	233	1.6502547340333928	1		30839.43853820599	30813.0	21964.0	42597.0	2.7848013E7	3147.46187406817	-0.9810839603484853	-1016.3702398932722	-0.003404123727151031	-0.00240245429423073	1.7938029902038426	1.5377747466109895	-1.0294284681462234	1.1664926831170161	8.555627096128518	11.424043910269784	0.823800372164304	0.9569377990430624
ID130962	130962	3	1.0	87.03427160009527	38.118341600986795	0.0	227.0	227	1.621118059595796	1		30813.58775981525	30803.0	21374.0	43077.0	2.6684567E7	3242.839484695963	-0.9811632561167023	-989.8793268828547	-0.009353768414652531	-0.0039053302589929567	1.7432577758539431	1.4960166180826662	2.0758372901597513	1.165266317755312	8.256180147764022	11.618196900416331	0.7686197855104687	0.9523026315789476
ID112020	112020	3	1.0	86.57087346207612	37.08148311391064	0.0	9.0	9	1.6271731114965653	1		30486.141714285706	30402.0	21534.0	42557.0	2.6675374E7	3216.2709529195936	-0.9810343518654949	-980.6100891203201	-0.003829101066699967	0.010254999453449189	1.734889241707458	1.5291438705459741	-0.7732180105719278	1.1345493874870147	8.317970787902729	12.262195323750916	0.6951696375181419	0.9403546480386892
ID126868	126868	3	1.0	86.61704506389093	37.80984944947393	0.0	180.0	180	1.6299601642580341	1		30903.74061433444	30909.0	21411.0	42688.0	2.7164388E7	3192.3482136434764	-0.9810919543879272	-1004.6015907493745	0.005950354581777609	0.009434388327544738	1.7682953777124373	1.526055784549085	-0.925514697318457	1.1587357392933892	8.34648954488982	12.16548777848716	0.7086873230294977	0.9365333333333337
ID123286	123286	3	1.0	86.38199049786202	37.577817852683765	0.0	139.0	139	1.588593414566793	1		30856.117084826725	30849.0	21165.0	42333.0	2.582657E7	3179.9336705274495	-0.9810344963371396	-1003.8599002112281	0.00410844837886614	0.010692633671344716	1.7193962737407378	1.4817150054161266	2.174638542042417	1.1604095709740487	7.928214442412419	11.539601422113765	0.7481757632734309	0.9355019629837357
ID117659	117659	3	1.0	86.3693231884324	37.52948743059776	0.0	74.0	74	1.6192504114416202	1		30778.475750577385	30715.0	21471.0	42147.0	2.665416E7	3112.249446514587	-0.9810326320115018	-1023.0081393203127	0.0017111992647962546	0.017214252075741537	1.820117379061216	1.4675187606285782	-0.8202859869844026	1.2402685593481682	8.237167643105943	12.251105624510252	0.6896634342844311	0.9302200751476108
ID117153	117153	3	1.0	86.29146327340911	37.54861799571139	0.0	68.0	68	1.6047024386010276	1		30783.774912075	30729.0	21465.0	42118.0	2.625856E7	3142.329480171043	-0.9810688578476072	-1015.3664849759806	-0.014887781781325011	0.012735497847692743	1.7419285268050437	1.4577343792671529	-0.9363722020238351	1.194956057550597	8.08982073200595	12.157824583266741	0.6877601619259174	0.9392935982339954
ID118688	118688	3	1.0	86.41712058609347	37.61338746478102	0.0	86.0	86	1.6271731114965635	1		30899.7070938215	30827.0	21378.0	42441.0	2.7006344E7	3138.055170510616	-0.981005855752039	-1017.1280973356882	-0.00718423619857967	-0.003868669671215893	1.787238459986345	1.47108641793447	-0.8375562709091978	1.214910584583997	8.317970787902711	12.64659425735385	0.653551904190115	0.929861849096705
ID132003	132003	3	1.0	87.39337944513879	38.062872558031785	0.0	239.0	239	1.6396775430203974	1		30852.98306997742	30804.0	21706.0	42865.0	2.7335743E7	3187.257166422376	-0.9811198821571413	-1006.0682099001567	0.01667333607540778	0.011561370539534684	1.7710701841123255	1.5460367585118975	1.9348300659199447	1.1455550292458951	8.446305194344653	11.416122695433033	0.8144030256759023	0.9579514824797847
ID118179	118179	3	1.0	86.32317990083048	37.678433989130525	0.0	80.0	80	1.5999813267559226	1		30657.531286894915	30602.0	21331.0	42272.0	2.5966929E7	3164.6340040104346	-0.9810643766571109	-1003.8332706173384	-0.00838892286725439	-0.009316051313110524	1.757962684648719	1.4917194507474618	-0.8733150733795155	1.178480768463433	8.042289470360794	11.013419410928579	0.833192224431717	0.9468382764409623
ID112546	112546	3	1.0	86.60881126511994	37.109135952304605	0.0	15.0	15	1.5933482693025485	1		30524.695238095253	30466.0	21752.0	42358.0	2.5640744E7	3286.5817695936325	-0.981032809752873	-960.7655498931356	-0.010389716295777245	-0.014404316387576974	1.636463850154798	1.5798529701015722	2.577308852560457	1.0358330054280849	7.975745704057583	11.507819479004796	0.7568243237330002	0.9411104879416711
ID115108	115108	3	1.0	86.35252005339956	37.478350801009476	0.0	44.0	44	1.6108191978250876	1		30599.819672131107	30540.0	21269.0	42282.0	2.6132246E7	3122.7713411388454	-0.9811044646501256	-1017.5710175902507	0.007267459956127212	0.010172617066289105	1.744576805242097	1.518036323729197	-0.8100934835301329	1.1492325828912857	8.151611372144655	11.394258943305154	0.7890075531462714	0.9454244762954792
ID125353	125353	3	1.0	86.31075276057021	37.680903053411775	0.0	163.0	163	1.5866874829692224	1		31061.22623345364	31024.0	21445.0	42420.0	2.5811879E7	3174.619176377195	-0.9811187634198641	-1016.8294234595738	-0.0050701271233060214	0.008575917087520198	1.76985167610618	1.4326977457390166	-0.8079008598080415	1.235328024609442	7.909201937754357	11.518919266620964	0.7490642309177143	0.9417091114883983
ID124840	124840	3	1.0	86.33026617357596	37.68042226464558	0.0	157.0	157	1.6023436214526097	1		31009.724911452155	30966.0	21264.0	42626.0	2.6265237E7	3148.727904965545	-0.9811432327657706	-1024.844438727968	-0.002998948960256088	-0.017659781138831973	1.8016957095404176	1.4535329312510845	-0.7886766316383954	1.23952864830497	8.066055101183375	11.545494164629487	0.7604068075737869	0.9380873410724154
ID116650	116650	3	1.0	86.38637104744669	37.57952785930597	0.0	62.0	62	1.6131656217896797	1		30669.289534883716	30625.0	21364.0	42230.0	2.6375589E7	3126.5052992736596	-0.981160996254528	-1021.7787940395415	-0.014699794213487497	0.0016836911109368755	1.7440463958351926	1.5042482806115152	-0.8430347311346165	1.1594139201051261	8.175377002967247	11.533953813726638	0.772255903712144	0.9455744914788348
ID113069	113069	3	1.0	86.55714439794663	37.28252763516115	0.0	21.0	21	1.619717525373577	1		30504.036951501173	30455.0	21083.0	41866.0	2.6416496E7	3177.117603922341	-0.9810731421007416	-995.3524463708434	-4.010886550525332E-4	0.008452681979554049	1.7582500668064371	1.4999168946119694	2.326103826025288	1.1722316570487719	8.24192076927047	11.06675119486649	0.8456643192794906	0.9638688160088936
ID123821	123821	3	1.0	86.41229796042877	37.53083817610161	0.0	145.0	145	1.6032875647577238	1		30959.30363423214	30933.0	21508.0	42912.0	2.6408286E7	3141.9735952408964	-0.9811269263431153	-1024.4746303718987	0.0045879034687582605	3.058813539630626E-4	1.799710986741613	1.4402079480754608	-0.8243765364240803	1.2496188409087405	8.075561353512406	11.54722702624544	0.7610745090286573	0.9376379690949225
ID125871	125871	3	1.0	86.24408466625773	37.77323017230089	0.0	169.0	169	1.6023436214526097	1		31024.097877358494	30979.0	21295.0	42446.0	2.6308435E7	3137.2625794121336	-0.9811031377818843	-1026.841130911121	-0.0030230105795844018	0.011481950359326233	1.7787605963865318	1.4616696695073175	-0.8502400134849032	1.2169374746525976	8.066055101183373	11.054118285269157	0.8295123065363011	0.9555180180180178
ID128433	128433	3	1.0	86.92273444073338	38.178451378863116	0.0	198.0	198	1.6028156625945205	1		30879.23203769139	30863.0	21588.0	43038.0	2.6216468E7	3286.7561482310525	-0.981063016095579	-973.4532438322219	0.0034594124556175383	0.008629717935226806	1.6849878845542052	1.537624568522214	-1.0721171623097299	1.095838294372221	8.0708082273479	11.36073546045396	0.7858035701432361	0.9582392776523703
ID124336	124336	3	1.0	86.40261793726114	37.58306195686585	0.0	151.0	151	1.6037593280649052	1		31002.419999999987	30983.0	21352.0	42430.0	2.6352057E7	3154.576058245481	-0.9810547477528679	-1017.8351389473257	-0.01672186742053251	0.005726063980691391	1.8042253726113944	1.4269092005353639	-0.7849681235212388	1.2644289993606215	8.08031447967692	11.88565727892883	0.718772943825595	0.9470752089136484
ID129461	129461	3	1.0	86.951256239762	38.212567916332866	0.0	210.0	210	1.6037593280649065	1		30850.977647058797	30843.0	21656.0	42753.0	2.6223331E7	3296.798972986762	-0.9809766780916114	-965.1143788280261	0.00520116962414867	-0.0016251438100830346	1.6631208417194305	1.555040142037277	-0.9990155420265392	1.069503478888047	8.080314479676934	11.095957887631448	0.8247238005080668	0.9593679458239283
ID128948	128948	3	1.0	86.95174937339358	38.15087873363324	0.0	204.0	204	1.6173806066477008	1		30876.5737327189	30858.0	21578.0	43055.0	2.6800866E7	3232.8832565167845	-0.9810483407703121	-988.8086222392171	0.007842481875218925	0.011041323945461227	1.7023029908409082	1.5539090173373977	-1.0690438715257562	1.095497208554579	8.218155138447896	11.243842791142267	0.816873241271329	0.9494783086216366
ID115638	115638	3	1.0	86.39228031989084	37.550100293664585	0.0	50.0	50	1.5904970622414742	1		30528.926102502974	30485.0	21417.0	42173.0	2.5613769E7	3139.0355087702073	-0.9811271095746434	-1011.1885709510627	-0.006067029736039722	0.0040043261968343066	1.7048636799584416	1.4833923870127068	-0.8563333399144621	1.1493005457522532	7.947226947070484	11.713697171046032	0.7278426401398219	0.93774537296691
ID116150	116150	3	1.0	86.32824505089906	37.61959233540685	0.0	56.0	56	1.6070577935140689	1		30439.094736842126	30373.0	21329.0	42243.0	2.6025426E7	3128.7991922825604	-0.981100312403791	-1010.0498898519413	-0.0016176430385322264	-0.003934891897090243	1.7407715229270344	1.4931874097031284	-0.8640895467165519	1.1658091352867288	8.113586362828535	11.419181742424339	0.7819027799173718	0.9467554076539101
ID120761	120761	3	1.0	86.30320254964695	37.70384342866896	0.0	110.0	110	1.5985622743022279	1		30803.69869513648	30771.0	21404.0	42014.0	2.5967518E7	3154.2412019277986	-0.9812023812299063	-1019.5152302823802	-0.006678198254435551	0.003977780761695278	1.7305551777567623	1.481427585172058	-0.7559019210011351	1.168167242920463	8.02803009186725	11.590926325750953	0.7509007964678216	0.9526226734348562
ID113595	113595	3	1.0	86.51781297111673	37.53831333686924	0.0	27.0	27	1.6169128175976704	1		30491.5666280417	30438.0	21088.0	42344.0	2.6314222E7	3111.8179253243493	-0.9810492992003884	-1014.5211680997561	-0.019343933114840572	-0.016719865544669425	1.7510904545640749	1.5183189390414829	2.2710366460287523	1.15330870842561	8.213402012283371	11.179782819440275	0.8257835179322723	0.9504950495049507
ID129982	129982	3	1.0	86.96714980581548	38.22402142814449	0.0	216.0	216	1.5976155390848654	1		30919.083627797427	30893.0	21456.0	43101.0	2.6250302E7	3289.9637491304497	-0.9810191916106878	-971.4675434121451	0.008383485203895206	-0.015759321678136998	1.702062798325517	1.5283135845521312	2.19104654368142	1.1136868869907366	8.018523839538226	11.412495388805247	0.7736473791092274	0.939309576837417
ID119233	119233	3	1.0	86.40697444916121	37.577645458718706	0.0	92.0	92	1.6013991217410408	1		30931.017688679247	30888.0	21298.0	42377.0	2.6229503E7	3169.255454434063	-0.9810786771848858	-1012.0903876686396	-0.012739618603721548	-0.026155951414775523	1.761801378400844	1.499461421989093	2.2761630904221466	1.1749561226215124	8.056548848854346	11.402002156967411	0.7787475100131647	0.9297860669226551
ID122304	122304	3	1.0	86.31398995790084	37.60544885753869	0.0	128.0	128	1.6141032362959224	1		30799.47619047621	30717.0	21331.0	42698.0	2.6518349E7	3129.1417109804347	-0.9810809020400397	-1020.8278038674744	-8.832945553583722E-4	0.01957614565894758	1.7552316189368538	1.4834930557259307	-0.8634518283228416	1.1831748130954012	8.184883255296272	11.516217823385189	0.7755371597238967	0.9420131291028446
ID132548	132548	3	1.0	87.40575557022048	38.1303885180054	0.0	245.0	245	1.628102659193916	1		30770.644646924833	30757.0	21712.0	42417.0	2.7016626E7	3216.1393038568503	-0.9810265911119875	-989.3891698468434	-0.005710438948407129	5.956653761493239E-4	1.746661867497139	1.5205306069098163	-1.1807375727952272	1.1487186509496778	8.327477040231757	11.68109979419767	0.7669301998140756	0.953210010881393
ID121798	121798	3	1.0	86.21843126465168	37.57583079914055	0.0	122.0	122	1.6004540646379346	1		30862.29245283017	30780.0	21859.0	42317.0	2.6171224E7	3170.313399357181	-0.9811082337214005	-1011.1144992999381	0.0029731016889782127	0.0038980787976082153	1.7540979838766486	1.4731844700564865	2.2645914231855677	1.1906845473394048	8.047042596525309	11.744799515450502	0.7330860389510414	0.9426503340757237
ID136651	136651	3	1.0	89.17255259030584	39.52827567554758	0.0	293.0	293	1.5363035492938901	1		30723.730523627117	30520.0	24348.0	42583.0	2.4056681E7	3423.1804542230216	-0.9809268131676798	-923.1823487686282	-0.015034371385456272	-0.014461222173396564	1.558479678314392	1.4580723190274307	0.5816929541526243	1.068863085854298	7.414876816644705	12.954541922058306	0.5552258568388605	0.9219858156028369
ID119757	119757	3	1.0	86.36310175595018	37.57923842698625	0.0	98.0	98	1.6037593280649054	1		30880.156286721533	30845.0	21372.0	42526.0	2.6279013E7	3161.8969184027083	-0.9810831358628249	-1013.0209894021182	0.011461850473355023	-0.0035390332193502923	1.7608918686425712	1.4690775480021625	-0.8241220514628307	1.1986377921555296	8.080314479676922	11.321131439328761	0.7922430943084872	0.949720670391061
ID136143	136143	3	1.0	88.98540489834775	39.83980603354045	0.0	287.0	287	1.5995084491553	1		30651.837072018887	30468.0	22937.0	42998.0	2.5962106E7	3171.809380538613	-0.9810770033480828	-1002.0574200348402	-0.0034303337718612293	-0.0023356479172456698	1.651482628199151	1.568485543919607	-0.704068603404557	1.0529154282621798	8.03753634419626	10.833196392984064	0.8606361434191311	0.9602498580352057
ID121295	121295	3	1.0	86.24602682530065	37.61579148366033	0.0	116.0	116	1.6141032362959222	1		30861.732558139513	30817.0	21406.0	42316.0	2.654109E7	3129.7781996729864	-0.9811575110429779	-1026.9213932624052	0.01447230299232084	-8.985250324424656E-4	1.7590233323983664	1.4901286322034926	-0.8075202394112283	1.18045066337478	8.184883255296269	11.599924573832654	0.7643847651902008	0.9409836065573768
ID130510	130510	3	1.0	86.98523106812223	38.24293729085632	0.0	222.0	222	1.5909726182581543	1		30848.823178016723	30832.0	21484.0	42805.0	2.5820465E7	3306.011115741252	-0.9810766978407081	-967.5431086194878	0.0047265664388442515	-0.003919092712173688	1.6736999177458278	1.5289219054895649	-0.8613107382950806	1.094692875899312	7.951980073235007	10.642688353878697	0.8822312904916723	0.9664933564413641
ID120275	120275	3	1.0	86.29192169160036	37.635374575306756	0.0	104.0	104	1.6098796706539813	1		30730.67097532315	30665.0	21232.0	42165.0	2.6151801E7	3135.205719842487	-0.9811352239630325	-1019.5609885901489	0.008481106379655018	0.016924154320664537	1.7334372375945724	1.5073538386761176	-0.8771808862906564	1.1499869460756604	8.142105119815627	11.59485088637029	0.761055332784709	0.9548494983277589
ID111570	111570	3	1.0	86.6483678995722	37.06349842189571	0.0	4.0	4	1.6304242098658006	1		30503.38382687928	30444.0	21181.0	42381.0	2.6781971E7	3200.8244739707757	-0.9809908091495405	-983.5976074635595	0.0088761031425819	0.0010422305118126245	1.7335355328641093	1.5416722678804553	-0.7189928662642483	1.1244513953976965	8.351242671054331	11.441773641661014	0.8016305585436281	0.9601092896174858
ID137174	137174	3	1.0	87.92061991145853	40.57733337020241	0.0	299.0	299	1.524936180126496	1		30678.40808344199	30376.0	23509.0	41605.0	2.3530339E7	3389.959896646938	-0.980965891909872	-932.8023495103886	-0.002396512827988507	-0.01441481695970368	1.5885321858469164	1.3969388836918253	-0.3260864108617447	1.1371522436606167	7.305554914860848	14.647251988295947	0.4279083561109457	0.8894675925925926
ID127449	127449	3	1.0	86.91374454623198	38.1000705337696	0.0	187.0	187	1.6075284503680658	1		30869.375878220137	30789.0	21359.0	42806.0	2.6362447E7	3249.083938413217	-0.9810271815607517	-982.5306413721163	-4.572409152168071E-5	0.010342811002911005	1.7322499519453651	1.5117418020250664	-0.9590342654473915	1.1458636320203062	8.118339488993064	11.421557293814681	0.7820354265053343	0.9446902654867262
ID135130	135130	3	1.0	87.5359622156917	38.27297110634871	0.0	275.0	275	1.623449598352181	1		30593.617511520755	30507.0	21397.0	42033.0	2.655526E7	3257.9795397879416	-0.981128184691124	-976.392758926259	-0.012416884534415232	0.00576967103146402	1.7148699803342067	1.552785557226026	-1.0877184416193462	1.1043830053376695	8.279945778586598	11.3149134228208	0.8127086577850405	0.969933184855234
ID133595	133595	3	1.0	87.48342832235119	38.12753072695949	0.0	257.0	257	1.6387545609359928	1		30669.04627539505	30616.0	21481.0	42251.0	2.7172775E7	3195.0333326471296	-0.9810349810919827	-993.0842325064776	8.743715981414674E-4	0.0023511050834508374	1.7704615655604494	1.5443267863520747	2.0978758754158173	1.146429357573042	8.436798942015624	11.19707130116511	0.8456266786868996	0.9604978354978362
ID131035	131035	3	1.0	87.4868935207755	37.86217262903509	0.0	228.0	228	1.6327424595932898	1		30862.675767918106	30804.0	21430.0	42047.0	2.7128292E7	3161.12599935844	-0.9810956930419219	-1013.3801052024664	0.005778168426884831	-0.007637717225424482	1.778322849721714	1.5321914116251034	2.072063224907719	1.160640136884434	8.375008301876923	11.263296587006284	0.8295910726039637	0.9544962080173353
ID134104	134104	3	1.0	87.58816367239316	38.12429796394551	0.0	263.0	263	1.6350574224170122	1		30683.016949152538	30638.0	21611.0	42101.0	2.715447E7	3210.313934400295	-0.9810820117893673	-991.313257362842	0.0032741583424011574	0.0035129023546514983	1.7360745395181727	1.5627165583575118	-1.1284629085390363	1.1109337328215605	8.398773932699493	11.121654674177416	0.853270916991767	0.9582429501084598
ID135640	135640	3	1.0	87.52467112639205	39.684936621197316	0.0	281.0	281	1.5348256234594462	1		30717.60819462229	30483.0	21213.0	44392.0	2.3990452E7	3823.9488577652996	-0.9809547532699548	-827.4994039542058	-0.03301453269682675	-0.009085222547430567	1.5542014616347766	1.482349169904932	-1.222036246318554	1.048471907421416	7.400617438151177	12.999439498458731	0.5503368130794838	0.9284436493738825
ID122842	122842	3	1.0	86.40915585344055	37.61845455055639	0.0	134.0	134	1.6192504114416204	1		30812.12557603685	30773.0	21194.0	42446.0	2.6744925E7	3107.242326160905	-0.9811275162785447	-1031.0338578231197	0.01507946726779373	-0.007670453679387081	1.7963172499910316	1.4915989414064514	2.3670288545747944	1.2042897055808155	8.237167643105945	11.669781536078492	0.7600852713754214	0.9372633856138457
ID126429	126429	3	1.0	86.21632881076323	37.71912850783572	0.0	175.0	175	1.596668242506418	1		30904.809241706094	30844.0	21442.0	42631.0	2.6083659E7	3123.339219384454	-0.9811178452958772	-1028.2685000301335	-0.008083147674102691	0.009900153230150054	1.739804420920523	1.4887409092466293	-0.9324122198877954	1.1686415078100751	8.009017587209184	11.413446777986389	0.7726013725691535	0.9519774011299434
ID114652	114652	3	1.0	86.38792772866634	37.420594342365916	0.0	39.0	39	1.621584635532811	1		30661.290804597706	30636.0	21235.0	41797.0	2.6675323E7	3098.864389315478	-0.9809816574812189	-1020.7187222404846	-0.002497473450384963	0.017325339139653506	1.7825548779702973	1.4930267776224797	-0.9062938903513771	1.1939202328365919	8.26093327392853	11.616845441174174	0.7692412338690349	0.9440521455730586
ID114142	114142	3	1.0	86.46558390030135	37.42420571228363	0.0	33.0	33	1.6173806066476992	1		30713.59237875286	30680.0	21455.0	42207.0	2.6597971E7	3090.830303379446	-0.9810926750572452	-1031.253404783728	-0.003293312382160675	0.005049460200940204	1.8123051842828177	1.4450798210587068	-0.8808622806202173	1.2541211619404327	8.21815513844788	11.287237160518933	0.8106042919434395	0.942234332425068
ID134621	134621	3	1.0	87.5800612903538	38.267732215886554	0.0	269.0	269	1.641061042810638	1		30634.037078651672	30587.0	21414.0	42254.0	2.7264293E7	3233.103330022972	-0.9811110008336998	-984.2917439466868	-0.007954607896566608	0.0012636278924570146	1.7368006688019226	1.5951491405099827	1.9490030359608572	1.088801432226364	8.4605645728382	11.54719611995914	0.7973630829358793	0.9528907922912206
ID131553	131553	3	1.0	87.40190122591926	38.04532633098075	0.0	234.0	234	1.637369112278349	1		30827.335963923368	30782.0	21691.0	42501.0	2.7343847E7	3188.64653949258	-0.9810755268811365	-1002.393532527816	-0.01049927332888271	0.004728767708961083	1.7785503985504427	1.5304800173251893	-1.0386301245083087	1.162086651519178	8.422539563522083	11.28086661768687	0.8317024775293349	0.9604336043360441
ID126949	126949	3	1.0	86.7089949968532	37.82977893970394	0.0	181.0	181	1.6169128175976706	1		30866.0715935335	30876.0	21480.0	42736.0	2.6730018E7	3239.4940773135186	-0.9811525423531452	-992.0142759041511	-0.005233345874351045	5.603698997868405E-4	1.7817031215222627	1.4799082205865566	2.2396779077788196	1.2039281198236	8.213402012283375	12.117960871355036	0.7028681316016613	0.940152339499456
ID123369	123369	3	1.0	86.39782009329916	37.56306530721564	0.0	140.0	140	1.5904970622414742	1		30878.719904648417	30828.0	21155.0	42484.0	2.5907246E7	3177.2236392660834	-0.9810093820414856	-1004.0967525384278	0.0031264609172374017	0.007798646832105193	1.7279544839835528	1.4462136425997207	-0.8843477548367749	1.1948127393386867	7.947226947070484	12.66011298490534	0.6230893326571451	0.9330357142857143
ID133097	133097	3	1.0	87.52281013527815	38.13728482257078	0.0	251.0	251	1.6461239272192194	1		30694.514541387	30657.0	21590.0	42302.0	2.7440896E7	3168.22887938216	-0.9810680028275587	-1004.0998379632057	0.015255351692275152	0.008801439677433121	1.729080027793822	1.6188779397207056	2.160335644843096	1.068073129770444	8.512848960647876	10.951540302479259	0.8919374117954693	0.9738988580750416
ID127980	127980	3	1.0	86.94975116142874	38.155910664609834	0.0	193.0	193	1.5971419610281925	1		30946.551357733184	30944.0	21604.0	42540.0	2.6211729E7	3289.620096254036	-0.9810819728778205	-975.721692412242	-0.005362167642953978	-0.009536071746538083	1.7042946806848602	1.518790753509435	-1.0088251343206405	1.1221392260565095	8.01377071337371	11.14852877482611	0.8102362286760213	0.9563244469654
ID112110	112110	3	1.0	86.57351430685222	37.10848973941289	0.0	10.0	10	1.629960164258034	1		30499.15244596131	30405.0	21390.0	42595.0	2.6808755E7	3216.725635997024	-0.9811151715917595	-985.1689025152494	-0.010297454969444716	-0.004808928660485016	1.7277110456178588	1.550129375774876	-0.8835627485190306	1.114559257193751	8.346489544889819	11.708231699462605	0.7651227249105421	0.9553862894450487
ID112626	112626	3	1.0	86.5602678896096	37.18469110643097	0.0	16.0	16	1.5785616012014407	1		30376.055893074114	30325.0	21103.0	41715.0	2.4999494E7	3291.5735518128454	-0.9811535228873294	-960.8699265762338	-0.0074907141405008	-0.005979037001484633	1.6120192011448302	1.5687146934060494	-1.0922045331651398	1.0276050883699932	7.8283987929575956	10.904512131020939	0.8273139081140329	0.9520231213872834
ID117237	117237	3	1.0	86.31956074715663	37.55248009037486	0.0	69.0	69	1.6197175253735756	1		30792.093210586896	30748.0	21508.0	42241.0	2.6758329E7	3120.9829424423433	-0.9810245986789745	-1020.1563584130915	-0.010633899010058014	-0.0037891740210744362	1.778202215223483	1.4829472629081442	-0.8963677464403678	1.1991001026808783	8.241920769270457	11.55918384205476	0.7751467979054465	0.9383116883116882
ID117748	117748	3	1.0	86.35699235716001	37.52548054439454	0.0	75.0	75	1.6108191978250885	1		30768.31431897557	30741.0	21416.0	41992.0	2.6429982E7	3122.1879508429865	-0.9810701095312112	-1021.4723114573844	-0.008092763378052717	0.009322912783893071	1.768958223765515	1.4658063946933944	-0.8974436736087592	1.2068157364912653	8.151611372144664	11.626731045176209	0.7577711696312454	0.9428257284222107
ID113143	113143	3	1.0	86.52074100765236	37.264779550740485	0.0	22.0	22	1.6322790730479566	1		30497.29024943308	30411.0	21508.0	42566.0	2.689861E7	3148.125845670285	-0.9810026390478995	-1000.4976320580241	0.003821452266732795	-0.01121327064489245	1.7344689752872604	1.5836399239865857	-0.9108038607768807	1.0952420111517422	8.370255175712392	10.913210690163062	0.8831683209131012	0.9729281767955796
ID124919	124919	3	1.0	86.33905127420797	37.688890275803466	0.0	158.0	158	1.5928734225420993	1		31043.300357568492	30996.0	21223.0	42505.0	2.6045329E7	3163.288346052938	-0.981104187274269	-1019.080882321232	0.004487656135822156	-0.013187003895481478	1.7750295591120686	1.4504220203121	2.30459427341952	1.2238021308654152	7.970992577893064	11.789848689928474	0.7206191613958371	0.9389697648376263
ID132085	132085	3	1.0	87.4063822156611	38.08072673192779	0.0	240.0	240	1.6456643086350213	1		30800.178173719367	30747.0	21673.0	42441.0	2.765856E7	3160.060364757282	-0.981084388105214	-1011.0527526282893	0.0014654153010416355	0.0023034512092679972	1.7974337168936076	1.5326317706556933	-1.0612108099972581	1.1727759735299146	8.508095834483361	11.193167216204714	0.8533678037146929	0.9582441113490366
ID118777	118777	3	1.0	86.40186313347553	37.63741480757116	0.0	87.0	87	1.615976833254347	1		30810.087861271673	30745.0	21604.0	42432.0	2.6650726E7	3126.667294354532	-0.9810228306004798	-1018.80001288248	-0.006221766052684778	0.003241407285725322	1.7837659688069278	1.4752219145139278	2.394089355556262	1.209150942822499	8.203895759954335	11.0989475858546	0.8368861808555992	0.9583564686285398
ID124413	124413	3	1.0	86.36147873965615	37.60723780264009	0.0	152.0	152	1.6018714412091315	1		30985.828032979953	30959.0	21391.0	42740.0	2.6306968E7	3149.4304398402696	-0.981099332956507	-1021.4025319127761	-0.007759711663383763	-0.0028382993085673516	1.785108996794262	1.4582636512230485	-0.8955769276567866	1.2241332322156475	8.06130197501886	12.103306695086328	0.6915235542560686	0.922742110990207
ID123903	123903	3	1.0	86.38204401202971	37.553508960768575	0.0	146.0	146	1.6131656217896786	1		30971.801853997702	30917.0	21268.0	42167.0	2.6728665E7	3127.9471840142432	-0.9810386556424531	-1024.5992911878927	0.005956005833748963	9.08371782499336E-4	1.8137123643998765	1.468399010019644	-0.7568019884891901	1.2351631620724213	8.175377002967235	11.334939446225636	0.7996118918312477	0.9383524277141293
ID115198	115198	3	1.0	86.36661040426401	37.49141852712419	0.0	45.0	45	1.6075284503680645	1		30594.895539906116	30559.0	21620.0	41644.0	2.6066851E7	3106.3684435074824	-0.9810902320954682	-1021.9949694380736	-9.408938383807919E-4	0.018817280209949206	1.7735034326482926	1.4648754856801507	2.298983148246246	1.2106854473196704	8.11833948899305	11.510414243096989	0.7700078725791972	0.9467849223946783
ID118270	118270	3	1.0	86.34002250982913	37.643401091031336	0.0	81.0	81	1.592398434184277	1		30682.95688622754	30622.0	21112.0	42172.0	2.5620269E7	3175.945013244997	-0.9811527652255558	-1005.8731661193624	0.007064331141665765	0.005971134464891243	1.7476343293164376	1.44402678748856	-0.925150123307237	1.210250630014911	7.966239451728548	11.591417162201221	0.745058113916694	0.9447576099210826
ID131075	131075	4	1.0	78.85172688841448	65.20315935014331	0.0	228.0	228	1.5269191929020234	1		30100.09350649348	29962.0	22122.0	42637.0	2.3177072E7	3809.154133611798	-0.9809330888738023	-813.0707472604826	0.00857992737195122	-0.013785490605333779	1.6975567212998528	1.3618811516525282	0.615516713256041	1.246479341637125	7.324567419518914	13.814240824090126	0.48232280801448263	0.8985422740524788
ID126467	126467	4	1.0	79.24893686132467	64.66749341352185	0.0	175.0	175	1.573762071694195	1		30165.416361416388	30029.0	20649.0	44806.0	2.4705476E7	3594.67624949121	-0.9810442571118944	-868.6150061890735	-0.00572023090613034	0.01976627643351197	1.6786275152105687	1.447853645733058	-1.3087273795262506	1.1593903293731518	7.7808675313124045	12.655450371104079	0.6104957929020997	0.9232938522278626
ID135169	135169	4	1.0	76.09142249485488	63.35644189290307	0.0	275.0	275	1.5895455233814069	1		29876.88143712574	29814.0	19293.0	41255.0	2.4947196E7	3645.013335687657	-0.9810898930207189	-850.512995215006	0.0021583654757642116	0.008683522448659076	1.6849564963626849	1.5060416248858048	0.9370971975789729	1.1187980919786638	7.93772069474145	11.134280149712676	0.8046025201383415	0.9658762290341234
ID112133	112133	4	1.0	78.17786741992262	62.954929280603594	0.0	10.0	10	1.5214596886278928	1		29914.210182767612	29702.0	20065.0	43860.0	2.2914285E7	4006.835355680363	-0.9809801117044231	-770.1197830382959	0.031211145931089736	-0.004823009067570765	1.6016418930970646	1.487702639867196	0.8736183856148004	1.0765873839143283	7.272283031709252	10.918483443065238	0.7665773750630861	0.9261501210653763
ID131590	131590	4	0.9678003191947937	78.48727410744499	64.7897470671792	0.0	234.0	234	1.4449548528770861	1		30461.659388646287	29944.0	23435.0	45188.0	2.092716E7	4516.720889347669	-0.9806970841576539	-685.2866413922027	0.06443196917587013	0.008666345862294117	1.5719382814131302	1.3383175302131969	0.4964028036794548	1.1745630210513023	6.559314107031852	13.651428609901414	0.44229505921404766	0.860885839051779
ID133126	133126	4	1.0	76.12703374138147	63.27268824820997	0.0	251.0	251	1.5890695402824335	1		29961.37184115524	29897.0	20276.0	40401.0	2.48979E7	3582.115093726064	-0.9810697895884053	-866.9551201402185	0.01310557793072519	6.642146485753944E-4	1.6592226507247112	1.5263021554442515	1.1117421803247924	1.0870866196488933	7.932967568576928	13.566587834381034	0.5416319577467883	0.9150219298245612
ID122884	122884	4	1.0	78.96446179397068	65.24883350712192	0.0	134.0	134	1.5343326651607299	1		30113.716666666704	29963.0	20938.0	45380.0	2.3488699E7	3940.364008452226	-0.9811432543845696	-795.2866495424774	0.009038175015561608	0.0031625640797917076	1.5700974292482253	1.4999300039144627	0.7201120736313664	1.0467804665221991	7.395864311986646	12.99814699620304	0.5500927366348928	0.920165582495565
ID126983	126983	4	1.0	79.68561196878264	64.91557657020161	0.0	181.0	181	1.5377800547276996	1		30105.23057324841	29935.0	20309.0	44506.0	2.3632606E7	3727.221708918242	-0.9810342436668081	-835.604416831449	-0.03396357859719473	-0.014301954687496257	1.6151619076149566	1.4707290163780522	-1.412684275769092	1.0982049647681513	7.429136195138222	12.990476574794771	0.5532201829876195	0.9248520710059166
ID112654	112654	4	1.0	78.28612817384747	62.95882883181284	0.0	16.0	16	1.564118830950619	1		29869.07549504947	29668.0	19442.0	42990.0	2.4134213E7	3821.428998629608	-0.9810774733839739	-810.494665028577	0.0019203956174771975	-0.018137366413789154	1.601587551259908	1.5228683607365554	1.126130821827854	1.0516913953647833	7.685805008022126	12.849532981216328	0.5849578038145561	0.9417588817705308
ID128017	128017	4	1.0	76.92346098021984	65.49037566963203	0.0	193.0	193	1.6197175253735767	1		30102.31949250288	30043.0	20696.0	41611.0	2.6098711E7	3378.836957495217	-0.9810217922802382	-921.0563049051109	-0.005531716406889687	-0.00402556166967044	1.6512643247296226	1.6054592270596606	0.6661766544985943	1.0285308383407856	8.241920769270468	11.177720058858208	0.8289566920562587	0.9569536423841062
ID118293	118293	4	0.9849104881286621	77.6579487504464	63.70643599363158	0.0	81.0	81	1.4569463850695625	1		30454.590584878766	30038.0	23695.0	46538.0	2.1348668E7	4297.370943046435	-0.9807486277667915	-722.0644040820428	0.0348934993533047	-0.03979121338281587	1.6470217408210082	1.2942550141390772	1.15008322630894	1.2725635387370604	6.668636008815738	13.996125927263694	0.4277905577918414	0.8331353919239912
ID132118	132118	4	0.9816427230834961	76.92673794650393	63.851082614519065	0.0	240.0	240	1.4169358747965621	1		30611.718608169453	30012.0	23188.0	45866.0	2.0234346E7	4607.876150426394	-0.980542632496755	-669.575122747805	0.06256920120589338	0.0678169141968426	1.563791911509012	1.3475508332291015	0.5955695352761893	1.160469700249999	6.307398420312519	13.718754696023398	0.4211441261949485	0.8262764632627643
ID117782	117782	4	1.0	78.20314464803647	64.31533315743687	0.0	75.0	75	1.5626672122333005	1		30051.320544554463	29964.0	19569.0	41384.0	2.4281467E7	3689.183020747103	-0.9811239172670068	-846.7892697012959	-6.875733420090219E-4	-0.007735766647985351	1.6804054359241078	1.469713440102011	-1.5679048131718984	1.143355833915129	7.671545629528568	11.775936437885026	0.6951873019861045	0.946072684642439
ID115225	115225	4	1.0	78.40590224369457	63.822036681972584	0.0	45.0	45	1.5737620716941985	1		29905.05128205132	29801.0	19617.0	40314.0	2.4492237E7	3485.86473713225	-0.9809754765676381	-884.7251645501326	0.005328751874963466	0.006650635286458744	1.6211366189240282	1.5338999971616119	0.5115567705689378	1.0568724310084376	7.780867531312441	13.344739761443977	0.549057296970485	0.9259049773755662
ID117273	117273	4	1.0	78.13607069600295	63.61496838177202	0.0	69.0	69	1.5947719612642937	1		30129.659523809543	29979.0	20270.0	41209.0	2.5308914E7	3625.6549780438077	-0.9810506048991551	-860.466178879587	-0.008834384042423538	-0.010571515888485651	1.6744858521194808	1.5031591907067938	0.9879596757107568	1.1139777227002339	7.9900050825511375	12.569332689467752	0.6355247620615682	0.9449128724002248
ID113176	113176	4	1.0	78.38619207717821	63.59223925989497	0.0	22.0	22	1.5519805221468554	1		29816.31155778896	29728.0	19045.0	43596.0	2.3733784E7	3820.7845275485374	-0.9810742237278128	-809.0577653940803	-0.0060341929116686744	-0.0303922781834224	1.5850070109015526	1.5005799161222628	0.9478727052517466	1.0562629779808481	7.566976853909231	12.395088098428985	0.6189178864771868	0.9228985507246379
ID123419	123419	4	1.0	79.6831834094403	64.57728583704258	0.0	140.0	140	1.5957203835671323	1		30117.77592371872	30038.0	20254.0	43725.0	2.5268814E7	3511.406021193309	-0.9811073048983786	-890.8291864075344	-0.03444023137059559	-0.01840499226880543	1.7126436589439349	1.4739201888360702	-1.5437165044080445	1.1619649909920702	7.999511334880125	12.34202234016139	0.6599342459086497	0.959521094640821
ID124955	124955	4	1.0	79.47289907969083	64.68186508806849	0.0	158.0	158	1.5785616012014363	1		30251.199513381987	30183.0	20413.0	43855.0	2.4866486E7	3577.020174219316	-0.9810279550862427	-874.6180682497458	-0.01078214295062835	0.0021197781391127982	1.6988244238489245	1.474652243814201	-1.4243672149416797	1.1520169795794704	7.828398792957549	11.892954197980993	0.6955098943387122	0.9395322304620652
ID116765	116765	4	1.0	78.14992378904884	63.628993701412135	0.0	63.0	63	1.5713568095951327	1		30071.541666666646	29938.0	20364.0	41363.0	2.4538378E7	3648.2053042311063	-0.9810374817111026	-852.8958603079234	0.0048629244003315355	-0.010521519241832446	1.624766584822923	1.5240408743376104	0.9227303215348189	1.0660912132878921	7.757101900489863	12.977838194235561	0.578768185599686	0.9267461669505965
ID118815	118815	4	1.0	78.2182193888062	64.89029171111885	0.0	87.0	87	1.5338395484309242	1		30130.835897435893	29988.0	22508.0	46694.0	2.3502052E7	4074.8036639653014	-0.980943566234644	-761.2667846271858	-5.204650515906947E-4	-0.005762038999627698	1.6756724708858315	1.396665826297543	0.6721205689461527	1.1997662141758807	7.39111118582212	12.819144842091545	0.5651991373204176	0.9040697674418604
ID125473	125473	4	1.0	79.73523909197532	64.69358611367015	0.0	164.0	164	1.6117581773264684	1		30299.8704784131	30242.0	20457.0	43224.0	2.5966989E7	3585.2301840593946	-0.981064229586113	-875.7258821752854	-0.005994882665717939	0.020577711788126014	1.6528298135162676	1.5699755328284926	1.4410719573045436	1.0527742496333707	8.161117624473663	11.690030269514631	0.7504611765849653	0.9533592448639633
ID124448	124448	4	1.0	79.33965894621518	64.12167699877911	0.0	152.0	152	1.5952462428989445	1		30219.591666666707	30114.0	20577.0	42343.0	2.5384457E7	3555.0201159712533	-0.9811149311666238	-883.2381876155744	-0.019988618542990545	-0.043538759195939025	1.6555510437131369	1.4943535841867093	1.4964901387110172	1.1078710294753689	7.994758208715629	13.720375729358265	0.5336827781731748	0.9386160714285716
ID123938	123938	4	1.0	79.57802419664763	63.49566379106513	0.0	146.0	146	1.6098796706539817	1		30283.70197904543	30129.0	20304.0	43670.0	2.60137E7	3642.393393273125	-0.9809972665658113	-858.4279128548834	-0.008829505593514128	0.015459420189751933	1.712681650229232	1.5197875550817885	0.7992937909937302	1.1269217493605959	8.14210511981563	11.286347513185097	0.8032296519762391	0.9699886749716872
ID129573	129573	4	1.0	79.63492968992209	64.84462395654053	0.0	211.0	211	1.5214596886278864	1		30237.908496732034	29933.0	22850.0	45684.0	2.3132E7	4159.277509375055	-0.9810080789233366	-751.0477225846375	0.046114798715918524	-0.04594177433655703	1.597226767137729	1.4010289233561963	1.0413806360581752	1.1400383964319138	7.272283031709191	15.558702643183297	0.37751470729345593	0.8518930957683735
ID125988	125988	4	1.0	79.30190983629035	64.85116506972709	0.0	170.0	170	1.5761636633121014	1		30218.42265529845	30114.0	20315.0	44365.0	2.4809325E7	3657.746439747583	-0.981078334799754	-856.7074076317389	-0.01625350977262708	0.0059762878345925976	1.6237221195138272	1.4983291432065835	-1.4420526101023912	1.0836885385803077	7.80463316213498	12.838303235125471	0.595041286957048	0.9271597967250144
ID116264	116264	4	1.0	78.14890084308183	63.405124433794974	0.0	57.0	57	1.5436719539136787	1		29986.756345177695	29785.0	19871.0	41689.0	2.3629564E7	3789.859278854232	-0.9809930324906935	-816.7506570092396	-0.014123047074869692	-0.021625957255444545	1.6009776177820958	1.4772117136842324	1.4179702088671273	1.0837834570030491	7.486173709112464	12.33027109666	0.6187632528000027	0.9325044404973362
ID119338	119338	4	1.0	78.98110911495453	61.4595103299046	0.0	93.0	93	1.4698697034697896	1		30510.1402524544	30254.0	21068.0	44916.0	2.175373E7	4102.222473816314	-0.9808182166283824	-760.5968658825291	0.01163970076142336	0.006476594058424949	1.5546795398382955	1.356385453264347	1.437488015149436	1.146193020646693	6.787464162928621	12.773228092450637	0.5227765262845215	0.898678414096917
ID113708	113708	4	1.0	78.26210571733257	63.69605510006738	0.0	28.0	28	1.5694299458297643	1		29834.25307125309	29738.0	18950.0	42445.0	2.4285082E7	3795.7782290224013	-0.9810655196271464	-814.4959997948423	0.012051722613783363	-0.0017476646571473547	1.663022420344432	1.527187867841255	0.9655099026043731	1.0889442323132026	7.738089395831796	10.405918684622419	0.8980132631772747	0.9754343918514078
ID129068	129068	4	1.0	77.70918124461251	65.54230115992083	0.0	205.0	205	1.5387636045914366	1		30228.20659062102	30005.0	23091.0	44867.0	2.3850055E7	3906.327948310724	-0.9808593300737092	-793.0914536198762	0.023790339994620775	-0.023642183548830846	1.7093660136406401	1.3988789454056834	0.8239097028424307	1.2219542078710133	7.438642447467301	14.176335435972728	0.4651313225282534	0.8665559246954594
ID120878	120878	4	1.0	77.56811669340833	62.97440221911112	0.0	111.0	111	1.4933564307983562	1		30326.24054054056	30063.0	19674.0	45486.0	2.2441418E7	4105.815906907227	-0.9809470293642075	-760.5573300336406	-0.006618592033878667	-0.00582108473587883	1.4842280368532588	1.4746609669890107	-0.23846358245108587	1.0064876402633631	7.006107966496361	12.714793902129848	0.5445879653048336	0.9335022165927804
ID128561	128561	4	0.9870578050613403	77.26850208598593	65.07224969201678	0.0	199.0	199	1.449659004831496	1		30501.02725968436	30042.0	23287.0	45548.0	2.1259216E7	4396.836837216777	-0.9807010981266345	-705.0309397990072	0.04261804230252287	-0.013039565668778003	1.5671346841683906	1.3801579048617107	0.7463757968837745	1.135474918230762	6.602092242512507	12.989607555566144	0.49169907504660804	0.8713927227101632
ID115760	115760	4	1.0	78.11831201923874	63.38433722437804	0.0	51.0	51	1.5519805221468554	1		29899.61160151327	29721.0	19023.0	43262.0	2.3710392E7	3865.430740037499	-0.9810006244197913	-798.7807722479143	-0.011867909882846117	-0.020301926694925535	1.5807897953778058	1.4862390182154759	1.1825663892957505	1.0636174774067342	7.566976853909233	14.013453248058896	0.48421911724776545	0.920231213872833
ID121909	121909	4	1.0	77.7520345246232	62.54588932853744	0.0	123.0	123	1.506469572432964	1		30346.172229639527	30088.0	19625.0	45352.0	2.2729283E7	4200.554329153349	-0.9809612879149469	-744.4604158263099	-0.017756816189671454	-0.025273573149961998	1.5064113951670013	1.4462501921613344	0.22970751634173725	1.0415980605096824	7.1296892467737765	13.726090337596377	0.47553967814602294	0.9316770186335405
ID136249	136249	4	1.0	76.19373406525162	63.39388568741627	0.0	288.0	288	1.547587424893088	1		29943.491782553738	29779.0	21013.0	42299.0	2.3685302E7	3740.6060081859328	-0.9809508311012513	-824.4449813261879	0.02442145841971313	-0.020308983625466008	1.6776943535968654	1.4325934918701388	0.9606263392613991	1.1710889119053352	7.524198718428562	12.440211780983796	0.6109625263332445	0.9279015240328252
ID136766	136766	4	1.0	75.35668896581564	64.4755582601385	0.0	294.0	294	1.5838242851782953	1		29780.550724637695	29708.0	21259.0	41190.0	2.4658296E7	3512.181952340699	-0.9810234901325761	-876.6955041331039	-0.022445558331168163	-0.0061540493815365575	1.6482425469586637	1.512825608536586	1.0644054048378504	1.0895125899891869	7.880683180767253	11.827925184877376	0.7078750327510697	0.9572748267898387
ID111676	111676	4	1.0	78.27950560639933	63.35825990599695	0.0	5.0	5	1.5713568095951331	1		29871.03431372551	29708.0	18721.0	43762.0	2.4374764E7	3882.4036740647757	-0.9810161089109566	-795.1891986991178	-0.006341325964507458	-0.01102038847545196	1.6170288981235312	1.5160458576533784	0.7031268715085289	1.0666094893900242	7.757101900489865	12.589432378314783	0.6150310781598417	0.9373923032739809
ID130623	130623	4	0.9848569631576538	78.7550338757796	64.35837202604276	0.0	223.0	223	1.451744846205012	1		30430.126074498592	30113.0	23660.0	43711.0	2.1240228E7	4135.870277352017	-0.9807439892222914	-749.4733135579617	0.033575737380287886	0.0260682365942029	1.5583340213754455	1.3953297807812173	0.6515499920958381	1.1168213012001833	6.62110474717055	12.059584102872225	0.5721048919694445	0.8766519823788546
ID122430	122430	4	1.0	77.73958934871811	64.69630001790227	0.0	129.0	129	1.5862106422423088	1		30021.103365384624	29943.0	22874.0	43416.0	2.4977558E7	3528.237458464206	-0.9810285021940571	-879.992243923616	0.005352437604567165	0.012165345920633674	1.6666205498201145	1.5184922532301723	0.7463448427586293	1.0975495899138374	7.904448811589829	11.827409624254365	0.7100716588833917	0.9519175729822549
ID135741	135741	4	1.0	76.02580183893417	63.2182036205189	0.0	282.0	282	1.53235924612522	1		29946.813624678656	29828.0	19875.0	43322.0	2.3298621E7	3839.1671430932697	-0.9810542142756471	-807.8374488641282	0.011657907029830926	-0.0037898626128682294	1.6222879204721652	1.472051481717029	0.9102387120993084	1.102059228648646	7.376851807328586	12.58481657990611	0.5853116153472125	0.9118683901292606
ID130112	130112	4	1.0	77.80315966721474	65.23857394264145	0.0	217.0	217	1.4898062491705744	1		30345.55177111721	30069.0	22853.0	43629.0	2.2273635E7	4184.060973005659	-0.9808260271628599	-742.0051225758248	0.040772399484069244	-0.0137928167851941	1.6808628030373907	1.3639845924594403	0.5081684777969362	1.2323180278793164	6.972836083344747	12.67753696144261	0.5451920937630185	0.8784431137724548
ID121411	121411	4	1.0	77.61048084706403	62.4391961847141	0.0	117.0	117	1.4801271182392597	1		30364.31448275866	30105.0	20288.0	45214.0	2.2014128E7	4169.105690019765	-0.9809258123206696	-749.1015276628168	-0.006243425103068977	-0.03910152759245661	1.479595158307004	1.4663342063028761	0.42136180453638733	1.0090436081673106	6.882526686218948	12.178819782145007	0.5831057983834005	0.9317889317889322
ID134215	134215	4	1.0	76.23826086824148	63.262052856637354	0.0	264.0	264	1.572800408254754	1		29910.8504901961	29817.0	19716.0	41283.0	2.4407254E7	3641.7110826534895	-0.9810382637345625	-849.8868599997845	-0.01273386706758129	-0.010912333199539997	1.670794158830169	1.4751852563690737	1.0127940138657539	1.132599550881192	7.771361278983388	11.96622786544205	0.6820126436245719	0.9533527696793004
ID132676	132676	4	1.0	76.3919495516457	63.891973004783026	0.0	246.0	246	1.5563612191773522	1		29987.75814536342	29898.0	20742.0	41245.0	2.3930231E7	3700.9111696952386	-0.9811040729866908	-841.4187973060268	-0.00214155130323302	-0.016158634241949424	1.6806289646407784	1.4577286095790876	0.9291081810737322	1.1529093643336343	7.609754989389843	12.263694259391775	0.635825451766929	0.9265046296296285
ID119880	119880	4	1.0	77.87422405572586	62.750839945045904	0.0	99.0	99	1.5313715829571104	1		30318.029562981985	30109.0	19909.0	43100.0	2.3587427E7	3940.996231954964	-0.9809951961301488	-794.1973557760747	0.01836728953817783	0.004572988489605562	1.60714534164386	1.4538520166455275	0.34122757327045217	1.1054394279770139	7.367345554999559	11.736283935629595	0.6721399179803483	0.9326113116726834
ID120392	120392	4	1.0	77.40190835019551	62.90936591007751	0.0	105.0	105	1.4626467128121377	1		30267.84745762713	29990.0	19879.0	44983.0	2.1429636E7	4172.873727422716	-0.9808914317454559	-744.6789576612124	0.019415231232047563	-0.00822720673002933	1.5018558825361634	1.4413785138385735	1.1303311539646317	1.0419580062537015	6.72092039662541	12.226414211310562	0.5649895377606221	0.9163966299416727
ID127563	127563	4	1.0	79.29726722142574	64.96339909916028	0.0	188.0	188	1.5871641804361776	1		30047.94825511431	29911.0	20032.0	42413.0	2.4969845E7	3699.1314901820633	-0.9810642988135407	-841.707369322014	-0.006026228969120923	-0.0037206298732390237	1.6591070856876184	1.5265627018002499	1.2658391712732	1.086825378172191	7.913955063918851	11.20051147247876	0.7927344531699392	0.9552495697074003
ID133708	133708	4	1.0	76.05278125712985	63.21690669338829	0.0	258.0	258	1.5646024045688958	1		30018.573547589578	29889.0	19770.0	42163.0	2.4285026E7	3786.146815727037	-0.9810084931810006	-819.098140039558	-0.008998324064926582	-0.014329798504658275	1.6035742027172066	1.522754032515765	0.9071849507851232	1.0530749999511855	7.690558134186625	12.982928002509167	0.5733534446307477	0.9136081309994356
ID135250	135250	4	1.0	76.09016736701963	63.33093712887797	0.0	276.0	276	1.5814343271468214	1		29894.495169082118	29821.0	19246.0	41647.0	2.4752642E7	3694.5133120664054	-0.9809875284248595	-835.0046463568337	-0.0029998229592693134	-0.01600798703657877	1.6974914577787676	1.4896267882417125	0.8646048988119225	1.1395414416401635	7.856917549944683	13.016262406208888	0.5827596436320753	0.936013590033976
ID114256	114256	4	1.0	78.15904183254376	63.3582134065406	0.0	34.0	34	1.5616987168119563	1		30148.759305210908	30021.0	20028.0	42352.0	2.42999E7	3750.104002417876	-0.9809423373690892	-827.6180853742628	-0.014830208645357819	-0.011421869688164254	1.5997707261695469	1.4947892276176018	1.1194560116118697	1.0702316397605198	7.66203937719955	13.412427436250479	0.5352287983452971	0.9221967963386734
ID134736	134736	4	1.0	76.26831436391663	63.249356064343246	0.0	270.0	270	1.5862106422423086	1		29915.42307692311	29836.0	20415.0	40363.0	2.4889632E7	3553.143329835555	-0.9809999801226916	-869.4154655541932	-0.016318845834508842	-0.02643273806442345	1.6672863838902383	1.4817136551269217	1.1039733379102916	1.1252419643439278	7.904448811589826	13.900690863755278	0.5140539314586942	0.9208194905869326
ID126551	126551	4	1.0	79.50047151751329	64.62830729234143	0.0	176.0	176	1.5947719612642879	1		30109.154577883462	30043.0	20340.0	44673.0	2.5321799E7	3561.9015951730466	-0.981083918135062	-876.8425409657484	-0.02926347529128252	-0.01139736298320748	1.7051587132199006	1.4850294003899456	1.6219185500182605	1.1482322927560575	7.99000508255108	11.763515188422963	0.7255756247996046	0.9644291451520363
ID127063	127063	4	1.0	79.75479848154862	64.62153273883432	0.0	182.0	182	1.5999813267559198	1		30108.428909952632	30077.0	20906.0	41940.0	2.5411514E7	3511.8531833516417	-0.9811094689375642	-890.5432953252322	-0.008196271329336985	-0.004665963314504756	1.7239257076252468	1.4921919720071697	1.1660981028452697	1.155297535414541	8.042289470360764	11.807904710006484	0.7248428935742861	0.9415692821368941
ID133204	133204	4	1.0	76.22227964973207	63.295585878711314	0.0	252.0	252	1.5558750841602846	1		29986.085106382976	29863.0	20670.0	42127.0	2.3958882E7	3811.279326292357	-0.9810080239645035	-812.7956896610542	0.005903807934528311	-0.016506926436108828	1.6790783532043938	1.4478489953325882	0.8428653162044784	1.1597054379408465	7.605001863225336	12.395410255142847	0.6219956940134471	0.9313154831199068
ID112218	112218	4	1.0	78.16720401992313	63.075205257573685	0.0	11.0	11	1.5655691037062733	1		29860.75401730532	29715.0	18803.0	42323.0	2.415735E7	3753.508439316686	-0.980924892996569	-818.2050240761578	0.002884942319420241	-0.00821277208552274	1.6069370836522727	1.5335841568713762	1.1775474000660697	1.04783104106301	7.700064386515673	11.299316120631177	0.7578790509223344	0.942408376963351
ID112735	112735	4	1.0	78.41451100590422	62.92115036496771	0.0	17.0	17	1.5592748464750816	1		29900.89290161891	29721.0	20774.0	43006.0	2.4010417E7	3802.2435208055977	-0.9809484897790371	-809.8247011482988	0.01064293895143878	3.786165813999409E-4	1.6490624252401491	1.503446308739177	0.5282149955681574	1.0968548831139098	7.638273746376968	10.636316243391393	0.8484428614039033	0.953143534994069
ID114783	114783	4	1.0	78.21190674959477	63.637404341940915	0.0	40.0	40	1.5592748464750819	1		29949.961249999964	29804.0	19168.0	41529.0	2.3959969E7	3781.8846186570086	-0.9810845406190287	-821.499919114398	0.0018909981581071542	-0.027566038809271585	1.6294590715120683	1.5092361996929957	0.9677221936778696	1.079658089200039	7.63827374637697	12.498167914449478	0.614486537510494	0.9370262390670557
ID131168	131168	4	0.9892358779907227	78.24051418785608	64.51674303077452	0.0	229.0	229	1.4616119431652366	1		30417.30127298446	30010.0	23139.0	45257.0	2.1505032E7	4386.981180325273	-0.9807336174992514	-705.8879816566383	0.03317016322396165	0.0038530827896684264	1.5973196918814376	1.3535835395848428	0.6650179410791128	1.1800673140361555	6.7114141442963655	12.36605294236532	0.5515205509113095	0.8673218673218687
ID122978	122978	4	1.0	79.29463664182475	65.16809902936632	0.0	135.0	135	1.5019433641886601	1		30133.06283422457	29894.0	20365.0	45284.0	2.2539531E7	4087.7662209865684	-0.9809388620337653	-758.7179132856692	-0.0025550174698269488	-0.014519910027689929	1.544722241954869	1.4539165769730091	1.1299932038961302	1.0624558976904392	7.086911111293105	11.659076143273353	0.6551467220132139	0.9389168765743069
ID117863	117863	4	1.0	77.81954369437776	64.61870822634503	0.0	76.0	76	1.5607296204004126	1		29989.21437422555	29901.0	22220.0	42779.0	2.4201296E7	3547.454656978254	-0.9810575137613072	-875.6604184608298	-0.013841715885713974	-0.0063898147371425984	1.6099792320408737	1.5057117174279633	1.2977019302852666	1.0692479930959287	7.652533124870497	11.851710582844122	0.6846253991486054	0.9537914691943131
ID115305	115305	4	1.0	78.0947455479171	63.50973597309127	0.0	46.0	46	1.5583042426795226	1		29965.739130434795	29830.0	19081.0	43370.0	2.412242E7	3884.4774156324993	-0.9809704989062528	-795.3365367202179	1.88363409762402E-5	-0.0074045712532595995	1.6125925497550961	1.5076558187816405	1.109256579034747	1.0696025775022422	7.628767494047937	11.937325212695807	0.672744555274268	0.9441176470588236
ID118377	118377	4	0.9936094284057617	77.61414200256186	64.05353214014647	0.0	82.0	82	1.4816596057437037	1		30267.7606602476	29929.0	23325.0	45379.0	2.2004662E7	4024.2560776434498	-0.9808295971773827	-769.6388854674266	0.06425630185466485	-0.023988476754323394	1.6542630494400876	1.328279416163713	0.9466054544713715	1.245417966513302	6.896786064712494	16.208047089423566	0.32990981712573114	0.8065591995553091
ID132201	132201	4	0.9792407751083374	76.81055731464835	63.549446303039915	0.0	241.0	241	1.3965008146952935	1		30549.122670807454	30011.0	23842.0	43700.0	1.9673635E7	4257.586255939345	-0.9806166257816371	-725.9975491800138	-0.0059307779602936605	0.03682425276777299	1.4999194428430414	1.3894173638637293	0.04055414631401226	1.079531235072538	6.126779626060919	11.739143733556338	0.5586879227432197	0.8889655172413797
ID125037	125037	4	1.0	79.5567108735195	64.56941580449244	0.0	159.0	159	1.6173806066476955	1		30277.373842592573	30175.0	21419.0	44207.0	2.6159651E7	3451.7139384205893	-0.981067242710677	-909.0720603782821	-0.03869036636004418	-0.02516452411052975	1.7414153368835368	1.5203322869935756	1.5414860377458224	1.145417585209052	8.218155138447841	12.051388360865243	0.7110662002936073	0.9616240266963276
ID128109	128109	4	1.0	77.19861205798507	65.51803548260602	0.0	194.0	194	1.6178482604399362	1		30136.547344110826	30103.0	20664.0	41048.0	2.609825E7	3448.9291913752177	-0.981051256948695	-904.7956508242212	-0.02194454208004261	0.015311745540780013	1.680149921520316	1.5715241592441407	0.348935496693448	1.069121280533429	8.222908264612409	12.007507762792748	0.7166870499377277	0.9510720175920836
ID116844	116844	4	1.0	78.26833179660899	63.662360650581334	0.0	64.0	64	1.5790407517971479	1		30051.349514563102	29906.0	20070.0	41084.0	2.4762312E7	3602.822356145111	-0.9810377259629647	-863.0707857017061	0.002786307958356766	0.02489478418976812	1.6884405469318948	1.5015056390677484	1.0314553698963258	1.1244983055676103	7.833151919122115	10.730674900272431	0.8548547681476426	0.9688418577307469
ID117356	117356	4	1.0	78.08591079823678	63.68266339342989	0.0	70.0	70	1.5862106422423115	1		30107.359807460918	29947.0	19146.0	42484.0	2.5019216E7	3823.707126869073	-0.9810532288982332	-815.408831766859	-0.00246697201111155	0.0031315514182829606	1.6470525219999128	1.5313134300299607	0.7910181761965083	1.0755815822549715	7.904448811589854	11.528446387292092	0.7473772724108932	0.9486594409583575
ID113267	113267	4	1.0	78.31894586254555	63.31294956618227	0.0	23.0	23	1.5675007134522907	1		29827.621921182275	29719.0	18777.0	41986.0	2.4220029E7	3816.5403871076637	-0.9810044350261908	-807.2304177871313	-0.003687684109981364	-6.201622855101508E-4	1.6883220110009702	1.4619934487327593	1.1080993781072486	1.1548081918317692	7.719076891173736	11.12388557793049	0.7839027808376666	0.952492668621701
ID125556	125556	4	1.0	79.37734315361733	64.59012378714264	0.0	165.0	165	1.615976833254344	1		30245.778935185128	30161.0	21447.0	44510.0	2.6132353E7	3480.630645494475	-0.9810622460276321	-900.3366361259154	-4.5469014815256145E-4	-0.0015906345551183988	1.7296364679747187	1.5085243813069737	1.4975373446403701	1.1465750831790833	8.203895759954307	13.38311575793008	0.5755930331302921	0.9365165491047207
ID116342	116342	4	1.0	78.17461582638855	63.43308120805097	0.0	58.0	58	1.555875084160287	1		29970.277847309168	29836.0	20535.0	42332.0	2.3946252E7	3797.821439933877	-0.9810498011630762	-817.0779786792677	0.0026164631523016265	-0.011183707262205024	1.6508341143062373	1.4774751061209994	1.0206856552916206	1.1173346389844625	7.605001863225359	11.968609658930054	0.6671473761703975	0.9406231628453856
ID119420	119420	4	1.0	77.67352629352887	62.00366028001105	0.0	94.0	94	1.5014396099017484	1		30422.438926174516	30175.0	20080.0	44201.0	2.2664717E7	4047.16418132246	-0.9809235603608466	-773.0561577684748	-0.02648033995305688	-0.06082274084726917	1.4961909058907625	1.4589923786650454	-1.084021362914263	1.025496039437679	7.082157985128617	12.900612903578862	0.5347549171147373	0.9214594928880651
ID115838	115838	4	1.0	78.26903506566316	63.26976571232888	0.0	52.0	52	1.5412197332169915	1		29888.800254452945	29720.0	20040.0	42501.0	2.3492597E7	3813.917420279743	-0.9809633663065263	-807.6623325251435	0.006513286034729168	-0.016792130395692308	1.6214901883296378	1.4735035023317327	1.0100047059746606	1.1004318522241208	7.462408078289887	12.178422567749461	0.6322761210074606	0.9186658864833245
ID118910	118910	4	1.0	77.80147602878276	64.46646965441018	0.0	88.0	88	1.54709853294442	1		30133.09493670886	29926.0	21791.0	45424.0	2.3805145E7	4026.551047201038	-0.9809979563010629	-772.6953813864482	-0.006644751890888279	-0.01698855011561714	1.6212255304980463	1.4900725986230818	0.908391529479315	1.0880178133576563	7.519445592264051	12.06065796053927	0.6496114679940979	0.930588235294118
ID124030	124030	4	1.0	79.53157224261626	63.94434660129694	0.0	147.0	147	1.5828687349946773	1		30252.253317249684	30080.0	21092.0	44544.0	2.5079118E7	3565.307804736661	-0.9810929627097572	-880.5973494093671	-0.004029508093803628	-0.010945275445047007	1.692967197317384	1.517834838375632	0.9040209629258347	1.1153830143529824	7.871176928438222	10.972100106735361	0.8216181337542368	0.9555683785343316
ID124542	124542	4	1.0	79.61478481319456	64.66898286156088	0.0	153.0	153	1.5828687349946733	1		30231.340579710137	30132.0	20483.0	44329.0	2.503155E7	3601.9332586076284	-0.9810452218499454	-868.8044994702153	-0.012649250518072874	0.009555564834439065	1.675196993071718	1.4586112021614495	-1.2901335227497557	1.148487678271852	7.8711769284381825	12.431542609381378	0.6400287647543752	0.9425156516789976
ID123520	123520	4	1.0	79.6011252621898	64.56215151316182	0.0	141.0	141	1.5909726182581492	1		30136.200716845833	30085.0	20721.0	43112.0	2.5224E7	3469.2282714427247	-0.9810173885625353	-897.8553313336587	-0.04421174370284736	-0.02125330072570895	1.6882428622881938	1.4625772775253423	1.8473490459851059	1.154293101794029	7.951980073234957	12.614477548441986	0.6279811544386049	0.9543639475185394
ID126082	126082	4	1.0	79.49192377560964	64.77514279299463	0.0	171.0	171	1.5485647457514	1		30220.372005044148	30111.0	21107.0	45217.0	2.3964755E7	3705.5378570013067	-0.9810254557307304	-843.3104268563999	-0.022739309880145508	-0.031947412080276065	1.590162677749167	1.4457640834852217	-1.235679339053881	1.0998770103043727	7.533704970757563	13.862114134008117	0.49267387335118024	0.9130184331797232
ID129154	129154	4	1.0	77.86171920375662	65.1233237479544	0.0	206.0	206	1.4428591957149772	1		30460.22594752189	29967.0	23650.0	46192.0	2.0895715E7	4462.29138284016	-0.9807550572395904	-695.7434443075351	0.01742027937001401	0.021466144261518636	1.5350185442163393	1.3756715088772147	1.4288047343228047	1.1158321839994922	6.540301602373809	11.540293359613791	0.6171261395931147	0.9094514210178447
ID120966	120966	4	1.0	77.88292834270463	63.08380897696232	0.0	112.0	112	1.5367958753918671	1		30285.381562099887	30079.0	19788.0	44912.0	2.3652883E7	3970.808850350087	-0.9809794993815127	-786.7233718677429	0.0060063139177649605	-0.009039871522464117	1.6129009183733365	1.4831505480444762	0.41574474608293155	1.0874829399482981	7.419629942809241	11.066086649419798	0.761384403363654	0.9375375375375381
ID128646	128646	4	0.9926414489746094	76.92023263701174	64.7289588221523	0.0	200.0	200	1.4842102352883841	1		30451.346101231193	30028.0	23395.0	45603.0	2.2259934E7	4413.269402117469	-0.9808658834840597	-707.4198906137391	0.06743591934029877	0.02845360258426141	1.664640365356014	1.3566097343504904	0.9134496625044725	1.2270591336667658	6.920551695535047	13.198877224373534	0.49920232912594437	0.8524590163934423
ID113801	113801	4	1.0	78.36696452322768	63.30786740994576	0.0	29.0	29	1.5382719082681016	1		29946.188461538462	29802.0	20846.0	42137.0	2.3358027E7	3674.9100877627084	-0.9809788573138001	-840.5196578773982	-0.028638307074097685	-0.02491436912546973	1.555120169445989	1.4998269699845561	0.7080868295226893	1.0368663856351392	7.433889321302786	11.859571190876608	0.6641833464503601	0.9461584996975198
ID136842	136842	4	1.0	74.78941916170587	64.70185792597933	0.0	295.0	295	1.567983244081989	1		29720.691646191633	29590.0	20397.0	42583.0	2.4192643E7	3640.4447823767446	-0.9810464021543049	-845.1471810545617	-0.010213123654100242	-0.010850151954317353	1.6475830807273244	1.4936091367081592	1.4225816223275132	1.1030885124059406	7.723830017338232	11.546635102058591	0.7280005185313385	0.9564449676280167
ID121992	121992	4	1.0	77.65925983398519	62.59382982939215	0.0	124.0	124	1.5358110653737866	1		30345.060256410237	30059.0	21675.0	48792.0	2.3669147E7	4412.635766281178	-0.9808987846444216	-706.290092892735	0.012073966551778293	-0.022893137451314983	1.6572290515166184	1.4486736678005314	0.6694271614458359	1.1439629837634373	7.410123690480206	13.579198184891343	0.5049949879439705	0.8888255416191562
ID129674	129674	4	1.0	79.23433574307263	65.45506150738274	0.0	212.0	212	1.5159805231554893	1		30221.542105263165	29932.0	21585.0	48892.0	2.2968372E7	4539.811669326682	-0.980838665845823	-681.5231512069275	0.012623945377251361	0.020970048420732378	1.666050249596862	1.3639170353117325	0.7932743040998972	1.2215187628447466	7.219998643899555	13.990870989304508	0.4635082580501985	0.8998815165876778
ID135824	135824	4	1.0	76.27543423578848	63.208708390819965	0.0	283.0	283	1.5660522295019734	1		29893.419235511727	29804.0	20553.0	41561.0	2.4243563E7	3706.907750862882	-0.9810538861569822	-835.1539316690364	-0.007106493244038958	-0.008243047382794634	1.7234046954419047	1.421283246480034	0.7713417760005716	1.212569485857311	7.704817512680168	11.897813010485189	0.6839714007490278	0.9369942196531781
ID136336	136336	4	1.0	76.45525575210746	63.61066482253391	0.0	289.0	289	1.5174768030293306	1		29926.156785243744	29773.0	21363.0	42417.0	2.2713953E7	3816.22290305932	-0.9810041674203139	-809.9528315106409	-0.018638008893927575	-0.023654449637798773	1.6398435847474344	1.374267907939281	0.859411174972347	1.1932488383625177	7.234258022393086	12.767243126659062	0.5577115017967733	0.9021932424422039
ID111768	111768	4	1.0	78.44941534775069	63.12081905591288	0.0	6.0	6	1.5785616012014412	1		29833.5740291262	29644.0	19660.0	41985.0	2.4582865E7	3753.772188041453	-0.9810675483876655	-823.6817104929938	-0.002296958313131185	-0.0074914059878433545	1.711303006460286	1.4979421840884037	0.47111196964550517	1.142435952894755	7.828398792957599	10.793161707488759	0.8444723562934521	0.9597902097902099
ID120472	120472	4	1.0	78.1721870219272	63.16386443488466	0.0	106.0	106	1.5179752352329647	1		30209.003952569168	29989.0	20570.0	45733.0	2.2928634E7	4078.1914600000164	-0.9810285110030219	-766.0886034699071	0.007020117025625756	-0.0075455668213896526	1.555446322733725	1.4504071849499394	0.9061681881293213	1.0724204477706107	7.2390111485576405	12.298490983027135	0.6014305096064013	0.9174698795180729
ID122520	122520	4	1.0	77.72112712208363	64.46977191623792	0.0	130.0	130	1.5583042426795206	1		30107.57587064677	29989.0	21563.0	44341.0	2.4206491E7	3829.852337491443	-0.9809696165296438	-810.4603484455507	0.022209602790181034	0.004421993039954137	1.6688263699096346	1.487406466506391	0.927896017615161	1.1219706297427638	7.628767494047917	12.121043274749619	0.6525055941540683	0.9385964912280705
ID134299	134299	4	1.0	76.12801704539362	63.4663320026513	0.0	265.0	265	1.5961943833944814	1		29898.002372479295	29775.0	20015.0	43624.0	2.5204016E7	3798.076668531306	-0.9810374118353258	-814.5099555613721	-0.010134187503351157	-0.006262873471524855	1.6705036869554986	1.5153136339596809	0.5686235037856182	1.102414476790715	8.004264461044666	12.641261976626891	0.629434335518874	0.946599213041034
ID130715	130715	4	0.9863278269767761	78.95474256301236	63.84732451123743	0.0	224.0	224	1.47192690490124	1		30502.841225626747	30140.0	23820.0	45452.0	2.190104E7	4320.309546786596	-0.9806886951267674	-717.0921590357494	0.07213551722648925	0.022911776170087546	1.6625186590163645	1.3616226994683116	0.36908904305053586	1.2209833602697335	6.806476667586684	11.838256011647713	0.6103188291553832	0.8877867327960323
ID132766	132766	4	1.0	76.38902759800165	63.31218969933764	0.0	247.0	247	1.5708753152343247	1		30001.554601227024	29923.0	20518.0	42877.0	2.4451267E7	3661.349825826053	-0.981001203743913	-846.2057734294091	-0.0021816672074852794	-0.015378896347506403	1.6829805388038708	1.467002651190646	1.253710752242341	1.1472239245361509	7.752348774325311	12.66881859610478	0.6069751793102359	0.9357429718875484
ID130204	130204	4	0.985031008720398	77.35387511461447	64.944314123078	0.0	218.0	218	1.4355003030236693	1		30560.49192364171	30063.0	23388.0	45519.0	2.0811695E7	4502.21893727147	-0.9806418970664433	-687.7195578758757	0.009939134099938678	-0.016928363094164185	1.5636339065758669	1.3679584652054304	0.5026745571626077	1.143041946336471	6.473757836070571	11.270374138486535	0.640456513661648	0.8804137039431165
ID135327	135327	4	1.0	76.1926872615319	63.4330881008836	0.0	277.0	277	1.5871641804361785	1		29901.189156626526	29806.0	20232.0	41646.0	2.4817987E7	3658.6151389541947	-0.9810208266154207	-844.8948500685483	-0.015479087859682413	-0.024925934193063513	1.6802775175869602	1.4761682921548642	1.0892663862847634	1.1382696177101486	7.913955063918859	13.294939474741636	0.5626401431614569	0.92809364548495
ID121503	121503	4	1.0	76.81571648872465	62.8665523840515	0.0	118.0	118	1.536795875391866	1		30337.766367137363	30115.0	20732.0	47125.0	2.363312E7	4163.001256552182	-0.9810248519066319	-753.5323319915266	-0.0036322695622596087	-0.015302242664133348	1.5743797287757828	1.486101867917479	0.5941716221691302	1.0594022945291162	7.419629942809232	12.394389402954546	0.6069345157986177	0.9096736596736599
ID119968	119968	4	1.0	77.54930844158685	62.739065225215974	0.0	100.0	100	1.5124834469334483	1		30400.486772486736	30056.0	21628.0	48037.0	2.2982768E7	4294.285634239306	-0.9808862013536551	-726.5930235003823	0.011077490425128749	-0.02065108663182903	1.5979431471740222	1.4137795723952011	0.5126767302158987	1.1302632874139031	7.186726760747958	13.989108671092492	0.4614885280159121	0.8806057076295863
ID133792	133792	4	1.0	76.29146403320269	63.44528902204646	0.0	259.0	259	1.555875084160284	1		30008.349563046166	29930.0	20325.0	41976.0	2.4036688E7	3721.613928479544	-0.9809429103792047	-830.0952788150709	0.027780652379836675	-0.0015302174116318204	1.7235392344996652	1.4360603845264481	0.8666540388831753	1.200185767305332	7.60500186322533	12.259159663773953	0.6358984788755598	0.932944606413994
ID114341	114341	4	1.0	78.1752691230099	63.633126828470765	0.0	35.0	35	1.5923984341842783	1		29990.03579952268	29870.0	18856.0	41409.0	2.513165E7	3630.058439735821	-0.9810271061551122	-854.3597767413856	0.025130554684345906	-0.001604007902740317	1.6861820161057155	1.5434151239909581	0.8156395198354868	1.0925006434727627	7.966239451728559	10.982242740420794	0.830005830356127	0.9517319704713235
ID133286	133286	4	1.0	76.36385089118161	63.48269084985478	0.0	253.0	253	1.5876407347722237	1		29995.243990384617	29889.0	20387.0	41932.0	2.4956043E7	3621.826750106323	-0.9810892117596157	-859.3173713371684	-0.007349843908133506	-0.012165964243979869	1.7376321676266577	1.4548694647440787	1.0905898767480027	1.1943560640557667	7.918708190083363	11.949464444802636	0.6968949549080529	0.9552752293577973
ID111268	111268	4	1.0	78.42339410053543	63.270123256917834	0.0	0.0	0	1.5461202852759859	1		29829.450881612094	29678.0	18926.0	43032.0	2.3684584E7	3891.1815651539814	-0.9808826240866115	-786.6517622417821	-0.002783278189710322	-0.006320762259537852	1.643534577848191	1.4702390632842441	0.9123386905375859	1.1178689363461995	7.509939339935043	12.003593319913636	0.6549735269026706	0.942720763723151
ID127654	127654	4	1.0	78.73247633254022	65.20383412959703	0.0	189.0	189	1.544161930740463	1		30063.736111111106	29907.0	20636.0	43282.0	2.3810479E7	3725.62618055379	-0.9810239677416531	-834.3492454220846	-0.013930882311717479	0.003991822435427487	1.5487072630768541	1.4998894876548514	1.0753385546695147	1.0325475815543794	7.490926835276968	13.301066038746487	0.5320745910442022	0.9380952380952378
ID134821	134821	4	1.0	76.094989160344	63.027971430602506	0.0	271.0	271	1.5616987168119543	1		29961.404228855714	29881.0	19639.0	42169.0	2.4088969E7	3738.714860283897	-0.9810389276027104	-829.2646632095507	-0.01778414738223493	-0.016583592103304044	1.6321714931832265	1.49149167579254	1.2834908013134796	1.0943215571859848	7.6620393771995285	13.006490421953288	0.5691595046189005	0.916429789653213
ID127151	127151	4	1.0	79.5007573886733	64.35344501608789	0.0	183.0	183	1.6047024386010262	1		30097.576968272642	30010.0	20652.0	42547.0	2.5613038E7	3536.851877307006	-0.9809813458912914	-877.8607391960338	-0.020865437260871415	0.013086931773408597	1.6764450970984244	1.550455600679981	1.365994576774801	1.0812596609430083	8.089820732005938	13.785354840132447	0.5349495948449002	0.9315818281335518
ID112302	112302	4	1.0	78.2439648912677	62.9335476651408	0.0	12.0	12	1.5475874248930908	1		29927.76582278482	29712.0	20307.0	42602.0	2.3642935E7	3800.4901010873427	-0.9810048503344947	-813.3793114701934	-0.004711697666934313	-0.009975611227166496	1.5754704916569147	1.5118288965044973	1.2876301776788779	1.042095765797018	7.52419871842859	12.264102001357582	0.6286350810140691	0.9262726740784092
[truncated: 2,234 more rows]
