# Supplementary material for: Adhesion pilus retraction powers twitching motility in the thermoacidophilic crenarchaeon Sulfolobus acidocaldarius
Source: Nat Commun. 2024 Jun 14;15:5051. doi: 10.1038/s41467-024-49101-7 (PMC11178785; doi:10.1038/s41467-024-49101-7)
Supplement: Supplementary file 15 — Source Data [file 41467_2024_49101_MOESM15_ESM.zip › TWITCHING FULL TRACK DATASET/Figure 1/MSD data/upsEflaJ_100X_1sec_interval_5min_total__10_spots.csv]

LABEL	ID	TRACK_ID	QUALITY	POSITION_X	POSITION_Y	POSITION_Z	POSITION_T	FRAME	RADIUS	VISIBILITY	MANUAL_SPOT_COLOR	MEAN_INTENSITY_CH1	MEDIAN_INTENSITY_CH1	MIN_INTENSITY_CH1	MAX_INTENSITY_CH1	TOTAL_INTENSITY_CH1	STD_INTENSITY_CH1	CONTRAST_CH1	SNR_CH1	ELLIPSE_X0	ELLIPSE_Y0	ELLIPSE_MAJOR	ELLIPSE_MINOR	ELLIPSE_THETA	ELLIPSE_ASPECTRATIO	AREA	PERIMETER	CIRCULARITY	SOLIDITY
Label	Spot ID	Track ID	Quality	X	Y	Z	T	Frame	Radius	Visibility	Manual spot color	Mean intensity ch1	Median intensity ch1	Min intensity ch1	Max intensity ch1	Sum intensity ch1	Std intensity ch1	Contrast ch1	Signal/Noise ratio ch1	Ellipse center x0	Ellipse center y0	Ellipse long axis	Ellipse short axis	Ellipse angle	Ellipse aspect ratio	Area	Perimeter	Circularity	Solidity
Label	Spot ID	Track ID	Quality	X	Y	Z	T	Frame	R	Visibility	Spot color	Mean ch1	Median ch1	Min ch1	Max ch1	Sum ch1	Std ch1	Ctrst ch1	SNR ch1	El. x0	El. y0	El. long axis	El. sh. axis	El. angle	El. a.r.	Area	Perim.	Circ.	Solidity
			(quality)	(�m)	(�m)	(�m)	(sec)		(�m)			(counts)	(counts)	(counts)	(counts)	(counts)	(counts)			(�m)	(�m)	(�m)	(�m)	(radians)		(�m^2)	(�m)
ID194050	194050	0	1.0	50.77704366142353	26.021076894767962	0.0	102.0	102	1.5009356865413859	1		25691.551539491295	25717.0	16031.0	35127.0	1.9191589E7	3214.519148736684	-0.9809329206042923	-822.3552057508276	0.004593040982717439	-0.0015128996049539668	1.5731637857233074	1.464526290472721	-0.6307533963502788	1.0741792728183257	7.077404858964073	10.268622732381928	0.8434503201926274	0.9569408740359892
ID174083	174083	0	0.9968790411949158	47.77520085246166	26.68638160241484	0.0	5.0	5	1.506469572432962	1		25748.864000000016	25906.0	17000.0	32939.0	1.9311648E7	2862.7713187869	-0.9810511643404791	-931.3448981655239	0.003061802195060949	0.0018859552251191164	1.5666366019873543	1.4761229410289955	-1.1838778510614816	1.0613185111094217	7.129689246773758	10.869157139244484	0.7583832459965147	0.9511731135066583
ID176643	176643	0	1.0	47.85936824062392	26.637627855943848	0.0	18.0	18	1.5239437061000323	1		25625.577023498718	25860.0	16734.0	33174.0	1.9629192E7	2771.457394609929	-0.9809148398453325	-950.4536406810679	-0.008873707189244106	0.009863745180588707	1.6212966140401577	1.4561374675206369	-1.2124684048063925	1.113422770997533	7.296048662531819	11.409408279778933	0.70432214440594	0.9280532043530837
ID182784	182784	0	1.0	47.56855387728661	26.987134225143567	0.0	48.0	48	1.4739812351471497	1		25620.39972144847	25817.0	17556.0	31846.0	1.8395447E7	2712.7166310939274	-0.9809661422359593	-973.5060735946312	-0.02284424904359439	0.018987802603145757	1.5701106183662712	1.4162602217454772	2.0568025997979107	1.108631446579203	6.825489172244734	11.366173504020606	0.6639189788112607	0.9140674729471677
ID186369	186369	0	1.0	47.46418366671085	27.010469751735165	0.0	65.0	65	1.501439609901746	1		25929.195973154357	26126.0	17182.0	32748.0	1.9317251E7	2816.602770332367	-0.9809724346297567	-949.2203162454703	-0.0045874408779881855	0.008891896519523407	1.6093280994237487	1.4473198429873495	1.8322569983357382	1.1119367341098598	7.0821579851285925	11.813480898539073	0.6377048320299654	0.9180529882932842
ID212487	212487	0	1.0	61.119581591383756	27.276025328283932	0.0	190.0	190	1.5239437061000318	1		26197.139141742515	26287.0	16431.0	35098.0	2.01456E7	3159.762191925306	-0.9810385776591843	-857.9157445913543	0.009104309688038199	0.0042082585578650635	1.605386545476522	1.485623050502177	-0.5137741550989535	1.080614995125353	7.296048662531816	10.113517470459186	0.8963820019310278	0.9690656565656561
ID207880	207880	0	1.0	61.16436532920456	27.24415688730844	0.0	169.0	169	1.502950366222133	1		26213.73930481284	26318.0	16775.0	35095.0	1.9607877E7	3155.290637046954	-0.9810216829916991	-858.8958666923393	0.003149534058248735	0.001247235963640575	1.5771428294764056	1.4411142159742731	-0.5969687570163842	1.0943912786330885	7.096417363622154	10.290166955123848	0.8421785417265372	0.9588953114964678
ID199181	199181	0	0.9968076348304749	53.22857355310265	26.820147164377374	0.0	127.0	127	1.507975289522904	1		25920.888000000006	25923.0	18110.0	34434.0	1.9440666E7	2979.367943246407	-0.9810042588816209	-898.6082080190081	-0.005879791088912244	0.004506291119995893	1.5947201023332247	1.4976425117175365	-1.0173225156478647	1.0648202690936952	7.143948625267313	10.087164887868457	0.8822871352229733	0.9678042498390208
ID235020	235020	0	1.0	61.10193333380233	27.388956750406894	0.0	291.0	291	1.5367958753918658	1		26055.68629961588	26100.0	17038.0	34757.0	2.0349491E7	3051.662217534476	-0.9810031977309147	-881.8322395472147	-0.0013459888198513244	-0.007511085125567991	1.6785401283102905	1.4292015877399156	2.0650176845141823	1.1744600220915438	7.4196299428092285	10.228197028248879	0.8912384989439298	0.9707711442786069
ID216595	216595	0	1.0	61.17623942575806	27.10780062688156	0.0	209.0	209	1.517476803029333	1		25816.136662286455	25973.0	16532.0	33454.0	1.964608E7	3160.9258112031707	-0.9811341040497485	-849.4892382248532	-0.005330951632368112	0.007156777717129695	1.5831087348438024	1.4912583388044989	-1.5227041185560228	1.0615925447987353	7.234258022393108	10.09573662965651	0.8919239660968798	0.971282705807275
ID179728	179728	0	0.9795554876327515	47.65240660343607	26.649052707405698	0.0	33.0	33	1.4739812351471497	1		25531.32590529248	25575.0	18506.0	32906.0	1.8331492E7	2608.933291088047	-0.9809871573514485	-1009.8495082326881	-0.0054900240870785315	0.01226645696798736	1.6106750938090084	1.3835146553999491	-1.345021209570071	1.1641908436043211	6.825489172244735	11.173228526183639	0.6870467397434014	0.9240669240669241
ID221200	221200	0	1.0	61.16142448319535	27.268852237970073	0.0	230.0	230	1.5274145438292155	1		26004.505194805206	26059.0	16896.0	35400.0	2.0023469E7	3085.6509237938826	-0.981107397743532	-875.2992691611572	-4.048990659863132E-5	-0.006501080268883445	1.6655884484103296	1.4119273324975925	-1.1967796957939463	1.1796559285129993	7.329320545683427	10.70697108832821	0.8034157104845051	0.9571694599627558
ID226326	226326	0	1.0	61.014058177996944	27.364431535124382	0.0	253.0	253	1.537780054727704	1		25772.239743589747	25767.0	17029.0	34422.0	2.0102347E7	3009.267126216835	-0.9811033873295005	-889.3080659382167	0.0018163715563775697	0.0015000334721195349	1.6809699523976844	1.4140735957663984	-1.1554576757948871	1.1887429037854524	7.4291361951382635	10.515262054244644	0.8443217626228894	0.9630314232902035
ID218133	218133	0	1.0	61.12936335153932	27.27102858500075	0.0	216.0	216	1.523943706100032	1		25851.289817232373	25980.0	16289.0	33041.0	1.9802088E7	3180.9851595342643	-0.9811052721067928	-843.9671383201179	-0.010950218574883645	-0.006007746910718136	1.5663160328155736	1.5104064828607378	-1.1624903114481986	1.0370162274786732	7.296048662531817	10.314756692500804	0.861746661622786	0.9648020113136394
ID178709	178709	0	0.9866904616355896	47.616645399435086	26.8748830347208	0.0	28.0	28	1.4943692192706879	1		25532.131258457368	25578.0	18236.0	33031.0	1.8868245E7	2757.501189111462	-0.9810047710997178	-956.3744031194188	-0.001399281494844695	0.003720415483802912	1.6164000353032126	1.4168264298156332	-1.186719405303248	1.1408596009276515	7.015614218825364	11.193763943896858	0.7035958598241644	0.9318181818181814
ID202777	202777	0	1.0	57.49754042128574	27.57213121470224	0.0	145.0	145	1.5054649243902904	1		25885.193850267387	25840.0	17634.0	35762.0	1.9362125E7	3046.7276577014713	-0.981041095312649	-879.2689544858398	-5.433823486727493E-4	0.007601366851425872	1.594024976006605	1.440569329762268	-0.3642556420773901	1.1065243047133742	7.120182994444727	10.297225944290208	0.8438408295115278	0.9596412556053807
ID228382	228382	0	1.0	61.084694382297215	27.32422740231008	0.0	262.0	262	1.5367958753918658	1		25845.047496790747	25851.0	17131.0	34683.0	2.0133292E7	3033.329093549199	-0.981126612205431	-885.855716257643	-0.008686696892025161	-0.0031512014075224352	1.700529404212378	1.4076367911240226	-1.1354969652297395	1.2080739967406475	7.4196299428092285	10.837850968141002	0.7937902492029514	0.9671623296158608
ID191522	191522	0	1.0	49.96165714419284	25.586498868133983	0.0	90.0	90	1.4887903566220477	1		25745.825136612024	25796.0	16297.0	35245.0	1.8845944E7	3186.6273629386133	-0.9810136846367173	-834.9104661342668	0.009090662419687512	0.012180574996283949	1.5773573880136869	1.4310207861777984	-0.44346747760853256	1.102260290870231	6.963329831015708	10.271618998613064	0.8293713464396079	0.9625492772667543
ID219683	219683	0	1.0	61.10930686456822	27.26460193376565	0.0	223.0	223	1.5209623983094507	1		25892.579842931947	25964.0	16541.0	34463.0	1.9781931E7	3133.9107083361255	-0.9810101040988389	-853.6298591935414	-0.008537620821044154	-0.011669074251348298	1.623964559837159	1.4460978685433608	-1.4152957654723484	1.1229976858156645	7.267529905544724	10.161905520865178	0.8843952186975582	0.9726463104325703
ID232482	232482	0	1.0	61.059530207065116	27.405902707872443	0.0	280.0	280	1.5264236812248824	1		25964.680465718007	25992.0	17065.0	34982.0	2.0070698E7	3048.0844604990107	-0.9810365190535516	-881.3595115977574	-0.005073358601875226	-0.002477476562351178	1.673375855824851	1.4105973648721244	1.9798872127892895	1.1862888004023378	7.319814293354395	10.231444588931058	0.8786906676175399	0.9709962168978562
ID198176	198176	0	0.9909566044807434	52.59441204308469	27.005487043920386	0.0	122.0	122	1.5019433641886613	1		25881.815860215054	25876.0	18245.0	34175.0	1.9256071E7	2977.815098151507	-0.9810223651435007	-898.5946598640389	0.009004707532970755	0.006645758692298058	1.5611716755287959	1.4902288842807045	-1.095336648574526	1.0476052987540458	7.086911111293116	10.034408951188635	0.8844703043339288	0.9650485436893202
ID187431	187431	0	1.0	48.16343053481331	25.33096923850125	0.0	70.0	70	1.5094795046495386	1		26031.732977303083	26018.0	17840.0	36446.0	1.9497768E7	3073.56011429696	-0.9811142006652261	-879.9855800330345	-0.00843120937127865	-0.010825356709899257	1.642747613033992	1.402625087966064	-0.8934972893768778	1.1711950877879476	7.158208003760853	10.372743153086661	0.8360397557783884	0.951358180669614
ID200741	200741	0	1.0	55.2919227637943	27.259889241973056	0.0	135.0	135	1.4958871162788394	1		25919.26379542398	25950.0	16731.0	35128.0	1.9258013E7	3167.39752923686	-0.9809784419445434	-844.0408382274215	0.009574714174859488	0.0032857934200421907	1.5881148850947928	1.4428023681013715	-0.5541085231521231	1.1007154688723186	7.029873597318924	10.601698047566511	0.7859709938388876	0.94990366088632
ID222251	222251	0	1.0	61.164246588194025	27.27660292444989	0.0	235.0	235	1.5358110653737858	1		25995.29729729727	26027.0	16992.0	35419.0	2.0198346E7	3069.7256867112806	-0.9810666967113936	-877.6015014823155	0.008737795118811634	0.007901919289418753	1.7028824646339666	1.405227763797489	-1.1449345844487668	1.2118195416464697	7.410123690480198	10.281651595792358	0.8808654068495793	0.9737663960024989
ID184872	184872	0	1.0	47.70595453543985	26.892029809425356	0.0	58.0	58	1.4821700827978632	1		25852.664827586188	26148.0	17092.0	32136.0	1.8743182E7	2791.1596759052177	-0.9810121179814374	-957.0805195410726	0.010495475699014873	0.020722869955583263	1.5615318160546034	1.4327871274762478	1.8378262084677788	1.089856117569349	6.9015391908769885	10.421594713452064	0.7985230609323815	0.9552631578947364
ID210984	210984	0	1.0	61.18022003529303	27.24117516114794	0.0	183.0	183	1.5239437061000323	1		26264.05859374999	26407.0	16856.0	35141.0	2.0170797E7	3219.428068030002	-0.9810422361558333	-844.3328848921919	-0.007579413558050037	0.008086141741682987	1.5744692402357754	1.4883179948200043	2.8382695309810533	1.057884971972129	7.29604866253182	10.277885488839642	0.867940665158254	0.9733671528218139
ID195119	195119	0	1.0	51.63152483720419	26.251623462655463	0.0	107.0	107	1.5059673321881548	1		25647.493315508036	25669.0	15983.0	35027.0	1.9184325E7	3190.0660933605764	-0.9809883236552782	-829.6953685181654	9.324036370041892E-4	0.0017128427243091877	1.5789857473119238	1.4510899368611812	-0.43320538964921823	1.0881377557668073	7.124936120609245	10.310781676943291	0.842185300190328	0.9559948979591838
ID201774	201774	0	1.0	56.04239547905515	27.276009116888726	0.0	140.0	140	1.513983182995444	1		25858.644268774733	25880.0	16640.0	35451.0	1.9626711E7	3174.486105119961	-0.9809985960662916	-841.0949247548729	0.012936256436894946	0.008662517325181859	1.626695981736885	1.4319313847055153	2.7455709307189755	1.1360153140797484	7.2009861392415	10.46929254779598	0.825595215962286	0.963740458015267
ID207406	207406	0	1.0	61.11475285692836	27.275929267227653	0.0	167.0	167	1.5124834469334478	1		26192.972295514526	26332.0	16549.0	34904.0	1.9854273E7	3129.0516245732774	-0.9810850391721159	-868.366893698519	0.004848268867809353	0.00495874817748467	1.5962204565973026	1.4385951968002737	-0.3445856456991166	1.1095688767400442	7.186726760747952	10.053285385415009	0.8935625832576182	0.980544747081712
ID203821	203821	0	1.0	58.802923870024486	27.89132098425415	0.0	150.0	150	1.4775694402988409	1		26053.994444444423	25944.0	17335.0	36170.0	1.8758876E7	2901.9945224952066	-0.9811066800507403	-932.4287953845887	0.008076266302450492	-0.015662394131992177	1.6658965994755097	1.3544011194068695	-0.6746984874577449	1.2299876126837912	6.8587610553963545	11.196776656079699	0.6874949407325204	0.921455938697318
ID225837	225837	0	1.0	61.042112178512696	27.395270449937435	0.0	251.0	251	1.516978207056279	1		25784.806578947366	25831.0	17055.0	34195.0	1.9596453E7	3046.5120656626427	-0.9809683284360377	-872.5072066312451	0.003274278107202265	1.0394241124554863E-5	1.6414661754917927	1.410671480973892	-1.221490151904907	1.1636062666827047	7.2295048962285975	10.005586903643977	0.9074721037489443	0.9819238218205294
ID188466	188466	0	0.9743012189865112	47.709948423974076	26.841339860502327	0.0	75.0	75	1.4631638232093458	1		25866.474576271186	26121.0	18796.0	31905.0	1.8313464E7	2570.477906061034	-0.9810982170199118	-1044.6313993136773	-0.0042658885624629415	0.027378285525684744	1.5756787055046428	1.398835521749235	1.9993256500124548	1.1264217136366874	6.725673522789906	11.086491198368995	0.6876341119896093	0.9152652005174639
ID230450	230450	0	1.0	61.05096986812497	27.376548865637663	0.0	271.0	271	1.5470985329444213	1		26036.362373737345	26018.0	17091.0	35068.0	2.0620799E7	3023.9653279553368	-0.9810131670031618	-889.7250162305166	-0.002149810291774219	0.0071982988328728225	1.7160424018498885	1.411183785751218	-1.1027116065053144	1.216030413031131	7.519445592264065	10.697842608327381	0.8256638630737315	0.9771463866584312
ID215095	215095	0	1.0	61.25091569346147	27.142182981456262	0.0	202.0	202	1.513483436098516	1		25911.638044914114	25924.0	17092.0	35533.0	1.961511E7	3070.5044384239795	-0.9811049706007132	-876.3609927180311	-0.011784618347641485	-9.394692874533274E-4	1.6784614713852706	1.3873891563892333	-0.9633384975263748	1.2097986088874813	7.1962330130769825	10.378537363663623	0.8395426715874919	0.9717586649550706
ID175668	175668	0	0.9949484467506409	47.71742067676703	26.947099825451662	0.0	13.0	13	1.482680384098161	1		25587.170563961477	25821.0	17422.0	32301.0	1.8601873E7	2715.707129513805	-0.9810378009377868	-974.9141362575346	-8.18230621197457E-5	0.020025101907040026	1.5643628620370744	1.4430517286663642	-1.5050923483910716	1.0840656859077555	6.9062923170415065	10.795777234157804	0.7446410798953609	0.9521625163826998
ID209461	209461	0	1.0	61.235424168006446	27.229817165439943	0.0	176.0	176	1.5318654941400724	1		26246.160413971542	26355.0	16808.0	33640.0	2.0288282E7	3204.2939523866085	-0.9810813481697427	-849.5290979955706	6.436348797766073E-4	0.014349871201008292	1.5561107866454569	1.5302192636996075	-1.2303397761586576	1.0169201391983862	7.37209868116407	10.429571102454121	0.8516636384562674	0.9579987646695489
ID199739	199739	0	1.0	53.86263844062994	26.70471955971273	0.0	130.0	130	1.5054649243902898	1		26026.463284379188	26075.0	16372.0	35655.0	1.9493821E7	3192.0597293643023	-0.9809414321652306	-839.318814727548	9.520750563150098E-4	0.0019290002877611937	1.589619484177226	1.4483616317462045	-0.5984228874951568	1.097529407942625	7.12018299444472	10.112592921107867	0.8749353608829514	0.9797253106605612
ID234555	234555	0	0.9952831864356995	61.08208919145663	27.367780318114608	0.0	289.0	289	1.5259280086411935	1		25951.33984375	25940.0	16931.0	34613.0	1.9930629E7	3063.1376420611973	-0.9810372644930097	-876.6127542789504	-0.008255215504367223	-0.0011227449321837078	1.6691716754737038	1.4037889814166602	-1.145012861562813	1.1890474263369895	7.3150611671898815	10.319462469649915	0.8632044571313174	0.9630788485607009
ID192568	192568	0	1.0	50.3411676712174	26.06802310483703	0.0	95.0	95	1.4908214494581773	1		25676.52796725783	25765.0	16115.0	34729.0	1.8820895E7	3183.3448660871695	-0.9810902015379793	-836.9598804907442	0.001203473432794874	0.004776271089414936	1.559742650381199	1.4390933697321264	-0.3284910961235038	1.083837006817376	6.98234233567377	10.324846174343604	0.8230833602923289	0.9532770927968854
ID213565	213565	0	1.0	61.093428837770745	27.259819395573572	0.0	195.0	195	1.5209623983094507	1		26108.308093994787	26179.0	16550.0	35011.0	1.9998964E7	3189.650336992172	-0.9810552967664945	-847.7568909335479	0.005228102525673939	-0.006672015843493419	1.5759433625552262	1.5114331368537883	-0.054994087448632996	1.0426814948861864	7.267529905544725	9.968415863081724	0.9190611247551812	0.9769968051118213
ID173122	173122	0	0.9968164563179016	47.92738345271762	26.605540401084525	0.0	0.0	0	1.5069716452922381	1		25777.953333333364	25978.0	17907.0	33072.0	1.9333465E7	2735.138895716396	-0.9809500585289547	-970.6268369434688	-0.013402839455949795	0.025649355246680446	1.6083585923627362	1.46017131412082	-0.8927329738160504	1.1014862275466224	7.134442372938272	11.404133947947383	0.6893587286673223	0.9219901719901715
ID204866	204866	0	0.9936614632606506	60.41255351704217	27.372439437266152	0.0	155.0	155	1.5288996336732976	1		26070.193005181336	26086.0	17777.0	35290.0	2.0126189E7	3014.913159973581	-0.9811205320814254	-898.7358144279776	-0.002181646313721507	0.0073381273048053015	1.6168946169771816	1.4579729518604232	-1.2641670565286058	1.109001792463961	7.343579924176978	10.312115725316776	0.8678049711792553	0.9662288930581617
ID223810	223810	0	1.0	61.09563964982066	27.27539028391034	0.0	242.0	242	1.5412197332169895	1		25870.719387755093	25912.0	16811.0	35217.0	2.0282644E7	3054.342511340871	-0.9811123204560286	-879.9558601671517	0.012588730060699202	0.008498299116411496	1.683272150296821	1.4194866988145853	-1.181032902113133	1.1858315767964034	7.46240807828987	10.490510776590034	0.8521098588305159	0.9661538461538459
ID189511	189511	0	0.9957870244979858	48.25615726972356	26.572999697624613	0.0	80.0	80	1.5293943431616281	1		25904.69598965071	26024.0	18031.0	33421.0	2.002433E7	2960.5900816477874	-0.9809833569670453	-902.7302605353811	-0.013165422972362456	0.0700496966815518	1.7426674463277498	1.4200730146042893	2.0714916531119196	1.22716749660464	7.348333050341493	11.670711691127382	0.6779599120072446	0.9094117647058824
ID181323	181323	0	0.9866126179695129	47.77403701763117	26.717139112957835	0.0	41.0	41	1.4943692192706888	1		25527.971583220595	25597.0	18426.0	34126.0	1.8865171E7	2724.6107766092464	-0.9810043336844411	-967.7389637974609	-0.0012637531194685388	-3.9511697828378985E-4	1.639499674052184	1.3877834589082276	-1.2425981720291892	1.1813800370138308	7.015614218825371	11.051293479325615	0.7218539531415514	0.9300567107750467
ID205897	205897	0	1.0	61.12439294462262	27.301111774244184	0.0	160.0	160	1.5333462731171785	1		26159.40179717588	26226.0	16538.0	34974.0	2.0378174E7	3094.15501695419	-0.9809865111209599	-872.4026112732196	0.004627014596391301	0.005716667669209112	1.6198607808944683	1.4622664423267606	-0.37896582193592526	1.1077740239439149	7.386358059657617	10.228538505981888	0.8871826739444685	0.9700374531835204
ID196174	196174	0	0.9909242987632751	52.100965485721765	27.0925794653158	0.0	112.0	112	1.4867564890650475	1		25681.073972602717	25715.0	18231.0	33306.0	1.8747184E7	2866.2258944337345	-0.9810305015687633	-926.7432354324193	-0.01612918898229082	0.012321835152444045	1.5365543785172933	1.4658407015902837	-1.3929501236335662	1.0482410379588263	6.944317326357642	10.153457076240645	0.8464699551407437	0.9675496688741725
ID227917	227917	0	0.9961952567100525	61.065920076975885	27.319657909639943	0.0	260.0	260	1.5343326651607305	1		25841.953786906317	25862.0	16870.0	34685.0	2.0130882E7	3024.087512066732	-0.9810302971878361	-883.8587775202436	-0.0014879120760981196	0.002121125155505837	1.702748722385465	1.4088122459321528	-1.0576076343890435	1.2086413411737675	7.395864311986652	10.277676772848988	0.8798505063721425	0.9780012570710246
ID225363	225363	0	1.0	60.94153895388812	27.303931461779957	0.0	249.0	249	1.542201089402526	1		25749.60583016476	25738.0	16954.0	34921.0	2.0316439E7	2995.313193969198	-0.9810889240596887	-891.9704679929513	0.003999946418634955	-0.005601866165546762	1.7107544149501879	1.412030090008986	-1.1113055920281028	1.211556628328863	7.471914330618905	10.26707917416064	0.8907337861164212	0.9770043505282782
ID232017	232017	0	1.0	61.04148208695696	27.41197601421736	0.0	278.0	278	1.5244400238810136	1		26003.944010416682	25993.0	17133.0	34795.0	1.9971029E7	3061.083319796005	-0.9811351886942251	-883.6300030831259	0.005149638098237216	-0.008400046522634073	1.6791746523382034	1.425000027934592	-1.205531324078664	1.178368153979628	7.300801788696333	10.088362097649906	0.9014447178069176	0.9808429118773945
ID185943	185943	0	0.9900148510932922	47.804526868629125	26.82789292903764	0.0	63.0	63	1.5119832043376797	1		25905.47027741083	25957.0	18336.0	34315.0	1.9610441E7	2823.29550315289	-0.9810403104305657	-949.5564111462821	-0.00982903489362707	0.03479319570911196	1.680575076585743	1.410286937449137	-1.18257654661671	1.1916547136325966	7.181973634583432	11.11982856146646	0.7298901238712417	0.9241590214067277
ID197206	197206	0	1.0	52.66493125091981	26.50775057340288	0.0	117.0	117	1.5044596054638943	1		25838.28800000001	25913.0	16453.0	35697.0	1.9378716E7	3168.4116302548687	-0.9809971885777804	-841.9805043387785	-0.004605979560533067	0.0021948368267035267	1.6059471163217414	1.4488800852979498	2.5644444408418767	1.1084058181333152	7.110676742115702	10.238240956732925	0.852452339113797	0.9614395886889464
ID182363	182363	0	1.0	47.572350321154815	27.021985805094637	0.0	46.0	46	1.4918359588981174	1		25606.11548913043	25789.0	16837.0	32192.0	1.8846101E7	2790.9294234193835	-0.9810983357193322	-952.4393612434055	-0.04163946718648842	0.04350207934608503	1.6288482401642332	1.4276293541584364	-1.0082248091516364	1.1409461674486316	6.991848588002789	12.046856818639865	0.6054166792900679	0.9024539877300612
ID190559	190559	0	1.0	48.85905203786515	26.348672635606867	0.0	85.0	85	1.5164794471522642	1		25777.05408970975	25773.0	17923.0	33509.0	1.9539007E7	2994.0914224872604	-0.981073960143838	-892.5657540753884	7.953857180239943E-4	-0.0010076783530809155	1.5870670560907354	1.4947771322992391	-1.2348055869291998	1.0617415946479845	7.224751770064077	10.230535007077302	0.867433324385346	0.9669211195928756
ID180323	180323	0	0.982227087020874	47.604430678168306	26.83207639531364	0.0	36.0	36	1.4898062491705721	1		25544.896598639447	25612.0	18491.0	33109.0	1.8775499E7	2641.5551866291758	-0.9810041471486604	-998.8183283723091	-0.005481382125551396	-0.026945862067152108	1.6322344358665775	1.4128824784235308	1.8849200440958498	1.1552513820454449	6.972836083344727	10.728611401259093	0.7612587365396981	0.9367816091954025
ID219234	219234	0	1.0	61.117892970812136	27.2619888234643	0.0	221.0	221	1.5313715829571095	1		25843.028460543366	25952.0	16696.0	33668.0	1.9976661E7	3195.534508018192	-0.9810317479553483	-836.537935300861	-0.007966101660610767	-0.0037171924784044886	1.5559486547369954	1.5453701466358996	1.5418184382856543	1.0068452908347714	7.367345554999552	10.108881332034459	0.9059718580706748	0.9791535060012632
ID234082	234082	0	1.0	61.098873284102986	27.361806968571926	0.0	287.0	287	1.544161930740463	1		25998.533501896356	25984.0	17104.0	34918.0	2.056484E7	3027.777345973047	-0.9810529914742142	-889.2148926748469	0.0033851168257766373	0.0027934692426584548	1.6964577688998583	1.417588011973543	-1.1194231752528423	1.1967213002444042	7.490926835276966	10.292132921576185	0.8886579826876841	0.9704433497536945
ID216167	216167	0	1.0	61.20258426634252	27.19408544075498	0.0	207.0	207	1.5054649243902911	1		25866.281333333303	25944.0	16662.0	34430.0	1.9399711E7	3152.7326603792435	-0.9810657737955231	-850.2123522415864	-0.00739992934375459	0.0037862681780500766	1.6235184716570503	1.4084043552077488	-1.341680335391359	1.1527360488867353	7.120182994444732	10.070082522489429	0.8823379530572191	0.9733593242365174
ID183396	183396	0	0.9949895143508911	47.98138518806497	26.43543427282353	0.0	51.0	51	1.510481482525988	1		25734.033244680857	25901.0	18552.0	32227.0	1.9351993E7	2657.916871054084	-0.981077495263336	-1003.9709589579794	-0.006262944489607812	0.012396263391211347	1.6502191638247237	1.418334093642287	-0.93533926349216	1.163491148680601	7.167714256089889	11.340173104156282	0.7004081319652568	0.9150485436893205
ID217701	217701	0	1.0	61.133747704147865	27.26768354250884	0.0	214.0	214	1.5229505852998027	1		25827.55613577021	25966.0	16591.0	33515.0	1.9783908E7	3183.0780661611207	-0.9810207684688078	-838.8138594629696	-0.009710218070371614	0.003548530659776361	1.5499009019614454	1.521793587427697	0.7491894134749639	1.018469860016468	7.286542410202782	10.305172430969323	0.8622254448394161	0.963544940289126
ID220773	220773	0	1.0	61.139995337995494	27.257572198416963	0.0	228.0	228	1.5279097341628056	1		25987.845854922267	25994.0	17022.0	35364.0	2.0062617E7	3079.3809522112433	-0.981000852513949	-871.5095077241824	-0.0024119463582927643	-0.015207313367919868	1.6876737594168434	1.4051848091144197	-1.1935715570033194	1.2010333078397388	7.3340736718479445	10.612051931117481	0.8183826225975602	0.964978111319575
ID193642	193642	0	1.0	50.3497814583459	26.057350252858658	0.0	100.0	100	1.487773770394516	1		25689.07945205477	25749.0	16533.0	34919.0	1.8753028E7	3197.2980730009526	-0.9810520635889642	-832.0042576601207	0.018559144006810545	0.00204883185193181	1.5710752358837285	1.4316461599356831	-0.23465954026402241	1.097390737914115	6.95382357868667	10.62201275068978	0.7744972774756756	0.9512353706111835
ID209003	209003	0	1.0	61.20500749761364	27.238816896077168	0.0	174.0	174	1.5234472266256738	1		26234.002594033736	26364.0	16772.0	34366.0	2.0226416E7	3198.469798909897	-0.9810727331511871	-850.2871169533745	-0.0073145964155020065	0.00811518196050884	1.5417845056688666	1.5277129783703212	2.7260019041863908	1.0092108449020025	7.2912955363673015	10.275769986924223	0.8677324062612811	0.974587039390089
ID236649	236649	0	1.0	61.04132808089877	27.3473765849694	0.0	298.0	298	1.5353184234796764	1		25987.492268041216	25965.0	17147.0	34996.0	2.0166294E7	3045.6397516309003	-0.9811135562478057	-886.5126221660786	0.003979587581208664	0.0029191238529321915	1.6947750281911507	1.4007975577427183	-1.0795509006262438	1.209864351078792	7.405370564315683	10.575023209147123	0.8321354063273928	0.9641089108910891
ID221806	221806	0	1.0	61.17755283103863	27.275480996687133	0.0	233.0	233	1.5284047640588863	1		26014.08571428572	26006.0	17009.0	35092.0	2.0030846E7	3086.9844208369545	-0.9810885966327756	-874.35660428133	-0.005678051173669007	-0.005227252412762419	1.6894508762259217	1.4053502415805008	-1.1188870958055792	1.2021564633780633	7.3388267980124615	10.507874779460153	0.8352312301811856	0.9560371517027867
ID229998	229998	0	1.0	61.052973512472846	27.370538607237393	0.0	269.0	269	1.5328528390663916	1		25996.089858793344	25956.0	17055.0	35053.0	2.0250954E7	3045.771115591767	-0.981050296043183	-883.7503626324217	0.0014044608108534052	0.005544099249906039	1.6764946230306907	1.421468327624829	-1.0737356520515455	1.1794104662409133	7.381604933493102	10.317996240837255	0.871304448313801	0.9767295597484272
ID174701	174701	0	0.9866112470626831	47.6640156893853	26.582949927606997	0.0	8.0	8	1.4923429549905443	1		25699.790760869557	25731.0	18824.0	33799.0	1.8915046E7	2636.96434410437	-0.9809557938721278	-1004.0189013586026	-0.016514385314611475	0.014526823085531354	1.6446996400443687	1.3859715516318343	1.956660540482131	1.186676334090631	6.996601714167305	11.469158322695918	0.6683961203653792	0.9171339563862922
ID179309	179309	0	1.0	48.14091647617437	25.91440789539769	0.0	31.0	31	1.4816596057437026	1		25513.900826446265	25655.0	15785.0	33957.0	1.8523092E7	3107.1979351309546	-0.9809778030685778	-846.9084112678187	-0.006078680729917644	-0.0030702444484763474	1.5502825938433824	1.420931374515502	2.4292783019102053	1.0910326998529296	6.896786064712484	10.68365634642182	0.7593059424173195	0.9397668393782381
ID184439	184439	0	0.9961956739425659	47.437425520347205	26.953149853484653	0.0	56.0	56	1.4958871162788383	1		25800.90405405406	25963.0	17489.0	33584.0	1.9092669E7	2805.348126563782	-0.9810415694688307	-951.8383214012188	0.013251745344693124	0.018286660488564952	1.6194195100999853	1.457146147263358	1.8655138690122601	1.1113638210836918	7.0298735973189155	10.982055414114333	0.7324704667514385	0.9301886792452823
ID206965	206965	0	1.0	61.120346749430254	27.27266309057219	0.0	165.0	165	1.5154814349038885	1		26177.728590250317	26285.0	16614.0	34897.0	1.9868896E7	3176.5360080868395	-0.9810939845985512	-855.300604894136	0.005975260636152272	-8.445649793081264E-4	1.5781829255297444	1.4761982793606205	-0.173705775699277	1.0690860080214266	7.215245517735047	9.98728909268827	0.9090038766471469	0.9812540400775693
ID178296	178296	0	0.9968551993370056	47.69736203761739	26.896474533756226	0.0	26.0	26	1.4908214494581764	1		25559.998630136997	25797.0	16704.0	32747.0	1.8658799E7	2843.64597709891	-0.9809846488526542	-927.4129501708006	-0.010346239262646488	3.8025666344402556E-4	1.5407640478245785	1.4609543117062762	-1.0969581602119276	1.0546284955517131	6.982342335673762	11.096048656836883	0.7126467304717626	0.933884297520661
ID212089	212089	0	1.0	61.08858629472262	27.30092711697397	0.0	188.0	188	1.5303832823811414	1		26226.948586118237	26312.0	16811.0	34848.0	2.0404566E7	3132.0007437534036	-0.9810449787042754	-866.8032811460391	-0.0056900240675128375	-0.00128955010058971	1.5837260328333858	1.4959512395124062	-0.33416882569271655	1.058674902632247	7.357839302670525	10.41032936616432	0.853161447265141	0.9681050656660415
ID177273	177273	0	0.9780398011207581	47.528338004541276	27.013900063346025	0.0	21.0	21	1.4801271182392572	1		25548.811373092918	25662.0	18432.0	32605.0	1.8420693E7	2634.666523370743	-0.9810127632308623	-1002.0466351204138	-0.006306592397986665	0.036103727576003754	1.6345352358480914	1.3712379748731223	-1.2748130210318498	1.1920142716287678	6.882526686218925	11.24020519433409	0.684556484947805	0.9228808158062464
ID187005	187005	0	1.0	48.20248435307952	25.398063456089996	0.0	68.0	68	1.510481482525988	1		26011.716180371368	25977.0	16995.0	35829.0	1.9612834E7	3045.014058732509	-0.981040311421057	-884.0266423830165	-0.009655762825511753	-0.003012061894903996	1.644223169238469	1.3974726149927208	-0.929896477024136	1.176569151766193	7.167714256089888	10.535696354960937	0.8114542826160004	0.9592875318066157
ID173699	173699	0	1.0	47.91222809147078	26.487629213727082	0.0	3.0	3	1.5303832823811412	1		25851.352713178272	26056.0	17513.0	33498.0	2.0008947E7	2694.885131420537	-0.9809688066006135	-988.9223348409488	-0.018270658637156635	0.02188977451698038	1.6393660294747257	1.4547558700776668	-0.878136011804699	1.1269011269823594	7.357839302670522	11.55029803317904	0.6930647033354006	0.9143532191376257
ID198785	198785	0	1.0	53.2117312659108	26.53167917605624	0.0	125.0	125	1.498918298954179	1		25953.166441136655	26067.0	16611.0	35344.0	1.917939E7	3200.1129622100525	-0.9811060430388812	-842.2636686426956	1.1119161094835255E-4	2.657427079738797E-4	1.555840088150632	1.4377304223601495	-0.401867037659171	1.082150077617886	7.058392354306026	10.3316292893774	0.8309560041512138	0.9617875647668391
ID227456	227456	0	1.0	61.042101654626244	27.312447229965105	0.0	258.0	258	1.5249361801264965	1		25761.56176853058	25758.0	17013.0	34708.0	1.9810641E7	3042.370556963797	-0.9810924991890259	-878.7511412078094	-0.0011128171446111224	-0.013466854704627489	1.6757679521221382	1.4134223231032024	-1.162012574788006	1.1856102204774506	7.305554914860852	10.97957904745326	0.7615382017452801	0.9470117067159584
ID194695	194695	0	1.0	51.51831975115112	26.223368974298666	0.0	105.0	105	1.5209623983094507	1		25696.653141361232	25682.0	16469.0	34574.0	1.9632243E7	3120.2879267542876	-0.9809612465052604	-848.6433787202768	0.030917367271335518	0.002822446107302846	1.6039570204871523	1.5008629594861698	-0.34029469742587515	1.0686898562919278	7.2675299055447224	10.343225834883588	0.8536594987925471	0.9738853503184715
ID213131	213131	0	1.0	61.09405451372411	27.28072858941374	0.0	193.0	193	1.5139831829954444	1		26106.248677248695	26234.0	16718.0	33877.0	1.9736324E7	3209.228789626946	-0.9810841397407578	-843.828024387813	-0.006632914024744554	-0.013014432821435674	1.5680334798787483	1.4948248798386836	1.3202200383844955	1.04897469999828	7.200986139241503	9.865010091085102	0.9298368880714906	0.9812176165803109
ID188043	188043	0	0.9926115274429321	47.987625610285356	26.626863095762875	0.0	73.0	73	1.5392551438483715	1		25937.01408450703	26000.0	18140.0	34228.0	2.0256808E7	2855.3001501133426	-0.9809847717035745	-937.2575059720796	-0.00475618908954311	0.016703670529505887	1.7016850309271847	1.426783353132435	2.02079726461733	1.192672333323217	7.443395573631803	11.45656164487174	0.7126435705897555	0.9293768545994061
ID176264	176264	0	0.9723516702651978	47.49513049006964	26.721678142172138	0.0	16.0	16	1.518473503828437	1		25551.434782608707	25512.0	18916.0	33739.0	1.9393539E7	2584.1819711063704	-0.9811296908999314	-1028.1810607536243	0.007373340230569896	0.01648466471789065	1.6699362594483578	1.410775997577761	-1.1010149117021848	1.1837005040598674	7.243764274722129	11.908168335270199	0.6419249303531765	0.9164161154539988
ID200334	200334	0	1.0	54.588691469723685	27.211601159508238	0.0	133.0	133	1.5039566939989102	1		25933.180965147447	25949.0	16713.0	34564.0	1.9346153E7	3113.8505941859753	-0.9810715760785166	-863.3248760684103	0.016060149173331945	0.013522566676708267	1.607473212920499	1.4399842903321973	-0.3889098549029574	1.116313020713346	7.105923615951183	10.190126279793791	0.8599461705466724	0.9626529298132646
ID214670	214670	0	1.0	61.25312163744101	27.162835748567428	0.0	200.0	200	1.5328528390663916	1		25967.45019404916	25957.0	17395.0	35728.0	2.0072839E7	3033.4584038249745	-0.9811062209147248	-889.0341738749661	0.0036202804143713376	-0.0015054380695509056	1.7034516211051103	1.3946993062122681	-0.9457585581913619	1.2213755420380565	7.381604933493101	10.416296487903823	0.8549367692772243	0.9592340951204449
ID236173	236173	0	1.0	61.05192671953112	27.35749530753544	0.0	296.0	296	1.533346273117179	1		26023.238709677404	26021.0	17095.0	35066.0	2.016801E7	3049.8150951785083	-0.9810495288906307	-883.463790038694	-0.0017749420281588408	-0.0032765039065213533	1.6706312359214892	1.4246644226988432	2.0518591539416695	1.1726489475722948	7.386358059657621	10.395562244166415	0.8589032664114093	0.9622291021671828
ID202380	202380	0	1.0	56.99079220642134	27.383818586090047	0.0	143.0	143	1.5229505852998022	1		25898.36114732728	25832.0	17020.0	35781.0	1.9864043E7	3195.6011649506067	-0.981043134119295	-838.8248208983483	0.0043845831548369185	-0.004786629404535998	1.592700810298979	1.4737935408924838	-0.6581079371210689	1.0806810900626478	7.286542410202778	10.521334563461942	0.8271603331839347	0.961128526645768
ID231564	231564	0	1.0	61.00673749909832	27.413816180357344	0.0	276.0	276	1.5323592461252202	1		25988.67396907218	26006.0	17122.0	34772.0	2.0167211E7	3022.8771337625917	-0.9811172006888369	-893.4044953795599	5.748054698560996E-4	0.004662933484967764	1.702966981624212	1.399991705042235	-1.1015743655338455	1.2164121940799903	7.376851807328587	10.32602307422922	0.869390200666919	0.966376089663761
ID224913	224913	0	1.0	60.9367545689999	27.30245025574731	0.0	247.0	247	1.5333462731171792	1		25795.72236503856	25767.0	16724.0	35053.0	2.0069072E7	3047.0232155712542	-0.980926973278344	-870.8011344120065	-0.005816919413042732	0.0032122793588341796	1.7141525427567417	1.399752242948722	1.9582243534400792	1.2246113920458546	7.386358059657622	10.8194886623609	0.7929152092400896	0.9670192906036096
ID223376	223376	0	1.0	61.14158962335097	27.275096600360982	0.0	240.0	240	1.5204649453449401	1		25911.63446475196	25948.0	16756.0	34996.0	1.9848312E7	3079.9236578371138	-0.9810573731986383	-871.4431397533147	-3.9541005766125333E-4	-0.01175816546395087	1.6904692506679262	1.3890920573306647	-1.2221482329961684	1.216959842039843	7.262776779380206	10.549495743323432	0.8200666638111449	0.9579937304075233
ID197783	197783	0	1.0	52.50287745932383	27.14819382599184	0.0	120.0	120	1.4958871162788396	1		25825.287837837834	25868.0	17995.0	33743.0	1.9110713E7	2897.077480239272	-0.9810487109078182	-922.9259790796164	-0.00482568999266236	-0.00930582230865845	1.5653204635932216	1.464590193551134	1.4988092322622828	1.0687771026227144	7.029873597318927	10.448682068249296	0.809159897591351	0.9622641509433962
ID201367	201367	0	1.0	55.391626235441564	27.234303369336846	0.0	138.0	138	1.5109822222985783	1		25848.69628647218	25843.0	16787.0	35525.0	1.9489917E7	3177.5406121556575	-0.981001872961327	-840.1108208252232	-0.015222102014099815	0.015861996672243497	1.6314277070562766	1.4300161745975926	-0.5272034755358365	1.1408456324036764	7.172467382254403	10.37061425288096	0.8380491404699066	0.965451055662188
ID192151	192151	0	1.0	50.22105019092664	26.350243515915647	0.0	93.0	93	1.502950366222133	1		25628.820134228165	25688.0	17431.0	33619.0	1.9093471E7	2996.005307676594	-0.9811474001483593	-890.3874666735101	0.021504122354183114	0.0015013082738675942	1.5591300021942043	1.481168161210637	-0.6248168012376362	1.0526353745815362	7.096417363622154	10.600415445879905	0.7936028913188514	0.9467343056436271
ID233625	233625	0	1.0	61.07860504310424	27.34161920300674	0.0	285.0	285	1.5353184234796762	1		26005.327319587646	25981.0	17158.0	35109.0	2.0180134E7	3047.4169010577925	-0.9810825972191303	-885.1248008045911	0.0017278766437988954	0.015885922124760275	1.6875472240014209	1.4259437614330623	2.0590227956858245	1.1834598738350306	7.405370564315682	10.238526639944412	0.8877317038028224	0.9695084007467334
ID195743	195743	0	1.0	52.18246503515989	26.845650655235836	0.0	110.0	110	1.4968981925120721	1		25624.53981106611	25619.0	17443.0	33805.0	1.8987784E7	2962.5497478034413	-0.980968292903378	-891.656630821791	0.0017689477983882944	-0.0043530378144743895	1.5277480462419655	1.4898991682275142	-0.6597200884582031	1.0254036506775683	7.0393798496479505	10.033169290777057	0.8787553544021968	0.9724228496388704
ID204446	204446	0	0.9876747727394104	59.91604197100323	27.190956983545306	0.0	153.0	153	1.4816596057437021	1		26090.295172413793	26179.0	18101.0	34649.0	1.8915464E7	2885.959563229916	-0.98104037383071	-935.5690736401559	5.629679062977979E-4	0.00696089922317983	1.5619519289150465	1.4192823827438368	-1.000385684930102	1.100522311772371	6.8967860647124795	10.266145129127382	0.8223218303170287	0.9552337063857801
ID185500	185500	0	0.971460223197937	47.5755337571596	26.979054735452557	0.0	61.0	61	1.4903139357585478	1		25924.2892223738	26071.0	18907.0	33710.0	1.9002504E7	2653.62877351039	-0.9808109642385513	-998.6857334090889	-0.004618165543847657	0.03935783448320266	1.6476292359060403	1.3853394856598336	-1.19680375571717	1.1893324726258552	6.977589209509243	11.370178522737458	0.6782357761447924	0.9238514789175584
ID191138	191138	0	1.0	49.431862271250544	25.993853935613423	0.0	88.0	88	1.488282150306976	1		25735.787755102083	25771.0	16129.0	34629.0	1.8915804E7	3175.720556501054	-0.981093132936359	-841.0384421291668	-0.008289941244284924	0.007767815761962786	1.5587218641218374	1.4451613759562727	-0.419148646619153	1.0785797974225688	6.958576704851182	9.928035523501649	0.8871634435910709	0.9650626235992087
ID217255	217255	0	1.0	61.152295626750536	27.23345672592933	0.0	212.0	212	1.5234472266256736	1		25805.45903771133	25858.0	16609.0	34176.0	1.9844398E7	3097.960325493683	-0.9810708405948296	-863.4451854602258	0.014761646738699011	2.6325824125958706E-4	1.6509187035350414	1.432653480171709	1.8880920509283556	1.1523503250326608	7.291295536367301	10.222748454641266	0.8767569491913099	0.9702719797596456
ID193195	193195	0	0.9849323034286499	50.08671991355081	26.670280010507746	0.0	98.0	98	1.4948753561926613	1		25596.185135135143	25643.0	18503.0	33061.0	1.8941177E7	2847.490683093884	-0.9810949577524617	-932.9885589400483	-0.003667463641884885	5.479806101597022E-4	1.5615936388815912	1.4413500388857814	-1.2406848306887328	1.083424287474792	7.0203673449899	10.073250611815372	0.8694215961537224	0.9647289353363819
ID205487	205487	0	0.9936642646789551	61.19063412770663	27.258487346997764	0.0	158.0	158	1.5224537819640267	1		26125.65620915033	26140.0	16985.0	36181.0	1.9986127E7	3068.5215172473886	-0.981057492570501	-881.911534853518	-0.002558433013198302	7.477947207463878E-4	1.702383700507832	1.3704147364270471	-0.9741193848622713	1.2422397798686082	7.281789284038269	10.354059203013938	0.8535455130749079	0.9647355163727963
ID208559	208559	0	1.0	61.17577020589523	27.259367746051716	0.0	172.0	172	1.5234472266256736	1		26235.370129870153	26378.0	16702.0	34930.0	2.0201235E7	3190.817093831104	-0.9810474949114991	-851.2138719023792	0.0015090088041973299	-0.0036217774147608533	1.5626364002018318	1.502523561918551	0.22270278448881703	1.040007917217966	7.291295536367301	10.273685490724379	0.868084561951301	0.9739682539682543
ID189100	189100	0	0.9918563961982727	47.86244933860351	26.668856626108802	0.0	78.0	78	1.5303832823811407	1		25830.596377749047	25923.0	18040.0	34803.0	1.9967051E7	2814.1198432757737	-0.9809698399619303	-946.3135419406117	-0.00537294738630338	0.012795305351941826	1.7079637047048675	1.406710962104853	-1.1238993369326655	1.2141539738549074	7.357839302670518	11.416852439653569	0.7093611289646381	0.937613567534827
ID218797	218797	0	1.0	61.104971311725876	27.26130639417246	0.0	219.0	219	1.5338395484309255	1		25835.738064516136	25968.0	16622.0	34174.0	2.0022697E7	3160.276604072324	-0.9810177873231415	-844.9982691694822	0.003297861976289875	-0.013318812691783052	1.5641526073107426	1.5264092421057567	-0.4329404819236324	1.0247268977177555	7.391111185822132	10.252230210338682	0.8836553280592447	0.973700688791484
ID175280	175280	0	0.9914380311965942	47.800100528168784	26.516269294455597	0.0	11.0	11	1.5353184234796755	1		25688.52880921898	25695.0	18397.0	33333.0	2.0062741E7	2650.2501417021085	-0.9810150598611949	-1001.7256730114616	-0.0017630487423393045	0.027949052092561714	1.676829243844429	1.4207335459467925	-1.2133363049998511	1.180255966101632	7.405370564315674	11.99590419110223	0.6466818656075575	0.9224393132030787
ID229559	229559	0	0.9968276023864746	61.04994581942478	27.378838235393538	0.0	267.0	267	1.536795875391866	1		25933.87692307688	25935.0	17118.0	35156.0	2.0228424E7	3031.384586056514	-0.981111122356429	-888.7271522121866	0.01973527473173473	0.004572165981882246	1.667418026300079	1.4510070531288997	-1.12233298779357	1.1491453626669275	7.419629942809232	9.972673823811768	0.9374948261257517	0.9904822335025383
ID190132	190132	0	1.0	48.61698677359036	26.45771329179944	0.0	83.0	83	1.5446517521423913	1		25890.12325285894	25968.0	17699.0	33960.0	2.0375527E7	2984.618437098668	-0.9810357936263412	-897.4814408649918	-0.06798601127475166	0.0905214417406409	1.8745883726493944	1.3760757607400962	2.2456236017749585	1.362271196203022	7.495679961441484	13.550944915398771	0.5129579200953007	0.8339502908514019
ID180923	180923	0	1.0	47.77277891865076	26.705786853548222	0.0	39.0	39	1.493356430798355	1		25530.82360922661	25756.0	16886.0	31769.0	1.8816217E7	2714.0235305315264	-0.9808495180363467	-963.615743180629	0.006434094557288764	0.002254605343318959	1.59719622069411	1.423393379301505	-1.4337617557544549	1.1221045734229103	7.006107966496349	10.762816533683038	0.7600371403371808	0.9376590330788805
ID235705	235705	0	1.0	61.05629656734376	27.369925991252117	0.0	294.0	294	1.5239437061000323	1		25996.616688396352	26041.0	16999.0	34782.0	1.9939405E7	3059.7190013530185	-0.9810629861811345	-880.3404909862081	-0.01165264649969393	0.00495359192660694	1.6582494088915698	1.4136271818536037	-1.1508441640444207	1.1730457861720003	7.296048662531818	10.191827966790457	0.8826599418065421	0.9795788130185066
ID196792	196792	0	1.0	52.617548708328144	26.44659296662546	0.0	115.0	115	1.525432174994101	1		25792.31339401819	25812.0	16591.0	35893.0	1.9834289E7	3157.5249218533586	-0.9810396262952219	-845.3044642999217	-0.009434143514476837	0.0013022546503394922	1.624430164463697	1.4498711128493853	2.51474974408268	1.1203962545824202	7.310308041025366	10.468719021204329	0.8382208406810036	0.9642633228840126
ID220344	220344	0	1.0	61.124150946257984	27.251148092151823	0.0	226.0	226	1.5284047640588856	1		25978.810880829013	25994.0	16916.0	35272.0	2.0055642E7	3088.955478155895	-0.9811285746805235	-874.4980329635732	7.675616234908733E-4	-5.993585499334924E-4	1.681921156320826	1.4067680160465437	-1.1550783214175684	1.1955924055250762	7.338826798012456	10.2295042770633	0.8813072151138709	0.9649999999999996
ID199358	199358	0	1.0	53.40423899816063	26.48809535005531	0.0	128.0	128	1.4974034746167637	1		25972.139001349555	26085.0	16493.0	35326.0	1.9245355E7	3198.7829384641386	-0.9810034298594416	-838.5872857367486	0.00548489265080172	-0.01086681812483727	1.5868320513721061	1.4467208408699108	-0.5317350610905097	1.0968474404626305	7.044132975812479	10.3954223219786	0.8191305709960716	0.9567462879276958
ID181948	181948	0	1.0	47.87971727577846	26.731383015113924	0.0	44.0	44	1.5079752895229037	1		25565.225033288978	25751.0	16558.0	32741.0	1.9199484E7	2763.096127407171	-0.9810561764723545	-958.3184695422686	9.766368050504266E-4	0.00792762200263662	1.5602565857657895	1.48100896444421	1.9175584820563019	1.0535092111014464	7.14394862526731	11.219031195818856	0.7132429301074559	0.9364485981308417
ID211651	211651	0	1.0	61.11714169388459	27.272323347495718	0.0	186.0	186	1.509980576698079	1		26244.4246031746	26389.0	16730.0	35047.0	1.9840785E7	3141.9082721069813	-0.9810723239458673	-865.9190208534075	-0.0013533523519010965	0.008179649996040362	1.5692283816176915	1.4643443756985701	-0.5077749994834663	1.0716252321924522	7.162961129925376	10.278280436571254	0.8520430386532505	0.9672657252888319
ID206529	206529	0	1.0	61.11262068163829	27.270845837444156	0.0	163.0	163	1.5293943431616281	1		26185.764248704654	26294.0	16403.0	34796.0	2.021541E7	3100.7989429221416	-0.9810580077929367	-874.763543882917	0.008293545879881913	3.707817779849571E-4	1.5971268928627513	1.488430785166719	-0.6456265933681966	1.073027317614811	7.348333050341492	10.710149520738902	0.8050217753292572	0.956091527520099
ID177857	177857	0	1.0	47.50692947229309	26.96882981732077	0.0	24.0	24	1.5079752895229022	1		25566.228723404252	25751.0	17159.0	32468.0	1.9225804E7	2766.9494142102367	-0.9809412002276929	-951.1365574579726	-0.008633296580975947	0.053376152336536725	1.6267227630852468	1.435699731569906	-1.1198864441985101	1.1330522165010515	7.143948625267296	11.217767774543065	0.7134035996909763	0.9300742574257431
ID227008	227008	0	1.0	61.03605586401279	27.309564635743953	0.0	256.0	256	1.53137158295711	1		25790.592258064546	25818.0	17028.0	34916.0	1.9987709E7	3040.3296853804554	-0.9810476852778407	-878.2102242922741	-0.004589036586346191	0.004004449737651505	1.6862885122844598	1.3985807189987285	-1.112002900301327	1.205714113870887	7.367345554999556	10.569129610059408	0.8287860965675985	0.9597523219814242
ID214215	214215	0	0.9968124032020569	61.194125191619705	27.20498937988701	0.0	198.0	198	1.5179752352329632	1		26003.332453825893	26033.0	17246.0	35702.0	1.9710526E7	3081.709578944547	-0.9810745616071003	-874.8293853380304	0.001437658675557963	-0.007586863135408519	1.6792610978631235	1.3769505087394083	-0.9550377162255029	1.2195508024471258	7.239011148557626	10.762257110697519	0.7853846034922436	0.9554579673776664
ID210118	210118	0	1.0	61.21956181918921	27.20198995377802	0.0	179.0	179	1.5318654941400722	1		26250.444587628866	26377.0	16894.0	35298.0	2.0370345E7	3143.369520961957	-0.9808860005625585	-857.1132095827082	0.00981899335472494	-0.024907537093786233	1.6202791798921519	1.4818228173279564	2.440239367417292	1.0934365167988584	7.372098681164067	10.976301430370954	0.768933803894691	0.9492044063647491
ID215755	215755	0	1.0	61.20680232767684	27.16115515970248	0.0	205.0	205	1.5204649453449397	1		25883.84986945169	25991.0	16626.0	34366.0	1.9827029E7	3166.9431560894704	-0.9810266360735639	-845.1913853172667	0.008621650329390797	-8.795766742434116E-4	1.561623162717603	1.512917115566595	0.17589153510511776	1.0321934669453239	7.2627767793802045	10.190238508776202	0.8789089000924315	0.969543147208122
ID182990	182990	0	0.9713873267173767	47.45703738698653	27.108378924641446	0.0	49.0	49	1.4806381236465893	1		25617.243093922676	25745.0	18741.0	32586.0	1.8546884E7	2701.771852206782	-0.9809815275480465	-978.1352494288196	-0.006707236694563281	0.024146948709779428	1.640033546453978	1.3817831523850947	-1.2618273665359507	1.1868964704216558	6.8872798123834436	11.535916148835097	0.6503593830031157	0.9078947368421059
ID233167	233167	0	1.0	61.05884917855008	27.34961081493455	0.0	283.0	283	1.533346273117179	1		25985.762580645216	26002.0	17023.0	34953.0	2.0138966E7	3044.1136183357216	-0.9810563547703589	-884.1684368064058	5.939676027172406E-4	0.0018507609244531253	1.6853976849269272	1.4080085538426332	-1.153618193372687	1.1970081291958519	7.3863580596576215	10.81188989141664	0.7940301481473618	0.9616336633663367
ID176849	176849	0	1.0	47.50782090235363	27.02552156131552	0.0	19.0	19	1.4821700827978632	1		25580.017931034472	25783.0	17015.0	32024.0	1.8545513E7	2779.117118233836	-0.9810191552837799	-951.4499380776684	-0.010557452708047959	0.04895457934280274	1.6197063583818103	1.4000009771597295	1.9415194581649788	1.1569323056243939	6.901539190876986	11.536319108475855	0.6516603558333676	0.9041095890410961
ID222935	222935	0	1.0	61.156788861743884	27.291951166566953	0.0	238.0	238	1.5372880438193408	1		25969.945945945932	26011.0	17090.0	35200.0	2.0178648E7	3078.3572101128507	-0.9810754379094148	-874.6989230680178	0.0027283400535585275	0.005722906264365412	1.6940379878072251	1.420525765443981	1.9545453096535348	1.192542950657258	7.424383068973745	10.572180676263379	0.8347205060242441	0.9659863945578235
ID184026	184026	0	0.9923627972602844	47.680866762407355	26.9644102997269	0.0	54.0	54	1.4887903566220464	1		25763.230136986316	25988.0	17815.0	32209.0	1.8807158E7	2740.724999288376	-0.9811044883961834	-976.161005254547	-0.004676606053773647	0.018690835177661094	1.5555320991532393	1.443182752364757	-1.1093880840048307	1.0778483158868064	6.963329831015694	10.842729328481722	0.7443027060866952	0.9391025641025635
ID194266	194266	0	1.0	50.97919145437465	26.082274137486692	0.0	103.0	103	1.5204649453449393	1		25697.55249343831	25693.0	15988.0	35470.0	1.9581535E7	3179.2227697522626	-0.9810459841462356	-836.7369007624743	8.27128810372763E-4	-0.009644618735036598	1.6112718488481572	1.4536427750686975	-0.5463556592287727	1.1084372835492615	7.2627767793802	10.76711315380613	0.7872524231523818	0.9550000000000002
ID212698	212698	0	1.0	61.10162712191277	27.279076774030088	0.0	191.0	191	1.513983182995444	1		26186.949535192576	26302.0	16543.0	34494.0	1.9718773E7	3223.85510357288	-0.9811216451913681	-844.3025592302359	-0.005930936306853978	-0.014970769040318124	1.5571390949548864	1.5180926071956566	0.00795018764210531	1.0257207548302074	7.2009861392415	10.296860639229116	0.8534776822957358	0.9680511182108624
ID224474	224474	0	1.0	60.97196921858256	27.30561583686837	0.0	245.0	245	1.5308775124222456	1		25793.681347150257	25830.0	16872.0	34893.0	1.9912722E7	3052.5700102470482	-0.9810417680955178	-874.5151937930899	0.004873785467742675	0.004963399983382658	1.6574011834735438	1.4365485038783232	-1.1081772048352847	1.1537384077175072	7.362592428835045	10.370960955230233	0.8602063129506449	0.9585396039603967
ID186584	186584	0	0.9697009921073914	47.54607921259765	27.04963294320959	0.0	66.0	66	1.4852292606300521	1		25947.23108665751	26064.0	19303.0	33933.0	1.8863637E7	2662.58257445833	-0.9810492118475982	-1008.9774181230435	-0.019732949767737342	0.03444282699231268	1.6744348556562072	1.3837619787839366	-1.1140992191827848	1.2100598811998844	6.930057947864086	11.557633211514357	0.6519419312208896	0.9022277227722777
ID174297	174297	0	1.0	47.86086165137868	26.617124850750777	0.0	6.0	6	1.5079752895229037	1		25760.81914893619	25972.0	17546.0	32681.0	1.9372136E7	2738.291288674411	-0.9809143532733776	-967.017265410699	-0.007743521941145002	0.033333207069477316	1.6806134374597181	1.4029675192302125	-1.145749014198573	1.197899035026731	7.143948625267309	10.901655281785834	0.7553761985292575	0.931226765799257
ID221400	221400	0	1.0	61.178809442455865	27.277738731133233	0.0	231.0	231	1.5264236812248824	1		26044.514954486367	26068.0	16796.0	35283.0	2.0028232E7	3081.185961572118	-0.9810855264014179	-876.8816229004711	0.012512921315039751	0.0016225867305979357	1.6619249422656315	1.419637590034784	-1.1082833410381485	1.170668453647322	7.319814293354394	10.203227904815124	0.8835573667364695	0.9716088328075707
ID231128	231128	0	1.0	61.02419865193502	27.38182058116386	0.0	274.0	274	1.5298888926792142	1		26045.357786357785	26020.0	17152.0	35018.0	2.0237243E7	3040.469281072176	-0.9810342535150817	-886.2044648605115	-0.002411844096601789	-0.0045687435649524755	1.6968953571610716	1.4054797856616426	1.9754951728473047	1.2073424139374886	7.353086176506008	10.254253750085235	0.8787622646894292	0.9680851063829786
ID229087	229087	0	1.0	61.04259917655988	27.361385269401456	0.0	265.0	265	1.5333462731171785	1		25901.463320463336	25915.0	17020.0	34939.0	2.0125437E7	3038.8927673664866	-0.9810462644424912	-882.3351729614367	0.002158298404504217	0.004946499746989429	1.6720689686723618	1.4191624656886257	-1.132552289493336	1.178208280657294	7.386358059657617	10.549735930678183	0.8339827016191035	0.9706433479075578
ID178911	178911	0	1.0	47.75078012768642	25.682104524011013	0.0	29.0	29	1.5184735038284378	1		25542.884816753907	25620.0	16985.0	33539.0	1.9514764E7	2823.848744149497	-0.9810720447244091	-937.6822818539798	0.014749539537339196	0.003956864550578776	1.5857266444425406	1.4826815973518641	2.388306524575361	1.0694991070737774	7.243764274722139	10.807143397954802	0.7793855417454473	0.9483509645301805
ID179935	179935	0	0.9847548007965088	47.55031377078486	26.79190040206366	0.0	34.0	34	1.476545128605333	1		25531.83933518003	25694.0	18402.0	32149.0	1.8433988E7	2635.4081207766117	-0.9809563311155219	-998.0752160978967	0.013314862262988966	0.011208927649703918	1.5992276971301456	1.3748919730698053	-1.1734007463903127	1.1631660730111415	6.849254803067317	10.874053765001433	0.7278975121595785	0.935107073329007
ID218339	218339	0	1.0	61.09503777228988	27.27558045324335	0.0	217.0	217	1.5199673295746678	1		25863.481627296616	25966.0	16448.0	33717.0	1.9707973E7	3187.7195367942736	-0.9810596704844234	-840.5136512676119	-0.027792608931382766	0.016761107417238266	1.574700741776766	1.533111871175299	-0.9550036017571711	1.0271270944954491	7.258023653215689	10.150878987137581	0.8851582926282978	0.9719923615531508
ID198375	198375	0	1.0	52.77994290622135	26.496041381358477	0.0	123.0	123	1.5234472266256736	1		25921.174479166653	25934.0	16738.0	36193.0	1.9907462E7	3190.511483482206	-0.9810412912306689	-840.8197233576287	0.0011554834739970138	0.004187393019988826	1.5934146761784154	1.4766087215460637	-0.6406682901348246	1.0791042020326491	7.291295536367301	10.177860822505783	0.8845075618952676	0.9758269720101785
ID191716	191716	0	1.0	50.09713003818279	25.62146273971081	0.0	91.0	91	1.49588711627884	1		25731.751351351377	25746.0	16182.0	35252.0	1.9041496E7	3213.8772305176594	-0.9810526986339684	-829.1154975555162	0.02109216297232651	0.0057412385415410985	1.5948782147666445	1.4288523094266412	-0.48794706929433507	1.1161952878157329	7.029873597318931	10.198360719205038	0.8493694613271919	0.9635179153094466
ID208105	208105	0	1.0	61.151442553839956	27.235185920579593	0.0	170.0	170	1.51298352413241	1		26197.476190476194	26330.0	16554.0	35044.0	1.9805292E7	3119.7761748063444	-0.9810105415421658	-867.6151109053961	-8.796595847261782E-4	1.1264715714799318E-4	1.5985392240686784	1.4479731245564222	-0.492596740804878	1.103984042907137	7.191479886912468	10.706396700880548	0.7883906624300848	0.9545741324921136
ID202988	202988	0	1.0	57.48488128227643	27.721439081224194	0.0	146.0	146	1.4968981925120732	1		25876.599458728044	25883.0	17895.0	34694.0	1.9122807E7	2975.2689626863844	-0.9811119484379317	-903.5295743343304	-7.056565754203662E-4	0.0016426633235521841	1.553410801100575	1.446647720899122	2.6093035932669295	1.0738003306949515	7.03937984964796	10.261352338927308	0.8401078922658974	0.9567183462532298
ID235251	235251	0	1.0	61.0848250760687	27.375299468445796	0.0	292.0	292	1.5475874248930896	1		26066.437420986098	26023.0	17054.0	35164.0	2.0618552E7	3033.9255005022615	-0.9810782228651977	-890.9400357156044	-0.00196100141512999	-0.01088617655079563	1.714122205173909	1.4130175478808407	-1.1198497089985202	1.2130933601954534	7.524198718428577	10.706799984250242	0.8248039683607392	0.9676039119804399
ID175856	175856	0	0.9968713521957397	47.793946108429715	26.87446590894446	0.0	14.0	14	1.5054649243902902	1		25601.018641810904	25779.0	17496.0	32985.0	1.9226365E7	2846.39492311216	-0.9810223130147925	-929.881680015541	0.0058273096685435306	0.00111769291606799	1.5833314686971207	1.457171612056275	-1.168416784312658	1.086578585251751	7.120182994444725	10.798593806276056	0.7673024923997183	0.9469026548672568
ID216816	216816	0	1.0	61.165728772174674	27.220811102173393	0.0	210.0	210	1.5224537819640265	1		25845.01308900525	25909.0	16611.0	34332.0	1.974559E7	3164.7787902854307	-0.9810042908600597	-843.487767309927	-5.660143803461076E-4	0.002382802215648698	1.643788714215497	1.4326600560105636	-1.3307015392384178	1.147368286928338	7.281789284038268	10.439550313504542	0.839623118346172	0.9629164047768701
ID201975	201975	0	1.0	56.334151285959834	27.429090926908383	0.0	141.0	141	1.504459605463894	1		25862.0187416332	25893.0	16725.0	35429.0	1.9318928E7	3211.8554916714693	-0.9810312151506806	-832.8748272837079	-0.013409535292063221	0.010488197393099915	1.6324757541545065	1.426176993950968	2.5320079993035076	1.1446515832737034	7.1106767421156984	10.022786383683108	0.8894956961268542	0.9701686121919585
ID219895	219895	0	1.0	61.12239519241079	27.250613993937442	0.0	224.0	224	1.5189716089767638	1		25849.845347313232	25890.0	16680.0	34693.0	1.9723432E7	3082.3443394549204	-0.9810269504181424	-867.2625394301007	0.0048142105532796515	0.010400446950865202	1.6620466453691816	1.417352191082458	1.9150052411204328	1.1726419557723657	7.2485174008866595	10.51705147973919	0.8235141206692961	0.9664131812420786
ID200955	200955	0	1.0	55.31210071411168	27.28656144709138	0.0	136.0	136	1.5029503662221324	1		25935.518072289113	25992.0	16462.0	35013.0	1.9373832E7	3158.58399623441	-0.9810597088459464	-850.6311489853672	0.011834921320857294	0.0076564314384873515	1.628871406777474	1.4137730564259103	-0.44283625122792025	1.1521448929684255	7.096417363622149	10.309125342768967	0.8390838725385207	0.9576651699807566
ID226554	226554	0	1.0	60.98206662568612	27.319794610375435	0.0	254.0	254	1.531865494140073	1		25773.839586028447	25773.0	16937.0	35010.0	1.9923178E7	3039.8816001002087	-0.9810572667792242	-878.2217006647099	0.001826976472432653	0.004023191211276052	1.6913660008719535	1.4161509641979693	-1.1099126046047165	1.1943401823899835	7.372098681164075	10.520671643197328	0.8369780556190467	0.9693750000000001
ID187641	187641	0	1.0	48.11212031745308	25.797933706549884	0.0	71.0	71	1.506971645292239	1		25960.640854472636	26039.0	17244.0	33423.0	1.944452E7	2891.0983133993286	-0.981027762379984	-928.6355104378601	-0.0010103398480048448	0.004173914572355424	1.555139076194991	1.4680385294877178	-0.39351906899258193	1.0593312402622481	7.134442372938281	10.475534994529367	0.816991380101878	0.9548346055979645
ID173310	173310	0	1.0	47.79704559023731	26.71377645124549	0.0	1.0	1	1.511482796180887	1		25774.64228723404	25984.0	17420.0	33182.0	1.9382531E7	2821.191419654455	-0.980908949404109	-938.8343177830798	0.003455897102519023	0.004066615753192067	1.6265266845358437	1.444472624414072	2.080961730868914	1.1260349673955359	7.177220508418914	11.008704608236076	0.7442069408594282	0.9246785058175134
ID185087	185087	0	0.9700704216957092	47.54215875039443	26.82153879598767	0.0	59.0	59	1.4559075639855608	1		25861.95272206304	26028.0	19381.0	33070.0	1.8051643E7	2502.2903154361866	-0.9809843921314745	-1066.364058005949	0.0031356145019130854	0.012759989630772831	1.5821490649208503	1.37824219672177	-1.233678454232959	1.1479470507317835	6.659129756486683	10.929544570985684	0.700524309135566	0.9156862745098042
ID204029	204029	0	0.9968163371086121	59.02605800643221	26.717730705925995	0.0	151.0	151	1.464714059021052	1		26099.254237288125	26148.0	17560.0	33465.0	1.8478272E7	2879.326693315988	-0.9810222962981752	-937.1354493108804	-0.003352903858600976	-0.004963299931354327	1.5484724826886265	1.402054172666326	2.193041993887186	1.1044312786743844	6.739932901283465	10.030712190118729	0.8417863867701287	0.9613559322033899
ID232701	232701	0	1.0	61.07519398964749	27.4144962154185	0.0	281.0	281	1.5436719539136774	1		25942.676433121018	25974.0	16855.0	34956.0	2.0365001E7	3038.6595946923426	-0.9810178836868163	-882.4599777569194	-0.00521241610103111	-2.2736918485145223E-4	1.717620594024822	1.4265415776120485	1.936663090434661	1.2040452384851086	7.486173709112451	10.457526597321854	0.8602245022317445	0.9662576687116569
ID195329	195329	0	1.0	51.90235201611145	26.103743021317797	0.0	108.0	108	1.493356430798355	1		25644.65989159892	25690.0	16305.0	35490.0	1.8925759E7	3173.050106624378	-0.9810214933560912	-835.5385562543231	0.003569276114899419	-7.504174407679206E-4	1.5528504650409491	1.4549401948545007	-0.5544300851514272	1.0672950479564143	7.006107966496347	10.146174440179522	0.8552282541192502	0.9571428571428572
ID222470	222470	0	1.0	61.17333522885829	27.28260970808247	0.0	236.0	236	1.5377800547277036	1		25986.968193384175	25987.0	17010.0	35543.0	2.0425757E7	3066.154353584658	-0.9810728712848513	-878.634248543518	0.0037572094349202015	0.006273195289265502	1.6771027920596493	1.4236361828574682	-1.1816566730598113	1.1780417021246485	7.42913619513826	10.629763788702848	0.8262299933135192	0.9678018575851393
ID199947	199947	0	1.0	53.87158268622508	26.74751414613556	0.0	131.0	131	1.5039566939989086	1		25996.187667560338	26078.0	16482.0	35228.0	1.9393156E7	3195.041555164856	-0.9811014807505948	-844.791045751636	0.008102236273949513	-0.0045858781307193935	1.5641324240817485	1.4626096274280123	-0.45749345382613105	1.0694120938013127	7.10592361595117	10.325039533941347	0.8376198338635897	0.9607969151670948
ID205067	205067	0	0.9889537692070007	60.3083695989956	27.04900248841998	0.0	156.0	156	1.5139831829954438	1		26112.449999999997	26138.0	17873.0	35264.0	1.9845462E7	2928.5425631649514	-0.9810561015549042	-923.5290543368714	0.010505000307427917	-0.005153504936273779	1.665545016534027	1.408513767593907	-0.9559392752752278	1.182484016027187	7.200986139241497	10.288105139009751	0.8549309729945164	0.957043588123816
ID215307	215307	0	1.0	61.202966983529905	27.174863342096135	0.0	203.0	203	1.5154814349038885	1		25931.743421052633	26055.0	16349.0	33532.0	1.9708125E7	3198.8290403217366	-0.9809869424394086	-836.5308180811045	4.2965729632004E-4	-9.334737554446702E-4	1.6018700561092307	1.458004817490733	-1.489591298052563	1.0986726771356585	7.215245517735048	10.12702548893188	0.8840914113888623	0.9749518304431604
ID211208	211208	0	1.0	61.17976764514441	27.254935395049532	0.0	184.0	184	1.5199673295746678	1		26233.08923884517	26373.0	16516.0	34946.0	1.9989614E7	3154.1870109910324	-0.9811238954466838	-864.5765904712664	-0.001915452127588405	-0.0070464705005088115	1.5813736037818746	1.4816815182764451	-0.3220150823216907	1.06728307283025	7.258023653215689	10.074279113550036	0.8986700849798532	0.9707565162110615
ID192782	192782	0	0.9949225783348083	50.196826324549804	26.503314650164825	0.0	96.0	96	1.497403474616764	1		25611.29054054053	25608.0	17940.0	33584.0	1.8952355E7	3004.578674322668	-0.9811101937456835	-885.4584007927648	0.024964811063785078	-0.006113079702052648	1.5827798990464992	1.5005314138926689	1.1949756890706662	1.054812904543239	7.044132975812481	9.894979583022975	0.9040815467558054	0.9782178217821786
ID188685	188685	0	0.9935817122459412	47.46437014885859	26.895794250367565	0.0	76.0	76	1.4887903566220462	1		25849.607629427846	25989.0	18562.0	32963.0	1.8973612E7	2635.259565097842	-0.9809534326139688	-1010.3974146988222	0.009421764867824098	0.020481343998100962	1.648687938982909	1.3748651167102666	-1.270434133752447	1.1991634080642304	6.963329831015693	11.27551663417569	0.6882622198216837	0.9116365899191043
ID230674	230674	0	1.0	61.0458653847943	27.367836307842005	0.0	272.0	272	1.5279097341628056	1		26033.198701298687	26013.0	16913.0	34996.0	2.0045563E7	3061.5110904299113	-0.9810717750171978	-881.480245383296	-0.014144779069710763	0.013932876492406055	1.6921816416758884	1.398370963551696	-1.0820793519171525	1.210109252682098	7.334073671847945	10.560665198810113	0.8263662718177719	0.960772104607721
ID189713	189713	0	1.0	48.566789220575814	26.61057073491927	0.0	81.0	81	1.55975992187847	1		25913.507481296747	26009.0	17891.0	33442.0	2.0782633E7	2929.749368779533	-0.9810240519277185	-914.5383008582855	-0.020998935533422303	0.0370616396358812	1.7636575820257379	1.4214509761111342	-0.8037410565412385	1.2407445713328975	7.643026872541475	12.805666518657537	0.5856941346006944	0.8913525498891358
ID206103	206103	0	1.0	61.151935457213774	27.28695249519402	0.0	161.0	161	1.5234472266256736	1		26212.160156249975	26358.0	16694.0	34720.0	2.0130939E7	3154.8450967497565	-0.9811028932676019	-862.7282291698297	0.03286646700209818	-0.006039654564173246	1.6208240007599937	1.4661187599780663	-0.2282428143042064	1.1055202654826146	7.291295536367301	10.251228768658937	0.8718920442898228	0.9801916932907347
ID228629	228629	0	1.0	61.08726158155062	27.340392693460593	0.0	263.0	263	1.5490531749531895	1		25858.932075471726	25854.0	16858.0	34970.0	2.0557851E7	3016.6688131742144	-0.9810115978503665	-885.7245214918585	-0.002702789509941021	-0.0031172475278933745	1.692763505697428	1.4219498916860505	-1.1324719648372907	1.1904522906150128	7.538458096922124	11.144481142768777	0.7627332546481123	0.9588875453446188
ID209691	209691	0	1.0	61.22450669094015	27.25846854951818	0.0	177.0	177	1.5288996336732972	1		26228.676129032207	26348.0	16700.0	34885.0	2.0327224E7	3205.511751060436	-0.9810740538444181	-848.3072581903249	0.0033843311516330277	0.0038843192518784393	1.573543668037869	1.5088057756653341	-0.3505784624797489	1.0429067103378415	7.343579924176973	10.392329210583151	0.8544603170982201	0.9614187927815802
ID224026	224026	0	1.0	61.06611823189463	27.28425852366876	0.0	243.0	243	1.5284047640588863	1		25824.91214470286	25863.0	16723.0	35000.0	1.9988482E7	3044.3943842603094	-0.981061844998171	-878.8740775856119	0.005025953888290798	0.00847296393504234	1.6882109614951877	1.4109701230631133	-1.157002843393584	1.19648951731891	7.338826798012461	10.793227724356647	0.7916511038005849	0.9513247073321013
ID182559	182559	0	0.996215283870697	47.634875821676125	26.794795090656176	0.0	47.0	47	1.4918359588981178	1		25611.705962059645	25814.0	17199.0	33057.0	1.8901439E7	2875.048582963653	-0.9809164006132105	-915.7881505253492	0.010200173494827757	0.009402382298049168	1.592466213430466	1.438554789060597	-1.316783622850759	1.1069903110679407	6.991848588002792	11.086186643077577	0.7148871767387558	0.9304237824161922
ID190751	190751	0	1.0	48.98131012740919	25.818614461832947	0.0	86.0	86	1.4953813218041003	1		25744.00134952767	25753.0	16332.0	35580.0	1.9076305E7	3194.968885564912	-0.9810788211641954	-835.5936330350697	-2.774224713795087E-5	0.0037701260115611873	1.5446182235357488	1.4565882948759603	-0.6049015119919667	1.0604356968743078	7.025120471154412	10.263065606346084	0.8381262250024099	0.9647519582245435
ID197406	197406	0	1.0	52.623125605211605	26.605657464800647	0.0	118.0	118	1.5054649243902904	1		25846.49531459168	25882.0	16530.0	34383.0	1.9307332E7	3101.9386281798206	-0.9809998955488792	-860.4218490239292	0.00376539050510732	0.012206554764012436	1.5836572719447002	1.446317517305865	-0.45128343671294846	1.094958232196942	7.120182994444727	10.803011786504863	0.7666750314400068	0.9529262086513994
ID181533	181533	0	1.0	47.69644364433126	26.906945921876606	0.0	42.0	42	1.481659605743702	1		25495.986263736235	25611.0	17538.0	32797.0	1.8561078E7	2731.357940775316	-0.9809140658248542	-959.4906236024844	0.003997505194491388	0.01668762213191147	1.599966548003076	1.3832959423181916	-1.1858221626975376	1.1566335872581088	6.896786064712478	11.515445411370168	0.6535745563596728	0.928342930262316
ID207651	207651	0	1.0	61.12100154280534	27.244512914731757	0.0	168.0	168	1.5134834360985165	1		26209.808707124015	26369.0	16724.0	34848.0	1.9867035E7	3164.2536833935937	-0.9811087223755537	-860.3563311585195	0.002753939060015168	0.009136898100043955	1.5836851703502273	1.4537028270179528	-0.3986573212670395	1.0894146595277063	7.196233013076986	10.277128970148624	0.8561925962992295	0.9667943805874843
ID196385	196385	0	1.0	52.1232529952685	26.960846523042914	0.0	113.0	113	1.493862910864061	1		25671.99050203527	25669.0	18513.0	33689.0	1.8920257E7	2829.2389145329334	-0.9810256804062923	-938.283503717547	-0.009877121720489861	-2.1136870610688165E-5	1.5572429357406008	1.452977441485634	-0.7124779993792127	1.0717598851007335	7.010861092660862	9.980269929750845	0.8844975849249124	0.9716732542819497
ID213792	213792	0	1.0	61.13608439968652	27.24282583887914	0.0	196.0	196	1.5219568164596933	1		26093.322454308076	26205.0	16566.0	33735.0	1.9987485E7	3180.7080983640153	-0.9810367565837933	-848.8055720870983	-0.005778387562249735	-7.71341242646959E-4	1.5720817110300442	1.4824405460879586	-1.398695124658825	1.0604686408359791	7.277036157873755	10.296088220668203	0.8626207220423867	0.9776500638569604
ID226086	226086	0	0.9961975812911987	60.968486940312985	27.316563658181945	0.0	252.0	252	1.5417104893934834	1		25785.771974522268	25756.0	17054.0	34955.0	2.0241831E7	3015.4386480294866	-0.98110256797853	-887.9147232551001	-0.009851618128277879	-7.685158446564068E-4	1.7112067167681242	1.4012590619290957	2.0019922962967476	1.2211922572064067	7.46716120445439	10.736293485541767	0.8140604236823236	0.9614443084455326
ID234790	234790	0	0.9968364834785461	61.08100360143915	27.383502707648166	0.0	290.0	290	1.5293943431616284	1		26026.475388601	26040.0	17116.0	34993.0	2.0092439E7	3062.82196042493	-0.9810756701939387	-881.0602318568914	-0.0018216930110320322	0.007184455799112172	1.6780159970759183	1.4056970435088283	-1.109932298958717	1.1937252090161203	7.348333050341495	10.510142902144912	0.8359522167317996	0.9662500000000003
ID177445	177445	0	1.0	47.698004645197756	26.91719956703642	0.0	22.0	22	1.4867564890650466	1		25581.669863013718	25784.0	17513.0	33031.0	1.8674619E7	2808.5734599412076	-0.9810953856791766	-945.4019844220618	-1.48027346587717E-4	-0.006901274917743969	1.5552527148125517	1.4405070967802585	-1.2459400836859649	1.079656405920364	6.944317326357634	10.869616732727273	0.7386028178393521	0.9413659793814433
ID174890	174890	0	0.9891054630279541	47.72263043348124	26.666296170911735	0.0	9.0	9	1.513983182995443	1		25666.775132275114	25702.0	18065.0	33640.0	1.9404082E7	2758.6694224716593	-0.9810227339004883	-961.9379632441628	-0.005712519675696414	0.008761433781574858	1.6463657370553415	1.4183166127975566	-1.0805059680133673	1.1607885871180552	7.200986139241491	10.795684968961423	0.7764284371954051	0.9380804953560372
ID180526	180526	0	0.9947439432144165	47.91271106878332	26.592368365478443	0.0	37.0	37	1.5209623983094502	1		25578.03010471205	25606.0	17942.0	33447.0	1.9541615E7	2787.573414582568	-0.9809248562243996	-943.7103005003742	-0.016992578456941104	0.024160956051435346	1.665113257039293	1.4193592043949743	-1.0975177300232237	1.1731443681651224	7.26752990554472	11.668950996757706	0.6707073405189609	0.9194227300060135
ID228143	228143	0	0.9959088563919067	61.0617091136291	27.307425670592767	0.0	261.0	261	1.5367958753918658	1		25855.262820512813	25861.0	17044.0	34609.0	2.0167105E7	3018.6535112025526	-0.9810595027637496	-887.2983187749114	-0.005511370765607179	-4.613264067400154E-4	1.6930709477405665	1.4045540946184591	2.0436284462111267	1.2054152661172381	7.419629942809229	10.389916622944103	0.8637100725173784	0.9635802469135802
ID186160	186160	0	0.9884279370307922	47.65528733911377	26.905211070687574	0.0	64.0	64	1.502446949572195	1		25915.711409395994	25973.0	18731.0	33792.0	1.9307205E7	2726.3735516646325	-0.98091084609482	-976.9011658709904	-0.010312212751590456	0.004987289792929516	1.6341378698920102	1.409039405009301	-1.2561061665756321	1.159753136840927	7.091664237457622	11.275825694542004	0.7009084918850919	0.936010037641154
ID193844	193844	0	1.0	50.555706631375095	26.09810586053795	0.0	101.0	101	1.497908586277146	1		25722.688679245282	25822.0	16152.0	35148.0	1.9086235E7	3191.350578827667	-0.9809889655015401	-831.82163968904	0.010406023660563734	0.006942229209581825	1.5610641993191854	1.4692276417380177	2.6470802284745054	1.0625066905714693	7.0488861019769855	10.545367385614789	0.7965387865034167	0.95492594977463
ID183605	183605	0	1.0	47.70350367267224	26.951849493987314	0.0	52.0	52	1.5049623488715647	1		25722.95599999998	25887.0	17376.0	33043.0	1.9292217E7	2798.794654624679	-0.980989212398244	-948.5144612901481	-0.018503733466901984	0.00764372983358038	1.5705413281427099	1.4744185047267575	-1.0054808311647359	1.0651937174606785	7.115429868280206	10.54906018369905	0.803495532549606	0.954110898661568
ID212287	212287	0	1.0	61.09954198990293	27.289127691876775	0.0	189.0	189	1.5244400238810136	1		26229.964843749996	26347.0	16620.0	34976.0	2.0144613E7	3192.626330976556	-0.9810228159474511	-849.4287406443268	0.00748726879448921	-0.004587334351957462	1.5871190778881492	1.4983667790132205	3.042061906376756	1.0592326926344284	7.300801788696333	10.449934288010468	0.8401431733836356	0.9570093457943927
ID217919	217919	0	1.0	61.15219966138401	27.261199733258817	0.0	215.0	215	1.5259280086411937	1		25827.417425227573	25921.0	16496.0	33409.0	1.9861284E7	3177.9122325137546	-0.9810523956243092	-841.6024152410101	0.01846035112237641	0.0031669063477887636	1.5666306952927425	1.5252243440098245	-1.2058086577538356	1.0271477120369457	7.315061167189883	10.38989119635844	0.8515415167239111	0.9697542533081289
ID216380	216380	0	1.0	61.18059291678612	27.207412633699654	0.0	208.0	208	1.514482764986601	1		25790.746367239113	25878.0	16510.0	33882.0	1.9523595E7	3173.45253529754	-0.9811407469240089	-845.6072992107431	-0.0032241979514113657	0.003955244599213039	1.6175854126802547	1.4319437401352626	1.7615912280199428	1.1296431328562226	7.205739265406015	10.394995603478122	0.8379918357635481	0.9607097591888467
ID179523	179523	0	1.0	47.73168897783136	25.965596645831422	0.0	32.0	32	1.5776028634262698	1		25573.829683698306	25606.0	18099.0	33089.0	2.1021688E7	2583.7189429805126	-0.9809958640363173	-1021.8791600614119	0.011296176464849608	0.0496005178924002	1.8608779427484632	1.445799855917354	-1.1604578099687142	1.2870923559248413	7.818892540628555	13.440895774053716	0.543874480673089	0.8680738786279688
ID220993	220993	0	1.0	61.1579729523781	27.27562834126454	0.0	229.0	229	1.5164794471522642	1		25994.93130779391	26036.0	16676.0	35347.0	1.9678163E7	3106.9734461812104	-0.9811027272218326	-868.753323665515	0.0038028506756782585	-0.004061087612250531	1.661178898039742	1.4014828848385896	-1.2184940455824353	1.185300880953007	7.224751770064079	10.330643344110614	0.8507031829116323	0.9663064208518749
ID232257	232257	0	1.0	61.04414356597337	27.401371416654936	0.0	279.0	279	1.5397465261893324	1		25991.52477763658	25978.0	17187.0	35044.0	2.045533E7	3021.6836042859836	-0.9810259149911355	-889.4722500063971	-0.015688786473691273	0.007188310122786049	1.7028759969175127	1.4163696527685863	-1.087515190160594	1.202282182189438	7.448148699796325	10.402908876986235	0.8648655811077286	0.9684796044499382
ID225600	225600	0	1.0	60.950643318545026	27.327476820285174	0.0	250.0	250	1.5338395484309257	1		25770.156410256433	25755.0	16798.0	34799.0	2.0100722E7	3032.1789525276085	-0.9810730888317635	-881.0769516342767	-0.006197979542590752	-5.008894293097111E-4	1.6540050456811735	1.4314255798128657	1.9210392484447667	1.1554949618110124	7.391111185822135	10.302111606298492	0.8751189709893967	0.9712679575265463
ID219463	219463	0	1.0	61.1227869755524	27.26106863436124	0.0	222.0	222	1.5279097341628058	1		25864.465025906757	26005.0	16419.0	32942.0	1.9967367E7	3168.0841215739924	-0.9810863170002837	-846.9697582504988	0.004506169264688204	0.0017816248072414131	1.609722829563948	1.4743639066273895	-1.3299479741097686	1.0918083536419394	7.334073671847947	10.03504597874728	0.9152008163773033	0.9759645793801395
ID173895	173895	0	1.0	47.85893738087224	26.719647662596156	0.0	4.0	4	1.513983182995444	1		25775.101717305155	25983.0	17279.0	32858.0	1.9511752E7	2800.7695784736384	-0.9809300166504075	-946.7617709205534	-0.01306425484999666	0.019769730984458445	1.6094807376758273	1.465155079213022	-1.0458348889376219	1.0985053804272562	7.200986139241499	10.874890622655727	0.7651596217196538	0.935185185185185
ID236869	236869	0	1.0	61.05119505879691	27.33918228630982	0.0	299.0	299	1.5372880438193408	1		26003.892993630583	26018.0	16947.0	34978.0	2.0413056E7	3031.0925160040633	-0.9810188891167244	-886.7984330308321	-0.004119598684971675	-0.005499772767043789	1.7105726306478977	1.4182030046395393	-1.1790103386005266	1.2061549898370643	7.424383068973746	10.432901134055381	0.8571563601133525	0.9732087227414329
ID178501	178501	0	0.994438886642456	47.45595201158954	27.06545392651624	0.0	27.0	27	1.492849778898853	1		25553.52853260869	25700.0	17517.0	32673.0	1.8807397E7	2733.8195376598837	-0.9810720360038838	-968.96485732051	-0.010186510050985134	0.01381382650542119	1.6444801635383663	1.3971633875724438	-1.1180453371784722	1.1770134961778755	7.001354840331822	12.014199461813975	0.6095400933138939	0.8954407294832829
ID198991	198991	0	1.0	53.3350442047764	26.541751539036163	0.0	126.0	126	1.4862475872910892	1		25949.378787878766	26084.0	16456.0	34741.0	1.8839249E7	3140.3233452741097	-0.9811439878784413	-859.934735316985	0.003449494821577848	0.003276532572871373	1.5572125763969855	1.4306025272790122	-0.2409930058416667	1.0885012061028467	6.93956420019313	10.134879572233737	0.8489945001011786	0.9598948060486521
ID230223	230223	0	1.0	61.04891950052829	27.42512730643515	0.0	270.0	270	1.5279097341628058	1		25961.315653298843	26008.0	16859.0	34207.0	2.0068097E7	3005.5486664242026	-0.9811274924538732	-898.1084166744541	8.424895046010624E-4	-2.665178596478854E-4	1.6874742340057138	1.3929380834897658	2.0040473067947504	1.2114495640596161	7.334073671847947	10.325987481958078	0.8643545923756911	0.9680050188205775
ID222029	222029	0	1.0	61.19511132769655	27.282602344051135	0.0	234.0	234	1.5328528390663916	1		26000.488431876576	26014.0	16803.0	35020.0	2.022838E7	3075.0184250729008	-0.9810580674526381	-875.8590211634817	0.011905519470991804	-0.001579686505809239	1.6503294893379539	1.4464211041747574	-1.1600369771970733	1.1409744261713703	7.381604933493102	10.518758205618589	0.838362256009916	0.9706250000000001
ID209235	209235	0	1.0	61.22175979776219	27.23486462977097	0.0	175.0	175	1.5179752352329632	1		26266.28157894739	26402.0	16629.0	34985.0	1.9962374E7	3209.2652301084863	-0.9810670044900187	-848.2079100051897	-0.008262118636024053	-0.006244421191822554	1.581680734247812	1.479564172753447	-0.32341482629250223	1.0690180009592471	7.239011148557626	10.624006915370844	0.8059580177754919	0.954858934169279
ID210771	210771	0	1.0	61.19063167456363	27.24879768751739	0.0	182.0	182	1.517476803029333	1		26227.49214659686	26360.0	16655.0	34959.0	2.0037804E7	3199.442305791787	-0.9810518748942533	-848.8641780073419	-0.005038392561518437	0.006559526836170009	1.5839849161188622	1.4896209783224132	-0.22929831263291145	1.0633476160511113	7.234258022393108	9.97237431142474	0.9141273775176577	0.9762668377164847
ID203602	203602	0	0.9937196373939514	58.32901479158186	27.852676284293587	0.0	149.0	149	1.5084768612279502	1		25950.842876165094	25977.0	17392.0	34012.0	1.9489083E7	2822.167657542547	-0.9810959872924727	-954.4565270945071	0.01395091152138277	-0.010409281882656746	1.6009077722641274	1.4413607640692256	-0.8988431930454462	1.1106919323545836	7.148701751431822	10.805959517620337	0.7693259290968212	0.9500947567909039
ID176465	176465	0	0.9968306422233582	47.65424256330854	27.023045345721304	0.0	17.0	17	1.490821449458176	1		25563.900680272083	25739.0	17102.0	32190.0	1.8789467E7	2834.298722367729	-0.9809718528112994	-929.9755707209505	-0.010025324597277148	0.039266994742528	1.6160094272405445	1.4218925354242566	-1.1675922756143209	1.1365200864201515	6.982342335673756	11.50486579944498	0.6628997995434723	0.902334152334152
ID202576	202576	0	1.0	57.404486198714864	27.366670019083074	0.0	144.0	144	1.536303549293891	1		25887.463508322642	25841.0	17038.0	35582.0	2.0218109E7	3135.7074485406492	-0.9809714406264534	-851.2054818529992	0.012797939380410482	0.01010046285799515	1.643910301951127	1.4783145318175617	-0.44610691272152964	1.1120166017241055	7.414876816644714	10.149191983862263	0.9045880973508517	0.9750000000000002
ID184662	184662	0	1.0	47.747261946601554	26.93829767663584	0.0	57.0	57	1.4943692192706888	1		25766.76589986469	25946.0	16758.0	32962.0	1.904164E7	2869.357294329385	-0.980966633623517	-925.6438186613486	-0.008445784830194838	0.01385898866457394	1.59620113405851	1.4404126220611857	1.990336244676422	1.1081554754597998	7.015614218825373	10.913132545773678	0.7402470813073757	0.9306431273644388
ID187222	187222	0	1.0	48.29795850270656	25.577524684970786	0.0	69.0	69	1.5104814825259885	1		26011.22443559098	25955.0	17404.0	35828.0	1.9586452E7	3118.433484572018	-0.9810200315605939	-862.2569357546874	-0.015662042368020188	-0.021323511071095303	1.6714115635776068	1.4310128267615438	2.148885427784446	1.1679920209800618	7.167714256089893	10.749947502296733	0.7794313340602135	0.9502205419029617
ID197975	197975	0	1.0	52.688198852160845	26.54900944783295	0.0	121.0	121	1.5029503662221324	1		25872.86648865154	25856.0	16529.0	34757.0	1.9378777E7	3149.409956759168	-0.9810464484014252	-850.4412456015098	0.0012308194759797716	0.008236710468818732	1.5908270472052786	1.4246423323779127	-0.5114262817121202	1.1166501310893815	7.096417363622148	10.405149272745371	0.8236683606751593	0.9558258642765682
ID234324	234324	0	1.0	61.107535966685184	27.35155081891912	0.0	288.0	288	1.5461202852759846	1		26008.17572692796	26018.0	16796.0	34750.0	2.0572467E7	3035.0846422359728	-0.9810770001313149	-888.5506470380136	0.006752236942958789	0.007690767843502578	1.680212941789984	1.4533448908951923	-1.0995308544586666	1.1561006284991664	7.5099393399350305	10.379912980222251	0.8759087561516452	0.9771181199752633
ID188250	188250	0	0.9904211759567261	47.89613932098753	26.63102181121721	0.0	74.0	74	1.517975235232963	1		25911.43774574047	25988.0	18104.0	33826.0	1.9770427E7	2845.016944488452	-0.9809932402757379	-940.1444354408289	-0.011781033354412914	0.012511786541275828	1.6585555613039067	1.413340031168901	1.9449320019991319	1.1735007321148332	7.239011148557625	11.436402030031331	0.6955210550009608	0.9219128329297822
ID207195	207195	0	1.0	61.12214532264944	27.252656216148317	0.0	166.0	166	1.5209623983094507	1		26326.124183006534	26415.0	16627.0	35428.0	2.0139485E7	3152.859287189991	-0.9810545235244983	-864.7686662299568	0.008930625944571896	-0.01291288304890154	1.5887783799610755	1.4877469347471364	-0.5164956813596645	1.0679090259601918	7.2675299055447224	10.413735940343269	0.84213859089647	0.9726463104325704
ID194905	194905	0	1.0	51.481635594099544	26.30431555737121	0.0	106.0	106	1.514482764986601	1		25689.847568988163	25715.0	16313.0	34472.0	1.9549974E7	3108.0115542692333	-0.9810555553446522	-856.0923594552376	-0.001954643231636221	0.003082621736090839	1.5883753612238465	1.4547919187352079	-0.54974442523883	1.0918230578327488	7.205739265406015	10.897111697696388	0.7625452188402012	0.9576753000631711
ID200542	200542	0	1.0	54.928977967738234	27.17169580640897	0.0	134.0	134	1.4908214494581777	1		25923.700272479553	25973.0	16466.0	34589.0	1.9027996E7	3156.5962318432	-0.9810580065816743	-850.7010298469871	0.004504213944305646	-0.006571176385477822	1.567277553086581	1.43802106735064	-0.27918273231563706	1.0898849736423395	6.982342335673774	10.240114271189963	0.8367609337391648	0.9576271186440678
ID214883	214883	0	0.9936765432357788	61.24901894091211	27.19156378848238	0.0	201.0	201	1.5214596886278908	1		25911.393184796874	25917.0	17709.0	35546.0	1.9770393E7	2999.871643808043	-0.9810213571015841	-892.9587458954628	0.0018653589064640103	-0.001519180405723951	1.7099771506895216	1.376898716872902	-0.794384191891516	1.2419048182229986	7.272283031709234	10.228720339285035	0.8734499560125868	0.9714285714285715
ID191328	191328	0	1.0	49.70696545549396	25.51644251970335	0.0	89.0	89	1.4821700827978648	1		25767.090909090908	25881.0	16230.0	34973.0	1.8706908E7	3158.85353406187	-0.9810367254771082	-843.9910268597238	0.008379693048772596	-0.012342747916824564	1.5339627961605258	1.4772326735355354	2.6046841092987196	1.0384029703927515	6.901539190877002	10.214776484968306	0.8311857451211249	0.9477806788511751
ID223584	223584	0	1.0	61.112123806806316	27.27603432768677	0.0	241.0	241	1.5269191929020234	1		25883.963730569947	25895.0	16896.0	35297.0	1.998242E7	3052.3617661527937	-0.9810594773614679	-878.4724626286478	0.0048086529725220465	0.0082299341907308	1.702489865292829	1.3894472818324923	-1.146912225531869	1.225300079789624	7.324567419518912	10.904109477082443	0.7741256159249547	0.9601246105919005
ID225127	225127	0	1.0	60.94101277757326	27.22743813896736	0.0	248.0	248	1.5328528390663916	1		25785.055412371134	25779.0	16750.0	35030.0	2.0009203E7	3023.6353890569826	-0.9811811608113055	-889.25233611682	-0.006152104972815044	-0.006885501428296161	1.6897696366318233	1.415512094558881	-1.1437514597816825	1.1937514650190324	7.381604933493103	10.185144802803787	0.8941826653017222	0.9773442416614219
ID204645	204645	0	0.993746817111969	60.37721600548141	27.31892222074053	0.0	154.0	154	1.5114827961808874	1		26081.39655172412	26072.0	17850.0	35957.0	1.9665373E7	3022.0222393151007	-0.981086084604552	-895.3417904332115	0.006572032542255369	-0.0028612457319068486	1.6275481789197306	1.4253102950182037	-1.0722603404098803	1.1418904252697788	7.177220508418919	10.586934034496652	0.8046846915428999	0.9630102040816324
ID201576	201576	0	1.0	55.72995247909347	27.358318568785588	0.0	139.0	139	1.5039566939989102	1		25835.74098798398	25823.0	16713.0	35585.0	1.935097E7	3191.2800995000116	-0.9810474297662383	-838.1232399868014	-0.005932595604546282	-0.005388519179480246	1.602281275953477	1.432444956923032	-0.5175372686085353	1.1185639407710732	7.105923615951184	10.289030754541582	0.8434929714433193	0.9695201037613489
ID231790	231790	0	1.0	61.03845572510286	27.397766983741555	0.0	277.0	277	1.5269191929020232	1		25980.205461638496	25994.0	17114.0	34854.0	1.9978778E7	3051.686040880606	-0.9811432242292559	-885.9265110445655	-0.0101207249988838	0.010203183673434011	1.6690121183692261	1.4119239671689299	2.0711709792226296	1.1820835662389013	7.324567419518911	10.121096951507008	0.8985384680575988	0.9759341355288154
ID192364	192364	0	0.9968453645706177	50.112950284193	26.582466244239093	0.0	94.0	94	1.4994229003146953	1		25586.63108108109	25590.0	17698.0	33819.0	1.8934107E7	2941.127473896116	-0.9810901422463484	-902.713432895514	0.005511992852524355	-0.0015296604188033591	1.5753732864906707	1.4656095826282487	-1.161187131397859	1.0748928672161004	7.063145480470539	9.812125981006009	0.9218956894956976	0.9808580858085804
ID213357	213357	0	1.0	61.06821400259472	27.277041384915567	0.0	194.0	194	1.5382719082681007	1		26060.614596670934	26189.0	16652.0	34578.0	2.035334E7	3163.9294424273226	-0.9810972809901166	-855.0187781549675	-0.00106267586274226	-0.005869988495613797	1.593239173377969	1.5091441979478588	-0.08910698581343028	1.055723618421926	7.433889321302776	10.14781828524458	0.9071531047174387	0.9744548286604361
ID185715	185715	0	0.9860702157020569	47.67690890164654	26.911175065326855	0.0	62.0	62	1.491328790445964	1		25865.829036635027	26042.0	18622.0	33396.0	1.9063116E7	2690.7265910121087	-0.9809863255424579	-991.9361717292375	-0.005479090431838964	0.018057935292335358	1.6691107195865933	1.3813009220632706	-1.2621824837947446	1.208361402592432	6.987095461838276	11.47753629510173	0.6665138698430938	0.9130434782608695
ID236402	236402	0	1.0	61.050502639977424	27.342882381761452	0.0	297.0	297	1.5313715829571102	1		25978.310967741952	25960.0	17029.0	34933.0	2.0133191E7	3032.8790110521377	-0.9810672209546434	-887.7081766558119	-0.016138957377093345	-9.151791946623198E-4	1.6796399164485745	1.4081235579903362	-1.1688463903565907	1.1928214018702623	7.367345554999558	10.265371231611596	0.8785603211975473	0.9785353535353541
ID175472	175472	0	0.9869771003723145	47.68963974699319	26.18321231034534	0.0	12.0	12	1.5144827649866002	1		25645.484168865427	25662.0	19592.0	32835.0	1.9439277E7	2384.206662586272	-0.9810412155267321	-1113.2014540824814	0.021195362646591755	0.0451147055953286	1.666539417501437	1.4218969152556404	-1.0714159835291261	1.172053613465933	7.205739265406006	13.226052462631321	0.5176401154011452	0.8912404467960025
ID195952	195952	0	1.0	52.235867622693334	26.60936177891652	0.0	111.0	111	1.4958871162788392	1		25693.090418353535	25745.0	16703.0	34192.0	1.903858E7	3025.6380575552953	-0.9808877731313174	-871.6404890912958	0.016413991449315556	0.012949973561252196	1.5567226510067171	1.479567830921148	-0.38422166158538107	1.0521468623966597	7.0298735973189235	10.222762897494402	0.8453193375492906	0.9647749510763202
ID199543	199543	0	1.0	53.66399355648214	26.51685738716669	0.0	129.0	129	1.5054649243902904	1		25999.946595460602	26068.0	16276.0	35901.0	1.947396E7	3200.497318028188	-0.9810039335096985	-839.0581336568023	0.005962338055665373	0.00513313100885919	1.5723332609584786	1.4535396007084902	-0.48001855216489053	1.081727157754825	7.120182994444727	10.507851474115435	0.8103509927339558	0.9571884984025555
ID189300	189300	0	0.9949314594268799	48.06031699496303	26.504042871187885	0.0	79.0	79	1.5417104893934832	1		25884.48284625156	26052.0	17844.0	33205.0	2.0371088E7	2837.9106976587627	-0.9810131047197111	-942.5222619221106	-0.010095092978694828	0.019895643255197232	1.7036502555278765	1.4404318640228726	-0.9877945789214312	1.1827357461878698	7.467161204454387	11.789622242810381	0.6750961192115466	0.9101969872537665
ID227700	227700	0	1.0	61.06119325391915	27.332618152355625	0.0	259.0	259	1.534825623459445	1		25825.03994845358	25871.0	16816.0	34667.0	2.0040231E7	3040.6645788351448	-0.9811468802874281	-884.0020756879613	0.007442951133804537	-0.0054205416436857385	1.6879430246171705	1.4175220429098525	2.045628126646375	1.1907702127525333	7.400617438151165	10.796149214418774	0.7978845618187119	0.9622991347342397
ID205691	205691	0	1.0	61.150973400085654	27.276106282499775	0.0	159.0	159	1.5044596054638941	1		26152.37150466046	26293.0	16723.0	35070.0	1.9640431E7	3147.252924345338	-0.9810348573709895	-859.6818391330155	-0.0017301096217050415	7.379686151592958E-5	1.5760696976874726	1.4507453059618305	-0.48893706470802106	1.086386212114988	7.1106767421157	10.88566964956345	0.7540679781027939	0.9462365591397847
ID190334	190334	0	1.0	48.899338822499374	26.195969307870058	0.0	84.0	84	1.5049623488715649	1		25810.03471295059	25814.0	17530.0	33810.0	1.9331716E7	2992.76216269014	-0.9810639191960099	-893.6214515643728	-0.015742342494538167	0.011104867980823404	1.5979130223038427	1.4578602028676404	2.39215873081171	1.0960673864069514	7.115429868280208	10.459859476473149	0.817258237022738	0.9608472400513475
ID233858	233858	0	0.99684739112854	61.09079810257856	27.321324268848237	0.0	286.0	286	1.5318654941400727	1		26035.736434108552	26041.0	17216.0	34826.0	2.015166E7	3060.5503264005	-0.9810786853086345	-882.1711860166992	-0.008114972812331187	-0.011971622922675727	1.7179646328408236	1.3995210081220477	-1.1722446445011074	1.2275375809799958	7.372098681164071	10.447032928297116	0.8488189698179258	0.96756082345602
ID182144	182144	0	0.9940451979637146	47.68145974776482	26.849469533062983	0.0	45.0	45	1.4857385112058363	1		25544.4675862069	25649.0	17792.0	33049.0	1.8519739E7	2783.092203039483	-0.9811182971332351	-953.8486564944204	-0.0017645256385152258	0.03208890674848661	1.6221703985279885	1.407836587199843	1.882001093954416	1.1522433876750218	6.934811074028601	11.105087041496978	0.7066438185501933	0.918765743073047
ID181127	181127	0	1.0	47.71192478669114	26.923036574522968	0.0	40.0	40	1.488790356622047	1		25500.788828337845	25687.0	16765.0	32147.0	1.8717579E7	2823.7116421994097	-0.9810445925316642	-934.8004007401094	-0.0051647601641976225	0.014568292380745593	1.5494707793667115	1.4571741086636707	1.9684205079393715	1.0633394939934002	6.963329831015701	10.958144138966244	0.7287067854080786	0.9337157425111537
ID196997	196997	0	1.0	52.58342898136358	26.616401199338977	0.0	116.0	116	1.5084768612279502	1		25781.46082337318	25791.0	16546.0	34529.0	1.941344E7	3064.5865942205737	-0.9809828999865651	-867.9261355872527	-0.0033636286984022132	0.009979682076464805	1.6017734474329546	1.443957061197417	-0.43494752565514183	1.1092943761808725	7.148701751431822	10.422009511558631	0.8270544677348913	0.9482976040353089
ID220553	220553	0	1.0	61.15559629464916	27.243557069639387	0.0	227.0	227	1.5333462731171787	1		25983.12628865981	26026.0	16995.0	35076.0	2.0162906E7	3083.9512848383974	-0.9810689445070782	-873.2499924928227	0.01481262873437703	0.003580175370321337	1.6662469409673137	1.4383478286313085	-1.1906143698767897	1.158445063008763	7.386358059657619	10.344629598395073	0.8673818512601328	0.9724655819774719
ID193422	193422	0	1.0	50.21375782566555	26.36445818610922	0.0	99.0	99	1.5029503662221328	1		25627.481233243987	25684.0	17432.0	33613.0	1.9118101E7	2974.0740047203567	-0.9811338144302301	-896.248188171571	0.004617295528460243	0.013143803287440694	1.5524124105710555	1.4762358416481136	-0.6249843078647385	1.0516018963730729	7.0964173636221535	10.154477821893705	0.8648361267414194	0.9588953114964676
ID229775	229775	0	1.0	61.067476130283985	27.355943061714044	0.0	268.0	268	1.5338395484309257	1		25981.989664082692	25961.0	17020.0	34856.0	2.011006E7	3059.258562466987	-0.9811250908224404	-882.9288927887476	0.004827608002156423	-0.0033007591115705426	1.6826746185737567	1.432750624304516	-1.1362231352138707	1.1744364930153552	7.391111185822136	10.175880112642563	0.8969652873990669	0.9737006887914842
ID219021	219021	0	1.0	61.11316622672339	27.266688751480697	0.0	220.0	220	1.5343326651607305	1		25821.099616858224	25905.0	16651.0	33671.0	2.0217921E7	3168.4714521366554	-0.9811160371735055	-846.8025715242594	-0.0070777481764285445	0.001751085336907713	1.5638311514948435	1.5394873428677542	1.669460957171263	1.015812931973667	7.395864311986652	10.488484131303496	0.8448378212187952	0.9725000000000004
ID217488	217488	0	1.0	61.1634988718396	27.25543437327378	0.0	213.0	213	1.510481482525988	1		25798.03841059601	25926.0	16398.0	33401.0	1.9477519E7	3179.109778528228	-0.9810098129452413	-838.4077126968276	0.0020702145611865607	-1.2373618540553752E-4	1.5803201960999538	1.4704679871263342	-1.4812802604774709	1.074705610686771	7.16771425608989	10.11757038905235	0.8799096459976306	0.9716494845360827
ID178072	178072	0	1.0	47.3823269896219	27.074650796209283	0.0	25.0	25	1.4903139357585482	1		25505.171467764038	25712.0	17771.0	31696.0	1.859327E7	2628.0223802838327	-0.980969556541867	-1000.5431084452315	-9.448209218808337E-5	0.02784896251279291	1.6199611894556696	1.408961838106717	-1.284355995116845	1.1497551925412555	6.977589209509246	11.117760376155623	0.7093827818211912	0.9285262492093609
ID215960	215960	0	1.0	61.20590972869547	27.174566977178536	0.0	206.0	206	1.518473503828438	1		25883.769633507858	25983.0	16427.0	33902.0	1.97752E7	3159.651598627975	-0.9810430773860674	-847.8881477760774	0.003481093233439222	-0.007270088015940505	1.62809595004313	1.433941144063632	-1.4662521945716613	1.1353994247136843	7.243764274722141	9.98726980421121	0.9126003023565658	0.9769230769230767
ID221598	221598	0	1.0	61.17960349582286	27.273335297361392	0.0	232.0	232	1.51298352413241	1		25999.901986754965	26065.0	17137.0	35177.0	1.9629926E7	3101.612870139698	-0.9810941424912932	-870.0183623797636	-6.072014222505358E-4	0.009188960428436118	1.66344698550411	1.3851493621857358	-1.1616904619476696	1.2009152448940428	7.191479886912466	10.31902755675085	0.8486929405549823	0.9673913043478259
ID183196	183196	0	0.9968368411064148	47.90725489397963	26.549198346493544	0.0	50.0	50	1.525928008641193	1		25702.24902723735	25777.0	17434.0	33345.0	1.9816434E7	2835.3055306598985	-0.9809941720199681	-935.7953672647964	0.0022244675375393892	0.018105292155337856	1.6577442522844894	1.4321876446317547	-1.0514895079113677	1.1574909604186188	7.315061167189878	11.067254788291333	0.7504953562768948	0.9315980629539955
ID227229	227229	0	1.0	61.04299548036069	27.285523770492233	0.0	257.0	257	1.5274145438292157	1		25786.380336351896	25779.0	17096.0	35250.0	1.9932872E7	3044.1518838494967	-0.9810043021948571	-874.922776579262	-0.006620134504137667	0.0030498015564044555	1.6739073786238654	1.3975847128673695	-1.1654034432321352	1.1977144306262306	7.32932054568343	10.332047767758867	0.8627813904946711	0.9802924348378895
ID208796	208796	0	1.0	61.21547584093292	27.261563391761154	0.0	173.0	173	1.5224537819640265	1		26230.767320261446	26377.0	16973.0	35029.0	2.0066537E7	3215.0234234494387	-0.9810424879711981	-844.4293616767152	0.004657738534609873	0.006749200841541313	1.5656756860536887	1.5057366115099746	-0.10774137077803914	1.0398071442811012	7.2817892840382665	10.066617573153454	0.9029856131527625	0.9764181007010831
ID180128	180128	0	0.98870849609375	47.646604021527466	26.84724503796234	0.0	35.0	35	1.5139831829954424	1		25570.393139841657	25589.0	18745.0	33685.0	1.9382358E7	2701.401685393076	-0.9810350845012392	-979.2912220585082	-0.017253254785488583	0.0025286197351194186	1.6636700680828922	1.407093869760497	-0.921173103009351	1.1823447630868202	7.200986139241485	11.104213506479615	0.7338819931698234	0.9369202226345069
ID186784	186784	0	0.9887589812278748	47.79172044188076	26.731865685310307	0.0	67.0	67	1.5259280086411926	1		25947.3620915033	25967.0	18793.0	34563.0	1.9849732E7	2769.7011393723774	-0.9811323760732856	-974.3179288306983	-0.0041104501475703135	0.009507425540777608	1.649588151793449	1.4130507944520683	-1.0692710460454806	1.1673948015669895	7.3150611671898735	11.335099649042714	0.7154464632101027	0.9344262295081968
ID210343	210343	0	1.0	60.76500030668153	26.59550081096676	0.0	180.0	180	1.926082864984075	1		26310.332790886892	26275.0	16704.0	37996.0	3.2335399E7	3640.854963988779	-0.9810197620172788	-747.0145497391181	0.010393362892463008	0.009199743928156928	2.3536016441285055	1.6034903070939743	0.9070286732231222	1.4677991090535292	11.654665355392838	14.3907548003734	0.7072004447464998	0.9394636015325675
ID223143	223143	0	1.0	61.13691462294806	27.29143971852263	0.0	239.0	239	1.5343326651607305	1		25922.83311938381	25964.0	16716.0	35243.0	2.0193887E7	3060.2815205416196	-0.9809870810969967	-874.1089604529055	0.0030313610537257016	0.004395950312580974	1.6854127927590214	1.41415868037492	-1.1556472266242848	1.19181306606426	7.395864311986651	10.47433158300396	0.8471223938713462	0.9731081926203877
ID235943	235943	0	1.0	61.07768193784133	27.34694317074304	0.0	295.0	295	1.5372880438193406	1		26017.48586118253	26045.0	17224.0	34870.0	2.0241604E7	3054.3248343117543	-0.9811131538510401	-884.9928363640933	0.005142971346130507	0.004769572051496897	1.6724186789368483	1.4146855668159946	-1.145130443234054	1.1821840260241918	7.424383068973744	10.731051255450184	0.8101877963871675	0.9624152803450399
ID211876	211876	0	1.0	61.11821301346897	27.28426347966695	0.0	187.0	187	1.5209623983094507	1		26225.669712793722	26334.0	16557.0	34990.0	2.0088863E7	3169.6668791459265	-0.9810259890597012	-855.5872958360825	0.004717488835432758	0.0021498578623809507	1.5938870624910837	1.4575933137133896	-0.407741660230133	1.0935060194743003	7.267529905544723	10.257141689211078	0.8680484821366014	0.9695624603677869
ID203179	203179	0	1.0	57.67510461810952	27.360747399310167	0.0	147.0	147	1.5124834469334478	1		25972.671523178826	25969.0	17037.0	35212.0	1.9609367E7	3169.444670696601	-0.9809906070345304	-845.785128188557	-0.007545302537378289	0.013373638478612938	1.6044165138551365	1.4487162143404928	-0.5667642380478134	1.1074746716944313	7.186726760747954	10.759773549827658	0.7800720812399777	0.9624443029917249
ID206763	206763	0	1.0	61.11642967219297	27.28975830988281	0.0	164.0	164	1.5114827961808879	1		26205.27430093211	26355.0	16679.0	35257.0	1.9680161E7	3180.6409872841705	-0.9811008770652523	-855.413437902322	0.0048036825438802925	0.017639216457298008	1.5825791542824839	1.4765563046237395	-0.3587901063146939	1.0718041359660588	7.177220508418923	10.078249201953696	0.8879652449832868	0.9792477302204929
ID233387	233387	0	1.0	61.07239906300138	27.343239956689654	0.0	284.0	284	1.5402377517644998	1		25976.146871008936	26012.0	16978.0	35074.0	2.0339323E7	3025.4044121270717	-0.9810959360175924	-891.2049481196282	-0.004616836485612001	-0.0036655052290173714	1.7086225408935607	1.407808786686586	-1.1220305631123713	1.2136751503838592	7.452901825960843	10.175599601176906	0.904513900100822	0.9830721003134795
ID184235	184235	0	0.9968069791793823	47.614868070820805	27.040256016961944	0.0	55.0	55	1.4958871162788385	1		25768.89972899732	25928.0	18132.0	32818.0	1.9017448E7	2772.0132215866543	-0.9810459265706012	-962.3152184649302	-0.028530382205614598	0.0328813292804513	1.6567532990657539	1.393564877920994	-1.0990093891793151	1.188859826560354	7.029873597318916	11.684109572632442	0.647092159852224	0.9157894736842109
ID177064	177064	0	0.9887323379516602	47.49282869922634	27.070443146637043	0.0	20.0	20	1.4938629108640602	1		25534.96185286102	25531.0	19141.0	33812.0	1.8742662E7	2747.494124798203	-0.9810860382260868	-964.1686916307294	-4.805246223941835E-4	0.02443188526427892	1.6328121097493764	1.3903758102884922	-1.1916455267714923	1.1743674607015642	7.010861092660855	11.092233363015543	0.7160498048786414	0.9259259259259263
ID179112	179112	0	1.0	47.972323993585256	25.67391363007584	0.0	30.0	30	1.4564270671471389	1		25519.854700854696	25674.0	16786.0	33793.0	1.7914938E7	2945.443275175162	-0.9810751373844742	-898.3117165844969	0.013721799497964943	0.018752563644115348	1.5626165736709094	1.3914452699945545	-0.8234382624133213	1.1230169144037012	6.663882882651207	10.00235324795903	0.8370142335814482	0.9576502732240436
ID214441	214441	0	0.9926880598068237	61.21471400632422	27.219454773232393	0.0	199.0	199	1.5209623983094502	1		25970.806028833547	25977.0	17269.0	35876.0	1.9815725E7	3036.99238336286	-0.9810757597464855	-886.6573404937686	-0.007792525798417412	-0.0037759155821680923	1.680215299211997	1.3978846157132394	2.332711624723684	1.201969948252635	7.267529905544721	10.409511199445358	0.8428223001034714	0.9671094244149271
ID174509	174509	0	1.0	47.99073205379989	26.493315908616772	0.0	7.0	7	1.5224537819640265	1		25713.600522193196	25930.0	16820.0	33278.0	1.9696618E7	2785.4221204744686	-0.9810296395872516	-954.7912158135782	-0.017093084181423805	0.010094563564568101	1.6305426173007516	1.4492435577592135	-0.9087866110080881	1.125099096401614	7.281789284038268	11.827359906004341	0.6541424697359641	0.8990610328638499
ID212915	212915	0	1.0	61.076334901206515	27.281425922620222	0.0	192.0	192	1.53137158295711	1		26141.192802056572	26228.0	16814.0	34617.0	2.0337848E7	3175.166099908369	-0.9810478456479081	-852.3550732111232	0.002702439844617918	0.0018831733259525164	1.5735666572758524	1.5142569599396236	-0.13218547416469928	1.0391675250009045	7.367345554999555	10.07591678811455	0.911909541574234	0.9736180904522612
ID202167	202167	0	1.0	56.74737386860088	27.45064754951035	0.0	142.0	142	1.5219568164596924	1		25845.620599739246	25778.0	16612.0	35751.0	1.9823591E7	3180.266175740141	-0.9810860542271196	-843.0987649436715	0.03512646867723339	0.011492528113745591	1.620018162345765	1.4930200877916089	2.8598942821456506	1.0850611961571157	7.277036157873748	10.11282227651121	0.894169077571443	0.9757807520713832
ID194484	194484	0	1.0	51.251950532808756	26.127802448261242	0.0	104.0	104	1.4872652167066476	1		25698.51502732242	25767.0	15959.0	34400.0	1.8811313E7	3179.9617642253643	-0.9809460357450788	-832.1007175030634	-0.006873606218486702	-0.0037611687057085533	1.5501028617184147	1.4506293878236916	-0.504136807535469	1.0685726311142492	6.949070452522159	10.632256439106138	0.7724772414215175	0.9499675113710196
ID224698	224698	0	1.0	60.96082268509165	27.299192922156013	0.0	246.0	246	1.5382719082681007	1		25792.07289002555	25776.0	16841.0	34914.0	2.0169401E7	3028.378087741272	-0.9810983661182998	-884.1365685668762	-0.0054959263951387454	-0.0019374332185434356	1.7193433369512554	1.4062322199846844	-1.105849840876779	1.222659609498907	7.433889321302778	10.560753542878256	0.8375989798583194	0.9606879606879608
ID198584	198584	0	1.0	53.1098381726217	26.539264917726776	0.0	124.0	124	1.5064695724329626	1		25935.87583444593	26015.0	16668.0	35271.0	1.9425971E7	3177.511967574791	-0.9810508580410058	-845.1731500958417	0.0047150422583180345	-0.00562047919484906	1.581689998422908	1.451516447825432	-0.44385814522939393	1.0896810716767926	7.129689246773765	10.104700729642214	0.877472579856699	0.9740259740259739
ID191934	191934	0	1.0	50.21371277852194	26.25726293199009	0.0	92.0	92	1.4765451286053342	1		25650.369806094182	25782.0	16531.0	33396.0	1.8519567E7	3074.9060074404406	-0.9810163178886456	-862.1593848664216	0.0018471941699136128	-0.0020797816953831284	1.524893524715539	1.4412520529273973	-0.3153103618951466	1.058033896026898	6.849254803067328	9.94722383512201	0.8698600903670325	0.9684139784946236
ID231356	231356	0	1.0	61.036792279052065	27.38718885940131	0.0	275.0	275	1.5392551438483721	1		25974.18646232438	25947.0	16971.0	35009.0	2.0337788E7	3034.0955196691384	-0.981083455141315	-887.9874699528175	-0.003586657847835507	0.003853886852749297	1.6979459288058845	1.4218747652678	-1.1527448956415323	1.194159971244787	7.443395573631809	10.484587998365955	0.8508994160596799	0.9702602230483272
ID173507	173507	0	0.9917921423912048	47.742112249794395	26.84681384236886	0.0	2.0	2	1.4785930423892562	1		25741.936199722604	26025.0	18627.0	31998.0	1.8559936E7	2547.8169656331893	-0.9809895106054529	-1042.7352289027456	0.007455777257353325	0.010291409735541312	1.5631750258412231	1.4515311773125184	2.1476425738719342	1.076914537058316	6.868267307725382	11.388252759903763	0.6654920288468295	0.9065244667503134
ID176065	176065	0	0.9901222586631775	47.66973597199345	26.868657264920696	0.0	15.0	15	1.5114827961808865	1		25599.874504623516	25617.0	19109.0	33901.0	1.9379105E7	2683.8740072162527	-0.9809785849410017	-983.8353252989955	-0.01345294904909244	0.04644114702545967	1.7071153297164001	1.4074598612590308	1.9680929271937626	1.2129051610674817	7.17722050841891	11.862020942334881	0.6409863490873053	0.9058188362327534
ID187847	187847	0	0.9885129928588867	47.86835916698346	26.61573512571293	0.0	72.0	72	1.528404764058886	1		25953.39999999999	26000.0	18529.0	34367.0	1.9984118E7	2828.835495131798	-0.9809846146678215	-946.615538063916	-0.0038273935199088257	0.011741060573471919	1.669414429629795	1.4431817405254188	-1.12786069395728	1.1567596670271145	7.33882679801246	11.230804477756214	0.7311639480017167	0.9228930065750154
ID229318	229318	0	1.0	61.055294103477586	27.3349667243296	0.0	266.0	266	1.54121973321699	1		25923.1006369427	25931.0	16865.0	34927.0	2.0349634E7	3027.4642760345523	-0.9811241936589181	-890.1360426809542	0.0019466558728118458	0.002756159910259632	1.7075048157327914	1.4173393720251746	1.9959150281913318	1.204725452093391	7.462408078289871	10.64363883227092	0.827767936236207	0.9579011592434408
ID200138	200138	0	1.0	54.23477461761752	26.807957532341526	0.0	132.0	132	1.5214596886278908	1		25994.117955439044	26030.0	16458.0	35305.0	1.9833512E7	3169.446714216417	-0.9810377771181172	-848.6294725855579	0.004038727862958068	0.0019913696080668154	1.6306266282869786	1.4474815216923906	2.669839489216997	1.1265267320169001	7.272283031709234	10.339933358102964	0.8547619035864014	0.9652996845425865
ID218570	218570	0	1.0	61.1074846098501	27.279526217558978	0.0	218.0	218	1.5214596886278915	1		25843.92950391645	25971.0	16586.0	33277.0	1.979645E7	3188.168853868227	-0.9810061926360473	-837.3498531546159	8.257803263999992E-4	-0.005854123995617579	1.5407348580127644	1.5098440129156994	1.3576699891885302	1.0204596268441075	7.2722830317092395	10.116510573721637	0.8929335838807484	0.9745222929936306
ID204239	204239	0	0.9905476570129395	59.43612496894703	27.373128353207914	0.0	152.0	152	1.4739812351471515	1		26066.1033519553	26139.0	18357.0	34869.0	1.866333E7	2813.8720778355078	-0.9810846658091187	-960.9354774799834	-0.004442227473447901	0.009151840237323832	1.5717199487273872	1.407809442316377	-0.8960079478647051	1.1164294694183297	6.82548917224475	9.99900884148623	0.857886317464878	0.9611780455153953
ID201166	201166	0	1.0	55.30256090176307	27.302136294444377	0.0	137.0	137	1.4953813218041003	1		25880.00540540541	25911.0	16552.0	35402.0	1.9151204E7	3177.280983675587	-0.9810731460230362	-844.4261845416992	0.014454849988563872	-0.008655535933277897	1.6126431630005582	1.421174017129929	-0.4342145739714742	1.1347260388684157	7.02512047115441	10.096955069584732	0.8659300136706172	0.9578742709008424
ID185292	185292	0	0.9954102635383606	47.819476726877824	26.778559073658098	0.0	60.0	60	1.5159805231554901	1		25891.076315789465	26048.0	17193.0	32790.0	1.9677218E7	2832.2188975247473	-0.9809952203473394	-943.7508092708458	-0.006204546806145458	8.862399708630583E-4	1.577100922196487	1.4818497185076709	-1.1843974439038176	1.0642785854052332	7.219998643899563	11.306095435370997	0.7097766139879732	0.947598253275109
ID195538	195538	0	1.0	52.24888238216278	26.18362395356699	0.0	109.0	109	1.5204649453449393	1		25646.048366013074	25572.0	17100.0	36259.0	1.9619227E7	3092.7138799031545	-0.9810459994301098	-858.418741780726	-0.008576045849236845	0.019959074043654903	1.6184001364543104	1.4677400863957748	-0.7307436378428768	1.1026476359506545	7.262776779380199	10.037671339584666	0.9058298274818815	0.9813744380218369
ID217042	217042	0	1.0	61.18166888716047	27.23451616101213	0.0	211.0	211	1.5069716452922388	1		25803.837981407683	25922.0	16458.0	33449.0	1.943029E7	3173.736463739272	-0.9810051400432903	-839.8053313683014	-0.007149129148904939	0.008737493466007893	1.5960161737277452	1.4405255189885933	-1.3564473705181332	1.1079402292354552	7.134442372938278	10.32242799894614	0.8414071028910657	0.9640333975594089
ID208337	208337	0	1.0	61.19191253221735	27.264112128530392	0.0	171.0	171	1.5159805231554901	1		26238.379947229532	26367.0	16900.0	34228.0	1.9888692E7	3233.8245759184283	-0.9810151965265259	-838.5330492860732	0.0034482297352028124	-0.0018328382624901442	1.5290523542527212	1.5149007700324826	1.127900707125852	1.0093415915419564	7.219998643899563	10.26902629818967	0.8603763181182332	0.9675159235668788
ID192977	192977	0	0.9968492984771729	50.112236004521364	26.74894287406133	0.0	97.0	97	1.501439609901747	1		25591.892617449634	25683.0	18202.0	33334.0	1.906596E7	2883.1336431121067	-0.9810271260628649	-917.9425924393986	0.01614682362770833	6.831795730734178E-4	1.5407989003566713	1.4864289578295895	1.4785923587689422	1.0365775587462116	7.082157985128604	10.256110346070576	0.8460774203108812	0.9619109102646869
ID188891	188891	0	1.0	47.93077327139005	26.03528798906115	0.0	77.0	77	1.5179752352329627	1		25907.40078843626	26046.0	18119.0	32961.0	1.9715532E7	2674.731281328118	-0.9809733474748549	-998.7769327991806	-0.05660869588736076	0.11539613417219718	1.8909667093287768	1.3365698604340106	2.001715936242524	1.4147907754816067	7.239011148557622	13.299951620612475	0.5142673909180304	0.8153104925053528
ID197593	197593	0	0.995755136013031	52.52002824578291	27.085437881724044	0.0	119.0	119	1.5014396099017466	1		25812.62096774194	25824.0	18297.0	33642.0	1.920459E7	2907.6099389967176	-0.9810317576967711	-918.2943937691296	-0.014469707201369395	-0.020243739749639823	1.5695885126091427	1.4663053741110734	1.8275635798250764	1.0704376730261138	7.0821579851286	10.053749864811529	0.8804796499949555	0.9631544925662573
ID235481	235481	0	1.0	61.10311332335592	27.392807497823185	0.0	293.0	293	1.522950585299803	1		26041.448500651888	26055.0	17192.0	34831.0	1.9973791E7	3057.5243308224904	-0.9810877788399579	-883.6708708105172	-0.007723370683074192	-0.0018908858030115849	1.6841513174913256	1.4139439173638588	-1.064699525966278	1.1911019219427306	7.286542410202787	10.459835907466777	0.8369155133286811	0.9587242026266417
ID226782	226782	0	1.0	61.00561256872927	27.320973092042205	0.0	255.0	255	1.5412197332169901	1		25761.32697201018	25742.0	16787.0	34663.0	2.0248403E7	3022.657257364932	-0.981092860541309	-884.4913876437065	0.008087739753158317	-0.010247173576915358	1.6992270567216552	1.4188466411346339	-1.163010482534081	1.1976115018060054	7.462408078289875	10.277847827043075	0.8877373491446117	0.9751552795031059
ID211421	211421	0	1.0	61.14069613203324	27.252462542082178	0.0	185.0	185	1.5224537819640263	1		26291.533942558737	26373.0	16692.0	35091.0	2.0139315E7	3129.880220852806	-0.9810922423835622	-871.74209644512	0.0012591110264730918	0.004814812040898255	1.6038782761931114	1.463719717931775	-0.4865063547717076	1.0957550523807793	7.281789284038266	10.167341833642574	0.8851831152764877	0.9683944374209857
ID206307	206307	0	1.0	61.147228078770084	27.27612752433189	0.0	162.0	162	1.5214596886278913	1		26206.50196078433	26335.0	16629.0	35131.0	2.0047974E7	3164.1361122288686	-0.9810546380948211	-857.7765772284173	-0.001765216868129044	0.013775222117113	1.5966287068669456	1.4667825307963833	-0.38958880368510884	1.0885244904028566	7.272283031709238	10.245609402187526	0.8705727054493352	0.9757653061224488
ID189923	189923	0	1.0	48.44783568945975	26.722819224464903	0.0	82.0	82	1.5703936732437838	1		25899.71832718327	26093.0	17719.0	33579.0	2.1056471E7	2794.3947819977598	-0.9809422451375683	-954.1331317848337	-0.05532651101447953	0.02606847518063478	1.8003471726571643	1.4096987188671262	2.3595140952086937	1.2771148533808516	7.747595648160824	13.408219298099104	0.5415450639088631	0.8615221987315017
ID205281	205281	0	1.0	60.61220729306835	27.154417904252224	0.0	157.0	157	1.5144827649866008	1		26117.577631578937	26101.0	17408.0	35866.0	1.9849359E7	3044.76825389398	-0.9810399313246719	-887.6779373359462	0.011472472462773244	0.012581018967385591	1.6612428420040446	1.4085209559854435	-0.9811964213797433	1.1794235896488947	7.205739265406014	10.148790856086423	0.8791435657197145	0.9724182168056447
ID190948	190948	0	1.0	49.07732744054435	25.902329608282493	0.0	87.0	87	1.50546492439029	1		25765.440587449946	25796.0	15958.0	35008.0	1.9298315E7	3200.4283287462267	-0.9810496118750162	-833.5512825387294	0.02338990830479012	0.008808948911811164	1.5594813480145036	1.4939662007626644	-0.22656947567107866	1.0438531656327927	7.120182994444723	10.74521242951726	0.7749452274149173	0.9487017099430017
ID220132	220132	0	1.0	61.11437189329097	27.257482152601124	0.0	225.0	225	1.5234472266256738	1		25938.322875817008	25966.0	16791.0	35102.0	1.9842817E7	3085.1216437297126	-0.9810538173655713	-870.7043368606984	0.004331556000925074	-0.005143520519386408	1.6670674454452996	1.411584744857922	-1.2265926188983336	1.180989984142321	7.2912955363673015	10.146832688221513	0.889925327592878	0.9702719797596455
ID181738	181738	0	0.992371141910553	47.730743942254826	26.970183575956636	0.0	43.0	43	1.4913287904459642	1		25515.70980926431	25702.0	18056.0	32863.0	1.8728531E7	2763.5876116558916	-0.9809928763124839	-953.0460057078383	-0.010898592310477946	0.015824431090237817	1.636350197928763	1.4070933101899197	-1.3048053839396923	1.1629294134785557	6.987095461838277	10.52835947680816	0.792109334216916	0.9404990403071017
ID196587	196587	0	1.0	52.373134303497885	26.46498921555854	0.0	114.0	114	1.5139831829954435	1		25756.4861660079	25785.0	16025.0	35425.0	1.9549173E7	3172.9193447587013	-0.9810140757094591	-838.8823774005358	4.946042511348904E-4	0.013683033126642128	1.6024962499208328	1.4461060666924153	-0.547958785835168	1.108145721002415	7.200986139241495	10.474732176862346	0.8247379595540082	0.9498432601880875
ID177646	177646	0	0.9634461402893066	47.43615613772664	26.713580069799388	0.0	23.0	23	1.5214596886278902	1		25537.84162303665	25562.0	19176.0	33361.0	1.9510911E7	2533.186186217876	-0.9809569194074473	-1038.6274666435922	0.008308088454000384	-0.0048620399887778125	1.6734900798537442	1.413796185156386	-1.3323085624670654	1.1836855251300826	7.272283031709227	11.846320158964833	0.651198970870136	0.9267110841913986
ID222703	222703	0	1.0	61.15743254014007	27.310407117284313	0.0	237.0	237	1.531865494140073	1		25986.382541720155	26024.0	17077.0	35230.0	2.0243392E7	3070.437603940978	-0.9810804280276206	-877.7459852775603	0.0019827653510583465	0.00665064914963711	1.6886226589543407	1.406792334779431	-1.1417050870373606	1.2003354135556172	7.372098681164072	10.52787983436492	0.8358323296869631	0.9597772277227723
ID230895	230895	0	1.0	61.03926676728973	27.39052674618211	0.0	273.0	273	1.509980576698079	1		26055.70937912813	26040.0	17155.0	34817.0	1.9724172E7	3081.9243868092867	-0.9808778076276115	-867.3375394855204	-0.007248328086021236	-0.0036267649881776276	1.6844128664457614	1.3916928947397567	-1.1824806442259546	1.2103337401609302	7.162961129925376	10.480655226099355	0.8194559054088019	0.9495904221802147
ID175087	175087	0	0.9954137206077576	47.78129933146959	26.818775024430142	0.0	10.0	10	1.5039566939989095	1		25648.2767379679	25869.0	17305.0	32836.0	1.9184911E7	2851.1024945961553	-0.9810730858000039	-932.6032076178969	0.008594912894858097	0.003872183653516522	1.6234375547696076	1.4120452690319998	-1.0910117944489346	1.1497064509004897	7.105923615951178	11.098668628753188	0.7249175749894081	0.9438131313131309
ID232940	232940	0	1.0	61.06569249034449	27.39664362388751	0.0	282.0	282	1.5219568164596937	1		25950.173856209094	25977.0	17032.0	34804.0	1.9851883E7	3059.7434763719048	-0.9810994922510208	-880.490814305578	5.206097268382979E-4	0.003624808494131786	1.670074146055312	1.398416208649137	-1.170216063490947	1.1942611475224498	7.277036157873758	10.313496843620312	0.8597110658598378	0.9653215636822198
ID214003	214003	0	1.0	61.172524572358945	27.247003175103426	0.0	197.0	197	1.5249361801264962	1		26017.318595578665	26038.0	17478.0	35853.0	2.0007318E7	3026.5756461476863	-0.9810306173758666	-889.1404387802445	-0.003912779365465131	-0.0022331352485622145	1.6904534989998703	1.393534091734642	-0.8515096719036801	1.2130693529683434	7.305554914860849	10.400770575923302	0.8486566923812471	0.9648462021343378
ID209905	209905	0	1.0	61.23544553553042	27.25272769743365	0.0	178.0	178	1.5169782070562787	1		26263.145118733537	26426.0	16856.0	34091.0	1.9907464E7	3242.2014101836344	-0.9810650331521105	-839.4019748417144	-0.0037615055364616447	-0.0015781334900012755	1.5648631896404361	1.5103264261152904	-1.5425766524622766	1.036109255974167	7.229504896228597	10.043376384145677	0.9006559928387425	0.9743754003843692
ID180727	180727	0	1.0	47.5893376229871	27.065952151993066	0.0	38.0	38	1.4867564890650464	1		25503.47540983605	25634.0	17422.0	31942.0	1.8668544E7	2715.360115878191	-0.9810255622194711	-971.2104238818382	-0.014856130768013247	0.03022905810250986	1.6046768269782754	1.4156657775212338	1.8752725939171153	1.1335138932213162	6.944317326357631	11.481031367005418	0.6620299163722188	0.9119850187265919
ID215547	215547	0	1.0	61.21993588486007	27.17556810765338	0.0	204.0	204	1.5244400238810134	1		25913.661016949147	26032.0	16483.0	33309.0	1.9875778E7	3191.5484471780483	-0.9810282625295257	-839.7146702198186	0.0015571281779041628	0.0045456164108932055	1.5878847320185585	1.4788129463073845	1.4419122062656293	1.073756309737163	7.300801788696332	10.152914327119847	0.8900183868929672	0.9770992366412213
ID228862	228862	0	1.0	61.0608531153839	27.354802773299397	0.0	264.0	264	1.535318423479676	1		25878.694480102677	25897.0	16749.0	34686.0	2.0159503E7	3022.432965758154	-0.9810429813979342	-886.2039479472228	0.006226654405000229	0.003804468930737189	1.7035550977664013	1.3997445645928484	-1.1207708181698242	1.217047124781602	7.405370564315679	10.467133573581153	0.8493782323673212	0.9617283950617286
ID183804	183804	0	1.0	47.64039927578692	26.855818211660274	0.0	53.0	53	1.4918359588981178	1		25745.868027210898	25923.0	17058.0	32786.0	1.8923213E7	2814.10388895263	-0.9810304417324162	-946.286564792235	6.267772524808414E-4	0.011556888790194416	1.5743504674295519	1.4267198496383742	-1.1932733213713391	1.103475547654711	6.991848588002793	10.702968360142803	0.7669965239697092	0.9502583979328166
ID224252	224252	0	1.0	61.04389192089823	27.30145981049778	0.0	244.0	244	1.5372880438193408	1		25824.645859872624	25817.0	16698.0	35026.0	2.0272347E7	3039.2331503657206	-0.9810406176261652	-879.3528101674158	-0.0031937823531962293	0.003856184337243655	1.6844198648049356	1.4220439999972052	-1.1366360985270314	1.184506150870329	7.424383068973745	10.429489517608582	0.8577172249603636	0.968381897086175
ID195330	195330	2	1.0	94.64970311130148	26.389752590072252	0.0	108.0	108	1.0849370321311784	1		25037.827763496138	25365.0	18610.0	33669.0	9739715.0	2674.1428655961818	-0.9814160539109807	-988.9111156298346	0.0560880820613774	-0.002065428356867108	1.3396180590548723	0.98190091004753	1.62306502557725	1.3643108437388316	3.6979321559933087	8.078550292164296	0.7120359760642037	0.9604938271604941
ID211203	211203	2	0.972203254699707	94.16107515941144	26.740610602203237	0.0	184.0	184	1.3287710658854759	1		26134.653516295035	26155.0	19272.0	33606.0	1.5236503E7	2787.038438513118	-0.9812743895232846	-982.7844200937388	-0.0051739763914199115	-0.013349719616437413	1.3853656290441319	1.308219780492122	-1.2868370312936679	1.0589700979165666	5.5468982339899915	9.389464295550336	0.7906393631573204	0.9534313725490196
ID222466	222466	2	0.9846076965332031	94.12964648663277	26.210704135991694	0.0	236.0	236	1.3713562780022508	1		25937.9661835749	25814.0	20243.0	35881.0	1.6107477E7	2959.1195596341568	-0.9811362109578581	-911.8087937237632	0.018093315650094272	0.003632703576610836	1.4002888500219934	1.309284715494289	1.5339037590082047	1.069506756972526	5.908135822493199	12.086728562250736	0.5082095206101749	0.9345864661654141
ID204032	204032	2	1.0	93.83731461542575	27.155612539043542	0.0	151.0	151	1.4270436738957726	1		25906.72916666668	25993.0	17212.0	35302.0	1.7409322E7	3150.6455077983237	-0.9812212594524412	-859.2974569336371	-0.0014708917317443166	-0.007481736883914216	1.4808263090485352	1.3947161141239097	1.9410700721451186	1.0617403025982213	6.397707817438334	9.521417319806615	0.886810986802994	0.9753623188405799
ID215302	215302	2	0.9656268954277039	94.67878457609856	25.504975550831517	0.0	203.0	203	0.9072232770126987	1		26989.04044117648	26253.0	21723.0	36397.0	7341019.0	3765.9177779839533	-0.9801028479510081	-706.0368008397462	0.056724579545355765	0.018132274586669897	0.9960963667388073	0.9039477320591166	1.3066940309190742	1.101940224430658	2.585700633496605	6.384095708462437	0.7972404533680516	0.9662522202486681
ID207877	207877	2	1.0	94.30502487385276	26.747012601552136	0.0	169.0	169	1.3052206313678196	1		26188.991119005324	26066.0	19462.0	35204.0	1.4744402E7	2944.912658123823	-0.9810403004792211	-920.3049190165171	0.0023930525023790274	-9.583748579926525E-4	1.460305536549632	1.2035536668685864	1.652302665014069	1.2133281437703265	5.35202006124484	9.98859849761299	0.6740909298405133	0.9558573853989812
ID176645	176645	2	0.995140790939331	93.74021743749721	26.899876867828194	0.0	18.0	18	1.3619462549574541	1		25665.614379085004	25799.0	17377.0	33369.0	1.5707356E7	2927.5154917032964	-0.9812079556230608	-915.5234864312713	-0.009131160509200044	0.0035066097769943525	1.444503586029579	1.314012093101611	-1.0784810402577487	1.0993076803577615	5.82733267769643	9.15560739171559	0.8735853737704554	0.9684044233807271
ID188682	188682	2	0.9759520888328552	94.47916058847332	26.373785250492485	0.0	76.0	76	1.239218122112043	1		25777.79527559055	25804.0	20379.0	34631.0	1.309512E7	2676.2949678332234	-0.9811347879387866	-1001.8640007596326	0.006096088344811101	0.01051630278482756	1.4890630469020665	1.067731537818322	1.5578834668132941	1.3946043496520146	4.824423056983579	9.059871543132376	0.7386031719303656	0.969436485195797
ID205064	205064	2	0.9951541423797607	92.73286397467497	26.675678782826743	0.0	156.0	156	1.3817975304423673	1		25917.469291338577	26159.0	17679.0	32609.0	1.6457593E7	3010.292520698838	-0.9810370431469737	-890.8267263190369	-0.005676449284508672	-0.00945915094605896	1.4380330075354664	1.3578388583212517	1.8862551015680646	1.0590601371604298	5.9984452196189935	9.328847890874112	0.8661488584776476	0.9626239511823032
ID216591	216591	2	1.0	93.67392990805759	26.32191560142081	0.0	209.0	209	1.4137289241558435	1		25737.183333333323	25545.0	20101.0	36977.0	1.6986541E7	2985.7006764429825	-0.9811443653459966	-897.0910102757231	0.0029151676034706365	0.0021952872024066806	1.4419057893418459	1.4030007322802145	-1.137382095795706	1.0277298907737569	6.278879663325439	10.33911320068043	0.7381173996513681	0.937544357700497
ID179727	179727	2	0.995245099067688	93.51337651814792	25.874504215651076	0.0	33.0	33	1.3446172774774479	1		25693.624161073843	25572.0	18918.0	35566.0	1.53134E7	2934.77893740719	-0.9809576081265464	-902.0045137499073	0.010781590491020008	-0.00565603775187528	1.395083041796273	1.2918223755995069	-0.8226859195949415	1.0799341056070848	5.679985766596441	10.191372194673619	0.6872136644020408	0.9365203761755486
ID199949	199949	2	0.9726611971855164	93.73297343880927	26.962313085491648	0.0	131.0	131	1.345179761198966	1		25929.510815307833	25967.0	19556.0	33456.0	1.5583636E7	2616.7900266610677	-0.9810544339431324	-1026.22115341985	0.0031981322485067536	-0.021244092847867133	1.4125640040094243	1.3253593618026147	-1.2362853352253653	1.0657969790836221	5.6847388927609535	9.103269269400634	0.8620364060680322	0.9645161290322581
ID202770	202770	2	0.991474449634552	94.2463215280388	26.65823270008136	0.0	145.0	145	1.328771065885476	1		25913.277873070332	25795.0	19816.0	36187.0	1.5107441E7	2990.0794542261183	-0.9811533527065505	-902.3445677308371	-0.009887198837197023	-0.013122471665901891	1.4657578823876594	1.2527272110662586	1.5463381754256151	1.1700535195847463	5.546898233989993	9.124803858566427	0.8371687073697032	0.9628712871287125
ID189712	189712	2	0.9882937073707581	94.30744818861207	25.843928281089966	0.0	81.0	81	1.2812373892304254	1		26064.699261992602	25908.0	19889.0	34833.0	1.4127067E7	2947.098912483679	-0.9811370540663334	-920.0430725821732	5.492888068055042E-4	-0.0030292968082540135	1.4063078949596837	1.1603389247233433	1.2009135017141812	1.2119802800677277	5.157141888499693	10.367459042835627	0.6029402652501725	0.9410234171725935
ID221201	221201	2	0.9905961751937866	94.56765273704426	27.11024342577883	0.0	230.0	230	1.1400169711954276	1		25194.626450116004	25765.0	19140.0	32123.0	1.0858884E7	2461.733306384726	-0.9815946155165032	-1091.6519402867714	0.11451726795353487	0.002590770067060804	1.353679339532875	1.1137612967569588	1.4620047544267964	1.2154124438284106	4.082935375319102	7.891652723639979	0.8238467612199426	0.9761363636363628
ID178705	178705	2	0.9920072555541992	94.28569119196696	26.027077501390817	0.0	28.0	28	1.347988659144255	1		25662.2429284526	25521.0	19554.0	35338.0	1.5423008E7	2906.09945876268	-0.981151585340391	-919.3384332075607	0.009589040475487134	-0.013711634604244245	1.4848279441803744	1.2700284027751751	1.4821816209479308	1.1691297146865651	5.7085045235835254	9.470454822175856	0.7998168332821601	0.976422764227642
ID199184	199184	2	1.0	94.3389068517171	26.643527249071518	0.0	127.0	127	1.2806468211468576	1		25807.205175600742	25911.0	17864.0	33750.0	1.3961698E7	2738.2257259662756	-0.9813073484395339	-989.5457190768442	0.011121772394000726	-0.005163439321575527	1.3893579735512271	1.2195367820022074	1.2737141732655797	1.1392505696057902	5.152388762335175	8.773450390134183	0.841158114771503	0.9713261648745514
ID218134	218134	2	0.9951694011688232	93.62693741764548	27.2686706124056	0.0	216.0	216	1.3691479733843273	1		25674.019292604513	25755.0	17659.0	33705.0	1.596924E7	2865.4510976783336	-0.9810648498326026	-928.452777810601	-0.0032013720917099696	0.009782749052806851	1.417313260070523	1.3451776910236528	-0.9180204260556674	1.053625308781308	5.889123317835138	9.510781422047208	0.8181409127825816	0.9530769230769233
ID206101	206101	2	1.0	93.34027942518915	27.08254079887071	0.0	161.0	161	1.42066816766781	1		26027.79372197311	26161.0	17499.0	34737.0	1.7412594E7	3022.6231681549575	-0.9810366836462029	-890.9519894464596	-0.006098120131932715	-2.326764443132729E-4	1.491351433527338	1.3858532155774235	-1.2194659785418052	1.0761251024019582	6.340670303464142	9.498324982185922	0.8831835802241169	0.9694767441860465
ID224027	224027	2	0.9860055446624756	93.80188594103798	26.865826729937787	0.0	243.0	243	1.3115805480720952	1		25666.600352112688	25723.0	19212.0	32635.0	1.4578629E7	2579.3264068387602	-0.9811523603411852	-1036.028070551726	-0.011482814467137628	0.002080664374415306	1.337095235734303	1.3151933118211228	2.4454226000896835	1.0166530073688202	5.4043044490545205	8.931643899098415	0.8513083078026352	0.9619289340101528
ID181534	181534	2	1.0	93.65152796004766	26.791144002775535	0.0	42.0	42	1.4046028019234778	1		25580.078582434537	25646.0	17148.0	34664.0	1.6601471E7	2983.838454287431	-0.9811278425135304	-891.375332840305	0.0013340820737101232	-0.005340609161987198	1.4415413548895548	1.3827022073648985	-1.5094442471561884	1.0425537380437033	6.198076518528664	9.558223055646847	0.8525355055491362	0.9724086502609993
ID197405	197405	2	0.9820001125335693	94.12786162464512	26.288135269167995	0.0	118.0	118	1.2687777344927955	1		25958.68609022556	25812.0	19888.0	34777.0	1.3810021E7	2873.239237312898	-0.9810824866996508	-937.0923423930459	0.014082298559114442	-0.008463360790802982	1.2829123447745643	1.2400541191808705	-0.9638940034063017	1.0345615767334446	5.057326239044869	10.88731604082212	0.5361535355612776	0.9032258064516135
ID196386	196386	2	0.9612482190132141	94.00491784635344	26.951559072453673	0.0	113.0	113	1.3253508000690835	1		25641.546712802767	25750.0	19301.0	32785.0	1.4820814E7	2571.9701392695456	-0.9813192969780223	-1047.4309798303977	0.006848272714923224	0.009351251015835562	1.3572057095349994	1.3060716501223268	-1.1912346079839877	1.0391510369342167	5.518379477002901	8.786549584889702	0.898224087889157	0.9739932885906041
ID200739	200739	2	0.9968253374099731	94.44046574902147	26.212681399692205	0.0	135.0	135	1.1881070053654557	1		25683.158458244125	25808.0	19221.0	32272.0	1.1994035E7	2581.6414590151303	-0.9813338200079297	-1046.0292217798628	-0.009533135233380027	-0.002884245325959218	1.3853275994589547	1.0511891260972155	1.519266808484667	1.3178671326275093	4.4346667114932785	9.741223730008484	0.5872781105425321	0.930209371884346
ID198178	198178	2	1.0	94.25616972668392	27.27393280683373	0.0	122.0	122	1.3463040236277228	1		25738.693979933123	25926.0	17402.0	33702.0	1.5391739E7	2974.6158467116516	-0.9812059608834949	-903.4948185750427	0.0390087810476823	0.011588608938219653	1.4303220782874897	1.332970356017912	1.3388847548148213	1.0730336738773427	5.694245145089986	8.939295614963555	0.8954460513248679	0.9763651181744093
ID182561	182561	2	1.0	93.6295844509913	26.947978844605974	0.0	47.0	47	1.3959590102851078	1		25643.65789473682	25785.0	17302.0	34131.0	1.6565803E7	2950.1287238752307	-0.9810335961784976	-899.2240035972535	0.0034451170361837007	-7.035199182142393E-4	1.4519101919191773	1.3618070740232069	-1.1693860635434556	1.0661643779171872	6.122026499896413	9.768452127627814	0.806219993779983	0.9561989606533036
ID190753	190753	2	1.0	94.09910067442819	27.26251496756534	0.0	86.0	86	1.3970424089815836	1		25797.945820433455	25912.0	16915.0	34145.0	1.6665473E7	3149.752580686401	-0.9811324047377101	-851.8237604040294	0.012471639826086643	0.0041727124460078984	1.4341555357639642	1.3738564859013807	1.7031256970379067	1.0438903557113695	6.1315327522254455	9.589937732860601	0.8378134764369933	0.95910780669145
ID177446	177446	2	0.9954363107681274	94.09979488767573	27.195376602384076	0.0	22.0	22	1.3636115658566288	1		25628.21069692056	25731.0	17599.0	33495.0	1.5812606E7	2873.891490025994	-0.9812301166528642	-932.3676809384835	0.018112954278910725	0.010870111712735539	1.4084960758403269	1.3586241917037412	1.6524322758654815	1.0367076373592652	5.841592056189977	8.946711264424335	0.9170948311450514	0.9832000000000002
ID184871	184871	2	1.0	94.45412893704007	26.893164076854593	0.0	58.0	58	1.2592019166001762	1		25759.899047619045	25888.0	18220.0	34991.0	1.3523947E7	2934.852288196057	-0.9812786952120137	-920.1193426310007	0.0210619220711172	0.01801028608245466	1.4664201112314208	1.1290048603544156	1.609174045434303	1.2988607602371918	4.981276220412599	9.195997416498622	0.740206352006918	0.9685767097966727
ID210981	210981	2	0.9954600930213928	94.17003279433669	26.05497130398011	0.0	183.0	183	1.3338850208958872	1		26171.935264054508	26148.0	19017.0	33556.0	1.5362926E7	2768.2269178735414	-0.9812479533204407	-989.4508688329021	0.0012516822091404108	0.006054830831660435	1.3905216080303933	1.3048497609453686	-1.2825356594039152	1.0656564837188267	5.5896763694706335	9.532751403630797	0.7729652906607127	0.9615699100572367
ID207403	207403	2	1.0	94.03239693563587	26.57135325499083	0.0	167.0	167	1.3474273479980599	1		26154.391666666663	26073.0	18457.0	34333.0	1.5692635E7	2912.8364060043127	-0.9811666217981121	-935.5630533080997	0.0011508971048213106	0.012230744610457344	1.430759925998463	1.269076901977357	-0.9642928768698151	1.12740206977937	5.703751397419017	9.48388933883875	0.796888384412097	0.9486166007905138
ID203818	203818	2	0.9366571307182312	94.08981349582552	26.87495614214004	0.0	150.0	150	1.3434916035442777	1		25897.879396984932	25913.0	20396.0	34048.0	1.5461034E7	2564.9778821202494	-0.9812689259181655	-1057.8788632120702	-0.011882464233888954	-0.030927044707973316	1.432540335330913	1.2896520253851045	1.417201450978913	1.1107960187191894	5.670479514267405	9.690863266124802	0.7587605069295384	0.965991902834008
ID222250	222250	2	0.978234589099884	93.89647655608373	26.892032864166993	0.0	235.0	235	1.3524707618167136	1		25874.394693200673	25832.0	19876.0	34738.0	1.560226E7	2690.292248467532	-0.981232844349818	-1005.7136736272944	-0.005653972125265175	-0.014768857770157904	1.3715695438594817	1.3351722470876932	-1.35049363799414	1.0272603754692917	5.7465295328996575	10.525803190253152	0.6517859826092384	0.9386645962732916
ID195118	195118	2	0.9609159231185913	94.62500521401968	25.75471935393493	0.0	107.0	107	1.0891125589121975	1		25099.989743589736	25524.0	20038.0	31637.0	9788996.0	2128.3785179276197	-0.9813878251787037	-1243.650118593393	0.004933067725658747	-0.015589796424194623	1.3645843247806466	0.9015719538677472	1.5578000737605822	1.513561196005016	3.726450912980403	8.38097943826164	0.6666773777089315	0.9572649572649573
ID201772	201772	2	0.9636529088020325	94.06839387632127	26.597784770834252	0.0	140.0	140	1.3418013219730567	1		25766.623115577902	25776.0	19909.0	33776.0	1.5382674E7	2651.762470825684	-0.9811322720488059	-1010.5570501466042	-0.005141707871497464	-0.003028705114340827	1.35876064553347	1.3229896284623477	-1.3072419091451157	1.0270380177603489	5.65622013577386	9.96453640593179	0.7158499041034667	0.9527622097678141
ID183602	183602	2	0.9968271851539612	94.26575289846015	26.40911773264559	0.0	52.0	52	1.355264548644029	1		25849.97532894735	25758.0	19551.0	35655.0	1.5716785E7	2877.9194516292123	-0.9812360806885893	-939.4235571679839	0.05820747075435167	0.008972514678186778	1.4507130542694746	1.3286062324780203	1.2054703299419822	1.0919059528749233	5.7702951637222375	9.330209094427836	0.8329619050442928	0.9673306772908363
ID215091	215091	2	0.9968426823616028	94.42029629579804	26.21918732829466	0.0	202.0	202	1.2170434422923877	1		25879.028513238285	25756.0	19547.0	34374.0	1.2706603E7	3099.0609761473256	-0.9811585364882578	-869.7058603961163	0.040913927869093106	-0.02097171434766014	1.349004288802206	1.1737693354918637	1.4388768850579021	1.149292495562521	4.653310515061004	8.890000505541165	0.7398919915504659	0.9201127819548863
ID188467	188467	2	0.9260892868041992	94.09486418821722	26.732952419273275	0.0	75.0	75	1.2616026850650472	1		25927.195817490487	26021.0	20355.0	32192.0	1.3637705E7	2439.0499308935846	-0.9812015881243585	-1109.690668458514	0.005187733387165084	-0.01608540843906886	1.2949282506062518	1.2168351365686576	-1.2404714741688219	1.064177234606989	5.00028872507067	10.567733588228505	0.5626537705052446	0.9084628670120897
ID186161	186161	2	0.9753558039665222	94.36305375547937	26.76894384180879	0.0	64.0	64	1.291235721077119	1		25900.54727272725	25946.0	20101.0	33687.0	1.4245301E7	2658.740210146	-0.9813342155923697	-1024.3154625092036	0.003479574339913584	-0.025303197126797124	1.437947182118426	1.1803107415954703	1.440153361137579	1.2182784850154789	5.23794503329646	9.201891015586337	0.7773500486155651	0.9599303135888495
ID228144	228144	2	1.0	94.10684019365887	27.15766189353587	0.0	261.0	261	1.3552645486440291	1		25775.69357495881	25840.0	16740.0	34074.0	1.5645846E7	2988.1325600411024	-0.9812018776978356	-900.5014071587353	-7.450082612216364E-4	-0.013615611882922212	1.4555075454226207	1.2965318177185707	2.0110390870209573	1.122616140638793	5.770295163722239	9.256086385145608	0.8463560336182562	0.9589257503949451
ID175670	175670	2	0.995092511177063	94.20448327918017	26.903559817425677	0.0	13.0	13	1.3190572791622321	1		25644.60627177702	25822.0	18067.0	32656.0	1.4720004E7	2756.1625531212067	-0.9813467328832524	-979.0137129791757	0.019121132102070466	0.015536397387069165	1.3798812497991415	1.3083222105057781	1.2831153453578694	1.0546952720963896	5.46609508919322	8.826914436232281	0.8815951919780964	0.9737510584250637
ID213563	213563	2	0.9908251166343689	94.65220421784556	26.974572976516193	0.0	195.0	195	1.0953460044279488	1		25315.65994962217	25833.0	19014.0	33080.0	1.0050317E7	2664.4947182853825	-0.9815544313423344	-1011.1759339877611	0.19025660258175567	-0.0032953462106003117	1.3309807654326595	1.1445704433118387	1.6468468748524006	1.1628648749494515	3.769229048461043	7.683316019334212	0.8023521132146433	0.9742014742014745
ID192571	192571	2	0.9968199729919434	94.50229659197512	26.826176046246545	0.0	95.0	95	1.212060643713569	1		25379.078189300413	25648.0	18823.0	33346.0	1.2334232E7	2773.928666245802	-0.9812214764741913	-956.1282572083338	0.11841891877639285	0.01907188815126673	1.4239814478564108	1.208804197425474	1.4334892454118986	1.178008358085804	4.61528550574488	8.361578277615434	0.8295296552898033	0.9729458917835667
ID216377	216377	2	0.9953014850616455	94.33141661285747	25.736126721379783	0.0	208.0	208	1.2592019166001776	1		25849.50860420651	25664.0	19423.0	34710.0	1.3519293E7	3169.2898502060857	-0.9811759286837469	-850.2637288586358	0.02435700617804259	0.024055791240004402	1.3563880587696193	1.243533595107976	1.155755606642659	1.0907530476905565	4.981276220412609	9.490816524142083	0.6949336368906867	0.9415992812219233
ID220995	220995	2	1.0	93.93418328607936	27.263216529928275	0.0	229.0	229	1.404602801923478	1		25815.823889739695	26038.0	17957.0	33697.0	1.6857733E7	2957.026913436936	-0.9811330293991574	-908.0012192561998	0.0033746835773963506	0.0037084845882976777	1.42839129875899	1.39648848405768	1.5175177055948352	1.0228450252655232	6.198076518528666	9.418997093641213	0.8779251121924908	0.9666419570051887
ID173123	173123	2	0.9968541860580444	94.03219348352091	26.461649779395465	0.0	0.0	0	1.3708045353615306	1		25845.536115569823	25713.0	19494.0	36385.0	1.6101769E7	2904.996450550819	-0.9812198703290409	-929.6889787477974	7.105686136076471E-4	0.0055325364526759065	1.4843170409577284	1.2797197485721021	-1.0801045257540192	1.1598766390953283	5.903382696328681	9.452290993062196	0.83030305480946	0.9642857142857144
ID204865	204865	2	1.0	93.49170795155523	26.99007706710307	0.0	155.0	155	1.3867159473275799	1		25940.020472440952	26002.0	18125.0	35608.0	1.6471913E7	2844.0809864187986	-0.9811160439847836	-947.7324451053748	-0.00280060475882654	-0.011843413905411616	1.4572330317686524	1.3506210865302868	-1.43562834732139	1.0789354959000745	6.041223355099648	9.001021326132655	0.9370249940845158	0.9829853054911064
ID219462	219462	2	1.0	93.5671887852476	27.10643600520733	0.0	222.0	222	1.3801541631250094	1		25765.788553259106	25759.0	16638.0	35755.0	1.6206681E7	3182.376021391064	-0.9809878427425036	-835.5148400056311	-0.004658918407219674	0.008473607238213266	1.51199571734166	1.286664420255428	-0.9774525708138869	1.1751282568624222	5.984185841125455	9.40806862662839	0.8495989811076482	0.9610687022900763
ID179524	179524	2	0.9968298077583313	94.46616599866469	26.115714969798784	0.0	32.0	32	1.2263316216071278	1		25559.186372745484	25441.0	19762.0	35017.0	1.2754034E7	2968.84083557245	-0.9813447228397196	-905.7534379657051	0.11283476819769832	0.0216478527540607	1.3969098317527595	1.1952644799414187	1.153473645048713	1.1687035423500778	4.72460740752874	8.712864520101034	0.7820844813839052	0.959459459459459
ID223812	223812	2	0.9857533574104309	94.11444607837244	27.193227580096266	0.0	242.0	242	1.327631956318293	1		25691.432246998294	25753.0	19986.0	33928.0	1.4978105E7	2604.2695841899776	-0.9812632008188847	-1033.290610854442	0.015163279909293106	-0.011015821128510564	1.4002518890636195	1.28917739241265	1.18000861262377	1.0861592029961815	5.537391981660967	9.743263185245826	0.7330038635700683	0.9402744148506867
ID203594	203594	2	0.9968482255935669	93.1598869627453	25.772832452325687	0.0	149.0	149	1.3104264954526104	1		25926.49911816577	25911.0	18220.0	31850.0	1.4700325E7	2483.5684850738917	-0.9810979178174722	-1083.6784568441728	-0.0029716061838262566	0.004539451245053426	1.3711683234216185	1.2659138521605955	-1.0189639305443208	1.0831450505746345	5.394798196725492	9.846159911921687	0.699280307021207	0.9466221851542952
ID173896	173896	2	0.9741777777671814	94.03048618834005	26.499486726363976	0.0	4.0	4	1.3104264954526104	1		25872.59507042252	25841.0	19184.0	33527.0	1.4695634E7	2701.361305156825	-0.9811573679245531	-997.4345643991035	0.007980447851273208	-0.00879815733112098	1.3417698986012785	1.3020322173932715	2.0768265489918893	1.0305197372823567	5.394798196725492	10.356288918507179	0.6320868452224156	0.9265306122448984
ID189512	189512	2	0.9675105810165405	94.20769887611463	26.35435577003913	0.0	80.0	80	1.3138856123250895	1		25969.268421052646	25897.0	20126.0	33914.0	1.4802483E7	2730.07566860234	-0.9811996689894839	-992.9032307044557	0.012522760442913098	-0.0074682014631290705	1.3844483233407805	1.2375254527525354	1.497038578502713	1.1187231101077197	5.423316953712584	10.256227055548504	0.647887493947644	0.9453189726594871
ID227913	227913	2	0.9904761910438538	93.62718885686087	26.29010483853313	0.0	260.0	260	1.3845321413310887	1		25736.45886075953	25612.0	19259.0	35963.0	1.6265442E7	2826.392245721133	-0.9810203515061391	-941.3176585807898	-0.006919308852675825	0.010232874478984397	1.4897915049223367	1.3191173595066428	2.0835126795843273	1.1293851105708494	6.022210850441584	9.196519317713364	0.8947853113216235	0.971625766871166
ID176463	176463	2	0.9769507646560669	93.53013498418348	26.12739553968029	0.0	17.0	17	1.2918214483565424	1		25694.404718693295	25731.0	19434.0	31922.0	1.4157617E7	2495.9878542637666	-0.9810870617010364	-1068.0083082131341	0.02460037969933654	0.006219763053120241	1.3854132912992545	1.2371784936365369	0.1179307949402657	1.1198168238658912	5.242698159460985	9.062603886128434	0.8021557899935049	0.9525043177892927
ID202573	202573	2	0.9968245029449463	93.48055747321611	26.952542303248343	0.0	144.0	144	1.3927037574823702	1		25810.965571205004	25929.0	17250.0	34458.0	1.6493207E7	2859.531570809359	-0.9810103104310481	-932.5992417895962	-2.044891614791107E-4	-0.004080249851624152	1.4767431668417692	1.3228379495463547	2.0373850449127264	1.1163447248759335	6.093507742909318	9.474341560260966	0.8530591712141077	0.9646350639578632
ID196173	196173	2	0.996813952922821	94.3872665533684	26.918673896449416	0.0	112.0	112	1.2912357210771193	1		25483.42545454548	25584.0	18283.0	34425.0	1.4015884E7	2868.214523800851	-0.9811818776524961	-926.50848391988	0.06622460424040945	0.009373865335512403	1.4465176999036682	1.2531512096799515	1.468522734417132	1.1543041962774	5.2379450332964606	8.853745521870795	0.8396856482767382	0.971781305114638
ID198994	198994	2	0.9905991554260254	93.96478704939666	27.073242542331148	0.0	126.0	126	1.3768615441287588	1		25902.74403815581	25957.0	18494.0	33931.0	1.6292826E7	2678.383512812169	-0.9811955336162304	-1009.2472052341701	0.010163350721999831	0.011770770505935356	1.452517091269203	1.32417059781671	-1.0717008609481278	1.0969259502243218	5.955667084138359	9.28805413769506	0.8675425824522592	0.9683153013910358
ID181328	181328	2	1.0	93.66310116838888	27.103837289686567	0.0	41.0	41	1.4078305414580092	1		25594.983206106866	25851.0	17374.0	32396.0	1.6764714E7	3019.345339561882	-0.9811349925487167	-881.7466944061946	1.6119620713815868E-4	0.0018052755873562104	1.4678977247749214	1.3768676379547902	-1.1393219249858249	1.0661138981778584	6.226595275515764	9.310783304011476	0.9025848998080703	0.9718100890207717
ID182359	182359	2	1.0	94.72135088908489	26.199690709463294	0.0	46.0	46	1.0494951220788964	1		24820.793956043955	25631.0	17853.0	31610.0	9034769.0	2580.709547265305	-0.9815429475750252	-1022.9478591461395	0.05727273718876834	-0.018759511625043787	1.3898024975040721	0.8927190499049791	1.5007429813055075	1.5568195813139671	3.460275847767515	7.819293664282416	0.7111898299109086	0.961690885072655
ID187223	187223	2	0.9790107607841492	94.71433244157055	26.596022859113077	0.0	69.0	69	1.0487740672894967	1		25295.85989010988	25860.0	19894.0	32975.0	9207693.0	2402.922945663152	-0.9814900489833724	-1116.4010326781986	0.10322731784019679	0.0019281159108063372	1.3389178137832587	0.9305989722267437	1.5089161207371184	1.4387699253304427	3.4555227216030002	8.642018830855248	0.581424329100946	0.9453836150845254
ID184660	184660	2	0.9937171339988708	93.86198039954738	26.65761635118011	0.0	57.0	57	1.3685953404764921	1		25937.084142394833	25888.0	19174.0	35020.0	1.6029118E7	2848.1685256966794	-0.981154863354949	-948.2519266605115	-3.9468834776376605E-4	-0.0010346744146842188	1.435435014742913	1.3252012639913209	2.0704382787659914	1.0831826483620937	5.8843701916706195	9.735786790125601	0.7801313703574201	0.9472073450650342
ID197205	197205	2	0.9937583804130554	94.40411731499199	25.823977334977023	0.0	117.0	117	1.2459150017973875	1		25588.04280155642	25718.0	19621.0	32986.0	1.3152254E7	2554.108826342356	-0.9812593651115876	-1049.1248674920216	0.09734702831406968	-0.00178933412989576	1.3431879737531758	1.2911294341659447	1.1220347021803487	1.0403201555240356	4.876707444793249	8.441381898405675	0.8600218188468649	0.9762131303520449
ID185941	185941	2	0.9954185485839844	93.93678070447021	26.3449683232468	0.0	63.0	63	1.3167612682324368	1		26010.656794425093	26124.0	16801.0	32282.0	1.4930117E7	2584.6960513406384	-0.9811842523878447	-1049.5446649955963	6.82156912281365E-5	0.004980092347358168	1.4196048919305093	1.2423105431877943	-0.698914898274168	1.1427133897517878	5.447082584535161	9.198125117921899	0.8090496944629679	0.9401148482362592
ID194906	194906	2	1.0	94.6358781764366	26.657581195728486	0.0	106.0	106	1.1015441765323217	1		25072.37406483792	25580.0	17084.0	32741.0	1.0054022E7	2744.0711469868415	-0.9814569870314571	-967.2106189319894	0.18495714417163045	-0.010458547316930354	1.3298564039592842	1.1339513396595182	-1.321709585051521	1.172763201954141	3.8120071839416867	7.689437248770516	0.8101668335867659	0.9828431372549018
ID200539	200539	2	0.9688592553138733	93.45593182506772	26.16550834226232	0.0	134.0	134	1.3293402546311721	1		25806.687179487177	26009.0	19325.0	32267.0	1.5096912E7	2354.8436914628405	-0.9811289523955715	-1139.5417715430565	-8.642091005535043E-4	0.003526588971535246	1.426356844493913	1.2562364035224753	-0.9035762401337634	1.1354207221621835	5.551651360154513	8.963415319898079	0.8683304065297734	0.9741451209341119
ID197976	197976	2	0.9645114541053772	93.62131159392037	26.634757857577398	0.0	121.0	121	1.3457420098175403	1		25797.712374581955	25810.0	19285.0	33585.0	1.5427032E7	2551.5623986592936	-0.9809878717556141	-1043.3689338410964	-0.003877309127037481	0.005083424633579225	1.4133931389731518	1.2941079656009655	-1.4292475908504716	1.0921755962739879	5.689492018925472	9.093904529574264	0.8645349909383786	0.9599037690457096
ID207192	207192	2	1.0	94.3115860305229	26.219406521982528	0.0	166.0	166	1.3179097736999996	1		26256.073170731695	26237.0	19263.0	34809.0	1.5070986E7	2866.347430658144	-0.9811315384568388	-952.6243642199846	0.009238413608211354	-0.0012049758869042118	1.4412977602726535	1.21435833761683	-1.4081963347045057	1.1868801124231505	5.456588836864193	10.261022245966736	0.6512531484550104	0.9574645537948298
ID188252	188252	2	0.9937337636947632	94.42271931326128	27.202304975474636	0.0	74.0	74	1.2693738246053092	1		25604.545112781954	25973.0	17971.0	34372.0	1.3621618E7	3102.5730788855585	-0.9812653068151955	-864.4998052434138	0.09260408170649401	0.005615612269994036	1.4228267172425588	1.2513288647238499	1.504126006633081	1.137052582541166	5.062079365209372	8.414042742129592	0.8985233885103586	0.9906976744186046
ID216163	216163	2	0.9708279967308044	94.85216260948427	25.74647097572347	0.0	207.0	207	0.8740985982509837	1		24574.9094488189	25473.0	19010.0	27475.0	6242027.0	1884.5472138564858	-0.981860540653552	-1411.6933462616782	0.035378709942524705	0.12297872516195797	1.3147410352646023	0.7045563089536571	1.486623116989505	1.866055301125805	2.400328713080487	6.535343537324602	0.706226062905355	0.9730250481695568
ID217697	217697	2	0.9953063130378723	94.53973173036276	26.06546961092825	0.0	214.0	214	1.1479522199094032	1		25648.559633027504	25471.0	20400.0	38150.0	1.1182772E7	3422.0440679997496	-0.9812459519938089	-784.31448101012	0.2919106097562194	0.04002567073720415	1.3839050821565089	1.2546240581666737	0.4125904644882625	1.1030436353809028	4.139972889293292	9.770767126845067	0.5449416921819319	0.9265957446808498
ID191329	191329	2	1.0	94.58495054014075	26.273759032488066	0.0	89.0	89	1.140680350344494	1		25400.59860788863	25616.0	19575.0	34703.0	1.0947658E7	2799.18341811985	-0.981121414564185	-943.1828510156907	0.06009278957780654	-0.01640322239806176	1.3659443963470927	1.050388301083297	1.5826318407951177	1.300418516598436	4.08768850148361	8.262933699789652	0.7523486070968026	0.9717514124293773
ID214880	214880	2	0.996802568435669	94.69003945011788	26.192766970081408	0.0	201.0	201	1.0744272232045062	1		25068.98167539268	25617.0	18662.0	33528.0	9576351.0	2421.128055815193	-0.9812599334254124	-1084.330977579854	0.12178900452903278	-0.010660318896014776	1.407095262860228	1.0098057612654838	1.4364987330283172	1.3934316051998583	3.6266352635255696	7.784080700450586	0.7521406906662614	0.9707379134860052
ID219232	219232	2	1.0	93.96196182332577	27.12277914413552	0.0	221.0	221	1.390529355285869	1		25738.004694835672	25817.0	16265.0	34001.0	1.6446585E7	3038.1225757438383	-0.9811333774875495	-881.1167755559785	0.002214862320054542	-0.004900461339886586	1.486701548667123	1.3250419287658237	-0.844026752287331	1.1220033995843988	6.074495238251253	9.450964023973105	0.8546097436230661	0.9674489023467068
ID204646	204646	2	1.0	93.84298656801961	27.405628357189265	0.0	154.0	154	1.4470474750493931	1		25977.01591895804	26184.0	17248.0	33832.0	1.7950118E7	3012.4727473239323	-0.9810765726166388	-894.1270560121307	-8.243954843906675E-4	0.0021312352792227434	1.5125302772883311	1.4071153770535438	-0.9093889757513576	1.0749156053255013	6.578326611689933	9.4621070866264	0.9233143356832542	0.9794762915782026
ID220774	220774	2	0.9968345165252686	93.64602517298816	27.226007108021502	0.0	228.0	228	1.3801541631250096	1		25835.59459459459	25964.0	17428.0	34327.0	1.6250589E7	3035.2636942554113	-0.9811437928900897	-885.7891382165772	-0.010740572538081406	0.006537328103309979	1.4628866565939567	1.3233367402079017	-0.9661595679272789	1.105453065834272	5.984185841125456	9.680406680963072	0.8024680143281596	0.954510993176649
ID180324	180324	2	0.9968249797821045	93.49564367030847	27.040391110755067	0.0	36.0	36	1.401907342133946	1		25615.550769230784	25756.0	17430.0	33818.0	1.6650108E7	2914.5720152515073	-0.9810733712035064	-911.1442248353912	1.7099145399042086E-4	0.004477749935129264	1.4591058818097633	1.3672011427718076	-1.343029411983171	1.0672210812021645	6.174310887706089	9.642961237366656	0.8344061861950359	0.9579646017699119
ID225124	225124	2	0.995010256767273	92.73867643017869	25.932257096563532	0.0	248.0	248	1.317909773699999	1		25699.298429319366	25763.0	16939.0	32057.0	1.4725698E7	2686.9439688154043	-0.9810687336333118	-991.3166990916109	-0.009927718884880898	-0.008522125739201273	1.4275548283964634	1.2407338552986718	-1.0852805873257931	1.150572963170107	5.456588836864188	8.998242552265472	0.8468679613555219	0.959866220735786
ID213355	213355	2	1.0	94.38172361533152	26.966007767621427	0.0	194.0	194	1.3017384891972512	1		25902.724014336913	25916.0	17876.0	35692.0	1.445372E7	3168.010799034231	-0.9811780998983954	-852.4583373632893	0.008596099581255059	-0.042412800359739225	1.5496813317005311	1.1873840903910498	1.6408211663797894	1.3051221961296142	5.323501304257738	8.827238469381625	0.8585340223704658	0.9713790112749338
ID193643	193643	2	0.996027946472168	94.49712596512495	26.554286379192384	0.0	100.0	100	1.208935965548685	1		25488.416494845373	25542.0	19240.0	34139.0	1.2361882E7	2741.5967152945996	-0.9810958085541055	-964.9895119198429	0.05977009361274415	-0.009132795381912506	1.3833447798934049	1.136862660399109	1.5253228220274697	1.2168090553768083	4.591519874922303	8.984738401360428	0.7147521313181556	0.9718309859154929
ID209000	209000	2	1.0	92.99835207240261	26.301276311747884	0.0	174.0	174	1.3423649856492406	1		26075.217171717173	26012.0	18885.0	36190.0	1.5488679E7	2911.2170299125246	-0.9810499615998503	-927.3942044196691	-4.5991512924678144E-4	-0.008554442660304029	1.4341643206781693	1.2676463716763475	2.2988964538211665	1.1313599381676271	5.6609732619383735	9.340577160169467	0.8153677742679507	0.9604838709677418
ID192365	192365	2	1.0	94.81612362796365	26.528550327669755	0.0	94.0	94	0.9653951014178831	1		24735.314102564087	25672.0	16169.0	32080.0	7717418.0	2819.178077535213	-0.9815279671158772	-932.4228360717728	0.4833597408841235	0.0020234835073732723	1.370634092658261	1.2898946312762207	-1.4696964447556027	1.0625938424925117	2.9279257173417457	7.243003191629516	0.7013463888114817	0.980891719745223
ID221804	221804	2	0.9370882511138916	93.77682790982773	26.574183165687526	0.0	233.0	233	1.3625015847480986	1		25863.152597402626	25742.0	20791.0	34040.0	1.5931702E7	2567.7131699272095	-0.981114161953516	-1046.5216873568995	-0.0017661457603501004	-0.03746896622386883	1.3542085125259722	1.3417471952041053	1.995954578377248	1.0092873809361467	5.8320858038609495	11.373590392629986	0.5665504668696963	0.9467592592592591
ID227699	227699	2	0.941720724105835	94.2735973486969	26.91521953208116	0.0	259.0	259	1.2788734805946285	1		25648.782287822876	25597.0	20831.0	32791.0	1.390164E7	2572.9497590664596	-0.9812632109352617	-1044.1329232957687	-0.01305410183403275	-0.01762616314244499	1.4256420575942206	1.155585845557149	1.217049462488943	1.2336963654196265	5.13812938384163	9.449955378160205	0.7230284467790729	0.9400000000000001
ID195955	195955	2	0.9950162172317505	93.9898582118727	27.097900332071955	0.0	111.0	111	1.3872613616839002	1		25617.665620094183	25692.0	17630.0	34181.0	1.6318453E7	2793.9651423435166	-0.9812069327960916	-957.4398645166133	0.006682246565484373	-0.0017104553731336258	1.4720930462194444	1.3367344860958479	-1.3243308414429091	1.101260617969791	6.045976481264156	9.551497631523654	0.832785917911738	0.9614512471655322
ID206962	206962	2	0.9901567697525024	94.58607344540223	26.725064562303793	0.0	165.0	165	1.1518993452058184	1		25693.18325791855	25862.0	19977.0	34250.0	1.1356387E7	2607.508113642653	-0.9812341085795975	-1030.4470465746726	0.09644046278549423	0.009354008381168998	1.3900340711537515	1.0971378420522644	1.5140801345770023	1.2669639291208903	4.16849164628039	8.353676577216723	0.7506430803454484	0.9605695509309962
ID175473	175473	2	0.9749099612236023	93.46935195324538	26.250216283834117	0.0	12.0	12	1.3652748454737242	1		25694.278317152082	25631.0	19699.0	34438.0	1.5879064E7	2770.5528712745177	-0.9810836769212599	-961.9872245773734	-0.003264869831393177	-0.02140462062032272	1.388068205446781	1.3344141500139526	-0.46779620273644845	1.0402079485085403	5.855851434683529	10.60513334402259	0.6542860291363274	0.9418960244648323
ID185713	185713	2	1.0	94.77732009456959	26.305005281670812	0.0	62.0	62	0.9583167526479157	1		24992.611842105256	25857.0	18222.0	30483.0	7597754.0	2360.7521443641695	-0.9812704448507078	-1109.3089145013114	0.23724302478456724	0.05934109833054087	1.2546678359031935	1.0172510448141274	1.1986256794227481	1.2333905600779669	2.8851475818611023	7.005681935300005	0.7387152508198868	0.9774557165861512
ID189302	189302	2	1.0	93.79374948012648	26.84046265545079	0.0	79.0	79	1.3746620833888057	1		25953.650080256826	25938.0	17060.0	36019.0	1.6169124E7	3093.3001533595334	-0.9811068385088516	-871.4009791699372	-3.356571262503254E-4	0.0036383353758281506	1.47358451420965	1.3025981403466378	-0.8298946121943557	1.1312656363976619	5.936654579480293	9.323880722466857	0.85814015883585	0.9592933947772663
ID184437	184437	2	0.9423275589942932	94.29956174109117	26.17259790311311	0.0	56.0	56	1.2639988936534379	1		25837.126893939396	25843.0	19469.0	32764.0	1.3642003E7	2438.3522162224513	-0.9811886538701645	-1105.3769847969197	0.012867605680894548	-0.01918433425478029	1.3775140621958324	1.2012160039656197	-1.243664938264076	1.146766324830999	5.019301229728737	8.787589869029446	0.8167959305887449	0.961748633879782
ID177272	177272	2	0.993681788444519	93.3381207495102	26.892171545241982	0.0	21.0	21	1.410514682200852	1		25606.716894977173	25771.0	17185.0	33650.0	1.6823613E7	2925.487461294746	-0.9810804831312436	-907.779244655176	-0.0091425586875239	0.004588739641992753	1.4849410350053334	1.369518774811727	-1.2998540340991103	1.084279428888789	6.2503609063383365	9.202594750104224	0.9274582392101699	0.9798807749627422
ID199545	199545	2	1.0	94.29485822914444	27.159954349241072	0.0	129.0	129	1.332750282263535	1		25773.765811965804	26019.0	17066.0	33565.0	1.5077653E7	3154.690116480692	-0.9811265691472913	-849.4256103673697	0.0832351390294926	0.007293880299406692	1.4267375942517366	1.354854771146834	-1.44680187398962	1.0530557404643868	5.5801701171416	9.132114063618669	0.8408424875377751	0.9686468646864684
ID203385	203385	2	0.9905142188072205	93.16069167133693	25.567371653346015	0.0	148.0	148	1.4089048113903362	1		25905.082317073186	25740.0	20396.0	35853.0	1.6993734E7	2859.5243002548345	-0.9810121879178018	-936.0965805855328	0.02890381975289908	-0.02637358946856244	1.4606406705135702	1.3660326591115168	-0.26015773277049975	1.0692575033041944	6.236101527844791	12.206664009181843	0.5259313506761351	0.914923291492329
ID205689	205689	2	0.9886632561683655	94.17467335541866	26.513746322726167	0.0	159.0	159	1.2800559805981564	1		26018.80662983426	26120.0	18086.0	32850.0	1.4128212E7	2469.2512858604505	-0.9812099652766572	-1100.4908809107994	0.0025772592083683384	-0.003961056006572552	1.3451848055147437	1.229876509173157	-1.1703569650765977	1.0937559954040494	5.1476356361706594	9.654179397344	0.6940438867596138	0.9280205655526989
ID187006	187006	2	0.958963930606842	94.82264562281557	25.76539199633396	0.0	68.0	68	0.9278352496886317	1		25804.164912280714	25641.0	20805.0	33941.0	7354187.0	3149.151927670884	-0.981392232639025	-864.3199548278858	0.025611584761558635	0.06498002360910794	1.3040444999534968	0.7363675648583237	-1.5415528291893206	1.7709151817467592	2.704528787609501	7.377394779246386	0.6244467713257184	0.9252032520325197
ID198783	198783	2	0.994496762752533	94.90523711608132	25.89122375990846	0.0	125.0	125	0.8784151607904748	1		24966.342412451344	25803.0	18351.0	28154.0	6416350.0	2193.6822958460098	-0.9813995507383924	-1200.974009325149	0.2583027200619009	0.06091154109413322	1.2942302895631455	0.9019025613977388	1.371579697195612	1.4350001263522194	2.4240943439030658	6.636238687155467	0.6916961943648174	0.9807692307692304
ID227455	227455	2	1.0	94.059617283444	26.761703236255716	0.0	258.0	258	1.341237421413598	1		25684.307563025213	25706.0	18111.0	33579.0	1.5282163E7	2835.3765688882695	-0.9812106192209556	-946.0996533980677	-0.012066531036527123	0.006456746427202325	1.4197772630256005	1.292470898533889	-0.9938300416086231	1.0984984378651164	5.651467009609342	9.468732043563683	0.792113486423917	0.9542536115569823
ID212092	212092	2	0.9949297308921814	93.88584257161504	27.384984929525295	0.0	188.0	188	1.396500814695295	1		26064.691472868235	26192.0	18168.0	34668.0	1.6811726E7	2920.927088852083	-0.9812769018645566	-935.3534024328278	-0.0028686969766420294	0.006430510361335407	1.4637590095746356	1.3489772037238383	-0.881674868156302	1.085088024863536	6.126779626060932	9.183779853956805	0.9128495257254114	0.9720965309200607
ID173698	173698	2	0.9952514171600342	93.90270810904245	26.16567787416987	0.0	3.0	3	1.3519113116327708	1		25960.25704809284	25920.0	18811.0	33107.0	1.5654035E7	2601.9697008577887	-0.9810966690245415	-1035.6433284423877	-0.014021386699220867	-0.012507616647133178	1.4432170097532884	1.26579319770141	-0.840373756880418	1.1401680877840608	5.741776406735145	10.419221305611744	0.6646386844602276	0.9549407114624511
ID182145	182145	2	1.0	94.11352262106188	26.909809183825242	0.0	45.0	45	1.3316145766612224	1		25614.29623287673	25789.0	18045.0	33072.0	1.4958749E7	2836.341830117744	-0.9811916025240027	-942.2277314528131	2.4055387242404497E-4	-0.005308208464268825	1.3707991164526119	1.3320273855166225	1.391386475826285	1.0291073076706692	5.570663864812575	9.106568516750107	0.8441260419400516	0.9622331691297216
ID213127	213127	2	0.9968199729919434	94.21018683289958	26.54553121509941	0.0	193.0	193	1.3463040236277226	1		26064.61333333332	26000.0	19049.0	34829.0	1.5638768E7	2880.112270666132	-0.9811616540027144	-942.6916543038042	0.00927623687949877	-0.01867720335381248	1.4363448807342938	1.3099899791399594	-1.490986644582921	1.0964548611870217	5.694245145089983	9.737503862334995	0.7546589696876139	0.9576338928856918
ID181125	181125	2	0.9952211976051331	94.00077165023144	26.34528827797418	0.0	40.0	40	1.3384143548834113	1		25625.28209459459	25522.0	18301.0	34496.0	1.5170167E7	2847.0633571354706	-0.9810964784088319	-934.2659436374878	0.007842002579934719	0.02019011278470927	1.435599300312394	1.2507580969118892	-1.0073259531380099	1.147783335448218	5.627701378786769	9.778031896598868	0.7396700078639282	0.9472000000000006
ID188042	188042	2	0.9917712211608887	94.84040749127074	25.82119078305764	0.0	73.0	73	0.8878377285514749	1		24917.96590909088	25783.0	18752.0	28829.0	6578343.0	2022.8285176359238	-0.9817258621330788	-1323.5393270982274	0.21211769807102102	0.06265636550470575	1.1907022906445355	0.9293791754910369	1.3245465354034758	1.2811802997580926	2.4763787317127406	6.682792640747079	0.696804518270773	0.9830188679245286
ID176265	176265	2	1.0	93.72709824143716	26.495842061529878	0.0	16.0	16	1.3563804521255067	1		25673.52317880797	25725.0	17732.0	32957.0	1.5506808E7	2715.7383252447476	-0.9812021883395915	-986.9127497895166	-0.0011152843961784902	-0.01080150208264142	1.3900448264376857	1.3586150670449328	-0.7632131039683643	1.0231336749864806	5.779801416051277	9.269409419888282	0.8453151474293377	0.9643140364789855
ID219016	219016	2	0.965781569480896	93.48696095546742	26.491592649194693	0.0	220.0	220	1.3519113116327715	1		25705.176859504132	25620.0	20147.0	34441.0	1.5551632E7	2730.8234579342607	-0.9809812168291975	-971.0351072325026	-0.014993844055049844	-0.02680118351135499	1.3683773827412782	1.3017866398185907	0.17681833272250763	1.0511533463978147	5.74177640673515	10.902326716689648	0.607040623295652	0.9349845201238396
ID200335	200335	2	0.9868741631507874	94.28869073490895	27.129845598082856	0.0	133.0	133	1.3276319563182926	1		25772.144578313255	25895.0	18520.0	33652.0	1.4973616E7	2699.284972325022	-0.9811216004341415	-992.4062284566876	0.036014588627761614	0.001595938756997536	1.462975614952176	1.2723563589713558	1.3055973564284373	1.1498159337490383	5.537391981660964	9.094609936438124	0.8412924225811356	0.9588477366255144
ID193423	193423	2	1.0	94.77227122499158	26.38096477013085	0.0	99.0	99	1.0113188047041837	1		24797.73076923077	25569.0	17088.0	32833.0	8381633.0	2756.9991150121978	-0.9812121662742728	-939.4886245981147	0.22666594763895906	0.01824352207152905	1.3563329216741242	1.0421101139519664	1.4304175718506713	1.3015255331613078	3.2131132872126953	7.386041573271033	0.7401374959910936	0.9726618705035972
ID224910	224910	2	1.0	92.46669812266178	26.580057603883155	0.0	247.0	247	1.3708045353615295	1		25619.652243589764	25771.0	17322.0	33622.0	1.5986663E7	2832.338539296241	-0.9810655996957376	-937.3559867367816	0.010964031695237348	0.004685409413532661	1.4184115234958052	1.351133137120986	1.8289164371392435	1.0497940465868352	5.903382696328671	9.126166075251852	0.8907053618026346	0.9703124999999995
ID202381	202381	2	1.0	94.49168710715135	27.2587280099149	0.0	143.0	143	1.2220059233958154	1		25284.386178861776	25732.0	18337.0	32436.0	1.2439918E7	2613.111005202655	-0.9813410688361374	-1017.7890246752967	0.03550496290578385	0.003859956390884586	1.4489290462026776	1.091113327171448	1.560578954463238	1.327936347325914	4.691335524377134	8.458315279136801	0.8240216463921087	0.9733727810650891
ID217485	217485	2	0.9266388416290283	94.0389409125982	26.584450128721222	0.0	213.0	213	1.2824177095076654	1		25718.544954128447	25558.0	20620.0	33818.0	1.4016607E7	2689.417073821832	-0.9811561471001803	-995.8333262809256	0.011034347447707933	-0.06889096923645925	1.3055667755956795	1.2276176504720786	2.354351029848794	1.0634962564228574	5.16664814082873	11.309962131145697	0.5075705884761547	0.9211864406779663
ID208794	208794	2	1.0	93.49174154641875	26.424494845120076	0.0	173.0	173	1.392160475324978	1		26106.868749999994	25958.0	19904.0	36150.0	1.6708396E7	2931.277590832171	-0.9810367447444147	-921.5103488070206	0.006635685257043085	-0.01723935820919629	1.4463488785577863	1.3512351228637485	2.102801962493167	1.070390233412863	6.088754616744805	10.737703884793774	0.6636139234973568	0.9357195032870712
ID192152	192152	2	0.994970977306366	94.61340149569092	26.471867174326725	0.0	93.0	93	1.132026099536695	1		25056.31442080377	25575.0	18272.0	33147.0	1.0598821E7	2562.106304137575	-0.9814274484195836	-1033.562319090369	0.13574706197292813	-0.008657930965946928	1.3852127066203392	1.1257979914432588	1.439723809611129	1.230427409845095	4.025897861344906	7.87910309655583	0.8149276438694818	0.9735632183908042
ID197784	197784	2	1.0	94.3289242265301	27.158511460480536	0.0	120.0	120	1.329340254631171	1		25741.19178082192	25788.0	18318.0	35030.0	1.5032856E7	2958.459917171496	-0.9812312202086352	-909.7630108398034	0.023422721461061585	-0.008735677102910096	1.4777654438318377	1.2325102763842175	1.534974913423024	1.19898833473999	5.551651360154502	8.872715096141127	0.8861739430372116	0.9815126050420161
ID180127	180127	2	1.0	93.32019115708349	26.388428111418342	0.0	35.0	35	1.368595340476493	1		25633.227419354844	25633.0	17808.0	34759.0	1.5892601E7	2878.137278756825	-0.9810873873552762	-924.0127129011372	0.002539831856128737	0.002182693633199427	1.4094434946256755	1.346817567885611	1.943380971425052	1.0464991905610364	5.8843701916706275	9.186664243271938	0.8761816691541686	0.9671875000000003
ID227230	227230	2	0.9936864972114563	93.74595072690599	26.991745338361156	0.0	257.0	257	1.3779599579804627	1		25629.26315789471	25629.0	18553.0	34740.0	1.6069548E7	2820.5779083986604	-0.9811714549291187	-947.0134749092595	0.007751809894313035	0.002215242885559361	1.393887738553795	1.3801683101664848	-0.947588882205956	1.0099404024032803	5.965173336467393	9.229441290084523	0.8799988586995973	0.9661277906081603
ID204445	204445	2	0.9750285148620605	94.00086813591665	26.74438741204366	0.0	153.0	153	1.3264918685542881	1		26050.04819277108	25922.0	20531.0	35044.0	1.5135078E7	2757.0847749559935	-0.9810857419315261	-980.1805052447032	-0.006984311531831289	-0.01024425048159397	1.3651795966060913	1.2589985750615396	-0.9271545621214871	1.0843376820655748	5.527885729331928	10.488361672299385	0.6314712918075363	0.943227899432279
ID221597	221597	2	0.996867299079895	94.53386872325325	26.861824719144348	0.0	232.0	232	1.1733712175114293	1		25565.79605263158	25725.0	19952.0	35347.0	1.1658003E7	2838.453975582636	-0.981375241994674	-949.1872980786045	0.24854230664287305	0.02777029544511231	1.3989033752608584	1.2581481740859632	0.6658015875524017	1.1118749000110046	4.325344809709415	8.26235539915315	0.7962012492770179	0.9837837837837838
ID183197	183197	2	0.9824774861335754	94.456256697601	26.64987655895802	0.0	50.0	50	1.245915001797388	1		25296.70428015565	25713.0	16360.0	31274.0	1.3002506E7	2652.0103496848274	-0.98144569925129	-1009.1144133657803	0.08488443417636674	-0.04261260623862895	1.472636844821129	1.2140409809663344	1.814004504332846	1.213004229601015	4.876707444793253	8.718755607623882	0.8061717182768757	0.9790076335877865
ID177062	177062	2	0.9936691522598267	94.07481664905534	26.60371665258117	0.0	20.0	20	1.3253508000690835	1		25673.537931034483	25608.0	18327.0	35343.0	1.4890652E7	2995.804674533083	-0.9811083124313318	-890.1197203795558	0.0018303772027623323	0.01308868405691364	1.4237757538407667	1.2670352557536226	-0.8855475949128514	1.123706500963871	5.5183794770029	9.141346552715936	0.8298528288403075	0.9626865671641792
ID203175	203175	2	0.956268846988678	93.85308758395088	25.244529489968127	0.0	147.0	147	1.1036024981838395	1		26378.296296296285	25890.0	20793.0	32101.0	1.068321E7	2751.7985362792147	-0.9804536715261619	-961.6609630036515	-0.018027928505236112	0.022656229711110615	1.2739399895503445	0.9883272802183262	0.15551947375634562	1.2889859614812262	3.8262665624352588	9.19907848718681	0.5681937312142876	0.8712121212121213
ID211878	211878	2	1.0	93.89660214898616	27.271493910427345	0.0	187.0	187	1.4019073421339459	1		26054.70552147238	26099.0	17877.0	35142.0	1.6987668E7	2955.4898563570446	-0.9812055556030814	-920.4860231414002	0.007309319368245155	-0.0033945384506040375	1.4605464326448212	1.374100932015305	-0.9586894567863818	1.0629105902015015	6.174310887706087	9.11946499568528	0.9329527214552775	0.989337395277989
ID191140	191140	2	1.0	94.63312002629831	26.792376776043792	0.0	88.0	88	1.1206081608701182	1		25116.021634615394	25681.0	17604.0	32181.0	1.0448265E7	2698.129497015173	-0.9813703444059578	-980.7225431223295	0.20411791479707875	0.0024742734230212967	1.3672144829827124	1.169516465980668	-1.4107851538266976	1.1690425254819048	3.9450947165481276	8.130235184893106	0.7499996852627316	0.9595375722543352
ID223141	223141	2	0.9905732274055481	93.9832267191329	26.443248514212648	0.0	239.0	239	1.327062034868413	1		25864.50598290597	25654.0	19897.0	35758.0	1.5130736E7	2899.2185774758805	-0.9809965029564336	-921.0583755096266	0.03555359925215146	-0.002652482842388113	1.3748213730499887	1.2774923228584587	-0.9658393092870099	1.0761875812871822	5.532638855496449	11.25936229598662	0.5484216598923408	0.9002320185614854
ID217252	217252	2	0.9921038150787354	94.22374211235422	26.410294686037695	0.0	212.0	212	1.323637352940157	1		25805.373493975898	25634.0	19160.0	38008.0	1.4992922E7	3176.649088418706	-0.9810798464034444	-842.4625394265586	3.940015555259142E-4	0.010153143451957974	1.4491538194935938	1.2180695374700046	-1.0404699071017705	1.189713538443432	5.50412009850935	11.271399912036905	0.5444299991831034	0.9293739967897271
ID218795	218795	2	0.9968150854110718	94.50326045683173	26.565514172529564	0.0	219.0	219	1.1623594858135335	1		25650.42376681615	25577.0	19607.0	36694.0	1.1440089E7	3266.018283286196	-0.9809722926894288	-809.7970813030046	0.06240423073562675	0.011125079479514494	1.2677323466841075	1.1213211688393052	1.5966968532474533	1.130570243310714	4.244541664912647	9.493257881921538	0.5918478959094354	0.9439746300211413
ID174507	174507	2	0.9947049021720886	93.65487106710475	26.084599529216455	0.0	7.0	7	1.3927037574823702	1		25773.60808709176	25728.0	19816.0	35194.0	1.657243E7	2723.77787085855	-0.9810450698505716	-979.490662283555	-0.011602671172260479	-0.0072631677711753615	1.4390055913040964	1.3338381471583551	1.6718191136815244	1.0788457312979036	6.093507742909319	10.542499535902405	0.6889537211954185	0.9538690476190482
ID184232	184232	2	0.9961123466491699	94.27896553399194	25.56849933707431	0.0	55.0	55	1.2628013577202972	1		25993.63137996219	25839.0	19516.0	35148.0	1.3750631E7	3052.2330285305597	-0.9810759700637863	-883.0153962496191	0.05481523718038421	0.0312894863465554	1.3223204167273237	1.2507752682598186	1.0371536722830916	1.057200642100195	5.009794977399704	9.950909359932671	0.6357762146293364	0.9181184668989546
ID206760	206760	2	0.9435322880744934	93.85017074621146	26.653831799126213	0.0	164.0	164	1.316761268232437	1		26042.16812609457	26058.0	20393.0	31868.0	1.4870078E7	2299.8101530572217	-0.981192031148812	-1181.482416486216	0.014526830176254892	0.003184574480464697	1.3832264000812657	1.2893838567246831	-1.3164288906828543	1.0727809200240517	5.447082584535162	8.714120755195095	0.9014189341407662	0.972010178117048
ID210344	210344	2	0.9362061619758606	94.55212526916867	26.356391197752643	0.0	180.0	180	1.1707895395375176	1		26276.322295805745	25981.0	20976.0	34734.0	1.1903174E7	2936.7295558820483	-0.9811586995385109	-931.877884986019	0.015071264404040491	0.019775797409619357	1.5012937055655957	0.9448724740514397	-1.5028024602729821	1.5888850049026446	4.306332305051338	9.44875701844361	0.6061331574202735	0.9123867069486391
ID175279	175279	2	0.9882099628448486	93.70245952774643	26.29295805549328	0.0	11.0	11	1.3355853211666253	1		25769.826530612234	25795.0	20228.0	33540.0	1.5152658E7	2627.1435671652316	-0.9810993669434284	-1018.3435781725905	6.143905539794873E-4	0.003205883693805939	1.3834178159855446	1.314846388604914	1.5303110122899082	1.0521516642361444	5.603935747964192	9.197273385104129	0.8325011065843088	0.9569805194805197
ID193196	193196	2	1.0	94.55542999309006	26.57310471964255	0.0	98.0	98	1.202662254464107	1		25381.632567849698	25588.0	19069.0	34518.0	1.2157802E7	2747.729799852178	-0.9814603870361063	-978.0197767287921	0.18575169968468574	0.00957198112156569	1.4389437135378258	1.2492654505948118	1.420392485645332	1.1518318327403536	4.543988613277144	8.565517382333681	0.7782872161096498	0.9715447154471538
ID189101	189101	2	1.0	94.57570724963138	26.633753262635192	0.0	78.0	78	1.1740157499508665	1		25227.973741794303	25948.0	15942.0	32012.0	1.1529184E7	3021.4998104537694	-0.9811693987212099	-870.1008675248543	0.04024367821602078	0.018031034446719364	1.4520536995361277	1.0128548092234697	-1.5217732172262173	1.4336247271703046	4.3300979358739236	8.33195124681156	0.7838160334229175	0.980624327233584
ID205484	205484	2	0.9894010424613953	94.09662279851112	26.747033623332	0.0	158.0	158	1.353588968507785	1		26059.28877887792	25914.0	19666.0	35724.0	1.5791929E7	2915.830884365721	-0.9811544527117889	-930.5909988667566	0.008077658179778156	0.014650157800332377	1.4753329936961568	1.2514899581145262	-1.1427427634983407	1.178861231870265	5.756035785228687	10.680783365102037	0.6340552988021133	0.9351351351351354
ID212913	212913	2	0.9920353889465332	94.69312852496857	26.720293970909374	0.0	192.0	192	1.0821443967862294	1		25176.824289405686	25937.0	18596.0	32317.0	9743431.0	2695.0771798438777	-0.9813553190871938	-983.4019461534061	0.1323274507016086	-0.005371390991773779	1.4107154368742578	1.0245692136269378	-1.5462471953557457	1.376886420274504	3.6789196513352445	7.551087102396706	0.8107952710311438	0.9822335025380711
ID208560	208560	2	1.0	93.3870053516265	27.096321812449514	0.0	172.0	172	1.4099782628309305	1		26070.46656534957	26238.0	17359.0	33977.0	1.7154367E7	2942.0076677059915	-0.9809814509672625	-914.1520001880482	0.001782219778152725	0.005588677664205349	1.4411023983588969	1.3960876553199157	-1.3505187448929559	1.0322434933562004	6.245607780173827	9.512895929131362	0.8672794982901834	0.9668874172185432
ID224695	224695	2	1.0	93.29533024671981	26.577876506179233	0.0	246.0	246	1.3948747701135358	1		25687.557632398737	25679.0	16661.0	35538.0	1.6491412E7	3082.257749891616	-0.9809848630234888	-859.8975348496059	0.013935891044767265	-0.014494978629466167	1.4603121825844232	1.3750783309735903	-0.9072630805733635	1.0619847245723704	6.112520247567382	9.587965098214898	0.8355593162318894	0.9582712369597619
ID202166	202166	2	1.0	94.04174647656619	27.038549432570356	0.0	142.0	142	1.382344885397661	1		25766.42630744851	25843.0	17558.0	34132.0	1.6258615E7	2871.87190829536	-0.9811758999697667	-935.3017963307235	-0.0027475787588911197	-0.002826957862630159	1.4238091790806675	1.3618028840729142	1.3056578067737006	1.0455325038101722	6.003198345783519	9.397044102636576	0.854299252754811	0.9575435936315395
ID198586	198586	2	0.9957744479179382	94.68462302208404	26.737907457664992	0.0	124.0	124	1.1008572140853807	1		25190.84577114428	25756.0	18918.0	32773.0	1.012672E7	2514.3729859179102	-0.9812466208582635	-1048.435415755383	0.21428842703150303	0.01962237100439694	1.4266217838297208	1.1312598351152656	1.4628958228138846	1.261091165394695	3.8072540577771687	7.830534465374496	0.7802592239116538	0.9864532019704431
ID181950	181950	2	0.995051383972168	93.9351941369306	26.972497216468465	0.0	44.0	44	1.3652748454737234	1		25581.34627831714	25702.0	17524.0	33168.0	1.5809272E7	2806.4740990345476	-0.9812547290932152	-954.2944439130363	-0.0031024044511361584	0.003926434279878128	1.4068969570577181	1.3422859301322296	-1.292788001736688	1.0481350697903267	5.855851434683522	9.143677429914673	0.880152892778584	0.9677926158680281
ID206527	206527	2	0.9835485816001892	93.29001542163974	26.883447782041127	0.0	163.0	163	1.3763120084676237	1		25996.049284578712	26097.0	18929.0	34471.0	1.6351515E7	2703.704620979051	-0.9811222462551097	-999.4266149569714	-0.005448842040447304	0.002543227129014614	1.4570303044972093	1.314930154660607	-1.4371649033440725	1.1080666903355634	5.950913957973841	9.329879391633453	0.8590955625735077	0.9653045489591366
ID211646	211646	2	0.9598184823989868	93.70852977197664	26.422767464431065	0.0	186.0	186	1.364166217726569	1		26174.59157212318	25991.0	20773.0	35372.0	1.6149723E7	2780.092608320441	-0.9810754585156449	-976.1750253371242	0.025342593681908807	0.007928812123719329	1.4051325785419246	1.3538658146953346	-0.1466838430151286	1.0378669461109975	5.846345182354496	9.745144827629938	0.7736022461426905	0.9418070444104136
ID176066	176066	2	1.0	94.13504012631468	26.9121274797424	0.0	15.0	15	1.3608349155190518	1		25657.718954248354	25675.0	18227.0	35038.0	1.5702524E7	2868.7746734631014	-0.9811556132431989	-931.3383471485691	0.006317014351484626	0.0026128204966235262	1.4216214889865548	1.3275780544778677	-1.5159554200973238	1.0708383467107507	5.817826425367394	9.137513678090956	0.8756177239627161	0.973747016706444
ID214210	214210	2	1.0	94.30648030253607	26.11549427057449	0.0	198.0	198	1.3017384891972517	1		26005.711743772245	25847.0	19730.0	35162.0	1.461521E7	3018.840518674022	-0.9811262228154278	-895.6217448989562	0.011115734671496479	-0.03040533699343151	1.4199190135027662	1.2152983685030343	1.427952736220999	1.1683707065712405	5.323501304257744	9.884837605965577	0.6846492726480223	0.9548167092924128
ID199361	199361	2	0.993666410446167	94.44403963865757	27.06372183576987	0.0	128.0	128	1.2007737493663637	1		25414.819706498933	25781.0	18974.0	33820.0	1.2122869E7	2675.8573166726715	-0.9815175336513384	-1008.7701314363328	0.14850350750500343	0.02880701006243087	1.420150908547322	1.196947526317643	1.2691450998230538	1.1864771657253468	4.529729234783593	8.246133927870133	0.8371077038713888	0.9855222337125138
ID187846	187846	2	0.9627384543418884	93.98401924500257	26.099345980675324	0.0	72.0	72	1.3812499585839568	1		26041.92663476872	25961.0	20265.0	35903.0	1.6328288E7	2687.48652857169	-0.98134787009324	-1019.6505632334564	0.02515465994271718	-0.004230197837253575	1.463200367578756	1.3339404950831133	-1.3520167305019777	1.0969007785370433	5.9936920934544835	10.205770552035796	0.7231238610946089	0.9438622754491023
ID173508	173508	2	1.0	94.18157098349688	26.89325044426058	0.0	2.0	2	1.3630566882890534	1		25836.439024390264	25955.0	17398.0	34189.0	1.588941E7	2953.739362337927	-0.9811668177304893	-911.4012575419347	0.003976348235394854	4.137144988573086E-4	1.4260949415318815	1.316100253360619	1.5703542821963083	1.0835762229286066	5.836838930025457	9.098222469299627	0.8860831317327238	0.9692186266771908
ID210116	210116	2	0.9968382120132446	93.93718523611464	26.27319601507544	0.0	179.0	179	1.3361516071031012	1		26143.916808149388	26071.0	19202.0	33395.0	1.5398767E7	2675.429215652192	-0.9811693351137206	-1018.3228646950148	0.011427982046943267	0.0040282147411420536	1.3591784527092452	1.3416806006617765	2.2887511151676856	1.013041741856324	5.608688874128703	10.693217001956096	0.6163883943114864	0.9168609168609179
ID200139	200139	2	0.9957736134529114	93.90565530875061	26.859901520425748	0.0	132.0	132	1.3075369076022247	1		25922.98053097349	25883.0	19143.0	34118.0	1.4646484E7	2740.4634304164824	-0.9811337469162661	-983.8603895239964	-0.010698428231668403	0.00624454120540654	1.3774433795815038	1.2692098365986029	-1.1915727267661895	1.0852763190623858	5.371032565902911	9.695320954447148	0.7180311220226039	0.9308072487644153
ID185291	185291	2	0.9883304834365845	94.22005442898565	26.338778331102944	0.0	60.0	60	1.3446172774774476	1		26005.54789915966	25925.0	19509.0	34499.0	1.5473301E7	2855.6094579036558	-0.9811067262938502	-945.8150690856951	0.006717246861178425	-0.020607889900909865	1.421220978926095	1.29985680363035	1.590338494875504	1.0933673424309422	5.679985766596438	9.966912517818779	0.7185149663336983	0.9676113360323891
ID218569	218569	2	1.0	93.89955360166107	27.089194260167208	0.0	218.0	218	1.3768615441287584	1		25718.3603174603	25779.0	16733.0	34808.0	1.6202567E7	3013.5315905743228	-0.9811675776158427	-889.2718116157577	-4.847099646885964E-4	-0.003380340138427447	1.4446894321796422	1.3223018080745752	-0.9417783915749844	1.0925564975845246	5.955667084138358	9.400224082954153	0.8469618803276828	0.9616270145817342
ID201167	201167	2	0.996839702129364	93.57924686203626	27.196026417543003	0.0	137.0	137	1.3845321413310885	1		25794.690851735035	25941.0	17537.0	34060.0	1.6353834E7	2894.2407723532933	-0.981090567534133	-924.8179946874874	-0.0022308715238894736	0.0078001911747983465	1.4385835011347057	1.3561216703874273	-1.0534946156277438	1.0608071034833624	6.022210850441582	9.10131603498725	0.9136028187002436	0.971625766871166
ID182991	182991	2	1.0	93.64422890436978	26.970408476289126	0.0	49.0	49	1.405141273402689	1		25716.74272588056	25794.0	17114.0	35265.0	1.6793033E7	3018.4309738899046	-0.9811079419680885	-884.9163663763758	0.003186694499366643	-0.004197549749459585	1.4732104959607795	1.3587122971748076	-0.9810572656362219	1.0842696419426319	6.202829644693184	9.317592449227565	0.8978262457590168	0.9724292101341282
ID204238	204238	2	1.0	94.37721812313185	26.858910406667604	0.0	152.0	152	1.2794648672068576	1		25878.536044362307	25953.0	18954.0	34360.0	1.4000288E7	2794.828981896791	-0.9813131872464164	-972.4938493261942	9.650190657371999E-5	0.016976350739908056	1.4275915620860442	1.1820429148405136	1.4126812966030518	1.2077324301534864	5.142882510006139	8.854897756131125	0.8242317978475623	0.9626334519572948
ID208334	208334	2	1.0	94.01271917127907	26.33286356779486	0.0	171.0	171	1.363056688289054	1		26141.37643207855	26017.0	18381.0	34427.0	1.5972381E7	2791.9560853739727	-0.9811900357300996	-976.8210776707884	0.006144495469163128	-0.005083723904535241	1.474526925725048	1.2966852991845224	-1.1378656177844058	1.137150954554948	5.836838930025462	9.631314952070765	0.7907084922917357	0.9638932496075356
ID217038	217038	2	1.0	94.53477957825386	25.93396127589589	0.0	211.0	211	1.1597532953464387	1		25533.30561797752	25600.0	19197.0	35018.0	1.1362321E7	3057.4277846973814	-0.9813642130770759	-879.5556277810962	0.047097457491337764	-6.193082236647568E-4	1.389316310449175	1.0421592689047272	1.308882078984941	1.333113231252357	4.225529160254578	8.342885442721583	0.7628838244731538	0.9538626609442051
ID176850	176850	2	1.0	93.66921063349614	27.033070972100735	0.0	19.0	19	1.4067554511588225	1		25636.08728943337	25816.0	17473.0	33886.0	1.6740365E7	3028.841866993438	-0.9811587059164902	-881.5230465107156	0.0036323762269553127	0.006540665156556219	1.4842630078525498	1.3564697036177185	2.1765373540206667	1.094210216338784	6.2170890231867295	9.469921568833778	0.871172556445765	0.9667405764966742
ID186582	186582	2	1.0	94.30327633047357	26.382046335248212	0.0	66.0	66	1.239218122112044	1		26442.990138067067	26163.0	19353.0	35367.0	1.3406596E7	3033.3297189222626	-0.9808970564445405	-895.2494799489425	0.009280405065050571	-0.013742782321641136	1.3718773004766014	1.1378508051839358	1.9619519499236135	1.205674148338661	4.824423056983586	9.399158623290381	0.6862419934776761	0.9363468634686349
ID197591	197591	2	0.9880348443984985	94.36018826069241	25.555433758812583	0.0	119.0	119	1.2020330824333605	1		25925.259958071285	25715.0	20400.0	34498.0	1.2366349E7	3117.8568976077954	-0.9812153278914759	-868.6756390309303	0.05437277182060248	-0.00806775871646506	1.3094587278973095	1.144324144150734	0.9138427335301762	1.1443075238695861	4.539235487112633	9.584503389115493	0.6209453042211769	0.9317073170731708
ID212695	212695	2	1.0	94.20404096421225	26.868463282919638	0.0	191.0	191	1.3367176531387042	1		26095.493197278913	26140.0	16802.0	34397.0	1.534415E7	3017.3865258350565	-0.9812190960333437	-903.6787250400455	-0.0027051081979830457	-0.034158243213321185	1.4920395894702303	1.2686461968452472	1.7826118116082257	1.1760880166436454	5.613442000293219	9.27391703411323	0.8201866406608272	0.9562753036437251
ID222933	222933	2	0.9340149760246277	94.55805335091186	26.262560723215877	0.0	238.0	238	1.117904639052426	1		25522.11352657008	25884.0	20329.0	31619.0	1.0566155E7	2200.64784081504	-0.9814230964508932	-1225.40325560241	0.02578144257546636	6.280905704151663E-4	1.3091925657950616	1.0013246760931713	1.594639510609369	1.3074606039901924	3.926082211890076	8.046597952086742	0.7619818885092077	0.9649532710280367
ID195541	195541	2	1.0	94.22156291201199	26.8807532928944	0.0	109.0	109	1.2871281669074133	1		25582.569597069603	25730.0	17214.0	32559.0	1.3968083E7	2787.765704901076	-0.9812034903240455	-958.075557741666	0.006464306809523092	0.0011525627189383164	1.3555266237370973	1.2598630006548632	-1.2169653063443375	1.0759317664162764	5.204673150144849	9.003813233420189	0.8067711688662107	0.940721649484536
ID174298	174298	2	0.9810138940811157	93.76291638629183	26.470443441965475	0.0	6.0	6	1.349671191930413	1		25775.766556291375	25755.0	19489.0	34614.0	1.5568563E7	2658.462973829917	-0.9811410095733374	-1008.8438668581946	-0.009975132741069096	-0.0215081794704087	1.4222783631531841	1.3309411522511236	1.5145707303824965	1.0686260325992436	5.722763902077082	9.221865929882016	0.8456255278128859	0.9563145353455126
ID224475	224475	2	1.0	94.35218660146354	27.309099965813093	0.0	245.0	245	1.321349300489711	1		25473.890814558075	25753.0	17671.0	33344.0	1.4698435E7	2973.2864363948374	-0.9812603549665455	-897.2457740929337	0.06211800780752668	0.01902411409483901	1.4731563326391248	1.2798701868833557	-1.562114727421926	1.1510201173030252	5.485107593851286	8.985174217282175	0.8537722020049688	0.9721988205560236
ID184027	184027	2	0.9865886569023132	94.21300237879026	26.926054781862824	0.0	54.0	54	1.3167612682324366	1		25800.193379790933	25910.0	19192.0	33077.0	1.4809311E7	2701.5157039455908	-0.9811593564533954	-994.6934931528115	0.010126598070039435	-0.0012745695588956486	1.3979927927706697	1.2828442111501988	1.318657078203781	1.0897603782436127	5.447082584535159	9.048008855746916	0.83611841733128	0.9630252100840337
ID221401	221401	2	0.9918121099472046	93.69096258561898	27.206273126910688	0.0	231.0	231	1.3823448853976612	1		25867.369668246454	25986.0	18341.0	33889.0	1.6374045E7	2776.6514453933737	-0.9810576985160336	-964.9897600918528	0.0025899678468573233	0.0011164279401019012	1.438645194761182	1.3502058135578063	-1.2549320451170785	1.0655006668726577	6.003198345783521	9.172770801342589	0.8965850081544227	0.9685582822085894
ID211422	211422	2	1.0	93.29080570856584	27.19519982587695	0.0	185.0	185	1.4318066736266952	1		26134.520648967573	26372.0	17029.0	33468.0	1.7719205E7	3009.192521676276	-0.9810336293532895	-898.4506396906041	-0.004478127017146211	-0.0014724109742290463	1.4935299607401549	1.3928326444983223	-1.2789643580428098	1.072296780693349	6.440485952918976	9.89237959117161	0.8270408397371595	0.9609929078014184
ID188892	188892	2	0.9357049465179443	94.74248908344104	25.48527339221846	0.0	77.0	77	0.8196080584701672	1		25389.27027027026	25741.0	20891.0	31469.0	5636418.0	2261.256403840247	-0.9812251258236113	-1173.6052129238033	-0.0068068687693160325	0.0996947635675081	0.935464368788174	0.8121416999748107	1.5384943821501968	1.1518487091811542	2.1103880170450227	6.479116357040711	0.6317432603853169	0.8915662650602411
ID178914	178914	2	0.967951774597168	94.23468928683478	26.85641163067702	0.0	29.0	29	1.302319492791991	1		25603.707664884125	25640.0	19983.0	33936.0	1.436368E7	2700.075883873133	-0.9811759576280774	-988.5323625710687	-0.00757559997744375	-0.013347448090918786	1.3670574741326915	1.247270482300466	1.2452814583299918	1.096039306254799	5.328254430422262	8.834942470610356	0.8578026171417473	0.9680483592400689
ID208103	208103	2	0.9950190782546997	94.38579814762628	26.532099591645697	0.0	170.0	170	1.2453076827255751	1		26124.805068226124	26040.0	19742.0	35245.0	1.3402025E7	2942.303696758483	-0.9810706602447102	-920.3656013163056	0.031078574429635776	-0.018070347622963973	1.387350538289094	1.1436832939892188	1.4021242801375737	1.2130548252129774	4.871954318628741	10.640027340735035	0.5407886693973072	0.9326660600545944
ID190951	190951	2	1.0	94.26650713958523	27.117460290822237	0.0	87.0	87	1.3423649856492403	1		25734.19262981574	25877.0	17677.0	33645.0	1.5363313E7	2909.82592852356	-0.9811711928433569	-921.7125802850821	0.05200437023987182	-4.877628467374463E-4	1.4174660506079524	1.3412559732310116	1.3419464627111783	1.0568199351189878	5.660973261938371	9.046031420499036	0.8693302337181162	0.9778325123152699
ID189924	189924	2	1.0	94.68098346129305	26.472136166510822	0.0	82.0	82	1.0814451111579302	1		25322.09536082474	25811.0	18766.0	34394.0	9824973.0	2680.851182597467	-0.9811695407570967	-984.3285344701384	0.0781008486737589	-0.015981315759362836	1.3940334514675705	0.9590963798721361	1.60594185973722	1.4534863030693734	3.6741665251707283	7.617275613529297	0.795736648531232	0.9760101010101008
ID206308	206308	2	0.9843159914016724	94.02210795810268	27.271754168603586	0.0	162.0	162	1.3519113116327708	1		25949.35548172755	26213.0	19027.0	31622.0	1.5621512E7	2688.4897157373466	-0.9813126406964624	-1013.6958043680377	0.0046327667339666175	0.0051457638767544445	1.4184903255541093	1.319019351528048	-1.5340236255233468	1.0754128238610199	5.741776406735145	9.835174104342203	0.7459196290255314	0.9534333070244674
ID218340	218340	2	1.0	94.05644233952604	27.27003282171163	0.0	217.0	217	1.3872613616839002	1		25709.242519685013	25743.0	17354.0	35189.0	1.6325369E7	3076.755120322216	-0.9811997526939228	-872.2082948894447	0.004114487178687352	-0.010405430915495333	1.484624026014705	1.3339734691039413	-0.9658065304704109	1.1129336980082212	6.045976481264158	9.303108578320904	0.8778496453806263	0.964366944655042
ID198377	198377	2	1.0	94.15916051581898	26.78223800068783	0.0	123.0	123	1.3350187950239916	1		25857.20304568524	25985.0	17675.0	33485.0	1.5281607E7	2858.216789003218	-0.9812041342680773	-944.5248988732004	0.013743525525911756	0.01141941433166574	1.3559311915554766	1.351226703669229	-0.3944050909051883	1.0034816421800077	5.599182621799667	8.814776412941136	0.9055488739046004	0.971947194719472
ID196589	196589	2	0.994820773601532	94.23060487095456	27.064378315387124	0.0	114.0	114	1.3384143548834107	1		25654.06081081081	25718.0	18514.0	34215.0	1.5187204E7	2899.7144552258424	-0.9812211433615416	-924.546232784607	-0.004834006344010567	0.009722093239956223	1.4346173462050613	1.251699272366586	1.3588111533131029	1.1461357994501604	5.627701378786764	9.178733635217084	0.8394123889746685	0.9689034369885436
ID214001	214001	2	1.0	93.42308793852902	25.688469917577628	0.0	197.0	197	1.302319492791992	1		25941.661319073057	25972.0	17272.0	32724.0	1.4553272E7	2688.2025226808223	-0.9810194239116664	-997.5484842745863	0.004934760526225125	-0.0041477120408096695	1.4378210275608883	1.2052582481612704	-0.7467851882601025	1.1929568038670662	5.328254430422271	9.42198298289475	0.7542410886808912	0.9372909698996659
ID175857	175857	2	1.0	94.2324255535451	27.12010818798677	0.0	14.0	14	1.3429284127404297	1		25697.23825503354	25692.0	17510.0	35133.0	1.5315554E7	3201.2802024714697	-0.9810947183212618	-833.1449057505072	0.005272061005868831	2.4944452376494003E-4	1.4777873188526578	1.258553091913685	-1.2836021814127583	1.1741954537695487	5.66572638810289	8.902617206191188	0.8983179163994979	0.973856209150327
ID201973	201973	2	0.9902378916740417	94.53636241107485	25.785746041317022	0.0	141.0	141	1.1293499111606153	1		25935.12529550825	25729.0	20015.0	35150.0	1.0970558E7	3420.3002218352976	-0.9811200599382848	-788.0897185647966	0.145765052702453	0.045570781482896096	1.3357190278877122	1.098969326613235	0.8489526732240107	1.2154288527816186	4.006885356686854	9.646965947118865	0.5410473693354573	0.9103671706263499
ID224251	224251	2	0.9891917705535889	94.56855511142972	26.751456960088174	0.0	244.0	244	1.164310300309171	1		25306.687499999985	25530.0	19773.0	34046.0	1.1337396E7	2690.8018707244873	-0.9814682600478507	-996.1933516693721	0.09093739804638969	9.267121532156709E-4	1.4167435614158514	1.087601415119071	1.490863770782671	1.3026312229105972	4.258801043406185	8.409166896263592	0.7568176848735626	0.9770992366412203
ID187643	187643	2	0.994796633720398	93.66613306318321	26.983089180226603	0.0	71.0	71	1.3730101756219872	1		26002.31089743591	26072.0	18110.0	34241.0	1.6225442E7	2871.335642499406	-0.9811126516002815	-940.8185351745956	-0.015592318266451138	0.008078215984886854	1.4530921134687456	1.329625002180752	-1.1736493287624716	1.0928585962850368	5.92239520098675	9.640598200602094	0.8007543063568835	0.9591993841416475
ID200954	200954	2	1.0	94.21912559907814	27.109790778860805	0.0	136.0	136	1.3406732836719588	1		25829.7892074199	25884.0	18272.0	33804.0	1.5317065E7	2747.437375602272	-0.9811772806078533	-980.140130705667	0.0056807776424079096	0.003286470695620399	1.4284015347344134	1.271499724562899	-1.3412948193785035	1.1233990123163042	5.646713883444825	8.920638452268506	0.891689742319111	0.9745693191140273
ID215545	215545	2	0.9819285273551941	94.76238992697293	25.864035247989314	0.0	204.0	204	0.8269589505512293	1		26924.511111111107	25936.0	21195.0	36143.0	6058015.0	4120.820109637409	-0.9804430948749704	-655.113318770042	0.00264038233777991	0.00704703693896138	1.0038526950388063	0.7420209709957838	-1.3775964570740793	1.3528629705595077	2.1484130263611485	6.099463291460798	0.7256787353995678	0.9262295081967218
ID182782	182782	2	1.0	93.28011272499938	26.387177701350073	0.0	48.0	48	1.3867159473275794	1		25661.835962145116	25696.0	18277.0	35174.0	1.6269604E7	2883.9479804760217	-0.9810713129722005	-922.381075715593	-0.0014299691445417663	-0.008735498803507526	1.420101493726732	1.3829910139085113	1.4370956801676722	1.0268334930921508	6.041223355099645	9.266184753939495	0.8841640375064023	0.9658054711246202
ID186367	186367	2	0.9968230724334717	94.5772742439473	26.307231070738	0.0	65.0	65	1.0932721382487265	1		25702.886075949395	25933.0	19732.0	34721.0	1.015264E7	2826.0019784883098	-0.9812270314032229	-950.7711073025845	0.028585905271447887	0.009163571350047913	1.2837634907061273	0.9814020280885293	-1.5271684098859457	1.3080913366426454	3.7549696699675046	9.015159386712881	0.5805899028567976	0.9272300469483558
ID173309	173309	2	0.9834960103034973	93.89076634317126	25.968132582505564	0.0	1.0	1	1.3110036487487944	1		25900.616607773834	25898.0	19580.0	33716.0	1.4659749E7	2680.2323574493275	-0.9812147850161943	-1009.5214867743604	0.007179665012946838	-0.043685738430651135	1.3618055761801553	1.2847231419183303	-1.3077293468656725	1.059999257230415	5.399551322890001	9.917199427061576	0.6899052411407676	0.9303849303849303
ID183805	183805	2	0.9902830719947815	93.39829443016157	26.831207579350323	0.0	53.0	53	1.3796059390068058	1		25785.35294117648	25922.0	18422.0	33723.0	1.6218987E7	2757.598295493853	-0.9809997960085066	-965.5676954712869	7.933991177710824E-4	-0.006581094718793993	1.417472205883624	1.3619075098576006	-1.5511185067208348	1.0407991700051886	5.979432714960938	9.654559309034322	0.8061297289873939	0.9625095638867636
ID185085	185085	2	0.9884795546531677	93.88870889194058	25.77403514385175	0.0	59.0	59	1.34067328367196	1		26056.70805369128	25848.0	19954.0	34489.0	1.5529798E7	2849.5863539422144	-0.9809942676887701	-943.9512847244429	0.036655812779171834	-0.004187929067357462	1.3582452419578237	1.3226120616362171	0.4802062564355274	1.02694152076424	5.646713883444832	11.791108622155502	0.5103831951704348	0.9047981721249058
ID182019	182019	4	0.9476993083953857	19.73694472546845	57.74525707379534	0.0	44.0	44	1.1306887971211967	1		23848.919431279617	23631.0	18244.0	32718.0	1.0064244E7	3001.7741124994536	-0.9809018916699543	-816.1235571109268	-0.007306869309924233	0.007050293621165357	1.271320747284779	1.0330984054077226	1.684204773634839	1.2305901747888572	4.016391609015887	8.816253876408918	0.6493483472618184	0.9076262083780884
ID184711	184711	4	0.9654220342636108	19.187623861552158	55.28217833125812	0.0	57.0	57	1.253783379748495	1		24065.832692307722	24268.0	16306.0	30764.0	1.2514233E7	2628.7160262961147	-0.9809956540958903	-945.151379998163	0.011074153411892608	2.9589291603055227E-4	1.3223115249027064	1.2172830757965012	2.019635031364265	1.0862810394677362	4.938498084931954	8.509003897682463	0.8571312090901253	0.9656133828996287
ID190215	190215	4	0.9488341212272644	21.81320809491172	59.386349186591495	0.0	83.0	83	1.283007462451925	1		23986.298342541442	24193.0	17708.0	31564.0	1.302456E7	2527.4781904258693	-0.981235919386425	-992.5490035607814	-0.00577238817228247	0.006949137899225248	1.3767157246815194	1.2141461375544083	-0.6096438566338529	1.133896227232223	5.171401266993236	8.735522721693368	0.8516091247919921	0.9679715302491105
ID173195	173195	4	0.9718477129936218	22.301140267035105	60.03812239684474	0.0	0.0	0	1.2705651658573038	1		23910.501872659202	24214.0	17074.0	31576.0	1.2768208E7	2733.1928615761076	-0.9810858964648853	-907.5481594319264	0.006282532050677697	0.01366703258563677	1.3759404461906466	1.1986821574027415	2.8474016759597465	1.1478776402011202	5.071585617538401	8.789188105864312	0.8250041001414651	0.9699999999999996
ID192649	192649	4	0.9457610249519348	23.30132268681402	59.23186247005528	0.0	95.0	95	1.2747260921582755	1		23769.653631284906	23927.0	17324.0	31549.0	1.2764304E7	2472.1162325259556	-0.9812233826660988	-1004.9269566714772	0.006961614576804511	0.0032477291159932154	1.339489392438768	1.2472941213749833	-0.7078106823902117	1.0739162235144275	5.104857500690014	8.810863676433266	0.8263357152885623	0.9546666666666662
ID178574	178574	4	0.9781378507614136	22.148633774506116	59.81735751060693	0.0	27.0	27	1.2859521701640175	1		23697.06043956043	24005.0	16712.0	31118.0	1.2938595E7	2723.3502252834396	-0.9811349624229622	-905.0905982328394	8.745412045846079E-4	-0.004194501548879788	1.376854323446337	1.2358453159845257	-0.055770652743856605	1.1140992368850609	5.195166897815806	8.542830259835636	0.8945524581971267	0.9758928571428569
ID186638	186638	4	0.9569538235664368	21.00012699112036	56.203254559317834	0.0	66.0	66	1.2753194019842848	1		24073.44134078212	24332.0	17685.0	31759.0	1.2927438E7	2532.9931156410134	-0.9810716007123235	-985.1922339162377	-0.010395583841122547	-0.005273699444688307	1.366930597384246	1.2240195536949126	-0.7472306004101403	1.1167555234374582	5.109610626854534	8.657099463346192	0.8567475198807883	0.9667266187050358
ID184079	184079	4	0.9790302515029907	18.405939157213474	55.16971995140825	0.0	54.0	54	1.2579998142578033	1		24012.043809523813	24065.0	15740.0	31211.0	1.2606323E7	2669.225054074391	-0.9810743817935721	-932.6652394134829	-0.004517626907234684	0.002578371788109615	1.3329127721818639	1.2063629679064467	-0.9018170485806073	1.1049019305483447	4.971769968083564	8.243934637174206	0.9192884658564446	0.9766573295985059
ID186002	186002	4	0.9655787348747253	20.68875735132803	55.43245139548364	0.0	63.0	63	1.2531798738749014	1		24047.30443159923	24382.0	16718.0	31057.0	1.2480551E7	2522.2374810876727	-0.9810721194543842	-988.3468204350215	-0.005268372948905937	0.003797891526466967	1.334015272718391	1.1919142691607505	-0.8605430715556142	1.1192208258885066	4.933744958767437	8.380579782696282	0.8827514302258131	0.9691876750700285
ID179603	179603	4	1.0	21.83377769738556	60.17987884610206	0.0	32.0	32	1.289476942888168	1		23691.95090909091	23949.0	15427.0	31708.0	1.3030573E7	2935.532248861634	-0.981066728523897	-836.4054410689498	0.00470039731606257	7.649440609287005E-4	1.335718073672539	1.288623008510459	1.048782920056233	1.0365468138090423	5.223685654802914	9.035807183419362	0.803994335295382	0.9523396880415945
ID181395	181395	4	0.9641165733337402	20.290357877725082	57.24339345022253	0.0	41.0	41	0.9622555968389432	1		24242.529605263146	23365.0	19264.0	36670.0	7369729.0	3902.599532956486	-0.9805588091573646	-626.6206809825541	0.01034945153393015	-0.010564827744523327	1.0477493235218371	0.9152639581486427	2.0925983873806855	1.1447509914420537	2.9089132126836916	6.734806323746273	0.8059171659198116	0.948837209302325
ID173968	173968	4	0.9754043817520142	22.099739193705165	60.00332266572392	0.0	4.0	4	1.295914126697097	1		23895.86870503597	24143.0	16459.0	31346.0	1.3286103E7	2701.6016028586455	-0.9810813071545483	-917.3718057823115	0.0049276100487647585	-0.002798492133200311	1.389118091604531	1.2258377155697182	3.0038617653653996	1.1331990148132511	5.275970042612579	8.638662176071126	0.8884217931920599	0.9719789842381783
ID176145	176145	4	0.9765770435333252	22.299750916838438	59.5538979487125	0.0	15.0	15	1.291235721077118	1		23754.507272727275	24094.0	16602.0	31166.0	1.3064979E7	2741.5175904031366	-0.9811335011405921	-901.2012320936639	0.005514507918905906	0.006756320451116708	1.365992552698431	1.231701665402051	0.05221894587863217	1.109028745408528	5.23794503329645	8.710717432283023	0.8674869474971872	0.9675153643546978
ID187286	187286	4	0.9549349546432495	20.766252543865978	56.27923308468229	0.0	69.0	69	1.285363768316621	1		24107.362637362665	24349.0	17703.0	32243.0	1.316262E7	2553.210029271769	-0.9810231647682452	-976.2220894696364	-9.617849161273289E-4	-0.003440489003102149	1.3636949788198578	1.2248500001967155	-0.6941211403011341	1.1133567200888626	5.190413771651298	8.77741621814908	0.8466003799227	0.9646643109540636
ID173588	173588	4	0.976017951965332	22.313215221932207	60.00278296790665	0.0	2.0	2	1.2859521701640182	1		23909.503663003652	24185.0	17207.0	31534.0	1.3054589E7	2713.372646757176	-0.9811238920729379	-916.0148485165591	-0.00422389886255332	-0.00300461690484244	1.3782353445084252	1.2230820796593005	-0.17050691776109364	1.1268543358041383	5.195166897815811	8.445798183885497	0.9152251988078342	0.9802690582959639
ID183061	183061	4	0.990231454372406	19.128981116885427	57.6700613098666	0.0	49.0	49	1.2663905682493413	1		23854.003766478352	23974.0	16139.0	32463.0	1.2666476E7	2861.9368214195633	-0.9809667371668428	-859.1564868468971	0.0048896142973999905	0.0077546615527738115	1.300880694813037	1.2439944290773308	-0.7532345653932884	1.0457287142177145	5.038313734386794	8.575108450022649	0.8610251335623118	0.968921389396709
ID189594	189594	4	0.953664243221283	21.847399952391275	59.11563166456377	0.0	80.0	80	1.280055980598157	1		24007.774907749088	24202.0	17480.0	31603.0	1.3012214E7	2520.2250921017067	-0.9811110226538529	-989.583132834716	0.009150350754473064	-0.0013857817748169307	1.3995144206126298	1.1891222952095153	-0.6790208745506696	1.1769306035642404	5.147635636170665	8.74060682653741	0.8467096171824828	0.9652406417112304
ID176539	176539	4	0.980682373046875	22.05610209946266	59.72559466578227	0.0	17.0	17	1.2776898861896522	1		23749.16326530611	24026.0	16128.0	30781.0	1.2800799E7	2810.93794147814	-0.9811208271708792	-878.1457098564595	0.006030368115863806	0.007363953735830038	1.3543764857761658	1.2348486226650217	0.04459701207450979	1.0967955593238479	5.128623131512583	8.59777465790294	0.87184350020559	0.9651162790697673
ID177945	177945	4	0.9707913398742676	22.119394974819894	59.75224488871248	0.0	24.0	24	1.2818276852254504	1		23743.77859778599	24040.0	17252.0	31452.0	1.2869128E7	2725.7295502680895	-0.981002730705855	-899.6552203919972	3.741867518962183E-5	0.007601658597990515	1.3675802724009034	1.2470158018085693	-0.19486127154389257	1.0966823920093693	5.161895014664195	8.572369199825909	0.8827084763012183	0.9731182795698925
ID176927	176927	4	0.9761793613433838	22.184226185088185	59.734903246162354	0.0	19.0	19	1.2859521701640173	1		23731.791590493605	24029.0	16943.0	31292.0	1.298129E7	2729.3439732381644	-0.981037711593285	-899.6989293062188	0.020751796355833244	0.006651989447253544	1.3741408357592197	1.2632904519194386	-0.045441913167111464	1.0877473455699405	5.195166897815805	8.57190566841578	0.8884942097983537	0.9758928571428571
ID182431	182431	4	1.0	19.654714119414145	58.27057470571295	0.0	46.0	46	1.2959141266970962	1		23829.261648745527	23782.0	15610.0	32324.0	1.3296728E7	2823.371642613614	-0.9809979632824108	-871.4460102625557	-8.659025428041462E-4	1.5311940351738602E-4	1.3222835615213064	1.2815236264001537	-0.8258118063235009	1.0318058397687515	5.275970042612572	8.58322293620932	0.8999355319797546	0.9711286089238842
ID183453	183453	4	0.9809058308601379	19.040460105251366	55.249933898160926	0.0	51.0	51	1.0060690609541638	1		24467.244047619042	23686.0	19052.0	35448.0	8220994.0	3789.4422194160484	-0.9803897322327468	-645.5873180656693	0.013490730707911769	-0.0020710562207678263	1.1301250181130986	0.9258514933630572	-0.5762683771871102	1.2206331428035393	3.1798414040610967	7.087025230142802	0.7955864286280272	0.9396067415730335
ID184490	184490	4	0.9638251662254333	19.12862962910941	55.11917783006033	0.0	56.0	56	1.2537833797484945	1		24040.457692307682	24277.0	16208.0	30930.0	1.2501038E7	2640.87265860687	-0.9810397945802356	-942.0389356715773	-0.0014582796996748916	0.002090025218199092	1.3372716413553243	1.1959546789315618	-1.0158963328313468	1.1181624729709756	4.938498084931951	8.207988198038562	0.9211520163602909	0.9783427495291902
ID190634	190634	4	0.951575517654419	21.709712753336333	58.93790275979884	0.0	85.0	85	1.2693738246053095	1		23927.797373358368	24164.0	17873.0	32156.0	1.2753516E7	2541.524904919075	-0.9810996007731962	-977.4183078276261	-0.01455210564136857	0.02941491338706414	1.4024122690661363	1.1907902134705382	2.433245349431582	1.1777156489881027	5.062079365209374	8.64138884026828	0.8518668506015825	0.9655485040797822
ID185768	185768	4	0.9630477428436279	20.5426421878349	54.96509006655618	0.0	62.0	62	1.2693738246053083	1		24044.187969924784	24309.0	17131.0	31157.0	1.2791508E7	2571.6380445196282	-0.981078133914987	-969.5493061943466	-0.0038965411255696687	-0.0013581317105079694	1.3707319954981976	1.1996611924642202	-1.0245927663699415	1.1425992639493334	5.062079365209365	8.40184475344055	0.9011342756593826	0.9761686526122818
ID174377	174377	4	0.9693690538406372	22.098514719761056	59.535101354700885	0.0	6.0	6	1.2918214483565398	1		23867.727767695087	24090.0	16911.0	31173.0	1.3151118E7	2717.881129638629	-0.981050404299445	-909.2891011406122	-0.0016692555514227672	9.880554053052174E-5	1.3842030800548955	1.229214629967657	-0.07253183585399708	1.1260873783216496	5.242698159460963	9.117052820553345	0.7926031184858776	0.949225473321859
ID180014	180014	4	0.9508090615272522	20.393463352292063	59.38005175804303	0.0	34.0	34	0.9221103411336735	1		25281.142857142866	24375.0	19795.0	34027.0	7078720.0	3527.4259078078794	-0.9794947753144142	-684.7095565891486	0.005700688031189038	0.0025764122631636247	0.974522013955859	0.8938815785567849	-0.36749787310804577	1.090213779244978	2.6712569044579015	6.223834077880689	0.866581691411799	0.963979416809606
ID174764	174764	4	0.9709154963493347	22.398083863309548	59.50630472785166	0.0	8.0	8	1.2628013577202952	1		23845.977229601507	24173.0	16929.0	31546.0	1.256683E7	2783.1516225051664	-0.9811128758463725	-890.146306103486	-0.005667136353605867	0.01116592698513842	1.3150310303013275	1.2412436954448367	2.9070506846000193	1.0594462917534069	5.009794977399688	8.227144415217065	0.9301041357889364	0.9832089552238807
ID191020	191020	4	0.9516289830207825	22.202223477203184	58.51541584503283	0.0	87.0	87	1.2561945038597067	1		23856.545105566223	24065.0	16319.0	31780.0	1.242926E7	2547.3464886147185	-0.9811109036579158	-972.8736579582888	-4.873046947651073E-4	0.003314626996483886	1.3288693134910103	1.2080184735597732	-0.8532494078830345	1.100040556147387	4.957510589590014	8.539128075464243	0.8543709234148361	0.9630655586334249
ID175155	175155	4	0.9705234169960022	22.27492919926708	59.554136431410974	0.0	10.0	10	1.2830074624519239	1		23812.53959484345	24094.0	16550.0	31174.0	1.2930209E7	2769.004807071366	-0.9810809749807469	-891.9039834558612	0.005006704038956322	-0.0031233850301343523	1.3643494449127127	1.2280377376182106	-0.142280262013526	1.1109996078450162	5.171401266993227	8.603329501200154	0.8779807394720903	0.9653948535936115
ID177334	177334	4	0.9783241152763367	22.174216937355848	59.73827498098162	0.0	21.0	21	1.2924069101805484	1		23738.389090909077	23997.0	16991.0	31877.0	1.3056114E7	2727.7527887225247	-0.9810893380490312	-902.9798436070798	-0.010332742291878486	0.00811471850466039	1.3938025914335006	1.2334479925589485	-0.115305478094188	1.130005156149207	5.24745128562548	8.743337731990449	0.8625887124897058	0.9650349650349653
ID185142	185142	4	0.968970775604248	19.674459357283872	55.11148424626497	0.0	59.0	59	1.243483945819167	1		24050.221568627425	24252.0	16341.0	30883.0	1.2265613E7	2577.4921927827586	-0.9810479908947782	-966.0213287734772	0.013291277429468961	-0.0018293901645911282	1.3199793233466197	1.2101949525087299	-0.9695566414018134	1.0907162689865026	4.857694940135181	8.38919880793947	0.8673594789147137	0.9605263157894738
ID187702	187702	4	0.9722018837928772	20.72726303179085	56.357171593535746	0.0	71.0	71	1.2877157625403521	1		24109.78102189781	24348.0	17861.0	32021.0	1.321216E7	2551.9431660423925	-0.9810046412684558	-975.8337307408605	0.0012031585134179336	0.0056863544429100275	1.3886339888990606	1.2361633470691753	-0.7829892274304909	1.1233418238709136	5.20942627630936	9.074201607123552	0.7950288932736322	0.9588801399825019
ID175927	175927	4	0.9753286242485046	22.290590079994733	59.55541392204373	0.0	14.0	14	1.2776898861896526	1		23797.216266173746	24145.0	16573.0	31209.0	1.2874294E7	2772.2085398338127	-0.9810310269612623	-887.9104754878751	0.002035792752987681	0.005643863325091717	1.3503445156770524	1.2239439663494593	0.02619413361076739	1.103273150407854	5.128623131512586	8.645062678292835	0.8623317134283167	0.9659803043867504
ID180407	180407	4	0.9709139466285706	20.409396372264585	58.89782915104055	0.0	36.0	36	0.9229303593847713	1		25262.199999999983	24351.0	19630.0	34995.0	7073416.0	3710.404137433339	-0.9794552205697974	-649.1768908626543	-4.286211965923901E-4	-3.419295295696562E-4	0.9837913378302493	0.9069515593456111	2.551843805289156	1.084723133989736	2.6760100306224146	6.217635456151285	0.8698554523430944	0.9558573853989801
ID178997	178997	4	0.9727070927619934	22.191407123533573	59.74328729130455	0.0	29.0	29	1.2906497279808724	1		23712.121597096175	23952.0	16948.0	31723.0	1.3065379E7	2716.6070364780044	-0.9811186170387808	-907.1128175136363	0.004627375751103091	0.0022880091347996785	1.3560238951579338	1.2424370919791905	-0.15055689674668016	1.091422578987722	5.233191907131933	8.739375492598832	0.8610249300759958	0.9649430324276953
ID190005	190005	4	0.9544768333435059	21.83662099911144	59.36664401274587	0.0	82.0	82	1.2818276852254513	1		24026.505514705885	24194.0	17643.0	32092.0	1.3070419E7	2529.769927441831	-0.9811026592447326	-986.1735244199728	0.0061085962191447804	0.005792303686580126	1.3932788406453496	1.2023199220721836	2.4695947680699697	1.1588253800569575	5.161895014664203	8.691073143562338	0.858760819053952	0.9757412398921833
ID175545	175545	4	0.9792794585227966	22.246969637018484	59.56856428244314	0.0	12.0	12	1.2830074624519237	1		23795.785977859763	24108.0	16272.0	31133.0	1.2897316E7	2756.5266054191143	-0.9810082174672895	-891.8150105005369	0.0044565620960359525	0.008559539739599688	1.3544044129406005	1.2495674783836688	-0.08881742537462976	1.0838985780043986	5.171401266993225	8.49963610166186	0.8995336962958825	0.9731663685152058
ID177726	177726	4	0.9699264764785767	22.137089888915316	59.76636802248724	0.0	23.0	23	1.2806468211468565	1		23723.9023941068	23994.0	16972.0	31321.0	1.2882079E7	2728.8239488087243	-0.9811166411492268	-903.4039851847385	0.01607705393425403	0.011460396025361306	1.3789358438559896	1.2223681358713836	-0.09802649495711233	1.1280855606343128	5.152388762335166	8.628569374035706	0.8696427845667456	0.9704565801253363
ID183872	183872	4	0.9968137741088867	18.331426609407487	55.758504709775835	0.0	53.0	53	1.2669877814719976	1		23961.984934086653	24001.0	15036.0	31071.0	1.2723814E7	2775.5641860198407	-0.9809985491007905	-891.4215167916327	-0.005622970553917483	-0.004757572573756222	1.3218928961547884	1.2359909387013064	2.2912506327607973	1.0695004750955066	5.043066860551312	8.762076353789054	0.8254495276566884	0.9654231119199274
ID186432	186432	4	0.9544095993041992	21.041687157045438	56.12422650138431	0.0	65.0	65	1.2723500861929993	1		24075.437616387342	24332.0	17570.0	31791.0	1.292851E7	2547.326293698443	-0.9810246888893758	-977.2611613773894	-0.004375045522906704	-0.013019651321211063	1.341807032023803	1.2284171097040306	2.4310132859664453	1.092305717190061	5.085844996031954	8.764444369833113	0.8320016857827707	0.9613656783468097
ID192449	192449	4	0.9724739193916321	23.316298267336844	60.18677601532849	0.0	94.0	94	1.2579998142578042	1		23800.105363984683	24121.0	16636.0	31228.0	1.2423655E7	2666.170427229759	-0.981013887940957	-922.4866378845772	0.0015311978624370237	-8.330540929179835E-4	1.3004185972360438	1.2297961896077059	-0.3255099899951667	1.0574261070453193	4.97176996808357	8.449401434413996	0.8751228072634821	0.9703153988868272
ID179398	179398	4	0.9720574617385864	22.220051630054083	59.738186344314144	0.0	31.0	31	1.2894769428881665	1		23718.36000000002	24047.0	16997.0	31452.0	1.3045098E7	2705.698540391262	-0.9810429208667419	-907.3019204989661	-0.009237524092102259	0.011274498057952864	1.342627688365163	1.2733144928921485	2.9982638621364694	1.0544352521391473	5.223685654802901	8.672258039220925	0.87281563104529	0.9768888888888893
ID182854	182854	4	0.9955028891563416	18.459326973910926	58.07786630993987	0.0	48.0	48	1.3081153358134852	1		23829.477112676053	24004.0	16478.0	32308.0	1.3535143E7	2852.2860442963283	-0.9810081614249839	-863.0919016339756	-0.00971182701193622	0.0031312985549469896	1.3305695602743084	1.310591047393153	0.9429549169860625	1.0152438954324416	5.375785692067407	8.775080198710931	0.8773030160641542	0.9733218588640276
ID187078	187078	4	0.9545996785163879	21.016728765025103	56.2182806962622	0.0	68.0	68	1.2853637683166217	1		24099.42307692307	24318.0	17632.0	31579.0	1.3158285E7	2559.3515037524758	-0.9810973789596962	-977.4550462401066	-0.0018952004356000314	-0.0035545990872572577	1.361553419185998	1.2265000030199862	-0.5355657254182378	1.110112854328147	5.190413771651303	8.618819119532779	0.878044065036645	0.9638128861429839
ID173383	173383	4	0.9793992042541504	22.354864870824045	60.08193291150782	0.0	1.0	1	1.2830074624519245	1		23931.372007366463	24223.0	17058.0	31307.0	1.2994735E7	2729.5338493572353	-0.981056022749429	-908.0959814688728	0.0021840051791501753	0.0014932990635227216	1.3540409392163892	1.2377528208665778	-0.13920830972675605	1.0939510024856138	5.171401266993231	8.734338579845057	0.8518400511183751	0.9560632688927938
ID178372	178372	4	0.9760693311691284	22.09916749524534	59.63567570032041	0.0	26.0	26	1.2953302500616026	1		23717.25090252709	24018.0	16959.0	31374.0	1.3139357E7	2675.8486971002576	-0.9810609578462735	-918.270796512326	-0.0036084587465760516	0.020789743932101177	1.373633583848674	1.249141517477921	-0.1353545776391666	1.0996620996331212	5.27121691644806	8.74381496092034	0.8664007818973197	0.9668700959023542
ID188100	188100	4	0.9570887684822083	20.64421514573869	56.542595711514316	0.0	73.0	73	1.2723500861929977	1		24032.13084112149	24359.0	18299.0	32001.0	1.285719E7	2541.259025028095	-0.9812175743802051	-988.0683360254948	0.003190159388807352	0.005664730577159102	1.3574881510330945	1.2183251462920335	2.3554509145035416	1.114224848074919	5.085844996031942	8.429719350342488	0.8993873025256032	0.9744990892531876
ID174149	174149	4	0.9737878441810608	22.004550282689223	59.49596238209007	0.0	5.0	5	1.3011572261679587	1		23889.966010733442	24206.0	16896.0	31594.0	1.3354491E7	2686.048188622556	-0.9811496875412624	-925.8666569924636	0.010526232545000973	-0.005314615455564833	1.361456785181167	1.2878383563763405	-0.02755658543442761	1.0571643393290215	5.318748178093218	8.788377809451527	0.8653700392676262	0.9596912521440824
ID189381	189381	4	0.9586204886436462	22.0244087753383	59.08530650130226	0.0	79.0	79	1.2818276852254515	1		23999.776951672837	24140.0	17680.0	31520.0	1.291188E7	2489.0704348930835	-0.9811696415148545	-1004.8136566245589	0.011255588092754183	0.00517897011596056	1.397982208024886	1.2044732907608515	-0.6626809645324742	1.1606585374274239	5.161895014664204	8.511872851075491	0.8953003953022359	0.9722470904207703
ID173770	173770	4	0.9846319556236267	22.230826998638822	60.08762058537144	0.0	3.0	3	1.2924069101805495	1		23959.61371841156	24253.0	16812.0	31610.0	1.3273626E7	2716.2370935111494	-0.9809601467920835	-908.9288740422172	-0.011692381396240068	0.0037102847410024494	1.4058026981113092	1.2215462235080736	-0.3421470177108882	1.1508387247713658	5.2474512856254885	8.654645229078575	0.8803588604102823	0.9675723049956181
ID181195	181195	4	0.981804370880127	20.253384712445722	57.27980660355626	0.0	40.0	40	0.9567366744871665	1		24523.3795379538	23529.0	19409.0	35770.0	7430584.0	3969.660669666256	-0.9801832338775779	-611.1269225508684	0.003100659717198561	0.0034801769384018924	1.041496103472487	0.8945803817795182	-0.8197849532514585	1.1642286424845592	2.8756413295320846	6.612430805691227	0.8264608771274059	0.9587955625990491
ID176717	176717	4	0.9736378192901611	22.25645690064483	59.58855085676661	0.0	18.0	18	1.2912357210771177	1		23744.65822784812	23975.0	16928.0	31714.0	1.3130796E7	2727.833106561973	-0.9810802507911505	-902.7495502660082	-6.407063572979474E-4	-0.008511726037612967	1.352094502866494	1.268179577893704	-0.2578033863503728	1.0661695917798666	5.237945033296447	8.885983734449454	0.8336039671645047	0.9467353951890034
ID182226	182226	4	0.9672361612319946	19.870533094517917	57.88459199652351	0.0	45.0	45	1.266390568249341	1		23770.196226415126	23732.0	16990.0	32498.0	1.2598204E7	2822.606226254798	-0.981028526809776	-870.9496463203695	0.0043122103640202926	5.596317346745986E-4	1.2921424785582076	1.2271489718886117	1.707841783263207	1.052963012770625	5.038313734386791	10.491463170920534	0.5752053947498363	0.9355692850838481
ID185552	185552	4	0.974526047706604	20.293244931625654	55.130701984860586	0.0	61.0	61	1.2657930732558316	1		24074.697542533075	24372.0	16967.0	31211.0	1.2735515E7	2610.9098653559245	-0.9811046675637571	-957.5462522855169	-0.00822429682321735	0.01740891556402721	1.3292680090273559	1.2371163192693255	-1.2652013493544985	1.0744891069034297	5.0335606082222695	8.666315565114132	0.8422018062498359	0.9715596330275226
ID186843	186843	4	0.9468435645103455	21.000360521957006	56.214305666740145	0.0	67.0	67	1.2941617065219355	1		24082.014466546094	24296.0	17846.0	31526.0	1.3317354E7	2509.263940188331	-0.9811025659278485	-996.5246267433674	0.008346379431121445	-0.001011585167409683	1.3689024378857177	1.2535918113474898	-0.6192288670474453	1.0919841893465148	5.261710664119037	8.814475864590694	0.8510279842225431	0.964285714285714
ID190427	190427	4	0.9635547399520874	21.78597104366585	59.348833447516974	0.0	84.0	84	1.2800559805981557	1		23927.27592592593	24140.0	17672.0	31159.0	1.2920729E7	2492.48438767347	-0.9810880932084058	-996.0095282292632	-0.008012153433657144	-0.0041451400674338825	1.388064465525702	1.221880231562156	-0.6646622109434468	1.1360069748825397	5.147635636170654	8.503763910042306	0.8945307495274323	0.9704301075268816
ID176344	176344	4	0.9704892635345459	22.27742001696164	59.545837909462996	0.0	16.0	16	1.2741325060529072	1		23749.779850746254	24050.0	16518.0	31216.0	1.2729882E7	2779.402190151918	-0.9811157322709714	-887.8881898448875	0.011302264230998995	0.001411129963354423	1.3460272101114397	1.231199175046542	0.01189481517506214	1.0932651981841661	5.100104374525489	8.49377052565237	0.8883577203598492	0.9675383228133454
ID184281	184281	4	0.9696002006530762	18.77358251629957	54.93994521439607	0.0	55.0	55	1.2398284241052635	1		24015.263779527566	24232.0	16907.0	31254.0	1.2199754E7	2643.503012822916	-0.9810029651675201	-938.2575076869043	-0.012724543309187488	0.007274509963118725	1.3269312094028058	1.1845622743821074	-0.9614332490359043	1.1201869569035203	4.82917618314809	8.284130514695317	0.8842784658828986	0.9666983824928637
ID183263	183263	4	0.9924345016479492	18.931918675171868	57.09585857858735	0.0	50.0	50	1.2741325060529078	1		23821.6928838951	24140.0	16166.0	31262.0	1.2720784E7	2812.3794908959753	-0.9811620404177998	-882.3391948806712	-0.0028677860883612304	0.020304788928553433	1.3298948777515613	1.2511236532340106	-1.1737582125094437	1.0629603831035694	5.100104374525495	8.453099463581264	0.8969267359698828	0.9736842105263155
ID184927	184927	4	0.9742555022239685	19.356641950538325	55.00917738871948	0.0	58.0	58	1.257999814257803	1		24061.83173996178	24225.0	15902.0	30857.0	1.2584338E7	2577.496708432263	-0.9810194935074491	-965.0068623085313	0.0015155019773484127	0.004716251426403503	1.314300119096888	1.2186140252363873	-0.9847419945453861	1.0785204272057671	4.971769968083562	8.52866452236481	0.8589320879695032	0.972118959107807
ID183651	183651	4	0.9310950040817261	18.570047867536463	55.29332364273418	0.0	52.0	52	0.9977636583261116	1		24490.38719512193	23760.0	19654.0	36064.0	8032847.0	3740.0138652158485	-0.9806051158166218	-662.1545976476165	0.018831560020487824	-0.017117465439123816	1.0938362843721523	0.9433016221325512	2.09888836164617	1.1595827450177418	3.12755701625142	7.100108834085138	0.7796237990396884	0.9346590909090914
ID187491	187491	4	0.9521512389183044	20.748578867112396	56.32357636947402	0.0	70.0	70	1.2865403029046516	1		24104.866300366317	24340.0	17714.0	31690.0	1.3161257E7	2556.764330322058	-0.9810808504636467	-977.7936507352777	0.0023971947993618285	0.006670991994906325	1.3824706270799894	1.2216990938933505	-0.6580029969414757	1.1315966705633602	5.1999200239803285	8.474557511956675	0.9098555854113128	0.9733096085409252
ID178784	178784	4	0.9669283628463745	22.155570073912514	59.76462757433121	0.0	28.0	28	1.2935770389038763	1		23724.88129496403	23999.0	17079.0	31550.0	1.3191034E7	2690.990790495645	-0.9810596292910863	-913.3321853566347	0.007696195962753481	0.009775694434851675	1.3844213856868113	1.2477512793377419	-0.02808653025613795	1.1095331326140645	5.25695753795451	8.896380194793004	0.8346754960904414	0.9567474048442907
ID179809	179809	4	0.963348925113678	20.89369700392141	59.695423979353365	0.0	33.0	33	0.9407899464491937	1		24938.253424657538	23875.0	19830.0	35094.0	7281970.0	3699.1834778649722	-0.9798052654567863	-654.1717375220819	-0.017411353292342634	0.004859090875783716	1.0633827366515203	0.8980580374825647	-0.9049157480724364	1.1840913307032956	2.780578806241765	6.87106025791751	0.7401121907769498	0.9212598425196856
ID178149	178149	4	0.9736252427101135	22.134506136134114	59.76125960385818	0.0	25.0	25	1.2871281669074122	1		23732.641818181808	24014.0	16986.0	31411.0	1.3052953E7	2725.4510385026865	-0.9809749124849234	-897.9846925179833	-9.197516381532807E-4	0.0037364474736070745	1.3592067856927028	1.24736277135585	-0.17086283800940882	1.0896643838546516	5.2046731501448384	8.747974251593208	0.8546500712422804	0.9647577092511017
ID189797	189797	4	0.9535685181617737	21.777955864147305	59.335316629308856	0.0	81.0	81	1.2871281669074133	1		24016.056880733962	24154.0	18143.0	31638.0	1.3088751E7	2456.223261056636	-0.9811787481742279	-1019.4442643029714	0.0076565902360174595	0.006590099753418269	1.3771146325739025	1.230543891616148	-0.6755937159163413	1.1191105347451316	5.204673150144847	8.869220504889734	0.8314428837508757	0.9521739130434778
ID191208	191208	4	0.9603906869888306	21.638766324404255	58.032075249312065	0.0	88.0	88	1.2883030901706802	1		23870.35948905109	24101.0	17886.0	31748.0	1.3080957E7	2572.4519556865675	-0.9809528871385931	-955.7860275681749	0.012264600255242323	0.006340220434177818	1.3825961782065468	1.233364073647837	-0.34703019544706626	1.1209959879221518	5.214179402473872	8.646694140025573	0.8763864210653857	0.9733806566104702
ID180201	180201	4	0.9347732663154602	20.491666146592344	59.89703461011283	0.0	35.0	35	0.9122126268827508	1		25555.22710622711	24446.0	20304.0	34128.0	6976577.0	3411.7261037569638	-0.9791051655710511	-701.9820219628616	0.009264668900884954	0.012790604769982531	0.9488202336291708	0.918674060739735	1.5047918881062352	1.0328148732806948	2.6142193904837114	6.126388537683718	0.8752715710560017	0.9649122807017544
ID182633	182633	4	0.9771575927734375	18.89328315143158	58.332481815332656	0.0	47.0	47	1.3104264954526077	1		23814.052816901436	23857.0	16657.0	33155.0	1.3526382E7	2742.816567018202	-0.9810307765647871	-898.0481535412503	1.6406450957842027E-4	0.005349384083236976	1.346432434916306	1.2916629598033897	-1.069975351011226	1.0424022959683328	5.3947981967254695	9.061557004068698	0.8256184965669181	0.9578059071729957
ID174574	174574	4	0.9746379852294922	22.30591067554089	59.48770586391943	0.0	7.0	7	1.2835969444322346	1		23821.94843462246	24140.0	16873.0	31171.0	1.2935318E7	2701.0065311785065	-0.9811488499922439	-918.076120491673	0.0058272045623894	-0.004983045705981681	1.3669399449349138	1.2424064813931563	0.11177764392107058	1.1002356840589833	5.176154393157743	8.721519411322012	0.8551312595097882	0.9628647214854116
ID186220	186220	4	0.9541000723838806	21.07703789792174	55.77006724075378	0.0	64.0	64	1.2759124359163516	1		24067.294776119386	24362.0	17119.0	31683.0	1.290007E7	2556.911031177237	-0.9809210510845041	-967.8794426571792	-0.0022432826377682385	-0.026633488754574875	1.373922854554246	1.2176680814457574	2.6960557077763365	1.1283229604926202	5.114363753019049	9.272298349784926	0.7475266547189354	0.9632945389435984
ID190828	190828	4	0.9590074419975281	22.427127870232543	58.63510428210896	0.0	86.0	86	1.2404384258268475	1		23874.996070726884	24068.0	16915.0	31251.0	1.2152373E7	2491.7160863755416	-0.9811543600073838	-997.7028113688638	8.844632223469686E-4	-0.0024043585177319026	1.3205005400970675	1.1932084933028115	-0.8761749904082398	1.1066804732858635	4.833929309312612	8.292060904240655	0.8834565450176739	0.9594339622641512
ID177137	177137	4	0.9696180820465088	22.19234956540989	59.70344425060924	0.0	20.0	20	1.2959141266970962	1		23717.542342342364	23993.0	16849.0	31366.0	1.3163236E7	2725.0174800734208	-0.9810710981125637	-902.2054565253491	0.02308195568543791	0.018342970665143003	1.376268070381815	1.2647617049155229	0.06928609881439529	1.088163932409497	5.275970042612574	8.523915461414877	0.9125021939592958	0.9814323607427053
ID174966	174966	4	0.9759634733200073	22.28163699299595	59.54926964611315	0.0	9.0	9	1.2859521701640175	1		23819.390825688068	24122.0	16641.0	31184.0	1.2981568E7	2767.615022901345	-0.9810698280879553	-892.0728630166298	0.0063195664457693	0.002136431198684313	1.3523654995682965	1.2506007704539825	0.12295216978221929	1.0813726742526892	5.195166897815806	8.68966260572991	0.8645767239723684	0.9664014146772767
ID175350	175350	4	0.9762254953384399	22.253859738848067	59.56247314339679	0.0	11.0	11	1.2888901501647716	1		23861.71584699453	24114.0	16522.0	31564.0	1.3100082E7	2761.331517144741	-0.9810700746039648	-895.7034393071139	0.006426019541470787	-3.8289672073284285E-4	1.3847026552912816	1.2390502786089157	3.0279437092405592	1.1175516274011819	5.218932528638385	8.546735905628694	0.8978235180786187	0.977738201246661
ID179188	179188	4	0.9673906564712524	22.212121896612015	59.722834376978845	0.0	30.0	30	1.2994118769904188	1		23714.415026833645	23954.0	16999.0	31447.0	1.3256358E7	2688.855591836849	-0.9810562355827473	-913.4873793669221	-0.0044741202937144675	0.011536564737823673	1.3888031730295913	1.2519569604042613	-0.23537788361626227	1.109305844332813	5.30448879959967	8.58753545263321	0.9038915256990415	0.9772329246935202
ID185338	185338	4	0.9690603613853455	19.852726790933108	55.08830803036819	0.0	60.0	60	1.2386075194033228	1		24069.47826086955	24188.0	15987.0	30872.0	1.2179156E7	2574.247714491765	-0.9811127406910086	-971.3959955846524	-0.0024475033857494425	-0.0021656064882736737	1.336378168753933	1.1798720854561147	-0.9614039839459422	1.1326466531643693	4.8196699308190585	8.357592706120323	0.8670911543848675	0.9647954329210279
ID180603	180603	4	0.9710372090339661	20.71917227979692	58.66394630072669	0.0	37.0	37	0.9055540515379383	1		25276.308823529387	24158.0	19851.0	35493.0	6875156.0	3692.268790243372	-0.9792188841049928	-645.1508221053228	0.0025747673639697024	9.610635992462971E-4	0.9293691034000323	0.9030128707667247	-0.8394616226073318	1.0291869955418567	2.576194381167585	6.416542673738727	0.7862964571488745	0.9344827586206893
ID189176	189176	4	0.9465624094009399	22.292327519144855	58.83868900454019	0.0	78.0	78	1.2681813641968658	1		23939.16760828622	24138.0	17214.0	32150.0	1.2711698E7	2536.349409029569	-0.9810797917268507	-978.8324904997153	-0.004912556920472073	0.00849158990155203	1.3563945906126031	1.1978937044815667	-0.7377291817765477	1.1323163195015151	5.052573112880345	8.599773874392817	0.858516026595139	0.9567956795679576
ID187903	187903	4	0.9551342725753784	20.67173566811261	56.467601493397844	0.0	72.0	72	1.2883030901706802	1		24074.597806215716	24338.0	17837.0	31938.0	1.3168805E7	2547.301000548315	-0.9810552793362735	-978.8452621105231	0.006084503083928585	0.004072315617729958	1.3774660704477784	1.2278301352489351	-0.7397325921674602	1.1218702252885375	5.214179402473873	8.642653437101671	0.8772060871582417	0.9605954465849379
ID175740	175740	4	0.9826928377151489	22.255706722606533	59.56281166447394	0.0	13.0	13	1.2759124359163503	1		23770.014842300567	24117.0	16354.0	30903.0	1.2812038E7	2788.058941537882	-0.9809683001146577	-878.890743661985	0.005204654069455594	-0.017878652033579762	1.340205161647174	1.24851806553332	0.034146349075358184	1.0734367396395572	5.114363753019038	8.684632044388325	0.8521158273257754	0.9624329159212884
ID177532	177532	4	0.9703477025032043	22.189259105045434	59.758403762010175	0.0	22.0	22	1.2877157625403517	1		23746.5894160584	24021.0	17004.0	31380.0	1.3013131E7	2738.290464913306	-0.9810676276214686	-898.7639252484375	-0.006001524755173335	0.005752983890880877	1.364910409135096	1.226753977353601	-0.2173529866583687	1.1126195099685199	5.209426276309355	8.739547585946593	0.8570809799843587	0.9597197898423822
ID174080	174080	5	0.9644994139671326	35.31673625401149	25.259453395488094	0.0	5.0	5	1.0023024095386437	1		27173.90060240965	25768.0	21327.0	40746.0	9021735.0	4524.536093700884	-0.9797222918151066	-580.3527437031714	0.003498645529839797	-0.0021543984089080798	1.14877063537144	0.8889280777519605	2.114736797498971	1.2923099901137154	3.1560757732385154	7.981150776186552	0.6226245699554548	0.943181818181818
ID182790	182790	5	1.0	37.69979415469374	29.10645636036028	0.0	48.0	48	1.4898062491705735	1		25486.154160982256	25432.0	16897.0	34226.0	1.8681351E7	2973.028120341952	-0.9809749419928345	-884.0304182267382	0.0035322084115974733	0.016764213033905885	1.584562220998273	1.425336109337997	-0.7356066856472383	1.1117112733039711	6.97283608334474	10.389212661133243	0.8118093477212728	0.9689564068692208
ID183814	183814	5	1.0	37.675085014655984	29.63766019797945	0.0	53.0	53	1.494875356192661	1		25531.74797843665	25497.0	16221.0	35128.0	1.8944557E7	3054.553172257507	-0.9810083978408312	-863.5231325157911	-0.005886117465162548	0.007265337227851157	1.5833601958251704	1.4350483677814083	-0.6619401933341894	1.1033497067928468	7.020367344989898	10.22978732622344	0.8430173085866023	0.9678899082568807
ID207879	207879	5	1.0	38.801091201731616	26.947982273090354	0.0	169.0	169	1.4507023004000275	1		25937.4155844156	26057.0	17846.0	33894.0	1.7974629E7	2805.572189357987	-0.980994419558506	-954.3785009250702	0.0029141647020145887	0.015970065235215096	1.5673165216560423	1.384687477425557	2.030315559166057	1.131891886947684	6.611598494841537	9.808518327572376	0.863593809104332	0.9659722222222219
ID194055	194055	5	0.9941564798355103	38.31175928034605	27.11359277095615	0.0	102.0	102	1.464197496120478	1		25559.293370944975	25571.0	17120.0	34783.0	1.8121539E7	2937.150907007519	-0.9809305164855823	-895.265590810949	-8.1820540361862E-4	0.005688271551763241	1.5860531742044586	1.3768449973230403	2.155286781857952	1.151947515724846	6.735179775118936	9.906560420997478	0.8624089819862876	0.9732142857142853
ID212486	212486	5	0.9968516826629639	40.481204365786446	27.311830805573727	0.0	190.0	190	1.4724407561666406	1		25888.618715083772	25832.0	18635.0	36156.0	1.8536251E7	2729.6339683685856	-0.9810351586510476	-981.2277434803292	-0.01014168007454726	-0.018170588359318795	1.6617502421421564	1.3324199355399073	2.3059922833466597	1.2471670513311568	6.8112297937512	10.232377329742372	0.8174897252848725	0.9521594684385379
ID186379	186379	5	0.9908424615859985	38.500445192494695	28.433301102126837	0.0	65.0	65	1.4370803808856272	1		25841.204978038048	25779.0	18024.0	34332.0	1.7649543E7	2651.843518365845	-0.9809588966758195	-1004.045892746726	0.00711421997578066	0.00449504531502193	1.5672956653397294	1.317655673232584	-0.6895740976107572	1.189457683959807	6.488017214564119	10.157923995748376	0.7901543576175647	0.9492350486787202
ID176648	176648	5	1.0	35.61820393709341	27.560926671667907	0.0	18.0	18	1.4595402030124016	1		25473.44176136363	25521.0	16808.0	33729.0	1.7933303E7	3031.943514172485	-0.9810759553789459	-871.1344433366265	0.014957013513322058	-0.01855003139862919	1.5288080895950718	1.4571834846321832	0.45548244380132286	1.0491527702024208	6.692401639638303	9.762393945111219	0.8824278436834074	0.9703652653342519
ID199183	199183	5	1.0	39.10771093104555	26.70299537638008	0.0	127.0	127	1.4683249109216374	1		25783.728932584265	25743.0	17319.0	35111.0	1.8358015E7	2988.9528684653346	-0.9810204614364936	-891.7622249409491	-0.013717135565685691	0.022192412773968113	1.567875460061328	1.4042491787580405	2.650569930364906	1.1165222552937533	6.773204784435074	9.952474529157396	0.8592942801071368	0.9628378378378378
ID178706	178706	5	0.9882147908210754	36.66001536041733	26.736231536058096	0.0	28.0	28	1.503956693998909	1		25489.769745649264	25295.0	19507.0	35296.0	1.9040858E7	2768.688560256409	-0.9810410752435843	-952.7858310364908	-0.009948778246418679	-0.0067865359060707755	1.5661577387925816	1.4057223919175599	2.33379130215947	1.1141301780475803	7.1059236159511725	13.031112349155075	0.5258567107700244	0.9414357682619646
ID202769	202769	5	0.9901078343391418	41.2608234524018	26.32042659659993	0.0	145.0	145	1.4381328016644597	1		25609.508029197063	25659.0	18752.0	34535.0	1.7542513E7	2591.4142329834344	-0.9810901513890048	-1025.4518090820768	0.0102185875510838	0.00948243361282945	1.6386230963958388	1.3028777028409633	-0.7728971131559167	1.2576952486198612	6.497523466893151	10.064967809085996	0.8059960998429276	0.9579537491240363
ID179734	179734	5	1.0	37.46676262040423	27.36055502764535	0.0	33.0	33	1.4719269049012407	1		25456.659248956857	25443.0	16606.0	35224.0	1.8303338E7	3060.304653193295	-0.9810077881239844	-859.3372762440526	-0.0061729504266448566	-0.006607561146769608	1.5642693206841647	1.4177684585132113	-0.5745889070748029	1.1033320083341298	6.806476667586689	10.332769497627012	0.8011221535806294	0.9662618083670718
ID198174	198174	5	1.0	38.08724981132005	26.65020957533096	0.0	122.0	122	1.4233280991629547	1		25702.73991031389	25762.0	17687.0	34703.0	1.7195133E7	2669.234232946955	-0.9809884404021119	-993.7310860634343	0.006920028884221171	-0.01918125561260567	1.57522660263401	1.3234156372896826	2.5616394867939265	1.1902735302871508	6.364435934286708	9.96084836926533	0.8060781055122186	0.9483002832861192
ID200738	200738	5	0.989434540271759	41.31935224748459	24.69396244909423	0.0	135.0	135	1.5204649453449384	1		25636.585620915026	25593.0	19119.0	34761.0	1.9611988E7	2606.288993742428	-0.9810586754300945	-1018.9485271232828	-0.003973811720658884	0.007001067240388325	1.6266364595919374	1.4363091758404032	-0.9723001015893791	1.1325113610307274	7.26277677938019	10.340789914490674	0.853503154114513	0.9634300126103402
ID210982	210982	5	0.983453094959259	38.44472743675181	26.6482659916853	0.0	183.0	183	1.4423348056574181	1		25984.56104651165	26122.0	18657.0	34116.0	1.7877378E7	2622.8539273222855	-0.981086834927087	-1027.8139572995017	0.004444977210928241	0.0060720588191646805	1.5463774313505616	1.3665877527304198	-0.8248904238823516	1.1315610199644517	6.5355484762092795	9.800207470107196	0.8551087781857085	0.9676284306826182
ID201771	201771	5	0.9674572348594666	41.34458606050456	25.85120057210193	0.0	140.0	140	1.4688400222901998	1		25538.694796061915	25494.0	19775.0	34189.0	1.8158012E7	2469.730186201491	-0.981062374438892	-1071.3966361339567	-0.0011987043027580422	-0.00343844242182817	1.5921750208009087	1.3712527277059214	-1.05574407246492	1.1611098294510493	6.777957910599576	10.386681371270406	0.78950541567912	0.96026936026936
ID219691	219691	5	1.0	40.223317562345265	28.37113468496701	0.0	223.0	223	1.4496590048314952	1		25503.858992805766	25553.0	17261.0	33973.0	1.7725182E7	2908.7046088769753	-0.9810118243437332	-905.9980784595033	-0.004744776874080343	-0.0030461106773155833	1.5265693162995064	1.3932423066603883	-1.1026919315860522	1.0956954931685243	6.6020922425125	9.603818999536445	0.8995048700504308	0.9726890756302519
ID207402	207402	5	0.984542965888977	38.81046220910109	26.133404933269958	0.0	167.0	167	1.4174696611687831	1		25959.457831325315	26128.0	18897.0	33219.0	1.723708E7	2575.705864043543	-0.9811201303092579	-1047.496404399579	0.02895639162108539	0.007949578284587446	1.5078691619767992	1.3692772612486035	2.034154947362759	1.1012153671505638	6.312151546477039	9.50436869958883	0.8780934354124356	0.9644153957879447
ID191528	191528	5	1.0	39.24988204825409	27.503704982107234	0.0	90.0	90	1.4527866438605868	1		25588.82302158273	25589.0	17070.0	34158.0	1.7784232E7	3036.249544375896	-0.9810943740459606	-874.70693098658	0.007537968180941203	-0.003356995593100589	1.5185926787476354	1.422733163608589	-1.165817367905978	1.0673770160076332	6.630610999499598	10.082828775493747	0.8195937340180719	0.9515688949522508
ID203816	203816	5	0.9944388270378113	42.118800155953224	26.57666182295568	0.0	150.0	150	1.4496590048314961	1		25714.29208633092	25770.0	16601.0	33239.0	1.7871433E7	2898.7955676613174	-0.9810029001843421	-916.1571312711737	0.013497773300110986	0.013129696066520537	1.566845989381739	1.36570662925822	-0.6504633727512257	1.147278599821081	6.602092242512508	9.845286203384566	0.8559231259503023	0.9645833333333335
ID187437	187437	5	1.0	37.43395700043208	27.771022578086292	0.0	70.0	70	1.459540203012402	1		25896.23219373222	25951.0	16655.0	34601.0	1.8179155E7	3139.0366375099393	-0.9810089283963463	-852.3023389058683	-0.007283918436250033	0.005622535388952821	1.514979409144741	1.428574991490888	-1.3440362115828217	1.0604829415106025	6.692401639638309	10.034772579420743	0.8351736661567025	0.9610921501706483
ID175666	175666	5	1.0	36.186986182216906	26.657814904700718	0.0	13.0	13	1.4821700827978648	1		25560.128099173537	25411.0	17889.0	34755.0	1.8556653E7	2838.0953630515787	-0.9809884845689472	-929.4225613413262	-0.018731768251048962	-0.013048805318998631	1.498212893303462	1.4404179613318355	-0.7012814361315415	1.0401237234768916	6.901539190877002	11.625486309478967	0.6417022534742296	0.9527559055118107
ID209458	209458	5	1.0	38.92325512498645	26.596544121745332	0.0	176.0	176	1.4559075639855623	1		26004.83977110158	26016.0	18082.0	34235.0	1.8177383E7	2837.1222223189257	-0.9809409815735634	-943.514288052919	0.020213183748566243	0.012538145162856486	1.583043865398805	1.3858056467830777	2.3174883109738476	1.1423274750493215	6.659129756486697	10.447706522205928	0.7666292971731193	0.9364973262032089
ID184881	184881	5	1.0	39.854117724075024	28.166834757428457	0.0	58.0	58	1.4110508976477814	1		25724.999999999996	25914.0	17538.0	32474.0	1.6901325E7	2743.9331465625905	-0.9809737536771357	-966.7543300096191	0.0014450587777877417	-0.0011028235485592696	1.528542887997261	1.3306879203850481	-0.631423838806187	1.1486862280638734	6.255114032502836	9.519673095283308	0.8673632663470209	0.9655172413793098
ID215092	215092	5	1.0	37.99200802999874	26.694826475518116	0.0	202.0	202	1.4590218083226298	1		25644.17613636366	25718.0	16748.0	34150.0	1.80535E7	2942.473376368736	-0.9810974501136428	-904.6861858554511	6.695306829827188E-4	0.0027024422789619505	1.5344456742002361	1.4002148280404103	-0.4701501472409853	1.0958644655603889	6.687648513473782	10.113265048555073	0.8216758539315233	0.958446866485013
ID192570	192570	5	1.0	38.387875072885315	26.909725518663734	0.0	95.0	95	1.4574655179508378	1		25557.549075391184	25493.0	16814.0	35285.0	1.7966957E7	2997.091117762725	-0.9810080725798728	-880.9531072097617	-0.009538152063124928	-0.018032399696379642	1.577136541621716	1.37212817548969	-1.1267632980456201	1.149409049237592	6.673389134980235	9.747672984610057	0.8825806709428581	0.9716262975778546
ID195130	195130	5	1.0	39.66988941944585	27.837097565888534	0.0	107.0	107	1.4480926521268267	1		25422.70418470419	25463.0	16533.0	33123.0	1.7617934E7	2916.5128705727616	-0.9810013346416031	-900.1903385963943	-0.003960689224179787	7.086827492668434E-4	1.4857696431791776	1.434205894935032	-0.8674378371183292	1.0359528212973084	6.587832864018948	9.70354851528088	0.8792072756190191	0.9692307692307691
ID188475	188475	5	0.9951309561729431	37.2002296914373	28.6514836845384	0.0	75.0	75	1.5004315939372317	1		25724.47121820617	25591.0	19266.0	34523.0	1.921618E7	2849.753721575657	-0.9810518711457736	-934.7484711962054	0.023311246727689406	0.003678279897529795	1.5327450071378155	1.492282011575627	1.2656476460575534	1.0271148450817722	7.0726517327995735	11.596546900827608	0.6608984902977023	0.9411764705882353
ID199737	199737	5	0.9727833271026611	39.82845553688144	25.566320566085334	0.0	130.0	130	1.516479447152263	1		25778.87368421049	25743.0	20584.0	34891.0	1.9591944E7	2523.6481096073508	-0.9810650827497978	-1058.5211588919312	-0.008363301117735476	0.0075951154424495045	1.6113818225464427	1.4343146883555518	-1.0712786004244519	1.1234506873759336	7.224751770064066	10.29814631365797	0.8560806451196039	0.9743589743589743
ID213564	213564	5	0.9908555746078491	42.56067110153307	27.1640804304039	0.0	195.0	195	1.450702300400027	1		25728.892086330947	25779.0	17523.0	34499.0	1.788158E7	2820.669612823652	-0.9810845928569183	-946.2145524401533	-0.002346758283894148	0.005007530962647281	1.5571750479409856	1.3485221146986184	-0.6226166151876915	1.15472711271702	6.611598494841534	10.04768671262001	0.8229703061677469	0.9593103448275866
ID204864	204864	5	0.9958971738815308	42.26863435345818	26.861599772422107	0.0	155.0	155	1.4590218083226305	1		25755.363247863268	25779.0	16510.0	33106.0	1.8080265E7	2915.8492483892383	-0.9810455878423303	-914.347911363082	0.0050726842605410645	-0.012639571221354519	1.5720550801303572	1.377537774489165	2.2918425068759247	1.141206512985334	6.687648513473789	9.734106793513472	0.8869335645628915	0.9716850828729285
ID205893	205893	5	0.9968477487564087	41.91261263251765	25.269053379751497	0.0	160.0	160	1.4590218083226298	1		25834.238975817916	25906.0	16666.0	34831.0	1.816147E7	2974.682311523387	-0.9810392419852564	-898.7021100858085	0.022116750570544626	0.0029660655624099475	1.604323545721369	1.3906283148649905	-0.5577488817916975	1.1536681143135827	6.687648513473784	9.525657278648167	0.9261757366322282	0.9859845830413456
ID173128	173128	5	1.0	35.02617684113878	26.985329314348306	0.0	0.0	0	1.449137075379895	1		25651.67388167387	25669.0	16433.0	34659.0	1.777661E7	3103.2530405939465	-0.9811030445147683	-858.3240853703893	-0.008109577824216677	-0.013138326867300718	1.48927557025819	1.4158832578449936	-1.491681192012054	1.051835002643439	6.597339116347978	10.25638265895519	0.7881161748910208	0.9612188365650973
ID189522	189522	5	1.0	37.585931909242	29.06934044042751	0.0	80.0	80	1.4605764404187722	1		25731.47666195191	25748.0	16019.0	34560.0	1.8192154E7	3216.531631156133	-0.9810240172497134	-827.1461296653716	0.01476706255054364	0.0055511644341328815	1.551997855235387	1.420464554263774	2.801519366377275	1.0925987914142545	6.701907891967335	9.811190773556635	0.87491301684437	0.967741935483871
ID181332	181332	5	1.0	37.73356340423152	27.596370236079622	0.0	41.0	41	1.4616119431652368	1		25435.82954545454	25468.0	16513.0	33915.0	1.7906824E7	3092.1680327924305	-0.9810280673779432	-850.7122268639101	0.004338279849177826	0.00224055887064909	1.5128419737904002	1.4331475913622902	-0.6437018097716111	1.0556079380158996	6.711414144296367	10.467303668436164	0.7697580784236655	0.9495628782784132
ID196180	196180	5	1.0	39.81575020788958	28.087871616051967	0.0	112.0	112	1.4512236669219434	1		25433.488505747133	25537.0	16884.0	33512.0	1.7701708E7	2985.8125423403903	-0.9810427298224214	-881.6282840871801	-1.2213324161103743E-4	0.002300322303728066	1.4752282684587246	1.447777670803743	-1.2435573709424637	1.0189605063046332	6.61635162100604	9.865409636392098	0.8542759804240417	0.9707112970711298
ID185950	185950	5	1.0	38.641267544682016	27.95285847546916	0.0	63.0	63	1.4376066875800293	1		25812.23460410561	25868.0	16574.0	33614.0	1.7603944E7	2860.582941336145	-0.9810532717511649	-934.4572099541937	-0.0022889496622912533	0.003505943170333808	1.5347384720033241	1.3665655823191487	-0.8079930614779192	1.1230624361245622	6.492770340728637	9.957218492389732	0.8229317747826195	0.9565826330532213
ID197215	197215	5	1.0	40.63887971473534	28.16248675981356	0.0	117.0	117	1.4672941456763695	1		25534.60533707867	25553.0	16999.0	35273.0	1.8180639E7	3157.101824429609	-0.9810168257186799	-835.9459104017664	-0.0028848830261852124	-0.005077506464369497	1.5315422012828035	1.426522131789789	-1.1281610690481645	1.0736196566128637	6.763698532106045	9.804345835657214	0.8842129316393061	0.9634394041976981
ID182368	182368	5	1.0	37.51257002228674	28.652804818508265	0.0	46.0	46	1.482170082797865	1		25472.23278236915	25420.0	15861.0	34536.0	1.8492841E7	3093.718251144044	-0.9810745617840908	-853.6352134690042	-0.007170417595846664	0.004103725679418916	1.5196197333325556	1.4625558308913031	-0.8377794418707374	1.0390165634952047	6.9015391908770045	11.017576275912836	0.7144694948665222	0.9410239792611795
ID219239	219239	5	0.9936189651489258	39.56321886998977	27.973221121286937	0.0	221.0	221	1.4355003030236693	1		25548.322533136987	25639.0	17225.0	33518.0	1.7347311E7	2777.573982394951	-0.9810392683347167	-951.8270650163124	7.38075977486393E-4	0.004115592778571769	1.5583832554309487	1.335303086388257	-0.9178216832166824	1.1670633216658561	6.47375783607057	9.79328107603792	0.8482226692885478	0.9721627408993576
ID216165	216165	5	1.0	38.258451907044275	26.83638895919821	0.0	207.0	207	1.511983204337679	1		25600.055555555577	25447.0	18161.0	35376.0	1.9353642E7	2827.687013429193	-0.981042398392539	-937.0094066628742	-0.001599281128668057	-0.013458561150267525	1.594744327274392	1.4567811329305125	-1.0427401807265548	1.0947041331228309	7.181973634583427	10.571239291465396	0.8076103260513413	0.9698331193838249
ID190565	190565	5	1.0	38.735970894662515	27.56490817218769	0.0	85.0	85	1.4647140590210512	1		25731.186177715103	25768.0	16748.0	34055.0	1.8243411E7	3038.8928713213945	-0.9810130231957913	-874.9704084256326	0.00262857588648377	-0.004991482757539133	1.5036220218906775	1.4463123649326932	-0.7975149112019085	1.0396246746882036	6.739932901283458	9.89667493644874	0.8647425426611656	0.9620081411126183
ID180328	180328	5	1.0	38.09399319528316	27.617961322020417	0.0	36.0	36	1.441285453168085	1		25526.28675400288	25668.0	16183.0	33611.0	1.7536559E7	3181.887982305157	-0.9810041439394852	-828.5996104949609	-0.013871645996061468	0.0063352174663763375	1.4853292266595686	1.4282147157932576	2.2483423641850426	1.0399901431029497	6.526042223880243	9.534592505149115	0.9021016352825881	0.973068745570517
ID183407	183407	5	1.0	37.40985772478424	29.485406617426904	0.0	51.0	51	1.4882821503069772	1		25519.257493188004	25462.0	15895.0	34781.0	1.8731135E7	3076.6600488825356	-0.9810127605988639	-857.0997093462049	0.028838054070493353	0.012162435085651393	1.5315633901739105	1.4683844161181312	-0.47617080849375265	1.0430261812658033	6.9585767048511915	10.710124403022423	0.7623269127047061	0.9637919684002628
ID174700	174700	5	1.0	36.00418078166142	26.234352387261644	0.0	8.0	8	1.419069815576132	1		25570.941616766457	25563.0	18715.0	34130.0	1.7081389E7	2634.412855939025	-0.980992731093682	-1001.9336200325589	0.0058630707969391654	-0.0019409555991303754	1.4714365493743553	1.3689684964528877	-0.6225244452832854	1.074850555865216	6.326410924970587	10.999223175351979	0.6571178031578877	0.9493580599144079
ID193645	193645	5	0.991989016532898	38.31909286689319	27.10562477936249	0.0	100.0	100	1.4616119431652361	1		25524.04390934841	25591.0	16801.0	34476.0	1.8019975E7	2915.5748660406016	-0.9810440638778527	-906.1467951423422	-0.0012919019634755888	-0.002384697171338144	1.5411525179363088	1.3925671170918577	-0.9709551022784185	1.1066989152772375	6.711414144296359	10.023565822664423	0.8394201876768511	0.9644808743169395
ID179314	179314	5	1.0	36.84441653434689	27.377539068034263	0.0	31.0	31	1.47346792110228	1		25411.116828929036	25381.0	17265.0	35216.0	1.8270593E7	2941.985699389576	-0.9810962545609684	-896.5550240710464	-0.013013821121688422	-0.025029118283321772	1.6075486534289116	1.4000625834673652	2.5489775691012126	1.1481977108821027	6.820736046080225	9.84901341452732	0.8835998821903842	0.9775204359673018
ID177271	177271	5	1.0	35.40485154938877	26.940424136513563	0.0	21.0	21	1.4548680011511297	1		25468.941260745003	25528.0	17545.0	34801.0	1.7777321E7	2940.6756674359326	-0.9811553886325368	-901.8708861620177	0.00169031061101231	0.00742284745937777	1.5353882087510662	1.3961173570889738	-1.2262028448529456	1.0997558342462588	6.649623504157657	9.986242748371861	0.8379202440559655	0.9588759424263191
ID203387	203387	5	0.9937322735786438	42.04603196849314	26.45796310431129	0.0	148.0	148	1.449659004831496	1		25668.969740634024	25713.0	16705.0	33307.0	1.7814265E7	2899.0707692640717	-0.9810662279930256	-917.573366693597	-0.008300350896213808	0.0028608383230913337	1.5785393150333293	1.3583538253240874	2.4830839930855713	1.162097301604542	6.602092242512507	10.15052235013382	0.8052202131583487	0.9679442508710804
ID210555	210555	5	0.9911909699440002	38.8258731772226	26.524108512361593	0.0	181.0	181	1.5164794471522647	1		25933.582128777918	25818.0	20643.0	34756.0	1.9735456E7	2636.4409200954765	-0.9810179068580035	-1016.7338797004535	4.030750683696885E-4	0.0017597014863587031	1.5317504990065933	1.510201228869516	-0.40069680353287146	1.014269138261269	7.224751770064082	10.218584749940964	0.8694633731417531	0.973734785393978
ID178297	178297	5	1.0	35.86188607757272	27.316209897037727	0.0	26.0	26	1.504459605463894	1		25415.297730307106	25266.0	18415.0	34711.0	1.9036058E7	2840.0176650346284	-0.9810556633483041	-926.8690967231294	-0.007348490823680502	0.01868563439539225	1.5795236248127278	1.4306246272616516	2.4095373230273758	1.1040797108575453	7.1106767421156984	11.472492750536167	0.6788990732252742	0.9426591052299937
ID212088	212088	5	1.0	39.68570008621693	27.329833052960353	0.0	188.0	188	1.467809618780511	1		25939.091164095385	25961.0	17559.0	35187.0	1.8494572E7	2841.5220791378692	-0.9810673507437399	-946.0653789606297	-0.017316362643826515	0.0094336095149694	1.614198877327663	1.3383302553152248	-0.7861626771576945	1.2061289587654591	6.7684516582705525	10.386426628537299	0.7884367887289954	0.9512358049432199
ID184448	184448	5	1.0	39.092288442651764	28.90509969472102	0.0	56.0	56	1.4302207694956075	1		25731.00294117648	25903.0	16897.0	34515.0	1.7497082E7	2921.502624451105	-0.9810229088863491	-910.6048010198542	-0.010951602750399263	-0.009187598993622117	1.5385669127211061	1.3474200899877256	-0.7859272037229862	1.1418613423933155	6.4262265744254226	9.404006983631763	0.9131455600905929	0.9790007241129617
ID198784	198784	5	1.0	38.68163095209256	26.615812899827237	0.0	125.0	125	1.477057373244718	1		25772.142857142873	25683.0	17997.0	34485.0	1.8581715E7	2828.3972665838596	-0.981022480820573	-942.0623285615984	-0.0016410764208998044	0.004655523801518623	1.5503979116920337	1.423232960924068	-0.7781476899652451	1.089349357595963	6.854007929231843	10.479501521691905	0.7842837494612919	0.9600532623169107
ID173703	173703	5	1.0	35.2307983625723	27.337726163737035	0.0	3.0	3	1.4826803840981615	1		25721.48413793105	25652.0	18686.0	34419.0	1.8648076E7	2744.2159738014116	-0.9810876648389784	-972.4569650126325	-0.008848818800739273	0.004266333439773225	1.5419206034578796	1.4488518753013326	-0.5457548737895811	1.0642361926316246	6.906292317041511	10.927611528413662	0.7267822718538607	0.955921052631579
ID200331	200331	5	0.9716277122497559	40.64588274245	25.323884766675476	0.0	133.0	133	1.5254321749941016	1		25656.103896103865	25563.0	20770.0	35412.0	1.97552E7	2580.6410589768943	-0.9811337260132483	-1034.0348260246278	-0.006846356475250737	0.025105356496570714	1.5941504909619393	1.478258861576601	-1.234067700706414	1.0783973851925615	7.310308041025369	10.816405191454562	0.7851988335430194	0.9441375076734195
ID176267	176267	5	1.0	35.870208130755245	27.10402022415705	0.0	16.0	16	1.4579844659886303	1		25510.001424501446	25549.0	16374.0	34770.0	1.7908021E7	3127.657089381265	-0.9809917975482846	-841.8712411160271	-0.01666607552463551	-0.022927004292826566	1.564532614273794	1.4072775092879264	1.5312328458830151	1.1117442039313468	6.678142261144761	9.688622030192422	0.8940082017197529	0.9756944444444444
ID187016	187016	5	0.9918472170829773	37.71184075265207	28.14791892345926	0.0	68.0	68	1.4548680011511301	1		25890.99857549857	25839.0	17426.0	34809.0	1.8175481E7	2890.0192672697785	-0.9809607758916686	-923.1673892967852	0.0071492810923344625	0.005946819479467675	1.6244038824924685	1.3334903972844685	-0.6492140445719082	1.218159415171207	6.649623504157663	10.002824004602646	0.8351445769633487	0.9668279198341397
ID202377	202377	5	0.9629058241844177	41.05225094011641	25.6766357388464	0.0	143.0	143	1.1380245135621043	1		25863.342723004676	25106.0	21118.0	36899.0	1.1017784E7	3612.168865820886	-0.9808708853188984	-734.2831772526484	4.192089343094703E-4	2.1318544941527974E-4	1.2823756672709445	1.034609740939192	2.3938634188409744	1.2394776663390363	4.068675996825556	8.0420760396633	0.7905450443142432	0.9521690767519465
ID213129	213129	5	1.0	41.514175966989484	26.88943248470682	0.0	193.0	193	1.4470474750493914	1		25765.528818443778	25825.0	17072.0	34585.0	1.7881277E7	2959.424740063107	-0.9809945978157936	-898.7756699246141	0.020190553692160898	0.0028976837377474632	1.5276212818901125	1.4086608755048806	2.076966221446764	1.0844492868750935	6.578326611689917	9.582298640816393	0.9002971855180877	0.9725931131412509
ID194702	194702	5	1.0	39.038822301801225	27.603186572577496	0.0	105.0	105	1.4590218083226303	1		25512.362731152207	25533.0	16563.0	34035.0	1.7935191E7	2991.6794758441947	-0.981054402799922	-883.1824007207005	-0.007552860986864713	-0.0020535584655552476	1.5001448080631996	1.4326309888713418	-1.0774953114019663	1.047125756539056	6.687648513473787	10.201913896620567	0.8074581009036614	0.9571428571428574
ID214669	214669	5	0.9864346981048584	39.07072147778029	26.965370069725115	0.0	200.0	200	1.4217327374445239	1		25683.354790419176	25705.0	17293.0	33644.0	1.7156481E7	2656.843847078357	-0.9810682361287437	-1001.8987912589433	-0.002355259745689263	-4.878378202585271E-4	1.58231165891535	1.3138547650823058	-1.0349129072644756	1.20432767834596	6.350176555793169	9.835933967268911	0.8248300132947853	0.957706093189964
ID201363	201363	5	1.0	42.28712049768825	25.357884299641807	0.0	138.0	138	1.472440756166641	1		25559.657858136285	25570.0	17436.0	35559.0	1.8377394E7	3010.8632697772928	-0.9810429411595067	-878.6401753233812	0.0030143068316797446	-2.641857513499905E-4	1.615103655401334	1.3647618547146283	-1.216769956732266	1.1834325892256508	6.8112297937512025	9.890568940735704	0.8749693652175006	0.9630376344086019
ID188052	188052	5	1.0	37.21923480458707	28.424906411205782	0.0	73.0	73	1.490313935758549	1		25777.872282608685	25728.0	17488.0	34537.0	1.8972514E7	2908.981136826839	-0.981036389460912	-916.8541341822132	-0.011355931605560195	8.612883845419517E-4	1.5394280070729225	1.4576042516247538	-1.1221802261775808	1.0561357826426219	6.977589209509255	10.393688887024632	0.8116631622541998	0.9664252797893351
ID197781	197781	5	0.9968081116676331	38.41672054455882	26.157633250894662	0.0	120.0	120	1.3959590102851058	1		25698.026397515543	25922.0	17389.0	32576.0	1.6549529E7	2661.075655871028	-0.9809350042460749	-993.7475344085253	0.0010941613428650002	-0.011500372867775168	1.492457161958358	1.323282728140024	-0.5673470660886778	1.127844511396383	6.122026499896395	9.600670107578843	0.8346453443158945	0.9597615499254848
ID204443	204443	5	0.995259165763855	42.24298006559371	26.617314032090587	0.0	153.0	153	1.4418102248778721	1		25798.029112081513	25889.0	16460.0	33443.0	1.7723246E7	2932.5709388017544	-0.98105756557468	-911.2272452238357	0.001046009462306142	-0.005779278614216292	1.5410958476647765	1.366899440376024	2.4559055413863975	1.1274390801131884	6.530795350044771	9.82380466921057	0.850386783028879	0.9682875264270614
ID192158	192158	5	1.0	39.249994993705975	27.58527729068817	0.0	93.0	93	1.455907563985562	1		25537.300142247484	25557.0	16964.0	34254.0	1.7952722E7	3034.6738363417553	-0.9809915881753599	-868.5851637423367	0.008571960314957125	-0.0028958743512703176	1.521790009944182	1.428254839814465	-1.108967353289676	1.0654891322768894	6.659129756486695	9.669151761922059	0.8950567826591534	0.965541006202619
ID185506	185506	5	0.9881551265716553	38.671169406788366	28.41311077907993	0.0	61.0	61	1.4433833952584154	1		25795.762662807534	25716.0	17238.0	34965.0	1.7824872E7	2782.05543477123	-0.9810127776861609	-958.1330420341064	-0.005555788183196177	0.0014967736872889565	1.6206599696036734	1.3065988303946523	2.516731810204856	1.2403653913528763	6.545054728538312	10.227718594356533	0.786258956674415	0.9425051334702261
ID191142	191142	5	0.9968376755714417	39.008335764436666	27.345228701903224	0.0	88.0	88	1.4657466386762799	1		25639.57746478871	25660.0	17122.0	34572.0	1.82041E7	3000.986350132311	-0.9809854770894992	-881.5642790879928	-0.004147554847629541	0.012750798137868632	1.5500172891515236	1.4089230278461016	1.9980551773319974	1.1001433424799087	6.749439153612492	9.977912136837686	0.8519187953010756	0.9536601746138342
ID205483	205483	5	0.9918659925460815	41.88097514487123	26.39667230873748	0.0	158.0	158	1.4470474750493927	1		25788.43251088534	25855.0	16820.0	33439.0	1.776823E7	2927.9472959558193	-0.9810570842376647	-912.3030697722094	0.0011568910073081586	-4.542145710834071E-4	1.5640519919914204	1.3491557344800744	-0.6878179683563016	1.1592820250615181	6.5783266116899295	9.834623432987046	0.8546923668334022	0.9685094471658504
ID195752	195752	5	1.0	39.685482234540125	27.863157386746796	0.0	110.0	110	1.4339184840274963	1		25403.50737463126	25478.0	16547.0	33641.0	1.7223578E7	2995.2559998065035	-0.9810785571296331	-879.506926499439	-0.006956571307514564	-0.0012133719860400623	1.4733536657331134	1.4284312285883778	2.461231591548394	1.0314487923854265	6.459498457577022	9.616379884806816	0.8777795126711936	0.9658848614072494
ID193199	193199	5	0.9968400597572327	38.341197266789614	27.101165380194324	0.0	98.0	98	1.4517448462050133	1		25553.735251798542	25580.0	17113.0	34497.0	1.7759846E7	2946.6971793829052	-0.9809806077873827	-894.5665752792481	-0.004678184235614982	-0.006699217027171368	1.5517558003403953	1.3742894080263999	-0.9798800533744045	1.1291332024226635	6.621104747170562	10.21346173154847	0.7976169795396745	0.9482641252552755
ID208558	208558	5	1.0	38.73132612680664	27.159489861755155	0.0	172.0	172	1.5269191929020232	1		25949.977864583336	25861.0	19231.0	35429.0	1.9929583E7	2777.0110968167182	-0.9810478308938166	-967.4324069581329	-0.002089768206459119	0.011209431213114365	1.6019603890722276	1.477276861221874	-1.1524228303883135	1.0844009211294532	7.32456741951891	10.07014740419773	0.9076537148952845	0.9815286624203824
ID218800	218800	5	1.0	39.6134056518084	27.485212713707188	0.0	219.0	219	1.4755201058309073	1		25543.202777777748	25529.0	17329.0	34043.0	1.8391106E7	2836.750195613803	-0.9810205942589825	-930.8501381242695	0.005814349999105229	-0.0078911477244427	1.5536208537758205	1.4180073890317564	-0.910305154145725	1.095636641806686	6.839748550738289	10.734058961792453	0.7459711763494609	0.9405228758169935
ID189109	189109	5	1.0	36.92561111525314	29.478574789246235	0.0	78.0	78	1.468840022290201	1		25622.31652661066	25505.0	15654.0	34529.0	1.8294334E7	3126.7467561268054	-0.9810605519242638	-848.9540296028985	0.0023394078037749736	0.013831394211401584	1.5468531838791701	1.4070470509063966	-1.036584217487846	1.0993613773489044	6.777957910599586	10.81046678333513	0.7288192556106091	0.9431216931216926
ID180927	180927	5	1.0	38.21554091067516	27.463803832953058	0.0	39.0	39	1.448614957879474	1		25457.52456647398	25572.0	15726.0	33886.0	1.7616607E7	3131.562923728525	-0.980983197490247	-838.7047391266266	-2.4594449136101194E-4	-0.0018561935411551848	1.5074257318543867	1.4045187734564366	-0.428538337271536	1.073268481947523	6.59258599018346	9.996599058859749	0.829012577305847	0.9572118702553484
ID199357	199357	5	1.0	39.01013380018898	26.311672123983996	0.0	128.0	128	1.5024469495721968	1		25782.812332439702	25680.0	18498.0	36195.0	1.9233978E7	2787.51679869174	-0.9810504380101646	-957.7120459845199	0.005790877519453574	-0.004880974682524603	1.6353920847822412	1.3953231074950745	-0.7586487955431116	1.1720526063086174	7.091664237457637	10.485826415310028	0.8104994066254567	0.9650711513583439
ID177858	177858	5	1.0	36.13968538260853	27.239108376057622	0.0	24.0	24	1.5204649453449401	1		25481.265440210303	25350.0	18314.0	35084.0	1.9391243E7	2737.8374347142085	-0.980973074678647	-959.6918438340102	-0.004335526764492525	-0.00890991111032832	1.565903313901265	1.5011744808932315	-0.39084057292319846	1.0431187938723276	7.262776779380207	10.137802414391489	0.8880244333518011	0.9776071657069737
ID196803	196803	5	1.0	40.62203758489537	28.012860315633393	0.0	115.0	115	1.4449548528770872	1		25498.36167146972	25556.0	16442.0	33891.0	1.7695863E7	3147.614817947896	-0.980954713272021	-834.4919167120534	-0.009151174241880593	-0.00811722173385977	1.4763098923955578	1.4384761153333407	-0.48423030882675644	1.0263012897182862	6.559314107031864	9.489231882722821	0.91539002125534	0.9773371104815868
ID214211	214211	5	0.9801714420318604	38.62815931496993	26.710864466671453	0.0	198.0	198	1.4190698155761314	1		25729.05247376313	25895.0	17565.0	32799.0	1.7161278E7	2614.037464653432	-0.9810296756902571	-1018.0037317383897	-0.004424546558668611	0.004546166522438579	1.5105639316819035	1.3466653001133129	-1.0043529152849342	1.121707028134459	6.326410924970582	9.96564926311314	0.8004902840746412	0.9507142857142852
ID190144	190144	5	1.0	38.5068674277656	28.365770679863253	0.0	83.0	83	1.4678096187805107	1		25743.63966480446	25745.0	17038.0	33858.0	1.8432446E7	3036.3963511777392	-0.9810066531034219	-875.81410488429	-6.397462512156112E-4	0.0017148966728877636	1.5456167461790047	1.4374841563512972	-0.8022341880576143	1.0752235002729877	6.768451658270552	10.283455151694277	0.8043055745282053	0.9525083612040132
ID181953	181953	5	1.0	37.65094867451577	28.28278134299037	0.0	44.0	44	1.445478292435237	1		25422.519536903026	25365.0	16495.0	34112.0	1.7566961E7	3081.911571417656	-0.9809897284311001	-851.342963918004	-0.013853938973103474	0.008952612180955812	1.4864842694590434	1.4442971830964855	-1.1047203175148925	1.029209422310242	6.5640672331963765	10.105697577091641	0.8077003850483174	0.9570339570339574
ID211648	211648	5	1.0	38.91111030706014	26.91874140087727	0.0	186.0	186	1.4918359588981185	1		26012.206241519663	25917.0	18003.0	35320.0	1.9170996E7	2926.8924411904777	-0.9810077252520666	-918.1124240996597	5.687390472107262E-4	0.007003485175091773	1.591408909635199	1.4241090520430237	-0.42803253893877846	1.1174768584977164	6.991848588002799	10.436572476193861	0.8066517718732789	0.9465894465894464
ID210119	210119	5	0.9887839555740356	38.68697903822054	27.19106641501786	0.0	179.0	179	1.4507023004000275	1		25945.926512968294	25971.0	18114.0	33867.0	1.8006473E7	2662.648226402514	-0.9811015713263431	-1011.7510435022715	-0.005208964065582199	0.004741432072161456	1.5869223353579358	1.3547771981407484	-1.0157914167306064	1.1713529999883197	6.611598494841537	10.087177033266418	0.8165392213873464	0.9606353591160227
ID176851	176851	5	1.0	35.43508345472224	27.309739632363215	0.0	19.0	19	1.466778491418422	1		25458.88466947959	25511.0	16698.0	34031.0	1.8101267E7	3011.96432898441	-0.9810759719216234	-876.4125758504517	0.00400734994502658	-0.003430805754878647	1.522037045446302	1.4318969573213238	-1.5648596341798646	1.0629515187277196	6.758945405941526	10.382646048836095	0.7879029105424724	0.9511705685618727
ID182999	182999	5	1.0	37.46664231724187	29.211991946640822	0.0	49.0	49	1.4979085862771466	1		25503.25641025637	25468.0	15937.0	34461.0	1.8897913E7	3061.2839426306386	-0.9809955784742612	-860.0712187311454	5.630730691305738E-4	-3.505002964131054E-4	1.5389506167569624	1.4591405333853091	-0.7867478883081094	1.0546966392513875	7.048886101976992	10.516232825984096	0.8009584211112037	0.956774193548387
ID174296	174296	5	1.0	35.86602649776903	26.04369664477361	0.0	6.0	6	1.4857385112058377	1		25684.767441860462	25639.0	18224.0	33713.0	1.8775565E7	2711.333688519392	-0.9809860589172269	-977.4923223386037	0.010045982032446638	-0.0016961724748258524	1.549326390570318	1.449094587282799	-1.2790611941354717	1.069168571994644	6.934811074028612	10.871428641392088	0.7373458817384209	0.9304846938775506
ID186591	186591	5	0.9926398396492004	38.40005086353326	28.516329194874935	0.0	66.0	66	1.4312782341646546	1		25819.40088757397	25768.0	17805.0	34295.0	1.7453915E7	2713.839262785519	-0.9809831679296525	-981.5567618179124	0.003821900304931311	-0.0011597051518850393	1.5749736201747593	1.3192055534882265	2.435699402135147	1.1938803744497846	6.435732826754442	9.972457770266741	0.8132114009918439	0.9555398729710651
ID212702	212702	5	0.9920582175254822	40.73760114420224	27.781686095564275	0.0	191.0	191	1.430220769495607	1		25860.614243323424	25885.0	17764.0	35201.0	1.7430054E7	2877.0296547014605	-0.9810098712248202	-928.6882718663919	0.012445625830999781	0.019771526048978885	1.5757308354838706	1.324631327565459	-0.7197876155007757	1.1895618068915126	6.42622657442542	10.061085433985319	0.797767287535207	0.9428172942817293
ID194269	194269	5	0.9968274831771851	38.3296665014276	27.10873750915477	0.0	103.0	103	1.4672941456763686	1		25549.959097320134	25557.0	17024.0	34712.0	1.8114921E7	2971.241022607607	-0.9810818781747102	-891.8864343339969	-0.007932673487466225	0.003220837706077323	1.5723163629466481	1.3780137492579487	-0.9867860786792183	1.1410019412312322	6.7636985321060346	9.786143729475087	0.8875052408338231	0.9706684856753071
ID179938	179938	5	1.0	37.984981068254484	27.524673183093153	0.0	34.0	34	1.4439074044952311	1		25513.67246376814	25580.0	15900.0	34117.0	1.7604434E7	3181.732241267128	-0.980964011479007	-826.4507598256728	-0.006237587947848009	-0.013270553200971707	1.5044678665907958	1.4303174499909819	-0.9052437802823561	1.0518419296361667	6.549807854702826	9.474922008327171	0.91682645446319	0.9745403111739743
ID184032	184032	5	1.0	38.269030501252736	29.638095922039412	0.0	54.0	54	1.462646712812135	1		25590.32056737589	25539.0	15031.0	35660.0	1.8041176E7	3242.104100198266	-0.9809432599710517	-812.5948108503886	-0.009720050566595608	0.011861144940789553	1.5977668377031926	1.360139750770914	-0.7241974680041963	1.1747078466000231	6.720920396625386	10.746702601026918	0.731287507417736	0.9351851851851848
ID218337	218337	5	1.0	39.41202814758902	27.072458734757255	0.0	217.0	217	1.4852292606300532	1		25576.35607094133	25403.0	18624.0	36057.0	1.8747469E7	2983.6163318010567	-0.9809290590827862	-881.8427911808512	-0.007678932079265019	-0.01058832174640934	1.5077206020759202	1.478422192162723	1.7372128905197048	1.0198173499210925	6.930057947864096	10.67887553610521	0.7636523289619797	0.930440331844288
ID178913	178913	5	1.0	36.87579966324611	27.088356169647454	0.0	29.0	29	1.4928497788988542	1		25446.88513513513	25320.0	18358.0	35150.0	1.8830695E7	2742.7230829336295	-0.9811190244850583	-964.2284280503561	0.00710788279739547	0.009464763674347457	1.597512222862115	1.411509282514139	-0.4477684960924903	1.1317759242905387	7.001354840331833	10.375489262613383	0.8172873602926292	0.9602346805736639
ID198374	198374	5	1.0	37.935611195182744	25.970763022448544	0.0	123.0	123	1.413728924155842	1		25790.239393939395	25819.0	17195.0	33820.0	1.7021558E7	2823.8643783972375	-0.9809542644212288	-940.7896762632255	-0.007658151026153915	0.020621991208739837	1.5615374377567408	1.300013532004895	-0.5531633022832239	1.201170141166547	6.2788796633254265	9.518704068620265	0.8708359987575165	0.963530269876003
ID202982	202982	5	0.9920262694358826	41.64697757034246	26.329723291909584	0.0	146.0	146	1.4307495995264332	1		25642.2415316642	25725.0	17252.0	33733.0	1.7411082E7	2860.1557130055635	-0.9809583248565044	-923.7228993654973	0.0015602487038778054	-0.00950476342495557	1.5603016449636682	1.3666915661769037	2.5395417168878014	1.1416633303213812	6.430979700589931	9.621454945214067	0.8729824274464071	0.9698924731182799
ID191722	191722	5	0.996884822845459	39.22503147647491	27.564071655404017	0.0	91.0	91	1.458503229380242	1		25547.696022727272	25576.0	17109.0	34445.0	1.7985578E7	3021.656360688528	-0.9809874384694159	-872.4880291640438	2.84054805050677E-4	0.005521591874712019	1.52882577989209	1.4118931814281428	2.011809237806897	1.0828197203599133	6.682895387309275	9.792217355421956	0.8758151172276782	0.9709944751381212
ID175859	175859	5	1.0	36.4030861598678	27.366538516851556	0.0	14.0	14	1.470384273660056	1		25540.205882352944	25571.0	16309.0	34383.0	1.8235707E7	3097.5389028853565	-0.9809574416161823	-849.4982534633053	0.00552849359015921	0.009182555442729183	1.561440654054959	1.4344133297595991	-0.5344344480438048	1.0885569881846044	6.792217289093135	9.946524896349857	0.8627375224395502	0.9584171696847752
ID200952	200952	5	0.9958982467651367	41.53695042877778	24.574464479905647	0.0	136.0	136	1.452786643860586	1		25676.74031563843	25713.0	17264.0	35008.0	1.7896688E7	2818.197524545111	-0.9810981020980111	-945.8134333441201	8.640349385735079E-4	0.007375250996988529	1.6019511842436263	1.3542312153746292	-0.7741234922851976	1.1829229499782787	6.630610999499591	9.839019097886098	0.8607158621523088	0.9707724425887263
ID204028	204028	5	0.9920536279678345	42.15948289806278	26.568306114863507	0.0	151.0	151	1.4454782924352376	1		25758.658465991328	25844.0	16600.0	33195.0	1.7799233E7	2919.3593086567025	-0.9810141015742597	-911.821405468704	-0.006225747792356776	-2.266866132347236E-4	1.5559554022672837	1.3503743246729925	-0.7792784900719877	1.1522400669488995	6.564067233196383	9.529656647126238	0.908298042223307	0.9801277501774309
ID173315	173315	5	1.0	35.387401223524286	27.34099285723136	0.0	1.0	1	1.446001542512985	1		25660.350290697683	25707.0	16651.0	33927.0	1.7654321E7	3092.775113367134	-0.9810964440193309	-861.2166710821011	0.009125081920459542	-0.0016647421587502914	1.4920133671441536	1.3978385897898544	-0.5678165021016124	1.0673717108986502	6.56882035936089	10.2932741443618	0.7790945563924687	0.9498281786941579
ID211202	211202	5	0.9952793717384338	38.602385163574915	26.840840244524756	0.0	184.0	184	1.5039566939989097	1		25991.227882037525	25885.0	20395.0	36214.0	1.9389456E7	2890.851986363272	-0.9809696681222123	-926.9155190694643	-0.007110694722179777	-0.009608758326539202	1.5322406934868427	1.4621494528950247	-1.3386398517080995	1.0479371246578377	7.1059236159511805	12.02939376416644	0.6170820542748077	0.9234095120444716
ID187648	187648	5	1.0	37.30689435504118	27.899669188319187	0.0	71.0	71	1.4527866438605872	1		25886.272206303733	25865.0	17407.0	34389.0	1.8068618E7	2956.214053935215	-0.9809830987144323	-903.4110637621269	-0.010109778766020865	-0.00548648406224061	1.5386172381798005	1.39335709332392	1.932240463265151	1.1042519147115082	6.630610999499602	10.290631532998571	0.7868271870152048	0.9541723666210672
ID195335	195335	5	1.0	40.21595555670697	27.99376918553948	0.0	108.0	108	1.4698697034697896	1		25379.215189873412	25381.0	16436.0	34421.0	1.8044622E7	3106.745566828475	-0.9810161119707094	-844.2935529978334	-0.0017567651362284356	0.003639420958767617	1.5079412064025974	1.4512052941950768	-1.0426123923525732	1.0390957174939124	6.787464162928621	9.764444915827456	0.8945864052466922	0.9740791268758529
ID199946	199946	5	0.9891201853752136	39.97309860199845	25.708340059143143	0.0	131.0	131	1.4543479410804823	1		25807.33476394852	25811.0	18905.0	34162.0	1.8039327E7	2703.3059166835997	-0.9810804963461931	-990.0858632339156	-0.005329921637236004	-0.019954033860750408	1.6054025633419713	1.3707674055730745	2.2455978637131477	1.171170657264646	6.644870377993138	9.867875582654547	0.8575294567781072	0.9536152796725781
ID205065	205065	5	0.996819019317627	42.25870678959476	26.79126761884785	0.0	156.0	156	1.4527866438605868	1		25769.935714285722	25790.0	16723.0	33309.0	1.8038955E7	2915.7995215615715	-0.9809620679702596	-910.7897047141402	-0.0046855944314291775	-0.00429062077759638	1.5692685175767387	1.3643059195727414	-0.8178150887341568	1.1502321400673723	6.630610999499597	9.664448920661014	0.8920911350478559	0.9755244755244753
ID185097	185097	5	1.0	39.709341985606855	28.059617073666924	0.0	59.0	59	1.413193724846805	1		25758.945371775437	25961.0	17113.0	33251.0	1.6975145E7	2839.934285284009	-0.9809930498508966	-936.2746778619171	0.006884818652660173	0.005873797049973622	1.4894520958172146	1.348179770715338	-0.7671831444389084	1.104787453550737	6.2741265371609005	9.808167477601648	0.8195725261001922	0.959302325581395
ID188691	188691	5	1.0	36.608559145274256	28.981438608484627	0.0	76.0	76	1.485738511205836	1		25691.130853994484	25595.0	16388.0	35052.0	1.8651761E7	3054.823490937677	-0.9810783613920935	-872.111571339482	0.01699675331600833	0.007969130384531438	1.5833778404532377	1.4022557204394719	-1.1186017086031361	1.1291648287639016	6.9348110740286	10.579141695788604	0.7786524060798082	0.9480181936322285
ID206098	206098	5	0.9884901642799377	41.32187867406968	25.15828676064683	0.0	161.0	161	1.4296917438553522	1		25844.275964391676	25886.0	18899.0	33759.0	1.7419042E7	2713.341463943738	-0.9810640076396829	-986.9591715953143	0.0165927168299096	0.005230706204464792	1.5487799083645186	1.3447316201396564	-0.7349036749353691	1.1517390423255391	6.421473448260891	9.850114223414952	0.8316910382439948	0.9507389162561571
ID192784	192784	5	0.9950396418571472	38.33333862186524	27.092983404238957	0.0	96.0	96	1.4585032293802411	1		25549.66051136367	25590.0	16835.0	34696.0	1.7986961E7	2930.5315132271444	-0.9810880730932191	-904.5674354978905	0.0037740686575028454	0.01455354922451422	1.575424353457159	1.3812408731244683	-1.0513950236813245	1.1405862540785037	6.682895387309266	9.581251559772745	0.9148081836473929	0.9825296995108314
ID209688	209688	5	0.995739758014679	38.80661343386749	26.551430799178632	0.0	177.0	177	1.4522658384508202	1		25966.978386167142	26013.0	18150.0	35289.0	1.8021083E7	2736.4294967321125	-0.9811123986934475	-985.8460627317896	0.006715013279538015	8.645300754361959E-4	1.5783957993605366	1.3745527162922977	2.2895051614339996	1.1482977558096739	6.625857873335084	9.875648515198204	0.8537303697456108	0.9694019471488177
ID189724	189724	5	1.0	37.67911841497457	28.81432879857204	0.0	81.0	81	1.452786643860587	1		25763.14655172413	25780.0	16137.0	34716.0	1.793115E7	3202.2806088655243	-0.9810413657855531	-832.6256516309905	0.00257533250812184	-0.01815675503383159	1.5122837954860782	1.4308782654397147	-0.545075382344493	1.0568920026340236	6.6306109994995985	10.114711141583207	0.8144350291825899	0.9528688524590156
ID207650	207650	5	1.0	39.0679031776313	27.038197756623862	0.0	168.0	168	1.4386587233502308	1		25957.280701754353	26057.0	17711.0	34118.0	1.775478E7	2820.142245902388	-0.9809277931184889	-946.7913155061404	0.013526653921162566	0.019622888543734552	1.5495520349979093	1.367593002791021	-1.1503584234086108	1.1330505726744298	6.502276593057679	9.955459401866316	0.8244279220717681	0.9559748427672964
ID181537	181537	5	1.0	37.425647340323614	27.766013699632115	0.0	42.0	42	1.459540203012402	1		25410.4490084986	25403.0	16325.0	34261.0	1.7939777E7	3102.2678400320115	-0.9810549339293952	-848.3210551188292	-0.006584981650193941	-0.018274606871395063	1.5042434010320267	1.444097416540445	-1.3456361971690554	1.0416495340291312	6.692401639638309	10.179295795124746	0.8116268241519409	0.9703652653342523
ID197415	197415	5	1.0	40.64164107224199	28.361477094127324	0.0	118.0	118	1.4714128741871535	1		25520.242677824263	25539.0	16968.0	35113.0	1.8298014E7	3088.453667831792	-0.9810653318579263	-856.2763247160156	-0.0038482008859353407	0.004113785143572673	1.5179790568676161	1.4456987554757337	-0.9804127533932245	1.0499967929820189	6.801723541422169	9.726294245256014	0.9035122226032644	0.968855788761002
ID190756	190756	5	1.0	38.65151704744474	27.506381849189236	0.0	86.0	86	1.4559075639855616	1		25705.977077363863	25791.0	16923.0	34049.0	1.7942772E7	3039.9132948523147	-0.9810344866774632	-874.8278244125869	0.008263240885207529	-0.0027044468041764417	1.4774101540519966	1.463095804086674	2.1375173414242896	1.0097836040027866	6.659129756486691	9.769402278893267	0.8767814547168392	0.9655410062026186
ID177450	177450	5	1.0	35.703284148525256	27.716543881841716	0.0	22.0	22	1.4433833952584152	1		25430.690856313508	25445.0	16393.0	33835.0	1.7521746E7	3011.0721722793355	-0.9810152872135829	-872.8482243655518	-0.008337826674755185	-0.014604161473975816	1.4949366888137452	1.4288621256957506	2.782319394956898	1.046242784331498	6.54505472853831	10.141353746294765	0.7997077093196582	0.9503105590062115
ID182568	182568	5	1.0	36.83248832492855	28.718289489212857	0.0	47.0	47	1.4501807464373135	1		25455.608069164282	25401.0	15960.0	34237.0	1.7666192E7	3135.497379112687	-0.981020669771703	-839.2750350533825	0.003674391990008146	4.4958261784442506E-4	1.5450658449025887	1.3756711585707404	1.9446499221379072	1.1231360309304164	6.60684536867701	10.296803358407105	0.7830674439020693	0.9488054607508527
ID196392	196392	5	1.0	39.82831031453383	28.126179651360967	0.0	113.0	113	1.4496590048314943	1		25448.56384505021	25478.0	17114.0	33653.0	1.7737649E7	2997.9714615399853	-0.9809619625113442	-874.7738052776712	-0.013443384956979405	4.244987091794377E-4	1.5100001560931942	1.4184434900562413	-0.9090233794510376	1.064547277828687	6.602092242512492	10.061913987747216	0.8194647011195285	0.9559532002752924
ID186166	186166	5	0.9874112606048584	38.52609926030069	28.231047384550834	0.0	64.0	64	1.4465246033159531	1		25810.216763005767	25760.0	17383.0	33932.0	1.786067E7	2722.4371039701086	-0.980944484770259	-976.084747293879	0.004312038795683835	0.0037696680292006656	1.5935872718949078	1.366635404457266	-0.799590226082955	1.1660661407552013	6.5735734855254035	9.459837769245258	0.9230899212124275	0.9794617563739375
ID193847	193847	5	0.9929792881011963	38.30350557557113	27.108758621175888	0.0	101.0	101	1.4631638232093458	1		25573.557284299874	25599.0	16728.0	34486.0	1.8080505E7	2924.8816950070864	-0.9810533678006895	-905.4686998777075	-0.001484328624395691	-0.0015089408392314197	1.5985414293956641	1.3725620296109613	2.013301952434522	1.1646405735475245	6.725673522789908	9.888160049799202	0.8643998272743595	0.9606245756958594
ID180532	180532	5	1.0	38.20229008750547	27.60659136463975	0.0	37.0	37	1.4543479410804818	1		25484.924285714293	25570.0	15744.0	34534.0	1.7839447E7	3128.50433236641	-0.9810541783905925	-843.6379946033774	0.011460127472529483	0.010542037023191996	1.5125834203856805	1.4286808932864512	3.1075245410353443	1.0587272689748268	6.644870377993134	9.528419074811488	0.9197179822821653	0.9789915966386553
ID183611	183611	5	1.0	37.57342274433729	29.72729346460237	0.0	52.0	52	1.4908214494581775	1		25498.994572591604	25408.0	16017.0	34368.0	1.8792759E7	3030.3648196525614	-0.9809415877492309	-866.1927949671614	0.010193785426553107	0.011733098687445534	1.5644506128224254	1.4596737115730836	-0.6082389120262348	1.0717810428581496	6.982342335673771	10.614967124420824	0.7787063120891676	0.9520414776409589
ID216376	216376	5	0.9968402981758118	38.083425396925875	25.994646912566584	0.0	208.0	208	1.47346792110228	1		25681.123439667124	25532.0	18598.0	36389.0	1.851609E7	3009.372108747629	-0.9809248311866497	-877.6785019310183	0.011983193390567843	-0.014642497771077602	1.5694298440121408	1.3996235276080502	2.4765636122879475	1.121322850791376	6.820736046080226	11.553227457951344	0.6421470026593292	0.928802588996764
ID212290	212290	5	1.0	40.04904027015328	27.608980973136802	0.0	189.0	189	1.4698697034697892	1		25932.912011173175	25863.0	17305.0	35312.0	1.8567965E7	2923.3298155406537	-0.9810543292600531	-918.7271259852373	-0.01683222021867432	0.0020752220379474193	1.6208096750900043	1.3550706456676334	-0.6525408620087071	1.1961071404446544	6.787464162928617	10.343036694224926	0.7972991162546783	0.9558232931726905
ID178502	178502	5	0.9847938418388367	36.002247978318984	27.208125370910274	0.0	27.0	27	1.4948753561926613	1		25458.762162162137	25313.0	19358.0	34814.0	1.8839484E7	2703.1534609560013	-0.9810080665040278	-972.9711777319455	0.007024193571994878	-0.0023714559809117565	1.529282851556972	1.4735892227481793	0.009049742738740374	1.0377945413477758	7.0203673449899	10.542890510232443	0.7936889040902666	0.9467948717948721
ID179527	179527	5	1.0	37.11125978355933	27.407035480266686	0.0	32.0	32	1.4719269049012398	1		25443.261538461527	25391.0	17474.0	35388.0	1.8191932E7	2937.433379205756	-0.9810438434432268	-896.5466292941779	0.005999354618310562	-0.001745630716268324	1.5727371316781182	1.384868153303405	-0.5053198322732434	1.1356583859095746	6.806476667586682	9.933395158812724	0.8668357203178357	0.9701897018970187
ID202571	202571	5	0.9815471768379211	40.70938592312779	26.52090725152491	0.0	144.0	144	1.4933564307983553	1		25595.616847826048	25547.0	19288.0	34932.0	1.8838374E7	2505.2506173466486	-0.9810048153568077	-1055.290522826622	0.00610007966439631	6.11854313536091E-4	1.6333812718092295	1.3913130254526846	-0.9372607091251238	1.1739854669137337	7.006107966496352	11.116384555083746	0.7124584888259627	0.9521963824289407
ID203595	203595	5	0.9936570525169373	42.074882068833446	26.507309045832166	0.0	149.0	149	1.440235336122901	1		25687.765739385042	25786.0	16539.0	33297.0	1.7544744E7	2909.2604164715062	-0.981158631443065	-919.603284141629	-0.005416565269622387	-0.006003502574470088	1.5446677632972503	1.3627370608165565	2.4864783670813635	1.1335038927991583	6.5165359715512166	10.013605842477613	0.8166682576614158	0.9594121763470957
ID209231	209231	5	1.0	38.743524841448625	26.819964116507556	0.0	175.0	175	1.4903139357585489	1		26036.163487738424	25853.0	18943.0	37091.0	1.9110544E7	3055.4521564681477	-0.9810852724160709	-883.971296758175	0.011268058745515083	0.005267141333512672	1.5447082145663167	1.4656534393503675	2.115209071170854	1.0539382456271444	6.977589209509252	11.194382466035856	0.6997050042530518	0.9464861379754995
ID219470	219470	5	1.0	40.20821818199025	28.349978256733568	0.0	222.0	222	1.449137075379896	1		25455.31268011531	25473.0	17147.0	34198.0	1.7665987E7	2924.5809174619717	-0.9810668739158389	-902.030192891833	-0.010414542646857592	-0.004738540467531877	1.535428756007382	1.3860675693812017	-0.9898519912107799	1.1077589505198953	6.597339116347988	9.741470161478354	0.8736342726779783	0.96792189679219
ID176466	176466	5	1.0	35.974074476028775	27.317445387909952	0.0	17.0	17	1.4785930423892577	1		25504.918282548504	25497.0	17168.0	34174.0	1.8414551E7	2906.8856960024555	-0.9809350403776149	-902.8806296561316	-0.005183354265126306	0.007544560002886648	1.5515013502517236	1.43526063491348	2.489074976318404	1.0809892729659174	6.868267307725396	10.266370464975244	0.8188855158695274	0.9620505992010656
ID198992	198992	5	1.0	38.748444669165586	26.753263495738768	0.0	126.0	126	1.4652304398088272	1		25798.098452883234	25773.0	17084.0	34625.0	1.8342448E7	3026.710631466345	-0.9810024033807084	-880.2746568105122	-0.006227065140800928	-0.01379114922791585	1.556502093784011	1.4055519759744322	-1.1169863964853997	1.107395614242532	6.744686027447978	10.127750684534366	0.8263149269153945	0.9568442346594744
ID210768	210768	5	0.9769300818443298	38.59986521537472	26.486979836415316	0.0	182.0	182	1.4212005522349944	1		26008.648203592806	26193.0	17776.0	32789.0	1.7373777E7	2629.470437198661	-0.9810037018876792	-1021.600633073324	0.01208081578658539	0.007226861508901145	1.5242075589446595	1.346414551687933	-0.9051876110474699	1.132049231816335	6.345423429628646	9.937126353409301	0.8075117451237273	0.9522111269614835
ID197974	197974	5	0.9968338012695312	38.292619311785124	26.348785718701432	0.0	121.0	121	1.447570157918179	1		25702.87031700288	25737.0	18278.0	33788.0	1.7837792E7	2560.220413583689	-0.9810395316468421	-1038.8951329205474	0.0013066027315103016	0.008761061310277093	1.5609586902761226	1.3536371694105316	-0.673068855983884	1.1531588564134017	6.583079737854428	10.47635860597626	0.753734280338328	0.9453924914675765
ID200538	200538	5	0.9825940132141113	40.79889120476111	24.897692705140024	0.0	134.0	134	1.481148952753956	1		25646.162758620696	25610.0	19100.0	34621.0	1.8593468E7	2545.8701154504643	-0.9811494197731103	-1048.6403761911133	-2.1224269222890516E-4	0.005914126026690414	1.588240390276608	1.4064036447442527	-0.8707533002219661	1.1292920039078975	6.8920329385479695	11.547174130725626	0.6495398166656587	0.9300833867864015
ID207193	207193	5	1.0	38.3671884771348	26.634778140125032	0.0	166.0	166	1.4693549530763215	1		26139.24684431976	26082.0	16924.0	34762.0	1.8637283E7	2857.6462736838425	-0.9810214982732931	-945.6516765925717	-0.01754310842768411	0.018551641168829822	1.6428655656499274	1.360265812520641	-1.1525807442936653	1.2077533306564654	6.782711036764091	10.088031136454545	0.8375299595255062	0.9577181208053688
ID194910	194910	5	1.0	39.34272890155879	27.74567924477881	0.0	106.0	106	1.4496590048314957	1		25496.110473457702	25535.0	16677.0	33217.0	1.7770789E7	2986.9950803281404	-0.9809313383572277	-878.1886450195154	0.007042685527372764	0.0027773072956566646	1.5068284277667827	1.4331405966320194	-0.7607179800960866	1.051417028662739	6.602092242512504	9.748387739683025	0.8730233554562041	0.9679442508710798
ID187228	187228	5	1.0	37.48212337310263	27.699176969212328	0.0	69.0	69	1.4486149578794756	1		25916.56051873199	25912.0	16893.0	34192.0	1.7986093E7	3086.158163344015	-0.9809427535442785	-864.5153187274603	0.0029978739871263306	-0.013544913362829312	1.4836658949299624	1.446613970909578	1.8006393416797464	1.0256128620112022	6.5925859901834745	9.842279748962888	0.8552129281290292	0.9585348997926749
ID184669	184669	5	0.9853435754776001	39.693065020901784	28.73529530681711	0.0	57.0	57	1.4491370753798958	1		25673.90647482015	25542.0	17301.0	34966.0	1.7843365E7	2754.1636786963536	-0.9810536054618588	-965.3801513403212	0.0032696803831782834	0.0070734685940058665	1.6274126632956472	1.3046936101538649	-0.60720951397665	1.247352367352917	6.597339116347985	10.106188680563934	0.8117155539752955	0.9579020013802623
ID188258	188258	5	1.0	37.0185594380891	28.622852263205942	0.0	74.0	74	1.4801271182392588	1		25752.700276243115	25670.0	17007.0	34067.0	1.8644955E7	2928.093953259478	-0.981069855777506	-911.6198442036538	-0.007544135039517008	-0.0010157765842448733	1.5591202854249386	1.4276612174038474	-1.289961503978136	1.0920800161961008	6.882526686218939	10.879292093233317	0.7307292533429183	0.9420949902407286
ID204643	204643	5	0.9950632452964783	42.23326767357611	26.770856850858998	0.0	154.0	154	1.4553878753864653	1		25764.8059914408	25801.0	16584.0	33679.0	1.8061129E7	2903.5400997538054	-0.9811151715813181	-922.0107659092658	-0.007896837367677358	0.007027647710189513	1.5541896099148995	1.3852250468703664	-0.7560174013171053	1.1219762546355005	6.6543766303221785	9.526268420600207	0.9214496576191453	0.9783368273934311
ID214882	214882	5	0.984210729598999	38.649026353130836	26.90941478938182	0.0	201.0	201	1.4307495995264332	1		25690.926035502947	25691.0	16533.0	33533.0	1.7367066E7	2731.6399329725064	-0.9810755482383778	-975.1365757013727	-0.0026377560713865284	6.292813300264872E-5	1.5697246710757637	1.322717913861386	-0.7898069832913964	1.1867418250149009	6.430979700589929	9.542848023675026	0.8874236281319872	0.9705882352941175
ID191334	191334	5	1.0	39.15626719040957	27.48073282814557	0.0	89.0	89	1.461611943165237	1		25608.827195467406	25602.0	17220.0	34089.0	1.8079832E7	3009.549683078671	-0.9809462255984991	-876.1578363745265	-0.014872496444990856	0.0037038321359183636	1.5325330989055443	1.4213396451913667	-0.9015526887626159	1.0782314446025367	6.711414144296368	9.807241914819178	0.8768597322375387	0.9677861549006169
ID201572	201572	5	0.9442118406295776	41.70393559001592	25.32921266165235	0.0	139.0	139	1.5044596054638937	1		25535.633689839575	25482.0	20651.0	33631.0	1.9100654E7	2400.304602387997	-0.9811069795189795	-1104.905785010221	0.006280094389786591	0.011823797271185052	1.558234457111789	1.4756016111999923	2.337989571790796	1.0559994278161555	7.110676742115696	10.20228517858734	0.8584714999931565	0.9790575916230364
ID213359	213359	5	1.0	41.98631704153546	27.30476434896002	0.0	194.0	194	1.4831905098260028	1		25748.543328748296	25770.0	16777.0	34467.0	1.8719191E7	3028.179800037797	-0.9811190060251103	-883.6857209984976	-0.006878737009944274	-0.006161562617968898	1.565955509757422	1.4510165723991035	-0.6906289902134697	1.079212697873105	6.911045443206034	10.375776941088562	0.8067005616113014	0.9584706657877394
ID192369	192369	5	1.0	39.26378683828447	27.561264052412056	0.0	94.0	94	1.4579844659886299	1		25521.12660028448	25579.0	17008.0	34515.0	1.7941352E7	3032.994906858922	-0.9809876225366415	-868.3309008284352	0.0022625215222878757	-1.3757772946044772E-4	1.5316061140301112	1.411741503115645	-1.146643916951356	1.084905494844439	6.678142261144758	9.772363989980596	0.8787518674841452	0.9756944444444444
ID199542	199542	5	1.0	39.2697821597768	26.042303330434613	0.0	129.0	129	1.468840022290201	1		25803.40476190475	25791.0	18095.0	35368.0	1.8423631E7	2713.7683193148573	-0.9809903613794007	-981.3527003671618	-0.007308951672963273	0.022571475111516318	1.637625739073262	1.3452648218843635	-0.49130807279489486	1.2173259215827688	6.7779579105995875	10.062682037141483	0.8411650733635546	0.9589778076664429
ID175476	175476	5	1.0	36.3804449327952	26.932705680208993	0.0	12.0	12	1.4370803808856278	1		25637.79498525073	25449.0	18677.0	35763.0	1.7382425E7	3213.40760532584	-0.9810468745299006	-825.9500230867022	0.008097013387230446	-0.007615354446709179	1.4733085797687338	1.3955041561784112	0.28699365788759057	1.0557536308622613	6.488017214564126	11.98306308523673	0.5677879431900363	0.9112149532710284
ID185723	185723	5	1.0	38.725883147158285	28.093503257495332	0.0	62.0	62	1.4339184840274968	1		25787.750000000015	25860.0	16630.0	33842.0	1.753567E7	2829.6519979156133	-0.9809087292410086	-936.4922373599693	-0.007989083288452634	3.0506234230018562E-5	1.5719218526954548	1.3451950100885877	-0.7872189756136675	1.1685457059433606	6.459498457577026	9.553736814248213	0.8893283080811711	0.9700214132762306
ID195963	195963	5	1.0	39.796958846245914	28.08412167135139	0.0	111.0	111	1.447570157918179	1		25447.08236994219	25505.0	16917.0	33112.0	1.7609381E7	3004.4774643880755	-0.980987327353227	-874.0157659499599	-0.00492825627369403	-0.0027415820670411125	1.4895648101930976	1.4210629159829247	-1.14620751817252	1.0482046878007447	6.583079737854428	9.832020014375036	0.8557629337751012	0.9712482468443195
ID205688	205688	5	0.9952283501625061	41.962118743028334	26.02075837657203	0.0	159.0	159	1.4286331048772716	1		25812.158753709173	25890.0	17688.0	34230.0	1.7397395E7	2834.258337544862	-0.9810501965585159	-942.9776726368291	-0.018746091375303503	0.009050085076450205	1.5995604774330388	1.3067874708877574	2.393635298783061	1.2240402613796013	6.4119671959318705	9.684264105986758	0.8591478469972994	0.960142348754448
ID189312	189312	5	1.0	37.042098828314	29.515457767892286	0.0	79.0	79	1.478593042389257	1		25641.387586206918	25579.0	15335.0	35266.0	1.8590006E7	3241.048888540866	-0.9810759727746003	-820.3043460129783	-0.0017719556560652971	-0.011122441505678734	1.545715848079295	1.4396699515708986	-0.6412234270622372	1.0736598665497492	6.86826730772539	10.149210738547383	0.8379006216646098	0.955687830687831
ID182151	182151	5	1.0	37.471887206793184	28.50270152025442	0.0	45.0	45	1.4527866438605874	1		25450.565092989968	25495.0	15742.0	34695.0	1.7789945E7	3191.396337241515	-0.9809356418520587	-820.6632949893989	-0.013731719945821697	0.008985881543008131	1.5093013111154576	1.439898227830296	-0.5440446153431399	1.0481999921548215	6.630610999499603	10.468045612010652	0.7603826541039981	0.9633977900552487
ID190341	190341	5	1.0	38.697552477365804	27.75819823771955	0.0	84.0	84	1.4626467128121365	1		25720.343220339008	25792.0	16893.0	34409.0	1.8210003E7	3088.27491465887	-0.9809515961841306	-857.7876524529365	0.001649608253906355	0.006043535555171294	1.5214548113927078	1.453942407345512	-0.5792574024303297	1.0464340290964167	6.7209203966254005	9.722261023806212	0.8935195555452745	0.9678302532511983
ID197007	197007	5	1.0	40.62353812165931	28.063845116241907	0.0	116.0	116	1.4647140590210523	1		25510.07193229904	25499.0	16715.0	34853.0	1.8086641E7	3135.548874119741	-0.9810313922163518	-841.5415282652849	-0.006182719318432758	-0.02082812300864336	1.5333198575338374	1.4397041071381071	1.450568186488405	1.065024299042824	6.739932901283467	9.527629143515814	0.9330303021844845	0.9881533101045298
ID181133	181133	5	1.0	37.55196290437208	27.36168077678835	0.0	40.0	40	1.4724407561666413	1		25419.935933147626	25396.0	16382.0	34257.0	1.8251514E7	3138.8597848626173	-0.9810216225606238	-837.2439762031636	-0.015495874921757304	-0.011886532226471494	1.5350871060675533	1.4470680667701943	-0.3118509272892672	1.060825776837032	6.811229793751205	10.021568741927817	0.8522440481616733	0.9617449664429532
ID193426	193426	5	1.0	38.3174813796876	27.094558555812196	0.0	99.0	99	1.452265838450819	1		25559.29411764707	25593.0	16756.0	35026.0	1.7814828E7	2956.7091938101257	-0.98101166568748	-893.2181554472302	-0.002542214789977254	-0.010629895458348484	1.561232967095743	1.359175966112423	-1.0631558021633483	1.1486613992750716	6.625857873335071	9.813232413433656	0.8646250436372019	0.9653739612188366
ID219027	219027	5	0.9897273778915405	39.4033954396422	27.93768507986872	0.0	220.0	220	1.3878065616898891	1		25528.598116169545	25671.0	17884.0	32166.0	1.6261717E7	2621.016172877805	-0.9810868309265283	-1010.486237000357	0.03716087427483743	0.0231048700505482	1.524276021437951	1.3349151948333475	2.2861743583971514	1.1418523269024916	6.05072960742867	9.205759139608615	0.8972188603014043	0.9837712519319939
ID178075	178075	5	1.0	35.95330227661967	27.409647639596514	0.0	25.0	25	1.5084768612279507	1		25448.27490039841	25336.0	18353.0	34895.0	1.9162551E7	2825.6460017586805	-0.9811448744824464	-937.290688326989	-0.009823744732385165	0.005862070738187674	1.5330587074499287	1.5078803541790866	-0.8119525249226516	1.0166978455558893	7.148701751431826	10.731042462868157	0.7801052769418066	0.9567430025445292
ID208793	208793	5	1.0	38.587761819199606	26.37280819520815	0.0	173.0	173	1.4605764404187724	1		25983.221276595745	26007.0	18515.0	34033.0	1.8318171E7	2727.3449078584954	-0.9809457908429896	-980.9277119127055	-0.00921890217700695	0.0085337430524205	1.5572819206930977	1.374756871284577	-1.1400509965108192	1.132768966804995	6.7019078919673385	10.588632811374953	0.7511532355458103	0.9591836734693878
ID183206	183206	5	1.0	37.324513080580985	29.13227637826281	0.0	50.0	50	1.4454782924352372	1		25522.29437229435	25414.0	16582.0	35005.0	1.768695E7	3136.648443715442	-0.9809615756467944	-838.5034564780333	-0.02454993915003442	0.0053589543565749215	1.5871140139489956	1.3538509996345236	-0.634205293536019	1.1722959279695049	6.564067233196378	11.178474408230826	0.660112278480243	0.9433060109289615
ID211877	211877	5	1.0	39.43315582066013	27.387109790564203	0.0	187.0	187	1.5139831829954442	1		25952.814229248997	25835.0	18103.0	36516.0	1.9698186E7	2914.226768920764	-0.9809714185932126	-918.2079572620189	0.002961801746392264	7.423698532803757E-4	1.6067355373484278	1.4422169459361887	2.4978743960273944	1.1140734005905366	7.200986139241501	10.512845853152673	0.8187687262167426	0.9637404580152674
ID180133	180133	5	1.0	38.019273525285215	27.548092997282705	0.0	35.0	35	1.443907404495231	1		25560.677842565605	25657.0	15850.0	33715.0	1.7534625E7	3213.754923637109	-0.9809396917132218	-818.6570276040112	-0.0044216568760386205	-0.005075830462780861	1.4659440873902525	1.4282611512125496	-0.3783755185614625	1.026383785728339	6.549807854702825	10.124571148439893	0.8029438026382667	0.9609483960948392
ID174506	174506	5	1.0	35.684887967387546	25.768964474749865	0.0	7.0	7	1.4533072626351777	1		25631.76890156919	25704.0	18015.0	34411.0	1.796787E7	2803.38313995329	-0.9809581157017475	-942.0341784148754	-0.005465481437751169	-0.0034759938488440607	1.5264967433114536	1.3986538272050772	-1.5031197119909474	1.0914042585947406	6.635364125664118	9.809410086456806	0.8665404551084998	0.9640883977900556
ID179114	179114	5	0.9958880543708801	36.760694189124074	27.26074120525128	0.0	30.0	30	1.455907563985561	1		25454.329529243947	25442.0	17426.0	34977.0	1.7843485E7	2897.800328051494	-0.9810625320178076	-910.1185762704373	-0.0046792539237351235	0.005849777922499505	1.5802109368385526	1.3632573675735136	-0.4839629692917605	1.1591435149557994	6.659129756486685	9.923970855185928	0.8496819276799161	0.9582763337893299
ID214442	214442	5	1.0	38.71843106632689	27.294586676920233	0.0	199.0	199	1.454347941080483	1		25728.925501432655	25773.0	17372.0	33923.0	1.795879E7	2872.8109825321512	-0.9809977584639474	-924.7147258047981	-0.007169775995581149	-0.0032820235681333765	1.5557274781282229	1.3712158684975462	-1.034797188657988	1.1345605851490383	6.644870377993145	10.558414807252792	0.7490295258551374	0.9542662116040957
ID186792	186792	5	0.9875856637954712	38.29017887827235	28.306858160730854	0.0	67.0	67	1.4475701579181792	1		25842.44797687862	25820.0	17304.0	34914.0	1.7882974E7	2798.076892074477	-0.9809692166421379	-952.1441759611258	-0.01631129398686009	0.00291957066426118	1.5969034117748135	1.3512639792543522	2.4757294936631085	1.1817849334339607	6.58307973785443	9.837776887707047	0.8547616755808393	0.9671787709497204
ID210345	210345	5	1.0	38.71485510099312	26.743810623787375	0.0	180.0	180	1.4527866438605872	1		25956.791666666657	25987.0	19241.0	33825.0	1.8065927E7	2555.844774897201	-0.9811226347425893	-1055.6706540225107	-0.0025122422118806467	0.0029085572791266614	1.5746391039866767	1.3408510135648808	-0.8744107914608116	1.1743579920935663	6.630610999499601	10.204441071381838	0.8001749836535924	0.958104395604396
ID177065	177065	5	1.0	35.39028361947462	27.07613401096959	0.0	20.0	20	1.4465246033159531	1		25471.733719247473	25565.0	17742.0	33383.0	1.7600968E7	2868.9087217319216	-0.9809983384816093	-916.7448207506731	-0.006536659046484873	0.009586140997373305	1.5108626029199748	1.422912551090557	-1.2070295915692195	1.061809878451076	6.5735734855254035	9.561575345907963	0.9035506089986135	0.9766949152542368
ID203176	203176	5	0.9968084096908569	41.92175990780883	26.406157786883384	0.0	147.0	147	1.4355003030236704	1		25653.08836524303	25740.0	16568.0	33293.0	1.7418447E7	2928.8811294837747	-0.9811390048284985	-911.2422427582673	-0.010861823411611255	-0.0021300556161634966	1.549286791677632	1.334719515468255	2.481356438284625	1.1607583269164243	6.473757836070579	9.987505220842852	0.8155531604453163	0.9700854700854699
ID184241	184241	5	1.0	38.90533390259419	29.33723920532254	0.0	55.0	55	1.4501807464373149	1		25649.172413793087	25649.0	15525.0	35045.0	1.7851824E7	3218.692917898059	-0.9809789192103164	-821.9554750273821	-0.005156618849716121	-0.0038296672944006876	1.5949687171390226	1.3667798616771898	-0.7395504331788029	1.1669536271787175	6.606845368677023	10.530986295730674	0.7486277323609936	0.933512424445937
ID198583	198583	5	1.0	38.28823096768116	26.333021473970742	0.0	124.0	124	1.4397099903691015	1		25758.84457478005	25845.0	17381.0	34304.0	1.7567532E7	2836.2722032713677	-0.9811203198556273	-943.9219900209865	0.004870927783405194	0.010733417502951391	1.5295970854641292	1.3833400491620735	-0.8707090372946639	1.1057274647622959	6.511782845386692	9.792107982559799	0.8534093275622354	0.9553695955369594
ID194487	194487	5	1.0	38.91531682636451	27.282126050099905	0.0	104.0	104	1.464714059021052	1		25549.590717299558	25520.0	17502.0	34523.0	1.8165759E7	2913.493982450088	-0.9809002598273947	-900.7353515729153	-0.007325655821998302	0.009719615019236605	1.5506078316884169	1.4286551225056332	-0.9153447819883465	1.0853618954369464	6.7399329012834635	10.990421564662523	0.7011916482361567	0.9447035309793472
ID212916	212916	5	1.0	41.086130566478644	27.278876030139955	0.0	192.0	192	1.4585032293802418	1		25833.029871977233	25919.0	17449.0	34709.0	1.816062E7	2899.32597098032	-0.9809811204327273	-919.1449741848193	0.017876780474245884	0.004367344828399021	1.5397869090472003	1.4224345244811034	-0.9084549404036688	1.0825010800471864	6.682895387309271	10.469136254109916	0.7662188334424257	0.9545145960624579
ID176068	176068	5	1.0	36.020833868529024	27.33528341299578	0.0	15.0	15	1.4538276949750948	1		25523.253218884136	25551.0	16974.0	33578.0	1.7840754E7	2903.6947943458135	-0.9809456772996056	-905.0373459026372	0.00519482803636915	-0.008592854955363945	1.516064287373372	1.4178005802295868	-0.7777274937424119	1.0693071427068208	6.6401172518286335	10.539977519977736	0.751114667952111	0.9432815665091157
ID191941	191941	5	0.9954824447631836	39.23918736329773	27.569780919671217	0.0	92.0	92	1.463680750914296	1		25542.301833568425	25544.0	16979.0	34204.0	1.8109492E7	3027.1240815959277	-0.9809772071396315	-870.2508239301757	0.010802771964635695	0.008364146472060654	1.5200859025943456	1.4371478846913903	-1.0882969247986871	1.0577101485424134	6.730426648954434	9.835970525381708	0.8742145334971076	0.9645776566757492
ID201163	201163	5	1.0	42.11978071215924	24.916572458357443	0.0	137.0	137	1.480127118239259	1		25599.672199170094	25564.0	17542.0	35363.0	1.8508563E7	2976.3031232712947	-0.981141443220158	-894.9739752469677	0.007261472813656375	0.0025793230893861093	1.5912191551955328	1.3903075986575666	-1.0357577322223646	1.1445087092467592	6.882526686218942	9.976915191098733	0.8688908163204454	0.9659773182121413
ID173512	173512	5	1.0	35.98768071314502	27.372681420854246	0.0	2.0	2	1.4647140590210523	1		25683.19295774651	25695.0	16146.0	35197.0	1.8235067E7	3073.649536510805	-0.9811144719115595	-868.1908649170467	0.014262601683881387	-0.008291819136238164	1.5400657976769627	1.44464372873978	-0.21287716069226553	1.0660523193634899	6.739932901283469	9.691830221433575	0.9016829167375717	0.9813148788927337
ID200136	200136	5	1.0	40.685793684769344	25.856291177070464	0.0	132.0	132	1.479615936349298	1		25724.520110956993	25738.0	18046.0	35358.0	1.8547379E7	2991.895140755362	-0.9810673914156391	-891.0853294744558	0.0017044396038027679	-0.0014838060117412248	1.6151832743431351	1.3838752933007223	-1.1216806929494192	1.1671451048820398	6.877773560054427	10.278887738626533	0.8180229561671177	0.9551155115511555
ID218568	218568	5	1.0	39.63974286956806	27.062864616571392	0.0	218.0	218	1.4862475872910887	1		25562.638356164338	25480.0	17085.0	34361.0	1.8660726E7	2897.113021751806	-0.9810273694304396	-912.4809511566363	-0.007763959365215679	0.001451148559744544	1.5721695605704225	1.4274054342355218	-0.6790445155756746	1.1014176651306027	6.939564200193126	10.588175732614042	0.7778570290530361	0.9511400651465803
ID204236	204236	5	0.9951715469360352	42.218705793590246	26.484448196795036	0.0	152.0	152	1.4381328016644608	1		25793.23391812868	25885.0	16649.0	33283.0	1.7642572E7	2935.5902742933617	-0.9811131181942835	-912.8494795822483	0.00638591695063144	-0.0034062361538118864	1.5210651962351234	1.3722467715951843	-0.6185696405776575	1.108448733653746	6.497523466893161	9.914196092580577	0.8306971330823812	0.9546089385474864
ID185298	185298	5	0.9925567507743835	39.57534682911317	28.189282148156362	0.0	60.0	60	1.3872613616838987	1		25756.47178683383	25974.0	17951.0	32331.0	1.6432629E7	2617.7622896304483	-0.9810159069216696	-1016.8862030463736	0.010196364009449546	-0.002719019493823348	1.458731272784754	1.3576911007955959	-0.8224225711049943	1.0744205894330083	6.0459764812641446	9.206912184101869	0.8962895145608893	0.9739663093415006
ID187856	187856	5	1.0	37.448659478764064	28.079628100079677	0.0	72.0	72	1.492342954990546	1		25833.230978260854	25746.0	18247.0	34171.0	1.9013258E7	2817.6820189975124	-0.9810477988946178	-949.1771042706383	-0.007058257592385028	-2.365056067186461E-4	1.5630216732420592	1.4636531892467015	-1.4332655052390795	1.0678907303488332	6.996601714167321	10.289159374517558	0.8304953928386268	0.9602087410306588
ID192980	192980	5	1.0	38.33874938488189	27.08999623637147	0.0	97.0	97	1.4616119431652361	1		25527.59830268744	25580.0	16791.0	34603.0	1.8048012E7	2933.838446167822	-0.981065128347135	-901.652582542912	-0.008543197367613827	0.004058106760637722	1.5953040772302682	1.3568979980515978	2.175903727068992	1.1756993374011926	6.71141414429636	10.176005678549508	0.814458990292464	0.9579375848032564
ID205279	205279	5	0.9950971603393555	41.918901133622704	26.557084183307268	0.0	157.0	157	1.4486149578794758	1		25779.929088277855	25825.0	16764.0	33182.0	1.7813931E7	2893.855151349702	-0.9809830426626521	-919.0843961487144	-0.007044975867463147	0.004605073828112044	1.5780048441725418	1.3413660616097514	-0.649460220268404	1.176416259017918	6.592585990183477	9.911870492352515	0.8432462709978018	0.9652052887961033
ID195549	195549	5	1.0	40.24260517812169	27.9894116969779	0.0	109.0	109	1.460058413645813	1		25347.63120567375	25389.0	16145.0	34179.0	1.787008E7	3172.6987531125756	-0.9810119471537383	-825.5291292229244	0.0027776771282106726	4.935300975337159E-4	1.495662929584462	1.447719391814993	-0.37331413346053965	1.0331165956887283	6.697154765802823	9.567068806990223	0.9194802481690812	0.9818815331010456
ID211424	211424	5	1.0	38.71244258757714	27.42861178541875	0.0	185.0	185	1.4801271182392584	1		26021.422865013803	26048.0	18479.0	34675.0	1.8891553E7	2798.2614502038873	-0.9809551077200876	-957.9511403044648	-0.012377664731111853	-0.006255203611676104	1.5942146536652768	1.4000062185565039	-0.854670346328896	1.138719694623224	6.882526686218936	10.178758193477536	0.834772576153047	0.960212201591512
ID190950	190950	5	1.0	38.84255880284377	27.251570632599037	0.0	87.0	87	1.4729544281711613	1		25650.07810320781	25617.0	17138.0	34726.0	1.8391106E7	2990.533660552404	-0.9810467013374987	-887.9221052807053	0.016303773346172955	0.00796227014154435	1.5401687850680041	1.436401551625228	1.9972366310113567	1.0722411036978956	6.815982919915716	9.69893451803859	0.9105217051919136	0.9801777170198227
ID188903	188903	5	1.0	36.70838465324938	29.24776140646386	0.0	77.0	77	1.4585032293802407	1		25668.980085348485	25641.0	15276.0	35144.0	1.8045293E7	3225.7134283922314	-0.9809910534969368	-821.3340444647071	-0.01063600044694816	0.017553361932419	1.574693530212683	1.3689062931321319	-1.0171118225809248	1.1503296742172897	6.682895387309262	10.215845782395826	0.8046849343928328	0.9584185412406274
ID189932	189932	5	0.9957948327064514	38.6439357514951	28.545126621370706	0.0	82.0	82	1.522950585299803	1		25722.326370757226	25589.0	18518.0	33589.0	1.9703302E7	2748.6033783089515	-0.9810568118791719	-969.3246332199732	0.010268435484852545	-0.00809745704970306	1.5497123074196513	1.5093753702441977	0.6863650066487123	1.0267242582399683	7.286542410202786	10.363235223521198	0.8525908143810913	0.9665825977301392
ID181744	181744	5	1.0	37.42420929727869	28.074235766045337	0.0	43.0	43	1.4333908231139445	1		25417.2418879056	25432.0	15915.0	33788.0	1.723289E7	3171.8045542676873	-0.9809414664732032	-824.9081839693031	0.008447355780478196	-0.002918332292119923	1.4874593159066207	1.4014975781155627	-1.5415402681825556	1.0613356306377932	6.454745331412513	9.379887746832129	0.9219209710972238	0.9762760603882095
ID196592	196592	5	1.0	40.42159249677088	27.75424076451501	0.0	114.0	114	1.4475701579181801	1		25485.253968253957	25470.0	16640.0	34505.0	1.7661281E7	3051.1655536835365	-0.9809838973402882	-861.7743311599822	-0.007831600203709424	0.0084074729756161	1.5202525601334202	1.3979224654926303	-0.11785111085549992	1.0875084975458067	6.583079737854439	10.203180934598917	0.794635207649014	0.9618055555555552
ID177652	177652	5	1.0	36.0605226681027	27.631046773233074	0.0	23.0	23	1.4821700827978646	1		25439.32644628098	25403.0	17655.0	34522.0	1.8468951E7	2920.733789621636	-0.9810415573544717	-901.4224596807627	-0.006247028619487289	0.014529432357549981	1.563401230258293	1.4259921187849343	-0.4791075647603795	1.0963603582819539	6.901539190877	10.125994843536008	0.8458248078014661	0.976462676529926
ID209908	209908	5	0.9862134456634521	38.597475917782006	27.587996873953443	0.0	178.0	178	1.4265134700231523	1		25972.208333333325	26091.0	18799.0	34332.0	1.7453324E7	2699.615782353089	-0.9809866466689641	-992.7531915713948	-0.008566857624922344	-0.007778197008089378	1.5321512044452539	1.3409788979388553	-1.1230777821386957	1.142561756042723	6.392954691273803	9.564144677812772	0.8782521391521914	0.9676258992805753
ID180730	180730	5	1.0	38.23933982924582	27.612356643382675	0.0	38.0	38	1.4449548528770852	1		25470.09551374818	25588.0	16257.0	33945.0	1.7599836E7	3116.09217545572	-0.9810075203362492	-844.3858366522101	-0.015527136130838257	0.019559343670674054	1.5036790542418816	1.42376778695915	2.7100036478591445	1.0561266156002898	6.559314107031844	9.583609575699684	0.8974495972079298	0.9745762711864403
ID184321	184321	8	0.9858935475349426	59.55726001808622	64.43092365201248	0.0	55.0	55	1.5814343271468203	1		25294.224514563135	25330.0	18066.0	34938.0	2.0842441E7	3000.472738667324	-0.9810905918411588	-874.7679329534197	8.365477302207643E-4	0.020334886070344806	1.6661268395677884	1.535352586542569	2.099785827758156	1.085175388488261	7.856917549944672	11.459549728134709	0.7518426399775097	0.9323181049069372
ID201220	201220	8	0.9880571365356445	70.69369401776383	56.197832350259105	0.0	137.0	137	1.5862106422423103	1		25136.71497005991	25341.0	17417.0	32604.0	2.0989157E7	2780.079930911634	-0.981061196098766	-936.7523361076346	0.007850784675796224	0.003434808819965464	1.628833682429683	1.5661869672471294	-0.6070469073065354	1.0399995125056283	7.904448811589843	10.870430066146936	0.8405973229874176	0.9612716763005779
ID194568	194568	8	0.9912711381912231	65.3379315333079	60.39498681015024	0.0	104.0	104	1.6037593280649072	1		24947.167840375565	24971.0	16837.0	34055.0	2.1254987E7	2881.162670676326	-0.980959224753111	-892.1744752983001	-0.010232647256172692	0.004089395605336946	1.7737589213441587	1.4792055868695624	-0.8335582718332692	1.1991294091161178	8.08031447967694	11.081875422691404	0.8268211934112258	0.9523809523809529
ID204297	204297	8	0.9968258142471313	69.10740385999564	56.804890311999515	0.0	152.0	152	1.5852565304914767	1		25325.23160434258	25494.0	17580.0	33088.0	2.0994617E7	2708.857801956793	-0.9811281574113241	-972.0948623497034	-0.018539804539514686	0.004329150127832739	1.7140630314996623	1.4903871789199459	2.473408742277002	1.1500790235875553	7.894942559260812	11.115129093373683	0.8030263875971003	0.9612268518518517
ID176150	176150	8	0.9806090593338013	59.92831929366024	65.00267223066292	0.0	15.0	15	1.554902358160757	1		24960.848750000012	24932.0	17830.0	34016.0	1.9968679E7	2879.4900163598995	-0.9813083966428245	-910.1913955850274	0.0018311875429102738	-0.012138869199533246	1.6243514185027563	1.5203701408828632	1.5409151692420502	1.0683920808649348	7.5954956108963	10.75219520375225	0.8256038329229377	0.9643934821967406
ID195610	195610	8	0.9875628352165222	66.48900694586159	59.40285649747234	0.0	109.0	109	1.5885934145667928	1		24877.15209580836	25148.0	16890.0	34013.0	2.0772422E7	2752.2616759592875	-0.9811095875673413	-938.8949735599175	0.008527540175112048	-0.010498618596518211	1.7417157008186848	1.4967008749680066	2.391617278641013	1.1637032689353612	7.928214442412417	12.137396759952278	0.6762918515527916	0.9287305122494437
ID226843	226843	8	0.9849487543106079	74.51110158933176	56.47421186508873	0.0	255.0	255	1.6028156625945207	1		25046.407538280353	25140.0	17316.0	33414.0	2.12644E7	2798.321176496703	-0.981033264531782	-925.910535877643	0.010413145113843687	-0.012889552543617117	1.8005502330775656	1.4826349533757235	-0.8583829806328102	1.2144258632092813	8.070808227347902	11.04802735508143	0.8309165520128199	0.9675213675213676
ID197656	197656	8	0.9936363697052002	69.29981601134934	57.85475266242682	0.0	119.0	119	1.601399121741041	1		25186.724260355037	25241.0	16726.0	33928.0	2.1282782E7	2898.75550285752	-0.9810597649667283	-900.1195577250176	0.00321883675668475	-0.0078021453765150595	1.73806713778	1.508222398374913	-0.8506682801141641	1.1523944609579737	8.056548848854348	12.503139629802488	0.6476207365727059	0.9211956521739133
ID187934	187934	8	0.9908806085586548	59.79589352463664	65.05125947208718	0.0	72.0	72	1.5862106422423101	1		25315.097826086963	25419.0	17568.0	34292.0	2.0960901E7	2871.84287998121	-0.9813613720558659	-928.2478460421191	-0.0014721485559906129	-0.014131111935727329	1.723612306889527	1.4918051188941006	-1.291855669633025	1.1553870442322043	7.904448811589842	11.44749421299144	0.7579849628991846	0.9416761041902605
ID208415	208415	8	0.9941419363021851	72.85532343149276	58.16721888847491	0.0	171.0	171	1.6098796706539817	1		25449.075934579447	25419.0	17685.0	33788.0	2.1784409E7	2668.1700827942777	-0.9810651671887654	-988.3821294350018	-0.01238259178810278	-0.011618076564604118	1.7599001895063937	1.4673089994121908	-0.8605085360597629	1.1994066622718296	8.14210511981563	11.734535081117576	0.7430444485453223	0.9527252502780872
ID205340	205340	8	0.9766258597373962	69.12032002426851	57.12768125885188	0.0	157.0	157	1.5833465821708457	1		25360.391566265087	25562.0	17593.0	32811.0	2.1049125E7	2596.9890972469443	-0.9810692357346174	-1012.155720459513	-0.005141449211013298	0.013005599666948519	1.721740099773538	1.4795011309300492	-0.7608818418899338	1.1637301680811907	7.875930054602752	11.14075993278886	0.7974107437562846	0.9479405034324944
ID185378	185378	8	0.9885135889053345	59.4278275278429	64.42974962818168	0.0	60.0	60	1.5426915333931075	1		25286.331218274096	25311.0	17639.0	33952.0	1.9925629E7	2865.088943438672	-0.9812340810410346	-922.9549362644767	-0.0061967552532363685	0.0050700892340193576	1.572549905703432	1.5560740330583192	1.524854476015139	1.0105881033261195	7.476667456783404	10.550553302059571	0.8440486060241383	0.9603174603174602
ID192035	192035	8	0.9957795739173889	63.10443941286845	61.40922291642142	0.0	92.0	92	1.5923984341842763	1		24704.933174224323	24825.0	17175.0	33881.0	2.0702734E7	2825.8972938240777	-0.9814244980194794	-923.7908179453316	0.03132863730932099	0.01503949463970627	1.7064124457144112	1.5438564197962203	2.4653205048469715	1.1052921915754623	7.96623945172854	11.122733956825545	0.8091706493284881	0.9632183908045977
ID206370	206370	8	0.9763490557670593	68.97583506244656	57.38123686791433	0.0	162.0	162	1.561698716811956	1		25416.720642768796	25613.0	17540.0	33136.0	2.0562127E7	2726.3191204654345	-0.9809821729390442	-961.7740237890035	0.008948033971163291	0.006225366316184279	1.686240212191333	1.484700724962737	-0.6428359922092136	1.1357441832148725	7.662039377199546	10.884598431011707	0.8126984312068412	0.9504716981132079
ID193062	193062	8	0.987608015537262	63.327869496518204	60.87547591298659	0.0	97.0	97	1.5524678766955735	1		24745.890840652464	24852.0	17023.0	32881.0	1.9722475E7	2810.7585864022717	-0.9812042428499931	-919.1981356736119	-0.0013594793655797442	-0.024221374051592713	1.6872805884240032	1.4706113002259753	-0.9268675635753298	1.1473328051843028	7.571729980073722	11.288460404945017	0.7466817797248086	0.9448398576512457
ID218663	218663	8	0.9834211468696594	72.006183908889	59.97808901594073	0.0	218.0	218	1.6047024386010291	1		25019.78688524589	25054.0	18509.0	33562.0	2.1366898E7	2531.089986466964	-0.9810473930639984	-1023.3567263292205	-0.011339991749813538	-0.013809478346871917	1.7197927168974152	1.5278382631572385	-0.975310967487955	1.125637941115251	8.089820732005968	11.418079397060248	0.7797630372908624	0.9572553430821156
ID220203	220203	8	0.9920987486839294	71.64681365478168	58.92760020643418	0.0	225.0	225	1.5752034660476562	1		26145.75761266749	25077.0	19346.0	41075.0	2.1465667E7	4386.690394592033	-0.9801770321445077	-589.4270840062399	-0.002538790783828712	0.006375878131692786	1.832782685805779	1.3501944012416849	1.345705608921947	1.3574213343799155	7.795126909805992	12.599805640595424	0.6170286963315349	0.9328782707622301
ID235563	235563	8	0.9786221385002136	75.69897945661968	58.43853544618924	0.0	293.0	293	1.5728004082547549	1		25369.7454100367	25476.0	18456.0	32591.0	2.0727082E7	2540.3734071686417	-0.9811000825691177	-1036.8166247351135	-0.001060046348588054	-0.004223387895147518	1.700226110857558	1.4828925541926843	1.9810366188710011	1.1465605556184038	7.771361278983399	10.790470848785041	0.8387377139245766	0.9657412876550499
ID217130	217130	8	0.9868102669715881	72.29895397857041	59.80665705531069	0.0	211.0	211	1.6707555788862753	1		25020.732104121482	24989.0	18827.0	33887.0	2.3069115E7	2649.722967681932	-0.9810830180532104	-979.4526541635307	0.012053130527747855	-5.363798434682253E-5	1.7163703440765181	1.6456889190102346	-1.0200897548108847	1.0429494446063314	8.769517773531724	11.26029028553619	0.8691333273401415	0.9685039370078732
ID196659	196659	8	1.0	67.5548013690711	58.35997147558092	0.0	114.0	114	1.628102659193915	1		25046.0125	25169.0	16320.0	34023.0	2.2040491E7	2984.9841504911087	-0.9810472057232271	-868.6467832607723	0.004900964166732541	-0.002755346035005602	1.7441670233320796	1.5623726728230107	-0.9860680499351189	1.116357866257728	8.327477040231747	11.026688627206378	0.8606629064675325	0.9652892561983469
ID211504	211504	8	1.0	73.4420885993398	58.999428743935894	0.0	185.0	185	1.644284682033451	1		25533.757270693513	25462.0	18087.0	34239.0	2.2827179E7	2679.3764902728426	-0.9810396450197033	-986.1683787944708	-0.022822990488245588	0.025446869682776752	1.818440409462726	1.5081808742158316	-0.704633201165876	1.2057177229542921	8.493836455989806	12.247782079941976	0.7115392433416605	0.9576634512325826
ID228918	228918	8	0.9904804825782776	76.31402836255133	55.5962920218123	0.0	264.0	264	1.6387545609359904	1		25213.66742081446	25387.0	17449.0	33164.0	2.2288882E7	2714.1636467790313	-0.9810364953175579	-961.1618992360462	-0.020198354840401965	-0.047999795331317874	1.8454013293340166	1.509230787823715	1.665068551075286	1.2227429656368551	8.436798942015598	13.66286253527894	0.5679422346104753	0.8765432098765433
ID233014	233014	8	0.984063982963562	74.91424537146804	58.229980122364594	0.0	282.0	282	1.587640734772227	1		25268.62874251495	25384.0	17477.0	33057.0	2.1099305E7	2644.285067665163	-0.9810476543184585	-989.3057479044156	-0.008725971964923428	-0.011203176948433357	1.7111511681034592	1.5057804410939695	2.272239293947784	1.1363882285921347	7.918708190083397	11.139584402860345	0.8019111025685984	0.9580218516388722
ID191028	191028	8	0.9790008664131165	62.92723671860943	62.078632291347326	0.0	87.0	87	1.5539290232558887	1		24932.281250000025	25351.0	17471.0	32920.0	1.9945825E7	2659.25359909107	-0.9813366471165802	-985.9629761373214	-0.006232567528212024	0.008348281311608157	1.666262900389261	1.462806165290977	-0.6766075585734932	1.1390865993908448	7.585989358567285	10.644597294746742	0.8413246652158196	0.9579831932773111
ID214075	214075	8	0.9954328536987305	72.56065130124499	58.863334863394925	0.0	197.0	197	1.597615539084865	1		25293.69560047557	25294.0	16175.0	34689.0	2.1271998E7	2888.9536184597323	-0.9811304119624505	-910.4708230162389	-0.0012962740563706456	-0.0020329955828525237	1.7640903747480845	1.4703992359103863	-0.8043818467047626	1.199735644350945	8.018523839538222	11.329333195879093	0.7850468757255307	0.9601593625498007
ID188987	188987	8	0.986752986907959	60.29480006903658	65.00442717035564	0.0	77.0	77	1.5752034660476533	1		25275.333740831327	25277.0	19199.0	33753.0	2.0675223E7	2784.161028728539	-0.9811920349666756	-947.2066746245274	0.005643296595228031	0.021963496702110393	1.6153499182297888	1.5589728566797159	-1.2460307132782042	1.03616295261878	7.7951269098059655	11.605087912089529	0.7273378438369205	0.9496236247828599
ID175160	175160	8	0.9870559573173523	59.891623375607004	64.90791803627577	0.0	10.0	10	1.5780823051220123	1		25004.82746051032	25156.0	17558.0	33862.0	2.0578973E7	2954.942745975699	-0.9813606344899922	-891.0504535202472	0.012599304161344074	-0.04093523337482248	1.6894438816812332	1.525438473540689	1.8589993134093135	1.1075136172223794	7.823645666793054	11.28710290121285	0.7717098938467618	0.9503464203233257
ID209977	209977	8	0.9901731610298157	72.39927078042633	58.616503919036376	0.0	178.0	178	1.6332057146627874	1		25471.643913538082	25463.0	18137.0	34392.0	2.2389575E7	2537.3865825265125	-0.9810686734064146	-1040.443956911261	-0.031259532217098276	-0.041396628528161984	1.7340253507182894	1.4819581998052775	-0.8993879725757666	1.1700905942867568	8.379761428041428	13.35354381054244	0.5905388136652712	0.9524581307401402
ID181826	181826	8	0.9924951791763306	60.233533452227576	64.93981316985102	0.0	43.0	43	1.570393673243781	1		24910.508599508557	24915.0	18372.0	33538.0	2.0277154E7	2786.7492062082533	-0.9812108162081055	-933.6177856367526	-0.005415900788363789	-0.00227008556964424	1.7228757147707938	1.4625693202016383	1.6327222302051485	1.1779788424204523	7.7475956481607975	10.746376124945728	0.8430488432028366	0.956011730205278
ID190019	190019	8	1.0	61.31586716554369	63.63781619849244	0.0	82.0	82	1.5933482693025487	1		25845.162291169443	25796.0	18307.0	35459.0	2.1658246E7	2981.373524185612	-0.9807349876367698	-882.6230109140641	-0.006329686431695219	0.001805298748851487	1.6351163159628193	1.5859790311008604	2.741646794926581	1.030982304241344	7.975745704057584	10.53259952157661	0.9034622686220422	0.9761489237929027
ID199232	199232	8	0.9792394042015076	70.93424653049065	55.940564385342014	0.0	127.0	127	1.5971419610281923	1		25243.265717674974	25411.0	17612.0	33471.0	2.1280073E7	2799.4822040906915	-0.9811488555152678	-938.6312364797624	-0.0033516203047150445	-0.014995842305633621	1.697561346548164	1.5366522562079203	-1.1348222825743695	1.104714055955202	8.013770713373708	10.864764254426122	0.8531122177997942	0.9689655172413797
ID177735	177735	8	0.982957124710083	59.917286380271726	65.02895840796663	0.0	23.0	23	1.5480761624466886	1		24903.372474747455	24989.0	17483.0	33083.0	1.9723471E7	2758.705159246092	-0.9812715504398496	-945.9545160841574	-0.03639668224328735	-0.006103409112899282	1.714095870947337	1.4732140452496638	2.0030704328430127	1.1635076901923314	7.528951844593085	11.121253188646213	0.7649568310410003	0.9284876905041031
ID207942	207942	8	0.9835734367370605	73.40691888311918	57.65601282742063	0.0	169.0	169	1.5790407517971443	1		25454.667883211652	25584.0	17761.0	33609.0	2.0923737E7	2832.12109093692	-0.981048859172059	-930.5525222526876	6.32271851388627E-4	0.01563325727122057	1.6991770481253514	1.4983304711471044	-0.7686851468544574	1.134046914780076	7.83315191912208	10.622512999589299	0.8723522208390964	0.9682726204465326
ID180810	180810	8	0.9893814921379089	60.610528399079925	65.48416566727774	0.0	38.0	38	1.4953813218040992	1		24847.024357239527	24916.0	17787.0	32701.0	1.8361951E7	2761.900011132309	-0.9812290007803638	-940.5446414963617	-0.03936100135193836	-0.029305739071628735	1.5297127985302426	1.4280446298341536	-0.6648050886270837	1.0711939715132686	7.025120471154399	11.228492299022918	0.7001978119022201	0.9372225745085597
ID215627	215627	8	0.9706446528434753	70.71355746120746	59.25963864068491	0.0	204.0	204	1.58716418043618	1		25092.063625450177	25080.0	19082.0	33317.0	2.0901689E7	2419.012166180573	-0.9810324987690342	-1073.0046320427766	0.026025993483926882	0.021621200066681157	1.7038807162049674	1.4430732056383047	-0.9828300950243237	1.1807306168166996	7.913955063918876	13.248284234828832	0.5666099148955573	0.9503424657534255
ID224330	224330	8	0.9822874665260315	73.93126960510254	57.94134600679534	0.0	244.0	244	1.5843018441474415	1		25081.44524669073	25225.0	17825.0	32310.0	2.0842681E7	2654.4946682344676	-0.9810020547368996	-975.8071166431931	-0.004178408112729356	0.0052949429172828725	1.673924336656695	1.5175119592238984	-0.8270162055159136	1.1030715945809024	7.885436306931774	10.796942719830144	0.8500294989333156	0.9684763572679506
ID222792	222792	8	0.9937095046043396	72.83392035072701	58.7243500508758	0.0	237.0	237	1.6271731114965642	1		25314.79977116707	25258.0	19059.0	36430.0	2.2125135E7	3102.1420534111203	-0.9809206995926386	-839.1010494399012	-0.00478473449980863	-0.010771794106131775	1.6786550905588933	1.5614898377746456	0.7424547188698456	1.0750342717255372	8.317970787902718	13.086005227740372	0.6103979634068674	0.9358288770053479
ID174158	174158	8	0.9957836866378784	59.86985181762387	63.85156005186191	0.0	5.0	5	1.6056449951807454	1		25351.31330977624	25324.0	18386.0	34904.0	2.1523265E7	3064.3308825669105	-0.9811171491156785	-859.7023295085074	-0.016494796115961424	-0.03872739351015354	1.6343202382423232	1.592203899260779	0.48210824892704773	1.0264515989447693	8.099326984334992	11.884160890320224	0.7206456195291803	0.9326765188834157
ID226380	226380	8	0.9842894673347473	73.85356211381317	56.848731407749625	0.0	253.0	253	1.5862106422423097	1		25051.793517406935	25192.0	17145.0	33031.0	2.0868144E7	2810.3162044247188	-0.9810348383484909	-922.2348148401526	-0.0024328777982654017	-0.0025369247048148756	1.7077383047397083	1.500242341301736	-0.89801630953647	1.1383082970834775	7.904448811589836	10.570120561007736	0.8890405576008809	0.9730836746635462
ID182865	182865	8	0.9949010014533997	60.12992486280533	65.24248308560698	0.0	48.0	48	1.558789620122432	1		25032.31218905472	25116.0	17523.0	33568.0	2.0125979E7	2813.6224681141307	-0.9812587829556546	-931.6459608942577	1.0000554490103642E-5	0.001961054690765725	1.6630415112449053	1.4921660505161904	-1.2713237291521546	1.114515043864993	7.633520620212425	11.202156510894802	0.764419003075854	0.9310144927536227
ID200791	200791	8	0.9851007461547852	70.68086137744102	56.2012357366168	0.0	135.0	135	1.582390743519188	1		25157.840963855415	25347.0	17513.0	32665.0	2.0881008E7	2798.492726525986	-0.9811691085598744	-936.8114003871509	0.018282627900458315	-0.00824651871712167	1.6579771473719689	1.5436133671041956	2.5500730015331756	1.0740883583318008	7.866423802273715	10.684189219596238	0.8659724238700357	0.968969555035129
ID212567	212567	8	0.9762555956840515	73.08214477933842	58.91225271731615	0.0	190.0	190	1.640138839285822	1		25497.783295711044	25432.0	19494.0	34978.0	2.2591036E7	2730.167085881008	-0.9810181288814362	-965.3420126471655	-6.269599448796967E-5	-0.032614906118470476	1.700758106749238	1.5742352524225423	-0.8181916212466356	1.0803709954608078	8.451058320509146	14.040412613868622	0.5387176705042722	0.9289446185997913
ID198229	198229	8	1.0	69.5011237390062	56.53516243503617	0.0	122.0	122	1.5980889768013131	1		25226.477488151624	25216.0	16959.0	33925.0	2.1291147E7	2827.1110846413294	-0.9810228773008037	-922.5555028472679	-0.012808874807531295	-0.01932327562663621	1.7587156392823968	1.4792078832646391	2.226452700186212	1.1889577247255327	8.023276965702738	12.030985672840826	0.696561119147225	0.9419642857142858
ID176725	176725	8	0.9968413710594177	60.61960019319762	65.06656142977441	0.0	18.0	18	1.55100535364206	1		24987.120754716987	24975.0	18574.0	32609.0	1.9864761E7	2764.6647681247464	-0.9812905352703075	-948.0690748911892	-0.0013888197466949625	0.016824971514805342	1.5939793433707923	1.5427778157347487	1.7144748407690045	1.0331878816987388	7.557470601580182	11.319753511484098	0.7411607125268951	0.9375
ID235092	235092	8	0.9812717437744141	75.34917640076422	58.153903738117634	0.0	291.0	291	1.5819126076135708	1		25362.906666666673	25412.0	17540.0	33350.0	2.0924398E7	2680.698627380822	-0.9809898315377646	-976.4714894523661	-0.0027921071100675916	-0.003472526867153512	1.6861272372412879	1.5064049526856242	-0.9451865564512939	1.1193054259648139	7.86167067610921	10.93945648907201	0.8255306854643881	0.9533141210374642
ID194139	194139	8	0.9950397610664368	64.81178039453208	60.69907030988665	0.0	102.0	102	1.5895455233814078	1		24890.008353221943	24950.0	16911.0	34071.0	2.0857827E7	2885.3196884970293	-0.9810481054067974	-893.097286653933	0.001456925328665167	0.007568803471515567	1.7445312530229173	1.4830583391111218	-0.8121250250915035	1.1763065599081628	7.937720694741459	10.975789659238588	0.8280072245457863	0.9603220241518113
ID202841	202841	8	0.9923305511474609	69.64636684549956	57.86629514482931	0.0	145.0	145	1.6075284503680651	1		25172.667836257307	25260.0	17475.0	33640.0	2.1522631E7	2730.6694072674363	-0.981034705627001	-953.7068444954668	-0.006129835675494511	0.014383660973810152	1.7696280577151873	1.4998181480191812	-0.5667104950936166	1.1798950826487502	8.118339488993055	11.406149858934203	0.7841496014134084	0.9426048565121412
ID183903	183903	8	0.9853804707527161	59.797545822999695	65.02467405603193	0.0	53.0	53	1.5514930145104677	1		25143.968592964815	25047.0	17880.0	34147.0	2.0014599E7	2855.123210332991	-0.9813142256273663	-924.987706364492	0.001552767306577944	-0.018766751771633585	1.611372597613736	1.4939735917584809	-1.2317699009322398	1.0785817142303504	7.562223727744705	11.345466449469054	0.7382690702859729	0.9453357100415926
ID186463	186463	8	0.9829025864601135	60.44475967868828	65.32620114736017	0.0	65.0	65	1.5259280086411922	1		25344.39921976595	25339.0	18694.0	33484.0	1.9489843E7	2748.7122795747127	-0.9813384548819852	-969.7369241214582	-0.003770687684714934	0.004565642137801011	1.5546461461941015	1.5271967822908017	-0.9280131364075843	1.0179736915514748	7.31506116718987	10.301008844967832	0.8662999829100506	0.9612742036227355
ID203868	203868	8	0.9925346970558167	69.25706248160468	56.74814835976375	0.0	150.0	150	1.5923984341842767	1		25281.383233532943	25401.0	17854.0	32855.0	2.1109955E7	2678.5731306099347	-0.9811193038631908	-980.9144620242654	-0.011121902704948615	0.009145817329165392	1.6894857132566832	1.5292034607617222	-0.5475614553988791	1.104814209886186	7.966239451728546	11.227261014642789	0.794173847982006	0.9538986909504831
ID221276	221276	8	0.9322004318237305	72.26851719093713	59.5902086847637	0.0	230.0	230	1.6359824903396285	1		25205.853438556936	25165.0	19808.0	33575.0	2.2357592E7	2480.522880723178	-0.9810719895714829	-1053.3775901574936	-0.009178070154652211	-0.015792573926684355	1.7122307641287784	1.5804380341253124	-1.2406934501211577	1.0833900014791824	8.408280185028525	12.575554374248341	0.6681327502498913	0.9567333693888592
ID218211	218211	8	1.0	73.16677439682616	59.70952027306492	0.0	216.0	216	1.61175817732647	1		25149.243589743593	25154.0	16532.0	34944.0	2.1578051E7	3052.6596411302507	-0.9810151905946756	-851.4242763360504	-0.019144113830144246	0.003569884314852806	1.6985932692744026	1.5450033757397632	2.3122437873016866	1.099410717119695	8.161117624473677	10.813793515733527	0.8770075981230927	0.9689616252821664
ID216679	216679	8	0.9477913975715637	71.84615885826821	59.79634156263328	0.0	209.0	209	1.62763795170359	1		25007.914383561634	25023.0	18664.0	33364.0	2.1906933E7	2494.6598358616834	-0.9810891695885082	-1040.1453121188422	0.008218735313245242	-0.0031341091280776483	1.7308529605866079	1.534212183689562	2.0465644796204874	1.1281705222964356	8.322723914067245	11.38012352085303	0.8075722744319758	0.9464864864864863
ID201828	201828	8	0.990145206451416	71.95440159187828	57.19164183586711	0.0	140.0	140	1.6470427796085063	1		25109.511111111096	25062.0	17734.0	34380.0	2.259856E7	2624.718279260204	-0.9810304855439885	-989.4909929421701	-0.005257307967846825	0.001260154323019438	1.764662112280942	1.543136844971026	-0.543826706797521	1.1435551668874029	8.522355212976906	11.346884074625375	0.8317949127245464	0.9603642206748794
ID178792	178792	8	1.0	60.07653063264898	65.02359730473071	0.0	28.0	28	1.587164180436178	1		24923.178657074335	24858.0	17977.0	33311.0	2.0785931E7	2795.305511176988	-0.9812114679369354	-931.2663501598832	0.006658494251562553	0.014370455863339925	1.6864136460543995	1.5205535469260525	-1.3824629087316262	1.1090787624438807	7.913955063918856	11.443865635796582	0.7593778826821458	0.941742081447963
ID179816	179816	8	0.9960564374923706	60.18251048956473	65.19389358475561	0.0	33.0	33	1.557818714005114	1		25016.033665835435	24964.0	18015.0	33338.0	2.0062859E7	2768.7188098115016	-0.981141593316521	-940.1481312493297	0.026171303156558405	-0.004117334078129001	1.6805315395345541	1.4849337346535894	-0.9331236290076145	1.1317215713511921	7.624014367883392	11.014577259214182	0.7896922993681148	0.9298550724637672
ID232552	232552	8	0.9952228665351868	75.97445536898579	57.85014227798766	0.0	280.0	280	1.6516293737836445	1		25325.394678492245	25264.0	18102.0	35175.0	2.2843506E7	2810.3635787029316	-0.9810269199858092	-931.8946018256958	-0.01805816024779343	0.0013443437027886678	1.7164970411001366	1.6090188393872138	1.9224670186035406	1.066797354438594	8.569886474622056	11.369966536095184	0.8330413514012083	0.9724919093851135
ID199791	199791	8	0.9944881796836853	70.91621593959232	55.91140867697592	0.0	130.0	130	1.6018714412091326	1		25260.259128386333	25387.0	17311.0	32926.0	2.144596E7	2870.9772753054785	-0.9811394287770452	-915.4063677446725	-7.953444510996711E-4	-0.003130138823531762	1.6394268770718838	1.577772116159967	1.5439081100587984	1.0390771013636457	8.061301975018871	11.194705097492527	0.8083319392486706	0.9538807649043873
ID211053	211053	8	0.9949562549591064	73.29714409863013	58.526614923219135	0.0	183.0	183	1.6290316764787556	1		25534.055745164977	25422.0	18224.0	34906.0	2.2444435E7	2741.8265452807227	-0.9810621700767108	-964.8862969407043	0.013517669469397121	-0.007937365606743811	1.7177291286056509	1.5325650235150383	-0.8169401196936543	1.1208197383142195	8.336983292560776	12.583394540948143	0.6616421553620586	0.9414922168545353
ID225901	225901	8	0.9968196749687195	73.44800318342466	57.22282677723611	0.0	251.0	251	1.5928734225420973	1		25040.74493444574	25091.0	16843.0	33889.0	2.1009185E7	2840.4988026736455	-0.9810892097924916	-914.7058407433125	8.766347758389594E-4	-0.015485090941589626	1.7541229761403674	1.4779830939156908	-0.9050338279487047	1.1868356162945586	7.970992577893044	11.730905243602706	0.7278790426217513	0.9453213077790302
ID207475	207475	8	1.0	72.93949497569771	57.626054013506696	0.0	167.0	167	1.6378310587150389	1		25438.646396396376	25401.0	18176.0	34770.0	2.2589518E7	2731.5510497713067	-0.9810743204141757	-965.5285005752824	-0.0117711736888315	-0.01198683863731871	1.710612782926383	1.5789738423071564	2.378338711247137	1.0833699312123368	8.427292689686576	12.191041394334324	0.7125516169695658	0.9405835543766575
ID219762	219762	8	1.0	73.33911592693262	59.66958877649165	0.0	223.0	223	1.6438245491905146	1		25180.1356502242	25114.0	16369.0	35213.0	2.2460681E7	3086.294655932809	-0.9810048462603672	-842.7116816668785	-0.016073742783061208	0.018877345079670038	1.7399249256003568	1.573297371605418	-0.6520955368476736	1.1059097644235618	8.489083329825277	11.382768235477897	0.8233317704940035	0.9607315761161905
ID191605	191605	8	0.9884421229362488	62.97585041971172	62.0561299423042	0.0	90.0	90	1.5776028634262698	1		24826.040097205347	25166.0	17359.0	32663.0	2.0431831E7	2693.963998714681	-0.9813025936134517	-967.3134795286778	0.00312640459874566	0.013226184140114764	1.7135863265212126	1.4739407485125149	2.3319490837388144	1.1625883389481872	7.818892540628556	10.565181170570442	0.8802402252194951	0.9710743801652894
ID187518	187518	8	0.9882409572601318	59.64995453269088	64.76801909210226	0.0	70.0	70	1.5838242851782947	1		25405.832530120493	25406.0	17563.0	34535.0	2.1086841E7	2960.5542820699743	-0.9813173050667763	-901.4887958811361	0.013961017346482795	8.238532744885998E-5	1.6675301852534048	1.544086919579331	1.7819926429936372	1.0799458010483662	7.880683180767247	11.20519918523502	0.7887412789693955	0.9474285714285715
ID175743	175743	8	0.9822819828987122	60.04396649309876	65.00749509340926	0.0	13.0	13	1.5333462731171765	1		24948.104247104275	24957.0	18054.0	33044.0	1.9384677E7	2774.7853763376174	-0.9813538181659957	-946.3980792840908	0.00772855634804464	-0.00847603560313544	1.6052645149501152	1.5083510331758414	1.2921690906599121	1.0642512781459246	7.3863580596575975	10.289853690214455	0.8766410864720563	0.9646182495344506
ID209534	209534	8	0.952485203742981	71.3859958909425	58.97486207710678	0.0	176.0	176	1.6183157790916374	1		25433.634062140376	25514.0	19548.0	33201.0	2.2101828E7	2405.151704794953	-0.9810692184476741	-1096.0416177240818	-0.0016773632170789872	0.017632714663393095	1.7559952534049714	1.4918822460624797	2.5479433969398926	1.1770334140241727	8.227661390776928	11.458100698677404	0.7875189348839056	0.9579413392363036
ID204924	204924	8	0.9894346594810486	69.18322135967453	57.184796534405926	0.0	155.0	155	1.5833465821708457	1		25344.31840193704	25562.0	17662.0	32431.0	2.0934407E7	2695.171902598781	-0.9810307810310664	-972.6516448278122	-0.01534837311185473	0.016151950607356358	1.7255610002103081	1.48643369977723	-0.6059307950469149	1.1608731694315837	7.875930054602752	11.060137851796341	0.8090784515448263	0.9550432276657058
ID195202	195202	8	1.0	65.895002441508	59.776785194278666	0.0	107.0	107	1.639216116940339	1		24994.168918918884	25045.0	16594.0	33727.0	2.2194822E7	2822.140770473314	-0.9810103748324323	-915.055069423834	0.057196152450557515	-0.017407443073720504	1.9294258628790006	1.485343645356092	2.5048022133376797	1.298976077967766	8.44155206818014	13.734482081340518	0.5623511575196256	0.8600484261501216
ID223875	223875	8	1.0	73.54481011261113	57.93867434487735	0.0	242.0	242	1.6141032362959213	1		25146.587209302317	25155.0	16519.0	34183.0	2.1626065E7	2998.3369027081026	-0.9810652752117995	-869.0955484332786	-0.01306667953886312	-0.01095857191978019	1.7525801048603686	1.516459085350194	2.300880874876368	1.1557054996018223	8.18488325529626	11.51532079173871	0.7756579915242955	0.9577308120133472
ID184960	184960	8	0.9800064563751221	59.706069506113124	64.78675670485167	0.0	58.0	58	1.5675007134522883	1		25273.01108374386	25239.0	18366.0	34356.0	2.0521685E7	2794.8348212465253	-0.9812411883358596	-946.0221053707484	-0.002251840703972604	-0.02049536024202383	1.7037944696090588	1.4969070912858788	-1.5659469542917586	1.1382098992833676	7.719076891173711	10.935571251901369	0.8111333946312889	0.9491525423728819
ID205958	205958	8	0.9734188318252563	69.17282813591342	57.304857743607364	0.0	160.0	160	1.5838242851782967	1		25419.841978287073	25625.0	17703.0	33300.0	2.1073049E7	2637.232109778049	-0.9809961455380772	-995.1306264558544	-0.028894113772940627	0.014434396212584587	1.7107987832206424	1.506608108248589	2.373506691355299	1.1355300518124931	7.880683180767267	10.881635635311913	0.8363448228913267	0.9583815028901733
ID215176	215176	8	0.9788751006126404	70.55120519109184	59.46098086369293	0.0	202.0	202	1.5737620716941962	1		25077.91666666663	25139.0	18131.0	32923.0	2.046358E7	2535.0245163643904	-0.9810464023482518	-1024.0877686723938	0.0035671113805872843	6.804023395807671E-4	1.7277092340248157	1.4507165213834778	-0.8783208929933979	1.1909351059000717	7.780867531312419	11.029027763588614	0.8038285470597214	0.94679005205321
ID188558	188558	8	0.9918826818466187	59.80681014785628	65.00382522018613	0.0	75.0	75	1.5184735038284365	1		25250.896189224695	25171.0	17888.0	33820.0	1.9215932E7	2797.523190440296	-0.9813317208461229	-948.9528788150424	-0.010494008430080883	-0.0013698640417706752	1.540450759782629	1.5168562908889092	-1.4994570355089338	1.0155548479018357	7.243764274722125	10.811172644695128	0.7788047071651065	0.947172156619017
ID213647	213647	8	1.0	72.8013482038851	58.60709646508817	0.0	195.0	195	1.6593974895028933	1		25323.605060506055	25269.0	17808.0	34902.0	2.3019157E7	2750.834438723915	-0.9811013050707411	-955.813397216428	-0.012043287884458567	0.006592366341752466	1.7199383340514938	1.6121601331680564	-0.7982057478112902	1.0668532850217816	8.650689619418824	11.580854162913067	0.8105492512545853	0.9696323921150777
ID173199	173199	8	0.9911712408065796	60.720719048774534	63.17256235786406	0.0	0.0	0	1.5568472023958118	1		25924.810237203495	25573.0	19972.0	37174.0	2.0765773E7	3392.568548157144	-0.9806091194143095	-772.885832016799	0.027524761246470447	0.006249116275358589	1.6192807323307694	1.492283603633362	2.9590544226590043	1.085102542431076	7.61450811555438	13.223662147982072	0.5472026956049464	0.8890122086570483
ID192652	192652	8	0.9764827489852905	64.17200919479743	60.665206749802195	0.0	95.0	95	1.597615539084866	1		24833.573789846527	24957.0	17492.0	33357.0	2.1034037E7	2711.222872997782	-0.9810700651060936	-949.4124081690887	-9.512465759008279E-4	-0.0070470791188444026	1.694657054285912	1.5131131974043481	-0.773551368772112	1.1199803538776816	8.018523839538233	10.724808866404324	0.8760424812154921	0.9717741935483865
ID234637	234637	8	1.0	75.53533537248371	58.31720191997831	0.0	289.0	289	1.5919233041023344	1		25294.244311377246	25333.0	17170.0	33950.0	2.1120694E7	2723.2219165736474	-0.9810341748799349	-960.9063555291729	0.004224191539889802	-0.011206658882677491	1.7187804975469536	1.5140987328692317	1.949008637111574	1.1351838953658246	7.961486325564034	10.544893092468556	0.8997454422527491	0.9682080924855485
ID196243	196243	8	1.0	67.1634638539754	58.74871514335435	0.0	112.0	112	1.615040306468497	1		25002.47911832948	25129.0	16767.0	33920.0	2.1552137E7	2881.014259379115	-0.9811215459833267	-902.0363684333886	-0.002559518788518961	-0.016181953551820463	1.7379405105001455	1.526659199998749	-0.7647296925516368	1.138394548371745	8.194389507625297	11.711763887734458	0.7507266809267864	0.9467325645249856
ID225429	225429	8	1.0	73.3716993714956	56.86771442585073	0.0	249.0	249	1.589069540282431	1		25016.129651860752	25103.0	16837.0	33455.0	2.0838436E7	2857.451556305328	-0.98112233575503	-910.0099557249894	-7.972150390174358E-4	-0.010788987727922427	1.709031333005501	1.4941546770458662	-0.8749594887873992	1.1438115204942993	7.932967568576903	10.812006179870785	0.8527720786821262	0.9586444572085001
ID197282	197282	8	0.9904868602752686	68.46527861821016	57.89524408638673	0.0	117.0	117	1.6178482604399362	1		25120.821965317937	25238.0	17285.0	33959.0	2.1729511E7	2836.6488588402276	-0.9810993392768129	-919.3783217214063	0.0012790692725769574	0.022948231529488414	1.7638805231453227	1.5012665480393297	-0.8013744517062988	1.174928280023937	8.222908264612409	13.260441544432048	0.5876508091873212	0.9081364829396331
ID232096	232096	8	0.9968400597572327	77.16877491129596	57.59856593721766	0.0	278.0	278	1.6406000058461214	1		25606.006741573045	25686.0	16927.0	34840.0	2.2789346E7	3014.5020604770552	-0.9808323766449474	-869.3262474556008	-0.004469826729827086	-0.003649019381063352	1.7421023177958441	1.5451111859220248	-0.7131223257144126	1.1274931756812487	8.45581144667368	12.87195543514138	0.641321942382783	0.9382911392405066
ID181415	181415	8	0.9925842881202698	60.239896640061325	65.19880897474287	0.0	41.0	41	1.540728820723817	1		24947.438373570505	24951.0	17659.0	33140.0	1.9633634E7	2780.4861497054294	-0.9811772561332001	-935.4051531975094	8.516382691021207E-4	0.004171537290847444	1.743130317584915	1.4099073449398511	-1.2658476419693345	1.2363438802138305	7.457654952125352	10.893872764828915	0.7896734788752727	0.9406474820143881
ID189609	189609	8	0.9927048087120056	61.1290802484693	63.930573357372765	0.0	80.0	80	1.648878948271913	1		25867.407572383083	25638.0	19895.0	36569.0	2.3228932E7	3126.8485338167584	-0.9806610866829644	-839.0018783100891	-0.009562956400192472	-0.014305070061075339	1.8156650645371728	1.5274049758227148	0.583790422580286	1.1887253827749191	8.541367717634966	11.954624293751554	0.7510440669911219	0.9512969825304394
ID219309	219309	8	1.0	73.0825789073926	59.63310722026187	0.0	221.0	221	1.6359824903396265	1		25113.92986425336	25081.0	16323.0	35139.0	2.2200714E7	3071.491511637413	-0.9810473042853614	-846.4753428471299	0.0017527136273029563	0.00493469377812192	1.7483542727398422	1.5614856864230868	-0.7409602826444116	1.1196735826281043	8.408280185028506	11.000828745293274	0.8731045094811177	0.9661387220098305
ID220844	220844	8	0.9947114586830139	72.27384917810842	58.295265101983176	0.0	228.0	228	1.5718381564618653	1		25332.267484662585	25205.0	19535.0	36941.0	2.0645798E7	3257.3535231913506	-0.9809855338650025	-802.449354601025	-0.0053126103617498685	-0.018270864265728298	1.6282309046097172	1.4967474105228131	1.1199651738395366	1.0878461476950054	7.761855026654367	12.399902889465894	0.6343644294998931	0.9278409090909088
ID236716	236716	8	0.9873805642127991	75.85758539261921	58.30168661754755	0.0	298.0	298	1.584301844147442	1		25329.07478890227	25416.0	17419.0	33554.0	2.0997803E7	2714.443023304599	-0.9809122491857151	-959.0560579092568	-7.970582696767469E-4	0.002286886047789649	1.717094394545704	1.4806414660814067	-1.0610962278505194	1.1596962761620355	7.885436306931778	10.809049827257994	0.8481263464862239	0.9713114754098355
ID190642	190642	8	0.9871089458465576	62.29554924492791	62.6847440194144	0.0	85.0	85	1.5431818215139874	1		25447.200762388802	25793.0	17524.0	33545.0	2.0026947E7	2732.035272116928	-0.9808823365021264	-955.7973248372732	-0.020763891079866256	-0.026535987524820552	1.6578728948890784	1.4982439611751928	2.205273476727314	1.1065440194323732	7.481420582947941	10.3128492455115	0.8839681059764717	0.9812967581047383
ID234162	234162	8	0.9820665717124939	75.51455193346028	58.62850108443127	0.0	287.0	287	1.575203466047655	1		25339.656898656904	25425.0	17574.0	32839.0	2.0753179E7	2689.3153359674247	-0.9810826214438073	-977.3128873448412	-0.008838136874686101	-0.0071362724250662035	1.686063408990671	1.5029039569068934	2.0683633566169544	1.1218703638659224	7.795126909805981	10.985879589262074	0.8116398930205893	0.9562682215743442
ID174768	174768	8	0.9896687269210815	59.82177247968311	64.70626701742803	0.0	8.0	8	1.5799986170667941	1		25010.12029161602	25167.0	17761.0	33752.0	2.0583329E7	2901.0723508355304	-0.9814119317082468	-910.3413932973208	0.007219754130452065	-0.023683763049063507	1.6568345466226537	1.540411412191058	-1.243026612734066	1.0755792468883343	7.842658171451119	11.260177328681566	0.7772893019512258	0.9433962264150944
ID217777	217777	8	1.0	73.01782695128782	59.13318455658704	0.0	214.0	214	1.6575729727450095	1		25127.059471365646	24986.0	17861.0	34528.0	2.281537E7	2782.4984221823265	-0.9810343317037371	-934.2278116198795	3.792543555815409E-4	-0.006165623416637282	1.7096969119426557	1.6241897683859918	2.192098484608107	1.0526460301751777	8.631677114760759	11.753366314672036	0.7852003897306986	0.957805907172996
ID186033	186033	8	0.9766940474510193	60.23046966127785	65.17313882483235	0.0	63.0	63	1.5054649243902896	1		25256.441489361696	25229.0	18486.0	32995.0	1.8992844E7	2634.4626584123916	-0.9812807786197293	-1005.1146904575979	-5.586294493913069E-4	-0.005946229492735484	1.6060733981677902	1.4355031653316797	-0.9320350144553792	1.1188226100474667	7.120182994444718	10.873093445160418	0.7568237959362527	0.9333333333333321
ID193718	193718	8	0.9952335357666016	64.2041590995795	61.0063574144919	0.0	100.0	100	1.604230952638567	1		24822.71713615023	24894.0	16451.0	33754.0	2.1148955E7	2935.0334619611667	-0.9811027473312289	-878.1770415279691	3.111983244331802E-4	0.016239298443776893	1.756151465852065	1.503180262166847	-0.7035824412899271	1.168290663503363	8.085067605841447	10.82734575026033	0.8666615097517618	0.9653802497162323
ID203445	203445	8	0.9781522750854492	69.26682463536375	56.870532890358	0.0	148.0	148	1.5933482693025487	1		25230.717183770867	25346.0	18103.0	32500.0	2.1143341E7	2539.3785333600877	-0.9810871123798408	-1030.8177211692744	0.011375815857528173	0.0031073648321971008	1.6804891520719503	1.5122527151872989	-0.7814666542192227	1.1112488906087463	7.975745704057584	11.408904902949857	0.770004462923172	0.9599542334096112
ID198841	198841	8	0.9935607314109802	70.51057161464472	56.180741614965996	0.0	125.0	125	1.6051737860744328	1		25225.885245901627	25413.0	17221.0	33639.0	2.1542906E7	2823.567378653902	-0.9810715415241733	-926.1123742953425	0.025111032671065618	0.0027430809085899	1.718368687450751	1.5488825110940303	-0.864486248254704	1.109424811205988	8.094573858170467	10.909905420092116	0.854598021156944	0.9703703703703702
ID180415	180415	8	0.996833860874176	60.91930273690331	65.43411822717914	0.0	36.0	36	1.5129835241324097	1		24899.80052840158	24996.0	17638.0	32983.0	1.8849149E7	2791.672391105192	-0.9812554170149778	-933.8297302048037	0.013850295456755226	-0.002903451769673685	1.5541729210336401	1.4927021321210276	-0.5426563667372102	1.0411808810276613	7.191479886912464	10.183268908143688	0.8714725451053835	0.9649234693877546
ID183487	183487	8	0.9843358397483826	59.91968753496605	65.16778395707837	0.0	51.0	51	1.526423681224882	1		25095.186770427987	25141.0	17582.0	33611.0	1.9348389E7	2865.9723390480212	-0.9812712718157072	-917.5489259785345	0.013147595689368663	-0.00408651594091506	1.5973741860628954	1.4980561326776747	-1.2557947736115045	1.0662979518716007	7.31981429335439	10.26628906463231	0.8727361193926717	0.9667294413057124
ID207036	207036	8	0.9675249457359314	69.49162533652968	57.87987376677172	0.0	165.0	165	1.6023436214526103	1		25379.3666274971	25440.0	18580.0	33433.0	2.1597841E7	2472.2618816194417	-0.9810574366885639	-1063.339603358208	-0.0088133053976324	7.737647219234938E-4	1.7667092282560548	1.481607963020445	-0.8467020474694407	1.192426925577799	8.066055101183382	11.41235284177555	0.778252756275648	0.9598416289592762
ID221889	221889	8	0.9946773052215576	72.57802757826983	60.03470938485695	0.0	233.0	233	1.6032875647577247	1		25243.58333333335	25258.0	17470.0	33701.0	2.1507533E7	2742.136159224522	-0.9810761435531842	-954.5200461293572	-0.007744271176854066	0.004714498100525704	1.67903404740638	1.5405229599402122	-0.8453582801589237	1.0899117319689566	8.075561353512414	11.305220766318325	0.7940072900476283	0.9653409090909092
ID202439	202439	8	0.9810664653778076	71.2037600923226	57.643084458537224	0.0	143.0	143	1.661675318288964	1		25144.50547045952	25052.0	18547.0	34787.0	2.2982078E7	2649.5826356061116	-0.9811057398762112	-985.5565570083826	-0.0019786700668724014	-9.696602458143927E-4	1.7416267133870018	1.5936572770500435	2.6010266093473513	1.09284896976774	8.674455250241413	11.140827686363632	0.878247982341034	0.9717784877529289
ID201414	201414	8	0.97845059633255	70.69811163743307	56.21398926774527	0.0	138.0	138	1.5780823051220143	1		25105.223300970854	25297.0	17331.0	32624.0	2.0686704E7	2795.1618135064814	-0.9810642092325802	-930.6815743837111	0.008008569523152924	-0.0026626017271192816	1.6490919969875475	1.5392828174888178	-0.5322181892576425	1.0713378842738412	7.823645666793074	10.73516058240078	0.8531039377297832	0.9631363370392048
ID200389	200389	8	0.9880838990211487	70.71081017722553	56.204246278959424	0.0	133.0	133	1.5799986170667955	1		25187.97212121209	25364.0	17224.0	32947.0	2.0780077E7	2817.356973471661	-0.9811471728033031	-930.5484535718423	0.007486780633631799	-0.0068594263916009375	1.6673145601163046	1.5193609485703399	-0.6368878534713498	1.097378843180867	7.8426581714511325	10.798357575454968	0.845196599894262	0.9671746776084409
ID178378	178378	8	1.0	60.03546550617744	65.15090950556349	0.0	26.0	26	1.559274846475079	1		24946.270807453413	24966.0	17647.0	33463.0	2.0081748E7	2796.1275271283935	-0.9811342769187681	-927.9693803433502	-0.0015268057290588944	-0.028086995254741218	1.7603137691096682	1.4376024411549735	1.9434800403291983	1.224478839709974	7.638273746376942	11.669987172956885	0.704797452327564	0.9348458406050028
ID210634	210634	8	0.9955406188964844	72.87975265732487	58.70094366851229	0.0	181.0	181	1.6657675608699807	1		25478.421568627422	25405.0	18471.0	35775.0	2.3389191E7	2798.014478650958	-0.9810507503941535	-942.8704288480873	-0.01037594841023142	0.009270045481396039	1.714941836593172	1.6176114020889332	-1.0999307593376213	1.0601692312372113	8.717233385722047	11.87865482000505	0.7763436635004923	0.9572025052192069
ID179406	179406	8	1.0	60.055536832783275	65.13768187206442	0.0	31.0	31	1.5573330339577678	1		25005.34452736319	24966.0	17448.0	33767.0	2.0104297E7	2891.658579764421	-0.9810812746694144	-896.8688468295604	0.028463325376355587	-1.7641310821377745E-4	1.7187590418656793	1.4655534445311582	-1.0489099316334412	1.1727713160372146	7.619261241718885	11.291736248158896	0.7509331518523525	0.9228554979850315
ID231630	231630	8	1.0	76.75786685269067	57.670083712145995	0.0	276.0	276	1.6248469157231973	1		25368.819428571394	25339.0	17929.0	34265.0	2.2197717E7	2723.0142937169567	-0.9809817785882224	-961.106187556439	0.007828640343827312	0.0048854620709491755	1.6975683977342202	1.5721718361134789	-1.0040575727134546	1.0797600864869394	8.294205157080132	11.151330251453174	0.8381683969978438	0.9540732640787314
ID184524	184524	8	0.9778604507446289	59.72370380842304	64.6806113716489	0.0	56.0	56	1.5952462428989445	1		25269.532066508345	25229.0	18429.0	34533.0	2.1276946E7	2920.9883081509547	-0.9812142731821365	-903.7186219089907	-0.007705536792743083	0.02446021824428424	1.7088643912168464	1.5518365202554976	-1.1371938838752025	1.1011884105778715	7.994758208715629	11.27097747387916	0.7908462033159119	0.9551391254968767
ID197847	197847	8	1.0	70.05097286695988	57.72117252273994	0.0	120.0	120	1.6108191978250883	1		25174.22923976612	25205.0	16865.0	34341.0	2.1523966E7	2821.164494785473	-0.9810259653588859	-922.7383737458032	-0.009644886437254379	-0.01294572476468819	1.7369994668141753	1.5199719760416013	-0.764978994676635	1.1427838764092015	8.151611372144663	11.826560853596794	0.732379853233536	0.9490868843386818
ID204501	204501	8	0.9901958703994751	69.22388363444095	57.091961567315636	0.0	153.0	153	1.5646024045688964	1		25345.07425742574	25514.0	18040.0	32455.0	2.047882E7	2729.7643510154926	-0.9810903855030072	-963.4401708912828	-0.008354710728770181	0.0010822629458309438	1.6602946992266594	1.4869520974196866	2.488718002458098	1.1165757808256063	7.690558134186633	10.823075991298897	0.825023478666337	0.9534472598703595
ID213209	213209	8	0.9833180904388428	72.8892208533704	58.18718983159175	0.0	193.0	193	1.6009266629251107	1		25416.724056603787	25289.0	19052.0	36017.0	2.1553382E7	2945.841348946546	-0.9810346749771189	-892.6152118779439	0.0157170813407319	-0.009616346806698827	1.6462786878124298	1.5467494710761578	-0.6679982012496761	1.0643473416978277	8.051795722689825	13.176007021925065	0.5828207117450618	0.918157181571815
ID224984	224984	8	1.0	73.48204367308048	57.78804540020119	0.0	247.0	247	1.6415219502885658	1		25066.810325476963	25009.0	17600.0	33570.0	2.2334528E7	2677.4815999210405	-0.9810644077388322	-970.1104934496383	-0.0034091863109112263	-0.0032253384132748426	1.7523567085886425	1.5365899662009985	2.433734366887704	1.1404192056005005	8.465317699002696	13.794923677730191	0.55900349290517	0.9453290870488321
ID236248	236248	8	0.9952287673950195	76.16543737181047	58.31433281116257	0.0	296.0	296	1.5966682425064171	1		25364.158145065405	25394.0	17340.0	33711.0	2.1331257E7	2738.7419257160136	-0.981019797748981	-957.3621950332252	-0.0014786172563473535	2.0465337477437699E-4	1.7286008121489667	1.5055996561030804	-0.9424138292670078	1.1481145104822066	8.009017587209176	10.96842947401115	0.8365660139993797	0.9590210586226519
ID176350	176350	8	0.9893117547035217	59.811552602503696	64.54706499362753	0.0	16.0	16	1.5804773320049312	1		25065.40000000001	25001.0	19048.0	34129.0	2.0678955E7	2829.227999868998	-0.9812233617259039	-925.9482764362502	0.03289533159766206	-7.911614799979308E-4	1.6302007494670834	1.5797941267006195	1.4985587589183533	1.0319070832803623	7.8474112976156345	11.489306972861273	0.7470481819293355	0.9359410430839
ID194780	194780	8	0.992895245552063	65.67338947356293	60.13624308097694	0.0	105.0	105	1.6271731114965649	1		24993.2212086659	25106.0	16738.0	34084.0	2.1919055E7	2827.6550809720297	-0.9809744268406103	-911.4770385378329	0.05432029891563532	-0.010249134551742648	1.8990137908175924	1.4387308583973883	-0.48289444395180564	1.3199228887972252	8.317970787902725	13.046374647286077	0.6141119709403932	0.8793969849246236
ID187106	187106	8	0.9904899001121521	59.5801840227092	64.22206246490236	0.0	68.0	68	1.6225173848969896	1		25633.587081891612	25601.0	18876.0	35390.0	2.222432E7	2917.3050691097183	-0.9810205795152784	-908.3489188079873	0.0038027699512260984	-0.017765917491949612	1.6852352747362103	1.5578870948372205	-0.9796411163098512	1.081744165107354	8.270439526257555	12.241515965287556	0.693534464555376	0.9395248380129583
ID223456	223456	8	1.0	73.22962569294303	58.79063533206913	0.0	240.0	240	1.6488789482719113	1		25218.131403118045	25070.0	17504.0	35273.0	2.2645882E7	2893.794359175051	-0.9809123495763841	-895.6801777050957	-0.01723872394584207	-0.012974094695477502	1.6922131556088003	1.5802558456387545	2.3304701904734904	1.0708475847623216	8.541367717634948	12.862687771347197	0.6487447074672694	0.9533156498673728
ID214757	214757	8	0.982903003692627	70.58484804058854	59.1049602706653	0.0	200.0	200	1.5799986170667955	1		25122.057038834933	25201.0	17443.0	33879.0	2.0700575E7	2629.8751630853767	-0.9811163423808613	-992.6232688397578	-0.0050847405954514814	0.016559965615054528	1.7715573300536696	1.437018495759647	-0.7627098110192335	1.2328006461163719	7.842658171451134	10.82854441829889	0.8404908419666582	0.9660421545667451
ID205547	205547	8	0.953324556350708	69.10146200750216	56.953287741227655	0.0	158.0	158	1.5602448464733911	1		25315.423412204244	25482.0	18878.0	31548.0	2.0328285E7	2361.82728564807	-0.9811148932302577	-1113.6981017282128	-0.008096712397746042	-0.0071816866420941206	1.6733916099588793	1.481815039704965	-0.8988105636296814	1.129285076153673	7.647779998705993	10.83513354642026	0.8186093735253779	0.96232057416268
ID233706	233706	8	0.9810799360275269	75.54597010847141	58.45773402939784	0.0	285.0	285	1.5971419610281923	1		25330.44483985765	25403.0	17911.0	33486.0	2.1353565E7	2626.344759988592	-0.981051604507815	-998.7125071781476	-0.0031508560992512956	-0.0067010296147477924	1.7133862870013095	1.5083374357170336	2.1181038157654317	1.1359436200605866	8.013770713373708	11.20955662128968	0.8014379554687344	0.9514672686230252
ID188136	188136	8	0.9833968281745911	59.74089617255792	64.91230247230669	0.0	73.0	73	1.5587896201224323	1		25329.940074906368	25289.0	17717.0	34281.0	2.0289282E7	2841.6336896940984	-0.9813017705824296	-935.617127399594	-0.014844149590283299	-0.007581896130617525	1.6721023312110297	1.4977895393107992	1.9305655984851444	1.1163800302547444	7.633520620212426	11.125153636270092	0.7750374936016957	0.9419354838709675
ID199407	199407	8	0.982465922832489	70.98048719923278	55.941215627828974	0.0	128.0	128	1.6028156625945205	1		25230.100117785623	25409.0	17576.0	32610.0	2.1420355E7	2818.208983240832	-0.9811397015033476	-931.4468157838422	-0.004197682523058866	-0.015285627581705319	1.6925920941659505	1.5498718353962124	-1.1013388568849287	1.0920852005374062	8.0708082273479	10.777906709533383	0.8730880655185148	0.9680729760547322
ID192239	192239	8	0.9957577586174011	63.40723596332398	61.15984321489999	0.0	93.0	93	1.5914480321693325	1		24751.586618876932	24871.0	16781.0	33821.0	2.0717078E7	2846.0307554503106	-0.9813091523720501	-913.209250833716	3.413614399526546E-4	0.006824206060858868	1.7463716621587608	1.452742675251851	-0.6838963074270294	1.2021204387459778	7.956733199399492	11.52117890514885	0.7532702554491141	0.9441624365482231
ID195823	195823	8	0.9892667531967163	66.53461453659978	59.156750183723446	0.0	110.0	110	1.6032875647577243	1		24911.417061611377	25108.0	16723.0	34520.0	2.1025236E7	2796.557822156068	-0.9810902928869901	-924.3337305886295	0.005793376573373635	-0.0013187210557247815	1.7416084514082493	1.5081101510154944	-0.7122121000354584	1.154828412391182	8.07556135351241	12.520922735347863	0.6473064191960095	0.921366594360087
ID185588	185588	8	0.9820557236671448	59.62330928089781	64.76280767834368	0.0	61.0	61	1.5402377517644983	1		25306.452229299397	25325.0	17276.0	33957.0	1.9865565E7	2895.862663682703	-0.9812584165982708	-915.0828449046487	0.00299558519890953	0.004743115783786266	1.5892983946344035	1.5297951488009434	-1.3728924475234041	1.0388962181505799	7.452901825960827	10.295743506046325	0.8835270192732833	0.9655172413793104
ID191220	191220	8	0.9810274243354797	62.92858916942522	62.06060373226074	0.0	88.0	88	1.5568472023958113	1		24915.17478152308	25331.0	17516.0	33283.0	1.9957055E7	2698.03729763197	-0.9813220820036846	-970.3515232871704	0.0026688122122932984	0.007318689475709435	1.6921950828048968	1.4562831613869893	-0.7559516557757716	1.1619959137570615	7.614508115554378	10.828484005080872	0.8160493048598693	0.958133971291866
ID220415	220415	8	0.9945228695869446	72.39754953781782	58.31397506856546	0.0	226.0	226	1.5699118834876238	1		25240.46642246645	25100.0	18946.0	36714.0	2.0671942E7	3312.9251011680612	-0.9811728701115394	-794.1036033782674	0.004960519141483138	0.021842297245507583	1.6852898008156953	1.4903702061491382	1.4289296073688282	1.1307860247489756	7.742842521996304	12.275361142825696	0.6457162775922869	0.9034941763727123
ID175359	175359	8	0.9824183583259583	59.88416574421776	64.91737206649084	0.0	11.0	11	1.587164180436177	1		25233.056422569036	25261.0	18104.0	33819.0	2.1019136E7	2701.8489062931826	-0.9811585659415464	-972.6666847924255	0.0058500518172651915	-0.002603047572529471	1.743648250801985	1.4611505267443694	2.221615569336217	1.193339234313563	7.913955063918844	11.020025222677774	0.8189139455848551	0.946022727272727
ID217341	217341	8	0.952717125415802	72.83259469911994	58.877245482258076	0.0	212.0	212	1.6061160660417468	1		25089.06933019975	25012.0	19520.0	32317.0	2.1350798E7	2506.908546376104	-0.980999839887866	-1033.445865587895	-0.003256538078722787	-0.00544960481969599	1.6929186696487666	1.5343031387342558	-1.0848527427844485	1.1033795257991603	8.104080110499499	12.409150394248378	0.6613471606312744	0.930676855895197
ID227069	227069	8	0.9927565455436707	74.92641381766359	56.2820587273149	0.0	256.0	256	1.6253124212235739	1		25060.65366972479	25095.0	16863.0	33408.0	2.185289E7	2787.795700009644	-0.9810233981327564	-929.4421551306028	0.005969246601439539	-0.025087145095979178	1.7639459701222253	1.501149133338258	-0.83996339911327	1.175063776774503	8.298958283244664	11.508465262132297	0.7874058249523056	0.9525368248772508
ID189185	189185	8	0.9821150898933411	61.04317618669727	64.93018054809171	0.0	78.0	78	1.5909726182581527	1		25384.382775119582	25342.0	19165.0	33963.0	2.1221344E7	2823.929386979967	-0.9810002610568814	-928.2485081082071	0.008196184559650203	-0.012052244725741098	1.6679900830835304	1.5384825106857525	-1.4240084448543129	1.0841787745380687	7.951980073234991	12.983105126211676	0.5928270336648277	0.9320334261838442
ID196864	196864	8	0.9968370199203491	67.88593028699226	58.16345701335403	0.0	115.0	115	1.6461239272192199	1		25040.152561247258	25134.0	15932.0	34000.0	2.2486057E7	2902.623232908039	-0.9810777988505694	-894.5571520861795	-0.009533622137847217	-4.462793442990481E-4	1.8369282580984543	1.5030175124652738	-0.928471902537257	1.2221602495406023	8.512848960647881	11.266731409383395	0.8427308832612537	0.9686316928069225
ID218880	218880	8	0.9885410666465759	72.16247932396648	60.16537336789833	0.0	219.0	219	1.600926662925112	1		25002.990566037744	25047.0	17356.0	33668.0	2.1202536E7	2743.9408616249502	-0.9810422904861811	-943.0811632069203	-0.01261878250673036	0.012331487694120976	1.7069316247394546	1.5250040316832303	-1.1251887147175508	1.1192964669446945	8.051795722689839	10.81562819629974	0.8649661531946079	0.96689497716895
ID235783	235783	8	0.98640376329422	75.64939557397692	58.04704469654065	0.0	294.0	294	1.5573330339577682	1		25306.350374064834	25375.0	17429.0	33683.0	2.0295693E7	2705.853916771465	-0.981090751157416	-970.487778326967	-0.013055936901474274	0.001774763186938145	1.6756714439815996	1.4887382701057383	-1.077428213981022	1.1255648340809996	7.61926124171889	10.86304159984467	0.81137167645637	0.9496445497630329
ID206597	206597	8	0.9656054377555847	69.58237554511844	57.40618611027272	0.0	163.0	163	1.6653133638442594	1		25373.900763358757	25436.0	18871.0	33229.0	2.3267867E7	2384.911645935469	-0.9810967045984441	-1104.3817829332347	-0.034255882772371085	0.01111038619323318	1.8322867256945399	1.5366838841593198	-0.8117227384942327	1.1923641189853025	8.712480259557536	13.097200558711904	0.6382557194020596	0.91925777331996
ID181002	181002	8	0.9844585657119751	60.160443339210595	65.0163224913027	0.0	39.0	39	1.5119832043376782	1		24855.558940397354	24957.0	17339.0	32727.0	1.8765947E7	2674.4215830497183	-0.9813834988796709	-979.8607275207552	-0.011224989913080153	0.005141095495927618	1.5962557507892392	1.4636450624474868	1.8345754406431072	1.0906030374058056	7.181973634583417	10.237786363066753	0.8610761198623086	0.9618077657542962
ID193289	193289	8	1.0	63.37766721021317	60.79557904793886	0.0	98.0	98	1.585733658126204	1		24781.37785800237	24843.0	16310.0	33769.0	2.0593325E7	2938.9348347786504	-0.9812031983219768	-880.3198297730963	-0.009866558689907517	-0.0019436926196439914	1.7307994175874541	1.4589000564886199	-0.8694666215816955	1.1863728497984023	7.8996956854253115	11.093965323459656	0.8065784556460683	0.9623624782860456
ID182031	182031	8	0.9869318008422852	59.929837758841025	64.79861367754992	0.0	44.0	44	1.569911883487621	1		24907.424354243536	24964.0	18119.0	33590.0	2.0249736E7	2840.360615633966	-0.9813092064508816	-920.7960899018318	0.005078276629355673	-0.007438638041503143	1.706334305924444	1.46505533011362	1.7093878783983623	1.1646893266427774	7.742842521996275	11.112098785732023	0.787985277417059	0.9459930313588847
ID190223	190223	8	1.0	61.72931412566497	63.4598557774628	0.0	83.0	83	1.5814343271468212	1		25757.227327690453	25723.0	16838.0	35329.0	2.1301227E7	3089.394488276266	-0.9806872131149863	-846.7228965077834	-0.010124824880046498	0.009263901111489383	1.678250727851633	1.504741244758319	-0.7219340852140267	1.1153085181241122	7.856917549944681	10.9193697048917	0.8280697480546385	0.9729252501471453
ID215830	215830	8	0.9833274483680725	71.55054918409569	59.876917514556105	0.0	205.0	205	1.5895455233814078	1		25070.100238663457	25101.0	17567.0	33421.0	2.1008744E7	2667.224331380238	-0.9809742944954314	-969.2668930830787	-0.00513860401948348	-7.318952134040213E-4	1.6679687117221607	1.5317196401747837	-0.9362856110552304	1.0889517036758958	7.937720694741459	11.047886375148597	0.8172356046276383	0.9570200573065906
ID233237	233237	8	0.9706506729125977	75.65099682792415	58.29122224989647	0.0	283.0	283	1.579040751797147	1		25296.60388821387	25345.0	18064.0	32870.0	2.0819105E7	2573.588181898804	-0.9809720478624763	-1013.4859786196743	0.006746008798039033	-0.0023400825789502205	1.6827346446882172	1.517421857845619	-0.8679762850966287	1.1089431959793326	7.833151919122107	10.583562823734113	0.8787849878146324	0.9722713864306787
ID223003	223003	8	0.9862966537475586	72.87800307873114	58.16016084388012	0.0	238.0	238	1.5881171461062114	1		25271.025149700625	25095.0	19513.0	35720.0	2.1101306E7	3025.654750567309	-0.9809688695236176	-861.0415797115003	0.032369034685428066	0.019794463737475974	1.6163648718344983	1.5599760905218227	0.4616378327304501	1.0361472087010084	7.9234613162479	13.301795803698798	0.5627354213081591	0.9144267690619854
ID211738	211738	8	0.9950217604637146	73.46302232670031	59.37566998588452	0.0	186.0	186	1.6070577935140677	1		25525.75409836065	25522.0	17610.0	33813.0	2.1798994E7	2721.9079389446415	-0.9810218674313078	-969.5280013325956	-0.0015454795218312965	0.0037758420701322097	1.7464426214074902	1.4920942301493365	-0.598311186725913	1.1704640270827247	8.113586362828524	11.087128566298246	0.8294392064242162	0.9573752103196854
ID214296	214296	8	0.986381471157074	71.32974869061212	59.16942657449512	0.0	198.0	198	1.5999813267559242	1		25195.102715466353	25233.0	18220.0	33420.0	2.1340252E7	2582.44632863192	-0.9810135612035364	-1008.1991383228535	-0.005629415403363001	0.0023155191671091215	1.7425430847832213	1.4911658709752578	-0.8129651945003903	1.1685776335824778	8.04228947036081	10.840655603914994	0.8599604330465733	0.9712973593570607
ID198431	198431	8	0.9870049953460693	69.97180287905526	56.72026956560224	0.0	123.0	123	1.6056449951807445	1		25205.15764705882	25326.0	16882.0	33961.0	2.1424384E7	2862.490232854332	-0.9811191355705361	-915.1141539867897	0.009390685610740147	-0.010511786574444732	1.7468356900407962	1.5118343439454116	-0.9405303854082859	1.1554412009731867	8.099326984334983	11.724431516135946	0.7404149994268349	0.9594594594594589
ID224542	224542	8	0.9957681894302368	73.5992219788635	58.11705341563218	0.0	245.0	245	1.6294959865000058	1		25054.986363636363	24998.0	17871.0	33673.0	2.2048388E7	2671.8173538829483	-0.9811863712358957	-978.129454553143	-0.016032541113681315	0.0016431081712195623	1.730265134699064	1.538505221329455	-0.8224023421163412	1.1246404046675287	8.341736418725285	13.58294040319518	0.5681705728080279	0.9305408271474013
ID221475	221475	8	0.9682138562202454	72.20775331039965	60.01953226014616	0.0	231.0	231	1.5684656262635552	1		25238.02825552824	25297.0	17938.0	32893.0	2.0543755E7	2618.0181777028292	-0.9811113863192523	-1001.4539685444254	-0.002519511610839321	-0.01106249673363765	1.673985539949918	1.5018864229635456	-0.8060804270545505	1.1145886362344122	7.72858314350276	10.451716314642717	0.8890670614952358	0.9684335914234665
ID177953	177953	8	1.0	60.518897955893834	65.41814458779777	0.0	24.0	24	1.5124834469334472	1		24947.589403973503	25040.0	17234.0	33058.0	1.883543E7	2771.7258546166104	-0.9812251168794568	-940.805233967147	0.002876423959613475	-0.016338777023518446	1.5947902934416205	1.435049927405858	-1.1307773923233762	1.111313455361463	7.1867267607479475	11.054258583279154	0.7390635068340068	0.938547486033519
ID183073	183073	8	0.9923461079597473	60.10871648281408	65.09699696809174	0.0	49.0	49	1.5510053536420587	1		25033.383354350557	25064.0	18013.0	33328.0	1.9851473E7	2725.439489501592	-0.9812345204274995	-960.5636597872633	-0.0040743948793848855	0.0036571297043568973	1.6375441403758606	1.5039442144490074	-1.4994284164608027	1.0888330329298814	7.557470601580168	11.224103441449854	0.7538466504399588	0.9447415329768265
ID231200	231200	8	1.0	76.66110172052748	57.809899127164634	0.0	274.0	274	1.6318155549147857	1		25417.08295454543	25380.0	17142.0	34435.0	2.2367033E7	2809.8322941028505	-0.9809421571579008	-931.2042734221894	-0.02100445797969014	0.007297016659473129	1.7636929934061314	1.5494087843789435	-0.7620438202231248	1.138300628722123	8.36550204954787	11.28582684893913	0.8253442085693062	0.9601745771958532
ID186666	186666	8	0.9929282069206238	60.04753417346063	64.78744089235897	0.0	66.0	66	1.5933482693025456	1		25510.400479616306	25475.0	18742.0	34974.0	2.1275674E7	2957.500560154317	-0.9812391244422354	-902.285940378405	0.003452613482746983	0.006919663860526327	1.691371834969725	1.5067972517759478	-1.3668939090869074	1.1224946375341693	7.9757457040575535	11.867055140538868	0.7116971750719698	0.9369067560022327
ID176937	176937	8	0.9958012104034424	59.844680058242105	64.47839274708346	0.0	19.0	19	1.5799986170667941	1		25109.99395405079	25039.0	18063.0	34642.0	2.0765965E7	2999.459051101883	-0.9812613279931338	-876.7576024178896	-7.011626960655848E-4	0.01217596849911737	1.6463558689199698	1.5197572167160047	-0.9088001215415604	1.0833018924414308	7.842658171451119	12.508630271259694	0.6298739372590779	0.926966292134832
ID174382	174382	8	1.0	59.724034928136824	64.04754441299076	0.0	6.0	6	1.591923304102334	1		25254.746428571427	25248.0	17926.0	34320.0	2.1213987E7	2991.397006225505	-0.9812574436339142	-884.0016831822815	6.297318966915218E-4	0.0036680970107223986	1.628131928775873	1.5618482816234442	0.41954486849130584	1.0424392355725687	7.961486325564028	11.841528270869114	0.7134910097153185	0.9341885108756274
ID203054	203054	8	0.984397828578949	69.69652840733997	57.94182056169414	0.0	146.0	146	1.5971419610281918	1		25164.607100591704	25274.0	17901.0	33270.0	2.1264093E7	2614.057044915574	-0.9809892514456464	-993.5051444657819	-0.005706660823738877	-0.019833610587892573	1.7596001551404827	1.5056005540280104	-0.6966257938066169	1.1687031798925247	8.013770713373702	11.290737621335698	0.789954624806392	0.9493243243243243
ID201010	201010	8	0.9847754836082458	70.69382594468156	56.18409031556462	0.0	136.0	136	1.5904970622414747	1		25166.440334128896	25323.0	17207.0	32932.0	2.1089477E7	2794.173194439055	-0.9810486809515658	-932.5015876713543	0.0011819075846044229	-0.012494535896934906	1.6522750864691405	1.575615221974517	-0.8503320007277916	1.0486539247815565	7.9472269470704875	10.515804216324403	0.9031096766086001	0.9772063120981882
ID202034	202034	8	0.990994393825531	71.48748981782595	57.53379492667932	0.0	141.0	141	1.6112887559746418	1		25088.59112149533	25064.0	17887.0	33914.0	2.1475834E7	2654.965174140273	-0.9811009587535254	-981.1182809991541	-0.0033770578194415235	0.0016944349403828496	1.7273376773186113	1.4929429582984894	-0.5815965074719099	1.1570017914731734	8.15636449830919	12.772355976122372	0.6282962408535091	0.9371927908246859
ID184112	184112	8	0.9857079386711121	59.485861453684926	64.61654958219404	0.0	54.0	54	1.5363035492938895	1		25193.72622107969	25125.0	17983.0	34094.0	1.9600719E7	2904.9132033553824	-0.9812048304361761	-905.5296396879972	-0.013761727560555085	0.038244535472358676	1.5566772005708278	1.533659163285409	-1.199459689790701	1.0150085741581	7.414876816644698	10.833662030016118	0.793895313676302	0.9588199139520589
ID208177	208177	8	1.0	73.44752437517862	58.022873979507395	0.0	170.0	170	1.6070577935140666	1		25458.22391559205	25518.0	16792.0	33641.0	2.1715865E7	2942.011654130961	-0.9809984076545681	-893.4947698795941	-0.004825956936033992	-0.004662236784866393	1.7159819102140885	1.5289247100777323	-0.7768306486571378	1.1223455928885118	8.113586362828514	10.986920569523964	0.8446382750453253	0.9622322435174732
ID180023	180023	8	0.9968217611312866	60.45064134538447	65.45695210170047	0.0	34.0	34	1.5254321749940998	1		24887.13020833335	24992.0	17438.0	33076.0	1.9113316E7	2805.8772739331307	-0.9813604843986206	-933.963897700703	0.012243921829560307	0.017111180622955146	1.5960749770720368	1.5061313221145618	2.1083060034715	1.0597183350726662	7.310308041025354	10.149173367986347	0.8918343573637656	0.9734177215189865
ID226613	226613	8	0.9900705814361572	74.17274537554009	56.65609649696233	0.0	254.0	254	1.6103495027581496	1		25046.950934579432	25153.0	17340.0	33411.0	2.144019E7	2772.652566568649	-0.9810482054626753	-935.2536595542192	0.0034096399032285266	0.0055844745599325455	1.7204144351858417	1.5211991968246357	-0.7266547377746926	1.130959337065816	8.146858245980155	10.745111184657489	0.8867030378229064	0.9799885648942254
ID194357	194357	8	0.9884538054466248	65.0312060375388	60.67666841211971	0.0	103.0	103	1.5966682425064194	1		24886.78147268407	24963.0	16957.0	34025.0	2.095467E7	2859.648746503334	-0.980992959172388	-898.3331396648665	0.010038342790786567	-0.00906703031617058	1.7150162456159357	1.5338482392961323	-0.8136768243695603	1.1181133841526196	8.009017587209199	11.205454341132759	0.8015491736684455	0.9492957746478877
ID204084	204084	8	0.9876487255096436	69.41777850367478	57.17813700431942	0.0	151.0	151	1.56798324408199	1		25299.854477611963	25435.0	17609.0	32739.0	2.0341083E7	2655.133919781158	-0.9810313612028823	-985.6172870343429	-0.002941458564325246	0.00345453894159629	1.6436309035946677	1.4963948637292923	-0.5062918275009474	1.0983938420494415	7.723830017338242	10.880298698752659	0.8199000915301149	0.955320399764844
ID218420	218420	8	1.0	72.52540515642401	59.645877397690406	0.0	217.0	217	1.6304242098658013	1		25099.46477272724	25043.0	18277.0	33702.0	2.2087529E7	2634.3228441953197	-0.9810355505598478	-985.757215399041	0.003735911733676143	-0.0028808483334592325	1.7222631403199058	1.5528532470221987	-0.8720280753353411	1.1090958811610645	8.351242671054338	11.611706326402407	0.7783391588342105	0.9476806903991372
ID179002	179002	8	0.979807436466217	59.63384479031718	64.75627720903684	0.0	29.0	29	1.5971419610281905	1		24815.454976303292	24867.0	17834.0	33694.0	2.0944244E7	2834.0140145219175	-0.9812887670816899	-918.427050983166	0.012761201218427989	0.0041271301963565635	1.6524830322036654	1.5691858752741246	-1.2579676652936342	1.0530830402198144	8.01377071337369	12.175221145520675	0.6793491867591874	0.9482564679415072
ID175932	175932	8	0.9740222692489624	59.87490140247468	64.88210540568791	0.0	14.0	14	1.5234472266256713	1		24976.988265971322	24957.0	17825.0	33584.0	1.915735E7	2805.6801581778136	-0.9813745708468454	-938.1243677158226	0.01452200205506775	0.014884188185079748	1.576438755051046	1.4953349387994903	1.5497867165712245	1.0542378928941958	7.29129553636728	11.040908888463681	0.7516313981407488	0.9557632398753889
ID191804	191804	8	0.9907521605491638	62.75411261608147	61.7864466574931	0.0	91.0	91	1.5621830395765255	1		24757.492574257438	25065.0	17090.0	33392.0	2.0004054E7	2830.225191025452	-0.981413592040574	-923.787888353244	0.006951356634454008	-0.013822489683456523	1.6448646271064846	1.5233426444704383	-0.9666254775078924	1.0797732427941655	7.6667925033640545	10.46994659274263	0.8788902382964345	0.9734459867229938
ID216899	216899	8	1.0	72.66678091070588	59.105255547388055	0.0	210.0	210	1.6373691122783478	1		25126.763574660625	24990.0	18168.0	35207.0	2.2212059E7	2908.600446776558	-0.9810292776958257	-893.4712539319838	-0.011493920630130336	7.360367925426374E-4	1.6729356152036798	1.5683423259524236	-1.1409734514682204	1.0666903440151299	8.422539563522072	13.516100661318221	0.5793621093374435	0.947593582887701
ID235330	235330	8	0.99214768409729	75.82632365998161	57.837513073118764	0.0	292.0	292	1.589545523381407	1		25390.74309723892	25478.0	17111.0	33453.0	2.1150489E7	2714.500814053767	-0.9811323594126611	-972.8041973186145	-0.012764601004984373	0.021702294047453257	1.731287925780674	1.4981574676181415	-0.9722076753346388	1.1556114515339813	7.937720694741451	11.170407795029146	0.7994064005169959	0.966435185185185
ID200001	200001	8	0.9827797412872314	70.77273153787823	56.154900289829364	0.0	131.0	131	1.5928734225420993	1		25233.05847255371	25434.0	17518.0	33168.0	2.1145303E7	2770.727924345248	-0.9812255785849008	-951.9372184204503	0.007441656323792034	-0.009807078656788041	1.6784025409400662	1.5475426546388233	-0.9922418136209825	1.0845597928489952	7.970992577893062	10.437463766611362	0.9194588705783021	0.9789842381786336
ID232772	232772	8	0.9926503300666809	75.29706102830829	58.112220448196034	0.0	281.0	281	1.6122274620000732	1		25257.36860465115	25250.0	17968.0	34250.0	2.1721337E7	2585.9805786482416	-0.9810771457933306	-1012.7665636734558	0.006846223054477911	0.007682267872370568	1.7672154766841666	1.4805630999266983	2.203636052685077	1.1936103748443145	8.16587075063822	12.280593401322525	0.680414657462449	0.9560378408458544
ID173386	173386	8	1.0	60.5040490044042	63.284444549265416	0.0	1.0	1	1.5985622743022285	1		25570.309976247037	25358.0	19205.0	37145.0	2.1530201E7	3355.8986409873137	-0.9808330807780709	-779.83001289976	0.01937617299518898	0.0042241473168791125	1.6601013286230322	1.579610726479152	-1.4102670016038221	1.050955973389272	8.028030091867258	13.025193415156702	0.5946350351946783	0.925479452054795
ID205128	205128	8	0.9919730424880981	69.38602946944904	57.05410499626608	0.0	156.0	156	1.5947719612642928	1		25313.85154394301	25485.0	17130.0	32737.0	2.1314263E7	2649.3351483404026	-0.9811265280502688	-993.4008830289492	0.0013494802311857122	-0.0117085407299858	1.7088868573246003	1.5207668832992687	-0.7445981621000016	1.1237007302639375	7.990005082551129	10.857642078513551	0.8516984903776585	0.9694348327566324
ID219982	219982	8	0.9684970378875732	72.29401685822023	59.6235889815903	0.0	224.0	224	1.6557464454985114	1		25110.080573951403	25072.0	19310.0	34391.0	2.2749733E7	2638.224475581241	-0.9810944425260562	-987.8424488759848	8.078917275347065E-4	0.006075339898277679	1.67178127309138	1.654454514751295	-0.9188644372113466	1.0104727922016579	8.612664610102708	11.002408837061028	0.8940706572572575	0.9757673667205169
ID228686	228686	8	0.9809508323669434	76.00245483944495	55.73560317735585	0.0	263.0	263	1.6350574224170116	1		25216.12570781429	25341.0	17208.0	33144.0	2.2265839E7	2702.1004752804247	-0.9809764864463755	-962.4423573767367	-0.012986667621022243	-0.09695828087607301	1.9214615861624174	1.4832090218661458	1.5933092077869682	1.2954759294444356	8.398773932699488	13.75151439721042	0.558116291682745	0.8552758954501449
ID187730	187730	8	0.9872971177101135	59.689359052642196	64.80089179164999	0.0	71.0	71	1.5876407347722248	1		25434.66706730768	25420.0	17948.0	34819.0	2.1161643E7	2952.487296839661	-0.981253870177672	-901.8572013882306	0.011468755234808146	-0.003050959419122717	1.740328119476738	1.5322784804152494	-1.3081061411212545	1.1357779553264409	7.918708190083374	10.965435046039943	0.8275847320478494	0.9492877492877494
ID206163	206163	8	0.9708163738250732	69.30739334867576	57.77257254974797	0.0	161.0	161	1.5852565304914767	1		25403.641304347802	25529.0	17674.0	33437.0	2.1034215E7	2612.9386826351038	-0.9810922542259136	-1008.9434886285326	0.023875484431567676	-0.009529923049824262	1.709097393359226	1.5317340145309428	-0.7501465425214919	1.1157925443619507	7.894942559260814	11.442804716311763	0.757694031079035	0.9458997722095672
ID185175	185175	8	0.9853433966636658	59.54431851866671	64.73528216476362	0.0	59.0	59	1.5402377517644985	1		25231.247448979542	25177.0	17638.0	33717.0	1.9781298E7	2879.3533499579926	-0.9812180334521063	-915.5840386736876	-0.008948263309743836	0.01154403626221429	1.5633787321003094	1.526017904372006	1.2530137648103596	1.0244825618502023	7.452901825960828	10.322755580341838	0.8789091298437843	0.9757311761045427
ID195415	195415	8	0.9840063452720642	66.23100151926056	59.634115676738624	0.0	108.0	108	1.624381276821039	1		24932.87485648682	25080.0	16907.0	33603.0	2.1716534E7	2825.1000408203145	-0.9809823604550338	-910.4856555641436	0.0529224259406482	-0.028502292724767814	1.8285446392041294	1.518326356295946	-0.5952984439714846	1.2043159440800202	8.289452030915637	12.89615337971722	0.6263474407701174	0.8888888888888898
ID222558	222558	8	0.9882409572601318	72.52942771220106	58.80517588366119	0.0	236.0	236	1.6023436214526114	1		25376.000000000004	25242.0	19568.0	37246.0	2.1518848E7	3186.4052460369294	-0.9808728479991812	-816.7977947068755	0.03554958000662158	-0.0011253569386674709	1.6679686921890353	1.522324014837745	0.8998511248544554	1.09567258739383	8.066055101183391	13.308556013222661	0.5722807990494777	0.9138395261173946
ID224099	224099	8	0.9957647323608398	74.03375461544843	57.792244312325444	0.0	243.0	243	1.5961943833944823	1		25107.824644549764	25248.0	17210.0	33248.0	2.1191004E7	2868.254989245245	-0.9809937942327488	-903.6331569441201	0.011444339859450751	-0.0012546851269639057	1.6585731256925307	1.5637076140710806	-0.6465800505535422	1.0606670395205595	8.004264461044675	10.491107450617518	0.9138788427496672	0.9756662804171493
ID192864	192864	8	0.99489825963974	62.84758984803022	60.74861682595637	0.0	96.0	96	1.598562274302229	1		24792.16528925619	24807.0	16513.0	33400.0	2.0998964E7	2882.9674598473043	-0.9811864768587544	-896.9869730396517	-0.0065732101079991325	0.004932891405955415	1.7370984568936438	1.4939178431193354	-0.8128364960053538	1.1627804466586606	8.028030091867262	10.976795942685206	0.8372741328830713	0.9751732101616635
ID197473	197473	8	0.9968423843383789	68.91951995385105	57.82817414415858	0.0	118.0	118	1.6009266629251127	1		25174.090588235285	25221.0	16457.0	34191.0	2.1397977E7	2914.116434069334	-0.9810159443219132	-892.8200882802606	-0.029739499997494145	0.015332007467333151	1.7736478549762356	1.4808689050318977	-0.6841355682317004	1.1977075411263574	8.051795722689844	11.753818406154195	0.7323937993639279	0.9277108433734949
ID215393	215393	8	0.9854618310928345	70.69103296520711	59.078600987128745	0.0	203.0	203	1.6829362182470275	1		25085.520299145286	25017.0	18708.0	34418.0	2.3480047E7	2594.896030933071	-0.9810094729115855	-998.7788316718822	-0.02422795720628108	0.004609058387940388	1.7502415964712177	1.6485293303651012	-1.1600012381346665	1.0616987906933935	8.89785217997365	11.539774373249855	0.8396541048713196	0.9744924518479956
ID188773	188773	8	0.9871048331260681	59.98091193254412	65.07195499733685	0.0	76.0	76	1.5626672122332994	1		25299.50309789343	25272.0	18139.0	34272.0	2.0416699E7	2903.1812977013506	-0.9812138928407562	-910.3213384148519	0.018988116059679348	0.00809437506702251	1.6613605767754593	1.501193455567463	-1.1867857774113273	1.1066931917495282	7.6715456295285565	11.587887041717135	0.717933519316051	0.9378268448576399
ID209764	209764	8	0.9615570902824402	71.81315265185846	58.90800023298897	0.0	177.0	177	1.6456643086350213	1		25378.90167597766	25348.0	19450.0	33679.0	2.2714117E7	2461.4218557254308	-0.9811043320338737	-1070.7047040847622	-3.780706815020316E-4	-0.007019813871901208	1.7437473078190522	1.5705313541328427	-0.9026809936420821	1.1102913056975225	8.508095834483361	11.55137536752112	0.8012625479936044	0.9561965811965817
ID226148	226148	8	0.987794816493988	73.54509004169238	56.987606020602335	0.0	252.0	252	1.5876407347722252	1		25046.722891566264	25165.0	17137.0	33589.0	2.078878E7	2848.657734466601	-0.9810929515249827	-912.487770360003	-0.0027246639938116888	-0.006923060337448612	1.7113809089611576	1.494339598135485	-0.8195784384805869	1.145242293717224	7.918708190083378	10.692241462956947	0.8704156429553298	0.9624494511842857
ID207723	207723	8	1.0	72.94186704348911	57.58689453970777	0.0	168.0	168	1.604702438601028	1		25445.290930506482	25443.0	16879.0	34778.0	2.1603052E7	2901.021125352376	-0.9810994739617959	-910.5958702006893	-0.002363175371816142	5.201805292671047E-4	1.720977960756	1.4940194444588915	-0.71816855013081	1.151911353723585	8.089820732005956	11.15952985960372	0.816313473575796	0.9599548787366049
ID196459	196459	8	0.9968468546867371	67.4032562603221	58.52361740873277	0.0	113.0	113	1.628567234081154	1		24993.906605922566	25107.0	16669.0	33701.0	2.194465E7	2938.601020005875	-0.9811119866031816	-883.6002150631689	-0.005717235093120504	0.012065718197779043	1.7632896979146988	1.5219765507436294	-0.7673436080156212	1.1585524737901942	8.332230166396258	11.034923179390779	0.8598693998447345	0.9776910206358059
ID213868	213868	8	0.9861220121383667	72.29436240297372	59.02482273397599	0.0	196.0	196	1.6262430324771644	1		25289.87643020596	25283.0	18463.0	33419.0	2.2103352E7	2466.497977108809	-0.9810621036574626	-1062.333078198775	-0.011047971028267737	0.002937650563461455	1.6847431172726677	1.5652046254503809	-0.9049627739476548	1.0763724371105088	8.308464535573693	11.66321434422759	0.7675278099700256	0.9668141592920354
ID189808	189808	8	0.9937018156051636	61.26717994290074	63.87000713155314	0.0	81.0	81	1.652545165023287	1		25906.565555555535	25611.0	19511.0	36794.0	2.3315909E7	3127.870654821747	-0.980700071342741	-841.7275761976151	-0.016330272675454643	4.8323650892038777E-4	1.8015532977121824	1.5526176762536585	0.5720980347282499	1.1603328528754004	8.57939272695109	11.525318957991416	0.811634512906273	0.9740960604425261
ID190833	190833	8	0.9784446358680725	62.6414332802151	62.350116194720286	0.0	86.0	86	1.5392551438483717	1		25184.13104325699	25656.0	17756.0	32696.0	1.9794727E7	2679.6027796468525	-0.9810703309987084	-974.1900031564516	0.022199270727123067	0.0018276066934561459	1.6909076338917286	1.4296730961300717	2.3495070977762755	1.1827232662269318	7.443395573631806	10.398119990437298	0.8651099647004046	0.9684601113172546
ID234871	234871	8	0.969190239906311	75.5592347738933	58.247974021751844	0.0	290.0	290	1.5524678766955746	1		25330.36603773583	25435.0	18523.0	32614.0	2.0137641E7	2535.561311988962	-0.9810039798297712	-1031.8236831827164	-0.010746394710548675	0.005956943682674494	1.6379467964186785	1.499938243774459	-1.0425159574736982	1.0920094898686852	7.571729980073734	10.469718518624488	0.8680304706059575	0.9678007290400965
ID181621	181621	8	0.9873513579368591	60.199446712669086	65.01486396922414	0.0	42.0	42	1.5713568095951305	1		24908.647058823513	24892.0	18177.0	33340.0	2.0325456E7	2791.5787204698877	-0.9812319715497038	-933.0035426886005	0.002486609253344667	0.012655575507898949	1.7202784807807503	1.4478924283926782	-1.4240048663463543	1.1881258904644256	7.757101900489839	11.02585871383319	0.8018340863640863	0.9527145359019258
ID182645	182645	8	1.0	60.25995488840585	65.25277866275616	0.0	47.0	47	1.5184735038284376	1		25014.044736842105	25093.0	17475.0	32837.0	1.9010674E7	2731.090975955321	-0.9812693398789306	-959.6500640016222	0.019057046299989437	0.009671412017260048	1.5944649912252444	1.496940777771181	1.4294095423448916	1.0651490125075413	7.243764274722136	10.393641423759046	0.8426334855298757	0.9572864321608033
ID225659	225659	8	1.0	73.40575633106364	57.111511283568355	0.0	250.0	250	1.5995084491553002	1		25011.27553444181	25027.0	16948.0	33849.0	2.1059494E7	2777.8510809462755	-0.9810956288280731	-934.5574019529342	0.0074905214945054895	-0.01996978918806953	1.725008305664146	1.5041207348844174	2.2827766297235557	1.1468549469844935	8.037536344196264	11.111757024714166	0.818026440115808	0.9526760563380274
ID174972	174972	8	0.9865959286689758	59.785478025685585	64.7702362210892	0.0	9.0	9	1.5947719612642908	1		25040.41686460809	25209.0	17390.0	33796.0	2.1084031E7	2892.2395929241657	-0.9813625102961995	-911.7574693667757	0.01486452893427172	-0.056763635418264645	1.710050979838938	1.579235091915476	1.744492399006694	1.0828349677594826	7.990005082551108	12.068717137905248	0.68934194062164	0.9370122630992197
ID180611	180611	8	1.0	60.995295450579775	65.4321070424254	0.0	37.0	37	1.552467876695575	1		24960.591424968443	24993.0	17291.0	33434.0	1.9793749E7	2891.780833398552	-0.9812073670573284	-901.3483359737896	-0.022538101107884127	-0.004478322273656441	1.584499384567529	1.4851957721783353	-0.9773991030889543	1.0668623047879708	7.571729980073737	11.963950591380401	0.6647460422577836	0.9387153800824987
ID177536	177536	8	0.9856799840927124	59.97301719421537	65.05107054817017	0.0	22.0	22	1.5431818215139852	1		24932.131043256963	25020.0	17516.0	33357.0	1.9596655E7	2768.7095348805146	-0.9813489550661043	-947.6158063497148	0.02821071483359395	-0.02409647943723148	1.6291692689627377	1.5183516196790101	-1.3570090615586026	1.0729854981200964	7.48142058294792	11.419434746554629	0.7209492922090849	0.9385807990459147
ID183686	183686	8	0.9835111498832703	59.78572890740514	65.05431991040672	0.0	52.0	52	1.5392551438483713	1		25124.540332906505	25077.0	17321.0	33706.0	1.9622266E7	2825.4819774866633	-0.9813094754822956	-933.7273546254493	-0.013057696982570897	0.014475374476041062	1.5847351082853194	1.5139323967285028	-1.0520777470350298	1.0467674195425212	7.443395573631802	10.617565578968808	0.829719046767563	0.9525547445255471
ID203655	203655	8	1.0	69.15400534822426	56.87921205396124	0.0	149.0	149	1.5947719612642928	1		25260.629186602855	25341.0	17632.0	33173.0	2.1117886E7	2781.1803273486157	-0.9810940702293137	-942.6655178135978	-0.005154663545704111	0.01410076284161587	1.7162799098521018	1.521195042489116	2.410736532070155	1.1282444801054377	7.990005082551129	10.828494117387667	0.856289837309259	0.9633237822349572
ID212357	212357	8	0.9933574199676514	72.65842078590761	59.22014484229388	0.0	189.0	189	1.6075284503680651	1		25545.039859320023	25404.0	19758.0	35976.0	2.1789919E7	3083.5285437465154	-0.9809393824089615	-852.6951835104697	-0.010388267887280339	-0.030264266739974788	1.6117994989563666	1.5708620430171631	0.5336466312751754	1.0260605036076718	8.118339488993056	13.969886309786077	0.5227467350914753	0.9109333333333338
ID193934	193934	8	0.9927812218666077	64.54129636784637	60.87516130336031	0.0	101.0	101	1.5990354317121187	1		24841.700591715962	24925.0	16668.0	33883.0	2.0991237E7	2875.671510543542	-0.9811430947160258	-898.9467690891171	0.005382229453046732	0.00931980083553003	1.7266455009038926	1.4994512424229292	-0.7691485742339643	1.1515182701865285	8.032783218031787	11.447319452974867	0.7703149128666119	0.9607731665719164
ID202639	202639	8	0.9691485166549683	70.10565678980208	57.65489395367838	0.0	144.0	144	1.6150403064684975	1		25146.61672473869	25099.0	18574.0	33128.0	2.1651237E7	2523.3676827271092	-0.9810787201076013	-1033.4330994231339	0.0028465284643154056	0.002757887728184941	1.7184974905045323	1.5214023287399643	-0.7297348911806861	1.1295483502564398	8.194389507625301	11.616954532097747	0.7630304833350974	0.9540675152185942
ID186255	186255	8	0.9823101162910461	59.84516219829098	65.00664355117948	0.0	64.0	64	1.5470985329444198	1		25357.044191919213	25304.0	18032.0	34257.0	2.0082779E7	2829.638234004334	-0.9812159154670882	-936.2078063617732	-0.011086529838195525	0.023790249527040775	1.6116638517978341	1.5017745991128666	-1.012000982064005	1.0731729333748765	7.5194455922640495	10.836538241379607	0.8046639586532176	0.9558912386706948
ID216462	216462	8	0.9644848108291626	71.89888578278533	59.47797850501609	0.0	208.0	208	1.637369112278348	1		25049.0349492672	25031.0	19203.0	32915.0	2.2218494E7	2462.623657313111	-0.9811212402667009	-1057.2365423022936	-0.0032143247509495996	0.004411227359673364	1.699266307091428	1.5956566123408238	-1.1574267273329681	1.0649323256327745	8.422539563522074	11.781530498381592	0.762516946465776	0.9496248660235801
ID232334	232334	8	0.9958953261375427	75.95631368358285	57.758878712554065	0.0	279.0	279	1.625777793436753	1		25396.754587155963	25274.0	19746.0	35437.0	2.214597E7	2972.4069074984864	-0.9809131870130174	-878.2074376408924	0.030693643169124808	-0.014971608180807627	1.6686495241409187	1.5879021900272914	0.6777558568414724	1.0508515792853963	8.303711409409171	13.506239996651555	0.5720225978413516	0.9228737453777078
ID236942	236942	8	1.0	75.91601081486866	58.179182884530114	0.0	299.0	299	1.5799986170667955	1		25337.814993954016	25402.0	17138.0	33701.0	2.0954373E7	2758.7327350621927	-0.9810128453271868	-949.0833051434093	-0.01404532350686416	0.0031521741448485925	1.6818720511959984	1.505092249229679	-1.006238956359112	1.1174544630449044	7.842658171451134	10.665111579824565	0.8664476805333254	0.9666080843585232
ID199053	199053	8	0.9783502817153931	70.74483371091334	56.10339802811756	0.0	126.0	126	1.5938229745921817	1		25233.983333333348	25429.0	17527.0	33235.0	2.1196546E7	2780.6633347758425	-0.9811317207391168	-943.7618521805483	-0.004443713889420185	0.008282493544093161	1.700785499141209	1.5079493870283127	-0.8853651341235081	1.1278796979339702	7.980498830222098	10.827551817268459	0.855419922592423	0.9733333333333334
ID218000	218000	8	1.0	73.1278982560142	59.426938197126056	0.0	215.0	215	1.63459469213396	1		25127.964932126662	25039.0	17247.0	34794.0	2.2213121E7	2843.3376424439516	-0.980977943124105	-911.508336559228	-0.004187697197801525	-0.0010847954331857487	1.7312428033659495	1.5623177157784216	-0.5098726422859461	1.1081246700856626	8.394020806534966	11.585647979209428	0.785849259124088	0.9577006507592187
ID219536	219536	8	1.0	72.87998513160541	59.902766296655244	0.0	222.0	222	1.643824549190515	1		25110.14606741571	25075.0	16559.0	34818.0	2.234803E7	3002.618661940609	-0.9810843908481669	-867.4912232760518	-0.0016994645184461399	-0.003817150300137468	1.755600916681459	1.5658825268320709	2.411094294615239	1.1211574856979893	8.489083329825279	11.118717284259988	0.8629016225029551	0.9701249321021179
[truncated: 1,341 more rows]
