# Supplementary material for: Adhesion pilus retraction powers twitching motility in the thermoacidophilic crenarchaeon Sulfolobus acidocaldarius
Source: Nat Commun. 2024 Jun 14;15:5051. doi: 10.1038/s41467-024-49101-7 (PMC11178785; doi:10.1038/s41467-024-49101-7)
Supplement: Supplementary file 15 — Source Data [file 41467_2024_49101_MOESM15_ESM.zip › TWITCHING FULL TRACK DATASET/Figure 1/MSD data/flaJ_100X_1sec_interval_5min_total__5_spots.csv]

LABEL	ID	TRACK_ID	QUALITY	POSITION_X	POSITION_Y	POSITION_Z	POSITION_T	FRAME	RADIUS	VISIBILITY	MANUAL_SPOT_COLOR	MEAN_INTENSITY_CH1	MEDIAN_INTENSITY_CH1	MIN_INTENSITY_CH1	MAX_INTENSITY_CH1	TOTAL_INTENSITY_CH1	STD_INTENSITY_CH1	CONTRAST_CH1	SNR_CH1	ELLIPSE_X0	ELLIPSE_Y0	ELLIPSE_MAJOR	ELLIPSE_MINOR	ELLIPSE_THETA	ELLIPSE_ASPECTRATIO	AREA	PERIMETER	CIRCULARITY	SOLIDITY
Label	Spot ID	Track ID	Quality	X	Y	Z	T	Frame	Radius	Visibility	Manual spot color	Mean intensity ch1	Median intensity ch1	Min intensity ch1	Max intensity ch1	Sum intensity ch1	Std intensity ch1	Contrast ch1	Signal/Noise ratio ch1	Ellipse center x0	Ellipse center y0	Ellipse long axis	Ellipse short axis	Ellipse angle	Ellipse aspect ratio	Area	Perimeter	Circularity	Solidity
Label	Spot ID	Track ID	Quality	X	Y	Z	T	Frame	R	Visibility	Spot color	Mean ch1	Median ch1	Min ch1	Max ch1	Sum ch1	Std ch1	Ctrst ch1	SNR ch1	El. x0	El. y0	El. long axis	El. sh. axis	El. angle	El. a.r.	Area	Perim.	Circ.	Solidity
			(quality)	(�m)	(�m)	(�m)	(sec)		(�m)			(counts)	(counts)	(counts)	(counts)	(counts)	(counts)			(�m)	(�m)	(�m)	(�m)	(radians)		(�m^2)	(�m)
ID510470	510470	0	0.924124002456665	39.19081811965331	40.78255193909493	0.0	145.0	145	1.3161866396786788	1		17967.640488656176	18131.0	12050.0	23856.0	1.0295458E7	2219.7046895898497	-0.9809532302149855	-833.7825744798155	0.001818939643185839	0.003979835721105991	1.333467154098824	1.3176203552705557	-1.2606325602068151	1.012026832133308	5.442329458370647	8.902974498764104	0.8628284050662339	0.9777967549103331
ID512517	512517	0	0.912461519241333	40.260820855813925	40.881036809227865	0.0	159.0	159	1.2765051943389978	1		17955.457249070616	18018.0	13293.0	24343.0	9660036.0	2277.39151624851	-0.9809955441122882	-813.9549360882428	0.011030973495927176	0.017627401451552262	1.3487340588802623	1.2203404722934712	-0.6181684412405963	1.105211282836086	5.119116879183565	9.103351033848641	0.7762512807465074	0.9616071428571425
ID498190	498190	0	0.8322175145149231	42.41404215623386	37.332611322555714	0.0	61.0	61	1.2835969444322357	1		17916.100917431206	17914.0	13124.0	23839.0	9764275.0	2028.7533658817088	-0.9810071214347288	-912.2746582640443	1.3871885902893883E-4	0.00928689055783423	1.3234382394810513	1.2694214315377526	2.419073827993297	1.0425523050117909	5.176154393157751	8.87072350841097	0.8266068502639216	0.9628647214854107
ID513556	513556	0	0.8709121942520142	39.51050413844658	41.73087157601698	0.0	166.0	166	1.2717553910980226	1		17842.041198501865	17985.0	13084.0	23215.0	9527650.0	2012.2643164729018	-0.9810768912857208	-919.3906218390259	-0.00725298533908713	0.011332914861715093	1.3084495827278597	1.2630487962784345	0.19489764125995013	1.0359453938622152	5.081091869867426	8.513951318302965	0.8808553291491099	0.9665461121157322
ID489503	489503	0	0.9215630888938904	42.87339550699949	40.671594235457526	0.0	2.0	2	1.2888901501647723	1		18017.20582877959	18200.0	12312.0	24322.0	9891446.0	2261.7554030393376	-0.9810695438709574	-825.6776225155721	-9.489179975861609E-4	0.0074517079104159485	1.3254303426924028	1.265478878920029	1.0377502865066843	1.047374527359585	5.2189325286383905	9.05657843244043	0.7995824276682784	0.9682539682539688
ID501279	501279	0	0.9209599494934082	42.38935410376606	40.24571046548913	0.0	82.0	82	1.2912357210771184	1		17941.072332730608	17939.0	12859.0	24264.0	9921413.0	2321.439839741946	-0.9810027739708782	-798.1803003009471	-0.005837809399715022	0.01718100047175372	1.348570327746992	1.2464050027061997	-1.086726088256737	1.0819679998226663	5.237945033296454	9.095829306530357	0.7955842871897896	0.9692172383465265
ID526352	526352	0	0.9053905606269836	32.6024405127274	44.98887323966812	0.0	241.0	241	1.2800559805981562	1		17594.63099630996	17753.0	11547.0	22417.0	9536290.0	1970.3756916784248	-0.9811860027934877	-931.3896049831104	0.012866303751877108	0.0017878125174251485	1.3178888503345905	1.2784601382965473	0.14595964211607443	1.0308407832649198	5.147635636170659	8.674861983049832	0.8595922969221108	0.9721723518850982
ID521243	521243	0	0.845431923866272	35.103891187834805	39.44887010626197	0.0	213.0	213	1.024694652869965	1		19048.749279538904	18494.0	16631.0	24112.0	6609916.0	1550.8026144858993	-0.979683490380043	-1184.6133647600946	-0.05982355655792143	0.04411870201055452	1.1756187356393564	1.0550882366837402	-0.8630244775722153	1.1142373640089638	3.298669558173991	14.30163933188193	0.20266419760719817	0.609306409130816
ID523288	523288	0	0.9160090088844299	32.59725871014495	44.21619409572852	0.0	224.0	224	1.266390568249341	1		17848.435028248594	18023.0	12845.0	23504.0	9477519.0	2130.438344703275	-0.9809858111749458	-864.4623667510875	-0.013361790052732213	0.001826617710984444	1.344803402380682	1.2311666516877973	-0.5515611709891175	1.0923000558349278	5.038313734386791	9.310862427590873	0.7303234604116993	0.9455842997323813
ID502311	502311	0	0.8801188468933105	41.78966265347959	41.630279072311275	0.0	89.0	89	1.243483945819167	1		17768.237721021615	17863.0	13236.0	23474.0	9044033.0	2073.6498217252715	-0.9809962592509602	-884.641251866464	-0.015530725528994612	-0.004060761565510531	1.3015021110818739	1.1990567334465203	-1.2151728589194122	1.0854383072774954	4.857694940135181	9.043243840158576	0.7464343544736811	0.9410681399631668
ID503329	503329	0	0.8669329285621643	42.135226477095095	42.27596338849966	0.0	96.0	96	1.236773902529126	1		17972.451485148504	18002.0	13234.0	23266.0	9076088.0	2026.8268112349526	-0.9811048800792149	-920.844838998686	-0.0017254331557744248	-4.960858098401577E-4	1.2842032991394219	1.21666529485516	1.4826466634115008	1.0555107510420951	4.805410552325523	8.228183090814657	0.8919334837733943	0.9768115942028982
ID514605	514605	0	0.867578387260437	39.959442084087435	41.36248019128325	0.0	173.0	173	1.1029168177832642	1		18422.360696517404	18231.0	13492.0	24110.0	7405789.0	2141.173794604436	-0.9803186321287676	-857.1075790789583	-0.06314689291146001	-0.04687904506088315	1.0604719807742287	1.0220428313376353	-0.825454584489432	1.0376003316674096	3.821513436270727	15.310096359960292	0.20487520762131833	0.7362637362637365
ID517677	517677	0	0.8468444347381592	36.96353734200935	39.858370085672576	0.0	193.0	193	1.2657930732558316	1		17911.19209039548	17924.0	12657.0	22978.0	9510843.0	2095.8943605484583	-0.9809078408566851	-878.1288757128096	0.01872433206164058	0.014034161674937116	1.3024693769744118	1.2418810482486355	-0.5084906022199042	1.0487875459660336	5.0335606082222695	8.801739393951982	0.8164848956358423	0.949775784753363
ID493609	493609	0	0.9114882349967957	43.72040466130534	41.81799371397456	0.0	30.0	30	1.2349375631309416	1		18024.982107355867	18296.0	11834.0	22292.0	9066566.0	2046.012976809492	-0.9811419283458649	-916.7079713637555	-0.0017822101427326482	0.019371790609814702	1.2977139241217506	1.1986436151775688	2.47368285596983	1.0826520140680058	4.791151173831966	8.707786137451428	0.7940250973989723	0.9600000000000002
ID494633	494633	0	0.8672338128089905	43.056658403200444	41.32222979121418	0.0	37.0	37	1.1212830228167898	1		18254.387409200976	18387.0	12140.0	23277.0	7539062.0	2175.71074539059	-0.9804768568759954	-842.7207959852889	0.03785586881140349	-0.05633767563842803	1.156210786673033	1.0449402301992199	-0.7687716298931078	1.106485091929707	3.9498478427126593	14.415452466959769	0.23885463493362816	0.745291479820628
ID517175	517175	0	0.8589932918548584	37.02303164375604	39.89456814009774	0.0	190.0	190	1.2776898861896522	1		17924.34636871508	18021.0	12436.0	23366.0	9625374.0	2131.5296149028454	-0.9809560606777545	-866.3127734540824	0.012552348447560296	0.0034027303385307044	1.3101674667007235	1.2416734595021985	-0.5980427203066866	1.0551626570370483	5.128623131512583	9.097518160169887	0.7786903424377192	0.9514991181657838
ID490550	490550	0	0.885377824306488	43.03688590264829	40.76676550443861	0.0	9.0	9	1.2294120877052537	1		17913.668000000012	18151.0	11862.0	22407.0	8956834.0	2039.856684269931	-0.9811934072651668	-916.3457340964294	0.005961430379466331	-0.0022465291187560676	1.2862926802951262	1.1856314511377404	-0.09417267284361124	1.0849009437635875	4.748373038351324	8.62403996296878	0.8022933153942665	0.9578139980824545
ID496694	496694	0	0.8558310270309448	42.969412797998814	38.44336429835251	0.0	51.0	51	1.2871281669074115	1		17964.60766423358	17893.0	13577.0	24388.0	9844605.0	2058.6554000193682	-0.98104281216157	-903.1879268225451	0.011577533502094048	2.959154777529716E-4	1.3220789023947808	1.2764517790235481	-0.47212810019221185	1.035745277746517	5.204673150144833	8.768817617638385	0.8505919157454068	0.9664607237422776
ID508982	508982	0	0.9344308972358704	39.45989396427177	40.76789195058839	0.0	135.0	135	1.3190572791622326	1		17928.76215277779	18055.0	12073.0	23548.0	1.0326967E7	2222.0683394237553	-0.980905987382713	-828.9972124701162	-0.0042585221540483945	-0.008291914840623322	1.3479591859281335	1.3150982330224827	-0.021387422195178647	1.0249874511884383	5.466095089193223	8.68441188846972	0.910764763976957	0.9704641350210974
ID515635	515635	0	0.9024890661239624	38.40498242297074	39.939057922837996	0.0	180.0	180	1.3029002372992444	1		17950.54351687389	18065.0	12774.0	23731.0	1.0106156E7	2107.7794684676232	-0.9810356209679446	-881.1068522882994	-0.007748711329146573	0.003863018784723958	1.3320372216386462	1.3095689123389507	2.9681438922649956	1.0171570270857806	5.33300755658676	8.639406479092887	0.8978716260691713	0.9790575916230361
ID518195	518195	0	0.874902069568634	36.65739533560087	39.628994291170905	0.0	196.0	196	1.2693738246053083	1		17910.89868667918	18059.0	12160.0	23417.0	9546509.0	2078.034172854456	-0.9809797460370746	-889.075038183893	-0.0023138193646100535	0.007898245595514167	1.3142648548880058	1.2437516746632689	1.878709454632818	1.056693937914759	5.062079365209364	8.688196584165999	0.8427126943152102	0.9646739130434776
ID510001	510001	0	0.9250560998916626	39.12613158506516	40.78098169817842	0.0	142.0	142	1.2994118769904215	1		17938.55555555554	18152.0	11936.0	23583.0	1.0009714E7	2235.280423239254	-0.98095246641593	-826.598602226231	5.827231306013812E-4	0.007144611697968131	1.3215263549869065	1.2983039087710986	-0.458988592518229	1.0178867567592775	5.3044887995996906	8.568678094767863	0.9078743481418299	0.9763779527559053
ID506943	506943	0	0.8653832077980042	42.006923223235304	43.46851953287337	0.0	121.0	121	1.118581132088048	1		18161.24939467312	18248.0	12633.0	22994.0	7500596.0	2226.1725574655034	-0.9804101621955466	-816.5708212500042	-0.019248723509981924	-0.05167195702111875	1.0504133995170795	1.0029652837688172	-1.2524235952566514	1.0473078345942022	3.9308353380545915	13.22796572311707	0.282298515230308	0.8021338506304545
ID512062	512062	0	0.9287472367286682	40.24904216454987	40.957542251341046	0.0	156.0	156	1.1925556697855166	1		18151.434968017056	18106.0	13237.0	24072.0	8513023.0	2288.871932836889	-0.9806888200439184	-805.4561082956675	7.479981076552824E-4	0.007163066978902664	1.1568989789186017	1.071634735866916	-1.0531516600402964	1.0795646503402205	4.467938594644894	12.71067380647786	0.34752008723833383	0.8491418247515807
ID523836	523836	0	0.9180489182472229	33.0082235916412	43.45684717022235	0.0	227.0	227	1.2410481277195622	1		17906.067193675888	18031.0	12764.0	23170.0	9060470.0	2186.5433436124404	-0.9810220894481685	-846.6472573466677	0.001883896464186058	2.4828754380100496E-4	1.290923193532863	1.1905092597443308	-0.4775866435117646	1.0843453614212935	4.838682435477126	8.743484566791082	0.7953675870324507	0.9631031220435193
ID497722	497722	0	0.8174219131469727	43.072060402052415	37.1653261194832	0.0	58.0	58	1.2507629384065289	1		17948.398843930634	18028.0	13648.0	23385.0	9315219.0	2009.7379189283815	-0.9810119606857379	-922.8061089644394	-0.0064997066009222825	0.009593913361265534	1.2734453266197905	1.246997052792245	-0.13365047253244555	1.0212095720421497	4.914732454109366	8.818220075230927	0.7942329095964636	0.9503676470588234
ID524362	524362	0	0.9311461448669434	34.382917187991495	43.77199274027864	0.0	230.0	230	1.3069582233926011	1		17890.267256637162	18142.0	11536.0	22664.0	1.0108001E7	2163.7730035914956	-0.9810431872308453	-855.7717218730954	-7.037736717961335E-4	-0.00821064253357018	1.367229345337445	1.2757084180811369	0.7559432934061777	1.071741258393489	5.366279439738394	8.678648775072217	0.8953213119615319	0.968267581475129
ID507971	507971	0	0.8878289461135864	41.89911194015181	43.33002760839666	0.0	128.0	128	1.2693738246053092	1		17914.39056603774	17873.0	13408.0	23940.0	9494627.0	2217.025891524848	-0.980971906419004	-833.1487755249868	-0.011956449834902976	0.0033498603790655256	1.3098393286765548	1.243888763485457	-1.0539834147604008	1.0530196647217072	5.062079365209371	8.652292832999992	0.8497210848294815	0.9743824336688008
ID491586	491586	0	0.9035119414329529	43.432045796617054	40.80000975990679	0.0	16.0	16	1.2604028724445404	1		18072.09885931557	18315.0	11980.0	22719.0	9505924.0	2122.298553953468	-0.9810041056897267	-879.5148802258319	-0.0014913442912500982	0.008755850406093424	1.307152215249854	1.244014083658262	-0.13779384592176105	1.0507535504790446	4.990782472741639	8.406078314967925	0.8875475748660983	0.9686346863468636
ID495682	495682	0	0.898963451385498	42.96246723044779	40.38672654980794	0.0	44.0	44	1.2213867158955078	1		18005.997967479685	18203.0	12036.0	23721.0	8858951.0	2106.984290497486	-0.9810810970061244	-886.3287820710541	-0.007481119599043879	0.006904715843966355	1.299939953789453	1.1579047160823632	-0.8718000114865853	1.1226657390149075	4.6865823982126145	8.978835545783957	0.7305098676300792	0.9462571976967373
ID504910	504910	0	0.8963803648948669	42.49534057153278	43.226560173302275	0.0	107.0	107	1.2699696349289424	1		18121.75	18275.0	12631.0	24116.0	9640771.0	2169.594436377818	-0.9810735580596144	-865.9327513156843	-0.002473853576064989	-0.006194746688730078	1.3062127728836386	1.2526190183481993	-1.3553310591771894	1.0427853591159044	5.066832491373877	8.459890635803998	0.8896453503084512	0.9690909090909091
ID498762	498762	0	0.8721618056297302	42.578290099560924	38.79730126429684	0.0	65.0	65	1.300575703356269	1		17955.935368043098	17962.0	12222.0	24136.0	1.0001456E7	2101.9275470580287	-0.9810115213367273	-882.6819062290937	0.007939744589467283	0.001291954575422481	1.3389245045572362	1.2733814280086277	-0.9562214213338724	1.0514716762055403	5.313995051928708	8.885055895887918	0.8458837483757982	0.9688041594454075
ID511058	511058	0	0.8884767293930054	38.775406025272844	40.52477519295664	0.0	149.0	149	1.3115805480720946	1		17952.201754385962	18030.0	12426.0	24169.0	1.0232755E7	2164.296038519667	-0.9809272357704145	-853.2065961740251	-0.005684026782933826	-0.003928263352636223	1.3505305146445274	1.2915286698026793	-0.3688411639057519	1.0456837282991653	5.404304449054514	8.977033494753295	0.8427213168067711	0.9546599496221656
ID516689	516689	0	0.8847912549972534	37.03763648155456	39.63152800300992	0.0	187.0	187	1.278281820382256	1		17954.192592592597	17996.0	12591.0	23464.0	9695264.0	2195.768807665513	-0.9809362812239022	-841.477365973683	-0.010539589032558022	0.01148954703569467	1.3321980098140878	1.241686936996532	2.4966334124335865	1.0728936337499768	5.133376257677109	8.878540498789182	0.8183325039446876	0.95829636202307
ID499792	499792	0	0.8335074186325073	42.04674529595566	39.479413549922334	0.0	72.0	72	1.2076838306031275	1		17835.875518672194	17975.0	12128.0	22300.0	8596892.0	2093.1000129725917	-0.980965421029823	-878.3040223678806	0.004515387051150672	-0.013748888053847576	1.252076458941142	1.1435434513818439	-0.423059779322956	1.0949093866334052	4.582013622593274	9.558697019033565	0.6301861410044521	0.9359223300970866
ID518736	518736	0	0.862512469291687	36.52504710104655	39.61871798693369	0.0	199.0	199	1.281237389230424	1		17967.034926470576	18196.0	12429.0	22569.0	9774067.0	2051.935905905806	-0.980964604644352	-902.4726572040538	0.002024593534503097	0.002712621758241084	1.3346529821009094	1.246687130349913	-1.0364250735701388	1.07055968543311	5.157141888499682	8.575651880753442	0.8812206353001258	0.9696157283288649
ID500831	500831	0	0.8637681007385254	42.452668552724	40.43659112772419	0.0	79.0	79	1.2639988936534368	1		17939.285984848484	18085.0	13368.0	23623.0	9471943.0	2104.343215298503	-0.9810243483950633	-881.4580804090413	-0.00927058656376611	-0.0029521775180750887	1.29058583412543	1.242179567924065	-0.4669566970428856	1.038968815339848	5.019301229728729	8.348221326107268	0.9050346678946828	0.9814126394052038
ID519262	519262	0	0.8743285536766052	35.881172502813875	39.962776733474676	0.0	202.0	202	1.2894769428881674	1		17967.92377495462	18036.0	12743.0	24096.0	9900326.0	2103.8250120796415	-0.9808821656841468	-876.3880012181821	0.0011979264927423413	2.9266633447262084E-4	1.3668734835255685	1.2520693757086128	-1.0262081407129422	1.091691490938337	5.223685654802909	8.471608895421008	0.9146503463622218	0.9847670250896057
ID494173	494173	0	0.8650656938552856	43.77285364461658	41.335942563652345	0.0	34.0	34	1.259201916600176	1		17932.099616858217	18083.0	12194.0	22397.0	9360556.0	1930.1431355333957	-0.9811533479745748	-967.3292050463043	-0.0012122195218422695	0.0075099101725393975	1.2985415481227889	1.25529457297698	2.4552958529986606	1.0344516546767561	4.981276220412596	8.265501877336288	0.916245872151658	0.9821930646672914
ID503901	503901	0	0.8752108812332153	43.068913098448654	42.733684329112336	0.0	100.0	100	1.2859521701640177	1		18100.979890310784	18229.0	13030.0	24259.0	9901236.0	2141.8786534865894	-0.9809779244255612	-871.6428067380618	0.007307224364873762	-0.006169536650886989	1.3345660827671104	1.2893859112339459	1.6560748374979193	1.0350400691829547	5.195166897815808	8.539896645378617	0.8951671548090928	0.977638640429338
ID513115	513115	0	0.8951596021652222	40.33574893373453	41.66767839449277	0.0	163.0	163	1.2794648672068567	1		17842.81515711645	17926.0	13278.0	23964.0	9652963.0	2120.787422561669	-0.9810721194860321	-872.1580248888916	0.018197914304943545	-0.004748679478985402	1.332441620073573	1.2702720009984665	-0.5729525859450503	1.0489419738656285	5.142882510006132	8.309206388407654	0.9360463933687146	0.9863263445761163
ID502887	502887	0	0.8626249432563782	41.710496860806096	41.902321122883414	0.0	93.0	93	1.0918873724766909	1		18152.749367088603	18168.0	12959.0	22553.0	7170336.0	2152.6485788508967	-0.9805997790057747	-852.4803639083628	-0.04421675625022681	-0.051460047419851815	1.0921873243422542	1.0332808532809419	-1.5594153631381666	1.0570091576498961	3.745463417638466	12.621983082554678	0.29543383779282173	0.7533460803059262
ID524905	524905	0	0.9279982447624207	34.485302916965246	43.70469538989365	0.0	233.0	233	1.2953302500616048	1		17905.116696588866	18211.0	11514.0	22882.0	9973150.0	2173.577885948757	-0.9808942904137644	-845.8453754568388	0.004059725529912878	-3.2445608446153865E-5	1.382351051521993	1.2519612061903815	0.7999658802536765	1.1041484709645097	5.271216916448078	8.444448373287907	0.9289197198052672	0.9831560283687943
ID514158	514158	0	0.8498069643974304	39.42553918981791	41.53776219738042	0.0	170.0	170	1.2634002675750335	1		17884.57115749526	18003.0	13079.0	23345.0	9425169.0	2033.1180782057359	-0.9809730624623353	-907.0560280834011	0.0020481385584928823	0.00644615925540822	1.3397627137979085	1.2039640977795807	-0.31433341757820926	1.1127929115733395	5.0145481035642065	8.447739804644794	0.8829998057762478	0.974145891043398
ID501869	501869	0	0.8738919496536255	42.1863251958353	41.04642776394768	0.0	86.0	86	1.272944503457939	1		17839.95692883896	17903.0	13298.0	24026.0	9526537.0	2103.751418308809	-0.9811870150592238	-884.5521851859494	0.00398779033122014	-0.004403856793500485	1.301644979080979	1.2609615901210487	-1.4687038217848498	1.0322637812909312	5.090598122196476	8.756316940213098	0.8343259113640116	0.9571045576407514
ID522344	522344	0	0.9178820848464966	33.69322532900843	42.03110619151076	0.0	219.0	219	1.2343248428932083	1		17997.415506958263	18097.0	11971.0	23735.0	9052700.0	2268.2359452018377	-0.9810270088972255	-820.5349263029987	-0.01071521220946057	0.002948196572640616	1.3407934975314821	1.1845141738371832	-0.49448344939044275	1.1319353766684266	4.786398047667449	8.678690623992603	0.7985649833385036	0.9437675726335523
ID509556	509556	0	0.9247479438781738	38.83828806180964	40.9450345950832	0.0	139.0	139	1.313885612325089	1		17927.959719789844	18132.0	11974.0	23429.0	1.0236865E7	2214.1247877135643	-0.9809276939486701	-832.8994170466196	-0.004049903325793759	-3.790553836533855E-5	1.3485405775323138	1.2979466468589034	0.6804881241971114	1.0389799771784536	5.4233169537125825	8.85792563694395	0.8685819309606576	0.9694137638062866
ID495219	495219	0	0.9111794829368591	42.93745091201144	41.319291128806654	0.0	41.0	41	1.237385410058468	1		18021.60912698411	18122.0	12004.0	23104.0	9082891.0	2216.7865536064887	-0.9811532421980553	-846.447208309451	0.005242659666469942	0.0037146829431223016	1.2883848321617213	1.1854246284293384	-0.8014577925352948	1.0868551245377809	4.810163678490022	9.545550646271955	0.6633882060091275	0.9379054680259493
ID515187	515187	0	0.893755316734314	39.240837392281584	39.82776295789617	0.0	177.0	177	1.2982470073013368	1		17965.337522441667	18106.0	12184.0	23597.0	1.0006693E7	2197.7230477261696	-0.9809722576248822	-842.8724847166479	0.005725403367868488	0.002564278081025162	1.3253623661815694	1.297178448292581	1.7623538746257683	1.0217270938521108	5.294982547270646	8.758683976846164	0.8673545946226412	0.9653379549393403
ID490098	490098	0	0.8904240727424622	43.04033472980463	40.853449771988856	0.0	6.0	6	1.2495527175731522	1		17971.196116504852	18189.0	12020.0	22661.0	9255166.0	2139.402200765108	-0.9810427544677239	-869.4152238301001	-0.002610334011782584	-0.012571407459941628	1.2842225149651074	1.2543174538786181	0.5211930821154909	1.0238417005153013	4.905226201780346	8.457543550110351	0.8617482654564761	0.9564411492122338
ID493170	493170	0	0.8739386200904846	43.80994023645723	41.56008024141048	0.0	27.0	27	1.228796612278593	1		17988.953907815638	18162.0	12065.0	22482.0	8976488.0	1968.1275650549378	-0.981104012355596	-949.1352789083671	0.036813010916563166	0.0076323566364058446	1.2966495700148812	1.190672533741054	-0.20527454774984388	1.089006030852875	4.7436199121868095	8.66590496819483	0.7937649227417725	0.9531996179560653
ID520317	520317	0	0.9297022223472595	35.942786436418174	38.71651240294066	0.0	208.0	208	1.2765051943389967	1		17963.49350649351	18275.0	11813.0	22796.0	9682323.0	2124.143921470794	-0.9809890517940569	-872.7648355103826	0.005524217972627653	0.026490214030448864	1.348404303360433	1.2479097906175443	1.1584724845614576	1.0805302702955457	5.119116879183556	8.48387566393156	0.8937505443936042	0.9711451758340852
ID491131	491131	0	0.8817145228385925	43.29607493847314	40.58999698140784	0.0	13.0	13	1.2871281669074133	1		18068.937842778792	18199.0	12033.0	23613.0	9883709.0	2129.171722345483	-0.9810540013838227	-878.8754678653578	-0.00930785372517941	-0.006267502372796179	1.3358607176717616	1.2747123967325495	0.504684267650181	1.0479702881182866	5.204673150144847	8.698781168792129	0.8643437859564309	0.9733333333333332
ID496250	496250	0	0.840445339679718	42.719624511322905	37.88098615450527	0.0	48.0	48	1.3110036487487935	1		17993.83568904594	18061.0	13011.0	24089.0	1.0184511E7	2048.3551405466005	-0.9810794615209529	-911.0016880563534	3.3904699214363186E-4	-8.345785582540745E-4	1.3622711691448905	1.2822256227600046	2.357205866177026	1.0624270369925903	5.399551322889993	8.721166697620689	0.8921099065192184	0.9701110162254486
ID511623	511623	0	0.8298176527023315	39.26618987504329	41.437781050153845	0.0	153.0	153	1.2306421151141698	1		17768.242484969946	17795.0	13237.0	22618.0	8866353.0	1928.8893300313196	-0.981138831660351	-958.3607765397185	-8.202400121422796E-5	0.01051709166489083	1.2751124041171498	1.1999810138320401	0.5668307957817391	1.0626104825152056	4.757879290680352	8.363132108615192	0.8548410503291879	0.9560649474689586
ID499333	499333	0	0.8794069886207581	42.36064649352806	39.54667604012116	0.0	69.0	69	1.1798006969690673	1		17978.880952380972	18194.0	12202.0	22871.0	8306243.0	2303.8932382039843	-0.9807879082934371	-796.7659281722715	0.0026322477865092283	0.016011857028322314	1.1488382061512763	1.0480382000491926	-0.2956982982171505	1.0961797061379561	4.372876071354576	12.890379458805953	0.330708707112037	0.8687440982058536
ID492163	492163	0	0.9207871556282043	44.61865600828126	41.39795263002007	0.0	20.0	20	1.2935770389038757	1		18182.113718411547	18401.0	12569.0	23917.0	1.0072891E7	2116.29346894972	-0.9810765252246055	-890.8415651803999	5.811585953668682E-4	0.007908004864123236	1.3494739318863167	1.2559650070198751	0.18967422062052056	1.07445185522192	5.256957537954506	8.48240500370957	0.9181345361953512	0.983111111111111
ID519810	519810	0	0.8946004509925842	35.4494632627473	39.408421494198684	0.0	205.0	205	1.269373824605309	1		17921.865168539305	18109.0	12415.0	23078.0	9570276.0	2023.0752519913253	-0.9811170417173823	-920.5596809516932	0.0024351010375376833	0.002164159919650432	1.2954486358897734	1.2595771702062404	-1.0106258423834515	1.0284789741605587	5.062079365209369	8.560704597820253	0.8680001325668663	0.9585958595859584
ID508545	508545	0	0.9322594404220581	39.99530999960777	40.44699493654215	0.0	132.0	132	1.2888901501647723	1		17941.9344262295	18136.0	11932.0	23237.0	9850122.0	2215.443056658888	-0.9809052884481402	-832.056164723732	0.0012478072594209787	-0.0033418177452919045	1.3376128156735336	1.2808635014938627	0.8428886237552035	1.0443055127369032	5.2189325286383905	8.495994343959817	0.9085798834914438	0.9821109123434706
ID506511	506511	0	0.8790414929389954	42.492804733669345	43.122814244807685	0.0	118.0	118	1.2663905682493404	1		18115.11320754718	18218.0	13058.0	24067.0	9601010.0	2132.271310992475	-0.9809904295505382	-876.8414094345891	0.012234530351121214	-7.206036960010589E-4	1.316413876729173	1.2486979876132362	-1.0328874048546375	1.0542291969616842	5.0383137343867865	8.362282138014649	0.9054103169286405	0.9689213893967095
ID505486	505486	0	0.8463537096977234	42.23426799421001	43.32962069249334	0.0	111.0	111	1.2386075194033233	1		18072.994094488204	18216.0	12749.0	23241.0	9181081.0	2102.671407353592	-0.9810155018072746	-888.3118204828179	-0.006491650603477075	0.010416308608908994	1.3012678498981813	1.194134834870066	-1.1047484095896212	1.089716011877145	4.819669930819062	8.310529676862075	0.8769397409030065	0.9657142857142857
ID507534	507534	0	0.8726839423179626	42.044634131358066	43.53052603312529	0.0	125.0	125	1.0898069246562545	1		18236.42564102566	18214.0	13096.0	23342.0	7112206.0	2221.8686797804176	-0.9805192856626218	-826.2331029706006	-0.019535525586786787	-0.04622950823592919	1.0831583828009415	0.9741397821516592	-1.3191303179408305	1.1119126871181508	3.7312040391449313	12.850418014696627	0.2839385450112285	0.7849999999999975
ID525443	525443	0	0.9367831945419312	34.49929875879197	43.72173375097409	0.0	236.0	236	1.3098490878478197	1		17867.652557319238	18148.0	11469.0	22777.0	1.0130959E7	2140.438577690413	-0.9809610414986233	-860.2076438400079	-0.0014841760623369544	0.004943307362213941	1.34584471769099	1.2893183522769416	0.8297488332784193	1.0438420544578635	5.390045070560974	8.984706586117673	0.8390627920935021	0.9610169491525427
ID516234	516234	0	0.8721388578414917	37.226766608472076	39.13366443242853	0.0	184.0	184	1.2776898861896537	1		17980.25325884543	17995.0	12493.0	23637.0	9655396.0	2203.495147452059	-0.9809350423300504	-839.6883075963254	-0.012689592285960151	-2.46370000278274E-4	1.3337500903783335	1.2584917616858493	2.5255740831150644	1.0598004142606938	5.128623131512595	8.874616721938994	0.8182979050094857	0.9574090505767523
ID510615	510615	0	0.9375810623168945	39.47407720399496	40.61060804497451	0.0	146.0	146	1.3133097255508421	1		17968.34622144113	18083.0	11977.0	23867.0	1.0223989E7	2249.3817056552625	-0.980932924938561	-821.9211948490579	-0.008180485457622923	0.009585528754131867	1.3462679243003608	1.3040061575185637	-0.3011196379711906	1.032409177317244	5.418563827548059	8.608383893708885	0.918863086535881	0.9768637532133679
ID500374	500374	0	0.9075961709022522	42.17091980008448	39.97823660465153	0.0	76.0	76	1.2699696349289435	1		17964.72846441948	17990.0	12970.0	24403.0	9593165.0	2282.413160275247	-0.9809591975529032	-811.0023012160857	-0.014080801115131393	-0.0025309021080220386	1.3568319768220785	1.1953452201938273	-0.6924098602009511	1.1350963335947968	5.066832491373885	9.235430924736395	0.7465039018191202	0.9433628318584076
ID504465	504465	0	0.8905413150787354	42.35380557221854	43.012133387988634	0.0	104.0	104	1.2555921569040212	1		18093.1650671785	18157.0	12767.0	23465.0	9426539.0	2128.079404878883	-0.9810246923970593	-879.1193234746722	0.009347450116345992	0.007653072545551121	1.3126099322436289	1.2268098788138284	-1.2643726328883464	1.0699375305917478	4.952757463425504	8.367535158849696	0.8889182720984958	0.963031423290204
ID498328	498328	0	0.8463189601898193	42.50212104114451	37.288228046748245	0.0	62.0	62	0.9847902710997682	1		19066.685358255447	18387.0	16977.0	23693.0	6120406.0	1548.0838955192964	-0.9793832979771396	-1170.157181035876	-0.06285284436691072	0.008722327638121339	1.1165586595053936	1.0709831305298727	-1.2037456283437498	1.0425548523373773	3.0467538714546554	14.61963762180317	0.179132348596053	0.5843208751139476
ID512664	512664	0	0.8979625701904297	40.21760394809252	40.956320254801405	0.0	160.0	160	1.274132506052909	1		17921.403738317757	17953.0	13494.0	24060.0	9587951.0	2234.0709951167514	-0.9810725733031017	-831.6002500886889	0.0018829534329772124	0.012332757732829464	1.3353355721154672	1.2446615702805244	2.5594505860373116	1.072850326546602	5.100104374525503	8.560060730824762	0.8746518848966126	0.9684115523465701
ID525987	525987	0	0.8858336210250854	33.238700238837666	44.563426001654676	0.0	239.0	239	1.325350800069081	1		17718.365979381448	17784.0	12556.0	23778.0	1.0312089E7	2036.6668405404341	-0.9809890933052221	-897.8318746448465	-0.014500437122370204	5.932029251072454E-4	1.3546260792163798	1.315818655026586	-0.5992930566573575	1.0294929882940516	5.51837947700288	9.661896442054541	0.7428423739634028	0.9626865671641792
ID520874	520874	0	0.9071134924888611	34.947599203313466	39.43682207712262	0.0	211.0	211	1.2859521701640186	1		18065.104395604398	18185.0	12435.0	23929.0	9863547.0	2191.201981339584	-0.9810584223468432	-854.0175216996037	0.0034493045638195018	-0.01162689823962991	1.3517910970530183	1.2593183264653691	-0.6365185535327703	1.0734308146274658	5.195166897815815	8.521351772394741	0.8990676686257568	0.9724199288256227
ID522921	522921	0	0.8726300597190857	33.30402355679749	43.43122597133931	0.0	222.0	222	1.1906511346285469	1		18032.5842217484	18082.0	12496.0	23526.0	8457282.0	2208.0035050851848	-0.9808902909595275	-838.4063667264795	0.01244081413548798	-0.03867779241710562	1.2709885259483868	1.104939851734694	-0.8586800819789508	1.1502784734870461	4.453679216151337	11.351968990346764	0.4342965754354564	0.8659889094269876
ID513718	513718	0	0.832279622554779	39.12652596331345	41.70048917110721	0.0	167.0	167	1.2610029214537493	1		17843.255725190847	17888.0	13042.0	22572.0	9349866.0	2005.3649647723892	-0.9810702758240006	-922.2878853549071	0.004895653755941201	0.009857272518624659	1.3097174804726899	1.239150060426002	0.050909411485055636	1.0569482440427174	4.995535598906148	8.252796049790302	0.9217002324567348	0.9804104477611942
ID503476	503476	0	0.8994725942611694	42.56916607823254	42.84730213830229	0.0	97.0	97	1.276505194338997	1		18046.272388059697	18178.0	12932.0	24140.0	9672802.0	2134.732279054251	-0.9810359958907168	-874.6393025802919	-0.003692809548009243	-0.0011499638272881615	1.31680428678059	1.261318818608208	1.436869503856417	1.0439900422905026	5.119116879183558	8.4365892482314	0.9037974239653739	0.978201634877384
ID494771	494771	0	0.8789534568786621	43.3018896328406	41.02032218916939	0.0	38.0	38	1.1479522199094052	1		18083.073563218386	18321.0	11810.0	22767.0	7866137.0	2173.036482017655	-0.9805726943067061	-840.0448015848813	-0.008336632606346067	-0.04268519784582609	1.1277783559586265	1.060496991471952	-0.5807590019165467	1.0634432393752378	4.139972889293306	12.642539529579516	0.325490802235915	0.8125000000000009
ID489650	489650	0	0.8850306272506714	42.79967849877446	40.525887522560716	0.0	3.0	3	1.2753194019842837	1		17997.768224299063	18244.0	12501.0	23251.0	9628806.0	2185.8666179053685	-0.9810857790438681	-854.1684284321353	0.0048341425239470165	0.005628588267589198	1.3180340124262528	1.2580836422506585	0.804872637669767	1.047652133898145	5.109610626854524	8.916979977101464	0.807536362986935	0.9606791778373547
ID501425	501425	0	0.9104853272438049	42.38829065037543	40.53336896892858	0.0	83.0	83	1.2982470073013375	1		17940.608617594236	17965.0	12786.0	24480.0	9992919.0	2293.2374521649385	-0.9810607994227452	-810.4988837730731	2.8536460427322957E-4	0.0010381635672480666	1.3184169611649328	1.2859149824100742	1.5158638725267244	1.025275371388817	5.294982547270651	8.830733228775202	0.8532589779998063	0.972076788830715
ID502449	502449	0	0.8677884340286255	41.634284862105574	41.74501701852758	0.0	90.0	90	1.1273386007287933	1		18122.447619047627	18100.0	12896.0	23000.0	7611428.0	2132.624236307904	-0.9804097465971823	-850.5504422555213	-0.05595763071173424	-0.04617696386737927	1.1013451060977553	1.0437020392476977	1.495086251208293	1.055229428210763	3.9926259781932947	13.373125300319424	0.28054508511093584	0.7799442896935933
ID514751	514751	0	0.9176970720291138	39.81303736297278	40.94451490270899	0.0	174.0	174	1.1571412350586887	1		18331.945945945925	18157.0	13415.0	24970.0	8139384.0	2207.2163386194966	-0.9802758640913892	-825.5511463266325	-0.024160728991657113	-0.08193913540108128	1.1101021308988621	1.010128506654779	-0.4095869510086876	1.0989711938485567	4.206516655596518	14.967097389388305	0.23597027990954464	0.7915921288014317
ID493756	493756	0	0.9123531579971313	43.88015468430117	41.85629954990311	0.0	31.0	31	1.23799661553415	1		18032.774066797632	18301.0	11762.0	22740.0	9178682.0	2055.221770424145	-0.9810559909554682	-908.7736942065696	0.03376639199144059	0.011413236167782939	1.3211239400240538	1.1806717193241127	-0.1761545918505706	1.118959587496806	4.814916804654546	9.138375075004893	0.7245372076941935	0.9601895734597157
ID509113	509113	0	0.9395145177841187	39.12301600628951	41.19395513421001	0.0	136.0	136	1.3115805480720946	1		17910.510526315797	18055.0	12301.0	23804.0	1.0208991E7	2247.6808569081045	-0.9808873656992133	-817.9031949562433	-0.009520064664757225	-0.01072782178343026	1.334062481636654	1.3170965663785927	0.9758811218547261	1.012881299436312	5.404304449054513	8.884870996518396	0.8602950378411972	0.9693094629156002
ID512207	512207	0	0.9279423952102661	40.1694578324964	40.7580361575546	0.0	157.0	157	1.2894769428881678	1		17945.93989071038	18023.0	12913.0	24545.0	9852321.0	2208.9331684617905	-0.9810285101535176	-840.2215556960697	-0.009089825426501805	0.0067938479764651	1.3516502623642228	1.2587704415693641	-0.4132813521301286	1.07378614696343	5.223685654802912	8.712132259228774	0.8648444025157286	0.9631901840490795
ID498894	498894	0	0.8693641424179077	42.73590010814933	39.191656964666144	0.0	66.0	66	1.2681813641968651	1		17965.563088512245	17966.0	12139.0	23352.0	9539714.0	2058.5402341320964	-0.9810634499434052	-904.2899527941873	7.688719618127573E-4	0.003944189386360649	1.3128268430623797	1.2399468174707564	2.6748645490236393	1.0587767350702058	5.0525731128803395	9.0308703330594	0.7785083184233581	0.9448888888888889
ID492749	492749	0	0.8313196897506714	44.42131654140761	40.782441350227785	0.0	24.0	24	0.8618972217069284	1		19220.58606557377	18824.0	13793.0	23091.0	4689823.0	1833.7026151009536	-0.9799956828283597	-1026.9945713176867	-0.15225078688247726	-0.019433528788724265	1.0764957479363384	0.7965116850909512	-1.4666098235315501	1.3515128127886997	2.3337849467772864	11.825432834079166	0.20971843434101872	0.5980511571254585
ID508109	508109	0	0.9056318402290344	41.43819558609433	42.795308594644844	0.0	129.0	129	1.2657930732558316	1		17920.598113207543	17947.0	13428.0	24506.0	9497917.0	2316.646590266421	-0.9809923944264874	-798.4742936586555	-0.003095565495664498	-7.786845760033229E-4	1.323121824091358	1.2180490525011907	-0.7044087052824278	1.0862631692659723	5.0335606082222695	9.221103965348169	0.7439081711626339	0.9531953195319529
ID515787	515787	0	0.8917103409767151	38.311516371361435	39.57446202780245	0.0	181.0	181	1.3224938215362423	1		17973.95854922281	18044.0	12784.0	24054.0	1.0406922E7	2138.698736492846	-0.9809636787554267	-866.151817448741	0.0026704121057437307	0.009064034096471716	1.3608355131642587	1.3351059701760581	0.2819323062818035	1.019271536164884	5.494613846180308	8.813666741076432	0.8888608744777129	0.9771766694843619
ID526532	526532	0	0.8860757946968079	32.577318004562876	45.96338365819719	0.0	242.0	242	1.3224938215362423	1		17572.81314878893	17728.0	12600.0	22933.0	1.0157086E7	2059.188695306253	-0.9811249113818286	-887.1773490282725	0.004077035511646325	-0.0028557218620445524	1.3456368298486923	1.3184866167378302	0.6760309483575049	1.0205919519896505	5.494613846180307	9.153062193808285	0.8241650877790638	0.9625312239800162
ID490698	490698	0	0.8815069794654846	43.039808171663545	40.817541877055476	0.0	10.0	10	1.2195272070030594	1		17945.26829268292	18217.0	12331.0	22251.0	8829072.0	2085.1549872725996	-0.9812086345345555	-898.7618560943654	0.007551886751280165	0.018428627534999763	1.2272004500571947	1.2192463755900445	-0.8871845228381754	1.0065237630608506	4.672323019719071	9.225958697592638	0.6897944756270213	0.9433781190019198
ID523465	523465	0	0.9344254732131958	32.31665830259932	44.03324014453523	0.0	225.0	225	1.279464867206858	1		17886.3720073665	18005.0	12164.0	23609.0	9712300.0	2213.9271117607136	-0.9809861374072828	-833.6455866222851	-5.897570020349887E-4	-8.367559402989336E-4	1.3495490211984655	1.2453497716117214	-0.6363713480781814	1.0836706698487528	5.142882510006142	8.52237446543285	0.8898058185906885	0.9800724637681155
ID506068	506068	0	0.839375913143158	41.962284552144496	43.11439835230138	0.0	115.0	115	1.2318709143370365	1		18046.831013916504	18148.0	12694.0	23595.0	9077556.0	2072.1138314173195	-0.9810944306047262	-903.937463822043	-2.6123583622648423E-4	0.011780369014254546	1.3001220121209687	1.1747753532274954	-0.9451308800413425	1.1066984071032004	4.767385543009384	8.850711073049975	0.7647752274589923	0.941784037558685
ID491731	491731	0	0.9090367555618286	43.4891890960821	40.544300675631725	0.0	17.0	17	1.273538643281868	1		18106.871028037396	18329.0	11832.0	22807.0	9687176.0	2167.8456746509596	-0.9810358205057995	-864.1633617441067	0.0036464363247434256	0.008596256067228485	1.3363461747768088	1.2355915369349282	2.8980083535488506	1.0815436451530072	5.095351248360985	8.54941584405864	0.8760141234804822	0.9692585895117536
ID496851	496851	0	0.81439608335495	43.05708860782597	37.7609010903562	0.0	52.0	52	0.6703366418359785	1		20140.959459459456	19689.0	17333.0	23892.0	2980862.0	1768.9080411963844	-0.9790233234902671	-1062.8237537632942	-0.022832954184688725	0.1425657634095007	1.087122031535164	0.5279871679866991	0.8306734427830422	2.0589932813718503	1.4116784708612022	6.094334308260472	0.4776316610851831	0.7351485148514836
ID510160	510160	0	0.9276098012924194	38.837378134201856	40.95423986537894	0.0	143.0	143	1.3219216848789093	1		17966.321243523304	18108.0	12120.0	24108.0	1.04025E7	2236.36885240984	-0.9808303626946744	-822.102042078367	0.014949864237294847	-0.007422249691371763	1.3729298532654302	1.321468602992456	3.063412542660119	1.0389424691259712	5.489860720015805	8.758510057826214	0.8993126954643784	0.9796437659033078
ID505055	505055	0	0.8826261162757874	42.96460748438027	43.202243506237856	0.0	108.0	108	1.2918214483565393	1		18170.410488245896	18332.0	13020.0	24476.0	1.0048237E7	2164.166470154727	-0.9809590391643978	-865.0995452730119	-0.0037511811662039006	0.007884858416413539	1.3221592258048747	1.2831309633857235	1.441224270486435	1.030416429447053	5.24269815946096	8.390946397130074	0.9357133487430863	0.9892376681614353
ID517341	517341	0	0.8728953003883362	36.958889536774926	39.967046329855044	0.0	191.0	191	1.2747260921582741	1		17922.916044776128	17950.0	12541.0	23200.0	9606683.0	2109.4223318830104	-0.9810665724736247	-880.5304183486567	0.007788544736296765	0.0116739602085622	1.310247476846932	1.2467314065296666	2.429655160025461	1.0509460738572916	5.104857500690003	9.180162165526212	0.7611894871004932	0.942932396839333
ID499931	499931	0	0.8701677322387695	42.04680760609234	40.15103449439574	0.0	73.0	73	1.1643103003091724	1		18124.166666666668	18161.0	12720.0	24252.0	8155875.0	2278.8931438363848	-0.9805062838456001	-800.0549642818814	0.018091671195071175	0.02910315118248122	1.1438843630477524	1.0162415562671454	-0.6158972503310473	1.125602821488096	4.258801043406196	13.590624037882833	0.28974664679121187	0.7922192749778962
ID507097	507097	0	0.8721705675125122	41.95538985194689	43.61023364699632	0.0	122.0	122	1.224479622128616	1		17916.475806451617	18035.0	12985.0	22286.0	8886572.0	1991.997429975664	-0.9811032317118488	-933.9443041525816	-0.002308047896503668	0.004588394241999034	1.2905598960127065	1.1852862774694517	-1.28759066555415	1.0888170398530308	4.710348029035204	8.169068757827834	0.8869880273233786	0.9725220804710502
ID497880	497880	0	0.8655299544334412	42.92113846491003	37.67743517104107	0.0	59.0	59	1.0946551522593007	1		18534.553299492385	18279.0	13624.0	23475.0	7302614.0	1955.6544633711726	-0.9800772252876544	-932.4605545143515	-0.07622674589900691	-0.06666985660796648	1.0678806673322434	1.0593056933103544	1.314208274888134	1.0080949003446702	3.764475922296542	16.428420661589257	0.1752761229670135	0.6827586206896552
ID518373	518373	0	0.9003662467002869	36.711261467388496	39.58083663303779	0.0	197.0	197	1.2759124359163507	1		17930.536044362303	18159.0	12123.0	23174.0	9700420.0	2083.007893046661	-0.9809754893919026	-887.7220673872667	-0.014002763565282243	-0.0033966182395441043	1.3359564743409804	1.2441929430624734	2.1354030945055866	1.0737534574441798	5.114363753019042	8.530269789015277	0.8832343351705852	0.9641577060931897
ID524005	524005	0	0.8938510417938232	33.63593470390216	43.2728725041451	0.0	228.0	228	1.2263316216071272	1		17941.02620967743	18021.0	12311.0	23567.0	8898749.0	2220.704354846655	-0.9811147188554596	-839.4268735476296	0.003338159936716085	0.005525733619685218	1.2764962107788698	1.1656777690585836	-0.7545715260232824	1.095067817763896	4.724607407528735	9.055510341818241	0.7240186090413803	0.9539347408829177
ID511201	511201	0	0.9064671397209167	39.23637237522205	41.09112193694523	0.0	150.0	150	1.3058000856167278	1		17889.777975133216	18039.0	12839.0	24352.0	1.0071945E7	2114.901601762317	-0.9809407929254496	-870.7284743730651	0.005993493812858873	0.006960136439039158	1.3260936488692656	1.303811703754474	0.6836350553754306	1.0170898489794409	5.356773187409355	8.821410723310892	0.8650416846433996	0.9707149009474592
ID517857	517857	0	0.875318706035614	36.897051587060616	39.74561390384298	0.0	194.0	194	1.2645972363584994	1		17929.64326375712	18050.0	12785.0	23422.0	9448922.0	2104.9165418521256	-0.980951017665125	-877.2882371606079	0.005396557845266929	0.013460037807267651	1.3038521622133261	1.2545962996948739	-1.0192485664184756	1.0392603282270414	5.024054355893237	8.80567133523478	0.8142152831699313	0.9479820627802692
ID503023	503023	0	0.8830462694168091	41.68138123792237	42.04371634052302	0.0	94.0	94	1.0814451111579322	1		18222.497409326417	18223.0	13093.0	22226.0	7033884.0	2080.226608845564	-0.9804021258825631	-876.4406778942255	-0.014031013703072059	-0.032859899823179266	1.0403020903150169	0.9527256509491895	-1.5604133073717374	1.0919219916862488	3.674166525170741	14.473610474443278	0.2204016996773999	0.7526777020447902
ID516846	516846	0	0.8785905241966248	37.065207147122855	39.801276202670394	0.0	188.0	188	1.2634002675750342	1		17933.00757575757	18015.0	12578.0	23177.0	9468628.0	2169.4503347992822	-0.9810136284944437	-854.2136001221012	0.01580652739596095	0.011513970672364643	1.3057581292347804	1.2425803654588274	-0.19956077188763327	1.0508440061763122	5.014548103564213	8.51520802728361	0.8690627615131641	0.9768518518518517
ID504040	504040	0	0.8801767826080322	42.54390244366495	42.713790568127564	0.0	101.0	101	1.1333618240125958	1		18328.917840375598	18335.0	13064.0	22778.0	7808119.0	2150.0450852314775	-0.9805260583541299	-858.4688256473414	-0.013172345642119316	-0.06763099455384153	1.1793246494059855	1.0458195466158473	-1.502384290099429	1.1276559643794624	4.035404113673958	13.631707103849628	0.2728955187930124	0.7781851512373978
ID500981	500981	0	0.8892529606819153	42.453226136033656	40.18442476818699	0.0	80.0	80	1.2906497279808726	1		17971.369090909106	18023.0	13072.0	24241.0	9884253.0	2257.1872046063254	-0.9810320020634982	-823.5789930550478	-0.007809653916650125	-0.00116521876117222	1.3195337506403693	1.2749069330361733	-1.393620232192047	1.0350039806418794	5.233191907131935	8.394632826992783	0.9331965285741001	0.9821587867975021
ID494324	494324	0	0.8805301785469055	43.662128814144616	41.56659975668693	0.0	35.0	35	1.2657930732558322	1		18062.145557655953	18170.0	12298.0	23048.0	9554875.0	2040.2135062589216	-0.9810484007042515	-916.5755836636581	0.0036753757293830455	0.018510483585298002	1.3083823065123141	1.2522376316165187	2.8236894839715507	1.0448354796871246	5.033560608222275	8.3630588566867	0.9043881428394462	0.9823747680890543
ID524540	524540	0	0.9427168965339661	34.38759309636886	43.782697757620426	0.0	231.0	231	1.2964977403842817	1		17882.206463195686	18150.0	11531.0	22626.0	9960389.0	2168.94161905401	-0.9810184173207028	-852.2126528913157	-0.0049184182547855814	-0.0151137099715589	1.351373766264001	1.2767287708281665	0.9906281000836253	1.0584658207298134	5.280723168777109	8.846240272834102	0.8479803780408193	0.9728546409807355
ID513265	513265	0	0.8749019503593445	39.83207182699526	41.73508704138831	0.0	164.0	164	1.271160417783074	1		17800.775280898884	17873.0	13394.0	23594.0	9505614.0	2027.8126197213437	-0.9812133958706131	-916.9724263816108	-8.36363462830282E-4	6.628692470857492E-4	1.3114275792679913	1.2531107632034362	-0.04745200494806729	1.0465376387921805	5.076338743702906	8.60250297872704	0.8620070058356254	0.9691470054446463
ID502015	502015	0	0.861932635307312	41.720380110746895	41.08413003280614	0.0	87.0	87	1.2543865952655922	1		17787.153846153833	17920.0	13024.0	23093.0	9249320.0	2093.6514404110058	-0.9811439112066168	-884.1239906021568	-0.0014524518380456559	0.006567985744727279	1.2915885869159556	1.2233607070960832	1.2134810389651305	1.0557708608950065	4.9432512110964755	8.778851658992252	0.8060224240156695	0.9665427509293675
ID518905	518905	0	0.8813428282737732	36.04457476376524	39.94287725780591	0.0	200.0	200	1.2847750969927223	1		17960.351648351654	18046.0	12718.0	23935.0	9806352.0	2125.1936652099866	-0.9810700465362879	-875.9852398509835	0.04726046939716115	0.013074980826537718	1.3315420968143434	1.2989932047945119	-0.3536816512941947	1.0250570148478801	5.185660645486779	8.625047095080607	0.8759735775474841	0.9723707664884136
ID489222	489222	0	0.9143354296684265	43.005069169466374	40.43812266667468	0.0	0.0	0	1.2988295727366697	1		17974.28725314184	18146.0	12393.0	23921.0	1.0011678E7	2229.1493788681923	-0.9808901525045486	-827.7623227987418	0.004743927313052571	0.005418468826117782	1.3211925221476084	1.287880808804551	1.0135759586338693	1.025865525066701	5.299735673435156	8.782160577093148	0.8634979804505022	0.9662045060658577
ID514310	514310	0	0.846537172794342	39.68301703882018	41.54985824172025	0.0	171.0	171	1.2586010089464852	1		17829.01717557252	17884.0	13455.0	23701.0	9342405.0	2064.7297559941376	-0.9809692914659789	-890.2144444911263	-0.006880952580304562	-0.011681527255223928	1.294255865622509	1.231132400236927	-1.0655370109175544	1.0512726863279969	4.9765230942480745	8.783471412903937	0.8105942216190334	0.964976958525346
ID491276	491276	0	0.8959373831748962	43.426216364624125	40.67911703635376	0.0	14.0	14	1.2847750969927234	1		18071.925318761398	18297.0	12001.0	23195.0	9921487.0	2113.14985078148	-0.9809765879400362	-882.0117096391839	-0.009103271200685149	-0.007480661055052845	1.3267176562662444	1.270795738070531	0.015185614338860004	1.0440054341704201	5.185660645486787	8.927762600067814	0.8175770463951704	0.9637809187279153
ID509706	509706	0	0.9420039057731628	39.13644675850128	40.92278626304214	0.0	140.0	140	1.3017384891972528	1		17928.82974910394	18093.0	11807.0	23559.0	1.0004287E7	2190.2890313793164	-0.9809760846101959	-844.1877088067612	-0.00907009428868769	0.020978504380526914	1.3329379905304002	1.3008971176644335	0.713617980675736	1.0246298284705952	5.323501304257753	8.524593684419425	0.9205764334725863	0.975609756097561
ID490249	490249	0	0.8852050304412842	42.78322294429159	40.49111740035104	0.0	7.0	7	1.124651258168228	1		17941.598086124402	18138.0	11966.0	23100.0	7499588.0	2258.3343740536525	-0.9807762470979625	-810.6523355333419	-0.012609562230010756	-0.022974107101569954	1.1174844773074073	1.0347966901501808	-0.7749241376664987	1.0799072783516788	3.9736134735352353	13.004151223058837	0.2952782519830101	0.8172043010752679
ID515337	515337	0	0.8966339826583862	38.68936487160552	39.73265795095075	0.0	178.0	178	1.3104264954526093	1		18006.71302816902	18115.0	12561.0	24168.0	1.0227813E7	2203.1655445336123	-0.9809573321299015	-842.0533981650948	-0.003680869270392973	-0.003476227851865031	1.3435604521716105	1.3051083367377867	-1.1758713777627359	1.0294627766534215	5.394798196725482	8.903352931102338	0.8552200798122845	0.9626802374893977
ID521993	521993	0	0.8717293739318848	33.551199189107564	41.40554769080837	0.0	217.0	217	1.3121571937574916	1		17998.628521126764	18133.0	12314.0	23129.0	1.0223221E7	2075.6115278379402	-0.981010306817823	-895.9400639948882	-3.200631909900587E-4	0.003778214615076742	1.3696952650772787	1.280894464505062	-1.3963023540201136	1.0693271795865942	5.409057575219014	8.813705810754083	0.875012722617964	0.9751499571550982
ID493320	493320	0	0.894304633140564	43.81197231296172	41.68739803035512	0.0	28.0	28	1.2747260921582757	1		18072.412639405185	18181.0	12172.0	22899.0	9722958.0	2056.822064817565	-0.9810672560416641	-910.614636417749	0.002084210776603505	0.0063510476690983595	1.3150232062414589	1.2508146260875552	-0.20604323939659272	1.0513334100951015	5.104857500690015	8.560803511768558	0.8753151173266506	0.9745916515426499
ID519447	519447	0	0.898210883140564	35.61609314589618	39.9740455416891	0.0	203.0	203	1.2906497279808729	1		18005.77999999999	18084.0	12833.0	24657.0	9903179.0	2134.2703536347904	-0.9809007360976347	-866.5645810651362	0.00911096605112472	0.009116885990306548	1.3788314071468	1.243268711119995	2.2521117134378947	1.1090373262146072	5.233191907131936	9.049595890789668	0.8030048209726082	0.9590592334494776
ID492310	492310	0	0.9068326354026794	45.268570111977866	41.81105181533081	0.0	21.0	21	1.3011572261679594	1		18246.304812834234	18342.0	12907.0	24805.0	1.0236177E7	2182.7715822177797	-0.9809643925475541	-861.5552505524217	0.01786815418816999	0.013418813556739587	1.3987706240819182	1.264412992715332	2.3868850883401302	1.1062608753157879	5.318748178093224	8.551363675208433	0.9140049323942938	0.979002624671916
ID508694	508694	0	0.9272735714912415	39.8771769033026	40.49026413436912	0.0	133.0	133	1.2841861558217385	1		17896.490808823553	18043.0	11888.0	23430.0	9735691.0	2213.092191852641	-0.9810172854377663	-835.8276110957063	0.0033233774170073004	-0.004409090316126193	1.3451855721352477	1.255291420608029	0.8774763393839216	1.0716121771020122	5.180907519322262	8.888528989137033	0.8240544666812303	0.9569798068481125
ID511764	511764	0	0.8897194862365723	38.67796342152374	41.101717219834185	0.0	154.0	154	1.272944503457938	1		17895.73831775701	18014.0	12408.0	24110.0	9574220.0	2141.0659931036416	-0.9810080053513386	-863.4785128216763	-0.014650503736128199	0.0023329033296242466	1.3076911553268107	1.278231957497891	-0.5219398083809476	1.0230468325065079	5.090598122196469	8.671765708991302	0.8506748742152157	0.9666064981949456
ID496402	496402	0	0.8379666209220886	42.82928512520581	37.667701859858504	0.0	49.0	49	1.2729445034579372	1		17946.694029850754	18074.0	13130.0	23100.0	9619428.0	2035.6424487381075	-0.9811174495177509	-916.1641660607171	-0.0023139090198138258	-0.0033673228138197332	1.3064556931310822	1.2570711339047222	0.21498537297142573	1.0392854134459053	5.090598122196462	8.972447937572582	0.7946150437830984	0.9477876106194691
ID495376	495376	0	0.9070903658866882	42.93229996280406	41.396272077847634	0.0	42.0	42	1.2477351853855503	1		18052.25341130603	18122.0	12020.0	23115.0	9260806.0	2215.5541010590964	-0.9810212533136661	-842.3448881341304	0.007034182636706279	-0.0046449497840826874	1.3029600218944997	1.175042110874334	-0.6113875445396078	1.1088624057268752	4.890966823286787	9.65962341219547	0.6586947318588341	0.9295392953929542
ID516383	516383	0	0.900345504283905	37.1350624509538	39.16576660525545	0.0	185.0	185	1.2906497279808742	1		17989.900362318847	18058.0	12432.0	23657.0	9930425.0	2197.40927375173	-0.9809497963217522	-843.1308077873382	-0.005671931491637066	0.005852183309996483	1.3439470163864922	1.2689341918950052	2.3942097588166336	1.059114826419378	5.233191907131948	9.112274724093446	0.7919958677954249	0.9549002601908064
ID525073	525073	0	0.9374545812606812	34.52949747310723	43.685802648808796	0.0	234.0	234	1.2959141266970986	1		17897.87612208259	18148.0	11520.0	22706.0	9969117.0	2168.9987845622272	-0.9810209597813888	-853.0534132946776	-0.0025082635798486775	0.006661873876285407	1.342504693353437	1.2679380516018366	0.8179315138820072	1.0588093729479902	5.275970042612593	8.682642098555629	0.8794443957080683	0.9736842105263158
ID506653	506653	0	0.8800193667411804	42.37597715147197	43.46247587080726	0.0	119.0	119	1.2669877814719974	1		18079.65094339624	18096.0	12699.0	24094.0	9582215.0	2192.4511131608483	-0.9810101575418329	-852.0052309598587	0.0024727381069270626	-0.0012017576145779013	1.3531677659421322	1.2043010710255948	-1.1087762614027366	1.123612523893017	5.043066860551309	8.334135200588447	0.9123962823020653	0.9769797421731122
ID505627	505627	0	0.8475472927093506	42.27233478035003	43.39166078811421	0.0	112.0	112	1.2330984890455658	1		18025.759443339964	18151.0	12937.0	22920.0	9066957.0	1991.2561711714482	-0.9812395213220649	-946.9510906568785	0.004846161104381557	-2.9773576487323E-4	1.3197451399945463	1.1762585565182668	-1.157978241684181	1.1219855810452088	4.7768917953384245	8.28278939135322	0.8749878666458397	0.9719535783365576
ID497432	497432	0	0.8230447173118591	43.16037460532912	37.37015727670917	0.0	56.0	56	1.0320507749644576	1		18567.94886363636	18240.0	13907.0	23500.0	6535918.0	2005.4883633981026	-0.9802863669402604	-920.7888993655748	-0.128810205987976	-0.13601544956658798	1.0402815855054077	0.996885518513365	1.1198897877318952	1.0435316454960228	3.3462008198191393	15.38149902721167	0.1777315549928503	0.6629001883239162
ID499480	499480	0	0.9100749492645264	42.155047910107925	39.738495800608796	0.0	70.0	70	1.2083100602695853	1		18030.062499999996	18090.0	12618.0	23631.0	8654430.0	2331.042079781913	-0.9808173840802786	-790.9653119932656	-0.02111409766260019	0.008794506462652686	1.1937827785925466	1.1106744956928811	-0.6926960726228696	1.074826858113654	4.5867667487577926	11.817151346417539	0.412753651529421	0.8740942028985512
ID522530	522530	0	0.9434522390365601	33.77259095921658	42.34782987837987	0.0	220.0	220	1.2610029214537495	1		17994.640684410635	18058.0	11740.0	23474.0	9465181.0	2207.8647625463855	-0.9810940250329332	-845.886821418976	-2.1225138401673258E-4	0.00367486116590919	1.3372096911777707	1.2027733793836375	-0.5582352882101198	1.1117719381709505	4.995535598906149	9.031224173030667	0.7696595761262396	0.9485559566787004
ID519983	519983	0	0.9048733711242676	35.66285600209286	38.93208507770967	0.0	206.0	206	1.2912357210771195	1		17963.348375451267	18202.0	12085.0	22824.0	9951695.0	2057.3844680763937	-0.9810735299536827	-905.17753694201	-0.005556295368197741	0.0056720129919888085	1.323374480336236	1.2648884971962036	-0.908743147413116	1.0462380543974228	5.237945033296463	8.824467514289921	0.8452667455911338	0.9778172138420583
ID500526	500526	0	0.8615982532501221	42.18446090922422	40.34695111475109	0.0	77.0	77	1.257398332122413	1		17916.307101727452	17987.0	13233.0	24307.0	9334396.0	2129.7774020846014	-0.980958368186079	-866.7436965995842	-0.009819115394695072	-0.0027652285361751297	1.2828642686289673	1.2288021665899533	-0.8451506475137931	1.0439957736964622	4.967016841919055	9.237359877464822	0.7314923176930033	0.9569597069597063
ID504619	504619	0	0.8783843517303467	42.2528751516152	42.982086568592784	0.0	105.0	105	1.1145160145878208	1		18383.69174757282	18364.0	13138.0	23493.0	7574081.0	2222.7807576269743	-0.9805568351282569	-834.2033104036287	-0.010501270304386818	-0.009477181282299772	1.1290515991279042	1.037962384310718	-1.3537679135635154	1.0877577224319896	3.902316581067513	12.444091349377553	0.31666931472977133	0.7708920187793442
ID510761	510761	0	0.9261664152145386	39.734347327062416	40.54159607945122	0.0	147.0	147	1.2982470073013364	1		17948.2741935484	18125.0	12124.0	23600.0	1.0015137E7	2224.3843103723093	-0.9808755303966088	-827.6893541098159	0.028450351426955848	-1.313515239316413E-4	1.378038426337514	1.2782750727451946	0.27561851756532807	1.0780452937864695	5.294982547270641	8.801845137820225	0.8588690454877228	0.9746281714785655
ID512809	512809	0	0.8904734253883362	40.234514362689616	41.19746495234903	0.0	161.0	161	1.266390568249341	1		17913.665406427222	17962.0	13341.0	24129.0	9476329.0	2250.2056815824694	-0.9809834587219535	-821.338897377065	0.0059664989565306244	0.0013101559537645141	1.3124918306427926	1.2194059961697092	-0.6961055508459048	1.0763370319364316	5.038313734386792	9.236817094848737	0.7420794132839795	0.9455842997323812
ID498472	498472	0	0.8429564237594604	42.401785843806124	37.84893075726169	0.0	63.0	63	1.2859521701640193	1		17927.70695970696	17955.0	13415.0	23549.0	9788528.0	2020.5985120744156	-0.9810850562663124	-920.3993822158641	0.0037309742849403207	0.00399800597487275	1.327315506028329	1.260147876633532	-0.41087063159682036	1.053301386797742	5.19516689781582	8.722624478708362	0.8580547826377897	0.9646954986760814
ID507688	507688	0	0.83655846118927	42.26305031611286	43.540165055892885	0.0	126.0	126	1.0437127358041827	1		18558.072222222214	18292.0	13283.0	23368.0	6680906.0	2132.4373778043014	-0.9801618617802526	-859.9703107295416	-0.02637809703847852	-0.08688068722295367	1.081108358809926	0.9657530368475818	-1.3515450960094373	1.1194459841813056	3.422250838451413	16.763762082442785	0.15303075662198767	0.685714285714286
ID489790	489790	0	0.9017451405525208	42.93671257681965	40.574578141116824	0.0	4.0	4	1.2699696349289433	1		18001.634146341472	18259.0	12377.0	23164.0	9594871.0	2155.5537221285413	-0.9811122583412484	-867.6043957400504	0.002831010764240251	0.0013724366731197066	1.2911734366700935	1.2634839108237037	1.2765730586844022	1.0219152183966775	5.066832491373884	8.520223157024674	0.8770906299282619	0.9682107175295186
ID520507	520507	0	0.9176247119903564	35.53602557957803	38.79408965793615	0.0	209.0	209	1.2663905682493406	1		17933.00000000002	18214.0	12058.0	22536.0	9558289.0	2053.0287244968167	-0.9810630104259201	-905.0527241249201	-0.0015956491533811832	-0.006043856161069962	1.2879074986442596	1.2598783715080173	1.7345619220414215	1.0222474865591133	5.038313734386788	8.626451142045928	0.8508063793036336	0.9601449275362313
ID525622	525622	0	0.9378129839897156	34.47022547147957	43.78172481519306	0.0	237.0	237	1.297664180332661	1		17815.381720430098	18100.0	11686.0	22600.0	9940983.0	2128.642256421507	-0.9810436894867771	-866.2773974568138	0.007021101446726461	-0.0022249356642400375	1.339865800125375	1.2862384008494445	1.062353290284567	1.0416932034065491	5.290229421106141	8.551927318105411	0.9089842706149754	0.9729020979020978
ID513863	513863	0	0.8607304692268372	38.917736248904895	41.8202057402601	0.0	168.0	168	1.262202163685271	1		17812.000000000015	17952.0	12872.0	22383.0	9386924.0	1985.9268612159094	-0.9810544755389153	-928.8934987160449	0.005590403199742355	-0.0043828689324370744	1.3049072664191497	1.2390079379185281	0.7494907965070768	1.0531871721591461	5.005041851235181	8.912223233737791	0.791854638315116	0.9503610108303245
ID494916	494916	0	0.9155640006065369	43.222120389995304	40.974241478722504	0.0	39.0	39	1.228180828420189	1		18024.200000000015	18315.0	11735.0	22651.0	9012100.0	2097.39916814637	-0.9810263937732393	-888.6601605750636	0.005371933544340719	0.006409741133499911	1.264307473503301	1.2022678503220958	-0.14724404358687562	1.0516021643301736	4.7388667860222915	8.443295284514482	0.8353344808201337	0.9568138195777346
ID503619	503619	0	0.881227970123291	42.47679317808983	42.70397675022352	0.0	98.0	98	1.2465220249767874	1		18002.300194931795	18067.0	13076.0	23172.0	9235180.0	2042.4826325426225	-0.9810749351160485	-913.82792652402	0.011247035002018175	0.00394176578872348	1.3047695055544826	1.218536914829655	-1.4490359654519736	1.0707673191311422	4.881460570957774	8.150106797911338	0.923491814422128	0.9808978032473734
ID509249	509249	0	0.927046537399292	39.03718794177682	40.877500667215145	0.0	137.0	137	1.3202037872267152	1		17937.784347826087	18080.0	11963.0	23502.0	1.0314226E7	2219.737440628845	-0.9809904183132103	-834.0448251468239	0.004654921117451119	0.01465588775317903	1.3735485369989013	1.3175540976879914	-0.8537433790688809	1.0424987781595971	5.475601341522259	8.62168763502118	0.9256719775797778	0.9820971867007673
ID502604	502604	0	0.8836579918861389	41.6674455804524	41.90942973707979	0.0	91.0	91	1.1131576764662872	1		18168.149144254283	18184.0	13026.0	23149.0	7430773.0	2150.371879547472	-0.9805655607292713	-852.5733066870326	-0.04776512616549894	-0.08615210878964384	1.1062532302558687	1.0481854070079017	1.4448172011105314	1.055398427472602	3.8928103287384577	13.040200367531869	0.28767662755494616	0.7534498620055187
ID493899	493899	0	0.9123289585113525	43.898755377596856	41.58644496775656	0.0	32.0	32	1.2465220249767865	1		18066.688109161787	18266.0	11889.0	22750.0	9268211.0	2071.5443241478356	-0.981100030045541	-905.4542008548237	0.004109854520410119	0.013898695733624372	1.3316293200542828	1.205862652959561	-0.3408141974230242	1.1042960131371937	4.881460570957767	8.517903207848752	0.8454623030805808	0.9661335841956729
ID501576	501576	0	0.8999021649360657	42.21848868576626	40.70484577225114	0.0	84.0	84	1.294161706521937	1		17870.873417721523	17913.0	12974.0	24553.0	9882593.0	2201.151831683088	-0.9811060382465594	-843.1768817833305	-0.004385833151181342	0.0076932249907980844	1.3545193492872933	1.2563305481790759	-1.1973849344212817	1.0781552285348248	5.261710664119049	8.955216398507263	0.8244886042472168	0.955133735979293
ID526171	526171	0	0.8745814561843872	32.81061902400363	44.38487020666561	0.0	240.0	240	1.2681813641968644	1		17656.55992509364	17819.0	11930.0	22811.0	9428603.0	2039.6423340867568	-0.9811935626476618	-903.2962963915088	0.0011595716375457244	-5.366852815526318E-5	1.3173958088515154	1.238097008141302	-0.4864325339826422	1.064048939775132	5.052573112880334	8.510496869156823	0.8766225499664259	0.9716636197440586
ID490835	490835	0	0.9137749671936035	43.30478082468463	40.810482314974216	0.0	11.0	11	1.2651952960922686	1		18052.241509433967	18304.0	12135.0	22951.0	9567688.0	2107.2233780506963	-0.9810257172082073	-885.8609917880884	-0.005927377030761872	0.0063141810223746745	1.3216230723648241	1.223875731841751	-0.1074819540491053	1.0798670469394616	5.0288074820577675	9.02505995558566	0.7758444941018239	0.9592021758839534
ID514897	514897	0	0.8898430466651917	39.62621729552565	40.38357419581359	0.0	175.0	175	1.2693738246053083	1		17976.878048780458	18189.0	13082.0	23724.0	9581676.0	2080.7562837928804	-0.9809256099590993	-888.6044162186545	0.0016808189954239864	0.0030754881417468407	1.299459473794446	1.2559809486425295	0.7214907503039798	1.0346171852358974	5.062079365209365	8.678142821292232	0.8446664167871052	0.953446732318711
ID492892	492892	0	0.8345967531204224	43.934223546736085	41.06074238949126	0.0	25.0	25	1.2711604177830758	1		18098.21348314607	18049.0	12997.0	23663.0	9664446.0	2022.260628145657	-0.9809966432917319	-923.986820752725	-0.00816798927835979	0.004266842910096435	1.3591195072269198	1.2055712219644228	-0.8283776793403314	1.1273655860931195	5.07633874370292	8.399089144141008	0.904265740982716	0.9798165137614675
ID523099	523099	0	0.9019597768783569	32.86155422735599	43.740823975807785	0.0	223.0	223	1.2244796221286167	1		17981.25352112676	18044.0	12514.0	23577.0	8936683.0	2180.5662118233986	-0.9809797984408783	-850.6004940785542	0.042794235930869014	-0.014436246825163129	1.272918541928197	1.1234545908203926	2.3902370405066153	1.13303960153713	4.710348029035208	10.882987460571227	0.4997658804904363	0.9158964879852128
ID499034	499034	0	0.891934335231781	42.648399066340836	39.77089411825812	0.0	67.0	67	1.283007462451924	1		17991.28782287824	18190.0	12169.0	22923.0	9751278.0	2166.100426027618	-0.9809534437610261	-855.5503870068736	-0.0019612678090049403	0.008446252148700593	1.3286968875977878	1.2647929337144055	0.38755072124738876	1.0505252300040222	5.171401266993228	9.093623848907766	0.785858092212117	0.9535495179666947
ID491879	491879	0	0.9157171845436096	43.76975108422767	40.71746934150192	0.0	18.0	18	1.2616026850650477	1		18145.220952380958	18351.0	11972.0	23211.0	9526241.0	2206.9928421463787	-0.9810105728549441	-849.4799961793703	0.002161414635602978	-0.003750755587365846	1.2945183184766387	1.258842948104014	0.019171698581606833	1.028339810320546	5.000288725070673	8.494979140144476	0.8707235934566803	0.9686924493554329
ID510309	510309	0	0.9243910312652588	38.85772163016704	40.863654744246084	0.0	144.0	144	1.3173356461303019	1		17965.300699300693	18169.0	12108.0	23688.0	1.0276152E7	2227.158883872011	-0.980860034745258	-826.759474351393	0.011991274608894894	-0.003312466838350219	1.3601369084282389	1.3006077859508574	0.18897386477587155	1.0457702338248425	5.451835710699678	8.746433228070593	0.8955516823078762	0.9736842105263164
ID506212	506212	0	0.8191473484039307	41.972860273088536	43.240279076657764	0.0	116.0	116	1.099482001538426	1		18238.16458852869	18326.0	13188.0	23063.0	7313504.0	2112.402385399829	-0.9806715072808961	-876.1128422743167	0.0269731109775092	-0.05503248866293996	1.118546011686622	0.9763898812630496	-1.001144038812465	1.1455936129117605	3.7977478054481546	13.466540594111173	0.26316243506227627	0.7942345924453272
ID515938	515938	0	0.8910890817642212	38.020945794539244	39.25737163982406	0.0	182.0	182	1.2999939204135573	1		17985.930481283438	18042.0	12815.0	24122.0	1.0090107E7	2185.0536779483605	-0.9809150225017295	-846.1366939922883	6.8550836885338E-5	0.004889038258871117	1.3130748047111185	1.2912016876988028	0.29901233938719696	1.0169401242429432	5.309241925764193	8.528157464901062	0.9173434366195244	0.9781085814360773
ID511343	511343	0	0.8668858408927917	39.319206358452625	41.93930800100088	0.0	151.0	151	1.3104264954526088	1		17855.892605633806	18000.0	12567.0	23268.0	1.0142147E7	2040.8059351612324	-0.9810402064392854	-905.4470425820236	-0.0034544950754659253	1.3829185797033494E-4	1.3278518297307957	1.2991180878338071	1.1547625896361897	1.0221178830208577	5.394798196725478	8.751124368158806	0.8852325117877585	0.9709153122326776
ID497006	497006	0	0.8478254675865173	42.59231117423668	37.9699482433763	0.0	53.0	53	1.2947461101220628	1		17924.54774774774	17955.0	13350.0	24007.0	9948124.0	2022.512512170373	-0.980968256730272	-913.6153107993899	-5.849167129765575E-4	-0.003943872324836794	1.361198722800143	1.247306336807853	-1.001695439634478	1.091310676961497	5.266463790283552	8.659666464339528	0.8825242269786575	0.9676855895196508
ID505198	505198	0	0.886806070804596	42.72547325441197	43.32267220712059	0.0	109.0	109	1.2729445034579363	1		18149.38086303939	18267.0	12483.0	24419.0	9673620.0	2126.8253644778806	-0.9810589611606263	-883.9980223032644	-0.004926014370599696	0.003765466071156879	1.3088268859740653	1.2499871246856376	-1.1695158111758774	1.0470722938872075	5.090598122196455	8.420115807590086	0.9022825278710888	0.9754098360655742
ID507244	507244	0	0.8895425200462341	42.42943100100911	43.366371096880705	0.0	123.0	123	1.265195296092267	1		18041.932075471716	18045.0	12988.0	24351.0	9562224.0	2209.186215444043	-0.9809836060649572	-842.5861159052761	-0.008381268517516834	-0.0025228525676125246	1.3747988718380395	1.1949132075637852	-1.2041107176382382	1.1505428705077325	5.028807482057756	8.827679697875425	0.8109269616395475	0.9662100456620997
ID512361	512361	0	0.9171357154846191	40.23924604249812	40.90353517906532	0.0	158.0	158	1.2717553910980246	1		17953.74579439252	17970.0	13061.0	24207.0	9605254.0	2275.568497693039	-0.9809842643944169	-814.0368503559284	-0.014070455860894551	0.03647067686393524	1.35731308381952	1.2254059229219743	-0.8126471286168944	1.1076436456117444	5.081091869867442	8.63748776585134	0.8558388970710545	0.967420814479638
ID521065	521065	0	0.8968936204910278	34.89355723012652	39.555786865289136	0.0	212.0	212	1.2392181221120433	1		18024.671936758903	18167.0	12214.0	23994.0	9120484.0	2259.041176409993	-0.9809915674385574	-823.5541982692035	-0.011071991118211746	-2.5271283605678097E-6	1.3247262169804184	1.1641002590699556	-0.5721630594627765	1.1379829242876323	4.82442305698358	8.981181730946492	0.7516026105455281	0.9557438794726929
ID500072	500072	0	0.8957383632659912	42.144613137625605	40.34121237907458	0.0	74.0	74	1.2994118769904197	1		17889.618018018013	17973.0	12980.0	24025.0	9928738.0	2170.459357218055	-0.9810361772214081	-852.7830116878728	0.004795330639831785	0.0038935212222187513	1.3431877232226672	1.2712442021554018	-0.22548823075918756	1.0565929983753592	5.304488799599677	8.639017780545068	0.8931505398098312	0.9729729729729724
ID504183	504183	0	0.8879361152648926	42.666523342591454	42.694533007858425	0.0	102.0	102	1.2513676099131632	1		18076.13733075435	18178.0	12821.0	23106.0	9345363.0	2097.520702030089	-0.9810380096190997	-891.7257014551385	0.004128930366772483	0.0018100726436527709	1.303430279562369	1.2336104443309215	1.87150342201912	1.0565979605249822	4.919485580273894	8.504320917056644	0.8547719764018992	0.959221501390176
ID523655	523655	0	0.9198318123817444	32.69384749112341	43.667675735296285	0.0	226.0	226	1.1199328922575098	1		18373.596618357486	18215.0	13409.0	23644.0	7606669.0	2101.066182497136	-0.9804316102645367	-876.2875793658588	-0.027426259102061902	-0.05498761664922282	1.1243586320432666	0.9856485018891653	-0.5316236330975986	1.1407298138111501	3.940341590383633	14.578494267325796	0.23297986855170136	0.7529518619436875
ID501126	501126	0	0.9060521125793457	42.51092501890853	40.340024034195125	0.0	81.0	81	1.2976641803326594	1		17958.527827648115	18096.0	13138.0	24482.0	1.00029E7	2195.5109919699603	-0.9808673374062026	-838.6871171872145	-1.9192439334039623E-4	0.008883439653723233	1.317827536167464	1.2974722221907693	-0.24048824351756173	1.0156884391269085	5.29022942110613	8.89144958449855	0.8408900813547092	0.9570077386070509
ID517505	517505	0	0.8696760535240173	36.98559516447242	39.91647157196699	0.0	192.0	192	1.274132506052907	1		17922.13035381752	17988.0	12605.0	23124.0	9624184.0	2105.1919714618716	-0.9809292347623652	-875.7849553891812	0.021760705106846436	0.02424666893009484	1.3087225272696823	1.2218244595726884	2.1490938842025455	1.0711215649810981	5.100104374525488	9.716509966512017	0.6788414105067145	0.9529307282415617
ID517007	517007	0	0.8878973126411438	37.042822889805535	39.84348334524599	0.0	189.0	189	1.271160417783075	1		17906.771106941847	17962.0	12545.0	23047.0	9544309.0	2155.027194878844	-0.9809794361480079	-857.0991004875332	-0.005649572043920119	0.013417683005814978	1.3279103624738746	1.2449246830111331	2.6366440876833277	1.0666591968134342	5.076338743702915	9.052825849810123	0.7783808219725232	0.9442970822281164
ID502158	502158	0	0.8938184976577759	41.634555192997375	41.284109881051194	0.0	88.0	88	1.2770976776358507	1		17794.293135436004	17892.0	13229.0	23803.0	9591124.0	2088.923347167896	-0.9810249772931108	-880.8176185238692	-0.00481783939110658	-0.0023216139753942555	1.3027155189280668	1.2799088727851877	1.5558558131362472	1.0178189608868402	5.12387000534807	8.741937658379154	0.8425439353294113	0.9582222222222219
ID518029	518029	0	0.8898075819015503	36.76837902884105	39.61382852189531	0.0	195.0	195	1.2616026850650461	1		17943.459047619035	18125.0	12154.0	23168.0	9420316.0	2097.724913729706	-0.9808973333220652	-878.4502756421209	0.012455880480854796	0.0033504160675954554	1.3241444572607015	1.2187115660390282	-0.8485594605666078	1.086511767147943	5.000288725070661	8.460383443879266	0.8778591750412	0.9740740740740743
ID513419	513419	0	0.8347813487052917	39.36638775148821	41.7304598694452	0.0	165.0	165	1.273538643281867	1		17864.147388059704	18010.0	12897.0	23126.0	9575183.0	1992.5674431796117	-0.9809942706587415	-925.5101576362338	-0.003918287681102259	-0.005618774043112488	1.3079220945255001	1.2677801443182302	0.5482348461622504	1.0316631794457207	5.095351248360976	8.504195477225592	0.8853551602380845	0.9692585895117537
ID489366	489366	0	0.9221480488777161	42.84338746432939	40.589872290694636	0.0	1.0	1	1.2747260921582748	1		17979.091247672266	18174.0	12135.0	23611.0	9654772.0	2250.443271646085	-0.9810895944199407	-828.9674699185132	0.008512813602388404	0.0018708360450425982	1.3167655120757866	1.2486742914248392	0.5271385498018109	1.0545308100907962	5.104857500690008	8.723945583540402	0.8428835762342641	0.9623655913978496
ID494485	494485	0	0.8771317005157471	43.256205298883025	41.68450510634997	0.0	36.0	36	1.1340290962658752	1		18123.63356973995	18371.0	12183.0	22517.0	7666297.0	2169.020583023892	-0.9807293127207581	-850.4789077923069	-0.01852129446061282	-0.06354621492016203	1.0744751597596165	1.0150199554433843	-0.7825009925483932	1.0585754043527753	4.040157239838459	13.868254147590028	0.26397606343566116	0.7848568790397045
ID524181	524181	0	0.9314660429954529	34.51263260617611	43.91517655078068	0.0	229.0	229	1.2959141266970988	1		17887.137992831533	18166.0	11873.0	22864.0	9981023.0	2114.123368318739	-0.9810165296393613	-874.4626062915729	-0.0041816975224723925	-9.448897216026832E-5	1.3473625158849238	1.2709924305154914	0.647364330080996	1.0600869710439251	5.275970042612595	8.455011455969677	0.9274356464317307	0.9823008849557523
ID493459	493459	0	0.8829482197761536	43.77624810920477	41.66566516207039	0.0	29.0	29	1.2507629384065302	1		18076.340425531904	18261.0	12126.0	22641.0	9345468.0	2029.9121873955598	-0.9811167665293842	-925.3533276577776	0.015504573624081204	-0.004183156402606872	1.3108381755999845	1.221296761911236	-0.36339701889016507	1.073316671656955	4.914732454109376	8.482912298401367	0.8582618153047468	0.961860465116279
ID503184	503184	0	0.8797635436058044	41.74580227356039	41.92265384935125	0.0	95.0	95	1.1881070053654548	1		17960.581196581203	18059.0	13022.0	22995.0	8405552.0	2139.2665205788776	-0.9809307006731566	-863.7520249229398	0.019310504760900935	0.003083602561804753	1.2513609441959097	1.0943078378514872	2.053171236059481	1.1435182138992745	4.434666711493273	10.223533014959193	0.5331738517373165	0.8997107039537124
ID496542	496542	0	0.8342819213867188	42.860124466607665	38.530012982438926	0.0	50.0	50	1.2657930732558311	1		17957.11954459204	17970.0	13925.0	23702.0	9463402.0	1966.3708274201656	-0.9809861331051004	-942.3097094333292	-0.0011286786800873735	0.004330896831810161	1.3011873586765434	1.2518352303269888	-0.6995233680028679	1.039423821245759	5.033560608222266	8.660381310842885	0.8433563863526895	0.9662408759124093
ID514461	514461	0	0.8962699770927429	39.86418997273415	41.65239339028376	0.0	172.0	172	1.2681813641968636	1		17886.902255639092	17968.0	13297.0	23743.0	9515832.0	2127.020331234854	-0.9809939087468376	-868.094468530481	-0.0011430045874912447	0.004168291490560877	1.2896921954496297	1.2567648514315295	1.2795269561893279	1.0262000834767093	5.052573112880326	8.550267576876394	0.8684864733007528	0.9672429481346677
ID511911	511911	0	0.8773509860038757	40.08368173951847	41.1666452868157	0.0	155.0	155	1.2453076827255747	1		17890.095703125	17992.0	13553.0	23471.0	9159729.0	2156.7148399367543	-0.981004112788916	-856.7639387326794	-0.012225563125649644	0.0011541378469044723	1.2775362716191656	1.223486956724684	-1.0628359446765525	1.0441764536985123	4.871954318628737	8.690235854557605	0.8106809069137343	0.9761904761904757
ID518566	518566	0	0.8794156312942505	36.677530833993316	39.59341002260612	0.0	198.0	198	1.2567965621276103	1		17932.59923664123	18164.0	11978.0	23050.0	9396682.0	2083.966827868249	-0.980884009429592	-883.0865777054977	0.004559438885910688	-8.175399410837742E-4	1.2962123043350215	1.2582162144800697	-0.9247534702588098	1.030198378798236	4.962263715754534	8.916417515771458	0.7843482142889152	0.964879852125693
ID497573	497573	0	0.8472710847854614	43.1195615089109	37.1955598538528	0.0	57.0	57	1.2759124359163503	1		17939.58659217878	18004.0	13772.0	23958.0	9633558.0	2026.817624566337	-0.981074747776425	-917.6734680513775	-0.0016290665639438913	0.0189402186505722	1.343624388312281	1.2551603725710456	0.07770462637463726	1.0704802491175112	5.114363753019038	8.419145132783937	0.9067039030350994	0.9799635701275048
ID515490	515490	0	0.9078551530838013	38.69691827924742	39.773397410222486	0.0	179.0	179	1.3011572261679603	1		17971.562277580055	18094.0	12822.0	23984.0	1.0100018E7	2162.9997755643462	-0.9809845523449711	-857.2647537489736	-0.0026282912551927403	0.004972537870825204	1.3131376246476327	1.309545868065496	-0.6324080028048611	1.0027427497346408	5.318748178093231	8.951495631119698	0.8341191358110223	0.9588688946015429
ID509857	509857	0	0.9279957413673401	39.40106743686123	40.69318620184791	0.0	141.0	141	1.3098490878478195	1		17933.125441696106	18102.0	11749.0	23605.0	1.0150149E7	2237.685044345575	-0.9808856738322939	-822.5199146570006	-0.00837559311290335	-0.005093600645913408	1.3510669059174323	1.3017166206751267	1.0102119981890505	1.0379116963388777	5.390045070560971	9.289032016310719	0.7849849695602258	0.9577702702702704
ID492448	492448	0	0.9152548313140869	45.95775867065826	42.41743243331944	0.0	22.0	22	1.3196306577066605	1		18216.144599303138	18336.0	12412.0	24423.0	1.0456067E7	2214.674372039374	-0.9809954491924925	-849.1530312914726	-6.171096367768791E-4	0.005227531270158994	1.3785243872144226	1.2802157930251645	-1.1524738570512836	1.076790643206294	5.47084821535773	9.08913571056711	0.832183985265366	0.9536039768019885
ID506798	506798	0	0.8871908187866211	42.0536221728459	43.552016940538465	0.0	120.0	120	1.2507629384065315	1		17984.601547388782	18078.0	12596.0	22978.0	9298039.0	2069.952679831543	-0.9811474162141774	-904.3442541295142	-4.3464746030524994E-4	0.0055259964405110044	1.2897923618858853	1.2303030263138537	-1.1891991127716421	1.0483534009911926	4.9147324541093855	8.274005871572875	0.9021486330526883	0.9763928234183191
ID505773	505773	0	0.8630034327507019	42.18715719495212	43.0692248705729	0.0	113.0	113	1.0581094536241207	1		18589.22702702703	18436.0	13176.0	24049.0	6878014.0	2174.987263414553	-0.9802490526385067	-848.3657142445669	-0.05808186396234313	-0.08889439113750942	1.1431019314059137	0.9853184512329719	-1.1536424661917386	1.1601345026833714	3.517313361741726	13.485162254933323	0.2430572463027029	0.7047619047619053
ID495532	495532	0	0.941775381565094	42.78508716506216	40.869098558260696	0.0	43.0	43	1.1963556443751358	1		17960.412262156453	18099.0	11888.0	22574.0	8495275.0	2209.327807605628	-0.9812664987359493	-851.6362834413886	-0.006985354212350396	0.003484259133698532	1.2415397931002297	1.165549527341471	-0.7043520004819107	1.0651969427091499	4.496457351631985	9.063949216414535	0.6877734635549285	0.9412935323383086
ID490411	490411	0	0.8979361653327942	43.14158861817707	40.789320724390365	0.0	8.0	8	1.2693738246053086	1		17966.620560747677	18174.0	11946.0	22747.0	9612142.0	2091.83072874069	-0.9810536104398527	-889.4798843389037	-0.002769129254077475	0.018914083033993914	1.3161968711173473	1.2596966913834198	0.2532507345049024	1.0448522093615076	5.0620793652093665	8.641911165276582	0.8517638784916697	0.9638009049773764
ID499627	499627	0	0.8153939843177795	41.981120878455826	39.575841314206485	0.0	71.0	71	1.1868328956098169	1		17873.868817204308	17964.0	12558.0	22998.0	8311349.0	2163.3023132937883	-0.9811999619198349	-862.4424822541076	8.198593362715922E-4	0.009625419925245604	1.2622698334923823	1.1152263973109522	-0.44421207264376905	1.1318507493509686	4.425160459164248	9.91798398737949	0.56531704682272	0.9254473161033783
ID491434	491434	0	0.9149745106697083	43.34871746726536	40.61164523036561	0.0	15.0	15	1.2645972363585007	1		18044.95627376425	18231.0	11683.0	23016.0	9491647.0	2147.1043073534647	-0.9810277255569175	-869.1496701246945	0.014981769808616603	-0.003163447737448305	1.3086231845367304	1.2452192507173059	0.03216693282297344	1.0509178875791558	5.02405435589325	8.835589271883823	0.8087106362767275	0.9488330341113103
ID508840	508840	0	0.9444698095321655	39.693663478662366	40.65189031493122	0.0	134.0	134	1.3184836512685414	1		17914.751748251732	18065.0	12067.0	23511.0	1.0247238E7	2220.609214443614	-0.9809310638276035	-830.004936178315	0.0021418290653321815	-8.922783367123605E-4	1.3392154584199931	1.3118134805395463	-0.2759900155617647	1.0208886234872174	5.461341963028698	9.050380406143868	0.8378679286099023	0.9551122194513716
ID519080	519080	0	0.8938730359077454	35.896079195112605	39.953236026346126	0.0	201.0	201	1.2976641803326592	1		17969.821299638985	18056.0	12777.0	24047.0	9955281.0	2108.8281797475584	-0.9810652152117512	-883.0190273949382	0.009982028635375968	0.007366531592329207	1.3731171693758368	1.2788746852193131	-0.5535534545389639	1.0736917269891555	5.290229421106127	8.620940120834096	0.8944892247574822	0.9763157894736836
ID512949	512949	0	0.900641143321991	40.458406183833524	41.182982165451264	0.0	162.0	162	1.1643103003091724	1		18014.78571428572	17872.0	13276.0	23666.0	8070624.0	2232.2704312792594	-0.9806034976534981	-815.9852422775697	-0.008911202955143254	-0.01969185915083202	1.1017871832702784	1.085551990861031	-1.2390376457668084	1.0149557023025402	4.258801043406195	15.415189550132666	0.2252161225714618	0.8212648945921165
ID498611	498611	0	0.8461625576019287	42.56110243595818	38.30934960030336	0.0	64.0	64	1.2782818203822546	1		17978.372222222213	18062.0	13524.0	23896.0	9708321.0	2075.3617169953336	-0.9809979787604893	-894.4475432035712	-0.007934657273272833	0.00909105701066384	1.3104811644757275	1.2742813470916587	-0.5696651634433181	1.0284080257995527	5.1333762576770985	8.586600735887018	0.874924187742575	0.9668755595344666
ID504761	504761	0	0.8905608057975769	42.679129037717686	43.124162425567576	0.0	106.0	106	1.260402872444538	1		18148.882129277565	18263.0	12957.0	24272.0	9546312.0	2186.1659879872823	-0.9811028772878744	-862.0165589491448	0.008816360242774166	0.00226061704007612	1.2961542667781036	1.2645588036060802	-1.216596160374052	1.024985364920891	4.9907824727416195	8.28768010361065	0.913087813386972	0.9767441860465115
ID522168	522168	0	0.9034614562988281	33.621314640026895	41.73406004724626	0.0	218.0	218	1.2747260921582744	1		18003.11588785048	18108.0	12519.0	23921.0	9631667.0	2211.834978375102	-0.9809175472275666	-836.8030573515294	0.01754990767169945	0.026241164240836855	1.3957723432501354	1.2459977487601603	-0.39486096500623313	1.120204546628603	5.104857500690004	8.835464181124895	0.8217406028404243	0.9572192513368992
ID524727	524727	0	0.9275416731834412	34.40523321374771	43.77272765885306	0.0	232.0	232	1.3011572261679603	1		17887.440071556353	18096.0	11443.0	22913.0	9999079.0	2164.405915552876	-0.9811089849855641	-858.4231772493931	0.0016621883127463264	-0.0025965627346526596	1.3569164069923783	1.2631958810497532	0.8587589342989005	1.074193185196852	5.318748178093232	8.590066714103092	0.9057872833124698	0.9807186678352318
ID519621	519621	0	0.8928078413009644	35.13190698980345	39.53925672857275	0.0	204.0	204	1.2669877814719972	1		17960.65160075331	18056.0	12719.0	23257.0	9537106.0	2062.977721710957	-0.9811058901778867	-904.1635474198205	-0.006523878965883722	0.006511848693694055	1.3285713678657378	1.226863760426363	2.3965889972525076	1.0829004904375275	5.043066860551308	8.568502623710508	0.8631667885520024	0.9680656934306577
ID516548	516548	0	0.8866246342658997	37.09028297957849	39.45320270031575	0.0	186.0	186	1.2634002675750344	1		17968.034026465048	17962.0	12629.0	23649.0	9505090.0	2230.682951622258	-0.9808881830012948	-826.8185909558222	-8.38857211190647E-4	-5.87617787063288E-4	1.3320436558995048	1.2308293861021102	-0.30793456097984384	1.0822325749939463	5.014548103564215	8.572747979888891	0.8574356819285612	0.9590909090909091
ID525260	525260	0	0.9376303553581238	34.49631454751473	43.74089566210287	0.0	235.0	235	1.301157226167961	1		17875.629233511583	18135.0	11396.0	22800.0	1.0028228E7	2150.8323359310766	-0.9810807861853154	-861.9587085325742	-0.005735340352608458	-0.0030825101527387363	1.3662700654936177	1.2713126779868629	0.8492582032695638	1.0746923940514153	5.318748178093236	8.733241094970532	0.8763314403570881	0.9738903394255871
ID500673	500673	0	0.8974038362503052	42.540623317844236	40.2614410533503	0.0	78.0	78	1.283007462451924	1		17997.756906077357	18101.0	13014.0	23638.0	9772782.0	2171.4248344451216	-0.9809786625531062	-854.9133276220265	-0.003016025539658513	-0.0021938924631779285	1.3085102430053432	1.2751683446231106	0.035704821431349565	1.0261470562085566	5.171401266993229	8.550084033433048	0.8889500019059003	0.9611307420494697
ID507840	507840	0	0.8757379651069641	42.25249083558653	43.60667838197185	0.0	127.0	127	1.2579998142578048	1		17912.487523992324	17996.0	13155.0	23275.0	9332406.0	2119.8834856266303	-0.9811374826031689	-879.0308540465085	-0.018709190924255707	0.006672121965030555	1.2943435948265574	1.2631662361061435	-0.10031902869519166	1.0246819126645765	4.971769968083574	8.312994322345425	0.9040780452730522	0.9794007490636704
ID510912	510912	0	0.8773261904716492	39.23588963785756	40.607210030563486	0.0	148.0	148	1.3230657107830972	1		17927.198961937724	17974.0	12976.0	24700.0	1.0361921E7	2157.0111350204106	-0.9810015392883469	-858.3043642861123	0.009190117561390085	-2.0183068959877764E-4	1.3711899943840935	1.2999841773350147	-0.2082230016565314	1.0547743720966294	5.499366972344836	9.258825878513159	0.8061404834029148	0.9617622610141312
ID520145	520145	0	0.9214311242103577	35.83961239220247	38.803125706204106	0.0	207.0	207	1.2788734805946285	1		17950.246296296325	18289.0	11702.0	22226.0	9693133.0	2068.7279548310435	-0.9811360369893879	-902.5958157314157	0.0030005881279624134	0.010107597075624707	1.313789412483574	1.271496753037655	1.5706741153921233	1.033262105738674	5.138129383841629	8.313243802121356	0.9342731452483845	0.9863138686131381
ID503760	503760	0	0.8946431279182434	42.69941692685698	42.85613176432096	0.0	99.0	99	1.2741325060529072	1		18041.05628517824	18207.0	12833.0	23746.0	9615883.0	2163.8057196325985	-0.9811533165685692	-868.1117473001499	0.004649563350685072	-0.004150499995452301	1.3026491672322402	1.2734952396191	1.1629163399750682	1.0228928438098128	5.10010437452549	8.582014906024332	0.8701826082306706	0.96841155234657
ID489951	489951	0	0.8815904259681702	43.035340865842784	40.560172180969715	0.0	5.0	5	1.271755391098023	1		18009.77570093456	18197.0	11877.0	23012.0	9635230.0	2096.4384820800924	-0.9810903205486807	-891.4171818362306	-0.0032820238813184213	0.011231142639280612	1.2974445808833752	1.2654114636554774	2.93251735897089	1.025314388361365	5.0810918698674294	8.467624944119892	0.890520013387739	0.9682971014492752
ID509405	509405	0	0.9385712146759033	38.669977348817035	41.08913408688155	0.0	138.0	138	1.3138856123250884	1		17936.705779334523	18067.0	12242.0	24125.0	1.0241859E7	2252.2089034681658	-0.9809340932029734	-819.4951212927673	0.00257645255257844	-0.011360953276285765	1.3761771712478803	1.3039104876410255	3.110806208098677	1.055423040378789	5.423316953712575	8.8111222988371	0.8778339881756533	0.9677692960135711
ID495068	495068	0	0.8918371796607971	42.89333487856813	41.23332725681948	0.0	40.0	40	1.236773902529124	1		18013.95463510848	18067.0	11921.0	23207.0	9133075.0	2229.913494642815	-0.9810123728495798	-834.7469375099422	-0.013610961436382872	-0.016456036696051845	1.2917803588505659	1.172579086505845	-0.5663190781226908	1.1016573412544202	4.805410552325508	9.374252549872441	0.6871745434611599	0.9387186629526462
ID502746	502746	0	0.8857792019844055	41.77637706882552	41.7390375263825	0.0	92.0	92	1.0856340685231167	1		18177.010256410253	18205.0	12897.0	22809.0	7089034.0	2169.3589412157776	-0.9805240088112783	-843.6837698027907	-0.05600007671304002	-0.07449390890598526	1.0383368046281451	1.0059380421803075	1.9817667087209283	1.0322075128778463	3.7026852821578284	14.130456491578544	0.23303131154554074	0.75338491295938
ID494041	494041	0	0.9134960770606995	43.77205664412879	41.462473027871305	0.0	33.0	33	1.2386075194033233	1		18069.85207100593	18306.0	11794.0	22447.0	9161415.0	2011.4026509674363	-0.9811816390398069	-936.813612562469	0.015396532175737868	0.016469260978052135	1.311854690736149	1.1819960764389525	2.513845693446258	1.1098638285572207	4.819669930819061	9.068463191721511	0.7364779895703479	0.9611374407582939
ID501720	501720	0	0.8784710764884949	42.13555873303502	40.89545143826482	0.0	85.0	85	1.3017384891972528	1		17882.165775401067	17985.0	12969.0	24498.0	1.0031895E7	2165.1705877956033	-0.9810176279365349	-853.6588030774329	-0.004405638517080095	0.0024495811462565665	1.337760624261318	1.2843372110100566	-0.8317805794154338	1.0415960954749937	5.323501304257752	8.86582561638197	0.8510770100488639	0.9605488850771872
ID514008	514008	0	0.8685286641120911	39.07474249932086	41.43784297783669	0.0	169.0	169	1.265195296092267	1		17923.200757575767	18066.0	12733.0	23054.0	9463450.0	2090.4962779858447	-0.9810557091386418	-887.996967693471	0.0026802930390875746	0.009251173997768125	1.3112571747952764	1.2328802845003592	-0.036331409474613885	1.0635721823767184	5.028807482057756	8.617747741604449	0.850917233179937	0.9662100456621003
ID515045	515045	0	0.8653027415275574	39.33280832546292	39.97959347663654	0.0	176.0	176	1.2970810914780877	1		17972.877917414717	18122.0	12397.0	23556.0	1.0010893E7	2143.051943502782	-0.9810300897366648	-867.4250782782275	-0.0019995668195665964	0.003637258185896215	1.309806768886104	1.2931956741144814	1.0153867549339446	1.012844997167963	5.285476294941609	8.88746917380632	0.8408872715084852	0.9652777777777779
ID525802	525802	0	0.8834145665168762	33.58056257585776	43.915268118474515	0.0	238.0	238	1.289476942888167	1		17763.345521023763	17926.0	13163.0	23285.0	9716550.0	2018.7996622664834	-0.9810762719405903	-912.3418764157277	3.31459650898605E-4	8.792541372282614E-4	1.3358147778363862	1.2617724100887977	0.15616035721267002	1.0586812385146207	5.223685654802905	8.548823088071526	0.8982024577235703	0.9717064544650751
ID522724	522724	0	0.9316823482513428	33.74412913365554	42.7348489850186	0.0	221.0	221	1.2543865952655913	1		17944.810444874274	18029.0	11776.0	24123.0	9277467.0	2209.6892084878696	-0.9810495781380106	-840.8330020105512	-0.014160734355665738	0.010586521639979207	1.353878774257972	1.191991080728982	-0.6402849258113916	1.1358128396648615	4.943251211096468	8.924147479518462	0.77999005949703	0.9558823529411763
ID520687	520687	0	0.8606962561607361	35.20195995740167	39.326511873949656	0.0	210.0	210	1.2250972663656878	1		18020.995975855123	18076.0	12264.0	23362.0	8956435.0	2122.147599830804	-0.981059015152241	-879.6821405373499	-0.011855980110559591	0.01264212911186536	1.3199522972688797	1.1378349439795474	-0.7812832854411561	1.1600560382267586	4.715101155199715	9.561682525345626	0.64808540131034	0.9465648854961837
ID508397	508397	0	0.9346759915351868	40.073523223216725	40.28277964779164	0.0	131.0	131	1.30927142559796	1		17959.08127208481	18092.0	11827.0	23599.0	1.016484E7	2230.5790598083995	-0.9808661939783795	-825.4768352943017	-0.01079815342873985	-0.0012017534435140396	1.3418584275475722	1.3013615574395585	0.250430446742174	1.0311188461627003	5.385291944396437	8.68883167802113	0.8963886479648081	0.9835069444444444
ID490984	490984	0	0.8931479454040527	43.09881700800112	40.76029820301398	0.0	12.0	12	1.2622021636852705	1		18044.66223908916	18274.0	12046.0	23060.0	9509537.0	2188.6970193141574	-0.9811611863134911	-858.776032289619	0.0043073682022039565	0.004701999993812792	1.3158015281051956	1.2424937129910167	0.1302973443559287	1.0590005521538675	5.005041851235178	8.374638269502526	0.8967790677274886	0.9714022140221401
ID499191	499191	0	0.9030659794807434	42.45722809549188	39.71366774004478	0.0	68.0	68	1.250157974434789	1		17998.42217898833	18041.0	12353.0	23529.0	9251189.0	2268.6719695954257	-0.9810241769001156	-820.2983019524924	-0.015706638682701723	-0.012095874237613054	1.3095963714377064	1.1721589753632262	-0.6968334209351973	1.1172514982721446	4.909979327944863	9.801000031501022	0.6423160090700156	0.9477064220183484
ID505334	505334	0	0.8636314272880554	42.35904784771486	43.129149628560256	0.0	110.0	110	1.2349375631309414	1		18078.9403578529	18196.0	12998.0	23290.0	9093707.0	2087.68116097786	-0.9810888125877327	-898.5211833155475	0.007781199105495854	0.0016525463870332526	1.284193601621261	1.213311592457206	-1.0093892397658872	1.058420285114481	4.791151173831964	8.261096839870998	0.8822147445962228	0.9720347155255543
ID492018	492018	0	0.9151435494422913	44.178828387425106	40.946210288981106	0.0	19.0	19	1.2675847133220637	1		18153.534839924654	18386.0	12393.0	23489.0	9639527.0	2153.089232175112	-0.9809968727335454	-870.5058934981712	0.01087638147419047	0.007795240791049644	1.2937932593791013	1.2623221857792164	0.16888956467124644	1.0249310944182275	5.047819986715826	8.496770740008566	0.8786297867610257	0.9654545454545449
ID516095	516095	0	0.8835515379905701	37.37096059435013	39.222957174911436	0.0	183.0	183	1.2883030901706818	1		18016.78832116787	18038.0	12715.0	23664.0	9873200.0	2199.60354806008	-0.9809375815600035	-842.9975940526612	-0.002388319799141305	0.005524554256645906	1.3432462472155535	1.2656800273143214	-0.9230360149503598	1.0612842252601724	5.214179402473885	8.598169332054544	0.8863063197826042	0.9699381078691416
ID500222	500222	0	0.8687607049942017	42.06920995897157	40.1351994245722	0.0	75.0	75	1.1499274761219773	1		18354.027522935765	18220.0	13197.0	24236.0	8002356.0	2184.0136328938142	-0.9803387905518595	-838.0539685415828	0.06515159397628024	-0.011510654474162467	1.0747183701511889	0.976192482507789	-0.5088310255790578	1.100928750639722	4.154232267786844	17.437970680229732	0.17167567061876388	0.7666666666666667
ID504317	504317	0	0.9033802151679993	42.74177838401674	42.828565431685114	0.0	103.0	103	1.2782818203822555	1		18106.264325323464	18237.0	12777.0	23549.0	9795489.0	2108.687584292867	-0.9810807531065309	-890.527882711053	-0.003947073177548847	0.0017352775435331594	1.3226022261218808	1.2524193024409351	-1.3264987637199916	1.05603788087916	5.133376257677105	9.064385277611153	0.7851203751734074	0.9651474530831102
ID511484	511484	0	0.8812732696533203	39.293341534301014	41.87922035152274	0.0	152.0	152	1.2941617065219357	1		17739.726126126123	17906.0	12473.0	22771.0	9845548.0	2021.2719993248857	-0.9811031064662566	-911.3314986721795	0.01356151659700885	0.002545450700193293	1.3312731775159963	1.2942252025620073	-0.3995743319863801	1.0286256015418722	5.26171066411904	8.713173363871553	0.8709317370813356	0.9651264167393201
ID506361	506361	0	0.8623446822166443	42.23637127302786	43.17964280240726	0.0	117.0	117	1.2108117400911105	1		18030.622680412398	18128.0	13320.0	22831.0	8744852.0	2006.4393856187678	-0.9811203527804471	-933.9918501047844	0.0045824977919409595	0.0015161069071080375	1.2749765810074227	1.1703039734333627	-1.1779188250427488	1.0894405299393954	4.605779253415848	8.15293942554618	0.8707320933845678	0.9651394422310753
ID507385	507385	0	0.83953458070755	42.26274827630788	43.63382435392573	0.0	124.0	124	1.098105066744552	1		18398.15037593985	18231.0	13111.0	23559.0	7340862.0	2202.701975394228	-0.9803324647171805	-832.6679825334068	-0.027690041678351783	-0.08578114875697379	1.102344624273085	1.0431236134235427	-1.054896525544962	1.0567727641167841	3.788241553119131	14.047267197573397	0.24124806622140854	0.7420856610800745
ID519686	519686	3	0.9261401295661926	83.64297780350918	64.4462851574778	0.0	204.0	204	1.1778755381717394	1		18182.05882352942	18377.0	12569.0	23175.0	8345565.0	2269.893985660835	-0.9810282176956714	-828.4014430233717	7.817107075691956E-5	0.005029094762821342	1.2265540300084101	1.153534847924115	-0.22644558113476185	1.0633003694822913	4.3586166928610295	7.793032234202818	0.9018734387232197	0.9797008547008551
ID534537	534537	3	0.9206779599189758	84.18623453960879	61.077927585132564	0.0	288.0	288	1.2114363528435617	1		18271.193415637852	18652.0	12669.0	22566.0	8879800.0	2158.918829175119	-0.9810372702445814	-875.6796306137092	-0.00394938561859614	-0.001866779388190468	1.3068492466410033	1.1476651901150474	1.2104971931813022	1.138702522213816	4.610532379580374	8.103164399437537	0.8823718413202477	0.9748743718592966
ID535563	535563	3	0.8478171229362488	83.9557920666448	61.701515787716744	0.0	295.0	295	1.1545232651096184	1		18192.373303167413	18505.0	14297.0	21631.0	8041029.0	1790.013854571459	-0.9812010299982872	-1060.9304219489272	0.0035712034532717233	-2.5525533715936875E-4	1.2204810323357205	1.1085042450904343	0.6096139819042145	1.1010161104400198	4.187504150938467	7.762020552197537	0.8734047267137112	0.9702643171806166
ID530957	530957	3	0.9122925400733948	84.50765443318026	60.78265152686821	0.0	266.0	266	1.2070572760444316	1		18175.941787941767	18545.0	12744.0	22052.0	8742628.0	2123.7444733938605	-0.9811144940957798	-889.2333158247792	-0.0028215269468084996	-0.0021309957659979926	1.278154207113729	1.1483191167415068	-1.3947645252635135	1.113065339137299	4.577260496428771	8.009061073287791	0.8967105564499976	0.9649298597194385
ID515072	515072	3	0.82652348279953	87.52191548335126	63.29030537211896	0.0	176.0	176	0.9088894368681791	1		18933.966911764714	18565.0	15434.0	23380.0	5150039.0	1459.3353826481186	-0.9801118984413435	-1278.7888166289324	-0.0635475130547382	-0.006462996586367998	0.9205481050079106	0.8292459617872104	-1.3085207851403218	1.1101026081862655	2.59520688582566	12.203236282293085	0.21899379431979027	0.7063389391979291
ID492047	492047	3	0.9428026080131531	85.99248434884784	62.67335525190309	0.0	19.0	19	1.1714354924360595	1		18252.788546255495	18493.0	12099.0	23543.0	8286766.0	2348.7002688681036	-0.9810531379114051	-804.7979436664982	0.009945901919039357	5.633239218866909E-4	1.2426719020772754	1.1385058553778133	0.4047557487555989	1.0914936416070469	4.311085431215843	7.892752785465396	0.869639970982259	0.9618239660657475
ID520207	520207	3	0.916476309299469	83.2974576149504	63.93867422947381	0.0	207.0	207	1.1842805638478602	1		18143.125269978387	18435.0	12658.0	22300.0	8400267.0	2170.2174211975034	-0.9812058068750832	-872.9216681370751	1.8107330511891418E-4	0.0018095391996196155	1.2348571626397544	1.1601717409882917	0.39895197534097143	1.0643744533786368	4.406147954506185	7.823298688141515	0.9046677674580452	0.9716981132075458
ID496139	496139	3	0.9244693517684937	85.68141339297051	62.30233327581398	0.0	47.0	47	1.1874701213714898	1		18154.373650107995	18472.0	12546.0	22949.0	8405475.0	2281.4063400065183	-0.9813420926819476	-837.0783649437369	-0.001974046759441947	0.006842706718664969	1.2642396947136456	1.1444747761960266	0.5907944184108908	1.1046461844407707	4.429913585328745	8.08011300798518	0.8526489249945074	0.9608247422680416
ID508427	508427	3	0.9319772124290466	84.62382153662347	61.45764582642877	0.0	131.0	131	1.1925556697855169	1		18221.272340425538	18450.0	12440.0	22938.0	8563998.0	2242.0475968941073	-0.9811144389335815	-844.4105337564156	-0.007143889667152791	-0.0032638601294847545	1.2443053273706737	1.1550283809903634	0.4857029759631426	1.077294158177967	4.467938594644897	8.188912918049963	0.8372681179442981	0.9582059123343527
ID491018	491018	3	0.9332630634307861	84.34050233832409	63.70206816733806	0.0	12.0	12	1.171435492436065	1		18305.128035320096	18536.0	11788.0	23571.0	8292223.0	2421.873232148461	-0.9810314624732213	-781.8086065802295	-0.005075611041271632	-0.004926064363647646	1.206085655861388	1.159916077826732	0.5133249811697891	1.0398042400801628	4.311085431215885	7.724478425670142	0.9079421208083109	0.9690170940170941
ID493065	493065	3	0.9139750599861145	85.53364373526553	62.827245737333385	0.0	26.0	26	1.1525558852107922	1		18213.82608695653	18520.0	12467.0	22517.0	7959442.0	2170.8884151354455	-0.981138822282307	-872.8815889540288	0.0014419007847313184	-0.001740924863796859	1.2301319661948036	1.1056878887963932	1.5210333728210628	1.1125490101314894	4.173244772444892	7.757387557315205	0.8714706065889577	0.9712389380530977
ID499223	499223	3	0.894443929195404	86.71948829678713	61.533203513562036	0.0	68.0	68	1.171435492436063	1		18005.348785871956	18369.0	12841.0	22048.0	8156423.0	2081.957492835309	-0.9811916702649474	-902.3256409306871	-0.0063703886009804965	-0.002015843235184941	1.2828827515853816	1.0971977451207957	0.7667019554579695	1.1692356799768513	4.311085431215869	7.779663181031672	0.8951068976849375	0.973175965665236
ID528411	528411	3	0.9217613935470581	83.09218224245998	64.11870845827504	0.0	252.0	252	1.1740157499508659	1		18022.656455142245	18261.0	12615.0	22730.0	8236354.0	2195.720770973969	-0.9809822162200659	-846.7845366706795	7.063380430892402E-4	-0.004476585103109027	1.2485521389331335	1.1164799718656386	0.10650615279334986	1.1182933598412896	4.330097935873919	8.039119199731402	0.8419584244285875	0.9599578503688085
ID511506	511506	3	0.8867179155349731	86.26593056758809	61.3516008489127	0.0	152.0	152	1.0652348503185443	1		18184.944148936174	18361.0	12718.0	23903.0	6837539.0	2212.9272726878476	-0.9810847952124889	-852.4527645520571	-4.5559570389083195E-4	-0.01574805510484454	1.0848881436907831	1.0655761996393103	1.6944390179812787	1.0181234754098392	3.564844623386866	7.495751165854621	0.7972970323490332	0.941028858218318
ID505361	505361	3	0.9039974212646484	85.23435071897707	61.72268117213315	0.0	110.0	110	1.1900156122269168	1		18395.376873661673	18745.0	12672.0	23037.0	8590641.0	2263.616164662916	-0.9808858867867205	-834.0656405087711	-0.0051866177508066635	0.009822996775500704	1.2902300478248099	1.1221563134599228	1.3654407475198518	1.1497774707042983	4.448926089986826	8.172610979348434	0.8370345823389701	0.9679420889348499
ID507409	507409	3	0.9123256206512451	84.78336092944174	61.502159707928506	0.0	124.0	124	1.1798006969690675	1		18271.73913043478	18555.0	12912.0	23190.0	8405000.0	2280.5859377319025	-0.9811257360594048	-832.9483717484659	0.0056572771424153135	0.0021734034802790153	1.2704141485720766	1.1179472845770555	1.023518040856785	1.1363810853145035	4.372876071354577	7.75734196256162	0.9131690010220423	0.9745762711864407
ID510495	510495	3	0.9145244359970093	85.59306813601977	61.2211470470089	0.0	145.0	145	1.1849191622031614	1		18163.107991360688	18516.0	12695.0	22861.0	8409519.0	2292.7902699721258	-0.9811084536900835	-822.8209509919857	0.002804036923876736	-0.001299424903306074	1.2340148226066419	1.1584093846733199	0.5837452128583778	1.0652665965362869	4.410901080670675	7.946759424270978	0.8777221355803907	0.9606625258799175
ID497179	497179	3	0.9258891940116882	85.78539292879995	62.05241342333724	0.0	54.0	54	1.151242430783866	1		18112.581818181807	18395.0	12340.0	23099.0	7969536.0	2297.9814312649705	-0.9810517790791976	-816.1825981786093	-0.006125404223170883	0.0013597250091453928	1.1921698739997755	1.1328343900143087	0.4516092324359122	1.0523778978714773	4.163738520115861	7.706036086586243	0.8811122423274935	0.9690265486725665
ID500251	500251	3	0.9183119535446167	86.20697447247963	61.092596395970645	0.0	75.0	75	1.2026622544641055	1		18127.289583333335	18394.0	12707.0	23138.0	8701099.0	2303.1153897340632	-0.9810024695161158	-812.8681767672508	-0.006272040169218349	-0.001024789578500904	1.2391747666497297	1.1841095216073354	0.5569139178096773	1.0465035066753348	4.543988613277132	8.019693173335327	0.8878336324283169	0.9735234215885947
ID504347	504347	3	0.9194412231445312	85.98708370415098	62.1987742490624	0.0	103.0	103	1.1682021561770437	1		18341.58980044345	18707.0	12902.0	23288.0	8272057.0	2279.145483686123	-0.9810569517781071	-833.5646307399335	-3.654643640342483E-4	0.003246344811167751	1.2303310661626756	1.1483545597027536	0.6881748979645077	1.0713860590941018	4.28731980039327	7.67762929682031	0.9139900453603825	0.9730312837108955
ID506393	506393	3	0.9364010095596313	85.16489056968123	61.645264400856846	0.0	117.0	117	1.1982511126527597	1		18375.362869198303	18660.0	13121.0	23163.0	8709922.0	2307.4039536822083	-0.9810251363825975	-823.4623731143595	-0.005986306103866412	-0.00640307290805458	1.2909455111616803	1.131393344530991	0.5389953314204068	1.1410227198188356	4.510716730125527	8.429019296459277	0.797813392749069	0.9556898288016117
ID522790	522790	3	0.9436203837394714	84.52134178710082	65.97858978705517	0.0	221.0	221	1.1804417188566094	1		18214.305856832983	18387.0	12282.0	23828.0	8396795.0	2263.8015755890647	-0.9810851915804814	-834.6589151811748	0.00885519245114346	-0.010739942246328642	1.2192860415094975	1.1723802773624075	-0.48101134289830594	1.040009001390417	4.377629197519109	7.84414248118864	0.8940419335808768	0.9808306709265179
ID498218	498218	3	0.9438300132751465	86.43066708271829	62.38681475324727	0.0	61.0	61	1.1623594858135322	1		18127.186098654704	18401.0	12347.0	22661.0	8084725.0	2183.7666076644136	-0.9810164061753818	-857.9302984390789	5.514730753166671E-4	0.00427634292629519	1.1853168069077709	1.1553679188616919	-0.35948671977088575	1.0259215160445043	4.244541664912638	7.701591098019302	0.8992485607480268	0.9889258028792913
ID513588	513588	3	0.8800893425941467	84.90370548740529	64.07732721363111	0.0	166.0	166	1.1439914758879388	1		18174.578703703704	18414.0	12582.0	21955.0	7851418.0	1951.6310920728383	-0.9811040616616745	-967.0373101766778	-0.002780554417207983	0.007141121438661983	1.1908488630013767	1.1236925336530352	-0.9269100258909018	1.0597639722051206	4.111454132306207	7.730651668325524	0.8645161356661372	0.9632516703786195
ID528958	528958	3	0.9028026461601257	83.31819202466276	64.8822693117165	0.0	255.0	255	1.1538678445259338	1		18003.39366515837	18216.0	12830.0	22777.0	7957500.0	2123.702056592497	-0.9811141817070633	-880.7943750494352	-6.17375910780166E-4	-0.00932591060737137	1.188997069325407	1.1352030416319772	0.15284425547811878	1.0473871419654541	4.182751024773934	7.646245901564006	0.8990324277831876	0.9799554565701553
ID503357	503357	3	0.91441810131073	85.820229978629	61.29094943834999	0.0	96.0	96	1.1778755381717354	1		18254.44444444444	18625.0	12758.0	22724.0	8378790.0	2194.093610461996	-0.9810945095820943	-863.5079907156029	-0.001069988969272147	-0.0024785639075931985	1.2442931778303183	1.1371876182605574	1.1414052045992955	1.0941845987855459	4.358616692861001	7.851714790339086	0.8884428783593242	0.9672995780590722
ID489532	489532	3	0.9165585041046143	84.23708566515658	64.6000225567406	0.0	2.0	2	1.1919211628665451	1		18227.365957446815	18501.0	12574.0	23260.0	8566862.0	2251.1430183894918	-0.9811065088453257	-840.9201592297366	-0.00242762095326012	3.118397265019073E-4	1.2509686576444567	1.1483078128272914	0.19635824894591394	1.0894018517251052	4.463185468480377	8.018495962064257	0.8723062190201268	0.966049382716049
ID501305	501305	3	0.8897110223770142	86.44282866960127	61.86528101599559	0.0	82.0	82	1.1643103003091724	1		18015.686666666672	18339.0	12821.0	21940.0	8107059.0	2037.2800444599084	-0.9812396873751189	-925.0498104829783	-0.0018902275966349886	0.003136802774401254	1.2079381716141484	1.1429197466211984	0.638936721081943	1.0568880056409589	4.258801043406195	7.941065046800314	0.8486716777868022	0.9655172413793094
ID520761	520761	3	0.9165959358215332	84.0612966509752	62.82799707003109	0.0	210.0	210	1.1630101208971266	1		18223.440715883688	18483.0	13376.0	22310.0	8145878.0	1945.4258437179662	-0.9811613590028446	-975.7455047488264	-0.012380359951310722	0.006550084091416469	1.2305559576508187	1.1163743142385472	-0.44928747978356187	1.1022789954551688	4.249294791077171	7.825634303043496	0.8719420586009917	0.9612903225806445
ID502342	502342	3	0.8936184644699097	87.06605518614141	62.44187408748704	0.0	89.0	89	1.1982511126527624	1		18000.05882352941	18359.0	12828.0	21890.0	8568028.0	2028.5675248431587	-0.9810954366770859	-920.9987845944842	0.0037433575864948376	-0.003954936308552109	1.299097479545623	1.1228813564577158	1.554360942551966	1.1569320944501253	4.510716730125546	8.202316271955109	0.8425242236336175	0.9663951120162931
ID493635	493635	3	0.9243283867835999	85.13025722674415	62.2819219838542	0.0	30.0	30	1.1906511346285484	1		18264.053418803433	18503.0	12911.0	23072.0	8547577.0	2221.3930895684116	-0.9809244002472992	-845.5885314355029	-8.236558614594917E-4	-0.014860886043109554	1.2443234938946541	1.171268967274063	2.8051383625299624	1.0623721183278796	4.4536792161513485	7.763357645861871	0.9286019883351474	0.982180293501048
ID494656	494656	3	0.9029653072357178	84.90009660716235	62.55487296469876	0.0	37.0	37	1.1849191622031647	1		18249.807775377983	18540.0	12586.0	22944.0	8449661.0	2290.4101278764047	-0.9811365230332972	-828.8629578010111	5.232788036175785E-4	0.005010243654724954	1.2762179700763019	1.1213067982540308	0.7914763063680874	1.138152352294199	4.4109010806707	7.987837732784531	0.8687177885573785	0.96969696969697
ID535119	535119	3	0.9223492741584778	83.94251162272192	61.370649264957294	0.0	292.0	292	1.1881070053654565	1		18368.881720430123	18593.0	12614.0	23383.0	8541530.0	2271.8727921749096	-0.980987242874278	-834.3474868067055	0.024263420492108587	0.04449543321751313	1.2747543163710549	1.1806997650399023	0.4200191420678568	1.0796600068163595	4.434666711493285	8.02532141262779	0.8652587109508594	0.9739039665970773
ID509007	509007	3	0.9079210758209229	85.66710004644915	61.36083907319908	0.0	135.0	135	1.1912863179944122	1		18153.82302771856	18463.0	12191.0	22899.0	8514143.0	2269.517568144861	-0.9810650816682173	-828.8938670254314	-6.838219696735714E-4	0.0024689799882107325	1.2603242005581319	1.1432684411228808	1.151698674168353	1.1023869418806687	4.458432342315832	8.167395631944323	0.8398947325018352	0.9542217700915564
ID515659	515659	3	0.8533494472503662	88.27523102097254	60.002248282920384	0.0	180.0	180	0.7642023820294416	1		19534.659685863873	19299.0	15514.0	24421.0	3731120.0	2150.215255906868	-0.9790897805153399	-850.781098282962	0.0029185801124949505	-0.006154054177100656	0.8371987176076552	0.7306791495557441	-0.78383712006817	1.1457815897944748	1.8347066995031078	5.237820127785464	0.8403793076466476	0.9484029484029486
ID531527	531527	3	0.9467669725418091	86.34946802461435	60.44831325597921	0.0	269.0	269	1.192555669785516	1		18191.63057324841	18452.0	11805.0	23341.0	8568258.0	2433.403960185457	-0.9808834770416558	-767.1776273842136	0.001691129122916416	0.004863026081501114	1.2141480611448066	1.1903921298688271	0.8238748495631452	1.0199563914107843	4.467938594644891	8.118199745691086	0.8519176071277694	0.9523809523809527
ID496727	496727	3	0.9116756916046143	85.87491646297481	61.90777612241904	0.0	51.0	51	1.1778755381717367	1		18151.379912663764	18410.0	12405.0	23199.0	8313332.0	2215.219087561676	-0.9811165701520791	-851.4569386485399	-0.005116279555600627	0.0019982272597917823	1.2389471773793221	1.1379593487938084	-0.02957180704574439	1.0887446714968831	4.35861669286101	7.7506866145740725	0.9117550704955012	0.9755319148936166
ID512085	512085	3	0.842853307723999	85.8127813998004	60.27482135233838	0.0	156.0	156	1.0765373932698663	1		18050.855297157646	18365.0	13977.0	21370.0	6985681.0	1803.8234032738767	-0.9810880857066656	-1038.2603611984405	0.010959658788441913	-0.009237200842557136	1.1336748388910844	1.048215624267656	0.5186073683703765	1.0815282778131983	3.6408946420191186	7.274402210448782	0.8646161745254145	0.9683944374209861
ID490580	490580	3	0.9164071679115295	84.62424188941166	63.51590783667922	0.0	9.0	9	1.162359485813536	1		18269.08295964125	18526.0	12301.0	23265.0	8148011.0	2211.926530227598	-0.9810339745104274	-854.4443136231554	6.689666906673676E-4	-0.004445772732890556	1.2402735260882742	1.1070385884024132	-0.6887693467038196	1.1203525686291882	4.244541664912665	7.800578915524319	0.8765707917940205	0.9612486544671691
ID492626	492626	3	0.9018440246582031	85.23223958346884	62.32470780858469	0.0	23.0	23	1.1426681770345115	1		18224.14385150813	18494.0	12744.0	23068.0	7854606.0	2164.6673223541584	-0.9810877791197035	-873.4766582269216	-0.00333982929424524	-6.470789027885564E-4	1.2047725983921722	1.1029011452410025	0.3609189116213715	1.092366803308477	4.101947879977168	7.791797641353074	0.8490331976572663	0.9631696428571423
ID510033	510033	3	0.9125138521194458	85.2852324347602	60.871854708391005	0.0	142.0	142	1.1963556443751344	1		18193.191082802543	18499.0	12561.0	22895.0	8568993.0	2226.4591193682813	-0.9811705725996005	-851.5919592446016	-0.0027800157003044193	-9.814932254185525E-4	1.2874491147415812	1.1421525326653064	1.3564666985665743	1.1272129404092932	4.496457351631976	7.899792582526604	0.9054176690362099	0.9782833505687696
ID521311	521311	3	0.875612735748291	83.87876351348295	64.24434077148018	0.0	213.0	213	1.0807453730638648	1		18041.930051813488	18372.0	13832.0	21713.0	6964185.0	1866.1874595162149	-0.9813452433010004	-1017.1615998423376	-0.0025954376321657277	5.748423221037854E-4	1.1339689640400648	1.0487389863372292	0.19078045002340405	1.0812690086028987	3.669413399006238	7.458911778243183	0.8288111128442694	0.9566294919454773
ID526416	526416	3	0.8548906445503235	83.7890262824524	63.99890372086555	0.0	241.0	241	1.1499274761219787	1		18083.253424657516	18302.0	12779.0	23162.0	7920465.0	2062.1608520105556	-0.9810978029549834	-910.2989534119808	-0.003587296391571835	0.003586850864971123	1.2157368373798567	1.120594360499457	0.3371232272135618	1.0849035835215108	4.1542322677868535	7.611693615051854	0.9010274897006839	0.9668141592920366
ID497757	497757	3	0.9142471551895142	85.3584359239601	63.29028965625459	0.0	58.0	58	1.1727263308358888	1		18153.786343612337	18380.0	12470.0	22708.0	8241819.0	2180.914482168602	-0.9810023407769205	-859.6635831198416	0.005609804111200677	0.008855288690461737	1.2257634432818418	1.1426349262741564	-1.4139299624880939	1.0727515981668323	4.32059168354489	7.857663861897555	0.8793589668482722	0.9659936238044625
ID495707	495707	3	0.9007996916770935	85.54615178375343	62.18230834197205	0.0	44.0	44	1.1649598458549864	1		18273.86830357144	18507.0	12497.0	23293.0	8186693.0	2185.238027687328	-0.9810514162182961	-865.9179642330442	0.0027126488376635755	0.00830730131168418	1.2162466487649581	1.1443448857484666	-0.3359547789009084	1.0628322491863662	4.2635541695706936	7.554873103814921	0.9387010444170428	0.9889746416758545
ID507994	507994	3	0.9007101655006409	84.74577033944017	61.557017498814595	0.0	128.0	128	1.2014035809068495	1		18194.228033472777	18500.0	12496.0	22500.0	8696841.0	2176.2260411715683	-0.9810195985836063	-864.2351323011197	-0.004743460478702064	-0.0045365201974894576	1.2658607150230985	1.1643981236370868	0.5003410930738887	1.0871373710815382	4.534482360948115	8.450708047797715	0.7979053639597941	0.9483101391650102
ID505945	505945	3	0.910353422164917	84.86340672407766	62.14713234305745	0.0	114.0	114	1.183641620956008	1		18327.365010799145	18629.0	13225.0	22680.0	8485570.0	2105.8946661297464	-0.9811316176481035	-905.0779480896117	-0.0012195614090825273	0.005399698929129329	1.2707923916571375	1.1243872190571975	1.1868479984923557	1.1302088552044387	4.401394828341681	7.9282630407713555	0.8799218288875086	0.9716684155299052
ID506969	506969	3	0.9196960926055908	84.6789693763868	61.52534649719582	0.0	121.0	121	1.188107005365456	1		18331.24411134902	18587.0	13043.0	23029.0	8560691.0	2315.964795004036	-0.9810545706843631	-819.7448509850666	-0.0024409006883174306	-0.003778532118925085	1.2610728246405116	1.143453447058676	0.5202185994519861	1.1028632848013096	4.434666711493282	8.068175286890995	0.8560915293127561	0.9648397104446746
ID529494	529494	3	0.860357940196991	84.59387451802748	62.86443121689429	0.0	258.0	258	0.8140513295969607	1		19317.658986175113	18789.0	15327.0	25749.0	4191932.0	2673.980491740399	-0.9794197896520461	-687.6149681851672	0.0027071201774384194	-6.475349863306046E-4	0.8802746912134559	0.7743492065350434	0.979529027996448	1.136792914339506	2.081869260057953	5.781575888549204	0.7826558857652595	0.9521739130434789
ID498791	498791	3	0.8777101039886475	86.40081648471497	62.250770048074735	0.0	65.0	65	1.1036024981838382	1		18099.37157107232	18404.0	12716.0	22236.0	7257848.0	2012.0168436396777	-0.9810805404149193	-932.9488078956005	-0.002071735121661482	0.0017023290619250302	1.145471067060459	1.0902395505619848	0.31108047223817564	1.0506599824506495	3.8262665624352508	7.5909040183778735	0.8344457101226332	0.9549228944246723
ID499812	499812	3	0.8922837376594543	85.53350689460714	61.47734077242558	0.0	72.0	72	1.1714354924360593	1		18109.101545253852	18376.0	12685.0	22383.0	8203423.0	2172.9688274487476	-0.981150274783241	-867.5687689011654	-0.005330447894442687	0.006723177945959504	1.2632864488620097	1.113566637735401	1.3610559294337872	1.1344506974733777	4.311085431215842	8.188539662391685	0.8079483146177497	0.952731092436975
ID491617	491617	3	0.9144099950790405	85.61566446143101	62.42727034049885	0.0	16.0	16	1.170789539537516	1		18239.69757174393	18531.0	12926.0	22525.0	8262583.0	2070.64516022754	-0.9811204960433964	-915.5323956114195	0.010366848303672533	-5.09586191170721E-4	1.2253716321896808	1.1519652002851806	-0.17220731094546693	1.0637227859715968	4.306332305051327	7.969709624922069	0.8519858998510701	0.9556962025316458
ID517742	517742	3	0.9236759543418884	85.44409453043515	65.47300227017381	0.0	193.0	193	1.1753037544522595	1		18128.154185022013	18358.0	12086.0	23433.0	8230182.0	2334.858550015542	-0.981107796848968	-806.4122691763124	0.008526773543468579	0.006398259374380283	1.2174260080043644	1.1591106467563252	-1.0292920693960008	1.0503104353421564	4.339604188202934	7.54906527172734	0.9569155738561574	0.9923913043478253
ID511085	511085	3	0.8789435029029846	86.10465318585922	61.06286177468009	0.0	149.0	149	1.1104360154831274	1		18137.371638141827	18330.0	12893.0	22849.0	7418185.0	1930.527077722839	-0.9810463027507007	-972.5770476074682	0.0035691748706160194	-0.0027953760306705117	1.208121930438638	1.0388567263113748	-1.5565524996884317	1.1629341177086718	3.873797824080388	7.312698210544123	0.9103146107529761	0.9783913565426171
ID517225	517225	3	0.9178697466850281	84.81702137335384	65.26959481561374	0.0	190.0	190	1.2026622544641055	1		18049.924843423792	18299.0	12465.0	22702.0	8645914.0	2214.374924927394	-0.9811174645397697	-847.0614867981914	-0.001164642774650788	-8.386136645729989E-4	1.2791091267830634	1.1566729256710073	-1.197593739860964	1.1058520506486555	4.543988613277133	8.175245073097635	0.8543691087791073	0.9608040201005033
ID504936	504936	3	0.912175178527832	86.10388012503175	61.7230206311464	0.0	107.0	107	1.1662578516568973	1		18353.56599552574	18670.0	12754.0	23498.0	8204044.0	2272.7405316538598	-0.9810570353389224	-836.4633246489174	0.003923876004132743	0.002236688964285236	1.2245443811131873	1.141161332605729	0.8894933580740312	1.0730685890986695	4.273060421899723	7.742617764564342	0.8957220359527425	0.9687500000000001
ID503927	503927	3	0.9161153435707092	85.95405314301073	61.931047359282545	0.0	100.0	100	1.1538678445259327	1		18343.86363636364	18607.0	12226.0	23518.0	8071300.0	2283.217606230087	-0.9809845735502034	-828.9524369968051	-0.001166388006288837	-0.0019502643443206542	1.1787444047549145	1.1518659967473246	-0.5649005495241554	1.0233346657367177	4.182751024773925	7.708427682258627	0.8845864316145441	0.9766925638179802
ID518260	518260	3	0.9300730228424072	84.82271850318295	63.95802612753573	0.0	196.0	196	1.1944571682077663	1		18092.148305084746	18469.0	12492.0	21755.0	8539494.0	2228.3297914553777	-0.9810938767746398	-842.6529570971177	0.004190188461175885	0.006368334265007206	1.2668390859374405	1.1640636422676545	-1.2654889681937427	1.0882902273878896	4.482197973138446	7.845832303236888	0.9150037128458457	0.9822916666666659
ID523891	523891	3	0.9007236361503601	85.04460741249693	66.68238931613105	0.0	227.0	227	1.17659034898578	1		18138.830065359474	18355.0	12705.0	22348.0	8325723.0	2082.4318893253762	-0.9810842836894856	-903.549580655765	0.007195775977737856	-0.009602658743318665	1.2474949455751863	1.1354165652606139	2.0481015461917664	1.0987112428545966	4.3491104405320105	7.86863079182606	0.8826976373960282	0.973404255319149
ID533628	533628	3	0.9186002612113953	84.08577725837223	60.87115468179522	0.0	281.0	281	1.213308261793451	1		18369.413580246943	18671.0	12763.0	23000.0	8927535.0	2250.3475827150987	-0.9810899833682021	-847.0179530133129	0.005288410813364644	0.014333104081168457	1.3291662625417706	1.1512181555465715	1.2771409812287668	1.1545737496736346	4.624791758073927	7.873345237258992	0.9375262922910127	0.9898270600203456
ID494203	494203	3	0.9337023496627808	84.46676664008463	62.876649578819055	0.0	34.0	34	1.149927476121979	1		18274.45057471265	18514.0	12325.0	23063.0	7949386.0	2225.6923593664724	-0.9810910535932656	-852.0227164075845	7.480394341978584E-4	0.0055621253317681045	1.1800748585545955	1.1327481101832708	0.1252037810096629	1.041780469943726	4.154232267786857	7.827576102202791	0.8520126472575987	0.9646799116997795
ID500858	500858	3	0.8949056267738342	86.6898873800674	61.262067363752976	0.0	79.0	79	1.1817227194710391	1		18056.116883116876	18413.0	12629.0	21448.0	8341926.0	2009.6951569958894	-0.9810973715269272	-932.6400921015337	-0.005123053340613959	-2.863848775436376E-4	1.258067355507637	1.124214316734568	-1.5529533653584724	1.1190636311783178	4.38713544984812	7.702224275742437	0.9293056688626165	0.9808714133900103
ID530037	530037	3	0.8502810597419739	84.5887874183895	62.24644160786144	0.0	261.0	261	0.836056682516944	1		18983.824034334764	18689.0	13946.0	23484.0	4423231.0	1993.5527416042423	-0.9802539643457451	-945.4632573272162	-0.07233581732523461	0.013746348570400854	0.8890128060375917	0.7948553759045008	1.5194112219807931	1.1184585686747668	2.1959442880063236	10.525153578012468	0.2491003275303858	0.7107692307692292
ID536183	536183	3	0.9136494994163513	84.77369177883618	61.163455626432224	0.0	299.0	299	1.174015749950868	1		18298.37802197802	18637.0	13480.0	22458.0	8325762.0	2137.6392712853726	-0.9811533579153767	-891.2736829909119	0.014066342253214119	0.0022715850130268504	1.2482657212389376	1.1483026321760397	0.2438495244796783	1.0870529129359108	4.330097935873935	7.702644109104717	0.9171237043288661	0.9816810344827583
ID524425	524425	3	0.9249088764190674	84.9331019221574	66.46381394538507	0.0	230.0	230	1.1643103003091742	1		18205.709821428565	18401.0	12475.0	23413.0	8156158.0	2182.597083170609	-0.981015082595723	-862.0471371734038	0.004437769646261164	0.010066728793430584	1.2273236409338264	1.1248150547912061	-0.8347100538328568	1.0911337252341884	4.258801043406209	7.662183128065573	0.9115744850532741	0.9867841409691629
ID502914	502914	3	0.9125393629074097	86.36677303746946	61.276033837011326	0.0	93.0	93	1.1558329912994592	1		18102.742081447966	18494.0	12773.0	21881.0	8001412.0	2082.717288289912	-0.9810867132861276	-901.7464170407853	6.907845947994106E-4	-0.010095544668061642	1.242280512538507	1.1067747908055625	-1.4758306024766816	1.1224329672654696	4.197010403267475	7.688498927292343	0.8922093979842491	0.9660831509846827
ID534144	534144	3	0.9029802680015564	84.09061081655986	60.82543270884502	0.0	285.0	285	1.2114363528435632	1		18250.455670103078	18536.0	12375.0	22978.0	8851471.0	2270.503203726896	-0.9811542387372035	-836.9609354101515	0.007295232937033965	-0.007899619951090857	1.2821814069966462	1.1710016877440168	0.9325318507049026	1.0949441152957018	4.610532379580385	8.271460616885301	0.8468305710222479	0.9537856440511318
ID490126	490126	3	0.9027758240699768	85.06530373190239	64.17678143621688	0.0	6.0	6	1.1746599287373103	1		18222.76043956044	18453.0	12632.0	22987.0	8291356.0	2152.0294309231167	-0.9810558819651022	-877.0317384074367	0.001471938517908449	-6.117824692061095E-4	1.2367038328368443	1.134870383630963	-0.6973566573581869	1.0897313478919681	4.334851062038449	7.65147767274175	0.9304508005408276	0.9817007534983857
ID515214	515214	3	0.9344989061355591	88.01214848202875	63.458760447498626	0.0	177.0	177	1.1893797502460537	1		18126.19271948607	18416.0	12210.0	23004.0	8464932.0	2277.6616843129323	-0.9811404943148688	-828.034187061844	0.005382381977421885	5.71210514791202E-4	1.2622600135620807	1.140538423543905	-0.6431639699528962	1.1067229191980748	4.444172963822329	8.067963993949444	0.8579716038584063	0.95897435897436
ID518796	518796	3	0.9138666987419128	83.24726839450292	63.30853371157269	0.0	199.0	199	1.1765903489857794	1		18151.17067833697	18452.0	12919.0	23419.0	8295085.0	2165.6191108054354	-0.9810530672403578	-867.9728624817245	0.004896668926159153	-0.0037811596020412438	1.2270164108401163	1.1487928565829537	0.06700259229764804	1.0680919574046064	4.349110440532004	7.879644622483758	0.8802317678423129	0.9692796610169494
ID495243	495243	3	0.9041833281517029	85.02403338841252	62.10337922928198	0.0	41.0	41	1.183002332969348	1		18244.071428571406	18485.0	12836.0	22698.0	8428761.0	2180.6219617859306	-0.981028012667265	-865.2467176177322	0.003930927895835318	0.0022696452648790573	1.2563097743245661	1.129908878491932	1.2619000797241129	1.1118682207377104	4.396641702177162	8.035319932967678	0.8557060300451749	0.9716386554621848
ID514187	514187	3	0.8915442824363708	85.03073946495986	64.38731111507612	0.0	170.0	170	1.1558329912994612	1		18039.388261851018	18344.0	13578.0	22552.0	7991449.0	1880.6087858650358	-0.9811801918168879	-1000.2001614249883	0.005461305334082506	-0.0033891591058053134	1.2342720982325528	1.1095093678477068	0.7718275190779645	1.1124485596970382	4.19701040326749	7.612707491073557	0.9100633481644546	0.978935698447894
ID493194	493194	3	0.8988854885101318	85.08204457555505	62.853604694101776	0.0	27.0	27	1.1765903489857787	1		18203.79039301313	18546.0	12644.0	21960.0	8337336.0	2098.3974660045214	-0.9811743134564529	-904.272691565533	0.0015470867235193825	0.0025883623423034476	1.272275915446407	1.1052749192247773	1.742676361735956	1.1510945316109784	4.349110440532	7.7440059621522845	0.9113368741750968	0.9734042553191479
ID501896	501896	3	0.9317196011543274	87.2690664844481	61.859782255932274	0.0	86.0	86	1.1874701213714947	1		18099.355460385446	18342.0	12132.0	23267.0	8452399.0	2338.72284990243	-0.9810115762147394	-799.6493023063198	0.0011930800483918554	0.007877308675852667	1.2344556839887628	1.1563550376250222	0.8895674823864078	1.0675403693697287	4.42991358532878	7.821668879564746	0.9099263990963005	0.9748953974895398
ID491158	491158	3	0.9088624119758606	84.35167053263176	63.91356381610418	0.0	13.0	13	1.1682021561770481	1		18268.474501108656	18524.0	12587.0	23458.0	8239082.0	2323.40788711408	-0.9810620872943638	-814.65026345625	-0.008281277735320804	-0.001166331742128002	1.2195694630815646	1.1472070605980538	0.7495824560787202	1.0630770198065094	4.287319800393303	7.67970943190826	0.9134949835884476	0.9730312837108955
ID521878	521878	3	0.9404777884483337	86.69509524833748	64.94689336109738	0.0	216.0	216	1.1675544144271195	1		18220.878318584073	18398.0	12268.0	24259.0	8235837.0	2337.1194240893437	-0.9809549971916088	-803.1310960897463	-1.4315443445997268E-4	0.0075224005784356816	1.218470091116889	1.138390558930085	-0.9955077132316561	1.070344515385007	4.282566674228768	7.897659212528994	0.8628140679113099	0.9657020364415866
ID508575	508575	3	0.9041613340377808	85.12283489563063	61.3193825116232	0.0	132.0	132	1.1925556697855155	1		18230.534042553194	18545.0	12910.0	22829.0	8568351.0	2228.0539248446407	-0.9811357332550784	-851.1240320303392	-0.009574863164880432	0.0021916284336510757	1.2537925861295807	1.148800889115244	1.0312686609038186	1.091392423185881	4.467938594644886	7.954338484295038	0.8873785451769808	0.9740932642487053
ID519327	519327	3	0.9134761691093445	83.69644043301399	64.71830466224179	0.0	202.0	202	1.1591008321187946	1		18116.184684684686	18310.0	12745.0	22604.0	8043586.0	2140.825929125681	-0.9810462313863682	-876.0104324561137	-9.798601270598558E-4	4.6334667702424163E-4	1.1957478098826344	1.1362128886783553	-0.3989166208109511	1.0523976816294789	4.220776034090071	7.994557454884002	0.8298762119086718	0.965217391304348
ID534673	534673	3	0.9347260594367981	83.83663082836554	60.89552141909404	0.0	289.0	289	1.220767194315761	1		18326.81097560977	18638.0	12588.0	23151.0	9016791.0	2275.5961692489454	-0.9809755899438318	-830.5555883444982	0.00414967809507767	0.007846582275083922	1.2810423129465387	1.2008981607628395	1.5245487541971168	1.0667368431414614	4.681829272048115	8.049745554568222	0.9079483230139086	0.9723593287265552
ID511645	511645	3	0.8513752222061157	86.10649788982171	60.69314034630457	0.0	153.0	153	1.0932721382487256	1		18092.979746835463	18304.0	13218.0	23317.0	7146727.0	2088.2126254603277	-0.9810277488897089	-896.040837122639	0.0012261448862682326	0.008300864593677298	1.1535790196228581	1.0557696399792271	0.4834054626790881	1.0926427280533995	3.754969669967499	7.373133528979391	0.8679847584680168	0.9645909645909643
ID499356	499356	3	0.9150347709655762	86.05833695411474	61.62304880021326	0.0	69.0	69	1.1688495389677565	1		18101.34734513274	18395.0	12496.0	22187.0	8181809.0	2066.955787432122	-0.9811401370817818	-911.1758935844402	0.012967489934302467	-0.005661054280530891	1.263906207339898	1.104512210333477	-1.565113801134327	1.1443116658332788	4.292072926557782	7.93536313513095	0.8565315118843916	0.9616613418530351
ID496280	496280	3	0.876174807548523	85.66706094516778	62.58615901967522	0.0	48.0	48	1.158448001409657	1		18023.31746031746	18400.0	13787.0	21901.0	7948283.0	1912.102568066912	-0.9814609384937886	-998.0190190204412	-0.0025331081269474045	0.004323073146413806	1.2383692032163176	1.1070855557237722	0.8794832133165503	1.1185849158755548	4.2160229079255265	7.462109416715666	0.9514579524765283	0.9888517279821626
ID509592	509592	3	0.9207333326339722	85.82583548726787	60.75608056828133	0.0	139.0	139	1.196987800638204	1		18147.51572327042	18461.0	12612.0	22676.0	8656365.0	2218.3525234607546	-0.9811618995712705	-852.1581118827268	4.983625489807034E-4	-0.0036358526524167246	1.2849791578349268	1.143304835217633	-1.4091036919602256	1.1239164903823096	4.501210477796483	7.97935694114514	0.888389464352827	0.9722792607802869
ID516262	516262	3	0.8228850960731506	85.7539496301479	60.389732575043	0.0	184.0	184	0.7999906633779593	1		19235.15714285714	18717.0	15357.0	25548.0	4039383.0	2519.0365381334045	-0.979708256552725	-737.3414908506394	0.0016115200281347991	0.0061192498228881086	0.9014733732770253	0.7265038720798932	0.5613213465123759	1.2408376719262562	2.0105723675901883	5.266203155096039	0.9110335183924396	0.9791666666666664
ID522404	522404	3	0.9217488765716553	84.62479279897063	66.1332391824036	0.0	219.0	219	1.183002332969349	1		18188.541125541124	18427.0	12665.0	22744.0	8403106.0	2169.2351745119136	-0.9810093861639904	-866.2742077665356	0.005651057681549514	0.00196323876973568	1.259399780062814	1.1434941983985192	-1.3028245239055747	1.1013608830080839	4.39664170217717	7.854947085047632	0.8954563311222999	0.973684210526316
ID535724	535724	3	0.9209006428718567	84.12693880242857	60.85673240276492	0.0	296.0	296	1.203919612104388	1		18328.966666666653	18601.0	12700.0	22511.0	8797904.0	2178.818877840843	-0.9810578195890279	-871.3878149097402	-2.609664543326146E-6	0.019890311942991085	1.2650511201813397	1.2188845375787545	-0.21930030006937357	1.037876091770179	4.5534948656061855	8.123770456306275	0.8670405878256775	0.9667003027245198
ID492194	492194	3	0.9246197938919067	85.19270544171344	62.75635869775216	0.0	20.0	20	1.1610571218350163	1		18308.462921348328	18592.0	11799.0	23378.0	8147266.0	2403.1049231583006	-0.9809892319795724	-786.2736565653357	-0.004607475101746122	9.29263630388397E-5	1.191579068079184	1.1737966462450984	-1.5206035187827713	1.0151494910902756	4.235035412583609	7.762177695924632	0.8832827499086292	0.9684782608695663
ID533166	533166	3	0.8917939066886902	84.27254511996466	60.41124401708283	0.0	278.0	278	1.1887435481410278	1		18175.909871244643	18485.0	13284.0	22237.0	8469974.0	2125.9932551378415	-0.9810950865980262	-887.3617047091734	6.921125097331344E-4	0.0015936482682935762	1.2526111386102952	1.1481103165905784	0.9854246412350979	1.0910198440948096	4.439419837657811	7.810012700617021	0.9146029590471609	0.978010471204188
ID524960	524960	3	0.9003578424453735	84.667688943224	65.84468663740537	0.0	233.0	233	1.1733712175114315	1		18172.102844638957	18373.0	12621.0	22700.0	8304651.0	2195.3269639019322	-0.9810717714035111	-858.0780202604398	-0.0028710261053628114	-0.0027027389627391324	1.2547448132856567	1.1341557161841755	-1.5686188292590577	1.1063249916926738	4.325344809709432	7.8546609475403955	0.8809996020206263	0.9784946236559138
ID506541	506541	3	0.9150795936584473	84.85884180277283	61.60870765211	0.0	118.0	118	1.2001435872923338	1		18390.839662447244	18639.0	13014.0	23448.0	8717258.0	2321.8592680210936	-0.981121261397561	-823.2758479108207	-0.005680170502934673	0.007711386903539374	1.2550773348496085	1.1761978086321498	0.627920887344161	1.0670631467246066	4.524976108619081	8.243008732316198	0.8368635159752873	0.9664974619289336
ID505514	505514	3	0.9090169668197632	85.54793772829434	61.42540302725325	0.0	111.0	111	1.1957231539030233	1		18347.187763713086	18662.0	12613.0	22978.0	8696567.0	2262.19617996239	-0.9811177815677756	-842.8249161692581	0.0025475862441793804	5.552526617331976E-4	1.2725500440709892	1.139083901171074	1.2097031026884153	1.1171697210036071	4.491704225467442	8.382410274815184	0.8033100267612585	0.9702258726899384
ID507562	507562	3	0.9265623688697815	85.00376041295608	61.12178723689412	0.0	125.0	125	1.2039196121043867	1		18324.231732776596	18595.0	12848.0	23501.0	8777307.0	2341.305154596623	-0.9810636214268985	-810.9573128379809	-1.6953011927002152E-4	0.014429657177628402	1.2681907684270965	1.1746260544391713	0.8125929060751822	1.0796548941123207	4.553494865606176	8.38661506027439	0.8135444673099598	0.9637826961770625
ID497321	497321	3	0.9069082736968994	85.84568117819809	62.31734781652433	0.0	55.0	55	1.1512424307838653	1		18172.263761467886	18427.0	12019.0	23208.0	7923107.0	2290.5348171684186	-0.9810773288158612	-822.6648222710492	0.007200180499809787	0.005155417131038656	1.1712790863334974	1.158240357169415	0.04801495074580359	1.0112573604290107	4.163738520115856	7.719731121945938	0.8779887760733618	0.9700996677740858
ID530598	530598	3	0.8969687223434448	84.84216124604566	60.51805645397527	0.0	264.0	264	1.1912863179944175	1		18209.06623931622	18532.0	12778.0	22135.0	8521843.0	2055.693657421223	-0.981077305558831	-918.5007782031469	-0.0010363632474602185	-0.005054867903474552	1.2805079398426689	1.1445734872727809	-1.1299743819865906	1.1187642856325322	4.458432342315872	7.749801618664746	0.9328479760265384	0.9821989528795811
ID498359	498359	3	0.9095417857170105	86.41205792765949	61.88959922044959	0.0	62.0	62	1.1688495389677602	1		18117.938053097347	18360.0	12397.0	22923.0	8189308.0	2115.0535599753202	-0.9810397167704799	-886.4600453991353	0.003005225775573058	0.009641960437629167	1.2216257943197435	1.135634342103725	-0.27056735686405986	1.075721074141455	4.292072926557809	7.664661289997258	0.9181021854030176	0.9772727272727275
ID500401	500401	3	0.9076590538024902	85.9761139522748	60.785399682914516	0.0	76.0	76	1.1804417188566045	1		18158.321041214753	18422.0	12451.0	22744.0	8370986.0	2227.460114553316	-0.9811378003637972	-848.0733590602845	0.002677527744980855	0.024435044800363803	1.2678809001465003	1.1249465726315342	1.476146179083226	1.1270587697161534	4.377629197519073	8.223834105169773	0.81339248281302	0.9684542586750791
ID504496	504496	3	0.9314762353897095	86.25194386305007	61.79872232089081	0.0	104.0	104	1.1810823928353107	1		18360.05869565217	18636.0	12586.0	23393.0	8445627.0	2362.456958105324	-0.9811237965874708	-807.8845761958581	-0.0024372969825073596	0.0022695230711338383	1.2249985416061704	1.1507700621386527	0.4617551304314992	1.0645033112258477	4.382382323683601	7.797959647750502	0.9056453470926995	0.9746300211416484
ID510640	510640	3	0.9143475294113159	85.2419539905321	61.42885161106006	0.0	146.0	146	1.186195327529634	1		18211.778017241377	18564.0	12463.0	22894.0	8450265.0	2280.9933098926203	-0.9811397357391948	-830.6946691782188	-0.0028638177245793694	0.001003373253063709	1.248575567319159	1.1575808893369357	1.2147170283250277	1.0786076194073533	4.420407332999724	8.061662602018195	0.8547181348630171	0.9607438016528926
ID519870	519870	3	0.9085025787353516	83.52805148357285	64.3964184644214	0.0	205.0	205	1.1688495389677593	1		18167.484581497814	18323.0	12677.0	23387.0	8248038.0	2225.4250884415437	-0.9810027798552969	-843.1250615759757	0.012598656318305508	-0.0018680693915937385	1.2128931768445765	1.1564058060953435	3.0447070107541467	1.0488473600283668	4.292072926557803	7.890484446184874	0.8663026049360476	0.9730603448275863
ID528054	528054	3	0.8882797956466675	83.60991501852634	64.75012733939683	0.0	250.0	250	1.1185811320880497	1		17993.97590361446	18165.0	12767.0	23251.0	7467500.0	2027.1884076221613	-0.9809695130695927	-915.1001487349702	-0.003374840822949679	-0.006385849009857853	1.174196917003912	1.0868087239141235	-0.507920335076552	1.0804080710495783	3.930835338054602	7.412318675354772	0.8990556003352288	0.9695193434935521
ID489678	489678	3	0.9108507037162781	84.56252628248211	65.16688961776819	0.0	3.0	3	1.1938236719191262	1		18155.391489361704	18383.0	12423.0	22627.0	8533034.0	2224.6956754894545	-0.9812157866986112	-852.5827058215488	0.0040397448899231764	-0.005977075900033403	1.2779892353686693	1.142779759403856	0.7421113940771231	1.1183163027277863	4.477444846973911	7.827577809486253	0.91830156019011	0.9792099792099791
ID501454	501454	3	0.9045661687850952	86.7690874092339	61.61546583694848	0.0	83.0	83	1.1931898392904736	1		18006.213983050853	18400.0	12879.0	21954.0	8498933.0	2103.369776058386	-0.981091098467807	-888.3412081818425	-1.2574357617183942E-4	-0.0020993763046714127	1.258455284099227	1.1435239064729406	0.570626323105754	1.100506318211377	4.47269172080941	8.060062606630337	0.8651710905349445	0.9721074380165288
ID494795	494795	3	0.8967552781105042	84.5233663474652	62.148682696463084	0.0	38.0	38	1.167554414427122	1		18232.68819599109	18534.0	12323.0	22922.0	8186477.0	2241.872921733992	-0.9812508683273929	-851.2725006306745	0.004979887987619603	-0.004696789732696995	1.2275416643080344	1.1289396173503048	1.1845629190597502	1.0873404081514608	4.282566674228786	7.713287221332866	0.90455502375438	0.9814814814814811
ID528601	528601	3	0.9389538168907166	83.05744209175619	64.25162279457709	0.0	253.0	253	1.1785176071963466	1		18023.745652173922	18235.0	12438.0	22879.0	8290923.0	2168.9619020517307	-0.981152535528918	-865.1804936277905	6.76814068282556E-5	0.00410141118541801	1.2442257351229586	1.1343899641126192	-0.3860345383362005	1.0968236448532573	4.363369819025526	7.8952972277047415	0.8796196427441088	0.975557917109458
ID502485	502485	3	0.9413562417030334	87.22918744768211	61.718223419507815	0.0	90.0	90	1.1720810893395428	1		18066.892307692306	18396.0	12578.0	22843.0	8220436.0	2280.4559429552855	-0.9809365743226318	-815.3268548334531	0.004480844551379163	0.010874981596429937	1.2300800504427045	1.1417835345955594	0.036754794170304514	1.0773320976978542	4.315838557380396	7.958271936570553	0.8563227943406774	0.9618644067796608
ID509139	509139	3	0.9324963092803955	85.69797841953321	61.191183264745824	0.0	136.0	136	1.1944571682077616	1		18167.921108742	18481.0	12104.0	22812.0	8520755.0	2371.588235941663	-0.9810289566487927	-792.2943404041539	0.005353237204240774	6.32460984513007E-4	1.2396414353520044	1.1800977081977768	0.8246066268772736	1.0504566077373048	4.482197973138411	8.01641582697631	0.8764768006380883	0.9632277834525024
ID503505	503505	3	0.9093853831291199	85.7930806154812	61.794871326491844	0.0	97.0	97	1.1957231539030244	1		18246.93881856541	18576.0	13375.0	22154.0	8649049.0	2049.483823647992	-0.9811678099674165	-927.7222663910414	0.00153985594406855	-0.002297481000058012	1.2774142022482016	1.144026651361639	1.5646384182035291	1.1165947932487434	4.49170422546745	7.875747728321036	0.9099916796832686	0.9732234809474766
ID513745	513745	3	0.9319542050361633	85.12190664868581	63.806709623553225	0.0	167.0	167	1.1753037544522635	1		18282.490153172857	18535.0	11856.0	23580.0	8355098.0	2495.6303251381837	-0.9809095801686419	-752.8328933826923	-0.004720066869249568	3.3993587961489473E-4	1.2037157417967241	1.1699676588702785	0.9856910109373304	1.0288453126636277	4.339604188202964	8.007162024440824	0.8505556829724926	0.962065331928345
ID531154	531154	3	0.9034347534179688	84.52794536516454	60.99116313180168	0.0	267.0	267	1.201403580906851	1		18242.589583333338	18548.0	12823.0	22617.0	8756443.0	2108.4714249396143	-0.981005372536079	-893.6950844258241	-0.0012966247046122647	-0.003789134341534722	1.2865564793589512	1.143144235911973	-1.422858051393455	1.12545419811575	4.534482360948126	7.916017876175093	0.9093352953545712	0.9754601226993862
ID493784	493784	3	0.9067979454994202	84.84313139541776	62.678856292234094	0.0	31.0	31	1.191286317994416	1		18241.85256410256	18529.0	12530.0	22846.0	8537187.0	2307.5822264793583	-0.9810287345354942	-817.5742011741343	-0.0022142774162500502	0.01740001653542245	1.288848923017548	1.135260687404695	0.8475345446646679	1.1352889581369798	4.458432342315861	7.995646032167681	0.8763647997760821	0.9710144927536233
ID535255	535255	3	0.9195791482925415	84.14850429982764	61.25760024177459	0.0	293.0	293	1.2032910975159479	1		18376.45911949686	18624.0	12924.0	23046.0	8765571.0	2258.9427550735363	-0.9810571962539946	-842.6295222962539	-0.007706357254275413	2.842172467823368E-4	1.2546457361930337	1.1779274420152603	0.08438344840773795	1.0651298980237014	4.548741739441666	8.076643862861125	0.8762726917182969	0.9705882352941181
ID492775	492775	3	0.9061914086341858	85.24808353731083	62.354215545100445	0.0	24.0	24	1.153212051438277	1		18300.173913043465	18440.0	12384.0	23578.0	7997176.0	2312.8701155749627	-0.9811040671090093	-821.638358342824	-4.5962738617063664E-4	-7.919978963803186E-4	1.1856860546512686	1.1424619305534593	2.881320694935651	1.0378341920565086	4.177997898609414	7.67195671022321	0.8920019298835833	0.9691289966923923
ID498919	498919	3	0.9070229530334473	85.96375210358758	61.9137856743223	0.0	66.0	66	1.1604053917124668	1		18133.350561797757	18396.0	12414.0	23035.0	8069341.0	2207.255504765165	-0.9811072680119012	-853.2517229478159	0.007060019551945066	0.00912767117255512	1.2214672339262278	1.135718176897226	0.7297043365932158	1.0755020556801052	4.230282286419082	7.736178553930544	0.8882316477612807	0.9748083242059141
ID512231	512231	3	0.8346337080001831	84.22976627939492	61.317311907791215	0.0	157.0	157	1.0075717788356742	1		18391.78614457832	18465.0	13420.0	23472.0	6106073.0	2194.165688577623	-0.9811180353421155	-871.0810448503713	0.04004068267276482	-0.022902184301200806	1.0907411796558628	0.883845283283615	0.6941050999924777	1.234086101137067	3.1893476563901397	9.72870552465542	0.42344948616562983	0.874837027379401
ID522983	522983	3	0.9278910160064697	84.79113014909395	66.3829144173024	0.0	222.0	222	1.1558329912994636	1		18225.453514739227	18427.0	12451.0	23444.0	8037425.0	2275.349350448015	-0.9810277378318079	-828.3663007086732	-0.0036029842755074684	0.001291820483367694	1.1917941365613776	1.1476784707457337	-0.8118356562572504	1.0384390462487099	4.197010403267508	7.588075214837356	0.9159814013923102	0.9767699115044252
ID495846	495846	3	0.89958256483078	85.23960743637566	62.0898368409689	0.0	45.0	45	1.176590348985778	1		18223.198257080607	18526.0	12812.0	23040.0	8364448.0	2252.705794174226	-0.9811661994083151	-842.8586153225585	0.004236089683765775	-0.0038870578606160344	1.2577048872653565	1.1227890819452728	0.9344680436267978	1.120161308557024	4.349110440531995	7.990120409183656	0.8560589104648402	0.9641728134878811
ID490723	490723	3	0.8149389028549194	84.51231733805956	63.41300409162716	0.0	10.0	10	1.1111170557283792	1		18121.07090464548	18351.0	13432.0	22013.0	7411518.0	1777.1575970808465	-0.9810821033752779	-1057.5975070889574	0.0036951627254870646	0.003436577542556836	1.1321030213774363	1.1077250273525292	2.750250853879754	1.0220072612091926	3.878550950244946	7.579328981041982	0.8484335795678468	0.9588719153936555
ID506095	506095	3	0.9201114773750305	84.85348642195075	61.73139454839853	0.0	115.0	115	1.1982511126527629	1		18410.641949152545	18703.0	13323.0	22794.0	8689823.0	2224.3283651921342	-0.9810459832874135	-856.8171134745278	-1.1587814970323313E-4	0.018322434533224304	1.2451168734351106	1.2005415189730113	-0.47234120129018975	1.0371293735015767	4.510716730125549	7.931032251864161	0.9011477167645138	0.9753340184994865
ID508142	508142	3	0.91757732629776	84.86794004037247	61.341660740160464	0.0	129.0	129	1.1662578516569004	1		18237.49665924276	18518.0	12805.0	23117.0	8188636.0	2349.430331905038	-0.9809623878635764	-799.9678458245902	-4.909213368779038E-4	-3.132130355970334E-4	1.2398315608554746	1.1271241478299332	0.6693527618818558	1.0999955623722004	4.273060421899746	7.704572434724508	0.9045900632463735	0.971891891891892
ID520939	520939	3	0.9112470149993896	83.72428085755784	62.86134121944288	0.0	211.0	211	1.1656090294360826	1		18216.392857142848	18497.0	12957.0	22503.0	8160944.0	2189.140141973935	-0.9811978726756881	-868.4972015468151	0.0061347427437839445	0.0036403749551111274	1.2118945324162618	1.1388331232480835	0.5428010041412981	1.0641546225489111	4.2683072957352355	7.769560185922342	0.8885311796506055	0.9729144095341277
ID491765	491765	3	0.9040341973304749	85.87140544680119	62.812344651046374	0.0	17.0	17	1.1649598458549852	1		18244.12472160356	18560.0	12716.0	23082.0	8191612.0	2146.9067392203615	-0.9809711494862707	-876.1602164643032	0.005069894243048266	-0.005723894430085709	1.2296935578211456	1.130367312750882	-0.22643316939174585	1.087870769041031	4.263554169570685	7.799759972307665	0.8806821077046165	0.9665948275862066
ID497909	497909	3	0.9135119318962097	85.64160959020151	62.85035961358687	0.0	59.0	59	1.1591008321187914	1		18141.628959276026	18386.0	12842.0	23501.0	8018600.0	2103.9461525992074	-0.981070596731991	-893.7889721158518	0.00859912392749343	-7.37737855590171E-5	1.2173451180107167	1.1309127325268653	-0.8756442171705756	1.0764271044068363	4.220776034090049	7.60754710533213	0.9164586435851585	0.9736842105263155
ID511221	511221	3	0.8612260222434998	85.89650277037474	61.38142224789999	0.0	150.0	150	1.0821443967862288	1		18124.706185567018	18325.0	12995.0	22670.0	7032386.0	1897.8776154340874	-0.9811140495903822	-992.2324293895488	0.011086584217427014	0.0013149449444096344	1.1620215676529564	1.02371050902256	-1.4936023199352761	1.135107588924193	3.6789196513352396	7.939039060926793	0.7334901555542911	0.9325301204819281
ID533754	533754	3	0.9132269620895386	83.9065576575918	60.97334920311115	0.0	282.0	282	1.2250972663656896	1		18359.798792756537	18641.0	12550.0	23103.0	9124820.0	2241.917363210848	-0.9810902308214756	-849.7692981509449	-0.006454604634265886	0.0038126564767212543	1.3119725165422593	1.1653874916793168	1.4019013556619992	1.125782219141304	4.7151011551997275	8.29791453675509	0.8605239522384016	0.970645792563601
ID496884	496884	3	0.8907021284103394	85.60695078536118	62.4027448511608	0.0	52.0	52	1.1912863179944126	1		18094.09808102346	18422.0	13076.0	21813.0	8486132.0	2026.673314918389	-0.9811253850457189	-928.1744266175515	-2.3360596140881937E-4	0.002374656653761342	1.255657893661293	1.1439697237169382	1.5091768519942972	1.0976321030433063	4.458432342315835	7.786329279739107	0.924116049392441	0.984260230849947
ID531707	531707	3	0.9316258430480957	86.86187013356144	60.801494772882016	0.0	270.0	270	1.1842805638478615	1		18094.244635193136	18377.0	12419.0	23133.0	8431918.0	2258.3947596827597	-0.9811067416096039	-832.1085639595036	-0.0012617529664638422	0.003410027131518108	1.2269045042562137	1.1591047359659248	0.8435107370061743	1.0584932199710053	4.406147954506195	7.975704526157752	0.8704239404071331	0.9696652719665275
ID499955	499955	3	0.904193639755249	86.68266566802984	60.957467675857174	0.0	73.0	73	1.1740157499508679	1		18022.203947368427	18295.0	12999.0	22785.0	8218125.0	2038.4113023222112	-0.9811691686556648	-921.3411662751062	-0.0017070410322277698	0.009735355717472928	1.2261407080397622	1.141500796029019	0.2080370744444955	1.0741479220208896	4.330097935873933	7.9550264114039715	0.8598532386259391	0.975374732334047
ID507122	507122	3	0.9003272652626038	84.7962146886088	61.65131938024167	0.0	122.0	122	1.186195327529636	1		18264.90343347638	18503.0	13219.0	22322.0	8511445.0	2079.7311461141353	-0.9811174270179046	-912.6410479626506	0.0036978509070586135	0.01022929237199605	1.2663224592082316	1.1396327046332981	0.7215741381872053	1.1111671804958412	4.420407332999739	7.8374063580668345	0.9043310134356267	0.9738219895287957
ID510194	510194	3	0.8950744271278381	84.98237152146349	61.08052831570656	0.0	143.0	143	1.1900156122269165	1		18182.578158458247	18508.0	13030.0	22903.0	8491264.0	2138.135830134654	-0.9810881709732406	-882.3170545055398	-0.004202219955106201	-0.010968560549887162	1.2898931220887633	1.1369692188453413	1.2112477949080784	1.1345013573883074	4.448926089986824	7.895032735807473	0.8969271797067511	0.9679420889348505
ID505081	505081	3	0.8928738832473755	85.36349049077626	61.60207588146457	0.0	108.0	108	1.159753295346437	1		18346.26292134832	18697.0	12948.0	22636.0	8164087.0	2197.227368445196	-0.9812048775766519	-871.8005695781098	0.011138954015224802	0.009704420382567521	1.251731315538358	1.1027525101760975	0.634268706244692	1.1350972262475016	4.225529160254567	7.836744437140545	0.8646086946347836	0.9769230769230764
ID504064	504064	3	0.931795597076416	86.08039097961431	62.04604020932367	0.0	101.0	101	1.1649598458549861	1		18333.29844097994	18576.0	12182.0	23756.0	8231651.0	2317.9876567414244	-0.9810351782883155	-818.2674984134397	5.15896367887936E-4	-0.00445896764084789	1.1911374576708176	1.1625279634299583	0.37425295604594444	1.0246097256503395	4.263554169570692	7.6649134171191164	0.9119418414704261	0.9739413680781754
ID517391	517391	3	0.9176414012908936	85.34355020113763	65.23020384324109	0.0	191.0	191	1.1459735590534306	1		18001.956120092385	18245.0	11871.0	23251.0	7794847.0	2273.5508612968006	-0.9808797364099004	-812.3943752554902	0.004987343822677656	-0.00733284864136435	1.229879360482953	1.0859298631754262	-1.2682383132429684	1.1325587426858272	4.12571351079972	7.870907245117364	0.8368725874895236	0.9548954895489535
ID526593	526593	3	0.8411421775817871	83.9069251070231	64.546401902027	0.0	242.0	242	1.1111170557283772	1		18024.48166259169	18204.0	12750.0	23563.0	7372013.0	2108.8929700435706	-0.9810944726321723	-887.0748642187468	0.006338932857183732	0.0015944226191764793	1.1838891597328356	1.0718946114566283	0.34118153483579805	1.1044827981027114	3.8785509502449327	7.322621575398967	0.9089629536203172	0.9807692307692307
ID534273	534273	3	0.9051940441131592	84.12026832076329	61.025693848391704	0.0	286.0	286	1.228796612278594	1		18294.825301204808	18611.0	12663.0	22705.0	9110823.0	2245.8550543508654	-0.9809844984042987	-840.4868005207289	-0.0032164117188465107	0.003430564363086951	1.2571267866743459	1.2163290502070092	1.1843174003712487	1.0335416937221003	4.7436199121868174	8.477511029543304	0.8294362661634507	0.9633204633204632
ID523528	523528	3	0.8618273138999939	85.48381084960172	66.45395335471558	0.0	225.0	225	1.0960364211396996	1		18126.501253132836	18233.0	13455.0	22856.0	7232474.0	1893.546694644053	-0.9811118953310202	-994.4847375641868	9.395893964765377E-4	-3.680409537096457E-4	1.1660143754240997	1.0620630743157455	-1.3726974418377194	1.0978767679832262	3.773982174625573	7.152257647243857	0.9270932244245295	0.9851116625310176
ID494359	494359	3	0.9237528443336487	85.11711583523139	63.04735319791149	0.0	35.0	35	1.1707895395375205	1		18234.63919821827	18525.0	12619.0	23187.0	8187353.0	2233.81111693416	-0.9811434464540129	-849.4756038922395	-0.005955252711064001	0.0017955203871601133	1.2475119604629663	1.1274414458574682	3.082956797637034	1.1064982266233607	4.3063323050513596	7.9240610997647405	0.8618303274807247	0.9700214132762313
ID502039	502039	3	0.9207368493080139	87.31542553732909	61.98254455891234	0.0	87.0	87	1.1753037544522658	1		18032.25382932166	18372.0	12221.0	22611.0	8240740.0	2287.836383356189	-0.9810692377313377	-816.9333052491588	-0.006571633387265365	0.0030248112116847423	1.245883823537924	1.1344001945863982	1.1108098049596014	1.098275396534265	4.339604188202979	7.781248684971239	0.9006610734064044	0.9806659505907628
ID501009	501009	3	0.9039284586906433	87.05146679489029	61.324381190888964	0.0	80.0	80	1.1963556443751366	1		18092.52953586499	18483.0	12899.0	22505.0	8575859.0	2181.1744291198484	-0.9810817190070683	-860.3247162917454	-0.0029153491544396063	0.004432027099701051	1.2434349508676983	1.179449795823692	0.48368248516578105	1.0542500030697117	4.496457351631992	8.347602248509634	0.8108804835092047	0.9633401221995932
ID503057	503057	3	0.9257742762565613	85.65613854164994	61.24063979253491	0.0	94.0	94	1.1944571682077618	1		18143.12526539277	18507.0	13276.0	22008.0	8545412.0	2027.5366584346812	-0.9811303125737019	-930.540687259796	7.528735586242179E-5	-0.004677070148716613	1.2832838461421745	1.1362054070431054	1.2595871027984384	1.1294470508478132	4.482197973138413	7.853152577136984	0.9132986763160391	0.9782157676348551
ID521497	521497	3	0.8971041440963745	86.72186483628987	64.4154762944445	0.0	214.0	214	1.1682021561770464	1		18047.82781456952	18341.0	12178.0	22210.0	8175666.0	2130.3415149422835	-0.9811245984351497	-880.7115023419825	-0.003965970804057995	-0.002682691474808587	1.2411488470197831	1.1219836401099694	0.47870353800674054	1.1062093979357257	4.2873198003932895	7.868883806035911	0.8701006213531017	0.9636752136752129
ID517912	517912	3	0.9123571515083313	85.43962877695186	64.75397304253988	0.0	194.0	194	1.20077374936636	1		18079.57263157895	18348.0	12366.0	23293.0	8587797.0	2307.3519976417865	-0.9811205132855334	-814.3975828390423	0.010455793350158383	0.0034668454833876056	1.2715169272443552	1.1595288955792065	1.0913802215741617	1.0965806303681709	4.529729234783566	7.929863125582344	0.9052128792720086	0.9764344262295083
ID495397	495397	3	0.9105396270751953	85.1369651452454	62.19384336365289	0.0	42.0	42	1.188107005365457	1		18291.41970021414	18562.0	12711.0	23244.0	8542093.0	2330.0517602508285	-0.9810613344580169	-813.3147096857184	-0.0011995797491974795	0.01767626465007069	1.2960264290852757	1.1350260038325346	1.033544351254764	1.1418473450908668	4.434666711493288	7.738617606085379	0.9305593469768378	0.9852164730728621
ID493348	493348	3	0.9140727519989014	84.84622518239675	62.762208392597145	0.0	28.0	28	1.181722719471041	1		18210.67028199567	18471.0	12997.0	22857.0	8395119.0	2136.291307832166	-0.981169522928715	-888.337877266885	0.008397080189107786	0.027336814304557016	1.3038130977548685	1.1193589262645265	-1.5359097375486432	1.1647855456925635	4.387135449848133	7.8226828410671825	0.9009059632825848	0.9777542372881355
ID524066	524066	3	0.9042840600013733	85.15033853931432	67.24128214779222	0.0	228.0	228	1.1931898392904743	1		18120.15991471215	18463.0	12458.0	22002.0	8498355.0	2026.7483467674951	-0.9810990140957809	-928.1551428370318	-0.0020131952956497475	0.0073816005455809	1.2643926611118188	1.1421389087933682	-0.923139407492693	1.1070393026427998	4.472691720809415	8.073728938902914	0.8622446339412478	0.9711042311661512
ID489249	489249	3	0.9218772649765015	84.06959170730129	65.02984341650233	0.0	0.0	0	1.144652551629841	1		18180.552995391707	18317.0	12540.0	23762.0	7890360.0	2212.6601450535327	-0.9811251623345347	-854.207853818762	0.004894471965409091	0.0075367972128466245	1.2155305320533545	1.106236254741124	-0.6124208114176933	1.0987983144141367	4.116207258470713	7.6165287143666385	0.8916469549145837	0.9708520179372191
ID514336	514336	3	0.8712884783744812	85.62550489210537	65.07547749910574	0.0	171.0	171	1.102916817783261	1		18225.79301745635	18386.0	12703.0	25030.0	7308543.0	2314.072981682108	-0.9810409791841808	-815.0994933064934	0.002311597703402896	0.0065532826699979145	1.135234387925397	1.0896463713591003	1.2868433090405322	1.041837441728398	3.8215134362707044	7.493176188972183	0.8552899444657038	0.9605734767025087
ID508719	508719	3	0.9397760629653931	85.56187901135684	61.10323729881549	0.0	133.0	133	1.2089359655486815	1		18223.81987577639	18542.0	12586.0	23179.0	8802105.0	2294.9022811300883	-0.9809895126306997	-819.5516439589185	0.0012607139270262842	0.002790658815200942	1.257226554666681	1.1768564399959807	0.07236907555015697	1.0682921994045211	4.591519874922278	8.11454556620098	0.8762699646839406	0.9698795180722897
ID511790	511790	3	0.8935908079147339	85.93482080688837	60.20965080948312	0.0	154.0	154	1.1855574165786693	1		18047.29032258066	18386.0	13192.0	22369.0	8391990.0	2037.5348631491884	-0.9811826134081728	-923.6926514782568	9.952424987251368E-5	9.092554738987725E-4	1.2553930190539422	1.131487803283971	0.8236857141487596	1.1095064528405478	4.415654206835199	7.921325434051511	0.8843195135766514	0.977894736842105
ID534819	534819	3	0.9066401124000549	83.97350702697587	60.94254382453926	0.0	290.0	290	1.2281808284201905	1		18330.105999999996	18613.0	12706.0	22619.0	9165053.0	2205.2216859382324	-0.9810524383376453	-860.7590744028056	0.0025913933687950904	7.789918765763617E-4	1.2649381149741	1.2045409704073213	0.40694691738632804	1.0501412123378044	4.738866786022304	8.125492304102844	0.9019552646381118	0.9717348927875247
ID496427	496427	3	0.9326382875442505	85.7554102225536	62.09107399033861	0.0	49.0	49	1.157141235058687	1		18229.555304740417	18466.0	11838.0	23589.0	8075693.0	2341.843710078067	-0.9809723675139718	-802.638859296089	0.003432147335235188	0.009605344268004593	1.1919821154462908	1.1491862902153798	0.1686983393009201	1.037240111194583	4.206516655596505	7.661946277649971	0.9004389476121832	0.9725274725274725
ID490282	490282	3	0.902808427810669	84.48210429809406	64.62532638793377	0.0	7.0	7	1.1938236719191284	1		18149.441613588104	18473.0	12637.0	23074.0	8548387.0	2205.7288235094475	-0.9811065248667867	-854.5657109773697	-0.002702538701619068	0.0030774969462718962	1.2442871817812455	1.1612481261985685	1.1232362377376084	1.0715084517333187	4.477444846973927	8.029256778512092	0.8727491105641115	0.970133882595263
ID491306	491306	3	0.9252788424491882	84.73985086181152	63.60560141093944	0.0	14.0	14	1.2026622544641092	1		18266.974947807947	18546.0	12776.0	23077.0	8749881.0	2300.425602653989	-0.9810675884924628	-822.9651204591942	-0.004586610210661902	-3.0640673803852704E-5	1.295111444962326	1.1281134656394083	0.49990340020955154	1.148032963358224	4.54398861327716	8.307222590317153	0.8274378887043481	0.9579158316633266
ID492330	492330	3	0.9235978126525879	85.52056375496012	62.409402453896305	0.0	21.0	21	1.1765903489857747	1		18238.558951965075	18490.0	12167.0	22207.0	8353260.0	2190.803338220425	-0.9811819634197011	-868.14520466999	-0.0031044041363765718	-0.004476320928877144	1.2507583442312895	1.130485223369734	-0.8472635604238299	1.1063907058449178	4.34911044053197	8.047612930593289	0.8438711520714046	0.9775641025641026
ID509738	509738	3	0.9023550152778625	85.41065351093215	61.01952218077325	0.0	140.0	140	1.1893797502460481	1		18165.87553648068	18493.0	12729.0	22836.0	8465298.0	2194.242988858101	-0.9811136279901386	-860.1464059246358	-0.0034003776403277552	8.70302866092462E-4	1.2863937325853096	1.1255968400742773	1.3988617269392527	1.142854783157015	4.444172963822288	7.888755723659799	0.8973953203003067	0.9719334719334712
ID518967	518967	3	0.9303622841835022	83.412322309515	63.575566066876256	0.0	200.0	200	1.1785176071963506	1		18232.79738562092	18410.0	12560.0	23574.0	8368854.0	2269.176591208631	-0.9810539050373122	-832.1242294439339	0.0015000676462514904	-0.005585771023477857	1.2408967075944473	1.1383932686057867	-0.7799148705524598	1.0900422040567743	4.3633698190255545	7.8959095462101025	0.8794832210950075	0.9642857142857146
ID497462	497462	3	0.9295732378959656	85.46608230867714	62.739651363769134	0.0	56.0	56	1.1472930454537222	1		18130.841013824876	18346.0	11881.0	23507.0	7868785.0	2309.286601911713	-0.9810406659503331	-812.5199646259715	0.0040889309367285204	-0.0035607554611144687	1.1808183521555013	1.1472485106522543	0.3654097476862565	1.029261176799577	4.135219763128758	7.55388277515322	0.9106845671046957	0.9753363228699548
ID505654	505654	3	0.9085444808006287	85.30467099295329	61.192125440657115	0.0	112.0	112	1.1919211628665436	1		18321.931623931636	18741.0	13318.0	22526.0	8574664.0	2080.3123848213368	-0.9811423379145174	-916.4670737477529	-0.0011385319596401177	-0.00477218490753692	1.2419913237112497	1.1566257272087346	0.2932861275117117	1.0738057216732733	4.463185468480365	7.943300094598008	0.8888999008804366	0.9680412371134021
ID524604	524604	3	0.9284380674362183	84.71402015401601	66.41281400150116	0.0	231.0	231	1.1636603921924973	1		18184.371937639196	18351.0	12742.0	22862.0	8164783.0	2158.856103608054	-0.9811562910302006	-877.1551351149373	0.005465467240142659	-0.0026819109304442755	1.2266956556985078	1.1349111540238268	-1.04546907424306	1.0808737330224125	4.254047917241698	7.738242568207246	0.8927452803445113	0.9835164835164837
ID499506	499506	3	0.8849445581436157	86.23484886524	61.761651266595834	0.0	70.0	70	1.1597532953464365	1		18012.627539503377	18393.0	13307.0	22275.0	7979594.0	2029.9813595782928	-0.9811875414332968	-925.5960301194534	-0.0014784457740211966	0.010894882871001585	1.2655057456813914	1.1005797784513371	1.2230519594282467	1.1498537138871725	4.225529160254564	7.66273311438828	0.9043229813455245	0.9758507135016465
ID535869	535869	3	0.9217422008514404	84.20221612155392	60.59936379546679	0.0	297.0	297	1.2133082617934514	1		18338.65573770492	18701.0	12832.0	22675.0	8949264.0	2192.7197873976143	-0.9810812303807185	-867.4140174538195	2.3130946578256615E-4	0.0019271756537832324	1.2998367699215194	1.1501338176998905	0.6682527003752453	1.1301613342011056	4.624791758073932	8.018361776552515	0.9039215748282899	0.9749498997995996
ID507711	507711	3	0.928989589214325	84.65719854254695	61.38834891792005	0.0	126.0	126	1.1861953275296357	1		18294.95493562233	18615.0	12966.0	23052.0	8525449.0	2261.5786046612684	-0.9810621681024166	-838.1387582440569	0.004584812762646109	-0.008523420419573175	1.2594428388777685	1.14327161328341	0.9565772338063846	1.1016129712699867	4.420407332999737	8.003968520881934	0.8670844761165216	0.9779179810725552
ID530225	530225	3	0.8728066086769104	83.76363325568896	62.14669878943443	0.0	262.0	262	1.0638135890447595	1		18273.69600000002	18339.0	13524.0	24230.0	6852636.0	2311.568940386686	-0.9808981265729229	-811.8905436503087	0.01318793634415219	0.027915100077378633	1.1478439645067413	1.0360327813284465	0.9884747520129421	1.107922437584384	3.555338371057864	7.575489916728405	0.7785192490986791	0.9280397022332505
ID516413	516413	3	0.8918625712394714	86.46473281416611	60.1309795882779	0.0	185.0	185	0.8414681091235126	1		19389.854700854718	18383.0	15312.0	28111.0	4537226.0	3129.866143019242	-0.9789913979468915	-577.3783662158428	0.022240655138605712	0.021820126523378548	0.9127294781194347	0.8532319295417583	1.2451757863380386	1.069731976169282	2.2244630449934064	5.574387192998905	0.8995820826068225	0.9811320754716979
ID506681	506681	3	0.9284741878509521	84.50527066117317	61.53373176468545	0.0	119.0	119	1.2114363528435612	1		18396.481327800804	18678.0	12912.0	23214.0	8867104.0	2338.6798052446925	-0.9811105496392494	-817.1327530273041	-0.001450577078925699	-0.003902079192773248	1.242528158234666	1.208347158207498	0.8283309886116924	1.0282874005164815	4.61053237958037	7.975775145218553	0.9107834637220243	0.9797979797979799
ID510789	510789	3	0.930117130279541	85.63181287579076	61.061068164629276	0.0	147.0	147	1.2076838306031235	1		18250.83195020745	18519.0	12234.0	23516.0	8796901.0	2386.9219714284923	-0.9810599469605569	-792.1160157139757	0.0031201166500553893	3.0728593698336115E-4	1.241423783194479	1.1970817152517348	-0.27344130625446855	1.0370418053987396	4.582013622593244	8.047373831169303	0.8891148977187388	0.9698189134808854
ID522052	522052	3	0.9250270128250122	86.65244825050083	66.02830526851167	0.0	217.0	217	1.1810823928353131	1		18091.845652173917	18356.0	12140.0	22626.0	8322249.0	2214.8535304416932	-0.9811311997544618	-849.4751089439633	6.621300606372718E-4	0.005981713963824196	1.229378241093515	1.1648041465194585	0.7873059807772081	1.0554377272496924	4.382382323683619	7.665882500562454	0.937121303217111	0.9860962566844919
ID500546	500546	3	0.9009471535682678	85.9679271977399	61.10994992018061	0.0	77.0	77	1.1746599287373065	1		18111.500000000015	18482.0	12872.0	22189.0	8258844.0	2081.6448525883834	-0.9811045112163231	-903.514071982665	-0.00490210339799549	-0.005931891335261166	1.250292433515471	1.1307302507903663	1.2373245025522743	1.1057389086756388	4.334851062038421	8.085083555855272	0.8333261675455433	0.9529780564263324
ID512834	512834	3	0.8518968820571899	86.55157310257222	61.0088914021641	0.0	161.0	161	0.8232917087539604	1		19340.29147982065	18629.0	14852.0	26376.0	4312885.0	2804.2270410114256	-0.9793299310967789	-653.5321263947482	-0.0017422555881545243	-0.0016498750979994546	0.8739241673811824	0.8082825095665402	-1.38822576261218	1.081211280756086	2.1294005217030927	5.639541532900626	0.8413556612959282	0.951167728237791
ID498505	498505	3	0.9207763671875	86.84637226900365	62.48513875515716	0.0	63.0	63	1.2070572760444298	1		18091.30977130978	18444.0	12374.0	22699.0	8701920.0	2163.0129752096173	-0.9810415314690515	-865.615495493273	7.428250956708418E-4	0.012204434262001835	1.2800017250668072	1.1714264950481372	-0.27134634259436285	1.0926863362555312	4.577260496428757	8.113502630002266	0.8737732214270237	0.9639639639639642
ID504648	504648	3	0.9218369126319885	85.84705190329014	61.86114012832663	0.0	105.0	105	1.1630101208971229	1		18378.84269662922	18722.0	12387.0	23364.0	8178585.0	2392.984466180276	-0.9811764631706453	-800.6711320954846	-0.007127519989995783	-0.002502492795283056	1.2157195591005734	1.1352286430989802	1.216552989540177	1.0709028234011668	4.249294791077144	7.676726628595214	0.9060967527667553	0.9654427645788329
ID530781	530781	3	0.9088226556777954	84.72849832472315	60.87206458470298	0.0	265.0	265	1.2014035809068508	1		18196.71218487396	18540.0	12825.0	22485.0	8661635.0	2157.804722431099	-0.9809826261533061	-870.0046106256449	0.0026936333019985455	0.005055044769208217	1.285734207525465	1.1468676638029172	-1.3894738958521695	1.1210833194669365	4.534482360948124	7.98223921389122	0.8943100339609658	0.9704984740590034
ID519505	519505	3	0.9196926951408386	83.78246159817208	64.52051541210894	0.0	203.0	203	1.1662578516569	1		18113.383592017733	18375.0	12251.0	22479.0	8169136.0	2107.961882766586	-0.981092045307564	-891.7272289879776	0.002007957744337383	-0.005732344938684663	1.1916780722951374	1.1721763995694707	-0.6736883501248258	1.016637148412841	4.273060421899744	7.950725951433531	0.8494451270526899	0.9697950377562033
ID525137	525137	3	0.8353643417358398	84.8909037237397	66.40941912991566	0.0	234.0	234	1.0751310734098432	1		18089.842931937183	18337.0	13661.0	23270.0	6910320.0	1878.127774811785	-0.9811552375374967	-1002.9671649100736	0.0020784841045718315	-9.791307568892173E-5	1.121590256572571	1.0402726335113073	-0.7454739578045196	1.0781695302190029	3.6313883896901213	7.751098556203743	0.7595494378822754	0.9561952440550698
ID494941	494941	3	0.9041931629180908	84.82648451077301	62.64989694889045	0.0	39.0	39	1.1906511346285484	1		18253.292110874187	18491.0	12522.0	23229.0	8560794.0	2320.9445795649626	-0.9809181945599199	-808.5739695837402	-0.0026813518781476234	-9.70660576715556E-4	1.2616693390159195	1.1335492964221783	0.6903198217160527	1.1130255587455495	4.4536792161513485	8.002555155694724	0.8739195299147684	0.9709844559585499
ID503640	503640	3	0.9019849300384521	85.70865867724065	61.66628434941025	0.0	98.0	98	1.1881070053654534	1		18309.535331905783	18579.0	12733.0	22979.0	8550553.0	2238.5731479127144	-0.9809170185510048	-840.8568562104978	-0.0018536262239021316	0.01916867246237155	1.2658204356593608	1.1454994444517865	1.1826835676435485	1.1050380179495918	4.434666711493262	7.804764494921652	0.9148528470914288	0.9779874213836484
ID502631	502631	3	0.9438884258270264	86.73855597944903	61.729119840574114	0.0	91.0	91	1.1694965633953742	1		18086.18362831857	18414.0	12091.0	22493.0	8174955.0	2290.883306323207	-0.9810701699906589	-818.3278297989219	-0.004898185357010265	-0.008017226739238381	1.2080618993187786	1.1508686562371078	1.0089938857591425	1.0496957170322723	4.296826052722326	7.926224022202692	0.8594585789665509	0.9730893433799779
ID520038	520038	3	0.9129717350006104	83.31446270887339	63.67983857439254	0.0	206.0	206	1.153212051438279	1		18204.404545454552	18421.0	12891.0	23155.0	8009938.0	2172.3062768274085	-0.981038066669144	-867.1388830338825	0.007386121000869744	0.006393646688387808	1.189909419594191	1.1406725840008372	-0.025822494517572746	1.0431647400699846	4.177997898609429	7.726388803098361	0.8794779670588323	0.9755826859045504
ID513893	513893	3	0.955471932888031	84.8145334160811	64.44269703895564	0.0	168.0	168	1.1746599287373105	1		18255.573626373625	18453.0	11783.0	24260.0	8306286.0	2583.788452901466	-0.9810569863576715	-731.8358654371049	0.0051877381448246825	0.002434134329488674	1.2063786360362345	1.166779126627322	0.22851716513858755	1.033939165095778	4.33485106203845	7.963915920101237	0.8588764840150094	0.9650793650793656
ID493924	493924	3	0.9625880122184753	84.70165892668027	62.55049679287235	0.0	32.0	32	1.1649598458549892	1		18350.87555555554	18584.0	12145.0	23857.0	8257894.0	2398.1007198260227	-0.9809714414708663	-788.9869865745047	0.009872424740520393	-4.700690194596672E-4	1.2241016447732138	1.1334979694918275	0.31984340450481075	1.0799328077508652	4.263554169570715	7.67854224681094	0.9087074593058269	0.9750000000000003
ID522595	522595	3	0.9078983664512634	84.79941351635425	66.12507533412754	0.0	220.0	220	1.17401574995087	1		18161.704845814977	18423.0	12745.0	22705.0	8245414.0	2109.7049857313555	-0.9810960194732239	-893.5587920528487	0.004032062964593575	-0.0022223314124700257	1.2656132647274712	1.1198092695483468	-1.3398595973910112	1.1302043117020557	4.330097935873949	7.763545161998758	0.9027914049011639	0.9785177228786249
ID509282	509282	3	0.9123531579971313	85.59489321458437	61.15433584961439	0.0	137.0	137	1.1912863179944124	1		18176.431914893627	18530.0	12655.0	22995.0	8542923.0	2319.2520315307793	-0.981103623747333	-813.817521609293	-0.001454285311519037	0.0026332716341371026	1.2540622345659196	1.1434585027525985	1.2118703072987587	1.0967273683715408	4.458432342315833	7.983409438714524	0.8790533599106516	0.9770833333333335
ID489825	489825	3	0.9165693521499634	84.99828119749895	64.5996124169096	0.0	4.0	4	1.1446525516298414	1		18216.14780600461	18393.0	12564.0	23596.0	7887592.0	2170.2683166064467	-0.9811634557242032	-874.4062241187258	0.002966967014269979	-0.001238628717247545	1.165754903943984	1.143697492075987	-0.40955947147188076	1.0192860542414581	4.116207258470716	7.780407077819114	0.8544810931528706	0.9622222222222219
ID501601	501601	3	0.8976590633392334	86.52893657745109	61.88333020640839	0.0	84.0	84	1.163660392192495	1		18050.09821428571	18411.0	12644.0	22311.0	8086444.0	2190.1874842768957	-0.981114824819656	-856.3022643002681	-0.008188324287684791	0.0070412254570078135	1.2371355183994934	1.125413027863252	1.3794518396933695	1.0992724340043953	4.254047917241681	7.80208715674566	0.8781943658233851	0.9760087241003271
ID490860	490860	3	0.9265180826187134	84.55211237557116	63.275139477661845	0.0	11.0	11	1.1617084863304838	1		18295.21846846846	18552.0	12588.0	23255.0	8123077.0	2250.1539550080297	-0.981038041912498	-841.3138301431288	-0.008109374506141218	0.003270088927676308	1.213539198724393	1.137311827161607	-0.5708982690303821	1.0670241614852691	4.23978853874815	7.779108711562328	0.8804290810598132	0.9664138678223191
ID535418	535418	3	0.853418231010437	84.47199176268724	61.66217182220137	0.0	294.0	294	1.123305175988473	1		18213.94471153846	18476.0	14278.0	21719.0	7577001.0	1728.0245450401217	-0.9812911855770767	-1105.695986904191	-9.098887335561944E-4	7.370773764457966E-5	1.1694342101798514	1.0988579005312546	-0.23669279184555847	1.064226966575456	3.9641072212062185	7.4629797265999605	0.8943978222680192	0.9675174013921116
ID533887	533887	3	0.9182665944099426	84.14162515832196	60.78885251343551	0.0	283.0	283	1.2133082617934514	1		18343.786885245896	18652.0	12243.0	22795.0	8951768.0	2317.776362065686	-0.9809186811112875	-813.714543970187	0.004284173294524512	-0.004824719253723647	1.2886846225221182	1.169370731741245	1.4511423393051293	1.102032561224796	4.624791758073931	8.007112950286947	0.906463114865189	0.9788732394366202
ID528240	528240	3	0.9298409819602966	83.06982962049184	64.31230787825255	0.0	251.0	251	1.1669063131202115	1		18047.44000000002	18226.0	11979.0	22948.0	8121348.0	2248.746608020211	-0.9810554625573399	-831.2174185556754	0.0048748470046389115	-0.036032731591773344	1.275656478488132	1.1236824242856045	-1.0130285819667297	1.1352464458978673	4.277813548064238	7.930470533909566	0.8547395581050181	0.9729729729729716
ID495997	495997	3	0.9282201528549194	85.1418674143466	62.029140081932006	0.0	46.0	46	1.168202156177047	1		18230.504444444432	18520.0	12341.0	23201.0	8203727.0	2265.3689299144257	-0.9810713299193301	-834.2000748925316	0.005029477547111258	0.019610087483791016	1.2363689528948811	1.1324614366938064	0.9530384200398893	1.0917536905313352	4.287319800393295	8.441604594568245	0.7560416685136983	0.9464847848898218
ID506237	506237	3	0.9124367833137512	84.78901142185174	61.932391127091584	0.0	116.0	116	1.2089359655486867	1		18358.095435684652	18650.0	13013.0	22897.0	8848602.0	2219.208424743638	-0.981100489639131	-858.8601768512891	0.0010443752691723061	-0.009456314239068338	1.2962505769091772	1.1567824732224021	0.9736891801472288	1.1205655401211816	4.591519874922316	8.013633567543447	0.8984778452098161	0.973790322580646
ID520572	520572	3	0.9093345999717712	83.61473538092183	63.58679646341243	0.0	209.0	209	1.1701432300543544	1		18187.788546255495	18493.0	12870.0	22659.0	8257256.0	2097.7031577346856	-0.9810727484916363	-898.8340565198013	-0.006896235964212401	9.999239192396109E-4	1.218553426007877	1.1526885414734043	0.6316154170493977	1.0571402266654635	4.301579178886852	7.589048189625439	0.9385624268195991	0.9858387799564273
ID492923	492923	3	0.9112231731414795	85.5602271477816	62.87059103497125	0.0	25.0	25	1.2145545982923627	1		18235.360655737706	18526.0	12927.0	22767.0	8898856.0	2214.303601700146	-0.9810345181274477	-851.9764555350539	-0.0014807819569631303	0.0021121037085356396	1.2919899254739924	1.1635662484110203	1.2164458186961058	1.1103707478954026	4.634298010402925	7.899653377210042	0.9332064903069569	0.9808853118712269
ID499067	499067	3	0.8690841197967529	86.25213429756337	62.070445878712675	0.0	67.0	67	1.158448001409659	1		17972.58426966292	18369.0	14204.0	21184.0	7997800.0	1693.6380720571233	-0.9813434032603569	-1116.370879647292	0.00754001400346679	-0.002804013887006139	1.247674633837353	1.1139188218150924	1.313074541428065	1.120076803984971	4.216022907925541	7.730041218085766	0.8866438512713027	0.9662309368191715
ID533365	533365	3	0.9100343585014343	84.4174162266066	60.38185389730839	0.0	279.0	279	1.1944571682077678	1		18202.87949260044	18490.0	12810.0	22724.0	8609962.0	2185.178905200976	-0.9810705691392005	-863.4670736520341	0.004117246498359604	0.006284403517874923	1.240383386817621	1.1703643493273619	1.0636948625932976	1.0598267005744844	4.482197973138457	8.19184015517063	0.839340076174197	0.9642126789366058
ID508295	508295	3	0.9100475907325745	84.82117012801545	61.3181913189214	0.0	130.0	130	1.1759472276756437	1		18203.196035242287	18500.0	12925.0	22842.0	8264251.0	2290.145128551839	-0.9811381094229913	-826.9125073495976	0.004118428109387291	0.006844368362626141	1.2541214267639123	1.1308419146628461	0.9436822431114957	1.109015690436113	4.3443573143674845	8.072903495900059	0.8376756282370763	0.9501039501039508
ID511367	511367	3	0.823081374168396	86.3933848163	60.845091809338726	0.0	151.0	151	0.7023014009617364	1		19516.644171779146	19271.0	14905.0	23687.0	3181213.0	2126.600851416806	-0.9793115652038469	-868.8451972287609	-0.003082426753417562	0.030716745344706243	0.8734910168482604	0.5728439907498178	0.8214894012802382	1.5248322945745034	1.5495191296321549	6.40197196257906	0.47509369902297843	0.8274111675126897
ID528776	528776	3	0.929034948348999	83.4061304145549	64.34199256517803	0.0	254.0	254	1.2070572760444294	1		18046.629937629932	18278.0	12300.0	23010.0	8680429.0	2275.1763448727525	-0.9811977301103654	-827.8607590657203	0.00123830162233758	0.011337699108676507	1.2664935581439989	1.1731022324132552	0.38541589439581525	1.0796105600605865	4.577260496428753	8.265314471739167	0.8419702170314155	0.9601196410767692
ID505221	505221	3	0.8904233574867249	85.15075616201946	61.64111347419168	0.0	109.0	109	1.190651134628548	1		18350.715203426138	18679.0	12997.0	22424.0	8569784.0	2174.5271545224464	-0.9811925846493114	-880.5282562731165	0.0018183581032915246	0.00433786485600326	1.2833631508530725	1.1312975677117307	1.1890357020478208	1.1344169628587852	4.453679216151345	7.859196087895305	0.906092525441713	0.9770594369134521
ID500100	500100	3	0.9010958671569824	86.16135825592008	61.322389695903915	0.0	74.0	74	1.147293045453722	1		18083.221198156683	18433.0	12202.0	23007.0	7848118.0	2236.414870995049	-0.9812505589054509	-846.3402780017531	-7.870815660077856E-4	0.00937845958068004	1.2111024610040138	1.1102383196431937	1.0345842885534504	1.0908490903045354	4.135219763128757	7.742078890227072	0.8669484490973612	0.963455149501661
ID507267	507267	3	0.9110086560249329	84.56338031764817	61.34715203415672	0.0	123.0	123	1.2095615469440064	1		18263.773195876285	18545.0	13147.0	22856.0	8857930.0	2225.06187909662	-0.9810339410056919	-849.1518178251471	-0.00816439830550624	-6.603660290091748E-5	1.279216382665509	1.166258773836069	0.7111730062120539	1.0968546701328545	4.596273001086826	8.200533854711729	0.8588779010858799	0.9612326043737579
ID510338	510338	3	0.9209749102592468	85.289656169919	61.12435641822257	0.0	144.0	144	1.1893797502460504	1		18244.14838709678	18612.0	12285.0	23551.0	8483529.0	2375.3683719589226	-0.9811284264108906	-798.6203378818826	-0.001858485402460345	-0.002001445491064474	1.2348043652468774	1.1913207427617116	0.8873395101335064	1.0365003486671125	4.444172963822304	7.895481421363014	0.8958670945641807	0.9729448491155048
ID491905	491905	3	0.9283610582351685	85.25315047787988	63.103522907733314	0.0	18.0	18	1.1492694345939154	1		18337.522831050213	18566.0	11945.0	23855.0	8031835.0	2424.3253001205894	-0.9809996722052851	-781.0656492170281	0.013126495783874065	0.0026680125779912816	1.1933927539292855	1.1431087971003602	1.0605907432278718	1.0439887760084403	4.149479141622332	7.71058602208792	0.8770587315193689	0.967849223946785
ID512384	512384	3	0.8208260536193848	84.48495300996026	61.298947548441106	0.0	158.0	158	1.07442722320451	1		18297.540682414703	18452.0	13067.0	23569.0	6971363.0	2122.087163135824	-0.9810639143047981	-893.4424644502628	-0.006674826216677391	-0.0026034973383872867	1.104587612488511	1.0586720343112461	-0.09159667795521514	1.0433709181778252	3.626635263525595	7.749552534879806	0.758857954145135	0.937346437346438
ID504207	504207	3	0.9262123107910156	85.90512996782186	61.504921423240724	0.0	102.0	102	1.1669063131202106	1		18335.119469026544	18610.0	12771.0	23547.0	8287474.0	2273.4457255119382	-0.9810169965682368	-833.5674637320233	0.009339321768338613	2.889312005416818E-4	1.223196901904377	1.129301136586753	-0.029733013786486802	1.0831450197609989	4.277813548064231	7.555604418393903	0.9416581982286214	0.9836065573770489
ID534404	534404	3	0.9176077246665955	84.17343248341949	61.053404626190435	0.0	287.0	287	1.2294120877052548	1		18302.488	18577.0	12675.0	22869.0	9151244.0	2214.957612304264	-0.9810617992695316	-856.1154938119105	0.0017395799316430698	-2.4310818074928915E-8	1.31199311607709	1.1783668186200256	1.2898423851436769	1.1133995758753228	4.748373038351333	8.406061880450338	0.8444414231199568	0.9505233111322546
ID497032	497032	3	0.9112824201583862	85.83521590110428	62.371556878818865	0.0	53.0	53	1.1791593266052915	1		18147.041484716152	18457.0	12580.0	22843.0	8311345.0	2275.4056835064507	-0.9810396330708757	-825.3094240344816	5.862668400008212E-4	0.001065967317888803	1.2367909559828933	1.1394369507268278	1.2227347570890332	1.0854404495079477	4.368122945190036	7.6797743086216705	0.9306959048729154	0.9839400428265522
ID531353	531353	3	0.9128599762916565	85.48382158289051	60.877346346371766	0.0	268.0	268	1.1669063131202115	1		18219.23830734967	18501.0	11856.0	23443.0	8180438.0	2385.8928329859145	-0.9809489360234807	-786.3872156526458	-7.876253189544154E-4	4.6184480470102656E-4	1.2270420438114191	1.1363404391445338	1.4389402723207814	1.079819041497078	4.277813548064238	7.901090659149537	0.8611080030394201	0.9750812567713976
ID498066	498066	3	0.8987094163894653	86.33588178826757	62.85697739694993	0.0	60.0	60	1.1393532057993045	1		18023.730858468683	18350.0	12965.0	21773.0	7768228.0	1924.4209064206286	-0.9811164093603363	-973.2190138896966	0.011603940606895737	0.02316353259988132	1.1953607879981243	1.131303604615073	-0.4756748235369364	1.0566224514106863	4.078182249154588	7.5394023955123695	0.9015766337329053	0.9738933030646995
ID526229	526229	3	0.9193143248558044	83.52903320527484	64.85175524163331	0.0	240.0	240	1.1830023329693464	1		18052.030172413793	18254.0	13025.0	22996.0	8376142.0	2145.918753118109	-0.9811454129193733	-875.5059932732255	0.0023276042844279834	-4.725829411600713E-6	1.2465814918381255	1.151493553008257	0.19186511183818492	1.0825779168119984	4.39664170217715	7.809106824534458	0.9060000284416263	0.9829968119022313
ID521127	521127	3	0.9202467203140259	83.39434623731582	63.410303466689356	0.0	212.0	212	1.186195327529637	1		18224.81075268816	18473.0	12798.0	22935.0	8474537.0	2196.073873939109	-0.9811000214145222	-861.584843972819	0.014145466815606116	0.014465648174642243	1.2725967510442067	1.1502715492069642	0.23506952126721048	1.1063446295977482	4.420407332999747	7.840703567148319	0.9035705864022424	0.9738219895287961
ID513446	513446	3	0.8796734809875488	85.59457543630853	64.14429400963145	0.0	165.0	165	1.111117055728373	1		18220.105651105663	18435.0	12636.0	23203.0	7415583.0	2035.8728260103087	-0.9810751530093295	-927.8977911632259	0.010418986451315157	-0.006805806331101829	1.1909197356458396	1.0619935023387568	-1.029564411116806	1.1214002091567954	3.878550950244903	7.218851467892206	0.9352832418145579	0.9866989117291411
ID501154	501154	3	0.9325498938560486	86.60430756740944	61.59050781164923	0.0	81.0	81	1.1906511346285475	1		18196.11040339703	18490.0	12757.0	22753.0	8570368.0	2241.691089551959	-0.9809451021453086	-835.7393892174358	6.700706727698489E-5	0.0011289394223549323	1.2453750459528317	1.1630620154231377	0.5415647296547856	1.0707726926321701	4.453679216151341	8.141903079681981	0.8442614133950839	0.9780793319415443
ID493486	493486	3	0.9035212993621826	84.92012848089436	62.10904262464616	0.0	29.0	29	1.1804417188566085	1		18245.798264642082	18539.0	13227.0	22958.0	8411313.0	2193.962534973317	-0.9810729412882455	-862.1480013103393	-0.0023786669246726655	0.009068857961991146	1.2538988321261544	1.131591600326535	0.7392902044901398	1.1080842520961858	4.377629197519103	8.067288282509788	0.8452665505124294	0.9573804573804573
ID494510	494510	3	0.9035680294036865	85.03991666737988	62.558371299756864	0.0	36.0	36	1.153867844525935	1		18204.281818181837	18488.0	13130.0	22569.0	8009884.0	2162.785903285387	-0.9810732254484134	-872.5992393239669	-6.130503465816043E-4	0.019668208417651094	1.241979336885629	1.0964845183680814	1.2477525541045886	1.1326920864638292	4.182751024773941	7.813752108427516	0.860899826136421	0.9745293466223698
ID529314	529314	3	0.8823968172073364	84.51839037465137	63.06371544201203	0.0	257.0	257	0.8459511888484632	1		19152.3813559322	18247.0	14912.0	28050.0	4519962.0	3080.5575494788154	-0.9796071587664203	-597.3070791838701	-0.011801693154698253	0.017713878685245092	0.8925126533388521	0.8397795416831714	-0.7228398460440153	1.0627939941832683	2.248228675816009	5.771286622354968	0.8482132650531898	0.9555555555555567
ID503210	503210	3	0.9064418077468872	86.26031997282001	60.98182402692208	0.0	95.0	95	1.1727263308358877	1		18207.31208791209	18514.0	12552.0	22991.0	8284327.0	2242.318374123723	-0.9811039588344349	-843.1847790550825	-4.540806621965495E-6	0.006663417301607108	1.2383142356646855	1.1353017311760012	1.347935595442911	1.0907357944235485	4.320591683544881	7.963191372613476	0.8562070187045504	0.970117395944503
ID517047	517047	3	0.8858605027198792	84.76508622642635	64.76630006870845	0.0	189.0	189	1.1604053917124695	1		18108.90786516856	18315.0	12302.0	23068.0	8058464.0	2215.9392296315305	-0.9809782079611395	-842.8927905625444	0.007232794669519944	0.01171602782262179	1.2287999601915875	1.1374051552181006	0.49888739548309996	1.0803537811959028	4.2302822864191	7.560031368227045	0.9301050830793669	0.9899888765294769
ID517557	517557	3	0.9298752546310425	85.81935079064245	65.40733440128295	0.0	192.0	192	1.1900156122269128	1		18104.86836518046	18326.0	12866.0	22103.0	8527393.0	2169.1185443011536	-0.9810088893589206	-862.3124545255232	0.002452401656727554	0.0032544119125592786	1.2850853014526216	1.1237561515222736	1.734338653939432	1.1435624176221921	4.448926089986797	7.9774555889272865	0.8784888721623837	0.9689440993788819
ID534971	534971	3	0.9149954915046692	83.91169946837238	60.8109871790756	0.0	291.0	291	1.2064303960872993	1		18329.326403326402	18662.0	12733.0	22978.0	8816406.0	2220.4865597406606	-0.9810932489950994	-856.6861278262437	-0.001495768566111845	0.007318847946260884	1.241043057572807	1.1875793859235104	0.3642436483796158	1.0450190297027775	4.572507370264251	7.899925031842885	0.9207004136071854	0.977642276422764
ID489393	489393	3	0.9360100030899048	84.25511571078232	65.10220781492713	0.0	1.0	1	1.1906511346285462	1		18185.54255319149	18443.0	12031.0	23414.0	8547205.0	2243.5533966458515	-0.9810482982481867	-839.1933302866928	0.008110455740086167	2.12494153327736E-4	1.2588115468308128	1.1538131809935965	-0.01859756700835778	1.0910011842183998	4.453679216151332	7.909301853897149	0.8946486195288212	0.9760416666666667
ID502192	502192	3	0.8777351975440979	87.09897110733316	62.09446748311451	0.0	88.0	88	1.1610571218350192	1		17977.97309417041	18305.0	12568.0	21976.0	8018176.0	1978.347730580919	-0.9811146741734159	-944.1986647845664	3.6763013147009206E-4	5.608463232699884E-4	1.2411998365115975	1.0930215508688754	-1.5440221950285795	1.1355675791798714	4.23503541258363	7.8025482329034395	0.8741661514045062	0.9737704918032788
ID518078	518078	3	0.9427218437194824	84.86098290584324	63.780650966655955	0.0	195.0	195	1.2076838306031288	1		18150.595833333322	18485.0	12182.0	22442.0	8712286.0	2339.153103883198	-0.9810727920539875	-804.4089824956129	0.008502476366710376	0.005793543511258027	1.2533147211834743	1.1841312873941068	1.3725592622535188	1.0584254757271199	4.582013622593284	8.081005064175248	0.8817297253382997	0.9707955689828802
ID509884	509884	3	0.9095162153244019	86.01192994943756	60.72394796391553	0.0	141.0	141	1.2120606437135668	1		18143.447422680412	18421.0	12853.0	23154.0	8799572.0	2281.561354574667	-0.9810416317889329	-823.0081535875028	-0.01098128460580604	0.02216596565535953	1.2840762556181318	1.2025521814484228	1.044971693697882	1.0677925460760602	4.615285505744863	7.98979729164737	0.9085250663068823	0.986788617886179
ID531891	531891	3	0.8950133919715881	86.57485013245119	61.06040725467801	0.0	271.0	271	1.1591008321187941	1		18101.837471783303	18427.0	12833.0	22453.0	8019114.0	2004.4740264832772	-0.9810783069008692	-936.4743844524126	0.002455037230796499	0.013923020670733343	1.1955879407946255	1.144004559861917	-0.17105840817898013	1.0450901882234933	4.220776034090068	7.668114635459623	0.902038301102853	0.9704918032786887
ID515514	515514	3	0.8770050406455994	88.2541916823456	60.17905093253657	0.0	179.0	179	0.8937821891146371	1		18904.09125475283	18008.0	14854.0	28626.0	4971776.0	3381.5699715600763	-0.9797610751059892	-541.252811266353	-0.004652641406833826	-0.005221208406810461	0.9407763270513155	0.8658444377117614	-1.0183596344550894	1.0865419769139857	2.5096506148643543	6.236984774578909	0.8107253650557611	0.9479353680430866
ID492473	492473	3	0.8888787031173706	85.5077071193581	62.60535832922185	0.0	22.0	22	1.1727263308358866	1		18197.26607538804	18499.0	13185.0	22899.0	8206967.0	2174.6108249886174	-0.9811168688133881	-869.5635519196859	-8.679932585522674E-4	0.006629481393676846	1.243079253185829	1.1284509790279147	0.6155849661556607	1.1015801982436657	4.320591683544873	7.861024065345337	0.8786073615902089	0.9649681528662422
ID496569	496569	3	0.9046102166175842	85.44510104674644	62.19930109768339	0.0	50.0	50	1.1649598458549864	1		18198.22869955157	18473.0	12094.0	23107.0	8116410.0	2270.680849571927	-0.9811712204689772	-835.2676237786216	-0.0016365451492535489	0.02329408416132446	1.2429970763175544	1.131187446409502	1.2996617026890518	1.098842707513195	4.2635541695706936	7.890697522819095	0.8604999665038763	0.9603854389721624
ID514489	514489	3	0.8829032182693481	85.08102232718342	64.98848018330818	0.0	172.0	172	1.1131576764662883	1		18260.970588235294	18426.0	12156.0	24085.0	7450476.0	2173.6025676242994	-0.9809737848570659	-866.3207417010534	0.0029256157352525866	-0.003114661110772167	1.155310564107255	1.0986071666791055	2.4089687726548874	1.0516138972582472	3.892810328738466	7.209483671871618	0.9411628642986667	0.9927272727272726
ID497607	497607	3	0.9153788685798645	85.87499370354583	62.62652392735683	0.0	57.0	57	1.1617084863304776	1		18172.452914798192	18322.0	12397.0	23586.0	8104914.0	2281.1287854876255	-0.9809466157981366	-820.2891957796127	0.00792181705782161	0.001501802919671402	1.210059561549607	1.155629987690339	0.0447383907042338	1.0470994820479276	4.239788538748106	7.6884099573924445	0.9013241248022037	0.9737991266375544
ID505799	505799	3	0.9145651459693909	85.19463881472178	61.39129130421688	0.0	113.0	113	1.2064303960872977	1		18384.203742203757	18706.0	13127.0	23390.0	8842802.0	2270.022767889336	-0.980994713000253	-836.058836659154	0.0023981555218235665	0.0027402896161511643	1.2943059953203109	1.140558438123942	0.5301479474662697	1.1348002452634185	4.572507370264239	7.94135725239024	0.9111183860950648	0.9846468781985669
ID508871	508871	3	0.9100120067596436	85.40535015066892	61.33258672914371	0.0	134.0	134	1.186832895609814	1		18114.779443254836	18501.0	12824.0	22051.0	8459602.0	2148.849288968627	-0.9811264382356799	-876.4521310086658	-0.004397932048890559	-0.01245272096139601	1.2754528669742193	1.1341616638886212	1.394249813163024	1.1245776572990158	4.425160459164226	7.987082956705769	0.8716908689896918	0.9718162839248421
ID495558	495558	3	0.8907444477081299	85.21048837945284	62.60552237505293	0.0	43.0	43	1.1564872981683376	1		18243.433408577883	18496.0	12708.0	23196.0	8081841.0	2210.86364791015	-0.981030517627526	-853.4963138390987	0.00279002014443254	0.0015621062821234107	1.2019161714122772	1.1217088749713895	0.8142710587753546	1.0715045572256292	4.201763529431997	7.954959318648092	0.834383188429764	0.9505376344086018
ID511940	511940	3	0.9193621873855591	85.70769875220412	59.462836099457625	0.0	155.0	155	1.2275647356658832	1		18189.122489959827	18579.0	12259.0	22318.0	9058183.0	2298.59472752039	-0.9809503917110179	-814.967579335461	-4.992086592806592E-4	7.671638647333164E-4	1.2887968968075532	1.1991676381832357	1.1437249739945567	1.0747428931288603	4.734113659857752	8.52894555965289	0.8178202501193219	0.9567723342939477
ID523713	523713	3	0.9185405373573303	84.5676131733797	66.66711043944377	0.0	226.0	226	1.1823626993281209	1		18216.544468546643	18410.0	12623.0	23426.0	8397827.0	2168.056533204432	-0.9810709919185692	-870.9595181148137	0.005556600676709461	0.0033486197979700413	1.2369003417055762	1.1639490540105972	2.065532266740459	1.062675670763778	4.3918885760126605	7.56691584081089	0.9638808896431739	0.9956896551724144
ID524239	524239	3	0.9168497920036316	84.67688336758141	66.92409509660594	0.0	229.0	229	1.1893797502460541	1		18157.57264957264	18429.0	12582.0	23275.0	8497744.0	2082.3273312870597	-0.9809749485920753	-899.230159927548	0.003755198686158775	0.0027522256283926756	1.261734343391893	1.1494749756926808	-0.43212347098717724	1.0976614281068313	4.444172963822332	7.750632465359665	0.9296651065257254	0.9862869198312237
ID499662	499662	3	0.8921660780906677	85.8150728046979	61.919543853134435	0.0	71.0	71	1.1688495389677573	1		18089.456762749454	18420.0	13236.0	22082.0	8158345.0	2003.4334827473183	-0.9812107316708547	-943.0462962981525	-0.0026630581890197814	0.002588606253930665	1.244008325891018	1.126099140429772	-1.536392561119368	1.1047058657874886	4.292072926557789	7.598560514242522	0.9341450212572018	0.9804560260586322
ID491465	491465	3	0.9227173924446106	84.96808598997337	63.28956298552038	0.0	15.0	15	1.140680350344498	1		18267.27803738317	18557.0	12737.0	23352.0	7818395.0	2207.0085022653516	-0.981078567273824	-858.3207240467194	-0.0019902939202189433	0.0038176036439515216	1.1568756877639037	1.1507426068437467	0.6981977589104974	1.0053296722339835	4.087688501483638	7.667094315702426	0.8738281797496578	0.9630459126539754
ID490440	490440	3	0.9293609261512756	84.65361619160792	63.762337789119975	0.0	8.0	8	1.1791593266052967	1		18229.089324618748	18535.0	12580.0	23286.0	8367152.0	2344.086921675582	-0.9811890146178421	-811.2643430284566	-0.0027986129113765977	0.002192399615140174	1.2433462527407089	1.1395581386333387	0.7413027166082348	1.0910775067885894	4.368122945190073	7.946546723448374	0.8692562761153299	0.969409282700422
ID506824	506824	3	0.908676028251648	84.51126289845135	61.54991079851727	0.0	120.0	120	1.218906740309627	1		18348.9837398374	18609.0	13035.0	23313.0	9027700.0	2291.2873985400865	-0.9810704352502199	-830.083927558509	0.005014489984451298	0.003951320173277516	1.2873511247251435	1.162446199329032	0.729332110927205	1.107450069919973	4.66756989355456	8.498073385840975	0.8121939303756439	0.9552529182879381
ID507862	507862	3	0.9012347459793091	84.71368575056557	61.33762478465167	0.0	127.0	127	1.191286317994416	1		18253.182012847967	18518.0	13137.0	23041.0	8524236.0	2261.8057199655536	-0.9811363266888627	-839.4916317253596	0.002804192145429943	7.898046123619012E-4	1.2506491994778484	1.1566569657692298	0.825891477099167	1.081261978694011	4.45843234231586	8.190407925039931	0.8351817190660853	0.960081883316274
ID521686	521686	3	0.9028597474098206	86.3442878995942	64.80268143560751	0.0	215.0	215	1.1765903489857772	1		18144.06783369802	18374.0	12663.0	23100.0	8291839.0	2158.952084425368	-0.9810470608318631	-870.0313964323515	-0.002033366191923783	-0.0026507290392863516	1.2689939160073438	1.1289174219618643	0.3284815347097245	1.1240803723287844	4.349110440531988	7.849850280366747	0.8869263406405079	0.9682539682539679
ID536025	536025	3	0.897879421710968	84.4103522093225	60.67289154013341	0.0	298.0	298	1.1969878006382086	1		18298.134042553196	18634.0	13115.0	22759.0	8600123.0	2122.140486455693	-0.9812196704724877	-901.0019003619217	0.004599653236535671	-0.009964039043435275	1.2415623676280958	1.17161566067401	0.7229454772637981	1.0597010686199317	4.501210477796518	8.216127938918392	0.8379243255502251	0.9604462474645032
ID498641	498641	3	0.9181609153747559	86.14435047250109	62.30550448236771	0.0	64.0	64	1.1492694345939118	1		18181.26651480638	18415.0	12140.0	23355.0	7981576.0	2185.9007379370246	-0.9809440990625691	-856.3246872294065	-0.0032855968692163343	0.0063651420488055645	1.1848556276940243	1.12576563312931	-0.14487793222026532	1.0524887177453275	4.149479141622306	7.645516980898147	0.8920511047716313	0.9732441471571901
ID512976	512976	3	0.8619303107261658	86.52067745792145	61.116707833228325	0.0	162.0	162	0.8093915813599449	1		19495.550458715603	18965.0	15842.0	25502.0	4250030.0	2471.557138928933	-0.9787514082154405	-726.6697627286542	0.0136761294380831	0.02807299174970007	0.887229207317833	0.7876518518343926	-1.523603936845947	1.1264230576637773	2.0581036292353545	5.546262137853769	0.8407682793152274	0.9433551198257073
ID510943	510943	3	0.8835224509239197	85.48291220403787	60.93810931677292	0.0	148.0	148	1.1253236954529213	1		18159.56490384614	18339.0	12773.0	23622.0	7554379.0	2150.62722834419	-0.9810018572598544	-872.0250840648588	0.0014311036092130127	-0.0021270421127532572	1.211240579077737	1.0922741249415633	1.1528617675476318	1.1089162980424336	3.9783665996997413	7.732483537453058	0.836135487038297	0.9732558139534883
ID500702	500702	3	0.9226199388504028	86.62231050159234	61.04676734665621	0.0	78.0	78	1.17465992873731	1		18108.888888888883	18452.0	12586.0	22291.0	8311980.0	2191.02131443104	-0.9810613297540159	-856.2919722374739	0.0011747156559491255	0.002599805274577854	1.2761881253408311	1.102006341138588	1.41824716077899	1.1580587857800158	4.334851062038447	7.948979749153514	0.8621071824533894	0.9702127659574469
ID504793	504793	3	0.9063948392868042	85.72626050147491	61.92706744522628	0.0	106.0	106	1.1817227194710371	1		18312.924078091117	18680.0	13163.0	22546.0	8442258.0	2060.1225482452624	-0.9811155636089643	-923.6570987016296	-0.001589221278657017	0.005258896163861254	1.2590910317643633	1.130377622913449	1.3523628364515798	1.1138676193174868	4.387135449848105	7.767086634553068	0.9138493526445061	0.9777542372881355
ID530409	530409	3	0.8296615481376648	85.38886435622962	61.1209425522431	0.0	263.0	263	1.0793445359578444	1		18090.013054830288	18363.0	13487.0	22421.0	6928475.0	1854.2786992773022	-0.981227302023055	-1019.8511666955819	0.004328119872321524	0.002957494885493537	1.1380450564984987	1.038610871615137	1.4918387666344035	1.0957376699983241	3.6599071466771766	7.508125983470245	0.8158622311382984	0.9506172839506172
ID503786	503786	3	0.93398118019104	85.96714100055678	61.62338935249252	0.0	99.0	99	1.1906511346285442	1		18304.921443736726	18620.0	12829.0	23154.0	8621618.0	2289.705032612056	-0.9809736022107161	-824.3641080092201	0.001772088841864198	-0.00805691649072207	1.2438586518535697	1.1705291478856281	3.0263331995477483	1.0626464570321887	4.453679216151317	7.92772975851692	0.8904942553908263	0.9770594369134515
ID519145	519145	3	0.9409725069999695	83.90559851373055	64.54798584830547	0.0	201.0	201	1.1564872981683392	1		18143.35585585584	18342.0	12359.0	23191.0	8055650.0	2240.656561799248	-0.9809220855776025	-832.6757866815867	0.001945835500268854	0.009593388291772113	1.2072222545768383	1.1280308454562271	0.28649646521982797	1.0702032302038536	4.201763529432008	7.642489827957537	0.9040068732137393	0.9757174392935982
ID495095	495095	3	0.8941420316696167	84.86857460405629	62.5257986430208	0.0	40.0	40	1.1765903489857785	1		18191.454148471614	18515.0	13049.0	22262.0	8331686.0	2106.3481644297926	-0.9810699512233835	-895.190561024311	9.898693418297607E-4	0.010242542616571499	1.271456999992172	1.115034388309655	1.3913079193722526	1.1402850112270055	4.349110440531998	7.911774368167588	0.8730970353179864	0.9713375796178346
ID514039	514039	3	0.9036913514137268	85.32158145297977	64.54767792885158	0.0	169.0	169	1.1791593266052929	1		18187.59477124183	18510.0	12255.0	22412.0	8348106.0	2195.692544072341	-0.9811421011116753	-861.9306946433481	0.008225038358958967	2.8043440075283015E-4	1.2258753356541585	1.1584833251265991	1.4900509353560532	1.0581726202405155	4.368122945190044	7.657598254063308	0.9360942158092084	0.9849946409431939
ID522231	522231	3	0.8924322724342346	85.76775472620517	65.9317811980323	0.0	218.0	218	1.1439914758879361	1		18130.672811059914	18280.0	12896.0	22992.0	7868712.0	2017.0208266406196	-0.9810076089463252	-928.5948395125873	0.0023351155105212867	-0.011677722452446292	1.2370379459287986	1.0878154371858373	-1.5519022472590305	1.1371763110192643	4.111454132306187	7.493217866116758	0.9201711096888118	0.9885714285714283
ID532988	532988	3	0.9370787143707275	84.21259382611521	60.43265453979641	0.0	277.0	277	1.1944571682077674	1		18151.451271186437	18444.0	13012.0	22610.0	8567485.0	2219.272839957376	-0.9811688945748764	-852.312010462778	0.004576639832831383	-0.014147969637106843	1.2748491861887223	1.1608647540389878	0.4146412493387104	1.098189243624763	4.482197973138454	7.699091669837648	0.9502150782973686	0.9905462184873948
ID501746	501746	3	0.9038816094398499	87.01004114652058	62.012493738427075	0.0	85.0	85	1.1682021561770486	1		18097.16814159292	18400.0	12426.0	22980.0	8179920.0	2302.0136703343665	-0.9810986315223771	-816.1164656111947	0.0032857690811513907	-0.0036578050939949707	1.2243750386488472	1.1338820968856766	0.9664050502877114	1.0798080700027972	4.2873198003933055	7.695585539294328	0.9097297639847188	0.970936490850377
ID533501	533501	3	0.9066182971000671	83.79690135954581	61.44558156142198	0.0	280.0	280	1.1874701213714933	1		18263.98927038625	18585.0	13100.0	22567.0	8511019.0	2073.1833913279784	-0.9811490490137519	-917.0428752296851	0.002010374875509536	0.004254037035508878	1.285463858288108	1.1177586284925065	1.3802959638220034	1.15003707018731	4.42991358532877	8.086043503325897	0.8513986779116863	0.9598352214212157
ID534013	534013	3	0.9065848588943481	84.12094941067637	60.712395669541046	0.0	284.0	284	1.2133082617934514	1		18276.409836065555	18634.0	12411.0	22822.0	8918888.0	2258.7444150935257	-0.9810798155166652	-839.136797823953	-0.0012766371413238348	-0.004573066413877724	1.283167223176307	1.1736654635049804	0.8346125732063835	1.0932989536424762	4.624791758073931	8.102378719048332	0.885272489583902	0.9614624505928857
ID494065	494065	3	0.886200487613678	84.80382006182812	62.65135189589122	0.0	33.0	33	1.0974159514794801	1		18300.6926952141	18453.0	12797.0	24597.0	7265375.0	2260.836549891498	-0.9810092370478036	-836.2941181708978	0.0026239134387507183	0.008671729988165948	1.1286428401457118	1.0905015984987434	-0.007483644186973468	1.0349758695443236	3.783488426954614	7.496617311018073	0.8460023920417789	0.9613526570048307
ID509436	509436	3	0.9121294617652893	86.29893688740354	60.74295217784939	0.0	138.0	138	1.1988822694585246	1		18105.72151898735	18372.0	12709.0	22955.0	8582112.0	2292.548370748357	-0.981016087741321	-816.2397408758009	-0.008056706154919656	-0.004529753938295896	1.262779418959027	1.1594949884474608	1.0240155031462985	1.089077082299305	4.515469856290046	8.117929396960019	0.8610379072544737	0.962512664640324
ID489979	489979	3	0.9287927746772766	85.23767882060646	64.57669170059509	0.0	5.0	5	1.1512424307838673	1		18257.100686498852	18456.0	11916.0	24105.0	7978353.0	2384.884462211085	-0.9809911664563096	-790.1400785774164	0.007099710561569603	0.0057184698338117596	1.2072626187139686	1.1337945921892483	3.004415200228434	1.0647983568018795	4.163738520115869	7.5563069202048005	0.91637690000836	0.982062780269058
ID502778	502778	3	0.9378865957260132	86.13097847140517	61.34329014730081	0.0	92.0	92	1.1694965633953698	1		18162.360619469	18478.0	11959.0	22722.0	8209387.0	2353.7322922048997	-0.9811765574363505	-804.4394022155931	-0.005086673204676389	0.008487876728626751	1.2048361731016664	1.1578955926809134	-0.7333439342941033	1.0405395622174103	4.296826052722295	7.635423229508695	0.9261714872706515	0.979414951245937
ID524790	524790	3	0.9535092711448669	85.06117958858303	66.72993889035074	0.0	232.0	232	1.1446525516298438	1		18159.564814814814	18412.0	13031.0	23038.0	7844932.0	2181.509886124812	-0.9811017423096411	-864.3119691627272	-0.002080401461943757	-2.4282867229232237E-4	1.2105102126704643	1.1018362801744053	-1.316778445287364	1.0986298368019407	4.116207258470733	7.634812957668961	0.8873813446857406	0.976324689966178
ID526345	526345	4	0.9517005085945129	69.81879858839118	34.55004871636729	0.0	241.0	241	1.3040609504357215	1		18401.95340501793	18595.0	11565.0	23637.0	1.026829E7	2459.4193030911724	-0.981174604144499	-779.9441888675948	4.8488669299114073E-4	0.00829814841341433	1.3817546060854964	1.2495730304626285	1.7511841165471613	1.1057813928441864	5.342513808915796	8.871396916275792	0.853044125183789	0.9740034662045056
ID510467	510467	4	0.919029176235199	69.74343414910417	33.893315138088795	0.0	145.0	145	1.3224938215362407	1		18502.659169550174	18646.0	12508.0	23793.0	1.0694537E7	2280.279542843806	-0.9810926678576263	-842.084803675041	0.0018207419416120109	0.0018753791881954364	1.3854942944267457	1.2768449373421464	-1.2594212005711762	1.0850920530027408	5.494613846180296	9.084114392945422	0.8367232776930618	0.9561621174524395
ID512514	512514	4	0.915828287601471	69.61606738982356	34.31583934704184	0.0	159.0	159	1.3196306577066605	1		18478.209059233446	18633.0	12445.0	23889.0	1.0606492E7	2264.6648927902797	-0.9811250977179045	-848.2533779740388	-0.004872860709768018	-0.013522138859419459	1.4304419654075369	1.2479788944660186	1.4084049037192878	1.1462068563423824	5.470848215357729	8.591981009862357	0.9312749320920457	0.9837606837606836
ID513550	513550	4	0.9495638012886047	69.66977286990436	34.12154523114739	0.0	166.0	166	1.3196306577066599	1		18535.440972222223	18724.0	12236.0	23767.0	1.0676414E7	2289.2549454364644	-0.9810393207922576	-837.8596603063405	-0.00878001353917976	-0.007726041045695846	1.399229489551774	1.2636779722711522	-1.5596531052013216	1.1072674528281925	5.470848215357724	8.805034959053847	0.8867523755130285	0.971308016877637
ID523278	523278	4	0.947376549243927	69.75628695423991	34.08508940269801	0.0	224.0	224	1.3156117601405817	1		18557.373029772334	18766.0	11715.0	23028.0	1.059626E7	2275.341979133725	-0.9810815280790813	-845.8996749930009	-0.0028101939865255022	0.002602448581059279	1.3882436138319223	1.2703809832251276	-1.332382524936992	1.0927773889590002	5.437576332206105	8.635216002216444	0.9163656885721193	0.9769427839453461
ID498189	498189	4	0.9303111433982849	70.47092018503315	34.04750868345483	0.0	61.0	61	1.2947461101220594	1		18487.687160940306	18616.0	11485.0	24041.0	1.0223691E7	2269.9136311534976	-0.9811721225686458	-848.8815302061116	-0.008030175960725286	-0.0035447223297455166	1.3330954223943983	1.2865962076192075	-0.6718950917818441	1.0361412652235589	5.266463790283526	8.51810469932128	0.9121011826559278	0.9719298245614024
ID531459	531459	4	0.8478333353996277	66.46230186518557	33.40874351429153	0.0	269.0	269	1.0357092436330602	1		18677.66193181817	18820.0	13378.0	21830.0	6574537.0	1877.6690562541874	-0.9805549767045312	-1003.2217456273283	-0.08670896763680985	-0.08982209072862625	1.0985025345367854	1.0189218306614773	0.14343390121924876	1.0781028548810705	3.3699664506417406	16.795129212306	0.15013043484865818	0.6307829181494669
ID503324	503324	4	0.9520940184593201	69.70051715900196	34.18456884278151	0.0	96.0	96	1.3247798972641867	1		18619.375432525965	18805.0	12151.0	23493.0	1.0761999E7	2328.7369988012897	-0.9810218093861119	-826.6059355035646	5.39363185864743E-4	-3.062612933164107E-4	1.3851077044066626	1.2835385024887715	-0.9380539948102231	1.079132181637675	5.513626350838364	8.606677845600284	0.9353542002013943	0.9813874788494077
ID501274	501274	4	0.961513876914978	69.55952351222321	34.65044957095868	0.0	82.0	82	1.3098490878478186	1		18559.488536155186	18771.0	11429.0	24469.0	1.052323E7	2520.623327781721	-0.9809413027149901	-757.9452874181397	-0.008527345530675358	0.005528162407742494	1.3586911949505474	1.3001260099685188	-1.4300497262729928	1.0450457759732432	5.390045070560964	8.95166992130279	0.8452674415742958	0.9675767918088736
ID489497	489497	4	0.9472417235374451	70.49590180755457	34.0312982216977	0.0	2.0	2	1.3104264954526061	1		18573.03008849556	18778.0	11575.0	23502.0	1.0493762E7	2398.0976519699657	-0.981191743480517	-808.0741978947528	0.010042594819777482	0.00243602947028563	1.3396984708662152	1.3052637261220292	0.26979181621338666	1.0263814461821386	5.394798196725457	8.746158607632621	0.8862380047740771	0.9667802385008518
ID529430	529430	4	0.9161781668663025	66.85522348539317	34.17648340684136	0.0	258.0	258	1.3287710658854712	1		18380.061749571192	18484.0	12352.0	23320.0	1.0715576E7	2269.288264284859	-0.9810499837013029	-838.6270020297926	0.002981802224228832	-0.003610593532871403	1.4001272073553048	1.2879768794247506	1.3931034776064781	1.087074799029501	5.546898233989952	8.932573212481419	0.8735884699397569	0.9692691029900332
ID521240	521240	4	0.9288777112960815	69.68271931160541	34.258242474361786	0.0	213.0	213	1.2953302500616022	1		18423.747292418782	18634.0	12660.0	22920.0	1.0206756E7	2158.5903572092557	-0.9813132523773915	-896.4202833318041	0.01555738007223175	-4.2782925286928076E-4	1.3516940891890001	1.2838064640280997	-1.1177771497308782	1.0528799527522978	5.271216916448057	8.433540359167289	0.9313242194175086	0.9884135472370763
ID493603	493603	4	0.9488356709480286	70.19561322451214	33.75431801155523	0.0	30.0	30	1.3104264954526057	1		18575.590828924178	18825.0	11903.0	23496.0	1.053236E7	2433.7647744101237	-0.9810248596684404	-789.2035809822902	0.012827282686469403	0.018635815817139523	1.3324450369156098	1.3251411328645901	1.3457085876866615	1.0055117933251612	5.3947981967254535	8.502182467780449	0.9378302246430184	0.9852430555555552
ID529964	529964	4	0.925498902797699	65.53872222394531	34.357117730230314	0.0	261.0	261	1.3401089084486046	1		18335.575042158518	18537.0	12107.0	22874.0	1.0872996E7	2244.205545832115	-0.9811208826443999	-849.18581839176	-0.004613920165567422	0.002424809619065681	1.401606683799144	1.2989137421618482	-1.5060413978439822	1.0790606322067076	5.641960757280316	9.056831446650307	0.8643454585494185	0.9650406504065044
ID502306	502306	4	0.9486234188079834	69.77407216739321	34.39656559350649	0.0	89.0	89	1.2994118769904195	1		18473.130824372747	18695.0	11755.0	23262.0	1.0308007E7	2312.9737041919293	-0.9811312680664298	-830.5852382435247	0.0061795412755034475	0.01068561232406936	1.3746474039942334	1.265001539085647	-0.9910252088644158	1.0866764675937384	5.304488799599675	8.664400593499469	0.8879251429947029	0.9798068481123782
ID494624	494624	4	0.9313096404075623	70.4612242376944	34.29224087320024	0.0	37.0	37	1.3264918685542855	1		18556.64102564101	18753.0	12589.0	23087.0	1.0855635E7	2333.7817752183714	-0.9811244221532156	-826.5953324980046	6.027719276083043E-4	0.006751497066471493	1.3734558037983107	1.3018751773275654	0.3270233404620075	1.0549827108753107	5.527885729331906	8.926662503299344	0.8717474588536634	0.9740368509212722
ID518191	518191	4	0.9460254311561584	69.7181416855651	34.33472944492794	0.0	196.0	196	1.3196306577066603	1		18420.720486111124	18649.0	11644.0	22998.0	1.0610335E7	2316.7858214789026	-0.9809977136504157	-820.942724937641	0.0024814633003490847	-0.006443637311168852	1.3728284399380357	1.2835174070849393	-1.3091048694805574	1.069583032033773	5.470848215357728	8.863149876004183	0.8751617805520705	0.9704890387858344
ID523823	523823	4	0.9353938102722168	69.75540738638797	34.185717200226044	0.0	227.0	227	1.3029002372992444	1		18533.297682709446	18725.0	11900.0	23522.0	1.039718E7	2329.014398105753	-0.9811453177729497	-828.1798164183743	0.008080682413884184	-0.005283465682329217	1.3608923945070213	1.263879375180399	1.5215702997840304	1.0767581315367023	5.33300755658676	8.804568212896676	0.864501872171244	0.9689119170984463
ID526881	526881	4	0.9485765099525452	69.75111304186585	34.265407636665834	0.0	244.0	244	1.3098490878478175	1		18367.039007092197	18585.0	11558.0	23747.0	1.035901E7	2419.7046012412193	-0.9812004940549393	-792.3519221582256	-0.0038091464691236946	-0.00662237111082147	1.3632936088559802	1.277828471158953	1.436384252490646	1.0668831064779085	5.390045070560955	8.780469251899758	0.8785506571447138	0.9659284497444631
ID532001	532001	4	0.9191710352897644	66.27764146679641	32.86448039189919	0.0	272.0	272	1.3207766680465722	1		18300.583333333336	18481.0	12294.0	22591.0	1.0541136E7	2092.594369800733	-0.9811886654716679	-912.3107499341256	0.0020993252993937155	0.006935979610959771	1.3545257447915264	1.3065436050857964	1.0106752684392162	1.0367244839888672	5.480354467686772	8.797597650012031	0.8897957383457761	0.9738175675675673
ID509997	509997	4	0.9433878064155579	69.63735772628746	34.18839225778343	0.0	142.0	142	1.3011572261679587	1		18484.83633093525	18646.0	12248.0	23789.0	1.0277569E7	2248.7081849568876	-0.9811418230488596	-855.351432017021	0.00356504234354983	1.4260226156151396E-4	1.36091234936073	1.2598792264546057	-1.514733556734566	1.0801927048122215	5.3187481780932195	8.5635308897959	0.911409509102447	0.9764397905759167
ID492588	492588	4	0.9401859045028687	70.35936973013646	34.11289306771944	0.0	23.0	23	1.330477901612704	1		18553.35213675214	18820.0	12246.0	23063.0	1.0853711E7	2287.511298519828	-0.9810935035297847	-841.7603737652533	0.007047610569759929	-1.5659372642414532E-4	1.39030789762078	1.3124994371653147	0.29706247364825344	1.0592826619594695	5.5611576124835	8.610891930369434	0.9424944260724367	0.9856781802864363
ID514601	514601	4	0.9288772344589233	69.78068946044752	34.27678121396397	0.0	173.0	173	1.3069582233925987	1		18533.714539007084	18757.0	12167.0	23283.0	1.0453015E7	2234.2446953869257	-0.9811539538780236	-863.7312613827319	0.002577691106898116	8.417713830846444E-4	1.3603222451755048	1.2923973005452707	-1.5092932957269891	1.0525573247495768	5.366279439738373	8.677588959741499	0.8955400209142053	0.969931271477663
ID517672	517672	4	0.9354638457298279	69.85186727203947	34.19781528536968	0.0	193.0	193	1.297664180332657	1		18401.836624775602	18599.0	12211.0	23647.0	1.0249823E7	2259.9705297200176	-0.9810940120308097	-845.083530960888	0.001232406473496707	-7.68791081270771E-4	1.3704794942381204	1.2578054340574936	-1.2833154171647778	1.0895798802658667	5.290229421106109	8.53347644398695	0.9129192872486612	0.9797535211267597
ID505910	505910	4	0.9415512084960938	69.77609424917154	34.38358991358906	0.0	114.0	114	1.3052206313678183	1		18674.77499999999	18898.0	12501.0	23519.0	1.0457874E7	2210.9586899200744	-0.9811039301755349	-877.0983132915907	2.3683708328334197E-4	0.003302148921862634	1.361218537890003	1.2657681461068624	-1.0359548937840433	1.0754090645089454	5.352020061244829	8.803041901736592	0.8678847525827944	0.974048442906574
ID496693	496693	4	0.942850649356842	70.21838185959099	34.252371356194	0.0	51.0	51	1.3179097736999945	1		18511.01570680627	18762.0	11552.0	23244.0	1.0606812E7	2339.9896848655844	-0.981043952589458	-818.8172451887051	0.0024526283842203735	0.007790995032731731	1.338364932405509	1.315670036098155	-0.8634227607297136	1.0172496869919296	5.456588836864151	8.919651742163927	0.8618571678389357	0.9695945945945947
ID508979	508979	4	0.9223740100860596	69.6135679248252	34.42536990859701	0.0	135.0	135	1.3063792828444187	1		18463.452127659577	18620.0	12423.0	23828.0	1.0413387E7	2174.0114144205836	-0.9810702844583913	-880.3129976215226	-0.0011772746694590473	0.005439003452225441	1.347120759526425	1.2921234956369323	-1.0831283043420659	1.0425634732865705	5.36152631357387	8.541143986451074	0.923562348215178	0.9817232375979109
ID517170	517170	4	0.9627178311347961	69.7424096858018	34.29495806756568	0.0	190.0	190	1.3121571937574916	1		18409.741197183095	18594.0	11812.0	22847.0	1.0456733E7	2314.882670777036	-0.9812618643161308	-832.9275681023951	0.018003584920474745	-0.003938155779639219	1.3649614767163174	1.3167723849500501	-1.043761177616986	1.0365963717929088	5.409057575219014	8.685406831116268	0.9010546584791816	0.9734816082121468
ID535101	535101	4	0.9258413314819336	65.29641083723504	33.35790474136357	0.0	292.0	292	1.3161866396786794	1		18542.421602787454	18687.0	12848.0	23795.0	1.064335E7	2197.2753705561304	-0.9810611961252979	-874.2900004613401	0.008555612431592767	-0.001403128487191628	1.3771931734130418	1.2854180845460141	-1.128825978427213	1.0713970730382567	5.442329458370654	8.541966498533116	0.9373007515155954	0.9836769759450174
ID490544	490544	4	0.9438966512680054	70.61217524609455	33.86042222580119	0.0	9.0	9	1.3367176531387015	1		18587.84094754652	18745.0	11760.0	23846.0	1.0985414E7	2418.7713841034547	-0.981064519982793	-796.3158721775877	-0.0031808909399859042	0.005824781228937941	1.390286212561752	1.30631119076706	0.2774938278435173	1.0642840866619097	5.6134420002931975	9.34313882275919	0.8080784038452388	0.9531880548829703
ID515632	515632	4	0.9484653472900391	69.77135367973149	34.075592669833945	0.0	180.0	180	1.3075369076022212	1		18514.859430605	18687.0	11796.0	23604.0	1.0405351E7	2374.933358252575	-0.9811286962943079	-810.6307264976958	-0.002606559224026002	-0.006799442978705718	1.3646019440876527	1.271377604832596	-1.4213168761987751	1.073325453351313	5.3710325659028815	8.86056259887959	0.8596962914934604	0.9649871904355252
ID495678	495678	4	0.9161344170570374	70.31744594897864	34.17323967434797	0.0	44.0	44	1.3115805480720903	1		18565.07381370828	18737.0	12120.0	23321.0	1.0563527E7	2239.892615988914	-0.9811174484091211	-861.3106104715282	0.002021229763979452	0.0029455893257638315	1.3761033553231177	1.2677835520461256	2.89916969928658	1.085440297046109	5.404304449054479	8.584290139743494	0.9215966662127004	0.9810181190681622
ID491581	491581	4	0.9266365170478821	70.31303251861887	33.836091052874565	0.0	16.0	16	1.3011572261679556	1		18566.330341113113	18833.0	12057.0	22982.0	1.0341446E7	2239.479731950072	-0.981157505964399	-863.3944981825688	-0.0018569233190910894	7.600880723394759E-4	1.3360686638671577	1.2913415522373628	-0.07475720245939205	1.0346361592347906	5.318748178093194	8.77636187724373	0.8677412600778605	0.968831168831168
ID507962	507962	4	0.9306628108024597	69.61609751839781	34.286811206226226	0.0	128.0	128	1.3184836512685412	1		18495.54956521739	18678.0	12300.0	23611.0	1.0634941E7	2179.689963863412	-0.9811102531381507	-881.4429075681821	0.009019991536546661	-0.009825263895748422	1.373960572005798	1.2887989401712754	2.2343116029103003	1.0660782913300697	5.461341963028695	8.830807018458968	0.8800522276086863	0.9688026981450253
ID512057	512057	4	0.924027144908905	69.80436381419348	34.563412128755346	0.0	156.0	156	1.3133097255508415	1		18489.513181019327	18621.0	12475.0	23881.0	1.0520533E7	2311.004369846409	-0.9811062449902089	-830.9070923696976	-0.0027172425780296926	0.007894022766458546	1.382486199973795	1.261127310385015	1.3012456834264692	1.0962304825130857	5.418563827548054	8.722829907392862	0.8949097703581116	0.9751924721984596
ID497720	497720	4	0.926091194152832	70.58435583096585	34.07283001406918	0.0	58.0	58	1.2906497279808717	1		18437.52094717669	18578.0	12600.0	23071.0	1.0122199E7	2085.8711814930084	-0.9810902017963551	-917.2064130103879	0.0022202075402190033	-0.00225335017740491	1.3373826844688927	1.2542528549583571	-0.24982775505160704	1.0662783657871726	5.233191907131927	8.862042715704337	0.8373535137378026	0.9700440528634362
ID506936	506936	4	0.9436893463134766	69.39413916802171	34.58060196923056	0.0	121.0	121	1.3299091997694106	1		18594.868600682596	18811.0	12482.0	23499.0	1.0896593E7	2228.054194925522	-0.9810921364306946	-866.0933298721549	0.0038447450135108566	0.0076084971852793315	1.4072226248815394	1.2777203196219657	-1.2775003692391382	1.1013541878224875	5.556404486319029	8.888751956022913	0.8837351780044657	0.9693200663349918
ID527438	527438	4	0.9372866153717041	69.83193956594796	34.082886828215	0.0	247.0	247	1.3058000856167256	1		18304.695035460987	18470.0	12628.0	22584.0	1.0323848E7	2164.792013336502	-0.9810529674550632	-875.6439896514296	-0.004519706884209674	-0.0018772637570049426	1.3646267415717817	1.2687943923430849	-1.0269390429157537	1.0755302433609617	5.356773187409337	8.511788383813753	0.9291193107034385	0.9808529155787641
ID524352	524352	4	0.9659051299095154	69.77897301932765	34.29767101255649	0.0	230.0	230	1.3213493004897097	1		18537.676470588245	18755.0	11942.0	23575.0	1.0714777E7	2340.7614243931835	-0.9810421453457289	-819.646555231892	6.016238144890048E-4	-0.0013973481609446776	1.361517837671911	1.309996575253583	-1.1658732210336027	1.0393293107719421	5.485107593851273	8.800269029277882	0.8900268674810142	0.9697478991596641
ID511054	511054	4	0.8996186852455139	69.62336607439683	33.961898132579286	0.0	149.0	149	1.32077666804657	1		18435.440207972268	18627.0	13419.0	22649.0	1.0637249E7	2074.88813544984	-0.9810991215254667	-922.4008993216577	-0.00479682635936516	0.006211040572687803	1.388713935135655	1.2737777576132934	-1.5119676997209162	1.090232520418413	5.4803544676867535	8.89873871557835	0.869684245891747	0.9787775891341255
ID499789	499789	4	0.9414436221122742	69.65276629777314	34.12644831336025	0.0	72.0	72	1.3242087483274168	1		18493.963730569954	18667.0	12035.0	23541.0	1.0708005E7	2258.4513687895624	-0.9809697965971235	-844.2313193754195	-0.004636411452244529	-0.006813772355712466	1.3852141191318967	1.2910127336237254	1.9307712056495625	1.0729670459901344	5.508873224673845	8.851852834633727	0.8834953581997949	0.9764111204717772
ID516685	516685	4	0.9513478875160217	69.85580401188258	34.235208739268316	0.0	187.0	187	1.3219216848789064	1		18437.071180555562	18616.0	11706.0	23524.0	1.0619753E7	2328.078520296007	-0.9810989346474024	-822.1495521170039	-0.0023486602981549853	0.001965146822001531	1.3839163322299877	1.2692011575957935	-1.3940468558645567	1.0903837614295084	5.489860720015782	8.654524486463767	0.9210533115174016	0.9821428571428568
ID518731	518731	4	0.944390058517456	69.68505064634375	34.14350152300237	0.0	199.0	199	1.3063792828444167	1		18410.868327402128	18624.0	12136.0	23346.0	1.0346908E7	2191.4847709596343	-0.9811455002199778	-874.3477810782844	-0.010139990522539855	0.001919463235426974	1.3908977528671034	1.2481215854350585	-1.5603181427115367	1.11439283568057	5.3615263135738545	8.772542418453334	0.875482263478635	0.9624573378839586
ID532548	532548	4	0.90879225730896	66.91169723216936	33.78245295545692	0.0	275.0	275	1.2894769428881643	1		18312.4872262774	18459.0	12349.0	23048.0	1.0035243E7	2051.055123709422	-0.9811259812015954	-928.2402389798362	-0.0012128268866968652	-0.002032687137649804	1.3309675156468899	1.2640132697863413	-0.35005879579010973	1.0529695751310157	5.223685654802884	8.50328960114303	0.9078476169608296	0.9742907801418433
ID504905	504905	4	0.9699388742446899	69.75954951837458	34.978791532929414	0.0	107.0	107	1.3138856123250877	1		18784.301225919447	18915.0	11723.0	24795.0	1.0725836E7	2592.1832910438484	-0.9809866354999422	-747.7621003617412	3.8641943732990665E-4	0.001262146629343718	1.3499933592744906	1.2975167288425078	-1.0653895886981553	1.0404438950693116	5.423316953712571	8.664971419705973	0.9076963339533599	0.9777206512425025
ID498760	498760	4	0.9506163597106934	69.65866378727802	34.28872190062709	0.0	65.0	65	1.3253508000690815	1		18492.78313253014	18681.0	12043.0	23624.0	1.0744307E7	2302.4206829255318	-0.9810797214177646	-832.9604226951975	0.0032973344679830038	0.0013862884151622681	1.3767475791006143	1.2880441595792236	-0.79433809813787	1.068866753411908	5.518379477002884	8.811242755264248	0.8931966651404982	0.9731768650461019
ID513108	513108	4	0.915368914604187	69.72938190714993	34.30755106405251	0.0	163.0	163	1.3173356461302999	1		18503.104712041888	18699.0	12995.0	23990.0	1.0602279E7	2209.510075951116	-0.9810936519750341	-869.1233811504612	0.0019741076715351527	0.004564778043538057	1.3829600617422237	1.2776632534147487	1.391394058556734	1.0824135843666578	5.45183571069966	8.934299856945852	0.8582851043019343	0.967116357504215
ID521808	521808	4	0.9579141736030579	69.87011050944214	34.28462299419198	0.0	216.0	216	1.3063792828444158	1		18511.460854092522	18753.0	11854.0	23139.0	1.0403441E7	2393.270514038651	-0.9811752633187278	-806.2998499361371	-3.116632203984629E-4	0.0015651676175439091	1.363968573330923	1.2683940896263202	-1.4073573119175076	1.0753507797665314	5.361526313573848	8.716183702802962	0.8868405773699544	0.9682403433476391
ID500827	500827	4	0.9505255818367004	69.64260287084028	34.127624249244114	0.0	79.0	79	1.328201633219134	1		18526.591766723817	18678.0	11981.0	24091.0	1.0801003E7	2314.9407564582466	-0.9811109304656411	-831.3677916888986	-0.004070384967905514	0.005107515205910267	1.3805520370465076	1.2969597154181347	1.9852524445806827	1.064452519715636	5.542145107825461	8.658611921100254	0.9289475776108894	0.9773679798826489
ID519258	519258	4	0.9403058886528015	69.88084817886104	34.156307422834985	0.0	202.0	202	1.3058000856167242	1		18509.61497326202	18740.0	11902.0	23487.0	1.0383894E7	2376.537134464701	-0.9810612809009969	-806.9159668999114	-0.002549892518161719	-0.0011965404814958133	1.3743284109620792	1.2591285346610255	1.8304946507727142	1.091491752533483	5.356773187409327	8.620240696205025	0.9058876465438784	0.9749134948096885
ID494169	494169	4	0.9518974423408508	70.33388877747949	33.78766347471509	0.0	34.0	34	1.2982470073013337	1		18626.375899280563	18842.0	12163.0	24447.0	1.0356265E7	2455.634734714637	-0.9810676615587571	-786.1208084708815	4.305761022529272E-4	-0.0033407107862392705	1.3690424223219686	1.2509791614923447	-1.3778520671586019	1.0943766806545214	5.294982547270621	8.715603971534044	0.8759502093891198	0.970383275261324
ID503896	503896	4	0.9368319511413574	69.81975855291883	34.31261783965857	0.0	100.0	100	1.321921684878907	1		18630.857638888887	18837.0	12580.0	23765.0	1.0731374E7	2223.111496089634	-0.9811140709957145	-870.7284808025883	0.007603463368593183	-0.0014081391405422123	1.3910006976508331	1.2842615834221411	-0.9286944779528354	1.083113218994114	5.489860720015787	8.550520354213184	0.9435960193184535	0.9838160136286203
ID527978	527978	4	0.9361936450004578	69.84321141046078	34.21477278992363	0.0	250.0	250	1.3224938215362407	1		18351.809688581317	18554.0	12137.0	22937.0	1.0607346E7	2252.2941414464503	-0.9811587715800517	-848.6211696415625	-0.002887797317967335	0.0014255646429524415	1.3648643220795145	1.3034531730447014	2.2540450169554953	1.0471141965854933	5.494613846180295	8.732605321106478	0.9054393728758587	0.9804919423240033
ID522338	522338	4	0.9504549503326416	69.61217122590361	34.40119689492268	0.0	219.0	219	1.3098490878478184	1		18544.72134038801	18771.0	11787.0	23648.0	1.0514857E7	2359.6894522170082	-0.9812193283978836	-821.2028200051553	0.003960380898805454	-0.008913833147533775	1.3866428674765037	1.272152866239741	-1.2190933902461691	1.0899970469548796	5.390045070560963	8.838945926667947	0.8669644840649925	0.9667519181585673
ID502880	502880	4	0.9568944573402405	69.46995903777734	34.35832105146403	0.0	93.0	93	1.3115805480720946	1		18541.887521968365	18721.0	11684.0	23653.0	1.0550334E7	2365.0087055795934	-0.9810489104840122	-811.7226620674659	-4.3469371788981465E-5	0.007349081491650838	1.358367677274718	1.2885739719881584	-0.9675683884679616	1.054163522470405	5.404304449054514	8.604383038107988	0.9172974789177271	0.9776440240756661
ID533103	533103	4	0.9271866083145142	66.05047320746587	34.22529489027506	0.0	278.0	278	1.3005757033562695	1		18264.136200716843	18435.0	12666.0	23211.0	1.0191388E7	2078.4167671324267	-0.9811346269704444	-914.0284250477997	0.003149385929276697	0.010202106728127706	1.3612971766995783	1.2599981293282696	-1.0402512771727055	1.0803961887033222	5.313995051928711	8.963713744617793	0.8311033863334852	0.9588336192109779
ID493166	493166	4	0.9497870802879333	70.015855763643	34.10634369209357	0.0	27.0	27	1.3321825504881364	1		18564.282051282058	18775.0	11758.0	23307.0	1.0860105E7	2327.084319244256	-0.981218257864147	-833.5387246313479	-0.002332819531483228	-0.0028207293090999085	1.39627302062634	1.3044556843629966	-0.21176728238043074	1.0703874707006091	5.575416990977046	8.949170839940551	0.8748258764939986	0.9654320987654318
ID524897	524897	4	0.9431836605072021	69.75169474249667	34.26219820753467	0.0	233.0	233	1.3202037872267127	1		18544.438260869567	18661.0	11776.0	23859.0	1.0663052E7	2299.5340762579567	-0.9811005076406125	-837.2731989054229	0.006816588404228641	-0.008104102176575655	1.3768189697346143	1.313987936731746	-1.056530273100346	1.0478170546672951	5.475601341522238	8.827752515982136	0.8829607259634618	0.9713322091062384
ID490093	490093	4	0.9391666054725647	70.4387302196514	34.233186011745985	0.0	6.0	6	1.315611760140581	1		18541.75656742555	18739.0	11530.0	23573.0	1.0587343E7	2260.670112251253	-0.9812020432123321	-856.2320399259454	0.014722005966408073	0.001018425899241504	1.3746282983373779	1.287785148117527	-0.43978176147983333	1.0674360551112096	5.437576332206099	9.093102237729628	0.8264014727118306	0.968670618120237
ID495213	495213	4	0.9104490876197815	71.11455644475006	33.779248906920316	0.0	41.0	41	1.3173356461303012	1		18574.373472949395	18769.0	12602.0	23115.0	1.0643116E7	2177.6105168443955	-0.9811558986809393	-888.2322806202136	0.025757749602475292	0.004107395643177673	1.4049089751096608	1.2672730622545636	0.27167014139280493	1.1086079369589328	5.451835710699672	8.809082462501971	0.8828588464819106	0.9695688926458153
ID501866	501866	4	0.9615908265113831	70.01165630370055	34.51088490940158	0.0	86.0	86	1.3156117601405806	1		18500.574171029664	18662.0	12184.0	23539.0	1.0600829E7	2326.2031701857095	-0.9810944410396996	-825.4463514555772	0.008561375429958665	0.006190859464724532	1.3933617601823163	1.2773135795947992	-0.9624701309701827	1.0908533209396638	5.4375763322060955	8.69473124138345	0.90386361878553	0.9870578084555648
ID514154	514154	4	0.9110568165779114	69.71073187289902	34.17586307543246	0.0	170.0	170	1.3046409197552251	1		18501.83778966132	18675.0	12589.0	23061.0	1.0379531E7	2234.332266919574	-0.9811343405809542	-861.2983081667303	-0.0032949275145600304	-0.013845352596374047	1.3835302124762667	1.2511999057970595	-1.335009558407034	1.1057627211016356	5.347266935080308	8.589632850880282	0.9107360473569323	0.981675392670157
ID536166	536166	4	0.951207160949707	65.48813742370571	33.62743369682578	0.0	299.0	299	1.3110036487487955	1		18606.300527240783	18723.0	12312.0	23941.0	1.0586985E7	2290.7894011233348	-0.9810926793034481	-842.9171818781336	-0.0033491367155660673	9.981404942266082E-4	1.3946102844436283	1.2548979586124587	-1.3156805700180012	1.111333614715295	5.39955132289001	8.705789158591445	0.8952642605946554	0.969283276450512
ID491125	491125	4	0.9367243051528931	70.31670017794194	34.168699264751204	0.0	13.0	13	1.3121571937574892	1		18588.287215411576	18876.0	11821.0	23014.0	1.0613912E7	2275.534625786226	-0.9810893920858158	-847.5962203188898	-0.0021339108543425834	2.0822463270379646E-4	1.3514596496488729	1.2965782414024583	0.12473246038735386	1.0423278800260072	5.409057575218995	8.627396218291528	0.9132127803055173	0.9734816082121475
ID525435	525435	4	0.930219292640686	69.79194195562673	34.40463194382537	0.0	236.0	236	1.316186639678677	1		18508.93881118882	18716.0	11659.0	23464.0	1.0587113E7	2323.3333113780745	-0.9811210036184196	-828.0254129680583	0.008711961324478911	-0.003919317987011454	1.3646789074736412	1.299731489370615	-1.2645227270148847	1.0499698734963148	5.442329458370633	8.872367120426915	0.8687917442852903	0.9736394557823126
ID509553	509553	4	0.923016369342804	69.56233463686956	34.32303241979381	0.0	139.0	139	1.3150366292889948	1		18465.398601398603	18586.0	12452.0	24487.0	1.0562208E7	2306.390637834095	-0.9811062476403003	-831.4835060670055	1.0041354744244771E-4	3.256976300736961E-4	1.3675132143580868	1.3039623894693089	1.8382410554049537	1.048736700845062	5.432823206041608	8.566192012214813	0.9303788447104469	0.9794344473007706
ID515184	515184	4	0.947670042514801	69.80901188493803	34.16528974080392	0.0	177.0	177	1.3046409197552247	1		18528.7807486631	18723.0	11740.0	23581.0	1.0394646E7	2359.455271588916	-0.9811314065063516	-816.6815399266459	-0.002187908503591493	-0.010317349432285067	1.3933861888710033	1.2543866306581701	-1.4248563842233168	1.1108107778061225	5.347266935080302	8.572839177391918	0.9143076959318206	0.9782608695652173
ID519806	519806	4	0.9585539102554321	69.52680029248937	34.629065382182006	0.0	205.0	205	1.3184836512685427	1		18508.036521739163	18703.0	11464.0	23234.0	1.0642121E7	2411.7080521134803	-0.9810851832137805	-796.1047001726228	-0.005109691790482892	0.005305254009378969	1.3876824883360153	1.2799895434280135	-1.1792301227200217	1.0841358005312942	5.461341963028708	8.821928487964463	0.8818245163779017	0.963118189438391
ID534129	534129	4	0.9219008088111877	65.82984232420615	35.0456939851414	0.0	285.0	285	1.3299091997694108	1		18449.665523156094	18618.0	12465.0	22888.0	1.0756155E7	2281.2604039312782	-0.981107823867538	-839.9982543668036	0.002381997038775482	-0.0020585183575116033	1.4322638290851881	1.2633240300158588	1.127670306250393	1.1337264193947205	5.556404486319031	8.589115648209056	0.9464699211752823	0.9873310810810815
ID492157	492157	4	0.956587016582489	70.44260282904784	33.69247343300028	0.0	20.0	20	1.3367176531387013	1		18580.422750424463	18773.0	12137.0	23465.0	1.0943869E7	2373.9319387652436	-0.9811178581100063	-813.3683090417392	0.008604800112380916	0.008537845661439565	1.3730890685480563	1.337236116512591	-0.003868161765537401	1.0268112351982888	5.613442000293196	9.02825882858018	0.8654283169386354	0.9656582174979553
ID508540	508540	4	0.9443393349647522	70.05722945579625	34.55299739249473	0.0	132.0	132	1.3092714255979583	1		18521.331560283674	18645.0	12371.0	23811.0	1.0446031E7	2333.1294762078605	-0.981123618135483	-825.2173256233958	0.0018168969928689961	0.01045019422065071	1.3763495602136773	1.2729834081417715	-1.0384700971757146	1.0811999209186818	5.385291944396423	8.547988814021076	0.9261711008987161	0.9792566983578218
ID520316	520316	4	0.9380645751953125	69.76723388281162	34.35385958951514	0.0	208.0	208	1.2988295727366694	1		18482.890681003584	18677.0	11875.0	23253.0	1.0313453E7	2255.8579750214244	-0.9811678100060318	-853.7497730706681	-0.0026635822576485807	0.001430457274754891	1.3613025429137335	1.2499585407254852	1.5999006812801504	1.089078156243185	5.299735673435154	8.650388946465949	0.8900057315457858	0.9678819444444445
ID496248	496248	4	0.9342786073684692	70.33482288219575	33.86969991020482	0.0	48.0	48	1.288303090170677	1		18505.236794171222	18754.0	11868.0	23208.0	1.0159375E7	2299.8642538554236	-0.9810534154260683	-833.2669572801282	0.002216864032081913	-0.011384349466977488	1.3152288050675838	1.2992666192425792	-0.6723966504622026	1.012285535230875	5.214179402473844	8.443801300560466	0.9190091255374987	0.9794642857142855
ID506503	506503	4	0.9420851469039917	69.76109000640558	34.189737334309264	0.0	118.0	118	1.3230657107830943	1		18646.764298093603	18822.0	12569.0	23761.0	1.0759183E7	2249.209509265507	-0.9811602460913577	-863.5118142566641	-0.007055085264563629	-0.0023492314724715994	1.3845651657672176	1.2872415558834245	-1.330438005174353	1.075606330015504	5.499366972344812	8.856951765082824	0.880955570526806	0.9722689075630248
ID507527	507527	4	0.939426064491272	69.59918243894232	34.241495498930384	0.0	125.0	125	1.3190572791622308	1		18612.36521739132	18774.0	12374.0	23946.0	1.070211E7	2257.755769291852	-0.9810912526104878	-855.463027475135	-0.004294233915159319	-0.006029514027695531	1.369032583740454	1.2863426923934491	-1.124970579076129	1.064282940958095	5.4660950891932085	8.734789583399591	0.9002894304494943	0.9770603228547157
ID516231	516231	4	0.9370691776275635	69.84027363972709	34.0584613593837	0.0	184.0	184	1.3058000856167244	1		18445.60535714286	18661.0	11921.0	23561.0	1.0329539E7	2316.8853799133876	-0.9811320790002307	-827.9836971768274	-1.5043050238760817E-4	-0.014486100285803013	1.3790697805900503	1.263740879106914	-1.3508701346872702	1.0912599278774928	5.356773187409329	8.651749088439608	0.8993014434105422	0.9732297063903274
ID505478	505478	4	0.9607648849487305	69.65876519394708	34.918800902776326	0.0	111.0	111	1.3052206313678196	1		18725.193605683842	18914.0	11648.0	24122.0	1.0542284E7	2392.021369288622	-0.9809776818052267	-807.3966480246861	0.004818288800523652	-0.0089237622560884	1.361526185153353	1.2781308774162834	-1.3156682212976778	1.065247862492495	5.35202006124484	8.524011090962434	0.9256346092876903	0.9825479930191968
ID531083	531083	4	0.8999524116516113	65.50747706821684	34.40661074768694	0.0	267.0	267	1.3310463604729184	1		18341.93344709899	18555.0	12157.0	23153.0	1.0748373E7	2087.8378487666682	-0.9811738909386677	-915.7222263671835	-0.0028569960936282402	0.006058890990935138	1.3762200361766197	1.3239245173974463	-1.1524245204938013	1.039500377923339	5.56591073864806	8.717673930158325	0.9203327133554194	0.981559094719195
ID499330	499330	4	0.9477108120918274	69.73650068931832	34.230813530098565	0.0	69.0	69	1.3167612682324346	1		18507.308900523556	18695.0	12152.0	23484.0	1.0604688E7	2302.5900589528474	-0.9810868019282779	-833.8714536101584	-0.0022968691824556938	0.002529733269739755	1.3813217036171221	1.278627816727119	-1.170956942249758	1.080315699022462	5.447082584535141	8.771360690967649	0.8896924055110744	0.9670886075949365
ID511618	511618	4	0.94106525182724	69.82005165640923	34.32961627434589	0.0	153.0	153	1.308115335813485	1		18563.47246891651	18704.0	12135.0	24349.0	1.0451235E7	2366.4662591584424	-0.9811696672106123	-817.4760078492963	0.004265951931028823	-0.0032570245593402172	1.4009956363148655	1.2519367934512515	-1.547692534026525	1.1190625945681323	5.3757856920674065	8.707059841214026	0.8910637015538146	0.9724849527085118
ID534656	534656	4	0.9412265419960022	65.17300626548185	34.55713696520879	0.0	289.0	289	1.3270620348684132	1		18498.78178694156	18629.0	13030.0	24485.0	1.0766291E7	2397.1119834248607	-0.9810477446318218	-798.9397811039331	0.003658304994784564	0.0034371676257397934	1.402518011452539	1.2723452257000354	1.3825384718774	1.1023093285714838	5.532638855496453	8.789981248106052	0.8998420608491662	0.9724310776942356
ID504460	504460	4	0.9497773051261902	69.70183159183784	34.976473007275395	0.0	104.0	104	1.3150366292889952	1		18755.44328097731	18966.0	11594.0	24338.0	1.0746869E7	2416.094056214106	-0.9810406452924287	-803.353963889545	-0.003338045081780306	0.01023977037580953	1.3616760333988165	1.2925320280872277	-1.3260178111948508	1.053495003457603	5.432823206041611	8.816009454452821	0.8783980076284111	0.9621212121212122
ID497291	497291	4	0.9488130807876587	70.34033712214347	34.436646745774425	0.0	55.0	55	1.3423649856492368	1		18458.607744107747	18704.0	11777.0	23207.0	1.0964413E7	2280.71900795824	-0.9810573630909537	-838.3224976965777	0.00798465570176533	0.0010889066212766295	1.3876290082411562	1.3172127099508972	-0.1830772470181588	1.0534585627350073	5.660973261938341	8.933692157100078	0.891330979354657	0.9682926829268287
ID528519	528519	4	0.9581624865531921	69.25906553998124	34.41419193350692	0.0	253.0	253	1.3179097736999996	1		18347.526956521746	18540.0	11495.0	23326.0	1.0549828E7	2369.676364402378	-0.9810089597822802	-799.9129241105923	-0.005735041262173333	-0.0036734866345663653	1.3769943588327411	1.2853977850346088	-1.4288384207400695	1.0712593213280401	5.456588836864194	8.554696267551039	0.9369618429976614	0.9845626072041168
ID498327	498327	4	0.9502435326576233	70.17580345716165	34.42248679515108	0.0	62.0	62	1.3179097736999954	1		18510.050522648096	18735.0	11246.0	23567.0	1.0624769E7	2390.6397996965725	-0.9810555104830634	-801.9256941434942	0.00221356312328292	-0.006390322085118902	1.3621257577916923	1.3138123625253333	-0.3584425159470391	1.0367734363326386	5.456588836864158	8.877796442879182	0.870002956172941	0.9542809642560263
ID535705	535705	4	0.9495337009429932	65.6571477618082	33.55836746766773	0.0	296.0	296	1.3121571937574945	1		18572.63556338031	18721.0	11778.0	24009.0	1.0549257E7	2366.50262996675	-0.981085498938421	-814.1576503202717	-4.2551419373652166E-4	0.014652494700724609	1.3845557289930361	1.2659133857465124	-1.3169813844577798	1.0937207431269558	5.409057575219039	8.752454044732392	0.8873026731504462	0.9810344827586207
ID512661	512661	4	0.9329268336296082	69.5950709724762	34.632056528625604	0.0	160.0	160	1.336717653138703	1		18548.40067911715	18703.0	12186.0	24083.0	1.0925008E7	2388.4303549133783	-0.9811320230485198	-807.6552049852285	-0.0020375133707126064	0.0048902269129364375	1.3975806941978215	1.2950864452498176	1.54745722941273	1.079140855287257	5.61344200029321	9.028258798064185	0.865428322789025	0.9593826157595453
ID525978	525978	4	0.9484903812408447	69.76846171285955	34.29217768363941	0.0	239.0	239	1.3115805480720935	1		18411.267605633777	18587.0	11991.0	23440.0	1.04576E7	2344.311342540775	-0.9811792495018576	-818.8602975487847	0.001569457665694462	-0.004170082631677862	1.3951287253980527	1.2563929728761176	1.3865385175610778	1.1104238526615944	5.404304449054505	8.969242573292096	0.8441859727251712	0.9676595744680855
ID500371	500371	4	0.9420186877250671	69.70264246714353	34.16678989971662	0.0	76.0	76	1.30173848919725	1		18527.876565295155	18728.0	11876.0	23604.0	1.0357083E7	2386.2009767041886	-0.9810636420275762	-804.5431685380721	0.0064763913883100765	0.002911526554067827	1.3580813773183669	1.2789742523810566	-1.1072145823995234	1.061852007411437	5.3235013042577295	8.56417374294432	0.9120870512901066	0.9713790112749351
ID510611	510611	4	0.9302873015403748	69.74313025982023	33.94440433332061	0.0	146.0	146	1.3144612467940289	1		18502.891228070177	18673.0	12335.0	23927.0	1.0546648E7	2336.6539816531767	-0.981195412138621	-826.3554110600707	-0.004940077231837749	0.0018924989142274464	1.3838763101476148	1.2665584547315754	-1.2966186444121524	1.0926272727308926	5.428070079877079	8.68526026264563	0.9042523289015878	0.9769033361847735
ID522911	522911	4	0.9505888223648071	70.024111958109	34.38984069212196	0.0	222.0	222	1.3127335861392349	1		18570.96485061512	18720.0	12240.0	23582.0	1.0566879E7	2333.9063990975005	-0.9811049116595628	-826.3186446979018	-0.009503911095747707	0.003775710689724685	1.3717110631520364	1.2810657286713087	-1.1264122151616651	1.0707577546194627	5.413810701383519	8.679163682774368	0.9031443562914431	0.9776824034334762
ID520871	520871	4	0.9382328391075134	69.96354453699718	34.26786937875069	0.0	211.0	211	1.3092714255979578	1		18553.350442477884	18712.0	11697.0	23710.0	1.0482643E7	2283.8351262874744	-0.9811216373741346	-844.3959172252809	0.0165527758232578	0.007474288235213512	1.3838417331255353	1.2706161070288136	-1.316720675227555	1.0891108065373785	5.385291944396419	8.834763148872051	0.8670203560220028	0.9742046431642304
ID529064	529064	4	0.9392586350440979	68.10398171043526	33.991765332375955	0.0	256.0	256	1.3270620348684117	1		18348.248287671246	18474.0	12084.0	23215.0	1.0715377E7	2262.697068925942	-0.9810620035658495	-840.1573191489438	0.0027936113024177754	0.0014362629428049886	1.3677684638445358	1.3138228526357447	1.5661750068337716	1.041060034159527	5.5326388554964385	8.612366098364241	0.9373401522195028	0.9839391377852914
ID494766	494766	4	0.9276213645935059	70.51669897920385	34.71599248322832	0.0	38.0	38	1.3652748454737222	1		18564.631663974164	18761.0	12533.0	22765.0	1.1491507E7	2261.547237936119	-0.9811034836997671	-852.400587697611	-0.006855628696387205	0.0019532048071002075	1.3945431628919005	1.368434348885098	-0.7314214513292869	1.0190793325438476	5.855851434683512	9.183633710868463	0.8725107908718502	0.9723756906077341
ID501421	501421	4	0.9580880403518677	69.49834294626459	34.63149830568307	0.0	83.0	83	1.3115805480720952	1		18534.163444639704	18744.0	11821.0	24440.0	1.0545939E7	2510.5089601680156	-0.9810697195705093	-765.2159828966486	0.0012648115174386828	-0.004189307445838657	1.363960491427414	1.2834469710625207	-1.378038363580014	1.0627322532057861	5.404304449054519	8.536399222970855	0.9319663582359977	0.9827139152981852
ID489644	489644	4	0.9445653557777405	70.76034624363663	33.99243837459909	0.0	3.0	3	1.3242087483274172	1		18575.5768566494	18745.0	11938.0	23469.0	1.0755259E7	2380.091487777329	-0.9811060551590342	-810.5353619675673	0.00638610018204585	0.008119344794794408	1.379483697802908	1.2978479051894967	0.3809698788536201	1.0629008933072877	5.50887322467385	8.71210297828029	0.9120667882222308	0.9780590717299578
ID503468	503468	4	0.9524526596069336	69.56787501421142	34.24975768599668	0.0	97.0	97	1.316761268232435	1		18630.652097902097	18775.0	12062.0	23812.0	1.0656733E7	2315.7407910108277	-0.9809908317871976	-830.3667312663944	-1.1952486668869083E-4	-0.00116358233920535	1.3736325064444221	1.2880944718457819	-1.0550283100180105	1.066406646770301	5.447082584535145	9.083955140977157	0.8295142709302886	0.9597989949748746
ID502443	502443	4	0.9344848394393921	69.6114612884031	34.46039356565973	0.0	90.0	90	1.3242087483274187	1		18487.71107266436	18661.0	11949.0	23249.0	1.0685897E7	2290.6269258880534	-0.981063522361829	-836.2896238826473	0.004708727640173519	0.007908300108934115	1.3803801559494246	1.3094732273074792	-0.8818745594901873	1.0541492007345148	5.508873224673862	8.567144563408386	0.9431927449084708	0.9863829787234045
ID526521	526521	4	0.9570432901382446	69.7411665993326	34.175063293274256	0.0	242.0	242	1.3144612467940284	1		18409.207381370827	18612.0	11716.0	23916.0	1.0474839E7	2466.9633602876556	-0.9811046723368798	-774.9314790087855	0.0014950983322765863	0.003434362164240961	1.3761708545844948	1.2710164462111497	-1.4988815487358826	1.0827325316574827	5.4280700798770765	8.623233639957565	0.9173076255297815	0.9769033361847734
ID509108	509108	4	0.9480069875717163	69.67800394237774	34.058084880775894	0.0	136.0	136	1.3150366292889932	1		18466.856893542772	18606.0	12323.0	23909.0	1.0581509E7	2242.3355722651286	-0.9811758657603538	-858.5275155491746	-0.010939767630058961	-0.004029857396997719	1.4053298396825145	1.262380631529186	-1.236340549127193	1.113237802120084	5.432823206041594	8.536583331944946	0.9368439752706383	0.9870466321243525
ID493747	493747	4	0.9523031711578369	70.30719125511744	33.75723211453509	0.0	31.0	31	1.323637352940153	1		18626.499136442155	18809.0	11861.0	24296.0	1.0784743E7	2489.064326065102	-0.9810544796231123	-775.0178380186119	-0.002621917988700711	0.017123341077617486	1.357046176884487	1.3164027487760452	1.8971941587792238	1.0308746150418107	5.5041200985093175	8.891747118570262	0.8748297828842784	0.9698492462311551
ID513712	513712	4	0.9332866072654724	69.88371743521354	34.15540786369086	0.0	167.0	167	1.3219216848789048	1		18540.66897746966	18716.0	12001.0	23963.0	1.0697966E7	2353.6151764709543	-0.981109217414739	-818.2525099497309	7.343703223468786E-4	-0.006138152569848374	1.388630985764111	1.2757796055659532	-1.5137839642771787	1.088456799047274	5.48986072001577	8.889308568041146	0.8730421802720388	0.9697732997481107
ID514747	514747	4	0.9344580769538879	69.8120720440421	34.25145040391555	0.0	174.0	174	1.3098490878478166	1		18556.35283687942	18795.0	11623.0	23589.0	1.0465783E7	2333.9180783441775	-0.9810497018328261	-823.2125295106958	-0.0031221765223318587	0.006953336834080698	1.3819399621161488	1.2616226957326693	-1.2768467982362106	1.095367075109256	5.390045070560948	8.549160647854938	0.9267344438119594	0.9835212489158714
ID531637	531637	4	0.873692512512207	66.87454941553706	33.14248411314607	0.0	270.0	270	1.3063792828444158	1		18318.1743772242	18507.0	12970.0	22393.0	1.0294814E7	1857.2291980148984	-0.9811755645156875	-1028.185427912062	1.2603523742636672E-4	-0.0018862439342231118	1.3418732457224822	1.288600438709415	-0.9043954686675282	1.041341602418219	5.361526313573848	8.602619372430276	0.9104097294710647	0.9817232375979114
ID529608	529608	4	0.918918788433075	66.4262090757793	34.22275376566721	0.0	259.0	259	1.3316145766612206	1		18335.406143344702	18440.0	12379.0	23159.0	1.0744548E7	2256.862278132612	-0.9811931674592212	-847.7237100469354	-3.452954828809966E-4	0.011704475325573694	1.4072773123105762	1.2858701891039515	1.4798240509266642	1.0944163137425453	5.570663864812561	8.985661006523374	0.866995327894969	0.9685950413223133
ID508102	508102	4	0.9481499195098877	69.71137000461066	34.22807857874477	0.0	129.0	129	1.289476942888166	1		18528.07454545454	18678.0	12043.0	24017.0	1.0190441E7	2298.819232803399	-0.9810074244358458	-832.6143551939352	0.004216192591765665	-0.005553222744678298	1.334338541267656	1.2692988083401788	-1.1114411933982111	1.0512406791057558	5.223685654802899	8.751317294257419	0.8571168602028094	0.9657293497363793
ID490691	490691	4	0.9346138834953308	70.23956526524422	34.0991110110503	0.0	10.0	10	1.3224938215362387	1		18536.609671848026	18784.0	12689.0	23192.0	1.0732697E7	2209.6518020119524	-0.9811205810741193	-871.9071129598778	0.01437116711908876	2.651258258564775E-4	1.354368795046102	1.3137815176843406	-0.002873306872488536	1.0308934756772195	5.494613846180278	8.850564577895206	0.8814650347919815	0.970612930310663
ID523457	523457	4	0.937867283821106	69.52148200454955	34.3630289684542	0.0	225.0	225	1.3138856123250886	1		18552.08098591548	18736.0	12081.0	23493.0	1.0537582E7	2373.351770882342	-0.9810821871257641	-810.7649762802021	-0.0029227734912331536	0.0028291871429518283	1.3658849188878561	1.2709548848798957	-1.5403882559102697	1.0746918990888739	5.423316953712578	8.682455121120352	0.9040443915013726	0.9752136752136752
ID491726	491726	4	0.9258462190628052	70.67057203742806	33.82678231279559	0.0	17.0	17	1.311003648748793	1		18594.17368421054	18774.0	12308.0	23080.0	1.0598679E7	2217.4496520182734	-0.9810939632104668	-870.2884422073972	-0.0014245605485108865	-0.002113379373078052	1.360848046460267	1.2738588448111043	0.4079237809007197	1.068287944149779	5.399551322889988	8.8800876237969	0.8604646540226553	0.9635284139100937
ID506060	506060	4	0.9404110312461853	69.66921288230081	34.18926940557492	0.0	115.0	115	1.3190572791622301	1		18644.428571428576	18826.0	12451.0	23774.0	1.0701902E7	2276.646037651205	-0.9811548153945412	-852.7479867456125	0.005816772208928452	0.008166741273730162	1.3876730961136177	1.2860770036139315	-1.179692171252539	1.0789968969308967	5.466095089193203	8.517835969859147	0.9467351495358017	0.9896729776247846
ID512204	512204	4	0.9219610095024109	70.05310460075295	34.267756822472215	0.0	157.0	157	1.3150366292889912	1		18541.266199649726	18696.0	12507.0	24146.0	1.0587063E7	2282.759022230518	-0.9811050060246	-843.486334349642	-0.002381333095960868	0.0016211311589920995	1.3906705314836811	1.273251083738174	1.3246692787435514	1.0922201828415272	5.432823206041578	8.773005354430605	0.8870306933624779	0.9794344473007712
ID510155	510155	4	0.9445065855979919	69.8129818310782	34.36398518785013	0.0	143.0	143	1.292406910180548	1		18473.11252268603	18692.0	12861.0	22403.0	1.0178685E7	2145.7941251004536	-0.981089234521291	-893.267268784871	0.0029004060129870454	0.008303635215286787	1.370526345134805	1.2548619167603707	-1.0705073112419643	1.0921730326098673	5.247451285625476	8.72237653206032	0.866739558297775	0.9769911504424775
ID498890	498890	4	0.9473125338554382	69.7404642954206	34.119194445088716	0.0	66.0	66	1.3075369076022219	1		18506.867256637182	18710.0	11993.0	23221.0	1.045638E7	2268.744580144847	-0.9811471461658856	-849.0521092653419	-0.005100064415942944	0.006810509497548749	1.3674465257656143	1.2754977954030438	-1.0167578357163225	1.0720885059103655	5.371032565902888	8.621430055702602	0.9080484705528926	0.9775086505190308
ID535238	535238	4	0.833717405796051	66.26544402975766	33.54792270084431	0.0	293.0	293	0.8093915813599462	1		19231.455813953486	19695.0	13886.0	23885.0	4134763.0	2655.9366611935816	-0.9805574361138892	-730.3717153053356	-0.05025918234395977	0.007905300781103667	0.8676499054875639	0.743542170887124	1.905159343376893	1.1669141838348809	2.058103629235361	8.795789406784968	0.33429313423688733	0.7439862542955328
ID492744	492744	4	0.9400785565376282	70.66807581766756	34.015196215379866	0.0	24.0	24	1.2976641803326583	1		18526.451612903238	18732.0	12904.0	23060.0	1.033776E7	2225.7950179088466	-0.9812581492720873	-871.5812486117454	-1.7891360861962982E-4	-0.0010293856855775952	1.3583989996760761	1.2569330674919532	0.2810839094278447	1.0807250082031694	5.290229421106121	8.578845908296236	0.9032888223589371	0.9746059544658491
ID495816	495816	4	0.9319637417793274	70.26839402454499	34.241942128665684	0.0	45.0	45	1.32020378722671	1		18569.95979020982	18799.0	12083.0	23181.0	1.0622017E7	2268.874956737047	-0.9812739016742068	-857.7749248088077	0.002124852878390946	0.022531345381118784	1.366201497506898	1.3079853202854144	-0.30344954852876405	1.0445082802678398	5.475601341522216	8.749012355801925	0.8989253451654623	0.9779286926994909
ID515784	515784	4	0.9350219368934631	69.82121844614488	34.18279162054597	0.0	181.0	181	1.302900237299243	1		18507.280071813286	18710.0	11806.0	23617.0	1.0308555E7	2379.5314537539334	-0.9811378679830779	-809.1339071742145	-0.006949703078064172	0.00526907993745157	1.3728527138332594	1.2723389499108115	-1.2318380719680058	1.0789992037337957	5.33300755658675	8.486473732643894	0.9305238746956461	0.9816272965879262
ID499927	499927	4	0.9415000081062317	69.72269300283763	34.28578327987075	0.0	73.0	73	1.320203787226713	1		18509.896013864818	18671.0	12202.0	23612.0	1.068021E7	2275.3746569402338	-0.9810218784297027	-841.0203929922117	-0.002041060164603037	-0.0035141104876466427	1.360240295272963	1.2944079930872479	-1.0411957238099843	1.0508590046857644	5.475601341522241	8.793434909089765	0.889865928888786	0.9705139005897218
ID497878	497878	4	0.9223017692565918	70.62755372663446	33.757514029755086	0.0	59.0	59	1.3115805480720928	1		18433.676625659038	18628.0	12613.0	22681.0	1.0488762E7	2233.0493994977014	-0.9811277313383863	-858.3117744250862	-0.005341547868389045	-0.013200765201283632	1.3607905088980992	1.3035153832147115	0.111697165853553	1.0439389718149215	5.4043044490545	8.744295312405097	0.8881780550018495	0.9684838160136281
ID521427	521427	4	0.9494497179985046	69.60223553777102	34.3801335219126	0.0	214.0	214	1.3081153358134863	1		18498.644247787626	18697.0	11827.0	23383.0	1.0451734E7	2323.5680443123033	-0.9811828878706554	-830.254988296135	0.002956847627082853	0.003657155845530315	1.3971822194213606	1.2723789890582264	-1.3063745502380617	1.0980865225191352	5.375785692067417	8.634957750858172	0.9060066327519808	0.9766839378238337
ID507089	507089	4	0.9151871204376221	69.67363876150208	33.96145668641113	0.0	122.0	122	1.3179097736999976	1		18542.200348432034	18735.0	12927.0	23451.0	1.0643223E7	2151.7309213852122	-0.9811914314023004	-899.0861458360921	9.602007469472078E-4	0.008138389222846905	1.3750577613865878	1.2786510959532418	-1.3141538369868595	1.0753971632593597	5.456588836864176	8.912109071051864	0.8633166329359089	0.9720575783234539
ID496848	496848	4	0.9514738321304321	70.55035635369067	34.20891484200262	0.0	52.0	52	1.311003648748792	1		18495.949122807	18685.0	11828.0	23479.0	1.0542691E7	2363.3547703832855	-0.9810824371057996	-811.7419916181469	-0.0020817304573685497	0.0066083325506325645	1.3448940859908822	1.2909397844980917	0.48971938019542854	1.0417945919249576	5.3995513228899785	8.963253385591408	0.8445710483784458	0.9594594594594594
ID511197	511197	4	0.9377894401550293	69.41117129356823	34.17174837208658	0.0	150.0	150	1.3005757033562693	1		18446.448214285705	18637.0	12629.0	23432.0	1.0330011E7	2179.153810964105	-0.9811075091005935	-879.1889995738093	-0.0016729028075773958	-0.0035973371217393178	1.359117583287947	1.2706602357226966	-1.3767722710827799	1.069615263843477	5.31399505192871	8.704123379847605	0.8814160059876274	0.9671280276816611
ID523997	523997	4	0.9371949434280396	69.61735087046803	34.21363256954857	0.0	228.0	228	1.2959141266970968	1		18533.437050359727	18703.0	11974.0	23373.0	1.0304591E7	2298.341185124047	-0.9809550391573066	-830.6928681763482	0.0035938203138801265	0.005612939147260163	1.3457554347805725	1.2617607201719414	-1.3475934492848225	1.0665694479672698	5.275970042612578	8.492324455375563	0.9193037427431566	0.9823008849557526
ID517852	517852	4	0.9327767491340637	69.63562420200297	34.21618395443122	0.0	194.0	194	1.312733586139237	1		18438.947275922656	18611.0	12351.0	23641.0	1.0491761E7	2212.5177433912067	-0.9811033643844511	-865.3855362832232	0.0015510230445267609	2.753409227748997E-4	1.3941142196057592	1.267386672589219	-1.1484686939215043	1.0999912258487308	5.413810701383538	8.51831937172569	0.9375730012325072	0.9827437446074196
ID527060	527060	4	0.9399695992469788	69.68324114101527	34.27163109390418	0.0	245.0	245	1.3023194927919894	1		18361.383512544806	18549.0	11897.0	22782.0	1.0245652E7	2314.24379230288	-0.9811078295146175	-824.0644429559031	0.00437995222662129	-0.00422801901237774	1.3754738748961965	1.262192696844233	1.590913634102106	1.089749511572355	5.32825443042225	8.799517558076769	0.8647231668940887	0.9614065180102914
ID505048	505048	4	0.9688339829444885	69.72441769128243	34.965903025733226	0.0	108.0	108	1.3207766680465713	1		18779.09233449478	18905.0	11784.0	25121.0	1.0779199E7	2630.129593588221	-0.9810930412056467	-740.9961691084112	-0.005260441597957895	0.006387557826551145	1.3657811951966565	1.3055635087237383	1.456822296541945	1.0461239044064463	5.480354467686765	8.648147492350088	0.9208148993542674	0.9821124361158438
ID517336	517336	4	0.965222954750061	69.72215970375598	34.24154489226413	0.0	191.0	191	1.3005757033562682	1		18442.136690647494	18656.0	11734.0	23373.0	1.0253828E7	2432.0844482180273	-0.9810683584087956	-785.9113786925928	-0.002196808095228046	-0.021650744832050314	1.3843986785781632	1.2598501055945928	1.6643596573842252	1.0988598345394345	5.313995051928702	8.534723576728712	0.9167524732184482	0.9755671902268753
ID530157	530157	4	0.9377928376197815	65.10600388418517	34.417350254024	0.0	262.0	262	1.3253508000690837	1		18328.58347676419	18512.0	12424.0	22627.0	1.0648907E7	2242.6414387416	-0.9809668804675491	-842.4486229041154	0.0038906839791794613	-0.0013716167814374542	1.3784761237227434	1.300223549695605	1.3810103322365797	1.0601839384046368	5.518379477002902	8.91935988115301	0.8716739178069531	0.9650872817955115
ID504033	504033	4	0.9417999982833862	69.60245748372526	34.14184714501537	0.0	101.0	101	1.31963065770666	1		18657.489547038327	18842.0	11966.0	23472.0	1.0709399E7	2310.3137610313047	-0.981116111853686	-839.1531441148143	0.0027298156960091856	0.009230694568754869	1.3861606793043906	1.2795193792437778	-1.0880649005814742	1.0833448103956347	5.4708482153577265	8.775740145817668	0.8926824971616862	0.9713080168776372
ID518369	518369	4	0.9484551548957825	69.96651425272071	34.420657625623846	0.0	197.0	197	1.3156117601405806	1		18459.253521126764	18630.0	12095.0	23836.0	1.0484856E7	2356.598892738733	-0.9811754984654739	-816.547907894018	-0.005667335277706584	0.004569841891014669	1.3809084691897888	1.2789873669765666	-1.5454668118216717	1.0796889045543556	5.4375763322060955	8.703045500496227	0.9021374720691034	0.9752770673486784
ID500975	500975	4	0.9397183656692505	69.50577081674425	34.386889098159884	0.0	80.0	80	1.3121571937574936	1		18533.58657243817	18710.0	12083.0	23901.0	1.049001E7	2396.9889338770663	-0.9811761403864844	-806.0495523969112	-0.0013127992680307995	-0.00796305659241615	1.3720331184096022	1.2820354739874882	-1.2925048895427014	1.0701990282236078	5.40905757521903	8.536355309678363	0.9327956266410808	0.9785038693035252
ID532192	532192	4	0.9438702464103699	66.52406032310843	33.16388014953089	0.0	273.0	273	1.3190572791622321	1		18389.121527777774	18522.0	12468.0	23749.0	1.0592134E7	2261.278376991385	-0.9811077970803049	-844.6388905252443	0.007175927753968267	0.005338452644426807	1.3754181773309755	1.289773532127538	-1.0467397868668722	1.0664028552843403	5.466095089193219	8.666578384665435	0.9145168417038935	0.9787234042553189
ID494316	494316	4	0.953533411026001	70.15902910059236	33.75102725841149	0.0	35.0	35	1.3167612682324328	1		18578.089005235615	18802.0	11702.0	23548.0	1.0645245E7	2410.7558365796135	-0.9810637391828958	-798.510820301852	0.0080397410953455	0.0028930258664777234	1.343354764459421	1.3146793663990832	0.09438751614600399	1.0218117046583608	5.447082584535128	8.84105512193289	0.8757207234737137	0.9638351555929351
ID513259	513259	4	0.9370678663253784	69.80862909485286	34.167519041209616	0.0	164.0	164	1.3350187950239887	1		18557.28620102214	18744.0	12385.0	24226.0	1.0893127E7	2381.6055451221773	-0.9810368557872832	-806.2126423466947	-0.0016272131112059316	0.0012086630452806974	1.4252166830420705	1.2888490332071723	1.5182602741393922	1.1058057587206789	5.599182621799641	8.682946583451985	0.9332548122604382	0.9899159663865542
ID533732	533732	4	0.8656919002532959	65.162233652683	33.92572784011304	0.0	282.0	282	1.2343248428932094	1		18466.322772277228	18682.0	12871.0	22791.0	9325493.0	2058.770564891901	-0.9812026340431514	-936.4059756443527	0.0069176266837029455	0.0020605760555414744	1.2622064862627096	1.2273505169317247	0.46087176984443556	1.028399360125844	4.786398047667457	8.222100757539398	0.8897194560374455	0.9682692307692311
ID503018	503018	4	0.9472832679748535	69.71461838526852	34.56302766475333	0.0	94.0	94	1.3264918685542875	1		18574.07413793106	18790.0	11618.0	23722.0	1.0772963E7	2303.980919869509	-0.981117107038082	-837.7426169403008	0.006520028707128046	0.008145913588422116	1.379358282150353	1.3047754621535375	-0.8147065735854608	1.057161421378753	5.527885729331923	8.910320378374818	0.8749480778029364	0.9683597002497915
ID516841	516841	4	0.9488947987556458	69.916275940939	34.329731616339494	0.0	188.0	188	1.3196306577066585	1		18439.542608695665	18618.0	11547.0	23583.0	1.0602737E7	2313.6365506142342	-0.9811350923957495	-829.0087801589067	-0.007737645475796663	0.002011354323627718	1.368191016839743	1.3018505417508963	-0.9244473840912308	1.0509585954464662	5.470848215357714	8.636171656626194	0.9217687867448444	0.9787414965986388
ID518901	518901	4	0.9360370635986328	70.1958611094539	34.190507326412735	0.0	200.0	200	1.3446172774774423	1		18494.46989966554	18641.0	12277.0	23928.0	1.1059693E7	2426.4905930005007	-0.9811068460650857	-791.5987770749126	0.004646357735956965	0.010158883395734954	1.418608921483766	1.298478691114143	-1.499983686387689	1.0925161353757349	5.679985766596394	9.210945532102619	0.8412957270254897	0.9621578099838968
ID532732	532732	4	0.9475201964378357	65.85890055476217	33.860794303388	0.0	276.0	276	1.3236373529401568	1		18297.217993079565	18455.0	12730.0	23204.0	1.0575792E7	2174.8202684889357	-0.981130845917141	-874.9156500592139	0.0012277584690321025	0.002585263344508275	1.3735870510063068	1.2885295676419473	-0.9376291039069168	1.0660112778940865	5.504120098509349	8.93579855076357	0.8662256242018506	0.9666110183639396
ID534256	534256	4	0.9326484799385071	66.21615811147848	35.19627346047925	0.0	286.0	286	1.3333177722966039	1		18418.828231292522	18660.0	12582.0	23202.0	1.0830271E7	2278.4028977141793	-0.9811028188147224	-839.4193294629932	0.003257798050842607	5.0989234723605294E-6	1.415330437226737	1.2720612171799157	1.073211330557066	1.1126276142310514	5.58492324330612	8.86793377454811	0.8924464995601151	0.9742951907131017
ID493310	493310	4	0.9389674067497253	70.02005910469654	33.95076646125297	0.0	28.0	28	1.3121571937574892	1		18579.012302284693	18817.0	11559.0	23506.0	1.0571458E7	2386.3175454380107	-0.9811017711572666	-808.3833122497862	-0.0039514577896193155	-0.002979944494682434	1.3384520391641017	1.3094935179863285	3.0101898695993583	1.0221142913500665	5.409057575218995	8.789094243724794	0.8799200739014419	0.9768240343347643
ID524531	524531	4	0.9523276686668396	69.67121895688705	34.20845515799344	0.0	231.0	231	1.3115805480720926	1		18521.45518453426	18757.0	12190.0	22915.0	1.0538708E7	2259.1644415093588	-0.9810727992018499	-849.908362200738	0.0014436762860993713	0.0021563611737439644	1.3572362738250021	1.2834253390931152	2.401508551636958	1.0575108909600013	5.404304449054497	8.844209211900047	0.8682237388989428	0.964376590330789
ID502011	502011	4	0.9436420202255249	69.88915714424213	34.379549162780826	0.0	87.0	87	1.3069582233925985	1		18465.87544483985	18661.0	12154.0	23206.0	1.0377822E7	2281.2539329807196	-0.9811059506921382	-840.6537070103544	-0.0040131350259392275	0.0033766662468097098	1.364155944902904	1.27314438863768	-0.9442191821291277	1.0714856516491504	5.366279439738372	8.545237057481232	0.9234957852389527	0.9774891774891775
ID525064	525064	4	0.9539715647697449	69.7884685057978	34.194154621684525	0.0	234.0	234	1.3219216848789068	1		18542.776816609014	18763.0	11779.0	23509.0	1.0717725E7	2352.721064932038	-0.9811070713589027	-818.5617511117058	-0.0015734625318376643	0.005792369903325216	1.3765697897592408	1.2877783300186116	-1.024715105638693	1.0689493352006831	5.489860720015785	8.626410699423374	0.9270665869769417	0.9755067567567571
ID509702	509702	4	0.9324635863304138	69.62444173178224	34.16229857130593	0.0	140.0	140	1.3184836512685407	1		18473.489547038327	18661.0	12511.0	23934.0	1.0603783E7	2165.6614438594365	-0.9811024231268081	-885.7202986648048	0.0011641539628546552	-0.0041996101118265084	1.3743426619677885	1.2874403077510392	2.09526747917913	1.0675001036502845	5.4613419630286915	8.878260565184863	0.8706697606036654	0.9607023411371242
ID491269	491269	4	0.94266277551651	70.7930981297244	33.92623665815225	0.0	14.0	14	1.315036629288994	1		18595.11713286711	18758.0	12025.0	23281.0	1.0636407E7	2357.7843301979424	-0.981160774501755	-821.489411210268	-0.0077265524138798395	-0.001813786153602824	1.3740669037762732	1.2843745728070013	0.20320758662937932	1.0698334682640511	5.4328232060416015	9.002287075712086	0.8424220393728339	0.9532944120100083
ID495365	495365	4	0.9019907116889954	70.11594314664221	34.00678618089752	0.0	42.0	42	1.2675847133220597	1		18531.500000000007	18736.0	12212.0	23150.0	9784632.0	2097.6378103242023	-0.9812741781125914	-925.8903322708404	-7.509814220997857E-4	0.007740967668747637	1.3093225124826022	1.2327214198262346	-0.4062977176979464	1.0621398244764542	5.047819986715794	8.635733204887675	0.8505802406207857	0.9593495934959352
ID515333	515333	4	0.9457403421401978	69.6409621852084	34.27305009862771	0.0	178.0	178	1.3029002372992453	1		18487.424242424244	18670.0	12180.0	23148.0	1.0371445E7	2296.49506820032	-0.9810834605867432	-835.0359066830027	0.019506859644096996	0.0013196875135082092	1.355601783284531	1.290173059306621	-1.4070350166810008	1.0507131376724557	5.333007556586768	8.867230040030213	0.8523267371458291	0.9557069846678021
ID490243	490243	4	0.943952202796936	70.63766219982729	33.9803566712447	0.0	7.0	7	1.3224938215362412	1		18565.07253886009	18745.0	11894.0	23457.0	1.0749177E7	2378.4880410695823	-0.9810822543452384	-809.5836190459174	-0.008004422692780584	0.003032141172105659	1.3742359089828209	1.2991213766082215	0.19882735591208228	1.057819487637645	5.494613846180299	8.540452048951058	0.9466410276036662	0.9855072463768113
ID514306	514306	4	0.9399148225784302	69.73006328645809	34.27691797629471	0.0	171.0	171	1.2877157625403512	1		18452.815356489948	18625.0	12559.0	22604.0	1.009369E7	2150.438279014689	-0.9811561744538336	-893.5826255105666	0.00199758412670457	1.268220220280502E-4	1.3463703897888433	1.2443473964152503	-1.5133685765755416	1.0819891564586415	5.209426276309351	8.621405208400668	0.8807317347645504	0.9681978798586569
ID521986	521986	4	0.9434006214141846	69.87515185776505	34.29719115025906	0.0	217.0	217	1.309849087847817	1		18520.02826855122	18731.0	11590.0	23403.0	1.0482336E7	2361.2614566066395	-0.9811759873878496	-817.640262001192	-0.0014150639496307035	-0.0016330730301900714	1.3764901367759306	1.2756462670830897	-1.4124317495670433	1.0790531609702678	5.390045070560951	8.812787228681302	0.8721188852020952	0.9725557461406508
ID489216	489216	4	0.9374023079872131	70.15632140821991	34.32830613151567	0.0	0.0	0	1.3440545583578098	1		18457.08542713568	18692.0	11896.0	23136.0	1.101888E7	2240.7207413411725	-0.9810631597533037	-853.4829231375384	0.00688629114236254	0.005782823160037067	1.3913656315709437	1.3174606322299294	0.22285612192951681	1.0560965523621932	5.675232640431885	9.24926149823642	0.833641673348371	0.9660194174757281
ID492302	492302	4	0.9546364545822144	70.86516032742914	33.691464265852325	0.0	21.0	21	1.3213493004897108	1		18567.146804835917	18757.0	12409.0	23371.0	1.0750378E7	2429.3208544881822	-0.9811496276567956	-795.6198298770182	0.010227145022971151	0.01575570278321685	1.3949009124620635	1.282213648827549	0.5468250415638756	1.0878849353518856	5.485107593851284	9.0601499288298	0.8397001793645628	0.9656903765690379
ID527617	527617	4	0.9707964062690735	69.87388738051428	34.31607298101272	0.0	248.0	248	1.316186639678676	1		18372.993019197198	18544.0	11376.0	23510.0	1.0527725E7	2415.6174122713774	-0.9810865131311814	-789.0734984480004	-0.004234253119612138	0.004379823357115005	1.3743961304026555	1.2895620560625567	2.3865529542813233	1.0657851818307404	5.442329458370626	8.717212097864806	0.8999936951538487	0.9777967549103329
ID497430	497430	4	0.9335721135139465	70.33457712132089	34.126276422460236	0.0	56.0	56	1.3040609504357183	1		18448.825622775814	18719.0	11556.0	23133.0	1.036824E7	2290.5693307606844	-0.9810931989070438	-835.8868440617415	2.575288724583933E-4	-0.0036116126435882193	1.3149864922067844	1.3129327092084464	1.359377546127964	1.0015642713323643	5.342513808915772	8.639054338657827	0.8995454393316344	0.9672977624784853
ID505621	505621	4	0.9618613123893738	69.70387843215359	34.86032398619799	0.0	112.0	112	1.3052206313678194	1		18711.126334519573	18941.0	11684.0	24064.0	1.0515653E7	2374.8867908210123	-0.9810489349144408	-815.7255440576453	0.0031273168318535225	0.019857841600937044	1.3588741535499922	1.2856860664672651	-1.1980751888934051	1.0569253171451325	5.352020061244839	8.86256787554614	0.8562655037698185	0.9648671808054843
ID506645	506645	4	0.9477386474609375	69.65473233183063	33.96319957533887	0.0	119.0	119	1.316186639678676	1		18641.611888111896	18804.0	12554.0	23754.0	1.0663002E7	2328.9274614205897	-0.9810994764720337	-830.9917376379011	-0.0028605563271120143	0.0014233457704205651	1.3668301279657136	1.288563800083136	-1.092877677153996	1.060739194968482	5.442329458370626	8.603378402686161	0.9239673884576718	0.981989708404803
ID499476	499476	4	0.9483431577682495	69.74977147538046	34.09522184907789	0.0	70.0	70	1.3247798972641869	1		18524.037931034458	18651.0	12016.0	23705.0	1.0743942E7	2277.827381650494	-0.9811663689816729	-847.3316798849074	-0.010707317944360957	-0.0013879776082178627	1.3915285548219882	1.287978443019527	1.9969429358819284	1.0803973951300763	5.513626350838366	8.761988946822012	0.9024887427608016	0.9698996655518394
ID519443	519443	4	0.9475339651107788	69.57796973020235	34.233094710797886	0.0	203.0	203	1.3247798972641878	1		18477.603448275862	18656.0	11892.0	23511.0	1.071701E7	2286.6367292585655	-0.9811313734319308	-840.3599312381689	4.937788785686148E-4	0.005140899548554633	1.3985824049888398	1.2714992368925024	-1.2128599521480037	1.09994749851909	5.513626350838374	8.55887753920823	0.9458310571852591	0.9872340425531912
ID508690	508690	4	0.9457674026489258	69.81009260346009	34.19810117202585	0.0	133.0	133	1.324779897264186	1		18506.580310880836	18645.0	12766.0	23982.0	1.071531E7	2242.276039132345	-0.9811270581940713	-858.1293343160268	0.002892606470096921	0.0021333160897945807	1.3648130106259013	1.2985000676960277	-0.9710971431715724	1.0510688790702452	5.51362635083836	8.587900845836316	0.9394488786019657	0.9830508474576273
ID511761	511761	4	0.9293198585510254	69.52082134582963	34.32600156873314	0.0	154.0	154	1.3121571937574932	1		18479.432098765425	18664.0	12711.0	23637.0	1.0477838E7	2276.7402256318696	-0.9811866855482857	-846.6257381667228	-0.003301937818947902	0.0020054818522419284	1.3901914091163246	1.2568894721272146	1.482672153051179	1.1060570081500516	5.409057575219028	8.695128455779004	0.8990409289944948	0.9734816082121474
ID496400	496400	4	0.9360647201538086	70.46767767552548	34.12935445683317	0.0	49.0	49	1.28241770950766	1		18452.988929889292	18680.0	12384.0	22722.0	1.000152E7	2131.6349118198987	-0.9813291738197534	-909.9867456861784	-9.819914845614153E-4	0.01053596254373167	1.318685458459788	1.287595796417281	-1.2133951843368764	1.0241455137777038	5.166648140828688	8.470511066809568	0.9048977780922641	0.9748878923766817
ID507678	507678	4	0.940217137336731	69.84448744483555	34.543734231605974	0.0	126.0	126	1.3046409197552251	1		18557.86702127662	18750.0	12510.0	23308.0	1.0466637E7	2208.016619233426	-0.9810556345433191	-870.5010302922902	-0.004340131147274977	-0.0016926184035865035	1.3548728434363955	1.2813978229818166	-1.1269904134236315	1.0573397419105974	5.347266935080308	8.663737881050963	0.8952227698801923	0.9689922480620154
ID534801	534801	4	0.938064694404602	65.16469604371758	34.07059438908824	0.0	290.0	290	1.2982470073013375	1		18548.94414414415	18613.0	12032.0	24595.0	1.0294664E7	2357.666469794884	-0.9810402014089742	-814.1790194838851	-0.003565866694323897	0.004030685479006552	1.3697095916885973	1.2630635779824553	1.410347939059737	1.0844343986836293	5.294982547270651	8.480060853773024	0.9252869975962364	0.9797713280562887
ID516379	516379	4	0.9416784644126892	69.7670298469114	34.099018751121584	0.0	185.0	185	1.298829572736668	1		18425.790322580644	18599.0	12168.0	23826.0	1.0281591E7	2257.0514322464264	-0.9810980447339462	-847.4622153332746	-0.003137883741415432	0.00459762991154028	1.3694818633915553	1.2535453465242246	-1.3726073924917526	1.092486895020427	5.299735673435144	8.683792214784669	0.8831718688247726	0.9678819444444443
ID522523	522523	4	0.9521567225456238	69.49174977911616	34.39688303457964	0.0	220.0	220	1.3161866396786779	1		18549.495636998254	18741.0	11758.0	23584.0	1.0628861E7	2341.1560019023013	-0.9811490885283867	-824.7729299359506	0.0017521347040715767	-0.00543494997052271	1.4001805388293926	1.2660084449883955	-1.1139227980220272	1.1059804098243808	5.44232945837064	8.788497141562656	0.8854528929662356	0.9769624573378842
ID498471	498471	4	0.9546151757240295	69.881384778362	34.76122990041214	0.0	63.0	63	1.3069582233925991	1		18493.159574468085	18722.0	11504.0	23717.0	1.0430142E7	2336.26115494014	-0.9811081656447805	-822.1716285466204	9.254990200808685E-4	0.011478299299525407	1.3349058875927615	1.3055529817329505	-0.7128684884139845	1.022483121152884	5.366279439738379	8.847095432771166	0.861552454618083	0.965782720273738
ID504615	504615	4	0.9740160703659058	69.73219904963281	35.11403645370144	0.0	105.0	105	1.3150366292889941	1		18804.51403508773	19004.0	11510.0	25927.0	1.0718573E7	2615.7856170478717	-0.9809773713786835	-741.4441156249326	0.0018652814528324886	0.007775831052671287	1.3752224783048448	1.2881639693444171	-1.1254387717724585	1.0675834063304335	5.432823206041603	8.940917832979522	0.8540262684593524	0.973594548551959
ID510758	510758	4	0.9205106496810913	69.65662029004433	33.87618739703472	0.0	147.0	147	1.325350800069082	1		18529.362542955332	18667.0	12495.0	23619.0	1.0784089E7	2283.592099132651	-0.9810199996677288	-838.7906644633471	-0.006584164423217124	-0.0024878064951684574	1.3861329834189313	1.2855583478564598	-1.4169427823654694	1.0782342051842062	5.518379477002888	9.079785006874076	0.8411438912677668	0.9683069224353629
ID512805	512805	4	0.9459776282310486	70.00901138509231	34.28041150272101	0.0	161.0	161	1.323065710783093	1		18543.06401384083	18726.0	12255.0	24136.0	1.0717891E7	2398.1215195616965	-0.9810684593777946	-801.4079807648496	-0.005250493356396526	0.010713859125045362	1.4192251198414612	1.2528249923502077	1.5547218397012186	1.1328199297645707	5.4993669723448	8.70889548137362	0.9111636972929616	0.9830076465590484
ID525613	525613	4	0.9460287094116211	69.83491375759782	33.93550680260172	0.0	237.0	237	1.3098490878478166	1		18466.371478873254	18654.0	11807.0	23530.0	1.0488899E7	2354.4032471350065	-0.9811970730718946	-818.5807004515592	-0.002772796949982451	-0.004700178974928101	1.3631370635261186	1.2830121246365518	-1.359030071653549	1.0624506482448592	5.390045070560947	8.646761232781445	0.9059314301114182	0.9717223650385597
ID533294	533294	4	0.9201997518539429	65.92154877306417	33.82273670142485	0.0	279.0	279	1.3005757033562704	1		18341.175313059015	18485.0	12592.0	23856.0	1.0252717E7	2144.7526525304534	-0.9811328618513856	-889.4094444020357	-3.6035433015262704E-4	0.0019815865223133727	1.3607684102092155	1.2736693685445932	1.979054279772306	1.0683843419773447	5.313995051928719	8.653570389326674	0.8917443131544643	0.9688041594454075
ID519981	519981	4	0.9589197635650635	69.6987913752282	34.146490610264706	0.0	206.0	206	1.3144612467940289	1		18489.65909090909	18723.0	11699.0	23313.0	1.0576085E7	2410.0071711176297	-0.9811756783008061	-799.7753282089948	-0.0056440385420416656	0.008887519500544432	1.3805015638183364	1.271210236192991	1.742333343704073	1.0859742350349932	5.42807007987708	8.59965469606379	0.9223447573013531	0.9794168096054888
ID535843	535843	4	0.9525461792945862	65.3685557701267	33.668969270748214	0.0	297.0	297	1.3259214570600344	1		18618.48281786942	18705.0	12191.0	24193.0	1.0835957E7	2358.6895378987624	-0.9810134543913726	-815.7038461865742	-0.007671660891485797	0.004992812858085057	1.4202930135522995	1.25859616003299	-0.972805036863962	1.1284739765256167	5.523132603167419	8.944894268121523	0.8674509188339457	0.9659185369908562
ID500522	500522	4	0.9510506987571716	69.7513437718112	34.263384879082416	0.0	77.0	77	1.3156117601405826	1		18497.193717277485	18671.0	12361.0	23555.0	1.0598892E7	2256.170239470184	-0.9810499465661434	-848.8767793680405	-0.0037934680008338446	0.005578265220307403	1.3713865557998655	1.2678486965072149	2.0468479616846365	1.0816642077070286	5.437576332206112	8.915107054390715	0.8597300470566397	0.9637742207245159
ID528165	528165	4	0.9492878913879395	69.93460133702865	34.1881074110422	0.0	251.0	251	1.3179097736999947	1		18336.8275261324	18482.0	11636.0	23378.0	1.0525339E7	2336.953760657326	-0.981079827951926	-813.73564676888	-0.005316473464676633	0.0018672810191161507	1.4113603120836713	1.269590729525927	2.061897151930353	1.1116655779383975	5.456588836864153	8.88442018566809	0.8687061855301034	0.9704142011834308
ID528703	528703	4	0.9407445788383484	68.97712007957684	34.5079965871609	0.0	254.0	254	1.3350187950239927	1		18364.432432432448	18559.0	11897.0	23839.0	1.0871744E7	2395.7361063349153	-0.9809576568115055	-789.7659427042015	0.0011286179312108055	0.01251163355556855	1.4059504308012825	1.2901505362713142	-1.320979010276192	1.0897568859403366	5.599182621799676	9.165357646218533	0.8375980617431008	0.9679539852095318
ID494910	494910	4	0.8931494355201721	70.75068651622203	34.185822202468366	0.0	39.0	39	1.283007462451924	1		18535.866300366302	18696.0	12402.0	23418.0	1.0120583E7	2134.805325649598	-0.9811571449468871	-904.2249157333825	6.182097256417971E-4	0.004727346960313599	1.3488310569813473	1.2359289085975265	0.1979384949348626	1.0913500344546005	5.171401266993229	8.680659305839397	0.8624078050422751	0.956904133685136
ID503614	503614	4	0.9531492590904236	69.59610431179709	34.23177982328072	0.0	98.0	98	1.3196306577066594	1		18638.417391304345	18822.0	12027.0	23609.0	1.071709E7	2297.437901033384	-0.9810282727007185	-839.0153330910697	-0.009777773368659454	-0.008983174533617234	1.3720892803347495	1.296472290200532	-0.6829630964657037	1.058325188055135	5.470848215357722	8.462491602045404	0.9599929161521239	0.9905335628227188
ID509245	509245	4	0.9460588097572327	69.43267517217075	34.292226423020566	0.0	137.0	137	1.3304779016127086	1		18425.241852487143	18624.0	12503.0	23392.0	1.0741916E7	2176.4091105912503	-0.9811474227705438	-881.1831753836699	2.768805296925291E-4	0.006049241233925681	1.3952304559006494	1.2888869251169548	-1.24519736816353	1.0825080375255145	5.561157612483538	9.174724338555356	0.8302120241371298	0.9629629629629631
ID520506	520506	4	0.9376232624053955	69.71332605974237	34.32340336613564	0.0	209.0	209	1.3092714255979603	1		18529.281415929192	18724.0	11800.0	23549.0	1.0469044E7	2321.7178641853575	-0.9810695442155551	-827.2139569568288	9.557033922512309E-4	0.00980580374373976	1.3785117566506944	1.2672445178808887	1.9370607389741703	1.087802501569207	5.385291944396439	8.58375500630127	0.9184689703264171	0.9801038062283737
ID489785	489785	4	0.9370681643486023	70.34692019510763	34.02062651697638	0.0	4.0	4	1.3355853211666195	1		18523.952622673438	18768.0	12670.0	22906.0	1.0947656E7	2215.066113209079	-0.9811316555330237	-869.7019742422469	0.0070975920936261604	0.004950708000135454	1.3963561592518265	1.29861548807704	0.46631766686999804	1.0752652898969493	5.603935747964143	8.935553122234221	0.8819828270429555	0.9687756778964671
ID502598	502598	4	0.9342538714408875	69.44294231138548	34.33065651912902	0.0	91.0	91	1.3287710658854757	1		18519.731958762874	18747.0	11826.0	23582.0	1.0778484E7	2258.0231183655455	-0.9810724119263242	-850.241102741829	-0.004430462387667259	0.005766233727038053	1.3778798279989748	1.3064968137988793	1.938808754077093	1.0546369600340135	5.54689823398999	9.053077045100157	0.8504869016116879	0.9700748129675807
ID493893	493893	4	0.9511615037918091	70.34022620104547	33.73260848393102	0.0	32.0	32	1.305220631367816	1		18615.08170515098	18806.0	11924.0	24057.0	1.0480291E7	2485.3228508641873	-0.981025833001381	-774.5150381711687	0.011977913365068971	0.016372492748877712	1.356051951937242	1.2969418109665825	-1.3167722140088303	1.0455765559185775	5.3520200612448114	8.705888459778592	0.8873631699835769	0.9723661485319514
ID501573	501573	4	0.9418978095054626	69.83840782808583	33.93115792046676	0.0	84.0	84	1.3299091997694072	1		18470.55384615384	18660.0	12358.0	24197.0	1.0805274E7	2346.3716957272586	-0.981145958507304	-819.2986955870903	5.138934748776461E-4	0.011639209746540653	1.4020976743653075	1.29137669469449	-1.4274799810691847	1.0857387159964285	5.556404486319002	8.66725592766106	0.9294809132433556	0.9840067340067334
ID513857	513857	4	0.9488473534584045	69.67750090689842	34.41323983026923	0.0	168.0	168	1.317335646130301	1		18520.609075043627	18660.0	12004.0	23883.0	1.0612309E7	2370.741936489079	-0.9809941404693842	-806.454513171099	-3.2148692663966984E-4	-0.0010448528790080313	1.4041839241346226	1.258380693679915	1.5695888238537963	1.1158657560363006	5.451835710699671	8.694930168644929	0.9061924243804663	0.9795046968403077
ID514894	514894	4	0.9459888935089111	69.8135659076796	34.16982686531425	0.0	175.0	175	1.3144612467940278	1		18559.29505300355	18766.0	11801.0	23599.0	1.0504561E7	2365.914904223857	-0.9810776589943365	-813.4312877109871	0.0069742396596742945	0.00714113055811014	1.4005889673662053	1.2543539996690996	-1.258627555895486	1.1165818961279532	5.42807007987707	8.610870681389601	0.9199435441685352	0.9769033361847729
ID490829	490829	4	0.9519417881965637	70.464247762305	33.86686936608268	0.0	11.0	11	1.3190572791622295	1		18604.686411149807	18785.0	11903.0	23377.0	1.067909E7	2346.975529345653	-0.9810989624046343	-822.9452803809264	0.0021518763607770728	-0.0028548410310069695	1.3584785930125498	1.3042384602819965	0.0771130933201234	1.041587588759517	5.466095089193196	8.616648229251183	0.9251460941857328	0.9829059829059821
ID492887	492887	4	0.9444824457168579	70.46073707971883	33.88161837463746	0.0	25.0	25	1.3247798972641853	1		18559.771084337353	18753.0	12408.0	23390.0	1.0783227E7	2319.9018649556087	-0.9811360228634913	-832.2023865940519	0.0023558765518645474	0.0024863903737391466	1.3904146249480098	1.282417446467004	0.532431816360702	1.0842137470747397	5.5136263508383525	9.082247334491727	0.8399637540446739	0.9707112970711295
ID499030	499030	4	0.950657308101654	69.69489846787965	34.352745053896655	0.0	67.0	67	1.3173356461303003	1		18563.662020905933	18750.0	11957.0	23632.0	1.0655542E7	2347.148723801728	-0.9810988363234081	-821.0644661358883	0.004395360075348221	-6.120396615589492E-4	1.3692354466358	1.298266763661696	-1.3741768637076548	1.0546641760849984	5.451835710699664	8.72758946349324	0.8994230337687773	0.9761702127659572
ID529241	529241	4	0.9171307682991028	67.35053428769436	34.049918438683534	0.0	257.0	257	1.336717653138699	1		18372.101867572164	18537.0	12698.0	23510.0	1.0821168E7	2231.072693516509	-0.9810183348243182	-851.1731890318686	0.007420887006660303	0.00484063017067055	1.3940283388217827	1.2978573138345972	1.4778375919171858	1.074099844383542	5.613442000293176	9.03531234162486	0.8640776326468911	0.9720164609053491
ID531289	531289	4	0.9143338203430176	65.5744933269927	34.92964321654565	0.0	268.0	268	1.3127335861392395	1		18315.460456941997	18520.0	12511.0	22805.0	1.0421497E7	2101.340483200789	-0.9812100003193669	-910.304317880624	-0.0013803756068851904	0.005636933122785967	1.3786877090967447	1.276150701118153	-1.4641298312883497	1.0803486671979645	5.413810701383558	8.635692755430146	0.912259858644278	0.9793637145313846
ID523089	523089	4	0.9429180026054382	69.97569009089989	34.32529722504275	0.0	223.0	223	1.3127335861392344	1		18541.264084507042	18715.0	12258.0	23246.0	1.0531438E7	2288.8821553250173	-0.9811249527432534	-842.1358882743787	-0.001993343873305861	0.008239443656915561	1.3633731323689602	1.2792520272767942	-1.2056884961990895	1.0657580393061707	5.413810701383515	8.654685720178605	0.9082602893668373	0.9768439108061746
ID515934	515934	4	0.9341995120048523	69.7509663946272	34.12397496520042	0.0	182.0	182	1.302319492791988	1		18488.583184257604	18678.0	12059.0	23679.0	1.0335118E7	2277.99977416912	-0.981140381837297	-844.4582943757114	3.985442320297993E-4	0.005021496610282429	1.3900369341668188	1.2536197660263941	-1.4494802195863716	1.108818616168463	5.328254430422239	8.855266331083739	0.8538696232169952	0.9605826906598115
ID495965	495965	4	0.9297648668289185	70.47531035736137	34.09763348730405	0.0	46.0	46	1.3081153358134832	1		18548.106571936052	18730.0	11771.0	23254.0	1.0442584E7	2292.937268227011	-0.9811456498809209	-841.8976944313356	-0.004357849662703589	0.010764767977223826	1.3249788269800324	1.3171102748792676	0.02187933661183827	1.0059741027390332	5.375785692067392	8.648099487468757	0.9032551718246492	0.9683219178082183
ID506204	506204	4	0.9411786198616028	69.86684856730264	34.17691740803352	0.0	116.0	116	1.3253508000690801	1		18696.95336787564	18865.0	12658.0	24220.0	1.0825536E7	2305.026566037801	-0.9810862571878354	-841.5009652004513	-0.003433309638481582	-0.007766204809914925	1.3812950333288954	1.2946799859720939	-1.0302563490887844	1.0669007386344724	5.518379477002873	8.895302180442025	0.8763952476829143	0.9748110831234259
ID526164	526164	4	0.952153742313385	69.7375783508811	34.458738950689586	0.0	240.0	240	1.3167612682324352	1		18449.343804537515	18650.0	11669.0	23726.0	1.0571474E7	2442.0131738756036	-0.9810058569598027	-780.3956020500822	0.01542575728100551	0.005861945778897861	1.3888607538371853	1.2748284276486914	1.5546020793815924	1.0894491554434635	5.447082584535148	8.625370631879429	0.9200645384731729	0.9820051413881742
ID521062	521062	4	0.9456419348716736	69.74457636286023	34.40027460410507	0.0	212.0	212	1.3063792828444176	1		18539.12277580071	18760.0	12044.0	23791.0	1.0418987E7	2354.797036842237	-0.9811401923617719	-819.1425838863875	0.003897258216150071	-0.009232198069262175	1.3707283169694868	1.2720534961848802	-0.961299127237113	1.0775712822460302	5.361526313573862	8.89748735509285	0.8510665997108863	0.9674099485420234
ID512357	512357	4	0.9250425696372986	69.91008478349619	34.481881401730135	0.0	158.0	158	1.317909773699996	1		18523.734729493888	18691.0	12404.0	24007.0	1.06141E7	2318.492054877376	-0.9810568893639642	-827.5530294970235	0.007929901170030165	0.007128906615209226	1.382479234088402	1.2795865593300064	1.5462929044461415	1.0804108749096821	5.456588836864164	8.845844072285637	0.8762994413645885	0.9737065309584382
ID505188	505188	4	0.9686696529388428	69.71201094566878	35.10894677678574	0.0	109.0	109	1.3150366292889935	1		18755.484210526316	18962.0	11442.0	25426.0	1.0690626E7	2565.436513201057	-0.9810104360504351	-755.3628818116009	9.034708692548179E-4	0.004615172487602552	1.3534885121623204	1.2994203227555934	-1.2807713805836687	1.0416094688222732	5.432823206041597	8.65413723710912	0.9115655011939027	0.9769230769230766
ID507236	507236	4	0.9343140721321106	69.72262700869192	34.33190743860811	0.0	123.0	123	1.3069582233925987	1		18558.68505338078	18734.0	12593.0	23741.0	1.0429981E7	2185.2376585487164	-0.981112133537729	-882.2959065848099	-0.0022626383038128715	0.007082074001040932	1.3815331538848716	1.2634399411506412	-1.155217549552027	1.0934695895609257	5.366279439738374	8.942380566003244	0.8432898074532874	0.9674378748928878
ID500067	500067	4	0.930945634841919	69.65026372246776	34.15626715992088	0.0	74.0	74	1.3224938215362414	1		18466.256499133437	18644.0	12502.0	23721.0	1.065503E7	2172.8102554793404	-0.9811330889170566	-883.9224755179329	0.0017827524985919096	4.537875579563079E-4	1.3661870166757355	1.29091177571343	-1.3209182464299316	1.0583116851038903	5.494613846180301	9.067681102159769	0.839758800533256	0.9625312239800174
ID508258	508258	4	0.9479944705963135	69.70244769312085	33.96335065923063	0.0	130.0	130	1.3310463604729157	1		18538.421501706503	18673.0	12250.0	23947.0	1.0863515E7	2316.6345258383153	-0.9810832112599727	-830.0488527782046	-0.012233270428355427	0.004213348512081311	1.3985496580199124	1.2839447883538528	-0.9393425875717732	1.0892599671774006	5.5659107386480375	9.089350537942584	0.8466041556430023	0.9709784411276954
ID510306	510306	4	0.9372025728225708	69.65274952345145	34.340763215751856	0.0	144.0	144	1.2959141266970973	1		18521.708108108098	18680.0	12314.0	23790.0	1.0279548E7	2241.07797630354	-0.9810765816382941	-856.9537467587095	1.2351038294037826E-4	-0.005838403375728154	1.3699302602538017	1.2660306340024619	1.6066888196615936	1.0820672292287816	5.275970042612583	8.373293428428406	0.9456263463665691	0.9893048128342239
ID531821	531821	4	0.9089353680610657	67.0353640837202	33.186609937246885	0.0	271.0	271	1.3040609504357203	1		18380.23172905528	18536.0	12549.0	23237.0	1.031131E7	2091.935589470066	-0.9811113778394115	-912.7476060526081	0.0011668034164248591	0.005832269458862197	1.3450394688512337	1.2819277024948792	1.1202693461077344	1.0492319233241678	5.342513808915786	8.771297298033309	0.8726254089739821	0.9615055603079559
ID491873	491873	4	0.9447295665740967	70.53271749835852	33.71294178726523	0.0	18.0	18	1.3423649856492392	1		18588.648241206032	18817.0	12251.0	23311.0	1.1097423E7	2330.0665183820374	-0.9810757741353204	-827.1683610508378	0.012895075811862161	-0.004531109162991191	1.405860416720217	1.3162074579606362	0.48459445653533606	1.0681146108216795	5.660973261938361	8.849163354713044	0.9084406162331652	0.9794407894736834
ID533870	533870	4	0.9254471063613892	65.03549796685007	34.53547200837407	0.0	283.0	283	1.3046409197552287	1		18496.726950354623	18676.0	12614.0	22976.0	1.0432154E7	2197.455667405778	-0.9810581398295917	-871.920479067351	0.0033385798483537106	-0.0023047228834387834	1.3644930339641528	1.2714135758339402	1.3357101321519365	1.073209426027373	5.347266935080337	8.578338578377316	0.9131357830079789	0.9774109470026071
ID504174	504174	4	0.9505993723869324	69.73858930561913	34.158409282949705	0.0	102.0	102	1.3287710658854743	1		18648.858376511253	18807.0	12710.0	24079.0	1.0797689E7	2263.965351955763	-0.9811096719841637	-855.6389150585077	1.1104932079407219E-4	0.005696743763426368	1.386473238875541	1.2922665986880664	-0.8605819672151991	1.07290031351357	5.546898233989977	8.68870507174417	0.923315126374217	0.9765690376569041
ID535395	535395	4	0.940265417098999	65.57296357846398	33.692891451323455	0.0	294.0	294	1.3110036487487955	1		18601.49471830986	18715.0	11930.0	24274.0	1.0565649E7	2357.484461799563	-0.9809848456676502	-814.1256608698669	-0.01480530811904445	-0.0014137041143377975	1.3849234193117026	1.2847560144528802	-1.3189392707857839	1.0779660914072304	5.39955132289001	8.743228347280853	0.8876134929446773	0.9810017271157174
ID497003	497003	4	0.9315295219421387	70.4754876478425	33.980918852441675	0.0	53.0	53	1.2877157625403493	1		18481.126142595967	18672.0	11507.0	23251.0	1.0109176E7	2326.800532596452	-0.9810922499728569	-824.269567034949	-0.012681738747384602	0.005635060816577547	1.3184621166430586	1.2777331058938548	-0.05583493695298693	1.0318759923816103	5.209426276309335	8.574890310253602	0.8903127928456419	0.9664902998236328
ID511336	511336	4	0.9172908067703247	69.74172396889492	34.175079541058174	0.0	151.0	151	1.306379282844417	1		18482.63652482269	18609.0	13277.0	23027.0	1.0424207E7	2048.1019669295406	-0.9811304977848078	-938.4446787718799	0.0012542619733393354	0.00576841821832132	1.3734093244963457	1.26353461985152	-1.4316523477124365	1.0869582066993442	5.361526313573856	8.540829970918166	0.923630261580809	0.979166666666666
ID534393	534393	4	0.9394933581352234	66.1354751228751	35.17057771265247	0.0	287.0	287	1.3333177722966043	1		18491.468483816014	18670.0	13003.0	23565.0	1.0854492E7	2364.7922695451707	-0.980979058560351	-806.5589749960195	0.004681662491876003	0.005586470272726534	1.410500179899098	1.2784553686637534	1.2054036596124962	1.1032846468260822	5.5849232433061236	9.220128428753743	0.8255685341856623	0.9654889071487259
ID498032	498032	4	0.9424847960472107	70.89786233267695	33.85592496585716	0.0	60.0	60	1.3040609504357223	1		18452.80960854093	18651.0	12243.0	22882.0	1.0370479E7	2288.02936507624	-0.9812188526762746	-842.7032465009486	-0.001003767629880931	0.0023491046093286616	1.365081157999846	1.2678358681010333	0.36957455830035796	1.0767017974057376	5.342513808915803	8.626538673548731	0.902157512824895	0.9706390328151986
ID523646	523646	4	0.9414151906967163	69.850130238056	34.117008604112065	0.0	226.0	226	1.3075369076022212	1		18568.388297872345	18778.0	11901.0	23144.0	1.0472571E7	2351.8965250596184	-0.9810720024028758	-818.4312518484495	-0.009802728208953917	0.006868370580149649	1.3612154912222112	1.2678972364371457	-1.1966110708418127	1.0736008030487505	5.3710325659028815	8.6888401825397	0.8940134063002554	0.9699570815450638
ID526705	526705	4	0.9567946791648865	69.86709850580921	34.301547411816	0.0	243.0	243	1.3098490878478166	1		18398.23633156968	18591.0	11507.0	23512.0	1.04318E7	2444.377476564459	-0.9811967515642062	-785.5270289693146	-0.001713492800366355	0.003903378149733272	1.3807413066145882	1.273237137687683	1.5178194952512865	1.0844337364539514	5.390045070560947	8.885702712914402	0.8578645124787829	0.964285714285713
ID517498	517498	4	0.9538341164588928	69.740542674421	34.29009728564283	0.0	192.0	192	1.3063792828444176	1		18403.492007104775	18620.0	11558.0	23127.0	1.0361166E7	2335.513361809825	-0.9811743443647316	-821.3796709114822	0.005726190043815511	-0.011964172591146115	1.3702101804299944	1.2788387948322621	-1.4347775967397796	1.0714487126657093	5.361526313573862	8.623973287515563	0.9059067602237475	0.9699054170249352
ID513415	513415	4	0.9329071044921875	69.81732966569652	34.197354012497314	0.0	165.0	165	1.3086935083658315	1		18549.617699115053	18727.0	12060.0	23724.0	1.0480534E7	2332.8536194144845	-0.9811552847613453	-827.9910424898242	-0.010918067359747053	-0.005052051051425222	1.3797842649317134	1.2640270667138351	1.5033132661649367	1.0915781008699592	5.3805388182319165	8.564666073173953	0.921753431489962	0.9860627177700348
ID524166	524166	4	0.932522177696228	69.67558967561362	34.48087922390934	0.0	229.0	229	1.3133097255508415	1		18486.491228070194	18647.0	12740.0	23349.0	1.05373E7	2130.978168613524	-0.9811831170768269	-904.7068284783227	-0.0024645052021852218	-0.007423672482136771	1.353489682483356	1.2912603502261566	-1.004490371257245	1.0481927074166726	5.418563827548055	8.813856125123925	0.8765206328654249	0.9768637532133677
ID501123	501123	4	0.9663116335868835	69.48710806969292	34.60793123062221	0.0	81.0	81	1.3075369076022245	1		18546.908127208462	18752.0	11685.0	24566.0	1.049755E7	2534.206135744901	-0.9810899931591708	-759.4107460911439	1.2657070434029594E-4	-0.0077314294857304105	1.3596988790125684	1.2847340767464277	1.5102961915906628	1.0583504428060226	5.371032565902909	8.76556599098675	0.8784311388105952	0.9691252144082337
ID493453	493453	4	0.9645722508430481	70.08811491268405	33.81102786768592	0.0	29.0	29	1.31215719375749	1		18571.64499121264	18803.0	11538.0	23770.0	1.0567266E7	2473.9310446913673	-0.981033979373886	-776.6057645971304	-0.006481678162695119	-2.6565722211067933E-4	1.3453042472863996	1.3064690290008258	1.1678674106349856	1.0297253263747665	5.409057575219001	8.709055093825828	0.8961679177156803	0.9726495726495724
ID521613	521613	4	0.9241374135017395	69.87852089196016	34.2687766194512	0.0	215.0	215	1.2988295727366685	1		18495.54316546763	18728.0	11679.0	22994.0	1.0283522E7	2251.3995302878234	-0.9811781775451517	-856.5066169970466	-0.009584562337512264	-0.012559217033769108	1.3822958851976745	1.2559733529719157	1.8015794075878477	1.1005773983395837	5.299735673435147	8.744520063178523	0.8709477799886277	0.975503062117235
ID529794	529794	4	0.9131715297698975	65.99739386054001	34.33754299945102	0.0	260.0	260	1.324779897264189	1		18313.192374350067	18506.0	12234.0	22802.0	1.0566712E7	2274.5466953934083	-0.9811116715735791	-836.4194297243562	-0.011915568603691187	0.010120217058877641	1.3676685500434662	1.3052266213180408	-1.457097806480095	1.0478399135487833	5.5136263508383845	8.667191467208681	0.922338663106241	0.9805579036348265
ID494474	494474	4	0.947918713092804	69.93439390203643	34.01962666522807	0.0	36.0	36	1.318483651268539	1		18564.022648083617	18812.0	11730.0	23432.0	1.0655749E7	2340.9703968946574	-0.9810697612601792	-821.9586351419239	-0.008683825964552902	-0.0031640464191683934	1.3551018698995543	1.3106023955077504	0.019217383206574956	1.0339534511338688	5.461341963028676	9.056884150312232	0.8366650155546022	0.9574999999999999
ID503178	503178	4	0.9542251825332642	69.71155774179715	34.628235624939386	0.0	95.0	95	1.3063792828444178	1		18610.001776198944	18817.0	11753.0	23695.0	1.0477431E7	2285.8867101407845	-0.9811031373744975	-845.3696776017574	-0.008152857006181206	0.0035999133666031915	1.3547594799651679	1.2816285476802243	-0.9938990298451215	1.0570609420469856	5.361526313573864	8.53035417521223	0.9259002032367971	0.9808695652173914
ID502153	502153	4	0.9459604024887085	69.7670319433425	34.20318443252468	0.0	88.0	88	1.3213493004897088	1		18488.368055555566	18651.0	12156.0	23650.0	1.06493E7	2306.559468303659	-0.9810826596325188	-831.3988885192475	0.00186199828612984	-0.0017157714753216632	1.3677972336602373	1.30032171894295	-1.1773459034638953	1.051891400208357	5.485107593851266	8.946191484802167	0.8612289810879803	0.9721988205560239
ID517001	517001	4	0.9243959188461304	69.89389599655377	34.37882183793114	0.0	189.0	189	1.3167612682324341	1		18426.507880910685	18543.0	12410.0	23805.0	1.0521536E7	2221.575667598923	-0.9811608279450484	-863.9533867015318	-8.19757165623509E-4	0.010831695171812341	1.3736753546678315	1.2804245893608914	1.9562664539374188	1.0728280025873957	5.4470825845351385	9.112615774853028	0.8243045664397483	0.9769820971866997
ID518025	518025	4	0.9399083852767944	69.8055041652114	34.136977865991284	0.0	195.0	195	1.3133097255508397	1		18452.143859649106	18671.0	11732.0	23362.0	1.0517722E7	2306.9326724823254	-0.9811298602126379	-831.750908171533	-0.0015765636233779866	0.006809703853155934	1.3642359900039978	1.2831414875165386	-1.423317438889527	1.0631999691977958	5.41856382754804	8.872227798530275	0.8650250604648889	0.9652836579170196
ID492439	492439	4	0.9221344590187073	70.39499412740285	33.93054050796423	0.0	22.0	22	1.3023194927919866	1		18572.28035714288	18743.0	11714.0	23522.0	1.0400477E7	2251.831841454752	-0.9811423119001655	-858.2282925269693	0.003213144989231874	-0.0014619360853692488	1.3399754581653283	1.2810416822870214	-0.025630600539569927	1.0460045732259808	5.328254430422225	8.722905515996418	0.8799793523094183	0.9764808362369338
ID489362	489362	4	0.9381319880485535	70.17256111714532	34.30891596754728	0.0	1.0	1	1.3418013219730518	1		18536.937605396295	18673.0	11927.0	23152.0	1.0992404E7	2272.807133190456	-0.9811428563671416	-848.7147249232655	0.008521163435006928	0.009027956018496727	1.3919296067774343	1.3190581381099071	0.3238831800303434	1.0552450771972381	5.656220135773819	8.87285819696192	0.902836453058237	0.9659090909090905
ID509854	509854	4	0.9320820569992065	69.67005163803046	34.49297836332146	0.0	141.0	141	1.308115335813486	1		18471.86925795054	18634.0	12585.0	24038.0	1.0455078E7	2190.2536735633325	-0.9810476729655345	-873.1201165957573	-0.003137763243060842	-0.004912511021353905	1.3820244802890753	1.25637247503775	-1.1650407262191749	1.100011746315558	5.375785692067416	8.533912728060155	0.9275886300178441	0.9766839378238343
ID496541	496541	4	0.9544757604598999	70.51561297239213	34.188827914674285	0.0	50.0	50	1.3011572261679574	1		18537.168157423974	18704.0	11707.0	23575.0	1.0362277E7	2247.2946388701744	-0.981070765984605	-855.0286437704403	-0.015287585829725007	0.006905804172721744	1.3388698281866254	1.2856431402205732	-0.2814509098801309	1.0414008260153127	5.318748178093207	8.689225271980437	0.8852321522034564	0.9764397905759162
ID515485	515485	4	0.9469890594482422	69.94590586207674	34.18707716928486	0.0	179.0	179	1.3058000856167233	1		18507.444642857132	18712.0	11851.0	23878.0	1.0364169E7	2337.8831901708845	-0.981121432314456	-822.8247905722258	0.008858839179711312	0.0015785411603394094	1.378950329305664	1.2552660176397803	-1.2608386984733655	1.0985323508545557	5.356773187409319	8.488242150566911	0.9342811812488487	0.978298611111111
ID527251	527251	4	0.9631492495536804	69.88926936251782	34.43954629805343	0.0	246.0	246	1.296497740384279	1		18339.141304347824	18558.0	11898.0	23090.0	1.0123206E7	2360.5447358716356	-0.9810304089963151	-803.5654565800602	0.0025107042412396315	0.0016798533369217256	1.365060060568003	1.2618295375314263	-0.8820012772767218	1.081810196992639	5.2807231687770875	8.691095939544375	0.8785251059135385	0.9652476107732393
ID532371	532371	4	0.9315260052680969	66.5208982181934	33.440009517042604	0.0	274.0	274	1.3207766680465716	1		18352.42307692308	18462.0	11843.0	23739.0	1.0497586E7	2212.1780716507524	-0.9811560148497849	-863.9102808661529	0.0015685039078989532	-0.0020141145851564632	1.3504950486546077	1.3025845895639774	2.47240447240902	1.0367810731636766	5.480354467686767	8.786067379235307	0.8921326923814891	0.9762912785774771
ID514456	514456	4	0.9406941533088684	69.8591888313638	34.18726477929195	0.0	172.0	172	1.3092714255979583	1		18567.67491166081	18761.0	12071.0	23905.0	1.0509304E7	2338.815681759803	-0.981046804427998	-821.8618204893888	0.0012198357043389449	-0.008442894754081002	1.3950714604498098	1.2539054132256449	-1.2836051238000836	1.1125810972145167	5.385291944396423	8.5245696418486	0.9312669486877991	0.9852173913043477
ID505767	505767	4	0.9422703385353088	69.67030347843023	34.454007029603666	0.0	113.0	113	1.3230657107830959	1		18689.56401384083	18885.0	12407.0	23734.0	1.0802568E7	2334.456261078781	-0.9811105647483057	-831.6534687376034	-0.008187056605586537	0.007308059943858977	1.3989381199774646	1.2779667261586327	-0.7288752160749488	1.0946592672114812	5.499366972344824	8.726083948407133	0.9075776482926327	0.9763713080168774
ID506790	506790	4	0.963528573513031	69.65626486735216	33.95621826436665	0.0	120.0	120	1.3384143548834087	1		18643.840947546527	18816.0	12554.0	23879.0	1.101851E7	2338.906465129707	-0.981152956307482	-829.938688122849	0.002283737123948596	0.003402339785555755	1.4021822994015791	1.2992755770163615	-1.2257125687016872	1.0792031530535895	5.627701378786746	8.913899943043754	0.8900315436056433	0.9728841413311419
ID495525	495525	4	0.9350898265838623	70.31344307941731	34.224526478471574	0.0	43.0	43	1.3092714255979576	1		18586.27464788732	18783.0	11680.0	23264.0	1.0557004E7	2306.320845699218	-0.9810691026127447	-835.2779534187199	3.8987144869742895E-4	-0.00847419700384684	1.3519078841536696	1.2870694408463876	0.03490769909872654	1.0503768027190854	5.385291944396416	8.749803959088645	0.8839393560905578	0.9708654670094261
ID524714	524714	4	0.9512941837310791	69.8053083747822	34.197971561385096	0.0	232.0	232	1.3098490878478164	1		18571.118374558293	18737.0	11852.0	23496.0	1.0511253E7	2421.517878057124	-0.9811624330934543	-798.9074623794208	0.003461838068741298	-0.003251325613037441	1.3737711526335112	1.265503469367902	1.4765821891989999	1.085553051324061	5.390045070560946	8.570707271100195	0.9220807092572483	0.9767441860465118
ID519076	519076	4	0.9406799674034119	69.78918148982963	34.215552242777854	0.0	201.0	201	1.3069582233925987	1		18447.80570409983	18661.0	11752.0	23486.0	1.0349219E7	2368.5966632698614	-0.9812173368501246	-813.7511991564527	-0.0011737977320181022	0.006139257026334016	1.354636496898578	1.2769034004458328	-1.3592064074417192	1.0608762545589623	5.366279439738375	8.74476535823591	0.8818339733285645	0.978336221837088
ID497571	497571	4	0.9399037957191467	70.99292536330195	33.91898404013414	0.0	57.0	57	1.308115335813486	1		18505.488536155197	18683.0	11937.0	23316.0	1.0492612E7	2297.8834706434377	-0.9810626692531904	-834.4119889684885	0.004963791756462552	0.005545051132858768	1.372372650942985	1.2872663387692989	-0.05800398010648714	1.066113988698759	5.3757856920674145	8.728159933078185	0.8867606640265594	0.9758412424503885
ID508835	508835	4	0.9407699704170227	69.83246360584778	34.050682681483245	0.0	134.0	134	1.3293402546311686	1		18497.66780821918	18642.0	12194.0	24171.0	1.0802638E7	2343.707236748282	-0.9811110935158994	-819.8888501422882	-0.0023425987843580754	-0.001064071587402889	1.3977948268903704	1.295351891976797	-1.3059614689932924	1.0790850235739713	5.551651360154482	8.603898755994017	0.9424134296959411	0.9848229342327148
ID490402	490402	4	0.9599183797836304	70.45278027732674	34.27519944489282	0.0	8.0	8	1.3350187950239885	1		18578.402376910035	18760.0	12063.0	23732.0	1.0942679E7	2374.404599065284	-0.9810737189047893	-811.1851498540477	-6.161387082363281E-6	-0.0042556849413533	1.3681883099448016	1.3196970222142506	0.37138548160456714	1.036744257897309	5.599182621799639	9.118585218326945	0.8462127687418842	0.9727497935590415
ID511906	511906	4	0.9507390260696411	69.66033596701962	34.61598432895371	0.0	155.0	155	1.307536907602224	1		18555.20603907639	18718.0	12353.0	24402.0	1.0446581E7	2466.2414550825583	-0.9810640575227382	-779.5978320634571	-0.00669468124454644	0.0027999011596994334	1.3740781299734823	1.2668257629710757	-1.5433325488358103	1.0846622875357923	5.371032565902905	8.50828444048334	0.9323600336982373	0.9783549783549782
ID491425	491425	4	0.9546630382537842	70.36511032576172	33.86570078021885	0.0	15.0	15	1.315036629288991	1		18594.552631578947	18814.0	12011.0	23945.0	1.0598895E7	2413.133952117663	-0.98115056198729	-802.1794832329186	-0.0028930714186163877	0.007972267611514565	1.3383934636087191	1.310296799882947	0.5928742173341214	1.0214429766815292	5.432823206041577	8.803056336200655	0.8809849192224448	0.9735945485519587
ID518561	518561	4	0.9588674306869507	70.24233003325647	34.429798173693925	0.0	198.0	198	1.3378490267251841	1		18532.414141414138	18697.0	11744.0	24607.0	1.1008254E7	2555.815420885168	-0.9810647383039885	-751.3786678799028	-0.004841776397514976	-0.007473853103303687	1.4094388792916268	1.2895209563712742	1.6893495695948737	1.0929941637069653	5.622948252622216	9.052751142598458	0.862209466797033	0.9641401792991036
ID534949	534949	4	0.922322690486908	65.32335545973963	34.23942745233444	0.0	291.0	291	1.2675847133220643	1		18570.00566037736	18745.0	12238.0	24151.0	9842103.0	2293.2294754753766	-0.981130759818898	-842.1064536819739	-0.004114359564282081	-0.011562088816146253	1.33647938681481	1.2357910607112967	-1.0165539805743524	1.0814768202365528	5.047819986715831	8.702666652943638	0.8375466881420883	0.9663330300272984
ID499624	499624	4	0.9378014802932739	69.59240471883935	34.18665859962938	0.0	71.0	71	1.3224938215362418	1		18468.99133448875	18643.0	12238.0	23392.0	1.0656608E7	2223.9503824825374	-0.9810661395880663	-860.6115994980267	-0.004818598266552944	0.00432004568847774	1.3823959311107568	1.2929994890548675	2.0622665450965116	1.0691388069466559	5.494613846180304	8.894261305406745	0.872825189288462	0.9633333333333334
ID527800	527800	4	0.9308672547340393	69.79245628476721	34.13661132459186	0.0	249.0	249	1.3179097736999972	1		18316.490367775834	18517.0	12193.0	23309.0	1.0458716E7	2170.6438097005394	-0.9811923941313844	-880.4492977913159	3.8120008675583596E-4	0.0011065720836976026	1.3658211188248772	1.2922127594370745	-0.9236921269151426	1.0569630340284433	5.456588836864173	8.74877095507607	0.8958535122897641	0.9695945945945946
ID504758	504758	4	0.967475414276123	69.70136608890343	34.99261732434966	0.0	106.0	106	1.3127335861392375	1		18764.532627865938	18939.0	11795.0	24543.0	1.063949E7	2484.287879972176	-0.9809075461707321	-776.1258588884793	-0.004626709823940075	0.007326090855471316	1.360609189514892	1.2995056585716702	1.7041358612828978	1.0470205962861159	5.41381070138354	8.65371190306764	0.9084647170591198	0.9743370402053041
ID507829	507829	4	0.931503415107727	69.75427389577575	34.20009629477478	0.0	127.0	127	1.313309725550841	1		18492.70350877193	18667.0	12570.0	23878.0	1.0540841E7	2145.594334682366	-0.9811766458404384	-898.5308187501894	-0.0017838626697545962	-0.013151639207220777	1.3708746578294468	1.2878825212387384	-0.8979007049209499	1.0644407663137498	5.41856382754805	8.887657792164777	0.8620241022283428	0.9636517328825022
ID498610	498610	4	0.9494401812553406	69.62102704709518	34.355083573577545	0.0	64.0	64	1.3098490878478184	1		18512.093309859156	18678.0	12298.0	23583.0	1.0514869E7	2246.158737919919	-0.9810680629604327	-854.1795467496498	5.904198443216803E-4	0.0076205446935325	1.3649854381572413	1.2769401869510748	-1.174168960412409	1.0689501764498386	5.390045070560962	8.781079367779025	0.878428576689053	0.9725557461406517
ID522162	522162	4	0.9620535969734192	69.87599125043491	34.3821415913058	0.0	218.0	218	1.3138856123250862	1		18553.11578947369	18728.0	11754.0	23516.0	1.0575276E7	2356.500100722747	-0.9810869425071382	-816.8177014790884	7.907996796661881E-4	0.0032678834676619795	1.3736734378325115	1.2870981926509022	1.9193244289178186	1.0672639008243026	5.423316953712558	8.94974928881389	0.8508502123183226	0.9702380952380938
ID512944	512944	4	0.9246283173561096	70.03008538189053	34.49027470591322	0.0	162.0	162	1.303480723065312	1		18241.9481216458	18335.0	12203.0	23964.0	1.0197249E7	2280.8956941418237	-0.9811152318270406	-831.0059760503598	-0.01309535392580562	-0.00563870646625785	1.3909775444881316	1.2491328081989221	1.3637427554734183	1.1135545679035763	5.337760682751267	9.055496608774101	0.8179832636562486	0.9622964867180809
ID510909	510909	4	0.9328195452690125	69.77892764038535	33.89049216528441	0.0	148.0	148	1.3293402546311694	1		18507.28767123288	18674.0	12295.0	24162.0	1.0808256E7	2316.1438992522208	-0.9810726419344958	-828.3586281299902	-0.003563130842462312	-0.0027018790263393837	1.4187269916359155	1.2668774090955848	-1.3932092024602447	1.1198613073768007	5.55165136015449	8.84384139175687	0.8919698166242211	0.9749582637729539
ID500667	500667	4	0.9512760043144226	69.86471361460505	34.198051942069355	0.0	78.0	78	1.3230657107830939	1		18568.634782608686	18724.0	12244.0	23712.0	1.0676965E7	2316.5332018866293	-0.9811867848684112	-836.1036309259653	-0.0042810540357373595	-0.0043382118995815315	1.391505368873648	1.2711951569182411	-1.0536847771127067	1.094643384456463	5.499366972344808	8.78556262946134	0.895330557241795	0.9763713080168773
ID532919	532919	4	0.9312455654144287	65.6114874542159	34.14760924311593	0.0	277.0	277	1.3282016332191355	1		18276.36706689537	18417.0	12683.0	23494.0	1.0655122E7	2164.25885564551	-0.9811694225194232	-880.016937146715	-0.0054504343850096055	-0.0015590425754561203	1.3849595230465321	1.294460526627073	-1.321736967823529	1.0699125191984564	5.542145107825474	8.816584283013526	0.8959567164937778	0.9668325041459375
ID516544	516544	4	0.9500254392623901	69.79201903123403	34.27267480500362	0.0	186.0	186	1.3023194927919892	1		18433.102150537637	18627.0	11850.0	23056.0	1.0285671E7	2322.72794224287	-0.9811520464155895	-826.23234279824	0.009276516733785097	5.843164213514137E-4	1.3676990623488083	1.264146528967052	-1.1102418504923517	1.0819149766335794	5.3282544304222474	8.584061003877387	0.9086763566674981	0.9764808362369336
ID519616	519616	4	0.9415013790130615	69.73568762379925	34.18636569541241	0.0	204.0	204	1.3023194927919892	1		18470.138790035577	18664.0	11610.0	23065.0	1.0380218E7	2343.741584578831	-0.9810222070593865	-814.7484883978098	-0.0031741157459024044	-2.783094713609373E-4	1.3547050140929997	1.2694991582752344	-1.4183678287380737	1.0671176938262232	5.3282544304222474	8.752105914688409	0.874117247184403	0.9597602739726024
ID536002	536002	4	0.9403634667396545	65.25875132752574	33.76682524754492	0.0	298.0	298	1.3046409197552284	1		18605.799289520426	18740.0	11790.0	24483.0	1.0475065E7	2368.950344280135	-0.9809450976908792	-808.649540976698	-0.0073110622245105596	-0.0020129412049360315	1.3453974067744654	1.2873805357271293	-1.1921185507926912	1.0450658289738453	5.3472669350803335	8.772494109843052	0.873163469844906	0.965665236051502
ID525252	525252	4	0.9276168346405029	69.6935168854335	34.306552972323765	0.0	235.0	235	1.3121571937574927	1		18492.278947368424	18720.0	12366.0	23273.0	1.0540599E7	2151.3628388550887	-0.981101819161071	-892.4848433952127	7.254014023201683E-4	0.00987857720789394	1.3557501135830634	1.299951719737161	-1.141972923535233	1.0429234355389632	5.409057575219025	8.775140069918862	0.8827207859566596	0.9709897610921493
ID503754	503754	4	0.9486061930656433	69.67307691665998	34.20916975790657	0.0	99.0	99	1.311580548072093	1		18645.9823943662	18869.0	12003.0	23516.0	1.0590918E7	2276.6636074192734	-0.9810668731858869	-848.7751730385763	-1.0395718520853808E-4	0.0036645495203419197	1.3513723313130868	1.287641485927748	1.9973746370977907	1.0494942467152808	5.404304449054502	8.609108595526381	0.9162907423470539	0.9768041237113402
ID495061	495061	4	0.9051884412765503	70.25267683025218	34.00642472653458	0.0	40.0	40	1.272350086192995	1		18508.59065420562	18749.0	12077.0	23398.0	9902096.0	2113.4632596995284	-0.9812358787532497	-915.9121766927726	0.011211733514988846	-0.010105937031350794	1.3315473477215418	1.251442229891338	-0.25056016798797615	1.0640102402786578	5.085844996031921	8.583080389179592	0.8675342378630945	0.9665763324299911
ID502740	502740	4	0.9407756924629211	69.94462852336963	34.467711621395765	0.0	92.0	92	1.298829572736668	1		18481.034111310586	18673.0	12524.0	23596.0	1.0293936E7	2181.1019632319308	-0.9811879566518789	-883.886567108157	0.006971093807585591	0.007109023244194382	1.3579319067192728	1.2845182582964723	-1.1325668213844962	1.0571526702315324	5.299735673435144	8.582935916185841	0.9040497568523903	0.9763572679509627
ID514004	514004	4	0.9567484259605408	69.64866717723483	34.20833975201747	0.0	169.0	169	1.3029002372992449	1		18494.171122994674	18648.0	12183.0	23606.0	1.037523E7	2278.5245404381576	-0.981090611442687	-842.2534347801617	0.005170672656855028	0.002497422482848502	1.361610477753827	1.2681505953959835	-1.5304300734393403	1.0736977790312516	5.333007556586764	8.589926831709812	0.9082452473098122	0.9731136166522115
ID501715	501715	4	0.9326357841491699	70.54723250375491	33.85374149952784	0.0	85.0	85	1.3395442954433643	1		18460.730185497476	18647.0	12624.0	23185.0	1.0947213E7	2300.006394244079	-0.9811335786721553	-834.8115279238754	-0.020028017932451028	0.0010685097972154697	1.382982398417931	1.3313319196875635	-0.3301741547858774	1.0387960943222099	5.637207631115777	8.800634422480998	0.9146310347976991	0.9737274220032838
ID494034	494034	4	0.9567430019378662	70.19304847319803	33.89657225268729	0.0	33.0	33	1.2994118769904157	1		18599.61330935252	18821.0	11712.0	24164.0	1.0341385E7	2486.8408780827967	-0.9811919078975931	-780.3602304135758	0.00545676596310183	-0.005548930121582773	1.3583024533688113	1.266472771915994	-1.4088981596214227	1.0725082161173445	5.304488799599645	8.777457359919214	0.8651988708877231	0.96875
ID520144	520144	4	0.9443097710609436	69.69896930045257	34.32369142438162	0.0	207.0	207	1.298829572736669	1		18445.14874551974	18656.0	12146.0	23126.0	1.0292393E7	2150.4013205898264	-0.9813886649293081	-904.5990949754332	0.009641755663127357	-0.005748374076659179	1.3822277262620548	1.2673199333623566	-1.4037770477062321	1.09066991678639	5.299735673435151	8.594811433271035	0.9015532177789141	0.9737991266375543
ID530896	530896	4	0.8438963294029236	65.42600605773464	34.31701496704171	0.0	266.0	266	1.2434839458191698	1		18285.876953125	18468.0	12776.0	23275.0	9362369.0	1985.88292521428	-0.9811580688663819	-958.9715313390834	-6.510396984307923E-4	-0.021659141467049833	1.341485201476377	1.182774348673479	-1.286312178521606	1.134185234048149	4.857694940135201	8.530658687045884	0.838831961423447	0.9668874172185431
ID528338	528338	4	0.9475725293159485	69.64546459758589	34.42882558238607	0.0	252.0	252	1.3023194927919903	1		18339.33214285716	18527.0	11367.0	23335.0	1.0270026E7	2336.0475174905873	-0.9810338141489747	-812.1491874689926	0.007888930933669618	0.01398693425314358	1.3771415362986559	1.2638877107070805	1.8880915306701902	1.089607505977106	5.328254430422257	8.991216162506863	0.8282433182881203	0.9524214103653355
ID509401	509401	4	0.9336036443710327	69.89247272342816	34.49920600721354	0.0	138.0	138	1.3196306577066594	1		18471.949565217405	18633.0	13150.0	23284.0	1.0621371E7	2160.8462279386868	-0.9811093168672251	-887.9501890367122	0.007842345691943253	0.004829996332944046	1.3912505207509147	1.2725679967603003	-1.1466343569150432	1.0932622259028641	5.470848215357721	8.68788608540261	0.9108278346462781	0.9754237288135587
ID522713	522713	4	0.915936291217804	69.23052009335927	34.47932828156153	0.0	221.0	221	1.3138856123250895	1		18509.240773286478	18704.0	12507.0	23858.0	1.0531758E7	2247.0173313414157	-0.9811504223640546	-857.5237362454512	-0.007040886800911067	0.01127984607717221	1.3769335755744407	1.2795993299252615	-1.4052991327917395	1.0760661899181085	5.423316953712585	8.621067771690837	0.9169649430085569	0.9777206512425022
ID489944	489944	4	0.9300075173377991	70.26825860785986	33.960360543121816	0.0	5.0	5	1.333317772296599	1		18548.185374149656	18754.0	12338.0	23151.0	1.0906333E7	2247.8969345300366	-0.9811151629052745	-857.3571481481524	-5.967303647434343E-4	0.0028423341507874435	1.3838051626142587	1.3066840579618921	0.2421368784940654	1.059020468017844	5.58492324330608	8.677224395179922	0.9321062405770303	0.979166666666667
ID490978	490978	4	0.9246069192886353	70.76152029619121	33.969422765904504	0.0	12.0	12	1.3005757033562686	1		18541.17647058821	18747.0	12728.0	22728.0	1.04016E7	2121.981634299061	-0.9811798728181826	-911.0699851525032	-0.007736662104600037	-4.5844386657087626E-4	1.3376713216481304	1.2764491746684128	0.15120338227409563	1.0479628552352047	5.313995051928705	8.796067792482376	0.8630856063823388	0.9713292788879242
ID515042	515042	4	0.9440994262695312	69.75680845686925	34.177256836890415	0.0	176.0	176	1.3086935083658318	1		18543.807829181507	18724.0	11779.0	23271.0	1.042162E7	2327.7317975431183	-0.9812123426288872	-832.1207380587394	0.008629843274699386	-0.012466898527956053	1.3794546086037192	1.269088589364327	-1.4279473984803268	1.0869647873003676	5.380538818231918	8.606863711604529	0.9127372624588153	0.9767040552200174
ID533997	533997	4	0.9382985234260559	65.41849864148969	34.869288273231035	0.0	284.0	284	1.3173356461303025	1		18432.001736111117	18606.0	12081.0	22886.0	1.0616833E7	2263.307290323557	-0.9811427894043511	-847.4493310665235	-0.0012756651992208935	-0.015370098329482468	1.4307741443268394	1.2537912502845583	1.3858384403240667	1.1411581824343673	5.451835710699684	8.875611391898882	0.8696731584586538	0.9811804961505562
ID496111	496111	4	0.9124971032142639	70.3364172744144	33.778951327404094	0.0	47.0	47	1.2918214483565371	1		18499.00724637682	18726.0	12268.0	22724.0	1.0211452E7	2138.1081652393514	-0.98114735567205	-900.5559699359875	0.0054460125639589595	-3.0377473415430737E-4	1.334525074462124	1.2780244432675325	0.012869901889493142	1.0442093509965553	5.242698159460942	8.567369442833073	0.8975728937209859	0.9726631393298055
ID505327	505327	4	0.9586157202720642	69.68085028305303	35.01792680945127	0.0	110.0	110	1.3127335861392382	1		18746.6357267951	18945.0	11464.0	24790.0	1.0704329E7	2448.049681381249	-0.9809753911044822	-789.7242685918824	-6.305528686962828E-4	0.003904758240488099	1.370133194172443	1.2906547934774246	2.1599954868671825	1.0615799058715607	5.413810701383547	8.925282668491233	0.8540218291046823	0.9710144927536227
ID525793	525793	4	0.9536158442497253	69.72957104187377	34.15225195150873	0.0	238.0	238	1.30173848919725	1		18440.25357142858	18671.0	11795.0	23204.0	1.0326542E7	2385.242190570913	-0.9811526447864265	-804.9160085373109	0.003432813513026972	0.00696180023044746	1.355890522211148	1.278448211226949	1.598977950608128	1.0605752429422823	5.32350130425773	8.584727527500487	0.9077247931765878	0.9756097560975607
ID492013	492013	4	0.9241546392440796	70.49602022806438	33.78730838216535	0.0	19.0	19	1.3150366292889928	1		18580.764499121276	18772.0	12291.0	23321.0	1.0572455E7	2290.3368288337233	-0.9811679459716794	-845.3564646436362	0.003380298293318881	0.006546783897130865	1.3816743818652528	1.2863497824681904	0.15897710002440135	1.0741047269539377	5.432823206041593	8.721678300241145	0.8975017607313355	0.9711129991503814
ID520683	520683	4	0.940147340297699	69.79320721038238	34.42499082420441	0.0	210.0	210	1.301738489197251	1		18546.06227758007	18756.0	11931.0	23451.0	1.0422887E7	2323.8233849535204	-0.9809955267684001	-823.928987495067	7.260309099074837E-5	0.00958640524368644	1.3562091565106082	1.26955927154923	-1.1977430109987761	1.0682519413651639	5.3235013042577375	9.041667707620043	0.8182954654429223	0.9663503019844689
ID493034	493034	4	0.9390788674354553	70.24031134705585	34.160178235255636	0.0	26.0	26	1.3389794443554417	1		18564.333895446896	18825.0	12032.0	23166.0	1.100865E7	2333.1439226934076	-0.9810550893854838	-824.0786669037514	-0.0024162101337952884	-7.530752938046639E-4	1.382794920147904	1.3221938499210022	0.11708063342283515	1.045833725690467	5.632454504951238	8.8594591541543	0.9017645036934261	0.9761120263591434
ID508393	508393	4	0.934899628162384	69.98410766238717	34.51789343052448	0.0	131.0	131	1.3207766680465682	1		18496.902608695684	18627.0	12654.0	23513.0	1.0635719E7	2195.2069844969346	-0.9811156884821572	-875.5331495926652	0.0012828792007520727	0.004534529424383949	1.3600543036469406	1.3043925562812237	-1.0305288385496567	1.0426725429378456	5.480354467686739	8.707182353980652	0.9083709429877603	0.9738175675675672
ID504311	504311	4	0.9418740272521973	69.7664218297067	34.393824822247005	0.0	103.0	103	1.3092714255979607	1		18675.63844797178	18785.0	12464.0	24136.0	1.0589087E7	2267.1664896997254	-0.9810713972911577	-853.8942670541329	3.8427409127546395E-4	0.0035427085051714176	1.3682305900077996	1.276516558542435	-1.3057854729745157	1.0718471145960586	5.385291944396442	8.711545386850739	0.8917204135670849	0.9750430292598972
ID511479	511479	4	0.9342817664146423	69.65257965313228	34.063170121014785	0.0	152.0	152	1.3247798972641864	1		18473.462068965524	18634.0	12553.0	23736.0	1.0714608E7	2266.8139366585024	-0.9811236358164538	-847.164610784203	7.126331050029846E-4	9.734991933342278E-4	1.4062505605169175	1.2646735965275282	1.534923586363802	1.1119474340083668	5.513626350838363	8.833979857625541	0.8878393428278413	0.9789029535864983
ID534520	534520	4	0.9527779221534729	66.06391678848102	35.19224778931063	0.0	288.0	288	1.3190572791622326	1		18508.454072790297	18667.0	12899.0	24100.0	1.0679378E7	2367.870876526927	-0.9809685310629405	-805.795597982059	5.168109911991862E-4	-0.008667903148988562	1.3765377082281687	1.282114539861363	0.8529622617175376	1.0736464375304688	5.466095089193223	9.397391547358477	0.7778079930716508	0.9583333333333331
ID535545	535545	4	0.9525334239006042	65.45049734152661	33.56128525004608	0.0	295.0	295	1.304060950435724	1		18586.48306595366	18714.0	11537.0	24405.0	1.0427017E7	2421.3975340733073	-0.9809646282035636	-791.1395650237992	-0.004756869511873165	-0.006362365764616504	1.3632289947854883	1.2929975767751418	-1.2524387296694819	1.054316743721601	5.342513808915817	8.567399976760809	0.9146552505742348	0.9825174825174828
ID499187	499187	4	0.9476320743560791	69.62478729009858	34.28249977482767	0.0	68.0	68	1.307536907602223	1		18520.171681415926	18739.0	12446.0	23406.0	1.0463897E7	2254.957509446553	-0.981067740720043	-851.2030931535107	0.007587251872609467	-0.00906384932930056	1.375350535656644	1.2765764503578658	-1.3438140011151145	1.0773742029089513	5.371032565902896	8.524610684041582	0.9287921615426614	0.9792027729636047
ID506354	506354	4	0.9413384199142456	69.69834440101201	34.27156425897728	0.0	117.0	117	1.3207766680465702	1		18640.144599303134	18793.0	12655.0	24202.0	1.0699443E7	2301.677349139799	-0.9812016421163186	-845.4212927741899	-0.0022070091672402414	-0.002885163771094936	1.3605383343308017	1.2918756522933865	-0.9358814416217517	1.0531496060905883	5.480354467686755	8.739489032260108	0.9016675290489068	0.9746407438715127
ID507378	507378	4	0.931767463684082	69.80289031350492	34.37958754483199	0.0	124.0	124	1.3167612682324346	1		18575.907504362993	18724.0	12803.0	23657.0	1.0643995E7	2262.288045976476	-0.9810325501883698	-849.3889535193066	0.0029770777398502916	-0.0015574786111051775	1.3787715835286602	1.274342166206542	-0.8465494869629483	1.0819477061117608	5.447082584535143	8.774759279296957	0.8890033580809896	0.9769820971867004
ID497149	497149	4	0.948258638381958	70.45217610185713	34.24859835699818	0.0	54.0	54	1.312733586139235	1		18470.539404553412	18707.0	11953.0	22905.0	1.0546678E7	2293.3729185677576	-0.981044563890933	-833.6616993606563	0.004372937822894665	0.011887167755345141	1.346172831587989	1.2968040738037003	0.21724345178165097	1.0380695579089936	5.413810701383521	8.907357389322545	0.8574625764831008	0.9677145284621919
ID516092	516092	4	0.9339779615402222	69.89295847323598	34.31847716500691	0.0	183.0	183	1.3063792828444163	1		18466.522281639925	18653.0	12156.0	23375.0	1.0359719E7	2259.3713300588565	-0.981276738446536	-856.717219718729	-0.0017661391075488616	-0.009770789640969188	1.3816245179707056	1.2656298493141267	1.7713154314660136	1.0916497574069062	5.361526313573852	8.516158186493364	0.9289896301328919	0.9842931937172772
ID500219	500219	4	0.9406116604804993	69.72068227686229	33.97546795805459	0.0	75.0	75	1.3287710658854732	1		18510.439316239328	18666.0	12440.0	23671.0	1.0828607E7	2269.1838358726745	-0.9809756151553054	-841.2491332414326	-0.004411572797794697	-0.004321295676622244	1.3947284657804953	1.2822624422319953	-1.0916967941087339	1.0877090522535573	5.54689823398997	8.694955310490904	0.921988180899442	0.9823232323232323
ID528887	528887	4	0.9523280262947083	68.56792139516763	34.52217713645715	0.0	255.0	255	1.3104264954526106	1		18396.749559082902	18599.0	11878.0	24094.0	1.0430957E7	2454.5551151876016	-0.9810413808011115	-775.6734501730075	5.201642019741567E-4	-0.0010591075152202034	1.3994408257211923	1.2510979703409666	-1.2292699286956956	1.1185701351108397	5.394798196725493	8.535512218589638	0.9305203833726312	0.9801381692573403
ID516099	516099	5	0.9416583776473999	51.90240542636901	44.47645731172124	0.0	183.0	183	1.208935965548684	1		18175.347916666662	18363.0	11645.0	24771.0	8724167.0	2582.1010060055464	-0.9809709889978551	-725.7373062220412	0.004158413049892873	-0.0020706946350895405	1.2500048430822712	1.2047567486261936	0.5716124047490785	1.037557867600804	4.591519874922295	7.864806757276069	0.9328036141885564	0.9817073170731702
ID518915	518915	5	0.9536563158035278	53.654158406510696	47.19685988086345	0.0	200.0	200	1.1842805638478597	1		18252.43655913979	18453.0	11673.0	24300.0	8487383.0	2552.411739996291	-0.9809209651522419	-735.3222802628169	-0.002228448204392542	0.0018942095649110064	1.211962136963178	1.1725679253582146	1.2895098686860407	1.0335965283997757	4.4061479545061815	8.204375069324602	0.8225795867382565	0.9646201873048905
ID528910	528910	5	0.9179127216339111	54.030613761606574	47.6498986942548	0.0	255.0	255	1.173371217511428	1		18158.66593406594	18281.0	12485.0	24771.0	8262193.0	2313.5777570537507	-0.9809218459457826	-807.1010080516518	0.006512633441717438	-3.0251080407876394E-4	1.2334856825639193	1.1352473992329768	-1.3652355935085205	1.0865346913785636	4.3253448097094065	7.715244486750439	0.9131270593086612	0.9806034482758623
ID531471	531471	5	0.9347653388977051	53.08162055255741	45.15934711336413	0.0	269.0	269	1.1532120514382793	1		18172.70387243738	18425.0	11472.0	23319.0	7977817.0	2381.724810284683	-0.9810528496076381	-790.1443990461233	-9.057272299347497E-4	-0.0018018025254310345	1.17448973213856	1.1511672767864016	-0.06202042720043796	1.0202598317572622	4.177997898609432	7.79570251824542	0.8639081374841341	0.9680616740088098
ID524545	524545	5	0.9325369000434875	53.08246950471641	46.47747926642996	0.0	231.0	231	1.1963556443751358	1		18226.478723404267	18493.0	12158.0	22966.0	8566445.0	2296.705282383999	-0.9810921464171086	-823.5596644286593	-0.005629880292226517	-0.002166769665104574	1.251486256462002	1.1842699123634708	-0.6801728657931287	1.0567576220562644	4.496457351631985	8.060678256896033	0.8696353184466452	0.9692622950819664
ID514317	514317	5	0.8322204351425171	51.0100918651717	46.077066146721094	0.0	171.0	171	0.8140513295969581	1		19221.271493212662	18701.0	14596.0	25641.0	4247901.0	2619.3580734343072	-0.9794806484709204	-700.5666599227727	0.0026199492863365594	-0.006389476494244875	0.9273068941449922	0.7336814691610982	0.35683650634311104	1.2639093845525198	2.0818692600579403	5.6871041468234	0.8088741448911396	0.9563318777292581
ID532742	532742	5	0.9385058283805847	52.86597361893793	44.87453835427323	0.0	276.0	276	1.150585141303635	1		18083.776255707762	18275.0	11717.0	23702.0	7920694.0	2301.2572109043494	-0.981075440803345	-814.7616707907538	-0.0016779467017011026	0.009727177513111309	1.1874471084743896	1.1337860134509212	2.792537701429855	1.0473291206513822	4.158985393951362	7.673148057237246	0.8876670571343822	0.9604829857299672
ID525080	525080	5	0.9527339935302734	53.18120326656103	46.460347810668544	0.0	234.0	234	1.1919211628665447	1		18252.394456289985	18501.0	12104.0	23145.0	8560373.0	2293.8520591540864	-0.9810411767062148	-823.4937247296865	-0.0038685810055113005	-0.002143092417215766	1.2233079458136318	1.1955481102635477	-1.0710166505272687	1.0232193379018137	4.463185468480374	8.058315517262333	0.8637066486110251	0.9690402476780181
ID522003	522003	5	0.9425153732299805	53.848887899010634	46.649693214588154	0.0	217.0	217	1.2001435872923336	1		18280.37815126052	18511.0	11686.0	23865.0	8701460.0	2454.287872246953	-0.9809836874894577	-768.466870841414	-0.00253684183555424	0.0010849539300470128	1.231935575841553	1.1909254271402523	0.9248536392755988	1.0344355303587545	4.52497610861908	7.952341986449126	0.8991580933462858	0.9744114636642783
ID509712	509712	5	0.9801865220069885	58.58514082447626	45.11410817697055	0.0	140.0	140	1.2976641803326587	1		18473.226785714287	18400.0	12648.0	25805.0	1.0345007E7	2815.3087770604466	-0.9808047236484426	-670.5557687094179	-0.0013151391285241402	-0.033300133158003384	1.697030603065203	1.0786780422684357	2.1664398694958598	1.573250345855178	5.290229421106124	12.912853879561382	0.3986941811143161	0.810633648943919
ID523293	523293	5	0.9400943517684937	54.22208323472154	46.5629265836338	0.0	224.0	224	1.2232433980657114	1		18367.262096774193	18538.0	11860.0	25990.0	9110162.0	2656.9171084295235	-0.9809125428906864	-710.5237959785577	0.020199261072800463	0.009219155168879119	1.2719079922488374	1.2066050966635578	1.0201642114778764	1.0541211832817978	4.700841776706167	8.056666407606112	0.9100698658950049	0.97534516765286
ID527635	527635	5	0.8929668068885803	54.02629720263892	46.21732709019532	0.0	248.0	248	1.1823626993281164	1		18057.90869565216	18248.0	12297.0	23546.0	8306638.0	2193.724173098487	-0.9810246106251903	-851.1471195733125	0.0064856322648273726	0.005872290222500445	1.2332791007658057	1.1568451067019776	1.6025201514452139	1.066071070034373	4.391888576012628	8.070648417236463	0.8473138793656722	0.971608832807571
ID534803	534803	5	0.9215877056121826	52.93443413026015	44.89805355617037	0.0	290.0	290	1.1836416209560061	1		18271.032467532474	18518.0	11852.0	23938.0	8441217.0	2299.663588767545	-0.9810712210896895	-823.581748540441	0.005101422623184215	0.001435879280850043	1.2388134320159516	1.1534753338394126	0.44898161133036113	1.0739834616943962	4.401394828341669	7.796626591547482	0.9098854562324161	0.9676071055381402
ID526359	526359	5	0.949374794960022	53.21840743225049	46.520683733154236	0.0	241.0	241	1.1868328956098175	1		18096.60515021459	18293.0	11886.0	23250.0	8433018.0	2299.223335603605	-0.981081046171349	-816.307366883377	-0.006024126110547626	0.010378992814907183	1.22432551165111	1.1828345453771072	-0.8112660996867739	1.0350775739820608	4.4251604591642515	7.834493661820433	0.9059766821817412	0.9718162839248429
ID521254	521254	5	0.9428039193153381	54.22516075216751	47.02608452781561	0.0	213.0	213	1.1982511126527606	1		18355.218220338982	18483.0	11895.0	26638.0	8663663.0	2744.962793139146	-0.9810218810159785	-691.3191934656261	0.014808523423011897	0.01093842768940021	1.265638209391717	1.1769414000185308	-1.4365648848721098	1.0753621287956985	4.510716730125533	7.8691878839001035	0.9153677119951134	0.9783505154639166
ID535849	535849	5	0.9563005566596985	52.987122088266	45.1632134970938	0.0	297.0	297	1.1694965633953744	1		18326.845474613696	18607.0	11479.0	23936.0	8302061.0	2424.071488686705	-0.981040520827761	-782.4071906652902	-9.386845384622911E-4	0.007048998490855188	1.189677715792608	1.1746352288128965	1.5504602493426982	1.0128060921473585	4.296826052722329	7.633978718270865	0.9265220231438056	0.9794149512459368
ID529450	529450	5	0.884443998336792	53.73640042620281	47.27450953105417	0.0	258.0	258	1.146633492053166	1		18178.250000000015	18373.0	13007.0	23281.0	7925717.0	2083.8876907048707	-0.9810028131990761	-900.925164580162	-0.001636838661284049	0.00330503537878638	1.1899749985799601	1.1334304342652937	-1.5446335958829194	1.0498879883627965	4.130466636964258	7.503008359367169	0.9220152875730872	0.9841449603624008
ID516388	516388	5	0.9145853519439697	51.45053941009638	44.509128236519814	0.0	185.0	185	1.2045477987435873	1		18133.649269311074	18318.0	12566.0	24560.0	8686018.0	2444.207802232929	-0.9809634179949274	-764.6116646417387	0.004710618025223076	0.01103557564975179	1.2528941902387227	1.1825247154995016	0.5931707022983846	1.059507825770472	4.558247991770693	7.971961507606023	0.901316719248218	0.979570990806946
ID532011	532011	5	0.9363658428192139	52.97398074180491	45.05013425618344	0.0	272.0	272	1.1688495389677607	1		18087.55530973451	18332.0	11490.0	23283.0	8175575.0	2365.8137818925193	-0.9811027608882396	-793.8627968812594	-7.868462242250176E-5	-1.4600328975186559E-4	1.192019959542152	1.1688011605983484	0.27727474589090073	1.01986548245034	4.292072926557813	7.7737719393223506	0.8925105644698947	0.9762162162162162
ID519457	519457	5	0.9480074644088745	54.25720272992142	46.856227764299504	0.0	203.0	203	1.2195272070030603	1		18288.920570264763	18407.0	11960.0	26406.0	8979860.0	2684.133676946597	-0.9809535390601882	-701.8560959735113	0.007079482361189714	0.010885435826222043	1.2687502764119447	1.2048337596310472	1.7757771422156865	1.053050071240094	4.6723230197190775	8.31491418352092	0.849233624685002	0.9684729064039412
ID512814	512814	5	0.8334606289863586	52.106282754322564	46.428792607354	0.0	161.0	161	0.8468449568619791	1		19108.708860759485	18441.0	14528.0	27108.0	4528764.0	2778.4225320447026	-0.979699117370593	-663.8054953695768	-0.004840667544208044	-0.008817804158067497	0.9555730525027092	0.7800221954985341	-0.10938301175488772	1.2250587970666342	2.2529818019805083	6.0501697778085894	0.773450321178129	0.9294117647058827
ID522537	522537	5	0.9401319026947021	54.20136302264406	46.48061992893019	0.0	220.0	220	1.222005923395815	1		18354.429149797576	18501.0	11814.0	26040.0	9067088.0	2678.609934003091	-0.9809869446899299	-707.086781447566	0.01099767000932755	0.014916013722969556	1.2973611964019427	1.1915410212269482	1.4062422108030233	1.0888095107846392	4.691335524377131	8.004789740079325	0.9200395587945956	0.9840478564307077
ID530726	530726	5	0.9357613325119019	52.88332687158382	45.441465193910055	0.0	265.0	265	1.208935965548686	1		18118.891170431216	18296.0	11740.0	23916.0	8823900.0	2294.6561669116677	-0.9811394944921595	-821.5262061435653	-4.661173414582715E-4	-0.0032812064662078623	1.2444841724930933	1.2039123518932946	-0.2796601717494427	1.0336999786869823	4.591519874922311	8.156301001938882	0.867320962658028	0.9621513944223105
ID517687	517687	5	0.8286623358726501	52.069767274430625	46.97977875744461	0.0	193.0	193	0.79047795099387	1		18838.50731707317	18703.0	13608.0	23975.0	3861894.0	2366.7097840994534	-0.9801329937698853	-785.387633293055	-0.006745625887204669	0.002292309946644508	0.833634425272423	0.7771220028396174	0.48872799701443104	1.0727201420450176	1.963041105945036	5.658637332259988	0.7703986922385577	0.9280898876404489
ID533305	533305	5	0.9426251649856567	52.90755497255634	44.71198554187477	0.0	279.0	279	1.1849191622031652	1		18075.691144708406	18269.0	11810.0	23477.0	8369045.0	2339.5461287148455	-0.9810546687052081	-800.1737495663394	0.003141248711903209	9.863352792795854E-4	1.2389802586586645	1.1528563134498804	0.5428953587576025	1.0747048389326692	4.410901080670703	7.784439605145623	0.9147079954443565	0.9758149316508941
ID528186	528186	5	0.901197612285614	54.11185662870194	47.520422487918005	0.0	251.0	251	1.166906313120213	1		18130.42444444444	18296.0	12318.0	24592.0	8158691.0	2318.6338760294866	-0.9808820828903357	-802.3835520707204	-2.3975061390718933E-4	0.00515720051592573	1.2419608374368432	1.1289244810002441	-1.2856235959970201	1.1001274738381501	4.277813548064249	8.015548428118276	0.8366912570170899	0.9656652360515027
ID514611	514611	5	0.8875285983085632	51.6017729878841	46.16827787783657	0.0	173.0	173	1.166906313120214	1		18207.537946428558	18418.0	12895.0	23961.0	8156977.0	2292.391338269679	-0.9811406228188676	-826.4115374850057	-0.0010017254232003157	9.318606116695232E-5	1.1976667426361745	1.1552807285631685	1.1372860228663824	1.036688930253101	4.2778135480642545	8.10269432037206	0.8187905191250104	0.9584664536741216
ID525628	525628	5	0.943918764591217	53.20438414358816	46.45988226696676	0.0	237.0	237	1.2001435872923336	1		18194.500000000007	18457.0	12205.0	23463.0	8624193.0	2273.084644778013	-0.9809567563007272	-824.6382026461224	0.005002043530788713	0.006720945852571699	1.2445411194849079	1.175080594667256	2.309377549479744	1.0591112857559535	4.52497610861908	8.152602224622129	0.855526858488493	0.9724208375893767
ID510770	510770	5	0.8769627809524536	55.28468311165907	46.37351572539832	0.0	147.0	147	1.164310300309171	1		18226.95749440715	18435.0	13444.0	23547.0	8147450.0	2025.7574612749659	-0.9811066704646045	-934.4680521411997	-0.0069954593738951855	0.006553181428534607	1.195183186887273	1.164806813675253	-1.0213677437297262	1.026078464562012	4.258801043406185	7.712562603417721	0.899704331450458	0.9781659388646289
ID526896	526896	5	0.9014781713485718	54.92707361453613	45.981946422265956	0.0	244.0	244	1.1746599287373094	1		18116.819383259906	18347.0	13136.0	23833.0	8225036.0	2182.268636070422	-0.9810392264481307	-859.0808944874373	-0.006451950752059689	-0.0011792204838540373	1.2450355065256782	1.1393143835203736	-0.982813162658765	1.0927936349566976	4.334851062038443	7.854778774972553	0.8829093757121337	0.965079365079365
ID517182	517182	5	0.8435681462287903	51.93060365213434	45.547394742113056	0.0	190.0	190	0.7837503567261446	1		19356.325123152707	18729.0	15471.0	25338.0	3929334.0	2500.7709430520076	-0.9793349598357421	-733.6247823164834	1.5030929474193932E-4	0.002193666811565548	0.9284698848025571	0.6795981697098196	0.5604420007855675	1.3662042162341357	1.9297692227934302	5.678578994230427	0.7520312653235242	0.9398148148148144
ID515642	515642	5	0.9382646679878235	52.326428729458684	44.53624177953766	0.0	180.0	180	1.1759472276756417	1		18148.389978213505	18439.0	11193.0	23078.0	8330111.0	2209.2692933336643	-0.9810807604255389	-851.9625888997801	0.020305804553136204	0.0032299363146654184	1.2175909866585606	1.1659390274550692	0.022838297150776343	1.0443007378492457	4.344357314367469	7.851597928199234	0.8855626646626138	0.972340425531915
ID519994	519994	5	0.9471697807312012	54.31478771262249	47.027902909592534	0.0	206.0	206	1.218906740309627	1		18315.095528455284	18422.0	11827.0	26663.0	9011027.0	2674.51677897878	-0.9808858035188819	-702.839660116826	0.00626607228408945	0.005565649725050743	1.26032800498584	1.2060648743520574	1.471876321383467	1.0449918837599301	4.66756989355456	8.186077070452207	0.8752840925993575	0.9665354330708665
ID510008	510008	5	0.9043173789978027	58.05816476137494	45.372855371604366	0.0	142.0	142	0.9005278107677237	1		19404.92857142857	19185.0	13976.0	25127.0	5161711.0	2940.4131012834678	-0.98004721048723	-648.3015661937136	0.013252058921643403	-0.04314173561487033	0.9177912918421731	0.8581982874014563	1.2047262963422263	1.0694396683325469	2.5476756241804885	8.12447391880489	0.4850243006795122	0.9023569023569018
ID509254	509254	5	0.9423351883888245	56.90806731606641	43.94007542576315	0.0	137.0	137	1.1849191622031647	1		18139.07543103447	18370.0	11806.0	23796.0	8416531.0	2403.108549475319	-0.9810890826841836	-783.1908432066182	-0.007722974817457818	0.008953586862992465	1.2271706850359372	1.1698856855193194	1.1757076491226464	1.048966322287454	4.410901080670699	7.971975403843233	0.8721783101883273	0.9747899159663862
ID532556	532556	5	0.9133653044700623	52.97973986158104	45.000541636422135	0.0	275.0	275	1.1486110160726193	1		18087.798165137596	18311.0	11825.0	23373.0	7886280.0	2281.0138410533787	-0.9810768495468629	-822.2376588734882	-0.0017157290710065021	-0.0015665260001261276	1.16940993813292	1.1566467687730504	0.5249877885042189	1.0110346301951878	4.144726015457819	7.62387453490484	0.8960953216663778	0.9732142857142856
ID523841	523841	5	0.9320306181907654	54.098767065512355	46.84353131244546	0.0	227.0	227	1.2039196121043867	1		18232.53765690375	18415.0	12363.0	22811.0	8715153.0	2236.0931895267117	-0.9810724489701408	-845.2669143335163	-0.013136453297722547	-0.009356862722930112	1.2503169883694079	1.1940324860819869	1.060903921115349	1.0471381666273663	4.553494865606176	8.369288873005953	0.8169163700983708	0.9589589589589594
ID524367	524367	5	0.9460672736167908	53.0702835424662	46.471162903745196	0.0	230.0	230	1.1944571682077652	1		18217.932203389813	18467.0	11694.0	23137.0	8598864.0	2298.357300311447	-0.9809341486744552	-815.6337426282918	-0.004995490883830766	-0.010648172090963151	1.2328935032718564	1.1944836614593817	-0.5547837684302812	1.03215602109245	4.482197973138438	8.100776430339774	0.858316785920097	0.9612640163098878
ID535105	535105	5	0.9185062050819397	53.009243687395525	45.286294523071504	0.0	292.0	292	1.1656090294360824	1		18325.79064587975	18553.0	11915.0	23859.0	8228280.0	2269.896868881652	-0.9810369120925087	-835.3392358964599	-0.004705690008947312	-5.891202946285612E-4	1.202137122937805	1.1547948510914612	-0.9120277272248393	1.0409962616317505	4.268307295735235	7.606179456392487	0.9271124376453556	0.9846491228070169
ID520521	520521	5	0.9496122002601624	54.349270987365486	47.09475116316995	0.0	209.0	209	1.2157996571516294	1		18355.6564417178	18452.0	12065.0	26495.0	8975916.0	2693.3586200719724	-0.9810347794978826	-705.0700067463699	0.008015096360148686	0.00918582954091603	1.2677276714120258	1.1945369686777316	1.8871586455257718	1.0612711909747852	4.643804262731983	8.291477030887323	0.8488285254569534	0.9673267326732675
ID514903	514903	5	0.9363805055618286	52.604617354096106	45.65459064956395	0.0	175.0	175	1.2095615469440049	1		18258.783950617282	18469.0	11602.0	24411.0	8873769.0	2512.1351949611526	-0.9809308683111572	-747.7670440711325	-0.005505245168518564	0.004370048888239666	1.2708878058171449	1.1733788848823623	1.1312890565159954	1.0831009678042387	4.596273001086814	8.30951291466283	0.836497304704012	0.9631474103585653
ID527451	527451	5	0.9019932746887207	54.18449113161398	46.31892433565572	0.0	247.0	247	1.1791593266052933	1		18098.612200435735	18223.0	12208.0	23239.0	8307263.0	2398.1431758921103	-0.9810031731290494	-779.4522398646463	-0.0012280048705883924	-0.0017724358216690504	1.2323372822310852	1.1489210142985113	1.4550410651151724	1.072604005753611	4.3681229451900485	7.915000386103638	0.8761991686462851	0.9582898852971851
ID528722	528722	5	0.9089093804359436	53.961123087510984	47.3720796667167	0.0	254.0	254	1.1538678445259336	1		18083.439909297034	18262.0	13000.0	22888.0	7974797.0	2116.4576744783185	-0.9809573407069304	-880.2863741819888	0.0076367505707940694	0.003362851496315908	1.2239414024561537	1.1130030048810413	-0.8677693584324626	1.0996748410279176	4.182751024773932	7.666123135932981	0.8943763296923092	0.9723756906077349
ID518747	518747	5	0.8202421069145203	53.50292142480207	47.16149823418358	0.0	199.0	199	0.8378643747517397	1		18714.497835497834	18678.0	13570.0	24180.0	4323049.0	2681.2182368637864	-0.980362006721795	-696.891831887025	0.010059967408453588	0.011585573772622405	0.892444000331648	0.8125507341847595	0.1796644278921692	1.0983240341626743	2.205450540335346	5.743770188131386	0.8400653587364888	0.9430894308943086
ID511065	511065	5	0.9405879378318787	54.33254043951881	46.422302984028676	0.0	149.0	149	1.2064303960872966	1		18266.91858037578	18405.0	12293.0	24701.0	8749854.0	2464.338782638538	-0.9808705869324514	-760.1598780968462	-0.008013313820475095	0.006487117591262854	1.2638050827864815	1.1738936722413937	1.3149745014359489	1.0765924654601928	4.572507370264232	8.263389255310702	0.841487862114142	0.9543650793650791
ID516696	516696	5	0.905178427696228	51.46389416222828	45.532557274451555	0.0	187.0	187	1.194457168207766	1		18097.78389830508	18280.0	12903.0	24050.0	8542154.0	2359.3038008146573	-0.9809812733973096	-791.3175685947667	0.0029109899226209364	-0.007057179750348728	1.2181731062755858	1.1950816651578637	1.4531690071764443	1.0193220612372726	4.482197973138445	7.893441390915439	0.9039993569969617	0.9802494802494799
ID519271	519271	5	0.9368779063224792	53.16010470744212	46.95519152695816	0.0	202.0	202	1.1938236719191286	1		18147.290254237283	18379.0	12097.0	23051.0	8565521.0	2271.824243016495	-0.9810713637779842	-828.0342980175174	0.008737432404768673	0.00624205811673061	1.2330288697317684	1.1949115721830628	0.9775474961965799	1.031899680642532	4.4774448469739285	7.898699280072957	0.9018388696569942	0.9802289281997927
ID529257	529257	5	0.9122720956802368	54.0690774199213	47.24120047731187	0.0	257.0	257	1.1694965633953727	1		18158.185430463564	18343.0	12238.0	24089.0	8225658.0	2248.2868416144424	-0.9810064085154756	-834.2869978067487	0.0011574552793610336	-0.005037154953504166	1.2089077357871802	1.1523697915025473	-1.2111031122059996	1.0490623276499764	4.296826052722316	8.090268473414952	0.8249578681446581	0.959660297239915
ID536171	536171	5	0.9126098155975342	53.10006247490551	45.12502418453059	0.0	299.0	299	1.1479522199094048	1		18303.142201834864	18484.0	12131.0	23665.0	7980170.0	2259.065383586399	-0.981024870421233	-837.7648137129335	-0.003095859870324414	0.0031383235756380717	1.1838403781811255	1.1262876517750116	0.10985431323311834	1.0510994916044865	4.139972889293303	7.708591857406863	0.8755022313976435	0.9720982142857144
ID513123	513123	5	0.8206980228424072	52.147684959518465	46.98275575538608	0.0	163.0	163	0.8296987447514463	1		19354.464285714294	18593.0	15182.0	26315.0	4335400.0	2638.853797001166	-0.9796896079029817	-707.5644668825548	0.00357168438964418	0.0039885415726759075	0.9392258826093598	0.7736078598904714	0.21041631887252654	1.214085237890857	2.1626724048547037	5.70813063512199	0.8340897713194255	0.9763948497854075
ID521827	521827	5	0.9442954659461975	53.798599508321914	46.75890482274369	0.0	216.0	216	1.1919211628665447	1		18271.623931623915	18503.0	11499.0	23949.0	8551120.0	2492.8288918346693	-0.9809559560044531	-755.1009322316904	6.909389916079615E-4	0.008415188860899491	1.2267019698412691	1.1766255108587937	0.7137721092245493	1.0425593857351654	4.463185468480373	8.164756073870912	0.8413338632916121	0.9630769230769228
ID523105	523105	5	0.9389980435371399	54.20999007599303	46.59418893918391	0.0	223.0	223	1.218285957615778	1		18362.81744421909	18579.0	11928.0	25603.0	9052869.0	2633.8721107665688	-0.9810604847263337	-722.2732860457654	0.0026594629256335733	-0.0024705886574944336	1.2927265688248881	1.1795484096797233	1.3268766284126814	1.0959504147658472	4.662816767390036	8.051138204126207	0.9039484202286592	0.9879154078549848
ID524910	524910	5	0.939932107925415	53.12890155048493	46.47798828849057	0.0	233.0	233	1.1976196232214698	1		18253.731092436967	18462.0	11925.0	23064.0	8688776.0	2297.872873392549	-0.9810301450069714	-821.6256468022142	0.00811349569980298	0.02550273587606267	1.2446582312144823	1.192554877480726	1.998447168436352	1.0436905292306755	4.5059636039610185	8.195548488662379	0.8430270214759913	0.9723076923076927
ID530542	530542	5	0.9366830587387085	52.929564005997406	44.92503592367254	0.0	264.0	264	1.1694965633953733	1		18133.497787610602	18317.0	11709.0	23529.0	8196341.0	2374.8564456546364	-0.9810741148839733	-791.6256075501193	-0.0013755590414613853	2.6305555887226613E-5	1.2008137503025738	1.1547268576915388	0.30426462826562384	1.0399115100718876	4.29682605272232	7.785002310650023	0.8909229471289898	0.9699570815450654
ID533615	533615	5	0.9391487240791321	52.708139753206545	44.738340657437305	0.0	281.0	281	1.169496563395373	1		18320.90066225166	18518.0	12058.0	23798.0	8299368.0	2369.590103332071	-0.9810113022561829	-798.8815983203533	0.01602227415001459	0.008511501950524216	1.2544935490556162	1.124569319507431	0.435447200841175	1.115532432989629	4.296826052722318	7.595784346242481	0.9358632305620388	0.984749455337691
ID510319	510319	5	0.8850488066673279	56.857363569890836	46.59293589303175	0.0	144.0	144	1.1426681770345113	1		18283.542923433877	18591.0	13851.0	22577.0	7880207.0	1906.5218135334503	-0.981041677290777	-992.5128057857032	0.0018188427922877887	-0.0013969078239337602	1.2601765086855106	1.04762566172336	-0.3669157370231252	1.2028881639005495	4.101947879977166	7.729604934012569	0.8627508724568004	0.9557032115171648
ID522350	522350	5	0.9425526261329651	54.179681049678216	46.458158142606486	0.0	219.0	219	1.2170434422923875	1		18340.74437627811	18483.0	11820.0	26066.0	8968624.0	2674.30962940884	-0.9809600484679469	-706.6766591619468	0.01071303340264608	-5.417254507118038E-4	1.2647896376434613	1.1886161916595335	1.4585123297747933	1.0640858222514833	4.653310515061001	8.405120726854665	0.8277210239873601	0.9541910331384013
ID531297	531297	5	0.9178503155708313	52.854656584465715	44.879276902761475	0.0	268.0	268	1.1740157499508674	1		18085.115720524005	18323.0	11982.0	22926.0	8282983.0	2171.014809179783	-0.9811524002978679	-867.2991545345276	3.2565158288226995E-4	-0.01463010691148639	1.2145118693140942	1.1692568565182184	0.4726945621649929	1.0387040816084114	4.33009793587393	8.129577715857286	0.8233255802517472	0.9479708636836632
ID526178	526178	5	0.9400370121002197	53.26420144011943	46.482545418688616	0.0	240.0	240	1.195090328691249	1		18145.902542372896	18370.0	12049.0	23662.0	8564866.0	2316.090576242826	-0.9810406291419735	-810.804410097455	0.005384451747138414	-8.648919219705981E-4	1.2603617078197784	1.149026001804947	-1.211861705960638	1.0968957237172525	4.486951099302954	8.004475396437329	0.8800258965618809	0.9752066115702479
ID535398	535398	5	0.9162800312042236	53.207763870890645	44.96938050874785	0.0	294.0	294	1.1564872981683387	1		18329.950561797763	18543.0	11567.0	23601.0	8156828.0	2341.970344955175	-0.9810821912789255	-811.7914262075745	-6.015525704469169E-4	2.9674249039237516E-4	1.2082974698475226	1.1339516506902416	0.6997988676746411	1.0655634824571456	4.201763529432004	7.747526023183902	0.8796610931705134	0.969298245614034
ID515944	515944	5	0.9430542588233948	52.08460761559777	44.450911728804755	0.0	182.0	182	1.1868328956098155	1		18196.517094017083	18432.0	11675.0	23856.0	8515970.0	2428.0996397431613	-0.9810595398577264	-776.3482895881718	-0.006804286008812369	0.007530119951685777	1.2410370751451956	1.1481495322042437	0.510315844744223	1.08090195600448	4.425160459164237	8.316295301824429	0.8040426433954391	0.953893442622951
ID531832	531832	5	0.9342067837715149	52.99815371449536	44.74098603632596	0.0	271.0	271	1.166906313120214	1		18119.784444444445	18311.0	11964.0	23519.0	8153903.0	2388.879500872881	-0.9810625039371991	-785.8920592997392	-0.00270796028284031	-0.003461014050102284	1.2160269341376293	1.1528147490746325	0.8705027198502124	1.0548329079878076	4.277813548064255	8.044025486769184	0.8307777175006905	0.9584664536741213
ID514166	514166	5	0.8899837732315063	50.85636734101838	46.84592703492451	0.0	170.0	170	0.9038817434597768	1		19067.1	18073.0	14734.0	28799.0	5148117.0	3146.066824160254	-0.9798508570582813	-589.4542399179472	0.01029282846416815	-0.006695901102731356	0.9923044864282928	0.8548516948725198	-0.36280477976253583	1.1607913891733825	2.5666881288385506	6.404602769022155	0.7863186354685895	0.9246575342465745
ID527993	527993	5	0.9096617102622986	54.21821502256988	46.84386406219976	0.0	250.0	250	1.1518993452058188	1		18082.6485260771	18244.0	12744.0	23685.0	7974448.0	2259.115880223109	-0.981007431839051	-826.8793229047608	-0.0013680093372276248	-0.004070418273223581	1.2143409365040254	1.109073844467578	1.3832576910213839	1.0949144122021757	4.168491646280393	7.67513514263392	0.88923538709298	0.9712070874861573
ID533113	533113	5	0.9332165122032166	52.77660035159584	44.68984717756287	0.0	278.0	278	1.1772331189594178	1		18069.124726477017	18261.0	12076.0	23129.0	8257590.0	2310.4085221522523	-0.9811308975634006	-813.306126934088	-0.005901296600197405	-0.0020221964999873436	1.2294034768467657	1.1416325839289723	0.4862680381914113	1.0768819094280986	4.353863566696509	8.303354399241556	0.79355591027543	0.9591623036649215
ID511349	511349	5	0.8783667087554932	53.820468583118576	46.566620352124204	0.0	151.0	151	1.1063409701314444	1		18219.89189189191	18339.0	13313.0	23239.0	7415496.0	2112.791274257686	-0.9809428852466819	-887.7808429441159	-0.00405866945586029	0.00751986091442552	1.1750822376567769	1.0468954364505427	1.4328527297961042	1.1224447033992682	3.8452790670933137	8.018457639448787	0.7515468335109385	0.9528857479387519
ID521077	521077	5	0.9559198021888733	54.19736407298983	47.0331320344748	0.0	212.0	212	1.218906740309626	1		18362.209775967433	18442.0	12016.0	26474.0	9015845.0	2697.1620850529353	-0.9809267011130466	-700.2588982651313	0.0018423275481274106	-0.015879098753418013	1.2818336367357765	1.2057058659125042	-1.4664487125597665	1.0631395873367981	4.667569893554555	8.148944757825905	0.8832790840863731	0.9599217986314762
ID526714	526714	5	0.9097628593444824	54.20599276646044	45.76695473594241	0.0	243.0	243	1.179159326605294	1		18129.153508771924	18312.0	12421.0	24058.0	8266894.0	2367.558390500059	-0.9809565630458529	-788.8805853256875	-0.0055311719265043	0.004799286313409122	1.240632766742302	1.1428144412190926	-1.4682187718441455	1.0855942329700192	4.368122945190053	7.729616848509982	0.9187318743018689	0.980789754535752
ID534395	534395	5	0.939548134803772	52.66483389252081	44.93030713134871	0.0	287.0	287	1.1610571218350159	1		18245.86830357143	18504.0	12323.0	23280.0	8174149.0	2207.7548037417996	-0.9809491153854594	-851.0890958196031	-0.0013101959045739415	0.012664590123438372	1.2124539981013926	1.1408588918517812	-0.23210312784601747	1.0627554439562654	4.235035412583606	7.628361912473143	0.9145434254430361	0.9748358862144416
ID512368	512368	5	0.8183040022850037	52.71983959635536	45.6662731585227	0.0	158.0	158	0.8037642251840325	1		19418.413145539904	18945.0	15498.0	25515.0	4136122.0	2284.7655897714626	-0.9793586858474442	-806.5039874036734	7.810129770302155E-4	0.005237442571366654	0.8526265272203304	0.7692639780655433	0.20834883167702414	1.1083666355526196	2.0295848722482632	5.794734435485822	0.7595388730599129	0.9426048565121411
ID533872	533872	5	0.9058995246887207	53.008987089778195	44.84552714712193	0.0	283.0	283	1.1597532953464393	1		18243.800453514737	18419.0	11863.0	23863.0	8045516.0	2381.5811327580013	-0.9813034676637717	-804.1224671859902	-0.00221532429446835	-2.768363073925784E-4	1.2353685059857944	1.1279942236382896	0.8325520543858653	1.0951904540797863	4.225529160254585	8.031678475635985	0.8231487787805419	0.9487726787620067
ID509564	509564	5	0.8539330363273621	58.45399909610544	45.22552973368119	0.0	139.0	139	1.1042877528280632	1		18574.31578947368	18423.0	14163.0	24455.0	7411152.0	2115.6993974162424	-0.980318197256681	-874.5628950910427	0.004774288684968275	-0.025289600758183345	1.2485071649919364	1.0040594887067906	0.21796464713248134	1.243459355779795	3.8310196885997687	15.203849115459633	0.20826541018399602	0.732061762034514
ID534131	534131	5	0.9516056180000305	52.87516964092812	44.78834896002657	0.0	285.0	285	1.1694965633953731	1		18219.07333333335	18385.0	12017.0	23628.0	8198583.0	2368.2797627601626	-0.9811161035775801	-799.3777761590117	3.4617072461359984E-4	-0.007400429384303517	1.2321285839903628	1.1423631214521381	0.7913133549678062	1.0785787468560062	4.296826052722319	7.656681691564571	0.921035672726569	0.9804772234273316
ID525449	525449	5	0.9328798651695251	53.125310419055516	46.48541531391361	0.0	236.0	236	1.196355644375136	1		18210.87552742616	18413.0	11700.0	23120.0	8631955.0	2357.8960609764204	-0.9810980612184802	-801.7560207050465	0.0037202368026614625	0.02133869670246289	1.240962295071193	1.1805029740995046	2.022202852589321	1.0512148823833394	4.496457351631987	8.147818326078207	0.8511334695464111	0.9653061224489795
ID516239	516239	5	0.9411780834197998	51.71352171551284	44.48984512675405	0.0	184.0	184	1.2045477987435869	1		18163.26150627615	18358.0	12408.0	25481.0	8682039.0	2595.5596134846232	-0.9809544426231583	-720.8550990371227	-9.566191129782108E-5	0.006586689329766322	1.2202633079389655	1.2153814397568128	0.2830523120686595	1.0040167374804816	4.55824799177069	8.211810525015416	0.8494346507382805	0.9686868686868692
ID520333	520333	5	0.9461270570755005	54.31864853167381	47.040121796171945	0.0	208.0	208	1.1976196232214698	1		18358.565677966104	18487.0	11975.0	26448.0	8665243.0	2739.039704163688	-0.98093528416803	-689.7320954361771	-3.700345815588074E-4	-0.010920098498950405	1.2498445688815258	1.1695996099012405	1.7415241441915652	1.0686089139402681	4.505963603961019	8.112208519204419	0.8604375058247392	0.9643947100712109
ID523661	523661	5	0.9383702278137207	53.909664734871484	46.509101526296696	0.0	226.0	226	1.1969878006382053	1		18280.465116279087	18519.0	12113.0	23144.0	8646660.0	2297.981692590195	-0.9810606652104578	-824.1415591261101	0.012461145497194386	0.00393714331696879	1.2122622726520043	1.1980140172749854	-0.28021285295034903	1.011893229270746	4.501210477796493	8.107708981961679	0.8604841630603293	0.9702868852459012
ID534658	534658	5	0.9322841167449951	52.93224332630485	45.035188583171745	0.0	289.0	289	1.1499274761219778	1		18278.2866972477	18492.0	11587.0	23804.0	7969333.0	2323.9362936462094	-0.9810586670344764	-814.7525014217401	0.008390587242061947	0.010377518614137613	1.1962919430255434	1.1291716331004	-0.2777525455426452	1.059442079447966	4.154232267786847	7.722419764370968	0.8753743752491512	0.9625550660792946
ID519819	519819	5	0.9478737115859985	54.26323940586803	46.986804345225714	0.0	205.0	205	1.2032910975159479	1		18334.280922431877	18492.0	11882.0	26500.0	8745452.0	2705.9711316742846	-0.9808910610584517	-695.5925502382115	0.021370097150810608	0.01769787572368372	1.2476130608727258	1.206469053226401	1.413583604292038	1.0341028288593854	4.548741739441666	7.925566343654049	0.9099981983051694	0.9745417515274952
ID517513	517513	5	0.8299222588539124	51.79333380947101	46.14565706129264	0.0	192.0	192	0.8028224975903732	1		19311.644859813074	18654.0	14724.0	26161.0	4132692.0	2630.4682253452365	-0.9793415576688227	-696.0698349035251	-0.016518240889257865	0.008183560689088364	0.932109431971738	0.736895539011483	0.15482787314933244	1.2649139296217304	2.02483174608375	5.377313116813061	0.8799705818471546	0.9681818181818183
ID517014	517014	5	0.8811337351799011	52.10828763326399	45.49711494839557	0.0	189.0	189	0.793343741484611	1		19332.354066985645	18607.0	15533.0	24409.0	4040462.0	2273.343337845423	-0.97906377016546	-795.3571832056381	-0.005911538248408748	-0.005305560085940616	0.9291234402499693	0.7013507455948512	0.5267113892390127	1.324762889446895	1.9773004844385882	5.307736879104845	0.8819902129089818	0.9696969696969705
ID528539	528539	5	0.9049220085144043	54.11006193821891	47.73031834696585	0.0	253.0	253	1.169496563395372	1		18137.053215077616	18291.0	12653.0	24549.0	8179811.0	2358.9890738397253	-0.9809001336185129	-789.7056736373654	-0.005843251623536449	-0.0035394982793421704	1.2191670076300192	1.1428527640418902	-1.2774626684081951	1.0667752189864168	4.296826052722311	7.768673181541103	0.8946721807112866	0.9762419006479485
ID535708	535708	5	0.9166045188903809	53.03699456584271	45.327423699111776	0.0	296.0	296	1.167554414427122	1		18322.735555555548	18543.0	11803.0	23648.0	8245231.0	2306.561371822709	-0.981133822712011	-826.2274716015971	-0.0035154415926640353	-0.001866524402013917	1.203123721990877	1.1622274700580437	-0.4093012457255275	1.0351878207893253	4.282566674228785	7.635571240862651	0.9230621221812879	0.9772234273318875
ID532381	532381	5	0.942997932434082	52.852753148517884	45.09797115642873	0.0	274.0	274	1.168202156177047	1		18136.51441241685	18345.0	11553.0	23661.0	8179568.0	2338.6804668237455	-0.9809940123328046	-800.5507083568659	-0.003016654785020598	-0.021121012472852363	1.1893334111392178	1.185377447365424	0.48677208251536047	1.003337303052784	4.287319800393295	7.76309243498426	0.893976760213868	0.9719827586206897
ID512670	512670	5	0.8476288318634033	52.23862482028386	46.33118988609678	0.0	160.0	160	0.8645262991554694	1		18990.158536585353	18235.0	14487.0	26831.0	4671579.0	2758.5950097513023	-0.9799641518473527	-673.3999770204573	0.007536162042505161	0.0012653160971995573	0.9374061402251367	0.8149272543613485	3.0028452958953533	1.1502942565833976	2.348044325270826	6.2078589430727895	0.7656538571351865	0.9391634980988595
ID529810	529810	5	0.9052197933197021	53.68362067590169	47.23934468829014	0.0	260.0	260	1.15583299129946	1		18183.879818594094	18388.0	12571.0	23594.0	8019091.0	2160.411086002755	-0.9810103314501665	-869.6336726377052	0.0028674704661511828	9.882636658538405E-4	1.181197391191098	1.1394956658631565	1.9509720505046364	1.0365966511126243	4.197010403267482	8.014562509788753	0.8210890655199008	0.9650273224043715
ID531091	531091	5	0.9363470673561096	52.85219087350982	44.9793067778798	0.0	267.0	267	1.1714354924360635	1		18101.033185840723	18354.0	12088.0	22870.0	8181667.0	2246.659093666297	-0.9810210417232185	-832.9177818585241	0.00117577098356203	0.007751780702318883	1.2091358282204194	1.159212979595196	-0.09662744706007467	1.0430661573877966	4.311085431215872	7.715767135027385	0.9099934560771409	0.9690170940170935
ID521626	521626	5	0.952397882938385	54.15569088483569	46.86094738164773	0.0	215.0	215	1.2182859576157783	1		18336.62474645031	18429.0	12180.0	26368.0	9039956.0	2682.8344613691597	-0.9808629897940833	-700.6316889726339	0.0016118474805833624	0.00934348141870504	1.2759491079144185	1.1977416469732929	1.5600602708831688	1.0652957681973878	4.662816767390038	7.948515442002106	0.9274407390686232	0.985929648241206
ID524186	524186	5	0.9242080450057983	52.70324298813043	46.401597996201566	0.0	229.0	229	1.161057121835016	1		18235.92152466368	18482.0	12425.0	23661.0	8133221.0	2225.9460507375456	-0.9810711334357042	-849.217555624387	0.003738755143502751	8.819370709445212E-4	1.2173315002313545	1.1223194869898507	-0.9951424460264472	1.084656832874152	4.235035412583608	8.116118356908556	0.8079233626971235	0.9601293103448274
ID515495	515495	5	0.8730705380439758	51.84395599331578	44.55399979636293	0.0	179.0	179	1.1266673660156807	1		18047.322195704062	18332.0	12074.0	22555.0	7561828.0	2058.5876583565137	-0.9812337340134984	-916.7860694890968	0.0036836348941777677	0.007208631311266271	1.1972582601641575	1.095414657719097	0.3089382954888356	1.092972648966668	3.987872852028787	7.627166274422627	0.8614394141434663	0.9654775604142689
ID525994	525994	5	0.952923595905304	53.214276136988325	46.47178326437347	0.0	239.0	239	1.1944571682077652	1		18140.89618644067	18362.0	12006.0	23165.0	8562503.0	2262.412598123248	-0.981044260407502	-829.9745788069697	-7.621551308533706E-4	0.00990227285413802	1.234294750238345	1.1828963076942676	-0.9297252521457415	1.043451350900118	4.4821979731384385	7.898190612436291	0.9029125251838641	0.97720207253886
ID530349	530349	5	0.9347874522209167	52.743544323600766	44.98749342718981	0.0	263.0	263	1.1868328956098173	1		18097.35344827586	18277.0	12641.0	24140.0	8397172.0	2321.5455844592893	-0.9811233836156071	-810.3400893855413	-0.00490826368012384	0.0023289544150437345	1.2273353302534928	1.17508496171778	0.23052086910003117	1.0444651835722	4.425160459164251	8.105220703358313	0.8464653733275957	0.9578189300411524
ID510624	510624	5	0.8938174843788147	55.84233670570288	46.8750408940485	0.0	146.0	146	1.1597532953464398	1		18347.941704035864	18472.0	13240.0	24868.0	8183182.0	2202.4500313092617	-0.9808409098414328	-852.9723899780417	0.018643176771501586	0.001669523307208356	1.2407371882089815	1.1454300378422593	-0.6650907999846201	1.0832064353282198	4.225529160254587	7.850418693729756	0.8615992795311647	0.9652551574375678
ID527265	527265	5	0.8898656964302063	54.45430380870049	45.46515287587943	0.0	246.0	246	1.1610571218350185	1		18108.04017857143	18304.0	12808.0	23920.0	8112402.0	2234.406970193475	-0.9809040547206317	-832.5772427068019	0.002041589957079949	7.152142157539833E-4	1.2235675957028376	1.1193870788079054	-0.8246852775304016	1.0930692509028062	4.235035412583626	8.07357655574908	0.8164601167510127	0.9580645161290321
ID509865	509865	5	0.9265466332435608	58.297598539302214	46.028602412694816	0.0	141.0	141	1.1861953275296335	1		18654.34482758621	18641.0	13234.0	24847.0	8655616.0	2404.3683628449376	-0.9804884620915526	-779.7582471281424	-0.05492305759245386	-0.08773831602409743	1.4439910489404142	0.919038535983568	1.383612072131126	1.5711974986936044	4.42040733299972	14.42615941250294	0.26691359874380777	0.7536466774716362
ID534951	534951	5	0.9521615505218506	52.89394283271933	45.10463855284111	0.0	291.0	291	1.1486110160726188	1		18309.868965517246	18504.0	11759.0	23217.0	7964793.0	2268.6525424503498	-0.9811073590519145	-838.2452633649224	0.0010844425474004318	-0.00922364053349013	1.1852721705849782	1.1296167220541011	-0.8708316732303978	1.049269320685757	4.144726015457817	7.6407611054324684	0.8921388426397189	0.9753914988814315
ID520885	520885	5	0.9448466897010803	54.356760274409325	47.15938594231735	0.0	211.0	211	1.2101868049578217	1		18378.4513457557	18561.0	12035.0	26630.0	8876792.0	2719.4688314678187	-0.981002086008776	-697.9412013376034	0.004005728448622804	0.00569861885661677	1.249628314625637	1.2117646917843634	-1.420224896771756	1.0312466794073016	4.601026127251338	8.125570508844191	0.8757029990459984	0.9758064516129038
ID524731	524731	5	0.9427358508110046	53.128719973820715	46.461639303241164	0.0	232.0	232	1.2039196121043867	1		18266.636174636158	18500.0	11780.0	22925.0	8786252.0	2289.871269730826	-0.980987622760935	-823.198577488481	0.003274603208056919	0.008639583064149126	1.2548524225423203	1.187181060004925	1.9658695484194295	1.057001720139567	4.553494865606175	8.17646311147624	0.8559014295403917	0.9579999999999999
ID519091	519091	5	0.9433025121688843	53.47597877302976	46.981984921959985	0.0	201.0	201	1.1900156122269168	1		18225.040511727075	18399.0	11754.0	24103.0	8547544.0	2506.2366619336353	-0.9809261019275566	-747.9511820700543	0.005725517831352889	-0.002667239050870771	1.2272867002650252	1.171555553763188	1.087769277926609	1.0475702123751804	4.448926089986827	8.068570317664161	0.8587601405947038	0.9590163934426231
ID529084	529084	5	0.8904274106025696	54.102726708137524	47.37589907167299	0.0	256.0	256	1.1466334920531658	1		18157.604597701156	18337.0	12893.0	23652.0	7898558.0	2131.7700451325495	-0.9809550278752229	-877.4390348572166	-0.009166559018408042	-0.0011242104054034895	1.1825387921708406	1.1393298587986913	-1.2174137077144178	1.037924867007092	4.1304666369642575	7.582142546071964	0.9028697293153152	0.9742152466367717
ID522928	522928	5	0.9501986503601074	54.218523308433944	46.51608903155271	0.0	222.0	222	1.214554598292365	1		18357.42386831276	18519.0	11860.0	26226.0	8921708.0	2716.0838191684584	-0.9808948470300635	-694.017620413541	-1.1184568500274418E-4	0.011443264850186994	1.2668682465460335	1.1854513694322901	1.481322707793753	1.0686800650057318	4.634298010402942	8.255062630517848	0.8545806927330837	0.9605911330049254
ID532927	532927	5	0.9039334058761597	52.923582670853264	44.78717089778173	0.0	277.0	277	1.1426681770345117	1		18043.83294663573	18217.0	11736.0	23269.0	7776892.0	2256.953587827996	-0.9812171950988523	-835.2968965548081	0.0017799800167507679	8.847627801033271E-4	1.1907972824853315	1.1119078458734941	0.37525731497747394	1.0709496177265152	4.101947879977169	7.867253997459144	0.832824817540456	0.9557032115171646
ID509119	509119	5	0.8899644017219543	56.522162142280585	43.696878356061035	0.0	136.0	136	1.1919211628665454	1		18138.738297872347	18268.0	12746.0	24710.0	8525207.0	2310.8343395864667	-0.9810321240452873	-811.9565429316145	-0.0014992548828748659	4.596476946133778E-4	1.2144455589491137	1.191086721109443	0.8740651253137687	1.0196113661798807	4.463185468480378	7.810853671887171	0.9193011317128656	0.976091476091476
ID512956	512956	5	0.8493496179580688	51.955477143766515	46.636028440186095	0.0	162.0	162	0.8360566825169425	1		18979.978354978353	18200.0	14566.0	27258.0	4384375.0	2852.223644267883	-0.9796852161268288	-641.8247803518938	-0.007169240012747818	0.021509266765729	0.9141509773107125	0.7986755694679409	2.8563213449397367	1.1445836235102302	2.195944288006316	5.789898565217014	0.8231695010506164	0.9467213114754106
ID516551	516551	5	0.9256430268287659	51.45417167177553	44.63902545789606	0.0	186.0	186	1.2070572760444294	1		18130.002074688804	18292.0	12491.0	25230.0	8738661.0	2534.2142828065503	-0.9809911130986807	-738.4020632568188	0.0016645103972611115	0.00523712231469117	1.2448568839335483	1.1941935415880276	0.9415673520156582	1.0424247331618868	4.577260496428754	8.193508090443235	0.8567926249096922	0.9737108190090997
ID514758	514758	5	0.936508297920227	52.23550351322551	45.77468687707434	0.0	174.0	174	1.2007737493663637	1		18232.402515723283	18439.0	12730.0	25087.0	8696856.0	2482.100808967277	-0.9810014146017111	-758.5825496295381	2.1723929056429152E-4	0.003051189965333087	1.2207599952833479	1.2023919141165775	0.9141317362369116	1.015276284671513	4.529729234783593	7.945110878069041	0.9017417590477377	0.9655521783181356
ID536009	536009	5	0.9453293681144714	53.080187027487185	45.274674583346766	0.0	298.0	298	1.1759472276756444	1		18324.652078774612	18586.0	11365.0	23605.0	8374366.0	2384.580819244741	-0.9810906630931026	-797.4189092279706	-0.00252398957419622	0.014474758016697517	1.2011918805702553	1.182550828966212	-1.4180759547085773	1.0157634252561805	4.344357314367488	7.807027912176625	0.8957028121379542	0.9817400644468317
ID535242	535242	5	0.9414564371109009	52.76329012796272	44.928600978367676	0.0	293.0	293	1.1707895395375192	1		18349.7168141593	18550.0	12267.0	23492.0	8294072.0	2282.185391044254	-0.9810559564626868	-832.7785620779846	0.0059122448393778134	6.047058883493101E-4	1.1942226597718844	1.1778747729859569	0.43367247066749987	1.0138791382249277	4.306332305051351	7.641101230908246	0.9268415549314095	0.9837133550488604
ID527820	527820	5	0.8929915428161621	54.679919100957555	46.67978463929517	0.0	249.0	249	1.1662578516569004	1		18125.738255033568	18358.0	12616.0	24612.0	8102205.0	2326.512352707393	-0.9809886216617145	-804.0271287861918	-0.0012600387256282534	0.0038125999856987005	1.23354588166234	1.1306743221140385	-1.2365075340200533	1.09098248499706	4.273060421899745	7.535887056809324	0.9455405011631962	0.9868276619099889
ID522177	522177	5	0.9464991688728333	53.82130659310794	46.61803992123455	0.0	218.0	218	1.1988822694585244	1		18287.93067226891	18480.0	11585.0	24213.0	8705055.0	2493.4559870577364	-0.98083745833908	-750.8216496430844	-0.0021885988819372562	-0.0027646136084788094	1.253387023176087	1.1761949541296584	1.1160817853689922	1.0656286347560027	4.515469856290045	8.324986553444894	0.8187394748343128	0.9625126646403241
ID523471	523471	5	0.9434124827384949	54.20883215298837	46.672091747536896	0.0	225.0	225	1.1842805638478604	1		18302.21120689655	18611.0	11731.0	23522.0	8492226.0	2486.9698961086337	-0.9809524145845635	-758.0032031945706	0.004206031377179556	0.0016433883038771597	1.2190769824991086	1.168184092752543	1.1107056327569684	1.0435658130103866	4.406147954506186	7.825430669377654	0.9041748944004925	0.9727177334732423
ID531648	531648	5	0.9319450855255127	52.85402613754007	44.992129107041976	0.0	270.0	270	1.1604053917124693	1		18137.119101123593	18339.0	11685.0	23880.0	8071018.0	2302.506973259603	-0.9809926915883884	-813.0972583400285	-0.012245061287808766	0.002146153440326233	1.215002781915375	1.1434305318480864	0.19401058479309616	1.062594314279512	4.230282286419099	8.131203803102506	0.8040249390681012	0.9508547008547006
ID510922	510922	5	0.933009684085846	54.92144132703297	46.441511490773195	0.0	148.0	148	1.197619623221469	1		18249.674418604678	18405.0	12924.0	25391.0	8632096.0	2401.3804380353704	-0.9810261361975507	-785.8668095894822	1.4966492056448004E-4	0.006232526486732821	1.2400497839668034	1.1875271486191572	1.4651279912290658	1.0442285765076773	4.505963603961014	7.803344244862946	0.9298994931165475	0.9885297184567255
ID526535	526535	5	0.9154086112976074	54.14431070120024	46.05918658443432	0.0	242.0	242	1.1887435481410247	1		18137.22103004292	18263.0	12513.0	23649.0	8451945.0	2328.595693025796	-0.9810686694718426	-807.2813511563851	0.0032488014664695595	0.0071898748025823675	1.2206261291122213	1.1737049842006342	1.2087244690642567	1.0399769495258158	4.439419837657787	7.943367187353884	0.8841517386058725	0.9708939708939713
ID530904	530904	5	0.9447264075279236	53.10410881641491	45.035094299212105	0.0	266.0	266	1.158448001409661	1		18104.995505617968	18320.0	11846.0	23457.0	8056723.0	2286.8653020870443	-0.9810763585533615	-820.8918267614797	0.002934200526244893	-0.0011184080692469153	1.2000601596248535	1.1428173357767066	0.25621178930097693	1.0500892155343813	4.216022907925557	7.753025628128927	0.8813946029595313	0.9704595185995624
ID529627	529627	5	0.904677152633667	53.94740301739278	47.0878911273793	0.0	259.0	259	1.170143230054352	1		18183.851769911493	18364.0	12670.0	22915.0	8219101.0	2185.828451664889	-0.9810217099400711	-860.0453297996736	-0.010100073159698277	-0.005822441702756959	1.2152141073392901	1.158717109079759	0.06121403544739046	1.0487582325459925	4.301579178886835	7.681929162820505	0.9160036182783052	0.9815618221258136
ID512211	512211	5	0.854341983795166	52.87233771256293	45.49736541324707	0.0	157.0	157	0.8131215162385809	1		18930.908256880728	18852.0	14100.0	24252.0	4126938.0	2488.297843394763	-0.9801560024804932	-751.5625358729336	-0.0015403071393556933	0.0048130029258254626	0.8695737782925179	0.7735351874575656	-0.25783754015694493	1.124155426142422	2.0771161338934165	5.4632058595123185	0.874531610824698	0.96043956043956
ID515795	515795	5	0.9502003192901611	52.24751421282181	44.51095597342673	0.0	181.0	181	1.2051756579463684	1		18207.829166666663	18500.0	11383.0	23833.0	8739758.0	2406.987009405775	-0.9810299122684447	-782.3972754197191	0.002527223004011758	0.010378961564599715	1.2494681981236848	1.1853049493545011	0.110037030535036	1.0541322710279122	4.563001117935197	8.124373967757762	0.8687216147241401	0.9619238476953909
ID519632	519632	5	0.9399803280830383	54.2713016482327	46.898318245042525	0.0	204.0	204	1.2300272551631675	1		18294.40681362725	18394.0	11860.0	26715.0	9128909.0	2637.419989618686	-0.9809235656825694	-713.3571212606997	-0.008611307116157908	-0.005969119577454112	1.2977429020215985	1.2030139620911182	-1.2589332473120587	1.0787430095705783	4.7531261645158445	8.178223541148064	0.8930406989548555	0.9813542688910702
ID527071	527071	5	0.9114489555358887	54.4731694246406	45.1925279074488	0.0	245.0	245	1.163010120897126	1		18059.381165919287	18260.0	12519.0	23362.0	8054484.0	2205.2532088311796	-0.981058700136673	-848.3198150580545	8.444123410715468E-5	-4.454057418593833E-4	1.1927246594883596	1.162836567679117	2.3287727223306316	1.0257027450288183	4.249294791077167	7.939316192929641	0.8471504146783974	0.9520766773162936
ID525265	525265	5	0.9318737387657166	53.14326709205929	46.484790085919826	0.0	235.0	235	1.1957231539030273	1		18218.243128964055	18461.0	11969.0	23250.0	8617229.0	2299.7857439999584	-0.9810631706536481	-820.8027801734404	-0.00731252992682778	-0.004180545241113183	1.236653016785063	1.211697228267371	1.4255739579893847	1.0205957296389765	4.491704225467472	8.004554140856808	0.8809407947026667	0.9712230215827339
ID520157	520157	5	0.9414247870445251	54.300249530722965	47.039689129605286	0.0	207.0	207	1.2195272070030603	1		18341.25458248471	18428.0	11816.0	26616.0	9005556.0	2693.2376939052037	-0.980892083513719	-699.1852302955591	0.008304736555148908	0.008659145937836689	1.27136804888978	1.2002287172436787	-1.466794185117489	1.059271479363927	4.672323019719079	8.128132674624508	0.8887122286998188	0.9713438735177872
ID510171	510171	5	0.9120010733604431	57.46234387542032	47.33560867471826	0.0	143.0	143	1.169496563395373	1		18334.323725055438	18546.0	12530.0	24258.0	8268780.0	2289.5494407493948	-0.9809100849486573	-822.9435934522663	0.002066235109578939	-0.0018706521624695487	1.225075678181421	1.1301803656124894	2.389180025624186	1.08396475063297	4.296826052722317	8.00324078783457	0.8429966908667329	0.959660297239915
ID511207	511207	5	0.9232266545295715	53.942395407513786	46.236968418582975	0.0	150.0	150	1.1881070053654545	1		18231.316129032224	18365.0	12164.0	23898.0	8477562.0	2481.2942102936336	-0.9810039301220986	-758.8863547414072	0.013000199704012698	-4.920262235426572E-4	1.2444795260641939	1.1672086599555738	1.2095603946624403	1.0662014160446351	4.4346667114932705	8.093966101097251	0.8506444789322158	0.9698544698544702
ID532202	532202	5	0.9395750761032104	52.89738756400397	45.364361198729696	0.0	273.0	273	1.169496563395374	1		18121.796909492266	18298.0	11373.0	23674.0	8209174.0	2343.152185972476	-0.981139008641285	-804.6310449823499	0.0035461661349673154	0.0025310430538951338	1.199293031321976	1.1704153530812271	-0.014760371884235532	1.02467301728803	4.296826052722325	7.810799753951108	0.8850476001668628	0.977297297297297
ID509412	509412	5	0.9592891931533813	56.932093013141305	44.434082824126705	0.0	138.0	138	1.1823626993281167	1		18210.090909090915	18416.0	11949.0	23541.0	8413062.0	2436.31499152337	-0.9810519620922794	-773.9919392840657	6.751582340867945E-4	0.003476721789836532	1.2129203371763495	1.1760720017814597	0.2700407823071436	1.0313317002182465	4.3918885760126285	7.941330488956279	0.8751341613637343	0.9695697796432321
ID517348	517348	5	0.8226091265678406	51.682434902529074	45.41728532552412	0.0	191.0	191	0.7971487692686833	1		19321.671428571433	18688.0	14918.0	26387.0	4057551.0	2675.112255685634	-0.9792189514231081	-680.6831965103858	-0.0033784582716874277	0.017133050222150534	0.9380750929027217	0.7277533301692277	0.39751120803103035	1.28900144322883	1.9963129890966465	5.468769336960367	0.8388016664009506	0.9633027522935772
ID521443	521443	5	0.9466987252235413	54.19645400748463	47.00977549553788	0.0	214.0	214	1.2226248172938843	1		18337.780487804877	18394.0	12202.0	26419.0	9022188.0	2684.4479398826657	-0.9810209501803622	-706.1965565629847	0.008766883078567453	0.005083350280754149	1.2880620947571735	1.1898787372030681	-1.4557000209525053	1.082515431601791	4.6960886505416495	8.070283445057136	0.9060842349196532	0.9811320754716982
ID525806	525806	5	0.9431263208389282	53.224932210076695	46.47041705143836	0.0	238.0	238	1.1938236719191275	1		18158.418259023343	18340.0	12168.0	23225.0	8552615.0	2289.9046038863585	-0.9810551457803554	-821.2828861140869	-0.004826740435886564	0.002518616268220586	1.247775458558984	1.1537802677896993	-0.8071727038841268	1.081467150542756	4.4774448469739205	8.24584831106183	0.8275027129159395	0.9582909460834175
ID533999	533999	5	0.9325600266456604	52.8123978949085	45.11243035923498	0.0	284.0	284	1.1656090294360817	1		18251.064587973273	18469.0	11627.0	24087.0	8194728.0	2343.490902405718	-0.9810455767191963	-806.182812487034	-0.0017251055320658838	-0.00342511495234212	1.1963771599451423	1.151655549147074	-0.5393962616099267	1.0388324537064832	4.268307295735229	7.848769124658725	0.8706877499601705	0.9635193133047211
ID515052	515052	5	0.9404358267784119	52.60800669777467	45.66393796465392	0.0	176.0	176	1.2220059233958152	1		18274.289473684217	18511.0	11728.0	24647.0	9027499.0	2533.1028066018016	-0.9809977398170245	-744.8699021736992	-0.002961892017016358	0.008447497916152565	1.282460950862673	1.202730721994824	1.3488802969328397	1.066291005467633	4.6913355243771315	8.50500705247264	0.8149988626704959	0.9463087248322152
ID522731	522731	5	0.9512072205543518	54.18395291852426	46.51291117303674	0.0	221.0	221	1.2101868049578204	1		18354.530020703918	18536.0	11969.0	25790.0	8865238.0	2679.8875364689816	-0.9809320635893589	-704.6799760484844	0.008258372162597994	0.008867157403072243	1.261250527397126	1.1821531439910304	1.1806501794440245	1.066909591035775	4.601026127251328	7.98991608417978	0.9056911568753263	0.9777777777777779
ID524011	524011	5	0.9363241195678711	53.98570250294602	46.78673179797126	0.0	228.0	228	1.2058031902242214	1		18264.40871369293	18440.0	12237.0	23093.0	8803445.0	2247.3315340363138	-0.981040325361977	-841.0550948964566	0.00330431796867541	0.0016957868925850975	1.2388482641943275	1.1948247663127691	1.5371973285367948	1.0368451501197242	4.567754244099723	8.170060260336648	0.8599279684327076	0.961961961961962
ID528357	528357	5	0.9032713174819946	53.968585838476	47.292364415935474	0.0	252.0	252	1.1623594858135322	1		18117.30133928572	18293.0	12792.0	24379.0	8116551.0	2259.722962330979	-0.9810456318548089	-829.9428764194482	0.0048109287792978146	-0.008096209631581081	1.2250105797783168	1.1285780543702633	-1.0363301218296255	1.08544603985044	4.244541664912637	7.713993126264925	0.8963593849991579	0.9727668845315904
ID517865	517865	5	0.8419660329818726	51.88428553202776	47.59034335842236	0.0	194.0	194	1.1499274761219764	1		18115.31350114415	18286.0	12420.0	23272.0	7916392.0	2042.6013579391638	-0.9810787544086368	-919.700413876125	0.0024066515210762625	0.004222224075802187	1.1596977529113093	1.158829827188679	0.2060715656984371	1.000748967365412	4.154232267786837	7.5736731576536	0.9100966597686055	0.9700332963374028
ID533734	533734	5	0.9387304186820984	52.84555822604566	44.754837081591546	0.0	282.0	282	1.1753037544522635	1		18305.560439560446	18476.0	11952.0	23641.0	8329030.0	2383.467366551997	-0.9810832384115479	-796.6414158790351	-0.005074290261709238	8.686958369320952E-4	1.2337794618608748	1.1443712972417808	0.5258627706864778	1.0781286325815669	4.339604188202963	7.719408438029308	0.9151492815700422	0.972310969116081
ID513271	513271	5	0.8563757538795471	51.83394865735244	46.834973686003536	0.0	164.0	164	0.8758277761987379	1		19224.103174603173	18306.0	14998.0	28512.0	4844474.0	3009.2959304928318	-0.9796312107445156	-614.4811782200005	0.008843139926659395	0.0033049966301843346	0.9273874060598957	0.8463887075219623	-0.6707257629777214	1.0956991720448157	2.4098349654095292	6.009173429310847	0.8386247761599868	0.9458955223880589
ID534522	534522	5	0.9493392109870911	52.986008717960374	45.00161186013875	0.0	288.0	288	1.165609029436082	1		18272.89977728285	18537.0	11784.0	23997.0	8204532.0	2330.304972420254	-0.9810296441154179	-811.0196158589629	-0.002286373656832304	-0.00236410894863776	1.187349378502431	1.1729662780819006	0.6036774411972827	1.0122621602080926	4.268307295735232	7.762448301236159	0.8901600538948599	0.9697624190064791
ID516851	516851	5	0.8400712609291077	52.16043424200146	45.450601205281785	0.0	188.0	188	0.8223723430749424	1		18927.84375	18404.0	14308.0	24846.0	4239837.0	2505.236475981572	-0.9796103562124205	-725.9824809051302	0.003611150282920795	0.009395149087481333	0.9146497446676245	0.7615121246902801	0.28462838604634494	1.201096758688679	2.124647395538574	5.885610338847051	0.7707503266013046	0.9312499999999995
ID535550	535550	5	0.9056389331817627	52.99616421014846	45.592706927386374	0.0	295.0	295	1.1630101208971266	1		18291.015695067254	18496.0	12266.0	23770.0	8157793.0	2301.270305229404	-0.9810991421859947	-825.1474568571576	0.0026888812438461145	-0.0066367154865361174	1.184258054328782	1.1688141926013096	-0.209470038484651	1.0132132736111807	4.249294791077171	7.8328523309763485	0.870335797682533	0.9664864864864863
ID520703	520703	5	0.9563666582107544	54.32844772480614	47.14297695881257	0.0	210.0	210	1.2070572760444296	1		18362.71875000002	18503.0	11936.0	26460.0	8814105.0	2724.1560410087804	-0.9810150781849977	-696.629509117555	-0.01139419541088957	-0.02379712339483987	1.2772236890534676	1.1885612628949367	1.483937050429736	1.0745964292514287	4.577260496428755	7.997369357765731	0.8993343563123786	0.9796541200406919
ID533488	533488	5	0.918556272983551	52.701611185679134	44.87990696175434	0.0	280.0	280	1.1591008321187941	1		18305.01805869075	18511.0	12170.0	24112.0	8109123.0	2281.360320883199	-0.9810356578400445	-830.1437151135545	0.0019658580289713262	-2.3792037424399416E-4	1.217980670336866	1.1407505863706597	0.1553752000484321	1.0677011126611968	4.2207760340900675	7.939725946617998	0.8413779909655277	0.9527896995708162
ID534258	534258	5	0.920142412185669	52.82537028764494	44.75462184710909	0.0	286.0	286	1.1558329912994607	1		18201.862302483074	18355.0	12018.0	23560.0	8063425.0	2210.277966487766	-0.9811234646172707	-856.0523067801729	0.0032560960561795996	0.0029370497414335176	1.2105331413519134	1.1219618160290092	0.536305889704979	1.078943261755901	4.1970104032674875	7.961167832866932	0.8321399081392028	0.9566630552546045
ID530165	530165	5	0.8930289149284363	52.78843239251061	45.11305240135029	0.0	262.0	262	1.1433300179107604	1		18073.811059907835	18328.0	13146.0	22712.0	7844034.0	2063.440523889161	-0.9810643450185909	-907.6218420053059	-0.0020896728619209308	0.0010013774962876086	1.1873312002992795	1.1220302434560645	-0.17138868595733298	1.0581989275459063	4.106701006141689	7.794931886891261	0.8493335884511238	0.9536423841059604
ID497670	497670	7	0.8277731537818909	89.66110538182284	10.077630902559292	0.0	58.0	58	0.8539614261488155	1		20518.69583333334	20326.0	16356.0	24630.0	4924487.0	2054.160192239168	-0.9794804123120846	-953.6138849295482	-0.03752188264254577	0.01568757073551274	1.042694800028825	0.7288413323439172	0.9485289525520267	1.430619743635519	2.291006811296628	7.412038924616031	0.5240356846777644	0.8225255972696239
ID490500	490500	7	0.9147832989692688	88.28128140753755	10.847157424328664	0.0	9.0	9	1.3552645486440282	1		18978.662828947374	19219.0	12959.0	24105.0	1.1539027E7	2133.499722837457	-0.9810636641579942	-921.7311373167674	-0.005669312932663968	0.004938909091382366	1.4241884702847785	1.301661232042523	-1.5568369582486448	1.0941314339138686	5.770295163722232	9.144350846385263	0.8671657807910093	0.971200000000001
ID518148	518148	7	0.8606986403465271	86.8646720768664	11.335920348237819	0.0	196.0	196	1.3264918685542892	1		18760.701030927863	18912.0	13365.0	23319.0	1.0918728E7	1945.7646338371794	-0.9809938021334741	-995.3132146709904	1.4858808591449514E-4	-0.004474071781083337	1.4460657835100388	1.2518205615956997	-1.4940474731558386	1.1551701800350156	5.527885729331937	8.949810415980556	0.8672438912190339	0.9683597002497919
ID527371	527371	7	0.915014386177063	81.60146037071121	7.64890636770268	0.0	247.0	247	1.4212005522349953	1		18226.83208395801	18472.0	12329.0	22305.0	1.2157297E7	2168.9864695509746	-0.9810722848152355	-871.1384046640935	0.009960984777793145	-0.00627826261031584	1.5477129567138672	1.343200369935764	2.3639989312965506	1.1522576909265472	6.345423429628656	9.828201687266677	0.8255100246129466	0.9659913169319828
ID509954	509954	7	0.9392017722129822	87.35908514272789	12.20965632625249	0.0	142.0	142	1.4486149578794765	1		18814.518037518013	19085.0	12858.0	23251.0	1.3038461E7	2134.6186190697804	-0.9811983138296901	-919.9469714233468	0.011282041819252577	0.0015007138537054716	1.534840302458388	1.3797503667850206	-1.1113751382854558	1.1124043445878875	6.592585990183482	9.8958075375907	0.8459860211093547	0.9625260235947262
ID514561	514561	7	0.9120766520500183	88.00559317843998	11.82495834510908	0.0	173.0	173	1.3735610322843181	1		18973.34138486314	19151.0	12627.0	24507.0	1.1782445E7	2090.6878508567497	-0.9811070075857332	-942.5409951386612	0.004207398889652389	5.494149369097434E-4	1.4874319715136435	1.292977167964982	-1.4159242590112355	1.1503930683128103	5.927148327151257	9.176817417184717	0.8844463165761606	0.9726989079563181
ID536078	536078	7	0.9491791725158691	80.25431143923178	8.6063875539085	0.0	299.0	299	1.4222647235201826	1		18597.16766467066	18799.0	12254.0	23449.0	1.2422908E7	2289.5432386638777	-0.9811360135504027	-844.935765542722	-5.756841735305662E-4	0.0020403083035385244	1.5143361497154801	1.357960765694229	-0.5403602643711602	1.1151545670329492	6.354929681957678	9.626884235379611	0.8616861541714297	0.9639509733237204
ID505856	505856	7	0.8849864602088928	87.60475225700421	10.216348709129615	0.0	114.0	114	0.9448018620759072	1		19816.11148648649	19460.0	14652.0	25940.0	5865569.0	2772.166430130447	-0.9803492144093452	-713.2306870254771	-0.055923100601593397	0.01797099881269898	1.0280843394717138	0.8887456296504778	1.9257259086876277	1.1567813164673841	2.8043444370643553	8.488980415722082	0.48902397840453093	0.8149171270718225
ID532483	532483	7	0.930420458316803	79.23283674090656	6.912202881628575	0.0	275.0	275	1.442859195714975	1		18320.126637554593	18600.0	12238.0	22728.0	1.2585927E7	2198.6243326777676	-0.9811051784505729	-865.3269114062394	-0.006482405136783305	0.0038172199631908515	1.5700966511841852	1.3480585801212976	-0.47024345909489507	1.164709512136267	6.5403016023737885	9.551157099751467	0.9009395723694044	0.9772727272727268
ID500759	500759	7	0.9063845276832581	88.82082430723929	9.452575293031119	0.0	79.0	79	1.355264548644025	1		19004.52980132449	19151.0	13415.0	24553.0	1.1478736E7	2204.3405336211413	-0.9808992304471511	-885.4865460873776	-0.0035978807083671682	0.005877627273060549	1.4175140115495424	1.311498407294038	1.6110784806276999	1.0808354807492615	5.770295163722204	9.218432985543656	0.8532841668511675	0.9712
ID507925	507925	7	0.9551932215690613	88.22220283620344	12.26083845847423	0.0	128.0	128	1.444954852877087	1		18875.46231884058	19110.0	13484.0	22676.0	1.3024069E7	2066.792811266502	-0.9811575219849812	-951.1113656902559	0.0011073443500004472	-7.1913356932434625E-6	1.5486205164048834	1.3594852788570235	2.254031791992089	1.1391226815687727	6.559314107031861	9.536703950621408	0.9062993961126292	0.9780297661233168
ID506900	506900	7	0.9406269788742065	87.74868397018766	11.884131605618927	0.0	121.0	121	1.421200552234995	1		19001.35127055307	19226.0	12439.0	23668.0	1.2711904E7	2245.6833343996495	-0.9810086322651437	-874.1431365475826	-0.009184841410404335	0.0046241287970831615	1.5351717649950924	1.3422775708789492	-0.464096203301534	1.1437066358710237	6.345423429628652	9.599941556725836	0.8652334354018456	0.9694989106753815
ID499730	499730	7	0.8574411869049072	90.1291996373167	10.55524252108728	0.0	72.0	72	1.0588241510738141	1		19589.002680965143	19433.0	14943.0	25775.0	7306698.0	2585.2817451112946	-0.9801819920328865	-749.5164387245034	-0.0060829753756002575	0.005216605508050236	1.2250120582387425	0.918786772683301	1.4082841408487432	1.3332930933051157	3.5220664879062538	7.532080732463872	0.7801488658009054	0.9391634980988598
ID508946	508946	7	0.9236326813697815	89.02400373104705	12.343245625366228	0.0	135.0	135	1.4339184840274937	1		18879.606774668624	19167.0	13071.0	23415.0	1.2819253E7	2168.603358854873	-0.9810710259035846	-902.4355327939951	0.004067296670505717	-0.00908753518213793	1.5502428274691198	1.350841141340056	1.958875635890378	1.14761297981438	6.459498457576998	9.604260033695613	0.8799962934523424	0.9672597864768684
ID495640	495640	7	0.9105931520462036	89.01133985125637	11.613593527928261	0.0	44.0	44	1.3669361012236894	1		18995.114516129055	19239.0	13035.0	23886.0	1.1776971E7	1974.311119248591	-0.9811398270999399	-1001.0172368189676	-0.004227407169282243	0.009158549354279713	1.4899184924451567	1.2874362088942872	1.6484461409890074	1.1572755855024235	5.870110813177034	9.272826982979115	0.8578904841651124	0.968627450980392
ID504865	504865	7	0.9260232448577881	87.69097593201866	12.13322340087699	0.0	107.0	107	1.3828920237073885	1		19105.877971473863	19329.0	12431.0	24085.0	1.2055809E7	2131.2270463703867	-0.9810913555186297	-930.2856654769059	0.004609608285353795	0.0038325533860676234	1.4858292426261104	1.3110594490442455	-1.1012680955372005	1.133304247728256	6.007951471948035	9.339021884024588	0.8656323811533859	0.9641495041952715
ID518689	518689	7	0.9271886348724365	86.15027637386342	11.035449291503932	0.0	199.0	199	1.4339184840274952	1		18713.22320117474	18937.0	12567.0	23716.0	1.2743705E7	2262.3417786968844	-0.9810501940420241	-856.4595145496472	-0.008540202471874755	0.0036608542042959767	1.5455773230307346	1.3461264015775527	-1.4603055966053253	1.1481665623818398	6.459498457577013	9.697905635433951	0.8630833826477625	0.9638297872340426
ID522273	522273	7	0.9526306986808777	85.95290474476072	7.955238692424752	0.0	219.0	219	1.3817975304423638	1		18769.83993660855	18909.0	12235.0	24673.0	1.1843769E7	2388.6386329420957	-0.9810209116079729	-812.3497088376425	-0.0037623039667110457	0.011725405998595352	1.445753880045424	1.3537990488817315	1.4059711662153935	1.067923545403322	5.998445219618962	9.22373448820035	0.8860025566456385	0.9677914110429447
ID524835	524835	7	0.9412006139755249	80.24493055271849	8.60538269132757	0.0	233.0	233	1.4323349181285714	1		18504.42899408284	18733.0	12116.0	23077.0	1.2508994E7	2249.8487849077087	-0.981048831512701	-851.5437904546144	0.0045443786574163834	0.003290077100576769	1.5505068647479652	1.3489613134915623	-0.6177314013020944	1.1494079550248448	6.445239079083476	9.583096866904576	0.8819361401337754	0.9678800856531047
ID527907	527907	7	0.9283577799797058	81.6261628193267	6.295959231620822	0.0	250.0	250	1.4089048113903357	1		18085.502290076347	18344.0	12400.0	22145.0	1.1846004E7	2129.201755546063	-0.9812714707744841	-890.0804342433429	-0.004132974122696371	-0.010517599983276463	1.5053275509418058	1.3564973520038532	-1.1969607692057693	1.1097165421798256	6.236101527844788	9.59438183433956	0.8513125669009493	0.9718518518518519
ID513067	513067	7	0.9415499567985535	87.39384979260554	12.339855817497224	0.0	163.0	163	1.4275736808495696	1		18888.466567607742	19179.0	12770.0	23936.0	1.2711938E7	2315.4428808268376	-0.981098510857639	-846.855321473097	-0.004528703370993451	-0.002818422764030025	1.5404738311502524	1.3537235781688464	-1.4354082660874983	1.1379530178783022	6.402460943602851	9.522543608081884	0.8872599156435601	0.9824945295404817
ID502826	502826	7	0.8908452987670898	86.76589583632027	9.637730430956688	0.0	93.0	93	1.0631022458765886	1		19595.31903485254	19061.0	14460.0	24980.0	7309054.0	1996.835448712155	-0.9800085448022477	-962.1117329019639	-0.1575876983074019	-0.07264529223523386	1.2024821454462213	1.049608036976126	-0.6687253122736464	1.1456487594269178	3.5505852448933437	17.31838052465706	0.14876311110638005	0.618889809444906
ID503850	503850	7	0.912568986415863	86.31573131378131	11.147501365569008	0.0	100.0	100	1.3259214570600324	1		18950.248713550583	19034.0	13185.0	24597.0	1.1047995E7	2142.05199293593	-0.9810260705671532	-914.8253061597654	0.012121740120408711	0.007746208901811356	1.4274240946553123	1.25451580822418	-0.6935590762427349	1.1378287027533684	5.523132603167403	9.028757819736045	0.8514111359606518	0.9651162790697664
ID494120	494120	7	0.9015422463417053	88.12814550543001	10.995298771290603	0.0	34.0	34	1.360278905315855	1		18938.924590163926	19177.0	12710.0	23544.0	1.1552744E7	2012.5378445099627	-0.9811676558441855	-980.5733725280287	0.01332986018984008	-0.014792429489474646	1.4954186726245333	1.280645674526205	-1.4417931736801899	1.1677068078786015	5.813073299202879	9.189881477869921	0.8649596386043542	0.9637509850275809
ID501815	501815	7	0.9508550763130188	85.58882895373357	10.395208436334482	0.0	86.0	86	1.4678096187805094	1		18631.168539325845	18865.0	12423.0	23826.0	1.3265392E7	2397.424326926872	-0.9811496375318608	-808.9854758130631	0.00509591599031098	-0.004604576249704555	1.5987673498138548	1.375592944427909	-1.2671945937619282	1.1622386958947084	6.768451658270537	9.688064997227364	0.9062021908564702	0.9854671280276809
ID525368	525368	7	0.926767110824585	80.41614080335833	8.423751031909513	0.0	236.0	236	1.4370803808856274	1		18467.12884333821	18621.0	12401.0	23497.0	1.2613049E7	2167.050740075384	-0.9809304957139673	-876.7163935288951	0.018162265450360735	0.020378043252136976	1.558578229808926	1.3775897823784313	-0.5723746594193967	1.1313805094561713	6.48801721456412	9.428971144616217	0.9170504835238251	0.9763948497854076
ID534587	534587	7	0.9227231740951538	80.05233690391717	8.657910168681704	0.0	289.0	289	1.4147987153979615	1		18476.444108761327	18671.0	12647.0	23180.0	1.2231406E7	2233.4834848738583	-0.9811416418643998	-860.7825855711469	-0.005016194819032187	-0.006761133780369757	1.4948239790262317	1.3717381659631793	-1.173414426229404	1.0897298158767978	6.288385915654455	9.400746287007966	0.8941788363525704	0.9635833940276768
ID519218	519218	7	0.8736014366149902	87.04377393250209	11.763828404975673	0.0	202.0	202	1.1938236719191293	1		18949.34468085105	19008.0	13451.0	24458.0	8906192.0	2181.3926510372603	-0.9807779121449376	-886.4626956688144	0.030725515090300182	-0.08223871019063268	1.2458257855438233	1.0807807548806032	1.8358532493995239	1.1527090762098675	4.477444846973933	13.533096461973857	0.3072173609107417	0.7915966386554626
ID528445	528445	7	0.937960684299469	80.75002727982317	4.906244805033545	0.0	253.0	253	1.3992066897663276	1		17923.351309707265	18308.0	12303.0	22322.0	1.1632255E7	2280.94380370282	-0.9812925392808073	-824.3626039258778	-0.008202281494779466	2.1948616528016013E-4	1.4615334367467727	1.363217298201703	-1.3180070489142355	1.072120665336894	6.150545256883511	9.279778941647375	0.8975284440124736	0.9773413897280974
[truncated: 1,809 more rows]
