# Supplementary material for: Adhesion pilus retraction powers twitching motility in the thermoacidophilic crenarchaeon Sulfolobus acidocaldarius
Source: Nat Commun. 2024 Jun 14;15:5051. doi: 10.1038/s41467-024-49101-7 (PMC11178785; doi:10.1038/s41467-024-49101-7)
Supplement: Supplementary file 15 — Source Data [file 41467_2024_49101_MOESM15_ESM.zip › TWITCHING FULL TRACK DATASET/Figure 1/MSD data/flaJ_100X_1sec_interval_5min_total__3_spots.csv]

LABEL	ID	TRACK_ID	QUALITY	POSITION_X	POSITION_Y	POSITION_Z	POSITION_T	FRAME	RADIUS	VISIBILITY	MANUAL_SPOT_COLOR	MEAN_INTENSITY_CH1	MEDIAN_INTENSITY_CH1	MIN_INTENSITY_CH1	MAX_INTENSITY_CH1	TOTAL_INTENSITY_CH1	STD_INTENSITY_CH1	CONTRAST_CH1	SNR_CH1	ELLIPSE_X0	ELLIPSE_Y0	ELLIPSE_MAJOR	ELLIPSE_MINOR	ELLIPSE_THETA	ELLIPSE_ASPECTRATIO	AREA	PERIMETER	CIRCULARITY	SOLIDITY
Label	Spot ID	Track ID	Quality	X	Y	Z	T	Frame	Radius	Visibility	Manual spot color	Mean intensity ch1	Median intensity ch1	Min intensity ch1	Max intensity ch1	Sum intensity ch1	Std intensity ch1	Contrast ch1	Signal/Noise ratio ch1	Ellipse center x0	Ellipse center y0	Ellipse long axis	Ellipse short axis	Ellipse angle	Ellipse aspect ratio	Area	Perimeter	Circularity	Solidity
Label	Spot ID	Track ID	Quality	X	Y	Z	T	Frame	R	Visibility	Spot color	Mean ch1	Median ch1	Min ch1	Max ch1	Sum ch1	Std ch1	Ctrst ch1	SNR ch1	El. x0	El. y0	El. long axis	El. sh. axis	El. angle	El. a.r.	Area	Perim.	Circ.	Solidity
			(quality)	(�m)	(�m)	(�m)	(sec)		(�m)			(counts)	(counts)	(counts)	(counts)	(counts)	(counts)			(�m)	(�m)	(�m)	(�m)	(radians)		(�m^2)	(�m)
ID597001	597001	1	0.9278385639190674	35.90382347716377	38.96339950985637	0.0	109.0	109	1.0723129006113927	1		20189.346560846552	19815.0	15329.0	26160.0	7631573.0	2811.997630276464	-0.9807979476719402	-733.4477959642868	-0.0035742182147661308	-0.008147705041316547	1.1952557314274868	0.9802258724072777	0.7961420460755764	1.219367663181681	3.6123758850320384	7.724793012390431	0.7607274647229486	0.9336609336609332
ID587405	587405	1	0.929653525352478	40.15261556725029	37.72864506873628	0.0	3.0	3	1.3138856123250888	1		20181.453262786607	20152.0	14915.0	25771.0	1.1442884E7	2272.9893629344574	-0.9807959101109539	-906.9220163062422	0.0066528041132536105	-0.04557809455226613	1.3771493824165593	1.1637006923831972	0.6154357082904809	1.1834223279494924	5.423316953712579	14.643445157844907	0.31782519380489344	0.8591867469879518
ID598031	598031	1	0.7634919881820679	37.81826567374975	36.762579424554346	0.0	119.0	119	0.6925392078119642	1		21961.01282051283	21999.0	18775.0	24894.0	3425918.0	1545.5472733074594	-0.979237962585911	-1340.3503749748606	-0.04377640906122596	0.05504273393669164	0.8273513166575757	0.6321932053006664	1.1584354716263974	1.308700108954973	1.5067409941515228	8.304568985018484	0.27454546492553655	0.6673684210526319
ID588303	588303	1	0.9242939352989197	39.52617339719641	38.55421152175724	0.0	14.0	14	1.0335157164753854	1		20761.122857142844	20213.0	16028.0	28175.0	7266393.0	2888.148087364581	-0.9800935768310222	-707.8409560624549	-0.0020398975220749962	-0.011075010973109877	1.1658212042769807	0.9638050125395756	0.6684903369516795	1.2096027610451028	3.355707072148182	7.428236281485382	0.7642271951570776	0.9388297872340433
ID595713	595713	1	0.8296902179718018	41.33461080288923	39.611539237107806	0.0	96.0	96	1.2095615469440042	1		20349.55833333332	20100.0	15229.0	26416.0	9767788.0	2117.045981459327	-0.980493706568231	-966.3284145620377	-0.037199069417474556	-0.03337978240463871	1.2119075297526192	1.0540897597378789	-1.1022647997118913	1.1497194793486893	4.59627300108681	21.54477310295791	0.12443192814401	0.7126013264554159
ID587649	587649	1	0.8726580142974854	40.55569207499061	37.518924407389	0.0	6.0	6	1.0967264032169426	1		20567.672500000022	20244.0	15775.0	25399.0	8227069.0	2271.7911860967365	-0.9804452839030217	-907.8593705650703	-0.08185227750691117	-0.012310105040009242	1.1654847689321182	0.9854877676514393	1.3180496495551206	1.182647626068092	3.77873530079011	14.266460549432026	0.2333048973381764	0.742990654205609
ID588545	588545	1	0.9270030856132507	38.726842979331785	38.80208808658857	0.0	17.0	17	1.0015473793678098	1		21067.039393939383	20317.0	16168.0	28785.0	6952123.0	2978.7456359670837	-0.9796420296040984	-680.6643655913409	0.008066920545466746	-0.013802745340828561	1.1343898376487893	0.8807051086543553	0.6624459408348896	1.2880473003977952	3.1513226470740014	8.038152886925053	0.61290083072548	0.9045020463847203
ID595200	595200	1	0.7205665707588196	39.305923375580804	39.76510903789173	0.0	91.0	91	0.6319994468267198	1		20066.328358208953	20098.0	19353.0	20788.0	2688888.0	340.7891941198593	-0.980474386928703	-5913.487305960111	0.22685165034885874	-0.45616483084627774	1.2612842284068604	0.8555499160714227	0.7969683770212668	1.4742380365116725	1.2548253074321878	8.636889874592166	0.2113870455001645	0.38040345821325794
ID590083	590083	1	0.7602524161338806	38.00934318733274	38.521692344663066	0.0	36.0	36	0.8671474056218968	1		22384.27710843374	22145.0	17566.0	27816.0	5573685.0	2453.0052058315664	-0.9779374107464344	-808.9639713567431	-0.013610288619485439	0.015461889549963926	1.0975808979758275	0.7208416322353921	0.2084094510324226	1.5226380509851163	2.362303703764378	7.462306666750935	0.5330886176595837	0.8598615916955038
ID599555	599555	1	0.7940245270729065	31.32431174683313	36.47161463726487	0.0	134.0	134	0.7318403754571494	1		20092.452513966473	20094.0	18297.0	21080.0	3596549.0	451.39389825749083	-0.9804763790870341	-4470.787531560905	0.395788068053648	-0.31582471891484876	1.1872831198860394	0.981773061908435	0.4841223586921306	1.2093254194387044	1.682606662238615	9.224546740549998	0.24848626981608618	0.43975155279503275
ID592386	592386	1	0.798579752445221	37.61160730451876	38.42498396017414	0.0	63.0	63	0.8539614261488169	1		22806.966942148738	22405.0	18584.0	28153.0	5519286.0	2500.133659278107	-0.9776481404792425	-798.0006056685623	-0.0055575006358328065	0.010852962910887434	0.9669494229113959	0.7809097430360186	0.3918312482901007	1.2382345482745456	2.291006811296635	7.071597832649221	0.5757065045702623	0.8731884057971021
ID589188	589188	1	0.8292092680931091	37.32487287174363	38.20363453207215	0.0	25.0	25	0.9047182838919154	1		22064.955882352933	21512.0	17389.0	28369.0	6001668.0	2720.7843707545794	-0.9782280940949764	-728.7567956229578	-0.02118513930361613	-0.011344430949141985	0.9843686130107019	0.8330858171825463	-0.0859754299857499	1.1815932917208773	2.5714412550030747	7.777571206086085	0.5341933526272795	0.888341543513958
ID598661	598661	1	0.7479196190834045	35.671740235509844	37.53354258372199	0.0	125.0	125	0.6543467541829165	1		22092.0	21934.0	18313.0	25294.0	3181248.0	1518.3597609382184	-0.9787757076618402	-1341.9622763663108	0.023879950641031343	0.06065221222086505	0.9478296198101444	0.531821986485471	0.60017401714714	1.782230979343007	1.3451347045579825	5.9783012554989226	0.4729552489128938	0.7949438202247187
ID597511	597511	1	0.9142829775810242	36.311415738468476	39.44661773543385	0.0	114.0	114	0.968524429240392	1		21492.99032258066	20607.0	16666.0	29928.0	6662827.0	3293.679604405326	-0.9788066606897232	-602.7580413580451	-0.00326058602921519	0.001606928758646357	1.1188382686011693	0.8519452392806557	1.7264945301184507	1.3132748644101422	2.946938221999826	6.828851420117222	0.7941189660961515	0.9408194233687409
ID595609	595609	1	0.8797318935394287	41.05344665900202	40.05178078739905	0.0	95.0	95	1.1720810893395417	1		20014.12747252747	20162.0	14184.0	24926.0	9106428.0	2127.8158553106605	-0.9804288111024457	-942.3917442597856	-0.010889490107536266	-0.1080922334655294	1.2842698357058429	1.1177504966934466	-0.6839422223320095	1.1489771997462737	4.315838557380388	15.069222594645307	0.23883246359842503	0.7044220325833987
ID588953	588953	1	0.7765584588050842	38.088954285668	38.522143502231735	0.0	22.0	22	0.8920878137726512	1		22079.590225563898	21575.0	18245.0	27406.0	5873171.0	2390.112393610975	-0.9779061177931813	-817.7636644472238	-0.03132470183687525	-0.006986002579950767	1.0593487716296255	0.7989322724596004	0.5102189900888656	1.3259556637614656	2.5001443625353352	6.780581607922829	0.6833466279879882	0.8930390492359941
ID591133	591133	1	0.7880597114562988	38.17272613285187	37.474359905569905	0.0	49.0	49	0.8766910861926629	1		22139.456349206346	21892.0	16837.0	27983.0	5579143.0	2854.825182526631	-0.9780589516034118	-691.3931712361463	-0.0018387213509501448	0.011755965073341383	1.0255112407894365	0.7631211827534099	0.8104001300625843	1.343837995807297	2.4145880915740463	7.710058414345158	0.5104316335365363	0.8287112561174559
ID588061	588061	1	0.8674630522727966	39.98204656446695	38.204458846712576	0.0	11.0	11	0.9527750149256327	1		20765.508305647832	20610.0	15929.0	25350.0	6250418.0	2565.8445648098254	-0.9802421125357795	-803.0360962709326	-0.009757361552354694	0.006794724869153948	1.039516695723364	0.8026504387851894	0.6545000983189979	1.2951051235911257	2.8518756987094998	9.18060213023409	0.4252047661627795	0.8141112618724561
ID589598	589598	1	0.7398090958595276	37.12440907530046	38.95835615035269	0.0	30.0	30	0.8766910861926626	1		21841.290836653385	21441.0	18319.0	26589.0	5482164.0	2058.292682558945	-0.9787043580896145	-975.3532922302596	0.003257301424310249	0.029050072514915044	1.0071354942388753	0.7450934852539388	0.42379285240659154	1.351690108920532	2.4145880915740445	8.033380371089905	0.4701714529744661	0.846666666666667
ID589840	589840	1	0.8783940076828003	37.945831716034206	38.62680454381421	0.0	33.0	33	0.8971613398783603	1		22039.579925650563	21516.0	17593.0	28687.0	5928647.0	2666.6588418560873	-0.9785169983908159	-752.9034094720489	-0.04270907338877264	0.00108546821998179	1.1656127752089716	0.7542180167475099	0.39586085451424136	1.5454586728590238	2.528663119522433	8.130440377794969	0.4806984255515323	0.8566827697262491
ID596499	596499	1	0.8599528670310974	37.089810634650355	38.1634216338276	0.0	104.0	104	1.3138856123250884	1		20055.557117750435	20018.0	15088.0	25359.0	1.1411612E7	2246.9735876307013	-0.9808746350334084	-915.5256817453278	0.01828694454694802	-0.038913693501841595	1.3467048020556114	1.218367881293205	0.6373568822396233	1.1053351148966488	5.423316953712576	14.494392807190188	0.32439548201051643	0.8433111603843313
ID591381	591381	1	0.835956871509552	37.331078791806405	39.374178000419235	0.0	52.0	52	0.7622200119405068	1		21748.827225130884	21644.0	17969.0	24821.0	4154026.0	1721.5474576493968	-0.9789369194842029	-1174.3016182730794	-0.06250855439119982	0.039977309867978685	1.0735029361695645	0.599331562587198	0.5031916800318625	1.7911670320439337	1.8252004471740833	7.812415014763192	0.3757939798288414	0.7356321839080444
ID596118	596118	1	0.8728383779525757	39.22038193922175	38.70414373556502	0.0	100.0	100	0.8929354033356011	1		21406.125475285164	21317.0	16965.0	25665.0	5629811.0	2215.0345670103707	-0.9794573339908761	-921.5444153971767	-0.0604508065483567	0.010086286100723667	1.0697419485923296	0.6910728750181718	0.7924591745012255	1.547943765791995	2.5048974886998505	9.856256888587499	0.32402296590632645	0.7984848484848489
ID587818	587818	1	0.895925760269165	40.0908455544046	37.79021452905183	0.0	8.0	8	1.3457420098175399	1		20089.72166666666	20074.0	14711.0	26263.0	1.2053833E7	2353.952716854326	-0.9808338341603849	-873.5069753179566	0.04507967295891055	-0.029029060120312613	1.428686051150128	1.2114086599816052	0.42101040092684394	1.1793592850589512	5.689492018925469	14.397529582368904	0.3449112797530245	0.8705454545454553
ID588714	588714	1	0.8635671138763428	38.474429509868415	39.12823446800847	0.0	19.0	19	0.96461118322006	1		20930.16398713827	20571.0	16351.0	26845.0	6509281.0	2733.3171697482944	-0.9797966749307898	-742.7210057788753	-0.01949919018089731	-0.009894434287671635	1.1767626051387017	0.7778878595964541	0.7271393480430124	1.512766384796354	2.923172591177241	8.740602294045033	0.480818979334305	0.8322056833558853
ID596011	596011	1	0.8530036807060242	39.350161724159804	39.07962298808985	0.0	99.0	99	0.8504106356086718	1		21757.94117647061	21696.0	17473.0	26206.0	5178390.0	2211.679043310312	-0.9788810976438796	-911.9778517553331	-0.0019386809312129593	0.02087541796832314	1.0862659606814722	0.67784388152456	1.4447847440109023	1.602531187916482	2.271994306638575	7.181046495346608	0.5536580584461638	0.8722627737226281
ID597931	597931	1	0.9435109496116638	37.427039159281584	37.64066618013167	0.0	118.0	118	1.066654217837283	1		20142.643617021273	19673.0	15139.0	26390.0	7573634.0	2871.4096293143452	-0.98079802930063	-716.6136790888821	-2.744578573187687E-4	-0.001727696650776565	1.1022249859093798	1.0405231151561212	-0.21968163069732966	1.0592988948102329	3.5743508757159166	7.087320994665017	0.8942168326545696	0.9728331177231556
ID587564	587564	1	0.8258749842643738	40.258249496855555	37.34511870521418	0.0	5.0	5	1.1798006969690675	1		20386.697826086962	20154.0	15828.0	24999.0	9377881.0	2000.4073817114656	-0.9802995342983365	-1014.2400053024763	-0.06387132512134927	-0.02434517322383538	1.2512782307308719	1.1040859739645597	0.2215638781388196	1.1333159375603452	4.372876071354578	14.727764288100799	0.2533397769327731	0.759702725020645
ID589998	589998	1	0.8125725984573364	37.25478072065164	38.83452940511661	0.0	35.0	35	0.8671474056218961	1		21761.669354838705	21401.0	17477.0	26639.0	5396894.0	2273.602943275816	-0.9790265635196463	-893.5779851703014	-0.016718965758549215	0.007878991611791784	1.093919286832074	0.6496910881695589	0.29855550494462135	1.6837529508278843	2.3623037037643746	8.593235021938531	0.40200570410273595	0.868881118881118
ID587168	587168	1	0.9651678204536438	39.99620810809281	37.581243462883556	0.0	0.0	0	1.3029002372992455	1		19956.20884955752	20010.0	14370.0	25283.0	1.1275258E7	2328.771458505518	-0.98095057676134	-882.5645154069591	0.0019006695658096203	-0.020435294650528128	1.3878423454921225	1.2094872378583619	1.045733951941815	1.1474634060211946	5.333007556586771	11.43539814432023	0.5124830230431887	0.902654867256638
ID592289	592289	1	0.7541424036026001	37.39551550640182	38.30777140221495	0.0	62.0	62	0.7671663325803644	1		23137.834196891206	22873.0	18681.0	28021.0	4465602.0	2422.524366378899	-0.9770957908417743	-814.9038840785936	0.017533456920261002	0.01675132476583824	0.8907955274027853	0.6957874302715402	0.8805980031604352	1.2802696465142245	1.8489660779966586	6.3641540464920086	0.5736637939228885	0.8800904977375569
ID589345	589345	1	0.7330939173698425	37.72949837186812	39.298517314072996	0.0	27.0	27	0.7779375420801425	1		21668.399999999994	21615.0	17404.0	25387.0	4333680.0	2128.2203172117693	-0.9791557201708998	-956.5443821557067	0.00673582726778609	0.047876738692222594	1.041148595275097	0.5848884979826475	0.5302882560654625	1.7800804749386365	1.9012504658063354	8.89393025799513	0.30203811993536084	0.7142857142857122
ID590883	590883	1	0.7340763211250305	37.61147848800478	38.027187494152834	0.0	46.0	46	0.842366633788605	1		22754.442553191486	22251.0	17894.0	28452.0	5347294.0	2527.018314930356	-0.9772397474355032	-773.2356204960711	-0.03000411392395703	0.021493039425782942	0.9657780939116776	0.7693346507424736	2.8693262012471914	1.2553419932140315	2.2292161711579284	7.09388765360174	0.5566643850759079	0.854280510018214
ID599459	599459	1	0.818488359451294	31.878654154511388	36.585805603955244	0.0	133.0	133	0.778909357002559	1		20133.069651741313	20196.0	18413.0	21106.0	4046747.0	495.5250398560884	-0.9803983749894387	-4064.2919086647453	0.3017447742896779	-0.3053120459053616	1.2347142296737077	0.9915005996548478	0.8592371619138006	1.2452985203473657	1.9060035919708578	9.61386483681983	0.25914184995143086	0.446547884187084
ID596900	596900	1	0.8415928483009338	34.5894092952455	37.552353273463034	0.0	108.0	108	1.3507917161515868	1		19895.01485148513	20007.0	14963.0	25183.0	1.2056379E7	2112.146021931458	-0.9810117584150065	-973.2844573751108	0.0685010819675777	-0.020076499366027054	1.3294000414788172	1.2599237130131278	1.2047360652440968	1.0551432818892945	5.73227015440611	12.893082204349977	0.43333424434987644	0.8920118343195272
ID590246	590246	1	0.7874132990837097	37.473869590548446	38.47129471273302	0.0	38.0	38	0.8697606131701526	1		22132.565737051806	21616.0	18067.0	27829.0	5555274.0	2433.403701538517	-0.9783605793392056	-822.4337237683574	-0.014881966378340349	0.0409608707832953	1.0624493405192459	0.7801745155680464	0.04347908110425758	1.3618098506405003	2.376563082257928	7.214337203415378	0.573807651498736	0.8460236886632831
ID597414	597414	1	0.8536694645881653	37.03072586242865	39.71040361004399	0.0	113.0	113	0.9188229497742657	1		21980.249097472933	21068.0	17534.0	29176.0	6088529.0	3081.789873662186	-0.9783310265693069	-644.0314436950566	-0.011724534961334682	0.020179521101361703	1.0479893789401171	0.8509881452200379	-1.4915098655879035	1.231497036505886	2.652244399799838	6.604105654165479	0.7641794944368134	0.93939393939394
ID598566	598566	1	0.901978075504303	36.011278411380474	38.175934676550774	0.0	124.0	124	0.972421927600178	1		21145.09003215434	20871.0	17791.0	26339.0	6576123.0	2155.426837063272	-0.9796446247839233	-944.2689213341428	0.004819372774033135	0.011723226359576323	1.0406369266696107	0.893836320363686	1.8287645020296748	1.164236564303176	2.9707038528223975	8.300630665779922	0.5418100326200471	0.8692628650904028
ID587323	587323	1	0.9826927185058594	40.198585135100245	37.937335833897336	0.0	2.0	2	1.392160475324977	1		20050.208398133735	20045.0	13764.0	25670.0	1.2892284E7	2398.4986549139576	-0.9809563831240494	-861.2112001236104	0.008988621336842202	0.00445620257787325	1.4179752046499727	1.2998354256913762	0.5849723579659413	1.0908882591007694	6.088754616744795	12.82139717832498	0.46544420570639883	0.928934010152285
ID598458	598458	1	0.8924494981765747	35.27125432072804	38.24564657698297	0.0	123.0	123	0.8530751141028998	1		21452.824267782427	21037.0	17330.0	26839.0	5127225.0	2394.529634535582	-0.9796015365688867	-860.4908528794605	0.005377442379536288	0.05167839992187519	0.991975290195945	0.7571449093457221	0.7028521391506128	1.3101524925435328	2.2862536851321154	7.310272597002921	0.5376097528274264	0.8468309859154921
ID591549	591549	1	0.7943082451820374	37.27440063353059	39.27345518553099	0.0	54.0	54	0.8988461513903377	1		21191.333333333347	20994.0	17100.0	25998.0	5658086.0	2217.7444744344893	-0.9798568743758757	-929.6351906561755	-0.03838260145116529	0.033415935143440004	1.1109471555991088	0.7328485941137123	0.6543393168313925	1.5159299813389953	2.538169371851461	7.820575342815248	0.5214984890875914	0.8078668683812396
ID599358	599358	1	0.8275513648986816	32.36836636822785	36.71748834802376	0.0	132.0	132	0.7651916411905718	1		20138.73333333333	20184.0	18463.0	21131.0	3927053.0	477.3593069206675	-0.9806874533369454	-4284.575751589304	0.3201673495110108	-0.2906589122584612	1.2006240747968586	0.9600162041852284	0.9114716457564641	1.2506289680972995	1.8394598256676362	9.286708199772185	0.2680257820178588	0.45583038869258
ID595504	595504	1	0.8736029267311096	40.71748820936977	39.99289080517023	0.0	94.0	94	1.1630101208971253	1		20048.955156950677	20159.0	14569.0	24790.0	8941834.0	2069.7092696574387	-0.980491623682905	-973.7223951244086	-0.053550656262769586	-0.1025415733649556	1.1439353624365383	1.079366220498369	-0.9064215165665495	1.059821347668594	4.249294791077161	16.3151748883449	0.2006056949425869	0.7140575079872196
ID589106	589106	1	0.7887653708457947	37.817229475376266	38.20552616864493	0.0	24.0	24	0.8495206190010338	1		22436.13865546218	22162.0	17174.0	28128.0	5339801.0	2580.8581165620762	-0.9775708263602536	-757.7901232410508	-0.012118159365304339	0.012410751213630226	0.9137612384472578	0.8252891436053417	0.6897994463124774	1.107201331227282	2.2672411804740547	6.6602750046002654	0.6422783186917306	0.8949343339587242
ID596403	596403	1	0.8346137404441833	38.092171332955914	38.16034911908533	0.0	103.0	103	0.8251273670166962	1		21377.865470852	21557.0	16636.0	24981.0	4767264.0	2182.0061786810697	-0.9793988190020353	-931.5492438237101	-0.06514554791209962	0.02149686224636364	1.0803935242909037	0.6696851738776242	0.8075845243180583	1.6132857145921091	2.1389067740321286	7.3140418741301865	0.5024430405518836	0.7614213197969552
ID588468	588468	1	0.9154924750328064	39.07881604289716	38.69543544463146	0.0	16.0	16	0.9939655339266478	1		20934.806748466257	20383.0	16380.0	27125.0	6824747.0	2866.761539719664	-0.9797818024999287	-707.7735308341905	-0.0015601541638443934	-0.011167906056337884	1.185535548973124	0.8311618018167213	0.6558054640531259	1.4263595203507022	3.1037913854288464	8.39706695638172	0.5531553983277202	0.8603425559947299
ID599755	599755	1	0.8192254900932312	30.522664683234435	35.76081446653864	0.0	136.0	136	0.8396681752781945	1		20105.859574468075	20132.0	18477.0	21055.0	4724877.0	465.38210734559283	-0.9807172639032163	-4394.5875565035585	0.38580023854296014	-0.4684524987283864	1.40726861711969	1.1830586497888145	-0.03431593987258615	1.1895172038773385	2.21495679266438	10.964883219193222	0.23150858558131876	0.4314814814814813
ID587979	587979	1	0.8668593764305115	39.94510213514204	38.05113797102391	0.0	10.0	10	1.0342474091096736	1		20446.067605633798	20204.0	15856.0	25478.0	7258354.0	2541.9367623706034	-0.9803634993065367	-803.1526231081527	-0.00416196493490022	0.009427715427914677	1.2142151459930157	0.8948021611717036	0.5036702221687802	1.3569649232888028	3.3604601983126945	7.338060056198922	0.7842347754354103	0.9401595744680852
ID591050	591050	1	0.8483104109764099	37.93885958578152	36.76364339243492	0.0	48.0	48	0.7827845518531358	1		23053.519607843144	22745.0	18120.0	28205.0	4702918.0	2547.3346999374194	-0.9769225331934365	-766.2195257821272	-0.01900634719831371	-0.009344378082323006	0.840689673505774	0.7585017348256746	0.9137750502497748	1.1083556370493846	1.9250160966289136	7.167052581678317	0.4709372548660516	0.8367768595041318
ID589517	589517	1	0.7644018530845642	36.99663230986556	38.41074359420529	0.0	29.0	29	0.8251273670166968	1		22561.431718061656	22221.0	18966.0	27565.0	5121445.0	2246.310028023372	-0.9776777106269385	-879.7999562562118	-0.02214187820612875	0.0014914219995009546	0.9580430655061346	0.7671776935925462	0.06991694342586507	1.2487890009155538	2.1389067740321313	6.677827428276688	0.602741836058235	0.8637236084452983
ID595404	595404	1	0.8442835211753845	40.16655444590804	39.6328681409111	0.0	93.0	93	1.1293499111606162	1		20602.385167464105	20655.0	15173.0	24950.0	8611797.0	1797.8951742315985	-0.98012341936346	-1130.1139157788225	-0.03859787383054572	-0.18487419511857286	1.1798327076759851	1.0121246034138396	-0.2295685480969376	1.1656990687672995	4.00688535668686	16.90415782504532	0.17620965590012927	0.6616954474097342
ID588879	588879	1	0.8014664053916931	37.80290108608023	39.13455236861049	0.0	21.0	21	0.9005278107677241	1		21072.500000000007	20735.0	16960.0	26215.0	5647430.0	2344.5455570139534	-0.9797364853525461	-869.1242927888102	-0.030548314632948805	0.026572600693988774	1.0955769666722097	0.7005480859038515	0.5451081678676146	1.5638854615649822	2.547675624180491	8.229658071257672	0.4727052362730446	0.8108925869894099
ID596302	596302	1	0.8400377035140991	38.47475471315828	38.6768975950637	0.0	102.0	102	0.8296987447514451	1		21349.499999999993	21519.0	16952.0	25106.0	4824987.0	2236.3765559493745	-0.9796836984531527	-920.6912262509084	-0.055244820996434685	0.03352173801238166	1.1426780047042044	0.6423669473408666	0.7390622513477881	1.778855542668281	2.1626724048546975	7.3163003816023835	0.5077121391061723	0.7672849915682957
ID588225	588225	1	0.8329199552536011	39.103014313927815	38.753128556781135	0.0	13.0	13	1.2604028724445386	1		20215.97718631178	20105.0	15464.0	25804.0	1.0633604E7	2064.899604489623	-0.9806405473839309	-991.8421632915091	-0.01793971469959214	-0.0349529753077174	1.2509360015387654	1.1528881538319313	0.5208430123269564	1.085045411717473	4.990782472741624	17.26326155976138	0.21044218571528372	0.79847908745247
ID596800	596800	1	0.8607175350189209	34.904575138486486	37.74214590862409	0.0	107.0	107	1.3110036487487948	1		19998.005263157924	20062.0	15584.0	25326.0	1.1398863E7	2055.0388452553098	-0.9809597500136045	-1002.709617502275	0.04116920936004493	-0.08175851053268536	1.2680458653062991	1.2014656816684282	-0.08372182842498875	1.0554158014279806	5.399551322890004	13.660005533509711	0.3636350916204164	0.8854247856586134
ID589762	589762	1	0.7487073540687561	37.62423814806434	37.79095113144952	0.0	32.0	32	0.8574975134330687	1		22437.322448979587	22146.0	17297.0	27728.0	5497144.0	2574.4877952508573	-0.9778525731974078	-769.5915587980795	-0.02912496934157234	-0.006996923425346432	0.8965031103658834	0.8513747696830269	-1.371380839893064	1.0530064341695937	2.3100193159546913	9.153259170467486	0.34647663802051076	0.7954173486088347
ID595906	595906	1	0.9553927779197693	40.097166676609326	39.715960747558675	0.0	98.0	98	1.0143064590852602	1		20418.318584070817	20456.0	15575.0	26000.0	6921810.0	2469.1440049415532	-0.9802086148371315	-819.1168809636035	-0.009747577388513605	-0.0012531395248624318	1.1207842920680704	0.9366467983663426	2.2467719039469793	1.1965922416250099	3.2321257918707684	7.362811635821713	0.74922237517642	0.9176788124156536
ID597826	597826	1	0.9201238751411438	37.400354581543034	37.713683508814746	0.0	117.0	117	1.3046409197552276	1		20016.508021390382	19954.0	14767.0	26038.0	1.1229261E7	2305.731464437317	-0.9808235584698515	-888.0398454602973	0.022590133514480252	-0.030093168090027298	1.3757857444167425	1.206330276301906	-0.8132495314638505	1.1404718686447253	5.347266935080328	12.264066274879907	0.4467584248406661	0.9007205764611685
ID597317	597317	1	0.7965195775032043	36.65917279783529	38.14496038141917	0.0	112.0	112	0.876691086192663	1		22521.93700787401	21851.0	18226.0	29140.0	5720572.0	2842.5105830917573	-0.9774402515317994	-686.577569984291	-0.025131987843471915	0.020981892088196643	0.9662829655310728	0.8301670751323081	-1.0271487268408923	1.1639620438778195	2.414588091574047	7.517953034833463	0.5368509201331744	0.8452579034941766
ID591300	591300	1	0.826276421546936	37.6075770368365	39.15992302139137	0.0	51.0	51	0.8996873739903584	1		21418.774436090247	21236.0	16664.0	26572.0	5697394.0	2514.97837228869	-0.9793079837387438	-806.1332643491933	-0.016207800313034506	0.05762326155018177	1.1377813027694799	0.754215787112133	0.7887851416652312	1.508562035178296	2.542922498015979	8.080145866276458	0.48944577771382125	0.7742402315484799
ID587736	587736	1	0.968874454498291	40.25359170792356	37.44572566148061	0.0	7.0	7	1.353029980679484	1		20085.740066225164	20137.0	14174.0	25914.0	1.2131787E7	2485.3749129713183	-0.9808919178091049	-829.7169818259807	0.018423919550620307	-0.012938114416136525	1.3967494287337834	1.2837327688266669	0.6298018568091586	1.0880375282547425	5.751282659064171	11.850158394593517	0.5146669326776877	0.9016393442622951
ID587481	587481	1	0.9310756325721741	40.19644267916627	37.58665256354853	0.0	4.0	4	1.3613906986402504	1		20042.057189542473	20091.0	14623.0	25591.0	1.2265739E7	2290.2401002634942	-0.9809149800372706	-899.5597737009407	0.016665241246844955	-0.010172612553824855	1.4014564002289005	1.2948784183435558	0.8554733747160596	1.0823073273718486	5.82257955153191	12.712206951313641	0.4527759869901551	0.8961228968544256
ID596696	596696	1	0.8431552648544312	35.328002341302486	37.9348641816418	0.0	106.0	106	1.1545232651096173	1		20373.39318181817	20266.0	14924.0	25670.0	8964293.0	2109.163967083764	-0.9801559715976114	-954.2196799906839	0.016418384424572274	0.03163639835511474	1.2179646267932445	1.0378956245788071	2.742347219611754	1.1734943263562865	4.187504150938458	18.069489225777087	0.16116597567863475	0.6980982567353416
ID589914	589914	1	0.8151459693908691	37.34156174157743	38.679663441331016	0.0	34.0	34	0.941593697084004	1		21697.55631399318	21121.0	17374.0	27572.0	6357384.0	2592.83713037675	-0.9789824131362898	-779.5744941480584	-0.019194226587980288	0.04002171565027669	1.1715302502665093	0.7969563790053534	0.3845047339860371	1.4700054872873283	2.785331932406287	7.399727820293427	0.6392273241949121	0.8617647058823534
ID597213	597213	1	0.8170017600059509	36.39578319411551	39.03612834514405	0.0	111.0	111	0.8112586924484966	1		21749.20183486238	21539.0	18029.0	26472.0	4741326.0	2120.5731608467395	-0.9788753517744786	-950.5127924762905	-0.1136768710727801	0.025686904511661602	0.9618926615605158	0.8003799760269279	0.9228569167123216	1.2017950103341342	2.067609881564398	7.344405751087706	0.4816872368730104	0.7500000000000026
ID590812	590812	1	0.7951145172119141	37.91367752360272	36.90066326069098	0.0	45.0	45	0.767166332580366	1		23407.543589743582	23117.0	18260.0	28375.0	4564471.0	2419.9010080071575	-0.9764775428247041	-803.0966406221833	-0.010930822590077426	0.038468027950484276	0.8363150753490611	0.7727041627544193	1.0662029215877407	1.0823224665542	1.8489660779966663	6.384518405692251	0.5700100604320637	0.8456521739130444
ID588383	588383	1	0.8782530426979065	39.27107103816713	38.85114033485339	0.0	15.0	15	1.0444372848229286	1		20413.52367688022	20205.0	15644.0	26578.0	7328455.0	2725.2634476458816	-0.9802176649372948	-742.3085325343533	-0.004886452286427984	-0.0010257182755059615	1.1619426313037455	0.9466012017785854	0.8763541538839426	1.2274890726110967	3.427003964615916	7.5864757243078556	0.7482458657347494	0.9363636363636377
ID588627	588627	1	0.8888004422187805	38.52048116038807	38.679278648195265	0.0	18.0	18	1.03716901778054	1		21066.283286118985	20040.0	16772.0	28586.0	7436398.0	2916.9093678806826	-0.9793778960032097	-685.9813456066347	0.0014503363382169282	-0.004180725335529966	1.13661144681786	0.9728505471149488	0.7952938611154162	1.1683309940962205	3.379472702970759	7.118240440456734	0.838134079235957	0.9647218453188605
ID598354	598354	1	0.8907824754714966	35.599759672048414	38.5309246745153	0.0	122.0	122	0.9985215495545146	1		21040.064417177902	20077.0	16548.0	30038.0	6859061.0	3165.408698194735	-0.9796438035321187	-639.7625755375558	-0.007278214029480846	-0.029466135995285282	1.0905234319960049	0.9437343954916093	0.9408628232669675	1.155540623723829	3.132310142415933	7.934126328359803	0.6252826791945928	0.9114799446749654
ID597716	597716	1	0.9216709136962891	37.08553178374943	37.96683022211277	0.0	116.0	116	1.3121571937574938	1		20003.87017543861	19861.0	14971.0	26765.0	1.1402206E7	2327.4728778603885	-0.9808652532713313	-881.1422506050801	0.06340123589788209	-0.035322596727020136	1.3629653997488653	1.1791836888433316	-0.8044671011801025	1.1558550314462086	5.409057575219032	14.150114134913814	0.33947795897188504	0.8653992395437267
ID589271	589271	1	0.7782164216041565	37.78936449884223	38.705114145472216	0.0	26.0	26	0.9013674639205445	1		22125.000000000007	21593.0	18014.0	27330.0	5973750.0	2368.1679349298165	-0.9783133057159932	-842.918103878007	-0.01165317350291174	0.012341131105608635	0.9796663485425035	0.8558360802134856	0.013136285966403038	1.1446892356981828	2.552428750345006	7.276852656938552	0.6057261584386856	0.864734299516909
ID590166	590166	1	0.8193582892417908	37.28834850128729	38.70079485826497	0.0	37.0	37	0.8792759303853397	1		22203.7578125	21744.0	17822.0	27797.0	5684162.0	2434.5344950897415	-0.9785149696958189	-830.7532486786874	-0.02573908659982508	0.020220649665307757	1.0502160158618272	0.778392362753577	0.23137665838153398	1.3492116137248176	2.428847470067597	7.422219662878921	0.5540417593913837	0.8404605263157898
ID595305	595305	1	0.8609955906867981	39.86414021011489	39.49033005334914	0.0	92.0	92	1.1077076673420083	1		20132.339901477844	20231.0	14748.0	24954.0	8173730.0	2074.8121182789123	-0.9803734364066471	-969.377072006608	0.01350906281288943	-0.12313271325677407	1.158770664099855	0.9817771516630861	-0.579486000702031	1.1802787039166167	3.854785319422343	18.378383644654765	0.14341528298649367	0.6540322580645157
ID595816	595816	1	0.9298146367073059	40.965337537257604	39.7954432571372	0.0	97.0	97	1.1804417188566068	1		20487.754347826114	20059.0	16098.0	26937.0	9424367.0	2157.449261107015	-0.9803373332669966	-946.9278431074888	-0.08064752034651398	0.022925853958997006	1.2709056754636767	1.0158554756248808	-1.0680874549447545	1.2510693754757856	4.377629197519089	15.149871706378972	0.23967951991517428	0.7662229617304486
ID589034	589034	1	0.8322046399116516	37.89333944758699	38.94666113138926	0.0	23.0	23	0.9253860542602946	1		21375.33450704226	21098.0	17219.0	26741.0	6070595.0	2414.3856326436367	-0.9793191902361548	-838.4805686606854	-0.020228319066128705	0.04284153884146573	1.1344721771811699	0.7702272554220657	0.3074518020540047	1.4729057809821426	2.6902694091159662	9.016094204649352	0.4158806899232618	0.7949438202247197
ID598251	598251	1	0.8375903964042664	37.0750787256759	39.418261505297686	0.0	121.0	121	1.0098216627956706	1		20827.141592920332	20254.0	15771.0	28279.0	7060401.0	2876.823401812767	-0.9798878822199018	-705.4480636216064	-0.0048020211982581175	-0.00339700304215753	1.0376259976633322	0.9870233636245836	0.5627499150503186	1.05126791918372	3.203607034883673	8.103643198982144	0.6130395317990085	0.9022757697456486
ID599658	599658	1	0.7877855896949768	30.920773845101778	36.37565273682003	0.0	135.0	135	0.7266536313175884	1		20142.653179190747	20165.0	18652.0	20994.0	3484679.0	406.36117220006474	-0.9807176224143515	-5042.174393072577	0.37703941827087856	-0.4077274244843066	1.1705872845650684	1.0950893008314746	0.573738517658919	1.0689423078796132	1.6588410314160278	9.57815504714889	0.22722227680876667	0.4048723897911827
ID594029	594029	1	0.7643885612487793	37.13064707186952	37.54418684215435	0.0	79.0	79	0.8047048506962855	1		23087.953271028036	22933.0	18047.0	27624.0	4940822.0	2346.4828615190004	-0.9774752871058843	-853.9738380818001	-1.0019551263579446E-4	0.0019671819056865155	0.9078860372516576	0.715388321180752	-0.9862087043962582	1.2690814350354325	2.0343379984127754	6.490099980997827	0.6069182553379872	0.9067796610169484
ID587246	587246	1	0.8793153166770935	40.012808506881655	38.02025608063081	0.0	1.0	1	1.2628013577202966	1		20200.817325800377	20147.0	15039.0	25661.0	1.0726634E7	2191.2227986582343	-0.980673645966818	-935.5930190433552	-0.03538487661473864	-0.05119699649154134	1.3355823003274312	1.187736154295975	0.7450548386762582	1.1244772633187134	5.009794977399699	13.931349093034994	0.324372081077589	0.8089025326170391
ID588142	588142	1	0.8647725582122803	39.929997602794664	38.24634579304878	0.0	12.0	12	1.0187715127705252	1		20519.93548387097	20145.0	15894.0	26111.0	6997298.0	2678.231236217096	-0.9803198228427569	-763.3025209018264	-0.014870953750315849	0.012187570280431095	1.1865749015921383	0.8897331281224508	0.8125157621626522	1.3336301235586163	3.2606445488578646	7.639710214165623	0.7020362714397685	0.9245283018867931
ID589678	589678	1	0.7536004781723022	37.22296432992819	38.06117803414211	0.0	31.0	31	0.8886893716523736	1		22359.609195402314	21948.0	17407.0	28418.0	5835858.0	2747.6243921850937	-0.9778527736919693	-718.6062160880597	0.016892943353267416	-0.033195460490749965	0.9478832171259567	0.8282846053808216	2.3958254533481016	1.1443931360889499	2.481131857877269	10.492298224089113	0.28321643836665983	0.809302325581396
ID597615	597615	1	0.8617767691612244	37.25092219329687	38.15866796923571	0.0	115.0	115	0.8861319868634443	1		21122.233716475115	21227.0	17240.0	25604.0	5512903.0	2141.877918613347	-0.9798534006072642	-959.2559005711356	0.0017436894092222326	9.950364524360376E-4	0.9630667747783929	0.8004162376601685	0.2026068146003928	1.2032074431594437	2.4668724793837136	7.416665568086129	0.563558716647873	0.8635607321131433
ID591214	591214	1	0.8262354731559753	38.04438647862051	38.48254562320421	0.0	50.0	50	0.9122126268827516	1		21926.242753623177	21266.0	17809.0	27784.0	6051643.0	2615.645354564795	-0.9781137470737457	-749.2613033339876	-0.036459124743855646	0.026074307002868034	1.0465960803260863	0.8526619216608368	0.5748763577369786	1.2274455487439848	2.614219390483716	7.223279761962205	0.6296265373932327	0.8730158730158741
ID591459	591459	1	0.8247274160385132	37.346793315901465	39.31835530075891	0.0	53.0	53	0.7904779509938711	1		21560.49275362318	21781.0	17162.0	24817.0	4463022.0	1776.3908918578113	-0.9791891687296377	-1142.1609637065596	-0.04447285631785417	0.10431817400792934	0.9285668971120284	0.7768623919880745	0.3590989671650866	1.1952784774865028	1.9630411059450419	9.259006748158333	0.28774676951206374	0.6871880199667213
ID592482	592482	1	0.813521146774292	37.83298446339137	36.524481858112225	0.0	64.0	64	0.7866406567256058	1		22984.20098039216	22806.0	17529.0	28165.0	4688777.0	2673.809594489712	-0.977372161331505	-742.5843975847662	-0.002445403791480627	-0.0026288562134641324	0.8807962429943329	0.7282421275714541	1.0636873645013396	1.2094826839139574	1.9440286012869796	6.28455043360405	0.6185347197220623	0.8758029978586709
ID588794	588794	1	0.8831648230552673	37.9927259097835	38.69430315155127	0.0	20.0	20	1.0000356088768236	1		21085.503030303043	20533.0	16304.0	27645.0	6958216.0	2738.7441448357763	-0.9795961720357171	-739.2612224959406	0.004372068640836203	-5.011116916365289E-4	1.1878635995823104	0.8274320483043918	0.6150652107971386	1.4356025996533854	3.141816394744971	8.201914973015256	0.5868946358301349	0.8956639566395672
ID593915	593915	1	0.7964795827865601	37.61251460753419	37.45738125519706	0.0	78.0	78	0.75323478621648	1		23093.047619047607	23125.0	18455.0	27022.0	4364586.0	2262.575575993445	-0.9775560154166948	-889.0984289610212	-0.0024117809385442272	0.04041045567053081	0.905008253899765	0.7014241488265698	1.2534713471954555	1.2902439350195973	1.782422311693435	5.608654392672632	0.7120379070864256	0.8865248226950347
ID596602	596602	1	0.824850857257843	35.87149841339756	38.49062552849903	0.0	105.0	105	1.2573983321224116	1		20020.95192307693	20037.0	14447.0	25205.0	1.0410895E7	1948.0838892840345	-0.9809044787699595	-1055.8500962415485	0.016900361846575087	-0.05436538207903134	1.3499867500695035	1.1403262340000242	-0.6544141919915563	1.1838601181120199	4.967016841919045	12.35437966359132	0.40894378236114887	0.8306836248012706
ID598140	598140	1	0.9170293211936951	36.93289824200767	39.10760160651547	0.0	120.0	120	0.9375680536078976	1		21979.36643835617	21066.0	16373.0	30782.0	6417975.0	3505.9987894050396	-0.978150480892046	-561.3027802020938	0.0059643701996869025	-0.01354760329957656	1.0135824983372785	0.912075941042426	1.3948760429811	1.1112917825448165	2.761566301583707	6.4095588254439235	0.8447127765160403	0.9447154471544715
ID587902	587902	1	0.8924070596694946	40.26076817697539	37.83110231642759	0.0	9.0	9	1.0687797348263104	1		20242.947089947105	19932.0	15572.0	25963.0	7651834.0	2776.202629904011	-0.980588597057457	-736.6861215245867	0.005970691979080506	3.4507082072320045E-4	1.2021594122274268	0.9535821440147874	0.5114833152296374	1.260677351996206	3.588610254209463	7.854246002120392	0.7310164643700569	0.9402241594022411
ID589424	589424	1	0.7453271746635437	37.401192081644055	38.99900477737613	0.0	28.0	28	0.8869852677418059	1		21927.857692307694	21541.0	18281.0	26794.0	5701243.0	2130.17166974981	-0.978568597124247	-940.0528484149041	-0.010732100201835997	0.001250675357478378	1.0296937769635082	0.7684794325543612	0.24799850374970311	1.3399106512725947	2.47162560554824	8.608610053910363	0.4191085087017802	0.848287112561175
ID596208	596208	1	0.8003401160240173	38.38868238856408	38.77821239495913	0.0	101.0	101	0.8557312962881569	1		21540.15833333333	21644.0	17166.0	25392.0	5169638.0	2063.1951821780945	-0.9791251690442128	-979.385836759158	-0.04655912407135491	0.041263331882697006	1.0810894432798488	0.7164955824731476	0.894222602174604	1.5088570951801579	2.300513063625666	7.853652974249779	0.4686958984422894	0.7707006369426754
ID597106	597106	1	0.893828809261322	35.976060997325675	38.47502262150007	0.0	110.0	110	1.0276434205569933	1		20184.426934097428	19946.0	15318.0	25012.0	7044365.0	2531.895444961145	-0.9805849746383757	-805.2818745238483	0.010282485576977586	-7.912241599521703E-4	1.1067475064845962	0.9894048867072807	0.4731780688316498	1.1185991916492644	3.317682062832061	6.714437129333014	0.924752268718942	0.984485190409027
ID590966	590966	1	0.853672981262207	37.808500140524735	36.71121956698614	0.0	47.0	47	0.870629939337352	1		22473.00796812749	22094.0	17031.0	28961.0	5640725.0	2926.5286330286012	-0.9777100999537993	-673.659446954873	-6.644576830038157E-5	0.021297682108100117	0.9681279072131059	0.8358089398282261	1.2506269324058734	1.1583124576438173	2.381316208422435	6.977946156878523	0.6145704916752415	0.8789473684210531
ID594441	594441	2	0.9816713333129883	81.67644894545488	41.41280806845989	0.0	83.0	83	1.281237389230425	1		20465.554528650635	20775.0	13570.0	26935.0	1.1071865E7	2801.588750202618	-0.9810595662794787	-756.7537550775179	0.003856670367669815	-0.0015337178464825043	1.312467419657601	1.2717695104862048	1.5900875638426708	1.0320010102741315	5.157141888499689	8.552955169980109	0.8859037763319785	0.9704830053667266
ID597513	597513	2	0.9695515632629395	81.42077195274973	40.72972881370416	0.0	114.0	114	1.305800085616729	1		20387.952296819774	20682.0	13553.0	26296.0	1.1539581E7	2635.5094188477906	-0.9809092884903575	-794.9608917153589	-0.003929847836743879	0.0014722415958985289	1.3383091290913904	1.2827270819694623	-0.8523744598307352	1.0433311558656648	5.356773187409365	8.91961866727693	0.846097762744076	0.9591489361702128
ID613387	613387	2	0.9690796732902527	82.48920266613445	33.28906245832503	0.0	270.0	270	1.2675847133220608	1		20348.28490566037	20623.0	13530.0	25577.0	1.0784591E7	2822.3347699796345	-0.9810445121691946	-746.2821023279423	1.4633513265793598E-5	-0.002498084861989671	1.342234688886039	1.2268429285438796	1.995887277679287	1.0940558547939923	5.047819986715803	8.480187571061842	0.8820695013866455	0.9734188817598536
ID599050	599050	2	0.9854763746261597	82.19865022750653	36.777695630047745	0.0	129.0	129	1.3121571937574923	1		20499.72934973636	20734.0	13221.0	27060.0	1.1664346E7	2929.9259599595384	-0.9810504402433167	-724.4587954697465	-0.001567403660217894	0.002365930247614302	1.3807392579251976	1.2614843896967487	-0.7107296182630378	1.0945353499436619	5.409057575219021	8.865911586788823	0.8647382629028838	0.9579124579124575
ID597005	597005	2	0.9854423999786377	81.47546968688872	41.290589430314306	0.0	109.0	109	1.3034807230653156	1		20438.66607142856	20657.0	12983.0	26475.0	1.1445653E7	2803.4090327544227	-0.9809918155879436	-752.5248101787209	0.005164535038082885	0.0018122988579932654	1.3475151819440196	1.2737963714211469	-0.6970583580732097	1.0578733086204557	5.337760682751297	8.95775054120935	0.8359321617635264	0.9622964867180803
ID590337	590337	2	0.9689481854438782	81.72572197800525	41.607270866834654	0.0	39.0	39	1.2770976776358514	1		20655.957249070652	20944.0	13587.0	26643.0	1.1112905E7	2586.441952559614	-0.9810042740530608	-824.8739526095554	-0.004074870010903312	2.327986377858257E-6	1.3205984448549346	1.255940375177437	-0.699427233071385	1.051481798782337	5.123870005348076	8.82799297737971	0.8261977520290136	0.9556737588652481
ID593408	593408	2	0.9602598547935486	82.51198713715391	42.23100093600829	0.0	73.0	73	1.3023194927919879	1		20468.37209302325	20686.0	13953.0	27014.0	1.144182E7	2655.742570964691	-0.9810252608333887	-796.9511460042396	0.0027421931889012345	0.004129106925264835	1.3714873053883962	1.2618972220933558	2.605754996242281	1.0868454905647877	5.328254430422237	8.730178421015902	0.8785137830866453	0.9638865004299229
ID592389	592389	2	0.966208279132843	82.63317018489438	42.096346430176446	0.0	63.0	63	1.303480723065312	1		20684.202846975084	20931.0	14155.0	27245.0	1.1624522E7	2606.7742658047237	-0.9810391198558023	-821.0945916336354	-0.008777678784522154	0.014944082709791749	1.3597794561212064	1.2899102150005681	2.599146082701255	1.0541659724127446	5.337760682751267	8.398447750617096	0.9509789700732852	0.9911738746690203
ID599556	599556	2	0.9860568046569824	84.36814035293838	36.228908318505134	0.0	134.0	134	1.3023194927919923	1		20402.95381882772	20768.0	12521.0	25637.0	1.1486863E7	2849.883077703779	-0.9810000881985825	-739.2876668645217	0.0021911196589137322	0.013558252661776843	1.4044786232053006	1.2542161073655083	-0.9645764220388203	1.1198059209711635	5.328254430422272	8.509350986308704	0.9247023128871571	0.9816112084063052
ID615960	615960	2	0.9605345726013184	81.7067339221182	31.72384736443213	0.0	296.0	296	1.3190572791622333	1		20380.154513888905	20743.0	14060.0	26015.0	1.1738969E7	2519.8585292409343	-0.9810078711483593	-835.526353706353	8.449750142569643E-4	-7.562080388649079E-4	1.3559834475683423	1.306167547986265	1.3523877734285286	1.0381389812194302	5.466095089193229	8.9362484391971	0.8601547224693001	0.9599332220367278
ID591387	591387	2	0.9774093627929688	82.50630165827086	42.13709542033648	0.0	52.0	52	1.280055980598154	1		20242.99259259259	20561.0	14296.0	25949.0	1.0931216E7	2690.5953634769353	-0.9812176748368476	-786.0901060264025	-0.006115450958947979	0.008135334769162792	1.3365808995520365	1.2738659762714701	-0.4710077920679034	1.0492319635258092	5.147635636170641	8.46986004155033	0.9017064885800251	0.9845454545454547
ID591900	591900	2	0.9886484146118164	82.29212066207768	42.18395725654617	0.0	58.0	58	1.2906497279808726	1		20426.221415607968	20599.0	13523.0	27016.0	1.1254848E7	2831.48886469398	-0.980970363510953	-743.7527208404103	-0.004537859311685987	-0.0018740988928477816	1.3556477937914315	1.2615350879320166	-0.950661542677526	1.074601734632439	5.233191907131935	8.751769011760604	0.8585880345917384	0.9674868189806675
ID611871	611871	2	0.9797635078430176	83.98107881884968	33.088625957710626	0.0	255.0	255	1.331046360472919	1		20320.337860781005	20652.0	13214.0	27213.0	1.1968679E7	2824.2734511396766	-0.980996128761307	-742.8128209134062	-0.001920268330124645	0.003342090287881591	1.409622711888794	1.274166271215922	-0.9362060894337679	1.1063098621686223	5.565910738648066	8.905542412115155	0.8819121962687778	0.9717842323651452
ID610833	610833	2	0.9774738550186157	84.31968593469927	33.04111780186265	0.0	245.0	245	1.3224938215362447	1		20354.42659758206	20698.0	12327.0	26007.0	1.1785213E7	2815.6424139994774	-0.9809983206539226	-746.4275290172568	-9.541960258915276E-5	-0.001806216687115139	1.3749876964342673	1.300938432211177	2.2559258116752336	1.0569198836698448	5.494613846180328	8.567850949339872	0.9405962325022184	0.9863481228668949
ID598032	598032	2	0.980094313621521	79.66270335760838	37.35572861367819	0.0	119.0	119	1.2999939204135542	1		20430.623214285693	20658.0	13422.0	27311.0	1.1441149E7	2862.56374435847	-0.9809892536992847	-736.5827220615178	-8.584908775656878E-4	-0.0014353086252498946	1.3530476044684752	1.2854250003918926	-0.5480890258787419	1.052607195329145	5.3092419257641685	8.423502176816292	0.9402795578079212	0.9867491166077735
ID589843	589843	2	0.9782133102416992	81.63594750040308	41.58775997038716	0.0	33.0	33	1.3063792828444183	1		20493.84247787611	20743.0	13810.0	26541.0	1.1579021E7	2622.7065087074734	-0.9809582070869085	-805.0935785043048	-0.0019522176603434986	-0.0025979864218029086	1.3478286168919775	1.2833466944874816	-0.4953570135680438	1.0502451307051113	5.361526313573869	8.596719343446667	0.9116598079762526	0.9791666666666666
ID610323	610323	2	0.9761402606964111	84.18376466411695	33.12953952398906	0.0	240.0	240	1.3184836512685436	1		20392.08173913043	20687.0	12624.0	26308.0	1.1725447E7	2736.401526114616	-0.9809885352934372	-769.05976195939	-0.004369669815200648	0.011939036831968095	1.3695915655331456	1.2978899598091322	-1.0143566739683725	1.0552447495121682	5.461341963028716	9.154242945675673	0.8189631613864677	0.9631181894383912
ID588308	588308	2	0.9673970937728882	82.20896465692769	42.368928301704116	0.0	14.0	14	1.2970810914780888	1		20416.353680430886	20632.0	13798.0	26998.0	1.1371909E7	2696.319459611991	-0.9809766434113051	-780.9232419750558	-1.9214312586712416E-4	0.0031228320697287673	1.3441947980090947	1.2594417668963176	-0.5014799911431833	1.0672941245403007	5.285476294941618	8.930369919646182	0.8328275737472335	0.9669565217391303
ID596500	596500	2	0.9797989130020142	81.55336342257229	41.150703092910774	0.0	104.0	104	1.2770976776358534	1		20429.211895910787	20656.0	13619.0	26247.0	1.0990916E7	2749.375744228037	-0.9811267235943235	-772.5477224506626	-0.0025474957942352282	-0.00206185378435146	1.309488613832318	1.2747529354469638	1.504111433698261	1.027248949517559	5.123870005348091	8.469537295367672	0.8976118915589494	0.9791099000908271
ID608811	608811	2	0.963995099067688	84.07884552693338	33.1069642828768	0.0	225.0	225	1.3156117601405857	1		20228.91289198609	20588.0	12429.0	25571.0	1.1611396E7	2712.343917110285	-0.9809757376740662	-769.1450056939948	-0.0010602102060763144	0.012552141167870727	1.348609027839331	1.3101293792096642	-1.4209664393721089	1.029370876831172	5.437576332206139	9.16331015091235	0.8137864565422185	0.9637742207245155
ID612907	612907	2	0.9629944562911987	83.66950980067956	32.83480653572799	0.0	265.0	265	1.298247007301338	1		20229.07540394973	20621.0	13115.0	25669.0	1.1267595E7	2625.0632574882484	-0.98110697427285	-800.3521254160872	8.014269278705534E-4	-7.419306289723134E-4	1.3246419500194058	1.290192934125057	0.26080632824904354	1.0267006700960661	5.294982547270655	8.608855157888064	0.8978082566589594	0.9678540399652479
ID587820	587820	2	0.9703568816184998	82.85004725488115	42.38051771480441	0.0	8.0	8	1.2770976776358491	1		20493.69016697588	20692.0	13404.0	26491.0	1.1046099E7	2740.4809421266996	-0.9809594714682338	-770.5404474852626	0.001517769382217454	4.755570224253918E-4	1.3482681775107783	1.223449679384915	-0.9091493781787479	1.1020217669995347	5.123870005348058	8.506934124397812	0.889737361167267	0.971171171171171
ID607788	607788	2	0.9665506482124329	83.95321279086768	33.029622559762	0.0	215.0	215	1.3115805480720957	1		20273.71880492092	20657.0	12598.0	25112.0	1.1535746E7	2716.801133624498	-0.9809618457785496	-769.0115096199041	0.007250959934835476	0.006484857365454852	1.3423856178950073	1.2985677344382012	-0.23961062034772126	1.0337432405678577	5.404304449054524	8.632120672026193	0.9114118377153668	0.9726261762189908
ID596014	596014	2	0.9807140231132507	81.81832162346248	41.96130460069081	0.0	99.0	99	1.2970810914780895	1		20441.107719928183	20683.0	13614.0	27350.0	1.1385697E7	2778.3062763766643	-0.9810013684572311	-759.8040349250454	-0.0033818063346782497	0.005574914570664093	1.3545032440012172	1.2702179016126918	-1.1438302481468117	1.066355026394696	5.285476294941624	8.515149232334275	0.9160295130927036	0.9711790393013106
ID609824	609824	2	0.9729363918304443	84.38067302789965	33.68183693430512	0.0	235.0	235	1.2964977403842817	1		20275.872072072067	20610.0	13043.0	26567.0	1.1253109E7	2823.1022506349163	-0.9810305712614688	-742.8672606612197	-0.008293822454029112	-5.823271371961494E-4	1.3405380698741571	1.294335039381991	-0.8781680826566067	1.0356963452942036	5.28072316877711	8.510713491550986	0.9161599953573055	0.9779929577464787
ID609315	609315	2	0.9694263339042664	83.9566591967498	33.182165216220746	0.0	230.0	230	1.291821448356543	1		20246.05054151626	20652.0	12948.0	24930.0	1.1216312E7	2684.490904280075	-0.9810925234595143	-782.6809643648164	-6.290901949460081E-4	0.002660688015682302	1.313378254053292	1.2832882728282737	-0.7844022180119166	1.0234475619096106	5.242698159460989	8.581290162260423	0.8946631387792212	0.9718061674008814
ID589347	589347	2	0.9773524403572083	81.9623349090377	42.063742017957544	0.0	27.0	27	1.3144612467940309	1		20429.875874125883	20592.0	14009.0	27614.0	1.1685889E7	2745.5241819373164	-0.9809830960167251	-767.7010958173408	0.0050504128019619055	0.0061203499357505775	1.3501550824831374	1.303234134138043	-1.0765352625082805	1.0360034679233812	5.428070079877097	8.639997828667877	0.9137513748092791	0.9785775492716366
ID612389	612389	2	0.9778836369514465	83.95755209817843	32.8884019161525	0.0	260.0	260	1.3110036487487953	1		20258.529824561385	20583.0	12579.0	25997.0	1.1547362E7	2719.856202906099	-0.9809600158049756	-767.4970224046456	-0.002376496634711083	0.001146267677672347	1.329223500976527	1.3127449643846725	0.4441739720345077	1.0125527326624166	5.399551322890007	8.774636750777317	0.8812705231810294	0.9668085106382982
ID598564	598564	2	0.9854389429092407	80.82833956696606	37.254045056579116	0.0	124.0	124	1.3110036487487942	1		20490.035273368605	20774.0	13366.0	27143.0	1.161785E7	2926.953865645269	-0.9810230609182085	-723.7854985440426	0.00274069196772259	0.005019526861754728	1.3931268765863227	1.248181050952551	2.3910007699561637	1.1161256418074574	5.399551322889998	8.644666900457484	0.9079689779004115	0.9742710120068616
ID590887	590887	2	0.981381356716156	81.8199573913669	42.020366989600774	0.0	46.0	46	1.313309725550843	1		20451.767075306496	20627.0	13999.0	27572.0	1.1677959E7	2850.6407454616233	-0.9810155703589692	-741.4753055329589	0.0042340535561335895	0.0022017557535073404	1.355400671661011	1.288274872447329	-0.8677515781716437	1.0521051839551627	5.418563827548068	8.7064233237248	0.8982857251935678	0.9743589743589746
ID611367	611367	2	0.9798275828361511	84.39362700488934	34.05415417163517	0.0	250.0	250	1.3046409197552273	1		20299.762411347507	20567.0	13363.0	26303.0	1.1449066E7	2775.935020227275	-0.9811026017662341	-759.3186500236762	1.3266794180889587E-4	0.007982794759810067	1.3481119883933568	1.2794807660022156	-1.3688799413116097	1.0536399016028837	5.3472669350803255	8.869159526318017	0.8542338870318976	0.9689922480620159
ID615463	615463	2	0.9683084487915039	81.35511604648902	32.120737749312525	0.0	291.0	291	1.3150366292889957	1		20431.901926444825	20748.0	13600.0	25879.0	1.1666616E7	2635.624945534284	-0.9810793340147677	-803.9386166135712	0.001465751196982425	0.0042519864540731265	1.371421644235643	1.277164232684602	-0.9790225360478508	1.0738021071518045	5.432823206041615	9.047496725516732	0.8340240368953896	0.9629317607413651
ID604217	604217	2	0.9544311761856079	83.53444720180667	33.49834333867382	0.0	180.0	180	1.2657930732558333	1		20273.450094161974	20562.0	13441.0	25795.0	1.0765202E7	2633.2949248392115	-0.9810595296001494	-797.558881700674	0.0012754904222075582	0.005517049541702343	1.2809814325056874	1.2722560695758909	-0.06231764360261716	1.006858181413672	5.033560608222285	8.346887166220471	0.9078959542908441	0.9742410303587863
ID606776	606776	2	0.9888529181480408	84.0000305238134	33.133841738750235	0.0	205.0	205	1.2970810914780906	1		20297.039639639635	20627.0	12111.0	25639.0	1.1264857E7	2756.746319338067	-0.9810426254940131	-762.0361601099993	0.006483623240003546	0.004675832728277016	1.3313275004365408	1.2865271947951256	-1.3628270023915292	1.0348226650961307	5.285476294941633	8.58908762513084	0.900326278908228	0.9788732394366204
ID607290	607290	2	0.9733514785766602	83.84786294993768	33.03387458236507	0.0	210.0	210	1.3017384891972528	1		20282.54642857143	20609.0	12592.0	24885.0	1.1358226E7	2692.8173430296074	-0.9810695243746852	-780.6993867232914	0.006694980252530681	0.003516011869626872	1.3541905263804168	1.2833630505448776	-0.612540389659343	1.0551889629403526	5.323501304257752	8.776000277979207	0.8685882942411658	0.9655172413793103
ID602175	602175	2	0.9298879504203796	83.39830683514195	33.749422679384836	0.0	160.0	160	1.2151772871814115	1		20339.728952772068	20584.0	14422.0	25751.0	9905448.0	2225.341054095006	-0.9810446337979757	-946.095908517958	-0.00780094656790229	0.0040285799482412624	1.2398906610757303	1.211196905202356	-1.125609107225418	1.0236904137965745	4.639051136567465	8.0045224663674	0.9098465822369891	0.9809045226130647
ID587327	587327	2	0.9728251099586487	81.18971110853293	41.222475979987436	0.0	2.0	2	1.275319401984286	1		20521.173184357554	20771.0	12425.0	26478.0	1.101987E7	2633.896687962851	-0.9811049174700885	-809.0960935346764	4.3008117318092405E-4	0.009993975333409694	1.3333153810383533	1.2389715632821559	-0.8570340657668162	1.076146879034311	5.1096106268545425	8.600789382897464	0.8680026377032006	0.9667266187050361
ID595506	595506	2	0.9467090964317322	81.86984904420892	41.662389099855176	0.0	94.0	94	1.2639988936534368	1		20450.051428571427	20665.0	13880.0	26849.0	1.0736277E7	2556.0247461781823	-0.981022491606567	-827.178272552589	0.0016499560914173081	0.0015042011252447806	1.285470465337069	1.2618331180700122	0.6753697915905357	1.0187325462682502	5.019301229728728	8.538257765579976	0.8651961949236284	0.9635036496350365
ID608308	608308	2	0.9793447256088257	83.93243675231327	33.23828348345494	0.0	220.0	220	1.2929921069097385	1		20272.388788426782	20696.0	12333.0	25124.0	1.1210631E7	2761.0376605001543	-0.9811481268366983	-764.2626955681507	0.0030469101596426146	0.0034228150596925973	1.3058523856907664	1.3024313124119722	1.3000104568732396	1.0026266823026995	5.2522044117900215	8.820368948193822	0.8483556974428453	0.9633827375762861
ID614452	614452	2	0.960659384727478	81.80029346971347	32.13150589093253	0.0	281.0	281	1.3196306577066617	1		20344.70731707317	20676.0	13634.0	26122.0	1.1677862E7	2724.937204018681	-0.9811204841393906	-775.9905519259562	0.003190029929485967	0.0010257417286174929	1.3617823289834092	1.29857374647201	1.8406722626925742	1.0486753891976683	5.47084821535774	9.135827308752464	0.8236994318970414	0.9599666388657216
ID602697	602697	2	0.9475741386413574	83.34792125158701	33.53209065541512	0.0	165.0	165	1.2525760772251218	1		20275.198458574177	20632.0	14540.0	24802.0	1.0522828E7	2241.578837443908	-0.981215171182431	-944.9266646976612	-0.003550866802385436	0.006193160636547229	1.2882820356075075	1.237529678589173	1.3167937770935698	1.0410110221164102	4.928991832602935	8.183580318694549	0.9248712174203272	0.9801512287334594
ID605256	605256	2	0.9904248714447021	82.29095584783552	33.98996007205816	0.0	190.0	190	1.3098490878478173	1		20446.07936507936	20732.0	12991.0	27439.0	1.1592927E7	2890.089961377695	-0.981049955237457	-732.5032544445171	0.002864802547090718	0.008639855570908598	1.3857892404821062	1.2606508516872335	-0.7887012988398284	1.0992649063992537	5.390045070560953	8.737659713615203	0.8871805383329314	0.9742268041237115
ID605768	605768	2	0.9725261330604553	82.7856142900851	34.63228503800758	0.0	195.0	195	1.329909199769407	1		20359.172945205464	20695.0	13685.0	26342.0	1.1889757E7	2639.2735244310124	-0.9811042871580078	-801.0463007206546	-0.0076029818297955794	0.00701458362744403	1.350997726324581	1.3306228169983845	-0.8726011562034732	1.015312310194829	5.556404486318998	9.042653625949542	0.8539096584735884	0.9637262984336361
ID600143	600143	2	0.9518266320228577	83.18602552485963	35.973698644695894	0.0	140.0	140	1.2759124359163505	1		20388.515711645086	20775.0	13490.0	25244.0	1.1030187E7	2546.0419918551465	-0.9810699926087542	-830.0404411553673	-0.004568140492409867	0.011437645837523141	1.2953376724399595	1.2864377192538299	-0.5516630782021469	1.0069182930917882	5.114363753019039	8.739106670980014	0.8415257248423872	0.9632945389435983
ID601153	601153	2	0.9567181468009949	83.3928218202054	35.099895655993315	0.0	150.0	150	1.2586010089464865	1		20461.249042145606	20712.0	13425.0	26342.0	1.0680772E7	2667.6480801465605	-0.9811628666084892	-799.0241227800768	0.01057938166761737	0.007807640619999252	1.302569346323244	1.2538754320446746	-1.1491021786043665	1.0388347303361427	4.976523094248085	8.6041958894263	0.8447249255874764	0.9526842584167431
ID603712	603712	2	0.9506714344024658	83.59331692622801	33.6414091598323	0.0	175.0	175	1.2495527175731533	1		20311.162162162153	20599.0	13704.0	25666.0	1.0521182E7	2519.714662692884	-0.9810181427076559	-833.2047577082944	0.013900320032290768	-0.0020490180688858615	1.2868028536381892	1.2488943844012093	2.8006803603787187	1.0303536229407866	4.905226201780355	8.113309328092061	0.936424645028718	0.9847328244274806
ID614979	614979	2	0.9704292416572571	81.50057855648008	32.36210951036098	0.0	286.0	286	1.3264918685542884	1		20361.393782383417	20671.0	13723.0	25898.0	1.1789247E7	2674.2293797397033	-0.9810854381506205	-789.8586657570597	-0.0018945361022779316	0.005020833905927732	1.359771618981879	1.3114747321595086	-1.127905766979732	1.0368263952313008	5.5278857293319295	9.013697994884	0.8549937009096062	0.9667497921862015
ID606277	606277	2	0.9743049740791321	83.31823158229449	33.11091702931141	0.0	200.0	200	1.2800559805981564	1		20286.152854511965	20645.0	13377.0	26151.0	1.1015381E7	2764.5937165435002	-0.9810208883919498	-758.5788808236417	-3.495529474783424E-5	0.0036382616981507857	1.3104967800320382	1.2663292554623498	-0.8914287308789057	1.034878389154456	5.14763563617066	8.608827558238309	0.8728299609258193	0.9713004484304928
ID613957	613957	2	0.9637682437896729	83.06068735077102	32.79602533189778	0.0	276.0	276	1.3052206313678179	1		20345.606060606064	20619.0	13149.0	25668.0	1.1413885E7	2795.50229831631	-0.9810669299275175	-754.2552949961877	0.0034174298429133308	0.0027422302508827256	1.3560303020485993	1.2688313166988732	-1.1534027183795494	1.0687238596668565	5.352020061244826	8.80231492395152	0.868028114640335	0.96404109589041
ID604740	604740	2	0.9667069911956787	82.96482030366357	33.27025978236671	0.0	185.0	185	1.312733586139236	1		20343.11091549294	20620.0	12960.0	25517.0	1.1554887E7	2726.771405865437	-0.9810332111974607	-771.7711378755015	-0.009448236492385617	0.00898506510584013	1.3903395581798144	1.265168869360329	-0.9500438698261703	1.098935953808895	5.413810701383528	8.709176518661721	0.8969304006535692	0.9743370402053035
ID600647	600647	2	0.965811014175415	83.01547906340589	35.02750083464783	0.0	145.0	145	1.281237389230423	1		20407.779816513754	20665.0	13173.0	26463.0	1.112224E7	2688.7948657542825	-0.9810193011071843	-784.5731434140514	0.004647600305111512	0.0063166374585985905	1.369730905430921	1.2314798877814184	1.985810678452038	1.1122641295413844	5.157141888499673	8.584390090790652	0.879427526696159	0.9627329192546564
ID601671	601671	2	0.9743990302085876	82.79161664821412	34.36252649105028	0.0	155.0	155	1.3029002372992424	1		20467.174688057043	20667.0	13106.0	26987.0	1.1482085E7	2682.6370171639255	-0.9809956478495288	-787.6621748979748	-0.006766211437715857	1.7628702822347416E-4	1.3487369390615374	1.2791031965042665	-0.879146010835111	1.0544395031984728	5.333007556586745	8.537659446433402	0.91939980663252	0.9765013054830283
ID603207	603207	2	0.9264202117919922	83.88954818528971	34.157681339915214	0.0	170.0	170	1.2355499795152904	1		20225.95643564355	20468.0	14034.0	26282.0	1.0214108E7	2306.524405984028	-0.9811339214932661	-912.0689322602212	0.007091624366428568	0.0019345859173965651	1.2646365050253021	1.223881328188061	-1.5489795006977287	1.03329994166802	4.795904299996489	8.533306760967019	0.8276479733818607	0.9655502392344497
ID589916	589916	2	0.9856146574020386	81.82695769821781	41.888958619767855	0.0	34.0	34	1.30057570335627	1		20514.908928571436	20761.0	14189.0	27451.0	1.1488349E7	2762.8281873407354	-0.9809114524796114	-763.1372144573247	-5.746975277552079E-5	-3.170971967360861E-4	1.3666842015389287	1.260752680211334	-0.8060921923186819	1.0840224438863282	5.313995051928715	8.618253695384428	0.8990678361179891	0.9755671902268757
ID588881	588881	2	0.9717247486114502	82.35308515712735	42.233098607899876	0.0	21.0	21	1.2835969444322353	1		20402.047706422036	20616.0	13817.0	27080.0	1.1119116E7	2736.7268525315003	-0.9810080298256836	-770.1491555785838	-2.0830323544877076E-4	-0.014773870599986577	1.3282655390801468	1.271816306998	-0.9188276951042723	1.0443847368299513	5.1761543931577485	8.40570851843096	0.9205946226608189	0.9819657348963023
ID590416	590416	2	0.9789019227027893	81.82093442092122	41.28980545942723	0.0	40.0	40	1.3023194927919914	1		20550.634103019518	20740.0	12998.0	26691.0	1.1570007E7	2697.451024501142	-0.9808703849143249	-781.2806080722245	-0.006428486490890572	0.014447668092556862	1.3642365037754527	1.2754746618408412	2.260977061159238	1.069591223244298	5.328254430422265	8.64190770123771	0.8965521814637928	0.9705627705627705
ID595024	595024	2	0.9873116612434387	81.58432277435007	41.408371664454435	0.0	89.0	89	1.2988295727366705	1		20482.383512544817	20744.0	13206.0	27050.0	1.142917E7	2809.092940592012	-0.9809710360387089	-751.7707463354296	0.002413544950347489	0.004114977670383304	1.3218372440574686	1.2804377754035876	2.0040314166714825	1.0323322768580707	5.299735673435164	8.592879479730637	0.9019586592229749	0.9737991266375545
ID599657	599657	2	0.9560737013816833	83.88681399903771	35.59171618844898	0.0	135.0	135	1.2669877814719974	1		20344.20377358489	20655.0	13798.0	26124.0	1.0782428E7	2435.271232799628	-0.9810867117030706	-866.689839386871	0.011006364496778866	0.006924628501717043	1.3068163577297227	1.2489255732739897	1.487666758344594	1.0463524694301642	5.04306686055131	8.351425562430773	0.9086222364969709	0.9725022914757102
ID613481	613481	2	0.9778081178665161	82.36699241318452	33.44821920300653	0.0	271.0	271	1.2835969444322337	1		20292.31307550644	20648.0	13177.0	26037.0	1.1018726E7	2799.3797819866295	-0.9810240647215269	-749.5078719471192	-0.0016857057719440098	0.004871552215482056	1.3163769855639589	1.2802576786524296	-1.278270031280175	1.0282125290195858	5.176154393157735	8.68722847634098	0.8618954706871316	0.9527559055118101
ID591464	591464	2	0.9659501910209656	82.32035825776131	42.133643289226114	0.0	53.0	53	1.287128166907413	1		20471.12797074955	20579.0	14127.0	26956.0	1.1197707E7	2707.2514037452584	-0.9810518266464889	-783.0108547683016	-7.536045660248653E-4	0.006557475453517191	1.3499682431339808	1.2581822655992045	-0.6922893569991007	1.0729512567808	5.2046731501448456	8.478680293942688	0.9098018301485954	0.9741992882562273
ID593003	593003	2	0.9632731080055237	83.08974232134683	42.145571422229175	0.0	69.0	69	1.2687777344927935	1		20457.20377358492	20711.0	13655.0	26750.0	1.0842318E7	2786.641648085371	-0.9811403500561265	-763.8228608685342	-0.0028397301631912846	-0.008713439346831197	1.3282913884753857	1.234660657762493	2.3184770480471313	1.0758351941679056	5.057326239044853	8.374132820580954	0.9062565205735812	0.9779411764705885
ID594541	594541	2	0.9842445254325867	81.49187213646537	41.111590156814465	0.0	84.0	84	1.3011572261679614	1		20497.412499999995	20760.0	13577.0	26920.0	1.1478551E7	2748.8747451317395	-0.9809515713893242	-768.0022601934157	-3.610175829396712E-4	0.0020101286804856695	1.3492506845178873	1.263423318426967	-1.0212187573487346	1.0679323903866047	5.318748178093241	9.027521988659268	0.8201290262208878	0.962166809974205
ID593504	593504	2	0.9657347798347473	82.11327851071964	42.18797433994309	0.0	74.0	74	1.2964977403842808	1		20502.888288288257	20661.0	14066.0	27114.0	1.1379103E7	2749.197146038597	-0.98102083762641	-770.9750921418536	0.0012067272978317353	0.0030708691334723486	1.3468501366967742	1.2602417744783558	-0.824997665636617	1.0687236084157483	5.280723168777103	8.700090863612987	0.8767094509479766	0.9703056768558946
ID588388	588388	2	0.9628649353981018	82.77663878547817	42.395827159620545	0.0	15.0	15	1.268181364196863	1		20416.669172932332	20655.0	13530.0	26595.0	1.0861668E7	2767.2803681792066	-0.9810270122134902	-762.9691249511524	4.595103145159712E-4	0.008262149178778046	1.3387650171192387	1.227162954075069	-0.9279846283866698	1.0909431487265566	5.052573112880322	8.54202064774752	0.8701642505266936	0.9654859218891918
ID592485	592485	2	0.9626536965370178	82.7327212671957	42.111802183647534	0.0	64.0	64	1.2555921569040187	1		20168.547024952	20490.0	13882.0	26203.0	1.0507813E7	2538.1544253111774	-0.9809887695135215	-820.0500782977713	-0.0024692287056262375	0.004491798041822452	1.2831593765109084	1.2467351011359946	-0.6624657528394798	1.0292157294213702	4.952757463425486	8.27979583897876	0.9078574644654829	0.9756554307116102
ID590969	590969	2	0.9730077385902405	82.21026142944946	42.245118399663134	0.0	47.0	47	1.2924069101805495	1		20333.632727272732	20508.0	13828.0	27299.0	1.1183498E7	2798.8210658221456	-0.9810287261804307	-751.3721065561356	-1.8254013251186484E-4	0.009715607997408471	1.3596862812500872	1.2527346619655184	-0.6059710694555633	1.0853745190675603	5.2474512856254885	8.567612734389913	0.8983356281143393	0.9701230228470997
ID591993	591993	2	0.9751779437065125	82.29931261789918	42.2700821708396	0.0	59.0	59	1.292406910180549	1		20340.135623869795	20563.0	13545.0	26726.0	1.1248095E7	2830.205895499596	-0.9810015403288992	-742.1934319730327	0.005254710801238144	0.0014546206934900959	1.3780822503621646	1.2393206254148261	-0.6499307118648404	1.1119658804200827	5.247451285625485	8.63189486844631	0.8850055516778397	0.9718309859154928
ID598139	598139	2	0.9850428104400635	79.87215487363062	37.44746217660273	0.0	120.0	120	1.30173848919725	1		20445.686274509782	20674.0	13328.0	26864.0	1.147003E7	2848.3464886241813	-0.9809456657996397	-739.0776079128128	0.0029289079489329623	0.002522857714653851	1.3663202436666335	1.2555612162539824	-0.8464018143303921	1.0882147568583753	5.32350130425773	8.778080413067121	0.8681766855916563	0.961373390557939
ID596604	596604	2	0.9800906181335449	81.52096721413142	41.35289504743147	0.0	105.0	105	1.2859521701640189	1		20442.92857142857	20717.0	12981.0	27053.0	1.1161839E7	2756.4387808704832	-0.9810252424752647	-766.8822799315144	-0.0017736955925867302	-0.005100583043498323	1.3552139317320635	1.251035443929309	-1.2162776072001065	1.0832738099534143	5.195166897815817	8.42808954176573	0.9190752819072282	0.982030548068284
ID599153	599153	2	0.9780824184417725	82.47739246935559	36.73353682175794	0.0	130.0	130	1.311580548072091	1		20475.08112874779	20745.0	13281.0	26744.0	1.1609371E7	2904.031741188536	-0.9810002046832945	-728.0721915291025	-0.0017569331830668633	-0.00328293613945834	1.3995771632075582	1.237972285447277	-0.8225653734355486	1.1305399803048852	5.404304449054485	8.916737498214617	0.8541570066703653	0.9660152931180964
ID597616	597616	2	0.9692860245704651	80.86793990631709	40.280692712159585	0.0	115.0	115	1.304640919755227	1		20399.149466192168	20667.0	13591.0	25776.0	1.1464322E7	2667.0585396485726	-0.9810980233181427	-793.9893647148376	-0.0012697359029058004	0.01560338007019117	1.3649727675644152	1.2656027903597853	-1.0895026916275956	1.0785159277156626	5.347266935080322	9.13453601069131	0.8053204807730221	0.9631849315068496
ID589426	589426	2	0.9855069518089294	82.26360382729547	42.157496235723826	0.0	28.0	28	1.3017384891972514	1		20420.09498207888	20612.0	14312.0	26925.0	1.1394413E7	2806.5881086167583	-0.9810263050425976	-752.3809853231937	0.0030570032812378646	0.004280504398539687	1.3712557740134907	1.2512272751459073	-0.5379547821759081	1.0959286144506295	5.323501304257741	8.698764955275621	0.8840809579932486	0.9722222222222219
ID594035	594035	2	0.9851965308189392	82.11085811511697	42.15184482791153	0.0	79.0	79	1.3086935083658342	1		20517.356890459374	20708.0	13670.0	27762.0	1.1612824E7	2889.3300665492884	-0.9810229918051052	-734.185312932879	0.006226477246455989	-0.007878222901881735	1.3642690511835522	1.2791119152841228	2.3131789273810686	1.0665752033750024	5.380538818231938	9.212434612569531	0.7966852860450749	0.9576988155668357
ID597109	597109	2	0.9713725447654724	81.56351319080203	41.08755073706541	0.0	110.0	110	1.2865403029046532	1		20457.082266910405	20700.0	13506.0	27193.0	1.1190024E7	2716.7099814401236	-0.980965620069678	-776.1496431894791	0.011525512801255399	-1.1600481178025749E-4	1.3163357370894042	1.2793172232608023	-0.7381172464078183	1.028936149029751	5.199920023980342	8.604299781557822	0.8826234498939747	0.9776586237712243
ID610423	610423	2	0.9756711721420288	84.1820828511678	33.049276501041795	0.0	241.0	241	1.3236373529401584	1		20368.987889273365	20697.0	12517.0	26166.0	1.1773275E7	2818.0663241802413	-0.9810803234305399	-749.6164236938989	0.005732200784757578	0.0013500351783609118	1.3778937810335403	1.2908242564362598	-1.1056356916804198	1.0674526560553366	5.504120098509361	8.848314822053416	0.8834391326622572	0.9714765100671146
ID609417	609417	2	0.9758619070053101	83.80812485895518	33.58613360597433	0.0	231.0	231	1.3138856123250895	1		20330.0840630473	20690.0	12552.0	25136.0	1.1608478E7	2747.2145612515574	-0.9810123523663092	-764.6803011342754	-0.007469381190449377	0.0014704058043301244	1.392141055133436	1.2511707879844898	-0.6541273989644439	1.1126706829337305	5.423316953712585	9.38260026191849	0.7741558905162771	0.9588235294117653
ID615560	615560	2	0.9600522518157959	81.45766136265206	32.0523979575628	0.0	292.0	292	1.3224938215362436	1		20409.12262521588	20749.0	13507.0	25901.0	1.1816882E7	2556.550057741841	-0.9810944866588056	-828.5570003381586	-5.776579560445719E-4	0.007188879220051404	1.365794490701767	1.3010275562564586	-0.6734355678129885	1.0497813702206793	5.494613846180319	9.477056726937981	0.7687764655270386	0.946764946764947
ID612491	612491	2	0.9796777367591858	83.83309345421023	32.84879193655506	0.0	261.0	261	1.3023194927919914	1		20201.73881932019	20549.0	12544.0	25563.0	1.1292772E7	2759.296201324619	-0.9812133305309757	-764.7756818174033	-0.008333332333675341	-6.350981345146407E-4	1.3423212900606754	1.2914761684613436	2.2215481837813695	1.0393697714607528	5.328254430422266	8.870846764802813	0.8508728459330736	0.9655469422911278
ID611466	611466	2	0.9771485328674316	84.37917884841238	34.0057559371866	0.0	251.0	251	1.3069582233926003	1		20332.209591474242	20681.0	13356.0	26151.0	1.1447034E7	2801.633728155875	-0.9810128710034415	-749.926362642149	5.434794858046485E-4	0.014664872737383991	1.384203532885809	1.2620603299027398	-1.4366027651378488	1.0967807957266846	5.3662794397383875	8.706156910546104	0.8896725023497385	0.9724375538329029
ID613005	613005	2	0.9652065634727478	83.9416831903446	32.91515931845051	0.0	266.0	266	1.3104264954526108	1		20283.12345679014	20585.0	12809.0	25838.0	1.1500531E7	2656.3972045623013	-0.9810407940000297	-790.2031135501692	-0.007193204923792548	0.0030235829354124926	1.334698753848324	1.2972972500032038	-1.0473634021257359	1.0288303269316479	5.394798196725494	9.035536689454561	0.8303805348752576	0.972579263067695
ID587406	587406	2	0.9649343490600586	82.09829623514776	40.61267427004305	0.0	3.0	3	1.2770976776358514	1		20523.59590316573	20756.0	13367.0	26362.0	1.1021171E7	2779.1505323660235	-0.9809436360997119	-760.2832041515345	-0.003095773817058095	0.003908667123600779	1.3527033581711692	1.2316809137184603	-0.9168113801519552	1.0982579522867986	5.123870005348075	8.650068169315553	0.8605357293344309	0.9642218246869414
ID608910	608910	2	0.9691323041915894	84.11575761118512	33.06525315282865	0.0	226.0	226	1.2982470073013388	1		20263.367383512563	20682.0	12563.0	25153.0	1.1306959E7	2748.795423364345	-0.9809366412504714	-758.6487234243356	0.007420639611622511	1.3956193299137254E-4	1.3130962117118452	1.3032276686084117	-0.7097230285407478	1.0075723861157515	5.294982547270662	8.754350798610263	0.8682134435070058	0.9729257641921404
ID587905	587905	2	0.9638778567314148	82.68626012906849	42.46274910412685	0.0	9.0	9	1.2699696349289415	1		20486.313320825528	20716.0	13355.0	26609.0	1.0919205E7	2780.3745524021647	-0.9809991925673506	-760.8290643948558	0.001355109724533371	0.007678753078492266	1.352051297875584	1.2122730718053514	-0.9159788088601775	1.1153025909105372	5.066832491373869	9.027454895903372	0.7812962798048158	0.9603603603603608
ID616064	616064	2	0.9660199284553528	81.36916270979664	31.966093247466098	0.0	297.0	297	1.3287710658854766	1		20444.289879931366	20734.0	13818.0	25860.0	1.1919021E7	2684.637076719059	-0.9810965390238768	-790.4726727687494	-0.0042987785216861505	0.0018934649234018364	1.3976686475194584	1.2757538392311676	-0.9273171751849912	1.0955629562218387	5.546898233989997	9.014119319168929	0.8578541512675408	0.9692691029900333
ID610946	610946	2	0.980189859867096	84.31283651045385	32.99111831461482	0.0	246.0	246	1.3144612467940318	1		20352.968586387437	20690.0	12465.0	26019.0	1.1662251E7	2767.317902435016	-0.9809871462363198	-758.952707036998	-0.004579128706013306	0.0025928105360177272	1.3629076850563555	1.288044241992838	-1.1795427688620614	1.0581217947511572	5.428070079877104	9.089556797624011	0.8256003997524731	0.9669771380186283
ID611970	611970	2	0.9906215071678162	83.68651256446354	32.92905050142751	0.0	256.0	256	1.3412374214135983	1		20309.687813021694	20570.0	12772.0	27020.0	1.2165503E7	2794.359964237639	-0.981012479665287	-751.029806195273	-0.001304183636149427	-0.005223107506667873	1.3868775980663017	1.31006367418521	2.2051388742185405	1.0586337331495477	5.651467009609345	8.787307935136683	0.9197279175668238	0.976992604765818
ID609925	609925	2	0.9686412811279297	84.14243677803341	32.908342266564816	0.0	236.0	236	1.292992106909738	1		20311.31171171168	20656.0	12637.0	25140.0	1.1272778E7	2737.4501406777295	-0.98105395637228	-768.4154875905526	-0.0014498102908885294	0.008107535373264136	1.319593311730397	1.2941701486158683	2.8186027660198536	1.0196443745373969	5.252204411790017	8.7227175343543	0.8674568205071422	0.9735682819383261
ID598660	598660	2	0.9848825335502625	81.19926082564524	37.11443336901417	0.0	125.0	125	1.3121571937574936	1		20490.26408450704	20761.0	13193.0	27092.0	1.163847E7	2931.9532715535843	-0.9809052946740145	-718.0168318434189	-0.0017456366888610646	0.0035053253315274775	1.3941239424956546	1.255113341489633	-0.8061103715826671	1.110755416591331	5.409057575219031	9.103930146933358	0.8201128838284826	0.9627749576988158
ID607897	607897	2	0.9755053520202637	83.92953918692709	33.08768609207551	0.0	216.0	216	1.3092714255979636	1		20311.276408450707	20642.0	12477.0	25065.0	1.1536805E7	2740.2753043388634	-0.9810328426504439	-766.7509361399947	-0.011783054789514278	-0.003746593375705339	1.367261614370634	1.2859034936415166	-0.40681939374568693	1.063269227536447	5.3852919443964655	8.714394352703678	0.8911374549286292	0.973367697594502
ID596120	596120	2	0.9687899351119995	82.14522780472404	41.96375053226372	0.0	100.0	100	1.2812373892304247	1		20477.195571955723	20701.0	14241.0	27515.0	1.109864E7	2744.6651042875624	-0.9809973708732432	-770.3095182117077	-4.167871061699942E-4	-0.0029047420290163207	1.3246427201890314	1.248216419860027	-0.8224469289937276	1.061228404876756	5.157141888499688	8.621229586483931	0.8719277966869299	0.9713518352730527
ID588956	588956	2	0.9756842851638794	82.06262716978628	42.26142409594172	0.0	22.0	22	1.2959141266970982	1		20384.413357400725	20619.0	13817.0	26880.0	1.1292965E7	2775.3334610070006	-0.9810424283313763	-760.1829506093642	0.009965365563040294	0.006160011275894252	1.3618364741418232	1.2559049316858761	-0.5797889975904114	1.0843467843650783	5.27597004261259	8.659770620066599	0.8840959636177866	0.9711286089238848
ID595613	595613	2	0.9819482564926147	81.614201174209	41.56690215076859	0.0	95.0	95	1.2929921069097368	1		20494.367088607578	20752.0	13216.0	26992.0	1.1333385E7	2855.933317991411	-0.9810208323011934	-741.8524070160956	-0.003687330192191302	-0.009814724615984347	1.3402900049181703	1.2767610413393988	-0.8207198179994722	1.0497579120303717	5.2522044117900055	8.654043061386927	0.8812789168350693	0.9667541557305341
ID608412	608412	2	0.9852253794670105	84.07578463556327	33.149716450219415	0.0	221.0	221	1.3075369076022254	1		20263.664310954046	20576.0	12381.0	25276.0	1.1469234E7	2792.658021521166	-0.9809676624698085	-747.984814728757	-2.8685847979252984E-4	0.005736998002992735	1.3372975965771439	1.2911212842159923	-0.8502565692460741	1.0357645040211627	5.371032565902916	8.82037065576694	0.8675489293532128	0.9716251074806541
ID604318	604318	2	0.9712295532226562	83.21244367976017	33.265334350231555	0.0	181.0	181	1.2841861558217398	1		20269.649541284405	20587.0	13426.0	25560.0	1.1046959E7	2708.7322796124904	-0.9809992644433804	-772.6955664960533	-0.003644100747385023	0.0047734795121278034	1.3092122548288756	1.28259434952482	-1.0458262225511983	1.0207531752450938	5.180907519322272	8.78469996752368	0.8436490808701511	0.9536307961504806
ID604841	604841	2	0.9721020460128784	82.81842846655678	32.819196258618746	0.0	186.0	186	1.2947461101220596	1		20260.43478260869	20574.0	13031.0	26017.0	1.118376E7	2775.2219504288096	-0.9811193387025126	-758.727227640137	-0.005606515766072425	0.005263799134664154	1.3524886821372781	1.2632746974887052	-0.7605425676592908	1.070621207585273	5.266463790283527	8.589087625130807	0.897087695171148	0.9719298245614035
ID606888	606888	2	0.9778276085853577	84.14928734770281	33.35246627632871	0.0	206.0	206	1.284775096992725	1		20317.780219780212	20619.0	12098.0	26202.0	1.1093508E7	2827.8820270561973	-0.9809630100920903	-740.4561044946627	0.0018702816842343355	0.004900962124997929	1.3357431317531667	1.2513061630206113	-1.236814467141422	1.0674790640595324	5.1856606454868	8.708729478988387	0.8592199581835593	0.9654867256637173
ID614568	614568	2	0.9668004512786865	81.9939365148452	32.15993041017969	0.0	282.0	282	1.292992106909737	1		20327.056057866164	20599.0	13862.0	26426.0	1.1240862E7	2640.9173174578787	-0.9810251251766025	-795.8860394682227	7.050638827219553E-5	4.02813906248282E-4	1.3477178515921227	1.2794497625069368	-1.540443212865286	1.05335738149767	5.252204411790007	8.43910258292074	0.9267422269377578	0.9796099290780138
ID601771	601771	2	0.9547467827796936	83.06736107038971	34.46599577278272	0.0	156.0	156	1.233711818349365	1		20467.16898608351	20656.0	13635.0	26949.0	1.0294986E7	2505.074922592369	-0.9810560324243576	-846.2329321448535	-0.0024033336042765933	0.013188441614385574	1.278870154458681	1.2123791905651233	-0.9144265668180791	1.054843372775612	4.781644921502924	8.319358717591715	0.868175418939787	0.9663784822286259
ID614059	614059	2	0.9708524942398071	83.15752491743218	32.25217777243883	0.0	277.0	277	1.340673283671957	1		20276.50753768845	20561.0	13616.0	25849.0	1.2105075E7	2703.826363766007	-0.980996830265631	-774.2583673464502	0.0035195721150824994	8.456724095218417E-4	1.4019748435092425	1.3062338763432009	-1.0094944625730338	1.073295425038331	5.646713883444809	8.627228070804772	0.9533735267125039	0.9908256880733937
ID600746	600746	2	0.9825539588928223	83.06385870877396	35.06954485513742	0.0	146.0	146	1.2847750969927216	1		20384.64835164836	20651.0	13074.0	26488.0	1.1130018E7	2720.608393401186	-0.9809774681999404	-772.7836047779529	-0.002533592317980254	-0.003733352186608575	1.3618482249857549	1.244122283106586	-0.988194781225219	1.0946256999635164	5.185660645486773	8.779130044689678	0.8454948999171952	0.9663418954827276
ID605357	605357	2	0.9905037879943848	82.85831532550743	34.811243571477455	0.0	191.0	191	1.3299091997694066	1		20387.19829059829	20658.0	13863.0	26180.0	1.1926511E7	2819.9206503574073	-0.9809454041624028	-744.3818066960083	-3.7544899837280865E-4	-0.002158885651994712	1.3767498558477542	1.3005254199620908	-1.2117604189048858	1.0586104928943914	5.556404486318996	8.856430153904709	0.8901973835369464	0.9685169842584923
ID603310	603310	2	0.9433220028877258	83.28917324640246	33.59484590280843	0.0	171.0	171	1.2513676099131643	1		20236.22456813819	20534.0	14292.0	25203.0	1.0543073E7	2265.294745946018	-0.9810122960285373	-923.0745280094175	-9.321828755814086E-5	-0.0029065389203255265	1.2836243074642755	1.251805860460996	0.7762145570115179	1.0254180364609906	4.919485580273903	8.253229570742985	0.9075732874543876	0.9754948162111213
ID605870	605870	2	0.9882611036300659	82.58792678368727	34.31189353301295	0.0	196.0	196	1.3098490878478153	1		20386.798941798952	20659.0	13124.0	26692.0	1.1559315E7	2797.9186424594623	-0.9810718551875142	-755.3299761812422	-0.0024579840794221207	-0.003470811143006164	1.3637373291685664	1.291344811032877	1.8649644527158076	1.0560597893894712	5.390045070560936	8.727336303082607	0.8892806397714591	0.985230234578627
ID607393	607393	2	0.9681860208511353	83.84011960314778	32.93421165391835	0.0	211.0	211	1.295330250061605	1		20290.27978339351	20617.0	12512.0	24727.0	1.1240815E7	2711.0857135422384	-0.9810496253579042	-774.9041001758047	0.003016187736669258	0.007133917930529528	1.3342189746264557	1.2809745730429019	-0.5078436016975373	1.0415655413495633	5.271216916448079	8.696459685186303	0.8758621850676718	0.976232394366197
ID590498	590498	2	0.9741224050521851	81.65632041182286	41.33701482214946	0.0	41.0	41	1.2759124359163514	1		20403.77323420073	20613.0	12745.0	26882.0	1.097723E7	2743.599735566929	-0.9810116104285914	-768.432537212634	-0.009114502407626617	0.001015387684440585	1.3306049023942226	1.24760074024904	2.831984248272588	1.0665310298939175	5.114363753019048	9.011162541503062	0.7914797912163548	0.9488536155202818
ID601250	601250	2	0.976020336151123	82.86069915311	34.720379364556514	0.0	151.0	151	1.303480723065312	1		20521.51162790697	20805.0	13376.0	27072.0	1.1471525E7	2785.5946610919514	-0.9810237392356654	-761.7111263852083	0.005737825799024784	0.003160035950244639	1.375898031810279	1.2527485272974204	-1.0185742529792232	1.0983034518336505	5.337760682751267	8.741936342418498	0.877715328607562	0.9664371772805503
ID615074	615074	2	0.9561300873756409	81.51946427310243	32.26540968304781	0.0	287.0	287	1.3150366292889955	1		20320.742105263158	20678.0	13728.0	25217.0	1.1582823E7	2502.0398325229717	-0.9810743312753477	-842.0270037942508	-0.006756141743303091	0.016022104662517602	1.3536218801447575	1.2947099244778217	-1.0884338729100582	1.0455020499597205	5.432823206041614	8.639797142853407	0.9145939943883042	0.9777587681779301
ID595108	595108	2	0.9785597324371338	81.50778751578929	41.171068542568754	0.0	90.0	90	1.3052206313678207	1		20514.78647686831	20743.0	13313.0	26843.0	1.152931E7	2826.9516642316976	-0.980993384074124	-749.1001662505394	-0.001952624325937306	0.005243864198655902	1.3586998951162943	1.274388320335172	-0.5930221817637995	1.0661584647597429	5.35202006124485	8.792315209852076	0.8700036964469019	0.9782797567332757
ID602276	602276	2	0.9526914954185486	83.48813522729716	33.56319161149139	0.0	161.0	161	1.254386595265593	1		20350.528846153848	20666.0	13979.0	26057.0	1.0582275E7	2420.8138703600016	-0.9810983003447926	-872.6818861419257	0.009387631895802247	0.01842968071791011	1.2983791363321167	1.2563471712526149	1.945715404279461	1.0334556928540657	4.943251211096483	8.453215245543136	0.8693180361020061	0.964749536178108
ID603812	603812	2	0.9534245729446411	83.35624387127262	33.757353575052576	0.0	176.0	176	1.272944503457938	1		20366.789571694593	20713.0	13411.0	26170.0	1.0936966E7	2610.1803782031466	-0.9810068836123915	-806.0423798964295	0.0013232484529947658	0.007919541316315714	1.3069126624198635	1.2816502179550782	1.4320253389342974	1.0197108728347837	5.09059812219647	8.588350277222613	0.8672796960332353	0.9639963996399632
ID606374	606374	2	0.9783748388290405	83.9775092124376	33.28186241752678	0.0	201.0	201	1.32649186855429	1		20294.195876288657	20673.0	13226.0	25753.0	1.1811222E7	2649.7482566977583	-0.9810114724931427	-791.37080908324	0.008269932935305901	0.007544780262376591	1.3827017683165548	1.2929995101686	-1.008764479950816	1.0693753226064704	5.527885729331942	8.852496701629239	0.8864155654419149	0.9691666666666673
ID588475	588475	2	0.9716195464134216	82.18692597699003	42.29012790781369	0.0	16.0	16	1.2900634687055748	1		20246.423357664233	20444.0	13686.0	26691.0	1.109504E7	2751.823652524002	-0.981049104794816	-761.7609856144682	0.0023355392330108313	0.002796280188095969	1.3357538425159319	1.266325290458844	2.501920708082025	1.0548267910150724	5.228438780967428	8.707031802382797	0.8666457864787147	0.9657594381035992
ID600252	600252	2	0.9632171392440796	82.84061405347009	34.613804866998386	0.0	141.0	141	1.2525760772251182	1		20370.849710982664	20633.0	13966.0	25478.0	1.0572471E7	2540.5501396584655	-0.9810430159967943	-829.9084312408974	-0.014897681125820275	9.106079589183879E-4	1.295055470032667	1.236059897708247	-0.9336607708772208	1.0477287325911977	4.928991832602907	8.878253595613284	0.7858015311612453	0.9592969472710454
ID590000	590000	2	0.9724870324134827	81.71744338888537	41.55844795450405	0.0	35.0	35	1.294161706521935	1		20529.52888086642	20717.0	13702.0	26854.0	1.1373359E7	2717.727260930784	-0.980968891814166	-778.7431963492426	8.425689836058077E-4	-0.0025307547728649583	1.333338642441706	1.2782682719677565	-0.8100884782408925	1.0430820131279441	5.261710664119033	8.514743577035448	0.911997567039198	0.9796460176991153
ID602804	602804	2	0.9566134214401245	83.14489634189628	33.3600997150268	0.0	166.0	166	1.2888901501647725	1		20363.892727272723	20695.0	13622.0	25459.0	1.1200141E7	2563.3771847673916	-0.9810689962500597	-823.3873519661206	-0.004264081320402063	-0.004789400850552323	1.3463397988947534	1.2698194977964545	1.8832204155242918	1.0602607703150615	5.218932528638392	8.40237371979837	0.9289397734432866	0.9812332439678277
ID593591	593591	2	0.9442063570022583	81.88234173903736	41.91663117935629	0.0	75.0	75	1.2765051943389985	1		20512.424581005598	20754.0	13894.0	26822.0	1.1015172E7	2469.117006045664	-0.9810743742349277	-861.3050750093012	0.019125437528583943	0.0023885333849672594	1.3260810071010996	1.2712934934459927	2.620049200906367	1.043095881429078	5.11911687918357	8.780101174463924	0.8344606632256525	0.9590382902938561
ID613576	613576	2	0.9841972589492798	82.34800852652853	33.30060287504331	0.0	272.0	272	1.3023194927919894	1		20336.042857142846	20699.0	12663.0	26015.0	1.1388184E7	2796.294983227374	-0.9810155701375974	-751.6087059071198	3.061424972228159E-4	0.0060812013560309335	1.3706528629198451	1.2560420561693029	-1.129008916715806	1.0912475869638347	5.328254430422249	9.146659870303633	0.8003312217850368	0.9516129032258058
ID599754	599754	2	0.9661434292793274	83.9050376332673	35.17386372839867	0.0	136.0	136	1.2610029214537506	1		20403.791984732805	20642.0	13016.0	26822.0	1.0691587E7	2756.090793046374	-0.9811235397605403	-769.5742021291048	-0.00592564474840967	-0.002711197178644222	1.2983093278208075	1.250435035038524	-0.7748559326700566	1.0382861095864997	4.995535598906159	8.173360577965063	0.9397029811292826	0.983161833489242
ID591053	591053	2	0.9748840928077698	82.07364904569238	42.20789948128892	0.0	48.0	48	1.2788734805946282	1		20363.406307977748	20539.0	13872.0	26971.0	1.0975876E7	2774.9034585901277	-0.981094289294095	-761.6409462860104	-0.0020295904392885027	0.0013738140859310265	1.3178108570359939	1.2639233312826577	-0.49774515935801406	1.0426351222574948	5.138129383841627	8.598435289805852	0.8733253080194122	0.9626001780943895
ID592588	592588	2	0.9378772974014282	83.17783024977412	41.989120567057306	0.0	65.0	65	1.2250972663656876	1		19205.32727272726	19525.0	13436.0	24149.0	9506637.0	2387.9254743005267	-0.9810661255566795	-833.4695291124021	-4.2528951102329445E-4	-0.009685810338998744	1.264508901675098	1.2261853797062525	-1.207457167086949	1.0312542643250455	4.715101155199712	7.878523393607235	0.9545775592621523	0.9900199600798407
ID594636	594636	2	0.9754185676574707	81.49361212127477	41.30592293986629	0.0	85.0	85	1.2894769428881685	1		20527.68372943329	20781.0	13547.0	27157.0	1.1228643E7	2811.7798810403756	-0.9809577021902904	-752.176140051085	-0.0018670713428410428	0.006118188616212914	1.325775189754912	1.268879356885006	1.9708475349321521	1.044839434546071	5.223685654802918	8.770120504733672	0.8534454689807751	0.9623467600700529
ID587982	587982	2	0.9650917649269104	82.48296380786272	42.41097047311982	0.0	10.0	10	1.2782818203822535	1		20470.44074074074	20717.0	13607.0	26466.0	1.1054038E7	2755.083127112165	-0.9809144560204777	-763.7462205408046	-0.005323155623097546	-0.002954280141497719	1.3750398092816276	1.216807082667605	-0.8597201624484309	1.1300392879593775	5.13337625767709	8.932654264670113	0.8084476658030304	0.9549071618037135
ID589519	589519	2	0.9816873073577881	81.95898670663743	42.06495737517703	0.0	29.0	29	1.3046409197552276	1		20453.984042553177	20669.0	13935.0	27157.0	1.1536047E7	2845.210442090433	-0.980989687759546	-741.9398646606023	0.0031730492796058093	0.004648603317857668	1.3408436609809224	1.2962041500774455	-0.9758926500002902	1.0344386421697616	5.347266935080328	8.530686710124105	0.923365711003117	0.979965156794425
ID591552	591552	2	0.9625896215438843	82.42853493501067	42.17877373700369	0.0	54.0	54	1.2765051943389947	1		20478.527001862196	20622.0	14088.0	26977.0	1.0996969E7	2722.460308311762	-0.9810046909073873	-776.9478572382751	-0.007560281916319472	0.004043293788420573	1.336309272785646	1.2506511194984715	2.704177567946575	1.068490846049476	5.119116879183541	8.389232424590435	0.9140300120713059	0.985361390667887
ID596697	596697	2	0.970023512840271	81.51380432041279	41.43022059244179	0.0	106.0	106	1.2392181221120435	1		20458.40433925051	20838.0	12819.0	26867.0	1.0372411E7	2694.8792115130445	-0.9810036725028947	-784.0855209220189	0.006631629152884635	0.013752559609870745	1.3078462145015173	1.2004447504513696	-0.8712856801806741	1.0894680609080631	4.824423056983582	8.247027267910545	0.8913748725900128	0.9778420038535647
ID587484	587484	2	0.9694053530693054	82.72134324208359	41.13754434752734	0.0	4.0	4	1.2976641803326565	1		20469.535971223013	20881.0	13218.0	25546.0	1.1381062E7	2658.699506068447	-0.9810523449006396	-797.2700463544163	0.0016048495950593707	-0.001166702107490744	1.356724172453271	1.2691769138064588	-1.1573851266874942	1.0689795549339487	5.290229421106106	8.488820445253761	0.9225494949766605	0.9814814814814811
ID612061	612061	2	0.9719216823577881	83.61051046024555	32.80892402781063	0.0	257.0	257	1.3173356461303016	1		20351.436300174515	20653.0	12712.0	26601.0	1.1661373E7	2802.609220383122	-0.980946212665941	-747.6983035466434	-0.01034819401580544	0.00876432595308711	1.367863471903415	1.29922061881625	-0.9477448549342187	1.052833869854765	5.451835710699675	8.658340307698673	0.9138676865609096	0.972033898305085
ID592092	592092	2	0.978594958782196	82.4764365739542	42.18057869653386	0.0	60.0	60	1.2929921069097343	1		20383.337568058058	20581.0	13733.0	27739.0	1.1231219E7	2802.762716000812	-0.9809814103331544	-750.2420982279504	-0.00599314104268012	4.323665689272142E-4	1.3250996021678618	1.287897550659716	-0.781915593990539	1.0288858779870258	5.252204411789986	8.449232172229795	0.9245214592458154	0.9848484848484851
ID597215	597215	2	0.9654694199562073	81.57162014219678	41.08068908289927	0.0	111.0	111	1.271755391098025	1		20427.078651685388	20688.0	12996.0	26862.0	1.090806E7	2664.0905543181498	-0.9809647086407203	-790.2802504472796	-0.003840537417718174	0.008075009510844933	1.3119386313500376	1.2527037738263198	-0.755327955839229	1.047285606351123	5.0810918698674445	8.292863279126838	0.9284486744936077	0.9789377289377287
ID598751	598751	2	0.9775574803352356	81.48375332692396	36.973253198256366	0.0	126.0	126	1.3058000856167278	1		20511.483985765124	20743.0	13423.0	27491.0	1.1527454E7	2956.633482769972	-0.9810328678011758	-717.647991702919	-0.0040939391195192664	0.004318529309391997	1.3852891369494722	1.2689499347029916	-0.7934633778586803	1.0916814754190525	5.356773187409355	8.432206904408181	0.9467397530948943	0.9894644424934157
ID610526	610526	2	0.9724536538124084	84.2546087277362	32.967055072056304	0.0	242.0	242	1.3253508000690841	1		20390.255574614053	20755.0	12311.0	25986.0	1.1887519E7	2785.1735350129247	-0.9810141071045027	-756.5621866294118	-0.004434302572430326	-0.004499846899201872	1.3591327887585856	1.3184485844337357	-1.316897770530547	1.0308576343478144	5.518379477002906	8.57220821846365	0.9437044499366289	0.9838983050847456
ID593107	593107	2	0.971771240234375	82.8967218353718	42.27012636922918	0.0	70.0	70	1.2800559805981537	1		20465.01476014761	20697.0	13431.0	26273.0	1.1092038E7	2729.3817767638725	-0.9810591125013265	-776.7345469971385	-0.005976025016583728	0.00818742047916631	1.355600072155933	1.2272304316686664	-0.7524891535697015	1.1046010897177005	5.147635636170638	9.067367144314396	0.7867835312631455	0.9500000000000003
ID597717	597717	2	0.9668444395065308	80.24620367561782	39.849107532007466	0.0	116.0	116	1.29766418033266	1		20385.25581395348	20730.0	13767.0	26040.0	1.1395358E7	2654.998042651812	-0.9809964470365857	-792.7104530838276	-0.021744575507161988	2.2720697140747245E-4	1.365288846649031	1.2707431539000065	-0.49149664776558255	1.0744018903102934	5.290229421106134	8.81630049043482	0.8552864710809619	0.9695121951219511
ID599255	599255	2	0.9841846823692322	82.81543648417592	36.68394422592559	0.0	131.0	131	1.3017384891972485	1		20487.708928571436	20724.0	13421.0	26762.0	1.1473117E7	2927.194445099137	-0.9809104385222627	-719.2919882303181	-0.002751802451161931	-0.011957460456550204	1.411031150370049	1.2458508512105178	2.3005370382757375	1.132584329014212	5.323501304257716	8.633834511248516	0.8974283578260858	0.976460331299041
ID598249	598249	2	0.980024516582489	80.21055244442071	37.400650451525976	0.0	121.0	121	1.3121571937574934	1		20452.7605633803	20697.0	13405.0	26858.0	1.1617168E7	2896.00547961903	-0.9810067134905257	-729.5489059578751	-0.0020606797678970404	0.0010047394482955178	1.4029311339806299	1.2515060811652259	-0.8005217659783604	1.1209942605108385	5.409057575219029	8.68133346937219	0.9019004231678678	0.9785038693035255
ID616168	616168	2	0.9795907735824585	81.57093333739087	31.908181173562166	0.0	298.0	298	1.3179097736999996	1		20438.37237762238	20726.0	13838.0	26302.0	1.1690749E7	2688.3940575932897	-0.9810900313841022	-788.8627175289279	-0.004682207510870962	-0.0048364855948867655	1.3578425148208342	1.3002088956515299	2.073890113566637	1.044326430439029	5.456588836864193	8.572558474442449	0.933061310818109	0.982876712328767
ID615658	615658	2	0.9718136191368103	81.30316768495793	32.14536337986621	0.0	293.0	293	1.3276319563182928	1		20447.761578044603	20800.0	13425.0	25460.0	1.1921045E7	2637.9000642365536	-0.980936830956574	-797.7436795077053	0.00575639529659703	-0.0029047199684010022	1.3641728604300518	1.3119585614111855	-0.7169111350708137	1.0397987410232705	5.537391981660966	8.75817778583815	0.9071677817918322	0.9740802675585288
ID589036	589036	2	0.9679223299026489	81.87956368117615	42.07669593800792	0.0	23.0	23	1.3034807230653156	1		20412.012499999964	20612.0	13852.0	27187.0	1.1430727E7	2786.114081664818	-0.9809218077331527	-753.3800135151463	-0.0019044928851538233	-0.0026247259837075374	1.359277162348823	1.271205684727135	-0.9506408707157352	1.0692818468952903	5.337760682751297	8.759127377333254	0.8742734268709464	0.9714532871972318
ID612589	612589	2	0.9733366966247559	83.74062210032899	32.81012244029178	0.0	262.0	262	1.313309725550843	1		20294.978947368414	20626.0	12218.0	25556.0	1.1568138E7	2769.840232475515	-0.9810315446139111	-757.9051992055981	0.0011195337984036958	0.008037686151133032	1.3541839200173513	1.294011895009664	-0.8659088077670384	1.0465003646718702	5.418563827548067	9.101958825869628	0.8219101133539082	0.9587888982338102
ID611052	611052	2	0.9764369130134583	84.37193449286758	33.0016192112384	0.0	247.0	247	1.323065710783098	1		20375.1658031088	20754.0	12287.0	25831.0	1.1797221E7	2744.099070009277	-0.9810268265852897	-767.8427144052725	-0.0019003423390585653	0.01187166709098006	1.3832281276007674	1.2904530081707053	-1.0786157883575394	1.071893450472541	5.499366972344843	8.912467712913081	0.8700147708646935	0.9673913043478267
ID609519	609519	2	0.974148690700531	83.82043210148687	33.886464514246335	0.0	232.0	232	1.3069582233926003	1		20321.414159292046	20634.0	12243.0	25475.0	1.1481599E7	2823.7455097891666	-0.9810166355283887	-743.8092163329491	0.00244620118996305	-0.010951605814646725	1.3655444559943037	1.2720166982372934	-0.5374692799199656	1.073527146213267	5.366279439738387	8.844451926572686	0.8620675480654395	0.9724375538329021
ID611567	611567	2	0.9780884385108948	84.45210868021749	33.820759093538115	0.0	252.0	252	1.2964977403842817	1		20323.85457809695	20669.0	13186.0	26350.0	1.1320387E7	2810.3741811664418	-0.9810462989416383	-748.630306725239	-5.410534122756617E-4	0.003533858172114588	1.3251840157974404	1.291952479820326	1.3572007393482985	1.0257219491399066	5.280723168777109	8.563672603745145	0.9048636748286512	0.9823165340406715
ID594144	594144	2	0.9664611220359802	82.80528368935494	42.156541406097446	0.0	80.0	80	1.2800559805981535	1		20534.12707182319	20765.0	13081.0	25998.0	1.1150031E7	2789.721805038204	-0.9809018667921292	-756.1013035566873	0.007775923501922636	0.0011431605893883615	1.329097186008922	1.2593432806684992	-0.793050492770359	1.0553891114608522	5.147635636170637	8.394727942826872	0.917919108397856	0.9783197831978321
ID610021	610021	2	0.9778662323951721	84.12945656347439	33.05964612987635	0.0	237.0	237	1.3184836512685438	1		20342.325783972137	20713.0	12463.0	26395.0	1.1676495E7	2824.957436266291	-0.9810107356371873	-744.0194890328983	-0.010295292653062497	0.011886997269605503	1.3518132715520936	1.316512979975564	-0.976375973142811	1.0268134778110467	5.461341963028718	8.84009213313966	0.8782044879329172	0.9671717171717181
ID613112	613112	2	0.9756506681442261	82.33724914738818	33.36682382307847	0.0	267.0	267	1.2883030901706798	1		20348.170329670316	20639.0	13974.0	26486.0	1.1110101E7	2830.2527494873048	-0.9809360446529817	-739.8740919856311	-2.6027221254294595E-4	0.0019389696371374992	1.3765381564217984	1.233060006883571	-0.7513792539548668	1.1163594218750579	5.214179402473868	9.104852521170677	0.7904055891828835	0.9456896551724139
ID596210	596210	2	0.977824866771698	81.58526789586011	41.54834464190942	0.0	101.0	101	1.3127335861392377	1		20461.01405975396	20704.0	13749.0	26899.0	1.1642317E7	2805.399789455189	-0.9809999199546913	-753.1403758527367	0.017842176526226924	0.0031472317887044207	1.3498114895756224	1.30374292746194	-0.37516607821004044	1.035335618045013	5.413810701383543	8.855009204698376	0.8676306714840326	0.9693617021276602
ID609015	609015	2	0.9663122296333313	84.18245882243377	33.09287982075026	0.0	227.0	227	1.3138856123250902	1		20273.729824561397	20623.0	12376.0	25532.0	1.1556026E7	2778.2457142041662	-0.981058088965442	-755.8992730155139	3.81168817484499E-4	-0.001432450547463158	1.3498759995125371	1.2906699164291773	-1.4976792598835904	1.0458723662260307	5.42331695371259	8.745486390747862	0.8910599292367081	0.9752136752136753
ID590582	590582	2	0.9692928791046143	81.80211151939805	41.51521285128188	0.0	42.0	42	1.290649727980873	1		20439.22826086956	20717.0	13961.0	26665.0	1.1282454E7	2623.7717953722267	-0.9810255179254466	-805.5245929334155	-0.0034830420094933935	0.012216009219429724	1.3406278487757946	1.281024673057191	-0.6597473918668609	1.046527734377168	5.233191907131938	8.43730500249578	0.9237810040298131	0.9760638297872342
ID603912	603912	2	0.9691193699836731	83.33493998380833	33.425858495415554	0.0	177.0	177	1.2711604177830762	1		20316.507462686564	20641.0	13514.0	25188.0	1.0889648E7	2647.2247269705654	-0.9810431005780925	-794.3447304646045	-0.009377778880474457	-0.01309488160469107	1.3079601972305945	1.2622223677794933	1.75935276930251	1.0362359522526632	5.076338743702924	8.517198250880288	0.879360485290237	0.9762340036563072
ID600843	600843	2	0.9381908178329468	83.27238543627409	35.14474535984608	0.0	147.0	147	1.2675847133220637	1		20317.18832391715	20568.0	13781.0	25861.0	1.0788427E7	2392.1457933292136	-0.9810977207082339	-881.6659078082671	-0.0034872625182241403	-0.0037952667706327324	1.2939863928713098	1.2580705083134929	1.8061717464190479	1.028548387646384	5.047819986715826	8.760526182048245	0.8265199468256834	0.9689781021897818
ID601355	601355	2	0.9760310053825378	83.06448984047822	34.84306766540759	0.0	152.0	152	1.2573983321224118	1		20435.646833013434	20748.0	13559.0	25569.0	1.0646972E7	2592.0108243398126	-0.9810007379938525	-814.1682752204271	4.317420575359287E-4	-0.001906492734354736	1.3070070455527472	1.2237511858469847	-1.179002184641222	1.0680333230060481	4.967016841919047	8.925400726756898	0.7835199317171638	0.9578368469294208
ID602379	602379	2	0.9559297561645508	83.45057178284561	33.44864366512809	0.0	162.0	162	1.2687777344927949	1		20341.87663551403	20652.0	13755.0	26163.0	1.0882904E7	2489.9506951249978	-0.9808699498674147	-837.7715071952842	0.008159884327590447	0.0048945861741145425	1.3494545685301544	1.2602650644991458	1.102265434247882	1.0707704327791188	5.057326239044865	8.344860629583273	0.9126256243712596	0.9788408463661447
ID591629	591629	2	0.9706836342811584	82.79303209554742	42.1031727203607	0.0	55.0	55	1.2994118769904173	1		20463.581395348836	20685.0	14045.0	27338.0	1.1439142E7	2804.219113266438	-0.9809130080419606	-750.0542861179878	-0.00632425225996241	-0.0032434816065147498	1.356246481956192	1.2617357070865949	-0.6241337484316984	1.074905365948489	5.304488799599657	8.91236007084018	0.8392047865692989	0.9546621043627033
ID606989	606989	2	0.9624426960945129	83.80514965869273	33.20205415791195	0.0	207.0	207	1.291821448356543	1		20293.605072463793	20616.0	12798.0	25339.0	1.120207E7	2632.0534625945697	-0.9810227185989191	-797.149101760315	-4.062825238303358E-4	-8.065555574395167E-4	1.324103777834896	1.276289505571061	1.4283345227464679	1.0374635002913708	5.242698159460989	8.692314379472627	0.8719545897233084	0.9752431476569409
ID602894	602894	2	0.9580578207969666	83.37140510719959	33.281783055858604	0.0	167.0	167	1.2824177095076645	1		20313.70534069984	20637.0	13684.0	25318.0	1.1030342E7	2586.5066986082975	-0.9811132608266887	-815.9578025314372	-0.004912743630128391	-0.0024244173270597615	1.3100522782535302	1.2782644829035679	1.834965784110138	1.0248679328692265	5.166648140828724	8.667158294312449	0.8643015529538597	0.9740143369175622
ID614158	614158	2	0.9874767661094666	83.14519057578305	31.39596946570248	0.0	278.0	278	1.3350187950239902	1		20335.379251700666	20541.0	11999.0	26030.0	1.1957203E7	2873.7678655713603	-0.9810577029262297	-732.9806274293904	-0.005312957270459831	-0.004802719086197147	1.3933982004766137	1.3153862808311518	-1.148267255275673	1.059307232242204	5.599182621799654	8.65446981325221	0.9394065018567241	0.9874266554903597
ID608513	608513	2	0.9708763957023621	84.02010122147051	33.157481055655865	0.0	222.0	222	1.3138856123250904	1		20274.150349650336	20627.0	12437.0	25271.0	1.1596814E7	2777.7963115811517	-0.9810269547667864	-754.7726588132879	-0.0028508476804433693	-0.006266121939202662	1.3597959417271392	1.2858525594320056	-0.349223222689315	1.0575053350811825	5.423316953712592	9.061825588459515	0.8299338004567481	0.9636824324324327
ID615169	615169	2	0.96444171667099	81.34167699492146	32.19553997015385	0.0	288.0	288	1.316186639678679	1		20390.342657342666	20742.0	13727.0	25778.0	1.1663276E7	2685.5688152353414	-0.9810190781895978	-784.8350458348154	-0.0020467896788591605	-1.1873764252052269E-4	1.3409145094315305	1.3121444451744975	-1.134842698519184	1.021925988684277	5.44232945837065	8.695492811883303	0.9044952531537227	0.9811482433590404
ID608000	608000	2	0.9716338515281677	83.92681508176015	33.075495446676	0.0	217.0	217	1.2924069101805513	1		20270.5390199637	20628.0	12656.0	25350.0	1.1169067E7	2777.306673383429	-0.9810954678323367	-757.5595727933741	-0.0018847354597616463	-0.009471308104468203	1.3257280920546843	1.2777385303544995	-0.05746766166708252	1.0375582019013472	5.247451285625502	8.72332821322626	0.8665504527869573	0.9633507853403146
ID595715	595715	2	0.9769314527511597	81.61246462547265	41.53146606763907	0.0	96.0	96	1.291235721077119	1		20476.549909255904	20717.0	13415.0	26754.0	1.1282579E7	2765.529927971225	-0.98101138171971	-765.0487311505852	7.050659393660594E-4	0.005617291452680751	1.3183490551050998	1.2850960586814797	2.2985280508921733	1.0258758839068716	5.237945033296459	8.609300024852104	0.8880452898112349	0.9675153643546976
ID607491	607491	2	0.9723944664001465	83.93446906820625	33.145558861056344	0.0	212.0	212	1.292406910180551	1		20265.352622061473	20664.0	12749.0	25088.0	1.120674E7	2712.102337857502	-0.9811889049838894	-779.5009326744521	2.450328047145949E-4	0.005557629818918442	1.328641628194536	1.2811625380773963	-0.32820991403732214	1.0370593806062969	5.247451285625501	8.771077142114722	0.8571412937063952	0.9692712906057944
ID590085	590085	2	0.9644624590873718	81.75040826488805	40.893713573016996	0.0	36.0	36	1.2818276852254527	1		20561.607734806617	20805.0	13018.0	26826.0	1.1164953E7	2728.0990040873553	-0.9809600870637695	-776.6284885084666	-0.013457030269311889	-0.0016401188306126987	1.3365734984054878	1.2633506909834324	-0.8539285885533193	1.0579592095406671	5.161895014664212	8.466721862241943	0.9048746989664813	0.9792605951307478
ID595205	595205	2	0.9750600457191467	81.6668108135376	41.64480950796474	0.0	91.0	91	1.2970810914780886	1		20467.176895306864	20719.0	13529.0	27059.0	1.1338816E7	2823.8915822797867	-0.9810305161599135	-749.6644610049706	-0.00217739183671015	-0.005125094742701777	1.3432892226055315	1.2781604662643162	2.0812912733733326	1.0509550702436974	5.285476294941616	8.641840608481818	0.8893679805180195	0.9703315881326356
ID588550	588550	2	0.9669288396835327	82.73606419559887	42.331961040243236	0.0	17.0	17	1.2657930732558302	1		20397.929791271352	20601.0	13369.0	26857.0	1.0749709E7	2801.206767515914	-0.9811009558108831	-756.0400109528321	0.0064339201447301516	0.003042005048929664	1.3206222501363225	1.2341992110655555	2.4930756341596854	1.0700235734198476	5.03356060822226	8.285567796634801	0.9213838925003466	0.9823747680890544
ID604423	604423	2	0.9509984254837036	82.94053532180732	32.8372027760214	0.0	182.0	182	1.2800559805981528	1		20201.217712177127	20561.0	13449.0	25252.0	1.094906E7	2566.746851168838	-0.9811447838049933	-819.0795627340685	-0.002043817737663814	0.008698479688627492	1.3007774187964887	1.27668435548061	-1.113268338667108	1.0188715896865588	5.147635636170631	8.546314756305755	0.8856454495263975	0.9747974797479747
ID606470	606470	2	0.9792793989181519	84.05972645938529	33.052663220813415	0.0	202.0	202	1.3034807230653167	1		20300.439501779354	20602.0	12433.0	26051.0	1.1408847E7	2817.4565850484564	-0.981112763147258	-748.5635952752416	-0.0068012105797206086	0.0052926874696850625	1.3219404030939115	1.2981240498194784	-1.087975284575681	1.0183467468134075	5.337760682751305	8.849970350337527	0.8564171015521136	0.9672695951765721
ID600351	600351	2	0.9774090051651001	83.01999040250536	34.48593561987501	0.0	142.0	142	1.2753194019842824	1		20410.679035250458	20605.0	13165.0	26826.0	1.1001356E7	2741.9350632744636	-0.9809287428672647	-765.7524982437678	-2.3760998327654637E-4	0.0010144257830704449	1.3247507007865478	1.2367466999078398	-0.8052313697067133	1.0711576597578678	5.109610626854514	8.726578790201623	0.843159314421971	0.9641255605381166
ID614672	614672	2	0.9723818898200989	81.70251216745442	31.94702679779484	0.0	283.0	283	1.3236373529401575	1		20306.250431778928	20661.0	14066.0	25836.0	1.1757319E7	2654.899435954231	-0.9809544123531	-787.8909392008983	0.0035379243991923797	0.0014729695969587673	1.374562965882062	1.3067063044043938	1.8825371945472418	1.0519295431949398	5.504120098509354	9.175011976249618	0.821645509230204	0.9538714991762767
ID604947	604947	2	0.9812081456184387	82.50402606419188	33.105460615703294	0.0	187.0	187	1.3063792828444154	1		20387.02857142858	20714.0	13112.0	25917.0	1.1416736E7	2830.8200091224535	-0.9810179731553339	-744.3994634620204	-5.583876150083363E-4	-0.004611342646089702	1.3824425585646765	1.2556306314574526	-0.9629008088246306	1.1009946109390698	5.361526313573844	8.501664714174826	0.9321597768670523	0.9817232375979114
ID605459	605459	2	0.9905956387519836	82.67271703867016	34.62833828633984	0.0	192.0	192	1.3316145766612186	1		20372.104452054766	20685.0	13812.0	26352.0	1.1897309E7	2756.3466618806165	-0.9810777077956732	-766.4109757040336	-0.005210701145843712	0.0022758537828704768	1.374744289922936	1.3134229313930066	2.058050530379963	1.0466882045868444	5.570663864812545	8.711068000406474	0.9225162181604217	0.9823973176865045
ID603413	603413	2	0.9604647159576416	83.38986975255754	33.70316394922287	0.0	172.0	172	1.265793073255833	1		20292.478504672894	20588.0	13738.0	26044.0	1.0856476E7	2429.006072644031	-0.9809087390876481	-858.4805902365316	0.007672009455306785	0.004516397078203307	1.2908220972485156	1.2694254669472733	-1.2618552195339912	1.0168553655636807	5.03356060822228	8.541027124311206	0.867091570251912	0.9760368663594469
ID605972	605972	2	0.9905010461807251	82.49846471074945	34.289777223953905	0.0	197.0	197	1.319630657706657	1		20357.085514834205	20609.0	13252.0	26463.0	1.166461E7	2787.334491561651	-0.9811197526265087	-759.0508078460485	0.0014749171535552539	0.00257138919417815	1.377050573903614	1.296241023661391	-1.009457353420541	1.0623414540715326	5.470848215357702	8.8666042661015	0.8744799950128547	0.9680403700588724
ID601879	601879	2	0.9719223380088806	82.90327102522211	34.72143147455	0.0	157.0	157	1.2651952960922654	1		20489.28922495275	20712.0	13089.0	27358.0	1.0838834E7	2710.8155441299505	-0.9810804161279126	-783.8806569213041	-0.006019548262631902	-0.0012600323259909323	1.314395852626821	1.2460474083257334	-0.8897120790928461	1.0548522021268234	5.028807482057743	8.416110395595645	0.8921790617797878	0.9814471243042674
ID594730	594730	2	0.969237208366394	81.4833833001001	41.306441158693836	0.0	86.0	86	1.2988295727366717	1		20478.09856630825	20668.0	13336.0	27550.0	1.1426779E7	2784.519525926734	-0.9810158901632069	-760.0727474872931	0.002030108428392448	0.0024323735161154735	1.3295901194076174	1.2923595102816272	2.3452779499464333	1.0288082447877658	5.299735673435173	8.804126938387727	0.8591944881876787	0.9678819444444446
ID587567	587567	2	0.9744386076927185	83.48544870864865	41.36878997169357	0.0	5.0	5	1.3167612682324363	1		20404.72648083624	20775.0	13579.0	25427.0	1.1712313E7	2619.7604762611254	-0.9809882405496795	-803.7864453210146	0.011505769113022925	0.007718027618549928	1.3668430660005255	1.2885994705019488	-0.8947552160073348	1.0607198724581957	5.447082584535156	9.1086775031175	0.8250175211304785	0.9654591406908173
ID592686	592686	2	0.9579429626464844	82.99085590051037	42.17865348037851	0.0	66.0	66	1.2349375631309396	1		19855.835317460333	20033.0	13256.0	25375.0	1.0007341E7	2720.2268796923345	-0.9809630774263971	-752.2616942378826	0.010555761565027069	-0.006331338638713999	1.294393633848087	1.201098441436244	-0.8248920485937056	1.077674892576068	4.791151173831951	8.236246476500149	0.8875464040021759	0.9729729729729731
ID599854	599854	2	0.9525884389877319	83.54967705903074	35.63103224759844	0.0	137.0	137	1.2651952960922674	1		20331.15500945182	20662.0	14174.0	24692.0	1.0755181E7	2387.2897643789233	-0.9810502609388532	-881.809827804614	0.006752358235396703	5.790109938300539E-4	1.2982199391803118	1.2569406378714845	-0.9155521389121662	1.032841090553592	5.0288074820577595	8.426752210873355	0.8899270886644735	0.9679780420860015
ID593697	593697	2	0.9741700291633606	82.44972564859862	42.15820666030214	0.0	76.0	76	1.291821448356539	1		20549.1872727273	20714.0	13439.0	27757.0	1.1302053E7	2797.7103264118814	-0.9810862426046091	-761.9935085813514	-6.871182998851063E-4	-0.005423938874465775	1.3522852288453402	1.2588345999063406	-0.6745260105198194	1.074235828079362	5.242698159460956	8.769776347028253	0.8566189606120028	0.9641608391608388
ID588065	588065	2	0.9645165205001831	82.57098627169565	42.38087983754919	0.0	11.0	11	1.2657930732558298	1		20449.944971537003	20750.0	13315.0	26404.0	1.0777121E7	2806.5765146718445	-0.981048133941831	-754.3685780799756	-0.0029726934625576512	0.007050494284189697	1.3402059579735934	1.215884552401831	-0.8943539652054631	1.102247705447183	5.033560608222256	8.279213838520711	0.9227986841203696	0.9787430683918672
ID589601	589601	2	0.9771028757095337	82.1751403928369	42.066128226536854	0.0	30.0	30	1.2918214483565411	1		20486.115942029	20708.0	13828.0	27833.0	1.1308336E7	2820.169692986728	-0.9809312650006643	-747.3621071491381	0.0016296849525762806	0.002991869160866209	1.3451460381473117	1.2535483136161967	-0.5711596098576193	1.0730707572545624	5.242698159460973	8.92643362675488	0.8268157833089295	0.9650043744531935
ID591136	591136	2	0.9742128252983093	81.74769487324545	41.97183832816895	0.0	49.0	49	1.311003648748795	1		20294.950877192965	20534.0	13968.0	26854.0	1.1568122E7	2631.2607196428885	-0.9809338857580002	-793.6548306073798	0.004037129539617838	-7.468446977123965E-5	1.3430033131723944	1.3017866315062538	-0.535684370120163	1.0316616261594653	5.399551322890005	8.53959238261567	0.9304504606210035	0.9793103448275859
ID613671	613671	2	0.9905598759651184	82.33455186201269	33.29329694807116	0.0	273.0	273	1.3150366292889932	1		20331.63747810858	20643.0	12622.0	25955.0	1.1609365E7	2813.1539626316453	-0.9810419375902135	-748.0015123142018	0.0013392887887757146	0.00455655846884256	1.3498669092593936	1.2916649679178394	-1.2697820073027568	1.0450596267508714	5.432823206041594	8.909780406725996	0.8600059099777997	0.9629317607413651
ID593208	593208	2	0.9598460793495178	82.7420788223051	42.27205767601335	0.0	71.0	71	1.2788734805946256	1		20486.762962962963	20737.0	13672.0	26893.0	1.1062852E7	2788.1749384334657	-0.9809597429529698	-757.1147320912071	-0.0061031419219566485	-0.0038753844924062633	1.3723313338027259	1.2209202678033655	2.2816465999263156	1.1240138852570394	5.138129383841607	8.475939562092028	0.8987506086588313	0.9729972997299731
ID599359	599359	2	0.9810296297073364	83.05636945183397	36.650277683235274	0.0	132.0	132	1.3023194927919894	1		20485.449016100196	20731.0	13647.0	26824.0	1.1451366E7	2939.013261343504	-0.9811024277662915	-723.7394964381407	-0.0014867712759003592	0.004875289626858985	1.3861426443102947	1.2485158061565522	-0.888722437651523	1.1102323554696634	5.328254430422248	8.617134319415335	0.901714583565761	0.97056277056277
ID589108	589108	2	0.9743603467941284	82.02842538536405	42.089061006975236	0.0	24.0	24	1.306379282844419	1		20392.85132743364	20569.0	13626.0	27247.0	1.1521961E7	2739.2703302880273	-0.9808908305162181	-764.2789839191768	0.0017684763971166889	0.004313984236071676	1.3609668820665506	1.2764102230861603	-0.7642627190263384	1.0662456767041129	5.361526313573873	8.643693925669398	0.9017778125876443	0.9757785467128035
ID610121	610121	2	0.9698323607444763	84.10866547572869	33.07542215518867	0.0	238.0	238	1.3247798972641898	1		20353.43448275862	20718.0	12945.0	26598.0	1.1804992E7	2773.5195408304703	-0.9810259346321215	-758.8510953798096	-0.005520018295318125	0.017881774604501202	1.3922978211193662	1.2977119325651911	-1.0701412683643687	1.0728866601135483	5.51362635083839	9.011022421881766	0.8532947129142506	0.9650582362728792
ID590664	590664	2	0.9823929667472839	81.91396799105492	42.04889303525391	0.0	43.0	43	1.293577038903878	1		20416.480943738647	20606.0	14093.0	27371.0	1.1249481E7	2860.7277229118126	-0.9810295656522842	-738.1407471806704	0.0010842451907170313	0.007181249678832767	1.345588880774783	1.2608562635419407	2.464469411223218	1.0672024398679791	5.256957537954525	8.56575621925949	0.9003532003413266	0.9770318021201411
ID594251	594251	2	0.965922474861145	83.22290859663273	42.061994878622	0.0	81.0	81	1.2871281669074133	1		20466.5109090909	20765.0	12559.0	25977.0	1.1256581E7	2706.354327127347	-0.9810082351359308	-781.2616019273775	0.005001640603301156	2.479429523691727E-4	1.3291905319882242	1.259187273428497	-0.47387168314257694	1.055594001017119	5.204673150144847	8.655497461251857	0.8730100809361452	0.964757709251101
ID611149	611149	2	0.9750590920448303	84.25880934131584	32.955599731862414	0.0	248.0	248	1.3321825504881424	1		20374.495726495712	20694.0	12205.0	26101.0	1.191908E7	2790.744494937906	-0.9809862296807192	-753.3407416501036	0.0018700318158199807	0.005327697409845581	1.3717815607827466	1.3073407727197177	-1.0403607236687225	1.0492915002788217	5.575416990977095	9.092356893290155	0.8474893896129786	0.9654320987654322
ID596801	596801	2	0.9784888625144958	81.60761502924915	40.97018622845016	0.0	107.0	107	1.2800559805981575	1		20458.836431226755	20744.0	13202.0	26767.0	1.1006854E7	2790.3324850799177	-0.9810646903154452	-759.7666102212313	-0.002657070608076184	0.010654339962102499	1.3501292293955542	1.2355764195946672	-1.012265451622333	1.0927120394855594	5.147635636170669	8.402382254832947	0.9162474779516127	0.9800904977375567
ID597827	597827	2	0.9708240032196045	79.76544889974883	39.358278630912515	0.0	117.0	117	1.2976641803326572	1		20376.65350089765	20694.0	13753.0	25971.0	1.1349796E7	2675.4351633286997	-0.981060081663994	-789.016214871436	-0.0020572415019974566	0.0010826458401862575	1.336099652325004	1.2742747103921226	-1.0437104033113418	1.0485177500806373	5.290229421106112	8.66210429354999	0.8860078171739841	0.9746059544658492
ID598850	598850	2	0.9769511222839355	81.89612879868136	36.868069914414455	0.0	127.0	127	1.315036629288995	1		20511.744755244737	20749.0	13084.0	27041.0	1.1732718E7	2924.012503157934	-0.98092886210204	-721.6295030351179	-0.005642438263090671	-0.0040994973239252925	1.3910550599748261	1.26680989277617	-0.7934626516525004	1.0980771999864771	5.43282320604161	8.761365935887259	0.8893890880709778	0.9744245524296672
ID592197	592197	2	0.9747334718704224	82.13529318601303	42.21719966578743	0.0	61.0	61	1.2999939204135575	1		20381.77378815081	20584.0	13926.0	26865.0	1.1352648E7	2774.1488737838163	-0.9809729389789664	-757.5782983576831	-0.003363378856704305	0.01774605138640902	1.3925129653644985	1.2557050014867326	-0.7158371001114142	1.1089491271562888	5.309241925764197	8.581852741883493	0.9059000071442226	0.978965819456617
ID610629	610629	2	0.9786655902862549	84.25674369853067	32.97523479187273	0.0	243.0	243	1.3150366292889961	1		20392.866900175122	20716.0	12234.0	25907.0	1.1644327E7	2816.1998246624476	-0.9809675962202019	-746.4587826327979	4.2023744395739E-4	-0.001283713257054903	1.3618636513546434	1.2838047650469169	-0.9335951684001244	1.060802770353383	5.432823206041619	9.021194645742323	0.8388944662790082	0.9670050761421323
ID597319	597319	2	0.9718814492225647	81.4638004105804	41.11485566549976	0.0	112.0	112	1.2976641803326607	1		20464.664272890484	20653.0	12713.0	27123.0	1.1398818E7	2791.995303322561	-0.9809412764111368	-754.5171827351639	0.001996774115091206	7.748586434356153E-4	1.368201818044504	1.2517992264940474	-0.6580061935408458	1.0929882277339864	5.29022942110614	8.527960369195574	0.9141006622692827	0.9737532808398944
ID590169	590169	2	0.9751681089401245	81.78995250753434	41.621931155025784	0.0	37.0	37	1.269373824605309	1		20543.51698113206	20761.0	13425.0	27510.0	1.0888064E7	2725.0596338828473	-0.9810635333425358	-781.1365620835475	0.0023699770766129813	-0.004085802511434209	1.3307300684311905	1.2340104151126294	-0.5700261971643354	1.0783783119932042	5.06207936520937	8.849155436513477	0.812335002269072	0.9508928571428572
ID613210	613210	2	0.9825614094734192	82.32508062136367	33.48415881966358	0.0	268.0	268	1.2788734805946267	1		20382.922222222227	20638.0	13752.0	26966.0	1.1006778E7	2933.283046337666	-0.9809967298675203	-717.4335606592388	8.914149323284139E-5	-0.0056960867027828765	1.3665214004232118	1.2143741979168954	-0.9958715070436874	1.1252885665450614	5.138129383841615	8.487484792657039	0.8963071932060417	0.9747520288548236
ID616285	616285	2	0.9580615162849426	81.39169856697335	31.9053964522703	0.0	299.0	299	1.3133097255508432	1		20415.81578947368	20745.0	14351.0	25631.0	1.1637015E7	2536.1535548008173	-0.9810672578837139	-834.2696634099576	0.002075322531590142	0.001871269682352197	1.3661103115074067	1.2787902252440317	-0.9823211853207461	1.0682833544858474	5.418563827548069	9.113714363411328	0.8197911608756512	0.9604043807919124
ID591711	591711	2	0.96370929479599	82.8311715274143	42.04448509447883	0.0	56.0	56	1.273538643281865	1		20450.312267657995	20727.0	13768.0	26704.0	1.1002268E7	2707.217261129105	-0.980927148692593	-777.0124197333516	-8.36969151962169E-4	-0.007437504794311586	1.3069450129610767	1.2568693632340915	-0.5275568542521376	1.0398415708042512	5.095351248360961	8.758683976846136	0.8346536134968348	0.9588550983899821
ID615761	615761	2	0.9843000769615173	81.61708675032078	32.14649826173939	0.0	294.0	294	1.2379966155341515	1		21517.81496062993	21430.0	14237.0	29819.0	1.093105E7	3240.6246885445635	-0.9797571194101866	-642.7551167136431	-0.01470283237188098	0.004787873369263152	1.368419126735401	1.1826537069158358	1.1762564827791402	1.157075075090248	4.814916804654559	8.913904406903209	0.7614873738796598	0.9336405529953925
ID598352	598352	2	0.9799724817276001	80.3266117595721	37.362141231341475	0.0	122.0	122	1.2865403029046518	1		20486.001818181827	20701.0	13321.0	27244.0	1.1267301E7	2951.1493161090984	-0.9810258639156734	-717.8181996387116	-0.00570700645077134	0.006703021688082662	1.3781268460912923	1.2264605520948788	2.1802860318404704	1.1236617792046855	5.19992002398033	8.738809733954142	0.8556614390042762	0.9715808170515099
ID596306	596306	2	0.9831357598304749	81.48975635930591	41.37801005068997	0.0	102.0	102	1.29240691018055	1		20464.043715847	20721.0	13266.0	27146.0	1.123476E7	2814.075565804201	-0.9809772750446228	-750.0183922490918	0.003944812223933695	0.0012239643987538727	1.3233777583672095	1.2792243983567928	-0.9104653874406423	1.034515726925732	5.247451285625492	8.684200595528168	0.8743767203131986	0.9752650176678448
ID612178	612178	2	0.9681206345558167	83.58567123401399	32.78473351002358	0.0	258.0	258	1.3167612682324368	1		20321.46956521736	20659.0	12344.0	26352.0	1.1684845E7	2817.7493740966256	-0.9810750938309339	-747.7411136948335	-9.591939868454733E-4	0.013751327997783055	1.364360652678089	1.304377053899076	-1.3113124819765338	1.0459863952679238	5.44708258453516	8.939847651716178	0.8564728256175137	0.958995815899582
ID609621	609621	2	0.9869216680526733	84.35347323082978	33.94711546594356	0.0	233.0	233	1.3086935083658342	1		20213.56537102474	20510.0	13381.0	25458.0	1.1440878E7	2744.4553929119825	-0.9810491639950928	-762.5689911541575	-0.0061738325952406	8.471493060690936E-4	1.3360578184641203	1.2971862943361616	-1.4173607157186097	1.0299660305521894	5.380538818231937	8.774087031896189	0.8782775002577269	0.9675213675213679
ID588631	588631	2	0.9621620178222656	82.77460451074764	42.39806929026149	0.0	18.0	18	1.2645972363584979	1		20373.294117647074	20642.0	13367.0	25421.0	1.0736726E7	2764.796538630349	-0.981108556090698	-765.3850648286057	0.008980674499394685	0.0034788183983846133	1.3346955635342441	1.2283780054904097	-0.6321751066349925	1.0865511736359923	5.024054355893226	8.593221763220779	0.8549725160546419	0.9724011039558417
ID611670	611670	2	0.9762125015258789	84.33465126456879	33.946137461813436	0.0	253.0	253	1.2982470073013372	1		20302.732014388497	20608.0	13333.0	26115.0	1.1288319E7	2820.7290250144215	-0.9811383174811287	-748.8122094142047	1.7158664962965814E-4	0.0012661955276623504	1.350694785924856	1.2771658577388783	-1.1636659885630556	1.057571949438231	5.294982547270649	8.808662657934802	0.8575401057098204	0.9578675838349098
ID612694	612694	2	0.975813090801239	83.57983104652075	32.90128443874734	0.0	263.0	263	1.319630657706662	1		20288.473958333325	20571.0	12205.0	26016.0	1.1686161E7	2837.337068023739	-0.9810194639610189	-739.1585355504726	-0.007858020184206001	0.01893810223369462	1.3545439286995529	1.3082195197349156	-1.2803652595741069	1.0354102719504017	5.4708482153577425	8.838515731502394	0.8800469685540385	0.9672268907563025
ID595307	595307	2	0.978511393070221	81.70219693301242	41.47305756663728	0.0	92.0	92	1.281827685225451	1		20481.907918968678	20736.0	14099.0	26600.0	1.1121676E7	2730.03171770903	-0.9809862731846725	-774.1558374296802	0.009951900427385722	0.0064397434877457565	1.3036555483178918	1.2819877676727016	1.9565813148936588	1.0169017062343157	5.161895014664201	8.774126101573843	0.8425802747349763	0.9593639575971727
ID607594	607594	2	0.9674546718597412	84.07564696593327	33.081407385805484	0.0	213.0	213	1.3046409197552287	1		20298.948490230883	20646.0	12474.0	25366.0	1.1428308E7	2790.888128106421	-0.9809664973865025	-749.7156353354653	-0.004837930248822656	0.013900620328986273	1.3476812951550918	1.2981913112868517	-1.1366437580030224	1.0381222578197526	5.347266935080336	8.577550034475538	0.9133036819412851	0.9757155247181267
ID602477	602477	2	0.9687643051147461	83.52660156911031	33.277219236535565	0.0	163.0	163	1.2675847133220648	1		20311.391713747642	20630.0	13493.0	25555.0	1.0785349E7	2602.8235388847866	-0.9811050825400045	-810.3926216111779	-0.004238345734977334	0.0028916354307054293	1.3034985436831181	1.2508416812489016	1.4548568021952082	1.0420971440459526	5.047819986715835	8.524926136970546	0.8728356441549175	0.9663330300272976
ID595820	595820	2	0.9760078191757202	81.74203440910183	41.82431913422252	0.0	97.0	97	1.2999939204135582	1		20501.93727598565	20755.0	13810.0	27661.0	1.1440081E7	2813.056788151572	-0.9810587044586794	-754.9735064652194	-0.002191528601710983	0.007724039087645491	1.3396419307945295	1.295939804010348	1.8220152331036588	1.0337223431589517	5.309241925764201	8.615539632391188	0.8988296912326994	0.9687771032090198
ID604012	604012	2	0.9439473748207092	83.92603073548841	33.34846090337015	0.0	178.0	178	1.290063468705576	1		20269.522686025433	20612.0	13188.0	25609.0	1.1168507E7	2517.9286882336173	-0.9809905057643625	-830.8532700643267	-0.0013986350803204307	-0.0011768035098360962	1.3112366045086854	1.291261428487992	0.778878998059204	1.0154695056941982	5.22843878096744	8.938584758321507	0.8223266518435604	0.9466437177280552
ID606574	606574	2	0.9803641438484192	82.87454997513997	33.03173855966205	0.0	203.0	203	1.3075369076022207	1		20334.402482269492	20621.0	12898.0	26144.0	1.1468603E7	2750.402684431908	-0.9809511261510894	-761.4531580623736	0.005340407880014349	0.004556551584292207	1.3277434753551296	1.3047059476327958	-1.262429747563372	1.0176572566133635	5.371032565902878	8.51313642723025	0.9312975558638767	0.9775086505190312
ID607086	607086	2	0.966648519039154	83.94659260317933	33.017646312254904	0.0	208.0	208	1.319630657706663	1		20271.328719723195	20638.0	12380.0	25567.0	1.1716828E7	2761.2629904631144	-0.9811056421670286	-762.4091100880389	0.004863401757579416	-0.001810245866445894	1.3551159300506248	1.3114892051324933	-0.5032314269764753	1.033265027838124	5.470848215357751	9.034874749497074	0.8422097351773705	0.9680403700588736
ID608609	608609	2	0.9830711483955383	84.06843855924981	33.31346495046317	0.0	223.0	223	1.3190572791622337	1		20300.01217391303	20543.0	12536.0	25471.0	1.1672507E7	2809.2325110686843	-0.9809804466323702	-745.4158873665235	0.004949290814984496	0.027029429498186243	1.376154012858118	1.3056474340077098	1.8117324613958008	1.0540012387831124	5.466095089193232	8.975514566343564	0.8526451663210968	0.9663865546218489
ID615267	615267	2	0.9710705280303955	81.44936167246186	31.80833228635102	0.0	289.0	289	1.3361516071031017	1		20436.416949152528	20770.0	13684.0	25964.0	1.2057486E7	2656.9916536545593	-0.9810500069548752	-796.3915630167588	-0.013979313856307869	6.43887941791447E-5	1.4205769244571078	1.2843733556331094	-0.7645458664974756	1.106046710036942	5.608688874128706	8.83380053588726	0.9031835849389389	0.9695973705834019
ID609122	609122	2	0.969727635383606	84.13570798103429	33.200411043791085	0.0	228.0	228	1.3005757033562715	1		20276.1831238779	20644.0	12467.0	25422.0	1.1293834E7	2775.713801941804	-0.9810714166112805	-757.2233992057019	0.0014971354711542176	0.01069675343739	1.3250165396618583	1.2963761336495885	-1.0035114533953566	1.0220926668340002	5.313995051928727	8.961195843729055	0.8315704958541693	0.9580119965724082
ID608101	608101	2	0.9702134728431702	83.93895614519626	33.03227737391787	0.0	218.0	218	1.311003648748796	1		20266.837742504416	20599.0	12616.0	25413.0	1.1491297E7	2763.459937967195	-0.9811566310142685	-763.7348424978757	0.00790713814149514	-0.009180226406359872	1.337671826039121	1.307768299732226	-0.2610232366109031	1.022866073686767	5.399551322890011	8.803426451312946	0.8755159391970742	0.970111016225448
ID601465	601465	2	0.9583948850631714	83.18998809775235	34.854803106923484	0.0	153.0	153	1.2753194019842842	1		20477.884758364293	20699.0	13332.0	27146.0	1.1017102E7	2654.385628873303	-0.9809406471571562	-794.1191215458724	0.015554730904906623	0.008465613336398036	1.3234036716334923	1.2610644230380792	2.2140138043654756	1.0494338334002233	5.109610626854528	8.463964278913583	0.8962930457514384	0.9790528233151187
ID605049	605049	2	0.9658093452453613	82.3081768216959	33.25281738656729	0.0	188.0	188	1.320776668046571	1		20433.09201388891	20769.0	13335.0	26025.0	1.1769461E7	2746.7876308353416	-0.9809708662687071	-766.9659695381582	0.001389005374589253	0.003969799398004676	1.372844004700407	1.2791466652937262	-0.7749331941859896	1.0732498797432	5.480354467686762	8.997790190060007	0.8506419359407744	0.963241436925647
ID605560	605560	2	0.9720761179924011	82.71180123957649	34.58695683757274	0.0	193.0	193	1.3429284127404266	1		20392.555369127524	20690.0	13662.0	26457.0	1.2153963E7	2744.915087747872	-0.9810375932957387	-768.7142365254692	-3.270151095643931E-4	-0.004881892399291877	1.387356805536568	1.3251851830736407	-1.0342902836926753	1.0469154222798704	5.665726388102862	8.716284935875152	0.9371360046148076	0.986754966887418
ID601979	601979	2	0.9722425937652588	82.89847205982635	34.358570875592385	0.0	158.0	158	1.2604028724445364	1		20473.99809885931	20669.0	12846.0	26693.0	1.0769323E7	2601.700698352119	-0.9810506845936411	-814.8416909855612	-0.0028205194206391226	-9.423320832797536E-4	1.2769096608892323	1.2541178187571904	0.1150407233660169	1.0181736052156791	4.990782472741606	8.371319787323024	0.8949332424724759	0.966850828729281
ID603004	603004	2	0.9631140828132629	83.56162241880412	33.572397104153225	0.0	168.0	168	1.2681813641968664	1		20298.061913696067	20621.0	13540.0	25882.0	1.0818867E7	2538.551468493316	-0.9809656208927253	-824.1640522451033	0.006035087537831361	-0.0021479980211285294	1.3104958927992283	1.2569954352400148	-0.8324113271176473	1.042562173305743	5.052573112880351	8.382338045674471	0.9036330948617269	0.9743354720439965
ID603518	603518	2	0.9760643839836121	83.13402181182478	33.349073852703434	0.0	173.0	173	1.3005757033562693	1		20361.11071428571	20686.0	13373.0	25881.0	1.1402222E7	2692.9311955960106	-0.9810499530408994	-782.86528358407	0.003119445771649898	0.007743263764220438	1.3467070392790403	1.2704400527948663	-1.0142101849325438	1.0600319442986648	5.3139950519287105	8.55026780815478	0.9134222244800815	0.977272727272727
ID589680	589680	2	0.9653019309043884	81.9238404646246	41.859177379759885	0.0	31.0	31	1.3011572261679596	1		20500.267857142866	20694.0	13923.0	27686.0	1.148015E7	2702.5296411360637	-0.9808959258384864	-778.961513141771	-0.0012374005884026157	0.0033284896287244514	1.3666564468554347	1.2672596154673181	-0.8991450394804249	1.0784344661306537	5.318748178093227	8.574703259738044	0.9090360227653193	0.9696707105719231
ID591217	591217	2	0.9780967831611633	81.7673016831619	41.78649741957075	0.0	50.0	50	1.29240691018055	1		20438.09222423144	20729.0	13367.0	26627.0	1.1302265E7	2668.532432769022	-0.9809115073324429	-787.1473879030793	0.004332139784171283	0.011097470328143932	1.3579096899925	1.2622697151197413	-1.0468662340472135	1.0757682559655535	5.247451285625492	8.797435673770865	0.8520127220063161	0.9650349650349646
ID604529	604529	2	0.976913571357727	82.77773982225348	33.06240908548146	0.0	183.0	183	1.308693508365831	1		20361.117021276557	20642.0	12914.0	26001.0	1.148367E7	2777.4054136464097	-0.980994654613631	-756.8036053828124	-0.002889350750878822	0.001149997208731982	1.3608181788092342	1.2841193069973158	-0.7865218180039081	1.0597287739495678	5.380538818231912	8.596367930883801	0.9149674458451378	0.9792387543252598
ID600944	600944	2	0.9706991910934448	83.19722317197966	35.12094502396567	0.0	148.0	148	1.270565165857304	1		20420.70522388059	20680.0	13346.0	26295.0	1.0945498E7	2629.7477244505867	-0.9811148664579271	-806.8381784083682	-0.004531076617949089	-0.0017598340478904113	1.3236453808375643	1.2321137812585985	-1.1390812704046167	1.0742882686414454	5.071585617538402	8.43961101737011	0.8947645406802933	0.9753199268738573
ID588146	588146	2	0.9698665142059326	82.81166397263101	42.33984295507376	0.0	12.0	12	1.2729445034579354	1		20441.865420560738	20636.0	13952.0	27186.0	1.0936398E7	2812.770529081637	-0.9810126739914592	-750.9776781471694	-0.00995701055416123	0.004870412635285303	1.3637225869171623	1.2126828641049565	-0.6088134540075607	1.1245500594450004	5.090598122196448	8.547596651434356	0.8755695236646334	0.964864864864865
ID614261	614261	2	0.9791881442070007	81.83921436729133	31.914407445772984	0.0	279.0	279	1.2999939204135582	1		20344.08781362006	20689.0	13931.0	25932.0	1.1352001E7	2696.4893190166995	-0.9810720727355752	-782.1091520283643	-0.002107057430804964	-8.10905796196814E-4	1.3426485992861914	1.2783554589812443	1.5321764405136948	1.050293633005787	5.309241925764201	8.493375851500797	0.9248721311201871	0.9806848112379282
ID614774	614774	2	0.9826086163520813	81.92160250115239	31.929640041518912	0.0	284.0	284	1.3293402546311717	1		20324.748717948718	20636.0	14093.0	26121.0	1.1889978E7	2599.1503366885327	-0.980994345264731	-807.2488761479757	-0.0022547741672696584	-0.004122728555382885	1.36617554855813	1.320775279334292	1.4695189123890138	1.0343739543995107	5.551651360154509	8.854816915552135	0.889759998216564	0.967688483844242
ID594827	594827	2	0.9845019578933716	81.54291479327864	41.371840032463794	0.0	87.0	87	1.3040609504357228	1		20510.91814946619	20747.0	13480.0	27220.0	1.1527136E7	2791.678961284511	-0.9809719822460115	-757.5524013187749	0.0011109058176896267	7.532355566346241E-4	1.3404166691355657	1.2937123213715847	-0.773005465485302	1.0361010303391602	5.342513808915807	8.872479349409321	0.8528359969110881	0.9681309216192945
ID592783	592783	2	0.9591016173362732	83.10631008546805	41.93967956726959	0.0	67.0	67	1.261602685065046	1		20551.058823529424	20802.0	13646.0	26957.0	1.0830408E7	2724.181111540196	-0.9810481740475266	-781.0296031102641	0.002675313245005256	0.00692297029961412	1.306755239189036	1.2354033379969493	-0.9903070902138577	1.0577559562917926	5.000288725070659	8.292109300679757	0.9138499868729761	0.9804287045666358
ID606081	606081	2	0.9905591607093811	82.61718620756281	34.478039006169055	0.0	198.0	198	1.3190572791622293	1		20369.28970331587	20623.0	13584.0	26738.0	1.1671603E7	2835.5707821672354	-0.9811007250771829	-745.8196852377378	0.0016774820725292247	-0.009530646608669686	1.3536431611759183	1.2977123651062263	1.7691545731519864	1.043099532356782	5.466095089193195	8.876712340812281	0.8717315287849438	0.9729272419627758
ID600448	600448	2	0.9528338313102722	82.96946328876018	34.60079281281613	0.0	143.0	143	1.244700067328226	1		20386.656920077978	20603.0	13872.0	26018.0	1.0458355E7	2552.5881441448355	-0.9810794788476901	-828.259373303796	-0.002187700853349829	0.004215623831219502	1.2857766798792798	1.2142969855646315	-0.9343956805648459	1.0588650842128304	4.867201192464202	8.774239891099283	0.7944565587629792	0.966949952785646
ID613767	613767	2	0.9841837882995605	82.41290072057875	33.27317681901885	0.0	274.0	274	1.3202037872267112	1		20309.0783972125	20651.0	12776.0	25904.0	1.1657411E7	2816.595798277827	-0.9810799055349452	-747.7850267149819	-0.003078988816230035	0.005242952701787015	1.3652960658748425	1.2986378832705157	-1.0413839563095844	1.0513293070093208	5.475601341522226	8.745616807421388	0.8996235090833524	0.9820971867007672
ID587655	587655	2	0.9630593657493591	83.42535476334254	41.96721233759341	0.0	6.0	6	1.268181364196866	1		20430.928571428565	20699.0	13197.0	25012.0	1.0869254E7	2602.9294749881656	-0.9809929083932694	-810.2254857653971	0.004005320895935746	0.00302813291103624	1.3052764940264896	1.2465552523016064	-0.444703314251752	1.0471068102408312	5.052573112880346	8.471398378220757	0.8847330677385367	0.9716636197440585
ID589191	589191	2	0.9806433916091919	82.23639392150821	42.228859528752146	0.0	25.0	25	1.2912357210771188	1		20390.981818181823	20611.0	13978.0	27040.0	1.121504E7	2812.976443779286	-0.980991744377265	-748.2127878646141	0.0013467194034284564	0.0019043882375877313	1.3735303373814085	1.2439771779542321	2.441374870447385	1.1041443217151552	5.237945033296458	8.374729647014421	0.9384890474385108	0.9839285714285715
ID590745	590745	2	0.9873276948928833	82.02731619807517	42.12110587284603	0.0	44.0	44	1.302900237299247	1		20387.739750445606	20544.0	13715.0	27296.0	1.1437522E7	2805.6875373336266	-0.9810975997375272	-754.3189736117323	-0.003015919860731798	0.0033637297822120497	1.3575834236046707	1.278981465811763	-0.5652211675033406	1.0614566824414609	5.333007556586782	8.807544257945533	0.8639177452521831	0.9664082687338506
ID593810	593810	2	0.9800947308540344	82.12347288292317	42.185395862280124	0.0	77.0	77	1.3034807230653154	1		20534.617021276586	20719.0	13592.0	27866.0	1.1581524E7	2906.724800257923	-0.9810004176172074	-729.5210440746354	0.004948535305847664	0.01169357935607496	1.37230451293361	1.2587259929085972	-0.5658181963572446	1.0902329185739317	5.337760682751294	8.895721177850305	0.8476306222906832	0.9639484978540778
ID593300	593300	2	0.9563533663749695	82.64815765760103	42.04399708587117	0.0	72.0	72	1.2628013577202934	1		20448.923809523803	20667.0	14012.0	26251.0	1.0735685E7	2602.3863809709965	-0.9811095289703099	-816.2127633399065	6.172719391973457E-4	0.0034793278149232937	1.288909947646057	1.2458759043897856	-0.6509184539034172	1.0345411955593997	5.009794977399674	8.313596983974115	0.910860527223914	0.974121996303142
ID599956	599956	2	0.9623095393180847	83.90786600558336	35.95624339142303	0.0	138.0	138	1.3104264954526104	1		20340.94894366196	20681.0	13251.0	25596.0	1.1553659E7	2426.937110460302	-0.9810909196685085	-869.7241553584804	7.836650042311615E-4	-0.004475897165788071	1.360867146885878	1.275079287967277	-0.96457317969043	1.067280411287492	5.394798196725492	8.674157088067899	0.9010118480468865	0.9843885516045098
ID598952	598952	2	0.9799936413764954	82.1635652023222	36.78316770345614	0.0	128.0	128	1.3069582233925998	1		20521.174067495558	20795.0	13306.0	26980.0	1.1553421E7	2949.7019340766783	-0.9810429754047202	-720.0653714105174	-0.0038688334123735714	-0.005684831845210654	1.3859219877509117	1.2530191608098467	2.438528048149692	1.1060660771182205	5.366279439738383	8.57065619119975	0.9180260401776708	0.9834494773519163
ID590250	590250	2	0.9729021191596985	81.75680023971482	41.43016293300507	0.0	38.0	38	1.2717553910980237	1		20545.785046728975	20733.0	13031.0	27035.0	1.0991995E7	2705.8449926262497	-0.9811049575862382	-788.5285476238766	-0.003917763083167128	-0.006312154937568958	1.2996740563933056	1.2726281634456735	-0.7269402573358646	1.02125199938559	5.081091869867435	8.494843668083375	0.8848224427176269	0.9682971014492757
ID597930	597930	2	0.9850388169288635	79.41069813360667	37.42961282788077	0.0	118.0	118	1.2924069101805467	1		20449.865454545452	20716.0	13307.0	27370.0	1.1247426E7	2895.0052804528664	-0.981055573275	-731.6160630290366	0.008881401782691058	0.0067019708704079625	1.3611725987539973	1.2516427889374997	-0.7200581856147537	1.0875088410084444	5.2474512856254645	8.711107271221573	0.8689835513531946	0.9692712906057942
ID610221	610221	2	0.979217529296875	84.18839590629734	33.06685362696018	0.0	239.0	239	1.3361516071031019	1		20376.5919055649	20703.0	12566.0	26885.0	1.2083319E7	2805.4567928032193	-0.9810462272644722	-751.8855905572833	9.190846738660732E-5	0.0046698542825275155	1.4103254956358764	1.299947693289254	-1.1655314925801967	1.0849094182146157	5.608688874128708	8.687256499419213	0.9339119320218757	0.9816971713810322
ID615855	615855	2	0.9543014168739319	81.49126434567961	32.01020680083055	0.0	295.0	295	1.316761268232437	1		20408.61739130436	20792.0	13955.0	25559.0	1.1734955E7	2532.7395738263212	-0.98107908019674	-835.6315207437348	-1.875290827585729E-4	0.020652903287127475	1.3958193876105727	1.2714001728384094	-1.0787734872813588	1.09785999516926	5.447082584535162	8.758853513665354	0.8922350865620137	0.9736618521665251
ID610734	610734	2	0.9762892723083496	84.2265333552885	32.93093406816748	0.0	244.0	244	1.3316145766612226	1		20387.16638078903	20713.0	12507.0	26434.0	1.1885718E7	2819.9413305969165	-0.9810318905415538	-747.8351397513553	-5.753716748298463E-4	0.007790322656317368	1.3916969190021091	1.298309334097217	-1.0495997592421917	1.0719301498127405	5.570663864812578	9.002546793397896	0.8637459877091397	0.9638157894736846
ID587169	587169	2	0.9747291207313538	80.90464305087121	41.44749281148324	0.0	0.0	0	1.302319492791991	1		20439.041144901636	20719.0	13303.0	26524.0	1.1425424E7	2787.322949696113	-0.9809958585578803	-757.0457798421556	0.0018454936463087488	0.004040548677444968	1.3340013717000094	1.2823873926109322	2.161769611071727	1.0402483519305283	5.3282544304222625	8.834153276493662	0.8579558866167124	0.9647160068846822
ID592293	592293	2	0.9702664017677307	82.4827056668038	42.183354892987566	0.0	62.0	62	1.2859521701640162	1		20438.152014652056	20654.0	13845.0	27338.0	1.1159231E7	2739.566638997799	-0.9810509112442702	-772.4901798577554	-3.295187084783732E-4	0.007596594976844024	1.3384229107969	1.2529080075572558	-0.8157290738899532	1.068253138078644	5.195166897815795	8.559324396763591	0.8911081082791406	0.9698314108251999
ID596901	596901	2	0.9737440943717957	81.42694138274372	41.245878247566914	0.0	108.0	108	1.2947461101220639	1		20417.94964028777	20610.0	13277.0	26214.0	1.135238E7	2733.432775797069	-0.9810342905306125	-772.7674498977051	-0.002332523198392404	0.004777098174926355	1.3349774317398495	1.2685106995373805	2.0219612823288498	1.0523974549262447	5.266463790283563	8.581660220388445	0.8986412213302732	0.9736379613356765
ID599461	599461	2	0.9904788136482239	83.35723760487812	36.58013745978994	0.0	133.0	133	1.3063792828444187	1		20452.033568904622	20783.0	13521.0	26333.0	1.1575851E7	2908.273915707157	-0.980968792674348	-724.970000064984	-0.004283619196650473	8.040436089156864E-4	1.3826885997563336	1.2433942978714076	-0.8004218753446202	1.1120274575196194	5.361526313573872	8.806151299784336	0.8688124187644823	0.9724137931034481
ID597415	597415	2	0.9655402302742004	81.51434433988726	41.40207976543866	0.0	113.0	113	1.2669877814719976	1		20411.367924528302	20657.0	13119.0	27070.0	1.0818025E7	2657.0945868003296	-0.9810007955706024	-793.2846230187791	0.002208834612551116	-0.0021476634862154518	1.3155366818081131	1.236728436006894	-0.6466871959085898	1.063723161453029	5.043066860551312	8.580361212111516	0.860782537804505	0.9619220308250234
ID598457	598457	2	0.9850769639015198	80.63059811253966	37.26817747087634	0.0	123.0	123	1.3029002372992462	1		20501.32743362832	20744.0	13329.0	27175.0	1.158325E7	2933.4774212349053	-0.981081059463917	-724.8319142326209	-0.001348258096995782	-0.006059682934398142	1.403371146620361	1.235134936094651	2.271048496627478	1.1362087700779098	5.333007556586776	8.58050776953231	0.9102403539207252	0.9773519163763065
ID591803	591803	2	0.9793734550476074	82.57029296157351	42.28641941366162	0.0	57.0	57	1.2877157625403504	1		20407.84643510057	20572.0	13976.0	26937.0	1.1163092E7	2814.661312848307	-0.9809686508856135	-747.4576344388729	0.011096976949256586	0.0018526051138760794	1.3486952882433239	1.252876070368873	2.563672881464172	1.0764794061764142	5.209426276309344	8.45062207739084	0.9166898030563113	0.9759572573463936
ID611771	611771	2	0.9787634015083313	84.20895723340601	33.40315905764068	0.0	254.0	254	1.329340254631173	1		20310.207547169804	20616.0	12852.0	26655.0	1.1840851E7	2858.7411324477143	-0.9810238616206404	-734.5836517654318	0.0036500505709133498	0.0042758084109544275	1.398016049294557	1.2816876594203275	-1.0994444685092482	1.090761886501148	5.551651360154519	8.803194284890447	0.9002258414083396	0.97577276524645
ID609722	609722	2	0.9771575331687927	84.33759785380154	33.812694896096176	0.0	234.0	234	1.2982470073013384	1		20292.532490974725	20592.0	13079.0	26189.0	1.1242063E7	2858.0649493703704	-0.9810005158610744	-733.1985173754458	0.006817661248790204	5.572964918658191E-4	1.3496119057653277	1.272344682985861	-1.0125693075348756	1.0607282160350926	5.294982547270658	8.773455142541906	0.864436461893495	0.9611734253666954
ID612796	612796	2	0.9738712906837463	83.6933179108829	32.84211229780683	0.0	264.0	264	1.3110036487487948	1		20260.920913883994	20538.0	12308.0	25503.0	1.1528464E7	2750.333382302007	-0.9810397331349785	-762.3352262551352	-0.01042332919720246	-4.2943953454487944E-4	1.3327769244689591	1.3087384688860357	-0.5696151716575003	1.01836765416041	5.3995513228900025	8.97737454551289	0.8419161646165889	0.9651656754460494
ID609215	609215	2	0.9674668908119202	83.86906644136107	33.537956751571414	0.0	229.0	229	1.3104264954526108	1		20294.30404217927	20612.0	12622.0	25244.0	1.1547459E7	2759.859035362435	-0.9809762975184203	-758.3692702275545	0.01066702091700493	0.004425840045582916	1.3653150182677385	1.299237154985007	-0.5285433567014115	1.0508589698418023	5.394798196725494	8.821453174018181	0.8711737911426607	0.970915312232677
ID588720	588720	2	0.9759834408760071	82.58285019828925	42.33580932626283	0.0	19.0	19	1.289476942888165	1		20396.005484460722	20571.0	13789.0	27264.0	1.1156615E7	2853.1923079462595	-0.9809481038994003	-736.1255619511893	0.002239575160584252	0.0011038357333107672	1.358333815838745	1.259381830363497	-0.9382538836623087	1.0785718700155358	5.22368565480289	8.446418822485429	0.9201140739164949	0.974290780141844
ID594357	594357	2	0.9745445847511292	82.02276851481301	41.963327333021475	0.0	82.0	82	1.302900237299246	1		20498.798214285718	20779.0	14245.0	26461.0	1.1479327E7	2709.9630162697017	-0.9810774017213452	-784.363787175514	0.001033867005424565	0.007660743591191782	1.3255772235395626	1.301616461047201	-0.9984672307353071	1.0184084660953692	5.333007556586774	8.878524907976002	0.8501595315408089	0.9705882352941171
ID596407	596407	2	0.9875775575637817	81.48778700928402	41.29667172551023	0.0	103.0	103	1.2959141266970984	1		20464.272563176906	20721.0	13186.0	26699.0	1.1337207E7	2819.3252934032703	-0.9809129418761904	-746.057993838895	0.001817948957513157	0.004162180057207972	1.341374370726851	1.260070382019324	-0.694220274786558	1.0645233709701465	5.275970042612591	8.871213261689714	0.8424539008182086	0.9677419354838712
ID612278	612278	2	0.9770821332931519	83.8636989773319	32.86268353531098	0.0	259.0	259	1.3144612467940315	1		20295.315881326358	20595.0	12615.0	26311.0	1.1629216E7	2766.833047923113	-0.980882725577439	-752.7208887200707	-0.001147972657590556	0.002214847802452484	1.356073882368104	1.2920257394331538	-0.9972696122510054	1.0495718784697352	5.428070079877102	8.69180732200886	0.9028905950803908	0.9735720375106567
ID613302	613302	2	0.9790883660316467	82.4018412750368	33.36356266637218	0.0	269.0	269	1.280646821146855	1		20377.28280961185	20619.0	13394.0	26121.0	1.102411E7	2894.9384179883145	-0.9810309416834692	-728.071233906556	0.007188477511157473	0.01030830275736327	1.3757554663681124	1.2236482432816584	-1.0230758625419143	1.1243063306155068	5.152388762335152	8.453309944074565	0.9060765750340816	0.979223125564589
ID607691	607691	2	0.9769593477249146	83.86969691943519	33.01886343405443	0.0	214.0	214	1.2883030901706827	1		20260.437158469955	20655.0	12602.0	24927.0	1.112298E7	2729.6039554849744	-0.9811269807885553	-771.7257750800499	-0.00191843125055661	0.005409054329002626	1.3274290901949937	1.2716335285900333	-0.7397500619332849	1.0438770764929621	5.214179402473891	8.461634804364785	0.9151394520155335	0.9856244384546275
ID615373	615373	2	0.9585862159729004	81.58326441873237	31.687532642786227	0.0	290.0	290	1.307536907602225	1		20430.3074204947	20808.0	13732.0	25256.0	1.1563554E7	2625.250974773004	-0.981068297110527	-806.5729084563883	-0.011459255221536025	0.0037105153375796437	1.359584292280627	1.2858430497511075	2.0139989624301107	1.0573485562983702	5.371032565902913	8.81864405306044	0.8678886774955773	0.9608843537414966
ID604111	604111	2	0.9565088748931885	83.55122528628756	33.35419676995403	0.0	179.0	179	1.2741325060529098	1		20306.82681564246	20595.0	13383.0	25578.0	1.0904766E7	2648.7839024947666	-0.9811129414504274	-796.4897843519985	-0.0030761882869489096	0.004394446221392222	1.303087881246979	1.2647284502640697	-0.8267538074105093	1.0303301716466489	5.100104374525511	8.458202545295986	0.895844778035015	0.9710407239819012
ID608707	608707	2	0.9730286002159119	84.0751722741838	33.13285370131136	0.0	224.0	224	1.3011572261679616	1		20259.434163701088	20593.0	12522.0	25566.0	1.1385802E7	2761.0878575258926	-0.9810305831667518	-758.936863037889	-0.0055649758954675775	-0.004826583706905724	1.342378165895068	1.2798048860900146	1.5116502164294296	1.0488928277154994	5.318748178093243	9.066496381746544	0.8130931597990455	0.9580479452054799
ID611267	611267	2	0.9749227166175842	84.36980611627142	33.91191618293502	0.0	249.0	249	1.298247007301338	1		20310.965827338146	20640.0	13459.0	25819.0	1.1292897E7	2762.0466012829984	-0.9811374971021368	-764.9976900808099	-0.002760916286274578	-0.011171541842355989	1.3323415786952162	1.2825518016630173	1.5182272438367779	1.0388208702117443	5.294982547270655	8.527265228544442	0.9150711311893703	0.9789103690685417
ID588228	588228	2	0.9717015624046326	82.8381687747603	42.30698570208526	0.0	13.0	13	1.2770976776358491	1		20421.423005565848	20610.0	13521.0	27578.0	1.1007147E7	2841.359379868449	-0.9809437285111781	-739.9391272522797	0.002185966805804985	0.01157565226750099	1.3606557789355258	1.226633990504026	-0.6099706169801703	1.1092598032249457	5.123870005348057	8.336506597861923	0.9264879400659707	0.9782214156079854
ID589764	589764	2	0.9710702300071716	82.42718007924611	42.11841836022947	0.0	32.0	32	1.293577038903875	1		20480.81488203265	20771.0	13612.0	27307.0	1.1284929E7	2740.8620213747504	-0.9810721358951189	-774.6212142712254	0.003878708636818624	0.0019241078741094775	1.3407637915842414	1.2694002277693257	-1.1125845428850802	1.056218332290928	5.2569575379544995	8.692694326390054	0.8742497499611047	0.9684763572679513
ID591302	591302	2	0.9559354186058044	81.84718975859279	41.75716094699129	0.0	51.0	51	1.2579998142578046	1		20457.900573613755	20706.0	13578.0	27053.0	1.0699482E7	2632.8356625719703	-0.981050248579105	-804.5537104650455	0.002532089001293451	0.006942549605087164	1.3040028350562065	1.2268506740820562	2.2592808257733106	1.0628863500701717	4.971769968083573	8.704633207948325	0.8245555879943043	0.9596330275229362
ID595910	595910	2	0.9789261221885681	81.58967175944179	41.48590214084715	0.0	98.0	98	1.2929921069097365	1		20490.083032490977	20696.0	13682.0	27303.0	1.1351506E7	2815.939603121431	-0.9810181686344229	-752.1237766360432	-0.005922882380425616	0.005513529646415692	1.3234255213438124	1.2912942144223527	-1.0489185472913436	1.0248830255433563	5.252204411790005	8.702456796562261	0.8715006841416704	0.9710017574692443
ID602585	602585	2	0.9602790474891663	83.67775437349408	33.27577261154571	0.0	164.0	164	1.293577038903879	1		20338.962093862807	20675.0	13214.0	25585.0	1.1267785E7	2663.04513328708	-0.9811082753440049	-793.2783236625313	3.9085077445397213E-4	0.007935417991607288	1.3372999242924375	1.2929519177881683	-1.2075373856829474	1.0342998110711916	5.256957537954532	8.420139162997963	0.9317637159999687	0.9813664596273296
ID604633	604633	2	0.9625751376152039	83.00927560914643	32.97334986121577	0.0	184.0	184	1.2906497279808722	1		20258.778181818187	20570.0	13345.0	25114.0	1.1142328E7	2680.9761444889973	-0.9810984240235215	-784.4492589957333	0.004796748071657664	0.0036741220097369753	1.3371829811007458	1.2582697408463468	-1.026084783937876	1.0627156782784268	5.23319190713193	8.804071844705309	0.8484170142231348	0.9657894736842098
ID606680	606680	2	0.968851625919342	83.53977451933706	33.177180254680984	0.0	204.0	204	1.2604028724445415	1		20290.965714285714	20521.0	13395.0	26507.0	1.0652757E7	2609.4813841531995	-0.9810359313321498	-804.5108482432902	0.01599197198401453	0.0026426268120033395	1.2972270330729665	1.256043609998392	0.6767128802799056	1.0327882111311621	4.990782472741648	8.428390058491697	0.8828547396528958	0.9758364312267661
ID614360	614360	2	0.9668188691139221	81.80728943315751	31.861403156752967	0.0	280.0	280	1.3127335861392384	1		20323.915641476266	20650.0	13948.0	25973.0	1.1564308E7	2682.844435952075	-0.9810580089380189	-784.7131826110881	-0.004145708297004119	0.010433401241142906	1.3649399438949708	1.279894595725096	1.5694866385696686	1.0664471499871395	5.4138107013835475	9.129629367031955	0.8162188801322907	0.9628064243448854
ID587738	587738	2	0.9620572924613953	82.9492082744882	42.35759245295743	0.0	7.0	7	1.2663905682493386	1		20498.49053030304	20708.0	13604.0	26525.0	1.0823203E7	2802.686581124693	-0.9810075954625035	-755.5613968741884	-9.685446105169417E-4	0.01440848747649511	1.351812306516135	1.2155060166741014	-0.8610620120342638	1.1121395435088	5.038313734386772	8.381011545299854	0.9013681197945141	0.9742647058823529
ID589274	589274	2	0.9811117053031921	82.00243081994282	42.129274527031875	0.0	26.0	26	1.3110036487487948	1		20409.60424028269	20589.0	13770.0	27621.0	1.1551836E7	2816.0733018384176	-0.9810157035142645	-749.0349380527947	0.00728062423773878	0.003854572603415418	1.3596674233779922	1.2806384636987227	-0.6027952426741946	1.0617105935199065	5.399551322890003	8.542754588966021	0.9297617526019158	0.9784668389319555
ID602074	602074	2	0.9361255764961243	83.10065024007213	34.121643236126815	0.0	159.0	159	1.227564735665885	1		20406.17706237426	20623.0	13918.0	26414.0	1.014187E7	2344.952125009316	-0.9810454597137649	-900.810712690367	0.004426860663511746	0.002883232459138439	1.261732399481437	1.2270803231923404	2.465427437444327	1.028239452327739	4.734113659857765	8.107261257960506	0.9051075918069065	0.9774288518155052
ID603612	603612	2	0.9614418745040894	83.19370242782401	33.72755496341702	0.0	174.0	174	1.279464867206858	1		20324.972324723254	20647.0	14166.0	25236.0	1.1016135E7	2389.1259945253946	-0.9811366621311547	-884.9767592240623	-0.0014241771476857389	0.009435142440900985	1.2950532535158221	1.285723100221941	2.6541860402308	1.0072567361450304	5.1428825100061415	8.477511029543301	0.899248537062979	0.9669347631814111
ID601567	601567	2	0.9655331969261169	83.01432845737074	34.75343386440321	0.0	154.0	154	1.2717553910980222	1		20465.028037383192	20678.0	13422.0	26819.0	1.094879E7	2582.5345375791608	-0.981039340462253	-820.0289496604885	-0.005595108904152346	-0.00536462693625847	1.3101418649291794	1.261747919340105	-0.7776850150335303	1.0383546862628348	5.0810918698674215	8.704460452075047	0.8427198010246503	0.9780420860018276
ID601054	601054	2	0.9694824814796448	83.48488331119103	34.95191759578672	0.0	149.0	149	1.2567965621276118	1		20441.59082217972	20694.0	13294.0	26808.0	1.0690952E7	2666.968235259833	-0.9811076748023048	-796.082549039225	6.535358308940108E-4	0.006735203091992416	1.2935874159824774	1.2429577236852174	-1.22994459631953	1.0407332376093605	4.962263715754547	8.37850462902215	0.8882938942095973	0.9738805970149254
ID607185	607185	2	0.977942705154419	83.94605157603084	33.045035466329345	0.0	209.0	209	1.2982470073013388	1		20266.80610412928	20633.0	12570.0	25148.0	1.1288611E7	2743.2201457579304	-0.9811403503395004	-768.6916483752972	-0.0023366074235405703	4.292121677456374E-5	1.3379077227928882	1.2792089515685816	-0.31861533279400833	1.0458867733471764	5.294982547270662	8.721325532697495	0.8748012650681486	0.9653379549393417
ID595408	595408	2	0.9739806652069092	81.67779864189355	41.70421192694767	0.0	93.0	93	1.2900634687055745	1		20504.930909090926	20769.0	13762.0	27145.0	1.1277712E7	2860.7921130944546	-0.9809767697354529	-739.2246909856274	-0.005286142743583035	0.003593269365820762	1.315750865479086	1.2920109170231995	-0.8069559386468663	1.018374417849799	5.228438780967427	8.717251232928508	0.8646150006783461	0.9666080843585242
ID608208	608208	2	0.9718388915061951	83.88389659943523	32.983144981507635	0.0	219.0	219	1.3115805480720961	1		20285.626970227695	20596.0	12621.0	25232.0	1.1583093E7	2705.2078908162475	-0.9810344408025805	-775.7760844102118	-0.0024651252823022353	0.008034010080001854	1.3381504865680955	1.30906567649065	2.3979396611244876	1.0222179915032348	5.404304449054526	8.817738176977892	0.8734444151870835	0.9676595744680855
ID613864	613864	2	0.9904916286468506	82.48319509546661	33.16086575505102	0.0	275.0	275	1.3167612682324337	1		20349.824561403504	20668.0	12620.0	26601.0	1.15994E7	2893.4373961868037	-0.9809708158571715	-725.1243570272575	-0.009684061482271418	0.008366978700484315	1.3884751867449965	1.2742020916128975	-1.0081202463303407	1.0896820809542471	5.447082584535134	9.022053627045299	0.8409361366645973	0.9646464646464648
ID594924	594924	2	0.9729081988334656	81.55641582325043	41.10548700336442	0.0	88.0	88	1.3034807230653158	1		20510.811051693396	20762.0	13515.0	27166.0	1.1506565E7	2811.4747528056087	-0.9809101386126298	-749.7303467216901	-0.008005270500799007	-6.830656413060857E-4	1.3562758346344588	1.2780512616522948	2.3128578460498943	1.0612061310287613	5.3377606827512984	8.905106297242796	0.8458449226335534	0.9656061908856405
ID600046	600046	2	0.9527682065963745	83.47560666086179	35.8226986295966	0.0	139.0	139	1.286540302904652	1		20339.14571948999	20775.0	13449.0	24935.0	1.1166191E7	2415.321551616923	-0.9810255764163268	-870.7620346979436	0.0033467798365296635	-0.005848262105317549	1.3144043573179063	1.2764550902027452	-1.0609707153283616	1.0297302015608973	5.199920023980333	8.953105700097163	0.8151904900340489	0.9638766519823785
ID606177	606177	2	0.9754701852798462	82.48604003412004	33.483443802427104	0.0	199.0	199	1.3110036487487915	1		20393.97883597883	20736.0	12887.0	26355.0	1.1563386E7	2808.5296272953606	-0.9809542046134704	-748.0016726892235	-0.002855827399291015	0.006166043590094571	1.3838502157912473	1.2844757363902788	2.2389541052587125	1.0773657894700583	5.399551322889976	8.695650093894361	0.8973532209603448	0.9701110162254488
ID590816	590816	2	0.984900176525116	81.84483527087112	42.0964621915447	0.0	45.0	45	1.3034807230653165	1		20415.848214285696	20667.0	14100.0	27138.0	1.1432875E7	2789.727718036999	-0.9810197852043587	-756.5057785879582	3.418465986924899E-5	0.017854933056925447	1.3420017067461973	1.2928857856396356	-0.9668496297511688	1.0379893735797106	5.337760682751303	8.699081513577681	0.886384517660872	0.97313691507799
ID605152	605152	2	0.9826760292053223	82.31363720584967	33.78549676606846	0.0	189.0	189	1.3011572261679585	1		20476.248658318444	20731.0	12757.0	27233.0	1.1446223E7	2843.4622947334424	-0.9808950415026753	-739.4509263852664	-0.002512618530183349	0.025264253077751674	1.3818579346577478	1.2594854832262141	-0.9265682217719163	1.097160668432694	5.318748178093216	8.662891040621338	0.890622348387524	0.9738903394255869
ID603109	603109	2	0.9395174980163574	83.30808863661422	33.821925711813684	0.0	169.0	169	1.2422666337840356	1		20306.76078431371	20599.0	14477.0	26453.0	1.0356448E7	2248.8798856999606	-0.9811106459663127	-938.0052523215178	0.005763553313257227	2.3582186127041E-4	1.272251565002858	1.2408183054483788	-0.9862187642482065	1.0253326852259168	4.848188687806156	8.129032490107836	0.9219591083757022	0.9798270893371751
ID614885	614885	2	0.9539596438407898	81.77852192262996	32.13745984512771	0.0	285.0	285	1.3098490878478193	1		20368.196460177016	20645.0	14006.0	25994.0	1.1508031E7	2649.0648655118985	-0.9809926316162936	-793.6586094392055	0.0018283442883520677	0.004977689287677288	1.3344317823507983	1.2988246790380382	1.864033150126988	1.0274148650602575	5.390045070560969	8.96901649095203	0.8420010162015791	0.966751918158568
ID600548	600548	2	0.9800761938095093	83.00318482542212	35.08010361238021	0.0	144.0	144	1.2871281669074104	1		20381.2961608775	20631.0	13090.0	26148.0	1.1148569E7	2677.6490241895935	-0.981046716787224	-787.9767096411122	8.946366385203565E-5	0.002884121592703249	1.3666199032704676	1.2363536044785022	-0.9890658827465939	1.105363302472768	5.204673150144825	8.644883356554548	0.8751551437453479	0.9588441330998233
ID605668	605668	2	0.9753087162971497	82.75282607128418	34.59979819451806	0.0	194.0	194	1.3378490267251841	1		20360.060810810788	20635.0	13421.0	26136.0	1.2053156E7	2725.1035950474975	-0.9810165738937054	-772.1964457988546	0.0019369756742583979	0.006320534076385684	1.4013234885597687	1.2977109708707042	-1.1325922631427483	1.0798425227302697	5.6229482526222165	8.604331091942166	0.954420422440728	0.990787269681742
ID593917	593917	2	0.9826899766921997	81.86921518592858	41.95716993795911	0.0	78.0	78	1.2988295727366717	1		20533.025044722744	20704.0	13529.0	27445.0	1.1477961E7	2819.0402754555425	-0.9809492237030062	-750.0936732089824	0.001998416478251783	2.7750712435929334E-4	1.344851997238587	1.2772321918333263	-0.8466642825576398	1.0529424530932	5.299735673435173	8.475143992910246	0.927192483620022	0.9763572679509636
ID588797	588797	2	0.965013861656189	82.51767700851052	42.31253202735729	0.0	20.0	20	1.2729445034579352	1		20401.450467289716	20612.0	13764.0	26675.0	1.0914776E7	2764.9303417675005	-0.9810594007600414	-764.3784510260664	4.289588128369178E-4	0.0034149991488422815	1.3561392731695618	1.2195332210264789	-0.690300068460686	1.1120150314790949	5.090598122196446	8.51019524469648	0.8832825060123403	0.968354430379747
ID592894	592894	2	0.9679606556892395	82.92948342930171	42.2383396306202	0.0	68.0	68	1.2976641803326572	1		20493.206463195704	20689.0	13745.0	27117.0	1.1414716E7	2789.699910776852	-0.9809914034117582	-758.224075552145	-0.009944076015028072	0.022160346041737552	1.3986604514377157	1.2462937569347927	-1.0053000279970352	1.122255843500061	5.29022942110611	8.464829310147257	0.927786310417042	0.98321554770318
ID587248	587248	2	0.987392783164978	80.9248183901699	41.5764772146045	0.0	1.0	1	1.2918214483565413	1		20474.920145190557	20721.0	13287.0	26991.0	1.1281681E7	2842.790517811164	-0.9809491763987283	-741.7201974718631	-0.005829531292449084	0.004128710872293673	1.325722832368326	1.2781613964808856	-1.2783649537124029	1.037210821746291	5.242698159460976	8.540340203683813	0.9032633236252813	0.9769707705934461
ID594442	594442	3	0.9724764227867126	85.63794438384413	42.722374957866755	0.0	83.0	83	1.3253508000690795	1		20455.511187607575	20677.0	13289.0	26890.0	1.1884652E7	2676.1260643651717	-0.9810504301600541	-791.4541151774697	-0.002449184508650646	-0.0036309483861455476	1.3728565882156682	1.2886352425408616	0.15809358282448668	1.0653570094115565	5.518379477002867	9.020112931569773	0.8523097881700767	0.9658901830282863
ID597514	597514	3	0.9711292386054993	87.84157990952716	41.601680628119425	0.0	114.0	114	1.3597226677520877	1		20502.973770491808	20731.0	13144.0	26784.0	1.2506814E7	2754.2217427392948	-0.9809336031420728	-765.982650586416	-0.007237996148779071	0.008983206488962928	1.4210392420870142	1.3267646250700327	-1.521021727248056	1.0710560224742238	5.808320173038356	9.08152879222855	0.8849983962935754	0.9760383386581469
ID599053	599053	3	0.8934720158576965	90.59923022673182	42.6498024400955	0.0	129.0	129	1.1179046390524296	1		20730.64891041161	20523.0	15526.0	29534.0	8561758.0	2800.2034132475333	-0.9808829130755445	-759.7116144666999	0.05698540152349497	0.011196928393737671	1.151168378260274	1.0422494520564396	-1.1501074110102283	1.104503702054176	3.9260822118901006	12.801844850246201	0.3010399508521132	0.8658280922431876
ID591630	591630	3	0.9858631491661072	89.5877618141306	42.17129294935807	0.0	55.0	55	1.3423649856492403	1		20529.939597315446	20821.0	13025.0	27695.0	1.2235844E7	2710.7810272794068	-0.9810348860905027	-783.523859175712	0.002988204493645578	-0.002162453263807308	1.4083918302332696	1.295749429852526	-0.8190691978197444	1.0869322399729429	5.660973261938371	9.140248523538073	0.8515006011391282	0.9635922330097085
ID597006	597006	3	0.9693282246589661	84.99675997957932	43.39818870728257	0.0	109.0	109	1.322493821536243	1		20398.50779896013	20743.0	12497.0	26335.0	1.1769939E7	2752.4952304097924	-0.9810936884960738	-769.1401669142207	0.008241365527119104	0.008724053402677179	1.412425186676463	1.265494758951778	-0.2803750030821579	1.1161051254344103	5.494613846180314	8.88592453342623	0.8744637262759513	0.9641367806505413
ID600846	600846	3	0.9678510427474976	85.79743723810118	43.4974167457594	0.0	147.0	147	1.3150366292889915	1		20478.145359019287	20843.0	12336.0	25607.0	1.1693021E7	2815.673802047289	-0.9810498860341109	-753.0391275753576	0.01190129623255327	-0.001473364780167196	1.3968284737121575	1.269866954817195	2.481388643017152	1.099980173838951	5.432823206041581	8.794521771158436	0.8826956367753473	0.9777587681779293
ID590338	590338	3	0.8961650729179382	89.37673727659761	42.33174306092847	0.0	39.0	39	1.1446525516298407	1		21062.034802784237	21175.0	15647.0	24704.0	9077737.0	1715.2238368253443	-0.9804436385789614	-1231.2439127169994	-0.010793056511322266	0.189941698097378	1.220826109617129	1.026009980570717	1.5377923712005972	1.189877421014994	4.116207258470711	15.45200414147673	0.2166394110912281	0.7057864710676445
ID588549	588549	3	0.96732097864151	89.75457445320197	42.09985183525777	0.0	17.0	17	1.3327502822635364	1		20468.015306122452	20764.0	12713.0	27278.0	1.2035193E7	2680.5112383486735	-0.9810286396185018	-789.7166752570336	-0.0027925781655923953	-0.005382972159600009	1.386132647012529	1.2920193284011168	-0.8772248433559247	1.0728420361387923	5.58017011714161	9.317879350772701	0.8076498883752988	0.956026058631923
ID592388	592388	3	0.9701442718505859	89.57947739778356	41.79126581233195	0.0	63.0	63	1.3299091997694092	1		20670.46587030717	21140.0	13948.0	26396.0	1.2112893E7	2472.5687980774833	-0.9810944750850583	-867.6687695716313	0.007213423414014394	0.005991282105680525	1.3776153870176362	1.3063481135164758	-1.4599814184822186	1.054554580638786	5.5564044863190185	9.23498650766774	0.8187120580854805	0.9685169842584915
ID595716	595716	3	0.9623486995697021	84.89925002110057	43.179393827383755	0.0	96.0	96	1.2947461101220625	1		20455.35144927537	20740.0	12867.0	25912.0	1.1291354E7	2641.5121507391236	-0.9810935543731513	-803.6831462469561	-0.0037546548432008642	0.015633266731912118	1.4165958062080053	1.217431772219457	-0.6917036716455305	1.1635935898284135	5.266463790283551	8.72747547000815	0.8688637791124936	0.9676855895196508
ID599559	599559	3	0.9153493046760559	88.99117649627598	43.60836948993598	0.0	134.0	134	0.9700853076571714	1		21028.462783171522	20284.0	16476.0	29763.0	6497795.0	3244.299096268018	-0.9805866760002331	-654.791029940238	0.005127079078729774	-0.005871246422862778	1.0521570662713917	0.9241673760734208	-0.055443039920256496	1.138491893905377	2.956444474328837	6.587324021055851	0.8561730203509497	0.952526799387443
ID590086	590086	3	0.9592822790145874	89.35752153951968	42.188971269845425	0.0	36.0	36	1.3361516071031005	1		20489.598650927503	20910.0	13840.0	26523.0	1.2150332E7	2517.4079891660595	-0.9811287261772813	-846.3200236584448	0.0029599486657086553	-0.004513301782612651	1.374030620089394	1.3223904429311086	-1.1886664647491607	1.0390506279248537	5.608688874128696	9.200065133388515	0.8327016197368163	0.9531502423263333
ID595206	595206	3	0.9657689929008484	85.02799924274746	42.94672779356372	0.0	91.0	91	1.2747260921582753	1		20415.494402985063	20684.0	12942.0	26484.0	1.0942705E7	2601.262063922484	-0.9809570596776879	-808.5777391388691	0.005297221531551235	0.00676920431829491	1.36682026809611	1.216364821584606	-0.3605958359246441	1.1236926979814328	5.104857500690011	8.438655557477135	0.9008385573670364	0.9745916515426499
ID591899	591899	3	0.9575302004814148	89.51477731090863	41.98165539422001	0.0	58.0	58	1.343491603544277	1		20431.54941373536	20814.0	14163.0	26044.0	1.2197635E7	2464.1938189809357	-0.9810324405830797	-857.686056384818	-0.009348286054250546	1.254121192632022E-4	1.401828226795987	1.3117599488253437	-1.018770069726209	1.0686621649420671	5.6704795142674	9.092025612072897	0.8620021497586452	0.9707078925956055
ID591386	591386	3	0.95733642578125	89.434252656946	41.981199126102084	0.0	52.0	52	1.3502315702779668	1		20769.461157024798	21068.0	14345.0	27104.0	1.2565524E7	2537.053582020236	-0.9808083054268496	-836.7513020626928	-0.0017365419368191057	-0.0031573969635607497	1.3756060983793361	1.3310550118453928	-1.0418978992620294	1.0334705073325086	5.727517028241591	9.119688678805243	0.8653986774564466	0.9725585149313962
ID603418	603418	3	0.8793885707855225	83.21395083494943	44.1524945767878	0.0	172.0	172	0.9343350506923727	1		20744.493055555562	20240.0	15782.0	28930.0	5974414.0	2925.9695257225135	-0.9805540755587766	-714.9998957289723	-0.002453997485571742	-0.009291149698103142	1.0139497010670062	0.8840849259482637	1.1297646313158058	1.146891742305696	2.742553796925625	6.385113198533862	0.8453329882290523	0.9459016393442623
ID591135	591135	3	0.9637266397476196	89.82575538567664	41.67886746521187	0.0	49.0	49	1.3230657107830965	1		20375.681660899652	20705.0	13748.0	26988.0	1.1777144E7	2670.1025007832723	-0.9810208323490293	-788.8878670080335	-0.00586907358712204	-6.038813569882773E-4	1.3923866024284872	1.276114011077242	-0.8312494942446687	1.091114579372961	5.49936697234483	8.789743855965536	0.8944789534821314	0.9698239731768654
ID601886	601886	3	0.988832950592041	85.31535490520379	43.97825062130421	0.0	157.0	157	1.32134930048971	1		20487.342608695657	20763.0	12064.0	26615.0	1.1780222E7	2815.955305904873	-0.9811345547303764	-756.7481706053796	-8.038538999020135E-4	-6.43293212519418E-4	1.4268370663359675	1.24694082588927	2.724026746919508	1.1442700701682476	5.4851075938512786	8.816674866355244	0.8867176719320639	0.9754860524091298
ID588307	588307	3	0.9825655221939087	89.73455748956343	42.05225390035852	0.0	14.0	14	1.3468658029234537	1		20479.40266222958	20753.0	13192.0	26492.0	1.2308121E7	2559.3825923959785	-0.9809722717736306	-825.0530251035858	-0.003743782461305496	0.014318292754795821	1.4111174621222067	1.3158961872468216	-0.8016877250499175	1.072362300155768	5.6989982712545	9.254243084720247	0.8362316157477403	0.9708502024291494
ID601362	601362	3	0.9777424335479736	85.23994386113797	43.71881549301223	0.0	152.0	152	1.3270620348684126	1		20537.71746575342	20876.0	12436.0	25851.0	1.1994027E7	2787.4064112562787	-0.9809381432382356	-758.3301033725666	4.980064787144717E-4	0.003167389454108409	1.4467468197985462	1.2493453258496479	-0.5499001276634901	1.1580039480394668	5.5326388554964465	8.626377329250218	0.9342977108697442	0.9872773536895675
ID602386	602386	3	0.9556087851524353	85.15966081519552	44.39612612817799	0.0	162.0	162	1.2567965621276103	1		20384.118546845122	20625.0	13745.0	26479.0	1.0660894E7	2435.1698952783386	-0.981056200989598	-867.000755143525	7.485188132966346E-4	0.007484523302638151	1.3025576926776203	1.2469231511689705	-0.06563163120931352	1.044617458146072	4.962263715754534	8.270843277087135	0.9115702052181406	0.9849056603773585
ID598037	598037	3	0.9751127362251282	89.55299726267312	41.401851242311075	0.0	119.0	119	1.3184836512685407	1		20490.125217391316	20884.0	13576.0	25686.0	1.1781822E7	2793.1242186250147	-0.9809952909806264	-757.3385358952104	-0.00491318589295423	0.004449988636676042	1.3648683128268149	1.2818356080919895	1.4265080546333386	1.0647764067487713	5.4613419630286915	9.059365589352396	0.8362067386747973	0.9607023411371223
ID589844	589844	3	0.9664304852485657	88.98790547434332	42.37256007879195	0.0	33.0	33	1.3513516298403552	1		20496.269421487614	20847.0	14034.0	26486.0	1.2400243E7	2481.4736092327034	-0.9810542217677354	-855.4127470690141	0.0014294192877619366	0.004223531432280314	1.385657645452457	1.3291504539930838	-1.1846574048888594	1.0425137660598258	5.737023280570598	9.444330035052447	0.8082657308291236	0.9640575079872205
ID602900	602900	3	0.8989300727844238	84.59511396892978	44.75045892649563	0.0	167.0	167	1.1855574165786724	1		20474.761388286348	20423.0	15289.0	28291.0	9438865.0	2675.4099026669724	-0.9810184770896302	-791.051299710893	0.03886924826354051	-0.02177269469046565	1.295455869689707	1.0709823137391268	0.8335998917263483	1.2095959504381304	4.415654206835222	12.936507324940214	0.3315666509533482	0.8666044776119416
ID596502	596502	3	0.9580636620521545	84.84196068696893	42.96810883851968	0.0	104.0	104	1.2428754388359133	1		20415.188976377944	20623.0	13765.0	26319.0	1.0370916E7	2616.9406117451185	-0.9810633369671153	-808.3196341735814	0.0015119268116766346	0.003756806283702007	1.340465677349205	1.1735252201467716	-0.6159466683803904	1.142255534296531	4.852941813970674	8.50856393297459	0.8423690761922069	0.9427516158818101
ID594731	594731	3	0.9702158570289612	85.08124109255668	42.46482908510419	0.0	86.0	86	1.3270620348684126	1		20455.583476764194	20676.0	13010.0	26066.0	1.1884694E7	2642.6881367800934	-0.9810312433984796	-800.6448736322033	0.0024444851012016136	0.0010690887749452759	1.3924595690942922	1.2773970311974125	0.14875096027049153	1.0900757830860321	5.5326388554964465	9.46220652639713	0.7765283942813956	0.9596042868920033
ID587819	587819	3	0.9656206369400024	90.67223737712281	41.09844695795625	0.0	8.0	8	1.347988659144256	1		20527.851666666666	20784.0	13133.0	26843.0	1.2316711E7	2612.9046329130315	-0.9809933900317976	-810.9822632210002	3.511606996446616E-4	-0.003319065216892586	1.4240768059838316	1.3005623221240046	-0.7899100023836193	1.0949700616100504	5.708504523583534	8.765334822497074	0.9336738454241966	0.9796084828711256
ID592685	592685	3	0.9595586657524109	89.7065669727347	41.54020567797689	0.0	66.0	66	1.2918214483565404	1		19996.698729582557	20316.0	13071.0	25132.0	1.1018181E7	2513.8663116218963	-0.9810870012951906	-825.2646641475962	-0.00768720808290244	-0.005226831954543889	1.3128033711624507	1.3069429530719934	-0.19285147460693525	1.0044840657173921	5.242698159460969	8.391579717116782	0.9355721158350263	0.9830659536541893
ID587566	587566	3	0.9665500521659851	90.84772934918288	41.17860673929339	0.0	5.0	5	1.3361516071031012	1		20525.642372881342	20848.0	13732.0	26402.0	1.2110129E7	2559.8394890591258	-0.981029899474969	-829.3285770797888	0.0019106253629324365	0.004179285580867668	1.3991375506889607	1.3044080753956098	2.233858658080948	1.0726225765388802	5.608688874128703	8.840442803427573	0.9018268806657105	0.9735973597359736
ID596015	596015	3	0.9684940576553345	84.59080243073157	43.18485739356191	0.0	99.0	99	1.3138856123250884	1		20424.415492957723	20777.0	12498.0	26378.0	1.1601068E7	2708.443690366577	-0.9810909589986611	-782.5274691494737	-0.0028998652633939665	-0.0022085922300657188	1.4251291560171584	1.2285207310640422	-0.69165347212992	1.1600367173151651	5.423316953712576	8.885967569747912	0.8631085181797375	0.969413763806287
ID588064	588064	3	0.9785484671592712	90.50376108670673	41.18251848571693	0.0	11.0	11	1.3524707618167144	1		20468.143327841855	20765.0	12776.0	27071.0	1.2424163E7	2667.171295032808	-0.9810724942399431	-795.5459138560099	0.007901197863620552	0.005180887319031371	1.4113157279409856	1.319448925025004	-0.8388155146417833	1.0696251299869304	5.746529532899665	8.817624659160701	0.928778793148357	0.9805352798053529
ID589602	589602	3	0.968468964099884	89.27573315850124	42.244894063889255	0.0	30.0	30	1.3304779016127075	1		20482.15555555555	20878.0	14288.0	26714.0	1.1982061E7	2487.515198151563	-0.9810538421266849	-852.7301214055317	7.948885790209441E-4	-0.0026155285573706086	1.370715238897149	1.313151143153853	-1.46872897304445	1.0438366109213002	5.5611576124835285	8.650405999822274	0.9339036773646212	0.9873417721518989
ID593698	593698	3	0.9937103986740112	87.10350182634502	42.20032980284337	0.0	76.0	76	1.32420874832742	1		20640.64939550951	20896.0	13776.0	27235.0	1.1950936E7	2798.962409032183	-0.9808902804286245	-757.0462351045733	0.007757908993086074	0.013634371531599857	1.3688511734313127	1.3264418339339634	2.9687913707204863	1.0319722572165653	5.508873224673873	9.074735624394258	0.840629601701077	0.9618257261410793
ID589348	589348	3	0.9731540679931641	89.23503190444045	42.41528623613851	0.0	27.0	27	1.3429284127404284	1		20494.00503355706	20897.0	13394.0	26579.0	1.2214427E7	2638.3936693746964	-0.9809750047001081	-801.0333937546952	-6.216649366760369E-4	0.006120346954783332	1.372366801646315	1.3351031378229878	2.2928889266667842	1.0279107005051977	5.665726388102877	8.860033795110082	0.9069737228061608	0.9770491803278685
ID600357	600357	3	0.906112015247345	87.36674983286473	43.44685314832817	0.0	142.0	142	0.9511857310586904	1		20921.916107382553	20367.0	16613.0	30088.0	6234731.0	3096.879051823819	-0.9805018735197408	-679.4582124454436	-0.007096812245262229	0.006347614964507879	1.0142574534158113	0.9539327195319403	0.06862856809240436	1.0632379335027633	2.842369446380482	6.491661148911856	0.8475761062934053	0.9660743134087241
ID598567	598567	3	0.9794124364852905	90.91851161736756	42.13778347282077	0.0	124.0	124	1.2555921569040227	1		20538.664750957883	20738.0	13373.0	27664.0	1.0721183E7	2814.7881966156797	-0.9810203671919382	-754.3044996651747	-0.005275498193425383	0.004024813489407244	1.2987848149979633	1.2360750970616032	0.8541188858828659	1.0507329353090549	4.952757463425517	8.130005464895923	0.9416190801215327	0.980244590780809
ID590886	590886	3	0.9764337539672852	89.70383616054707	41.823372820960316	0.0	46.0	46	1.327062034868412	1		20532.166095890418	20853.0	13274.0	27033.0	1.1990785E7	2652.9077043828242	-0.980990922451912	-798.8156592646393	0.00359514782194337	0.001759831365757058	1.3675835385363737	1.319218292406363	-0.8543798471577538	1.0366620493427123	5.532638855496441	8.88619251582617	0.8804622714614382	0.9699999999999998
ID599856	599856	3	0.8923813104629517	87.78554041474735	43.67807738446352	0.0	137.0	137	0.9448018620759067	1		21158.320819112614	20400.0	16463.0	30252.0	6199388.0	3203.6535242706777	-0.98021461005156	-654.3983715078755	-0.007613585243690884	0.0021156294903506225	1.0099485604714604	0.9156470545299871	0.21698344061830444	1.1029889251267013	2.804344437064352	6.258786178490622	0.899623907212061	0.9833333333333345
ID595507	595507	3	0.94261634349823	84.78541947712351	43.050923455556784	0.0	94.0	94	1.2900634687055745	1		20444.63570127504	20702.0	13853.0	26851.0	1.1224105E7	2427.445476674346	-0.9810008218667616	-869.7500145543215	0.005123732465125974	0.002051895429934866	1.3816005991782532	1.2311924851062712	-0.2914870260048271	1.1221645809988836	5.228438780967426	8.64342219707447	0.8794485498816297	0.9708737864077671
ID589109	589109	3	0.9606966376304626	89.09215634139304	42.47069423737619	0.0	24.0	24	1.3367176531387002	1		20384.70389170899	20823.0	13916.0	26148.0	1.204736E7	2491.725772918341	-0.9810332301492518	-846.3003151317129	-0.009801171197263545	0.009000230553032857	1.3616164667688067	1.3366606876056133	1.402213955827542	1.0186702424890621	5.613442000293186	8.731314129718143	0.9252942795222246	0.9776490066225172
ID593207	593207	3	0.9744004011154175	88.55389429980305	40.69359039421478	0.0	71.0	71	1.3040609504357226	1		20577.617437722412	20902.0	13675.0	25975.0	1.1564621E7	2647.8792478395308	-0.9809775024413576	-801.5274846835179	0.00477736473974325	0.00380432652842871	1.3657641943225305	1.2836593777241456	3.0615686862790485	1.0639615290654068	5.342513808915805	8.673217188166849	0.8924729743583819	0.9706390328151984
ID597320	597320	3	0.9835847616195679	86.60410955298842	42.34378962237611	0.0	112.0	112	1.2835969444322364	1		20488.52197802201	20750.0	12759.0	26753.0	1.1186733E7	2773.807422138819	-0.9809593135609032	-761.084212774313	5.346592105220163E-4	0.005429137750060105	1.3234056299622121	1.2789237186563616	-1.4409461834913784	1.0347807384107188	5.1761543931577565	8.63000119018677	0.87336417762247	0.9662821650399291
ID600650	600650	3	0.9750199317932129	86.35636602680907	43.23345872316359	0.0	145.0	145	1.3121571937574923	1		20484.565905096642	20813.0	12479.0	25626.0	1.1655718E7	2801.347301538223	-0.980951356404419	-753.1356787267965	-0.012885754346705669	0.0038688084918451064	1.4347477834569393	1.228046501618546	2.550314195614657	1.1683171456178283	5.40905757521902	8.850884684860969	0.8676770353149552	0.9701619778346122
ID603210	603210	3	0.9309129118919373	84.03472750737185	44.33538657862759	0.0	170.0	170	0.9606819970994498	1		20599.303921568626	20071.0	15605.0	29680.0	6303387.0	3458.5258684501227	-0.9806457216848457	-603.5686424310696	0.031137600730478388	0.00520654427976602	1.0348479110177142	0.9468662685962459	0.5205555584978658	1.092918763018038	2.8994069603546753	6.480581416783576	0.8675431778319346	0.972886762360447
ID603722	603722	3	0.7567288875579834	83.22997113319069	45.89813062253136	0.0	175.0	175	0.31117501683205684	1		20454.233333333334	20504.0	19569.0	21031.0	613627.0	301.1966574130291	-0.9808957017834432	-6973.56408588051	0.04736733780835942	-0.002941758701680887	0.5881598303262391	0.2306899896302811	0.13236686635278105	2.5495680643484473	0.3042000745290133	2.904401227306274	0.45316457947938804	0.7901234567901241
ID594252	594252	3	0.9847900867462158	86.56603195895549	42.37508392261328	0.0	81.0	81	1.32420874832742	1		20535.630584192408	20919.0	12943.0	27040.0	1.1951737E7	2713.737159852352	-0.9811001541308082	-785.6431690064669	-0.007300934557414116	-0.0016335342722097602	1.3890262616411657	1.285694750093423	2.989552925753853	1.0803701746003351	5.508873224673873	9.03403231475918	0.8482216686067078	0.9650291423813494
ID601679	601679	3	0.9757868647575378	84.89349353352527	43.92739116248844	0.0	155.0	155	1.3310463604729184	1		20473.878632478634	20761.0	12443.0	25891.0	1.1977219E7	2806.9783723512096	-0.9809862203631368	-752.6368957194146	0.013401054346229332	-0.002412848601148424	1.445322063490524	1.2457580355102522	-0.4965695090240848	1.1601948550936154	5.56591073864806	8.99317597453603	0.8648084373189855	0.9766472060050044
ID587328	587328	3	0.9652213454246521	90.31362610197688	42.01550107663193	0.0	2.0	2	1.328771065885477	1		20491.645547945223	20813.0	13661.0	26816.0	1.1967121E7	2584.5558282906823	-0.9810673166583819	-821.6891450663293	0.007548736346665121	-0.0021699911924028792	1.3903927126924613	1.289496567220027	-0.8482571159657771	1.078244601837097	5.54689823399	9.080853272646767	0.8452919738076885	0.9557739557739561
ID596802	596802	3	0.9743354320526123	85.11090934220186	43.4649570209692	0.0	107.0	107	1.2669877814719976	1		20368.82699619771	20605.0	13149.0	25937.0	1.0714003E7	2712.1808625099206	-0.9810599515003982	-778.0219122184569	0.0014307911079106796	0.006753001680901506	1.3676589571489706	1.186244117901011	-0.8473103081265861	1.1529321296605983	5.043066860551312	8.50238418889618	0.8766437479114232	0.9645454545454542
ID599362	599362	3	0.9638264775276184	90.21555622274413	43.01967816710652	0.0	132.0	132	0.9855581388742132	1		20951.718266253876	19872.0	16324.0	33158.0	6767405.0	3883.087410364163	-0.9803177459989713	-537.4827205107625	-0.00506327590961897	0.0021445116924855077	1.1016753991254813	0.9260706786703012	-0.7289892320789454	1.1896234536950485	3.051506997619182	6.738066576146969	0.8446049817667718	0.9539375928677567
ID598853	598853	3	0.8820096254348755	90.81466914366665	42.45512312528178	0.0	127.0	127	1.1326941586680475	1		20620.18676122932	20577.0	15225.0	26547.0	8722339.0	2352.9054320449413	-0.9810112426339973	-905.5148086098553	0.011083540226349092	-0.007981092529996493	1.1650297321774534	1.1177090487589147	1.3995061382674239	1.0423372106283677	4.030650987509448	10.033538482094396	0.5031260650452	0.8926315789473687
ID592196	592196	3	0.9601654410362244	89.69367154966166	41.88237310333651	0.0	61.0	61	1.3327502822635355	1		20408.271186440685	20819.0	14031.0	26042.0	1.204088E7	2488.1756050253807	-0.9810684305604924	-850.0957924305866	-0.007145546437675125	-0.0012891533110702509	1.3686359241260855	1.3121512961700736	1.5444402813763334	1.0430473437940273	5.580170117141603	9.04832222550383	0.8564878111518951	0.9686468646864688
ID597828	597828	3	0.9750294089317322	88.14729717706172	41.50349493189317	0.0	117.0	117	1.3372834595780672	1		20451.187817258884	20679.0	13579.0	26226.0	1.2086652E7	2669.4558031561164	-0.9808717472697902	-785.7107988929245	0.0015949689971093564	-0.0024650925035550925	1.3954024266355096	1.2923169124782279	-1.3088793223465098	1.0797679835046021	5.618195126457719	9.061825825687533	0.859756091829938	0.9617575264442634
ID590663	590663	3	0.9904360771179199	90.02539338105193	41.66183703634839	0.0	43.0	43	1.3418013219730556	1		20542.142857142837	20711.0	12992.0	28567.0	1.2222575E7	3016.1409366259977	-0.9808773319511275	-698.6993216188849	0.00929010757573211	-0.009991587918730557	1.4259157756509138	1.286744219213573	-0.721480838377943	1.1081579029920952	5.65622013577385	8.902431068141404	0.8968481742135128	0.9786184210526317
ID601159	601159	3	0.9699664115905762	85.43105740853444	43.66971604822927	0.0	150.0	150	1.3161866396786766	1		20538.52097902096	20899.0	12394.0	25527.0	1.1748034E7	2827.461289357745	-0.980932825741595	-747.4040143179398	-0.008935786235932486	0.007638025336750556	1.4596254016087302	1.2314548620513575	2.5857212445584263	1.1852853454793189	5.44232945837063	8.732584508777958	0.8968278750928144	0.9744680851063827
ID602182	602182	3	0.9784587621688843	85.2672104898331	44.37168139449428	0.0	160.0	160	1.3023194927919894	1		20392.616906474846	20645.0	12583.0	26757.0	1.1338295E7	2733.848141390105	-0.9810846777738244	-773.7868031370474	-0.001263629570904475	-0.00674234687024206	1.3295543705020278	1.2924235757041178	0.14546550841234795	1.0287295864110813	5.328254430422248	8.517851160925805	0.9228576670791437	0.9714038128249558
ID590171	590171	3	0.9453582763671875	89.47663660855959	42.93011968035735	0.0	37.0	37	1.3236373529401555	1		20477.400690846298	20895.0	14025.0	26221.0	1.1856415E7	2518.4239053814504	-0.9810243911839693	-840.7368390812289	2.5524854784215867E-5	-5.836512387086338E-4	1.3441990315850634	1.3234492782667049	0.43591934001796273	1.0156785406581914	5.504120098509336	8.730136774387358	0.9075188822156492	0.9690376569037653
ID589917	589917	3	0.9526062607765198	88.9042639002337	42.16766531171387	0.0	34.0	34	1.326491868554285	1		20488.255574614064	20913.0	14213.0	25932.0	1.1944653E7	2502.7403190647815	-0.9809986501670886	-845.2849653892329	-0.004639865581545757	0.0018756196540137074	1.3737170418174802	1.3025190087549932	-0.8443989364168559	1.0546617996235934	5.527885729331903	9.176635603071551	0.8249012235350839	0.9470684039087951
ID593503	593503	3	0.9347364902496338	87.62007496270316	41.82053624949557	0.0	74.0	74	1.2373854100584698	1		20587.591269841247	20803.0	14203.0	26500.0	1.0376146E7	2428.781971362738	-0.9810703966489869	-878.6292560945461	0.03337477074607548	0.010831858513057709	1.3304558359630112	1.1996950224045313	0.26377160228491175	1.10899504550448	4.810163678490036	8.078750256524598	0.9261500472499135	0.9853943524829605
ID595025	595025	3	0.9782495498657227	84.84919741202566	42.417253482319765	0.0	89.0	89	1.3287710658854766	1		20465.215753424647	20735.0	12962.0	27044.0	1.1951686E7	2757.255431450367	-0.9810681110798875	-769.262450730041	0.003231721288661268	-7.470827052896284E-4	1.3804524332433625	1.2981116913318838	-0.2711308621827833	1.0634311688749956	5.546898233989997	8.729064735640153	0.9147967934541726	0.9716902581182344
ID602705	602705	3	0.9332578182220459	84.70793262552405	44.68587269889908	0.0	165.0	165	1.257398332122413	1		20399.120458891015	20423.0	14656.0	27156.0	1.066874E7	2493.571557020759	-0.9810439769713941	-846.7610072596722	0.00685244566320813	0.002611621935372145	1.3160742376638173	1.2110438354930615	0.1217670247233682	1.0867271679955284	4.9670168419190555	8.981094053256147	0.7738325748479886	0.9474161378059839
ID588882	588882	3	0.9641622304916382	89.28571252275732	42.63004913820317	0.0	21.0	21	1.3287710658854743	1		20461.003430531742	20815.0	13006.0	26476.0	1.1928765E7	2657.7751017339947	-0.9809897175380775	-794.5378313898243	-0.003127708509609635	-0.0025449175661616447	1.3605425979106323	1.3241297773331389	-0.8107010241902516	1.0274994348747526	5.546898233989979	8.833590055393943	0.8932758244673189	0.9741235392320532
ID596307	596307	3	0.9726883769035339	84.70920897922342	43.07427150743721	0.0	102.0	102	1.295330250061604	1		20448.12746858168	20603.0	13220.0	26860.0	1.1389607E7	2694.734588027099	-0.9810054317470916	-783.8077047827611	-0.0015241178575645534	0.001099330893092316	1.3957250380610908	1.216508879110737	-0.48719084120530987	1.1473200582648932	5.271216916448071	8.633585977043905	0.8886654909576384	0.9745166959578211
ID590418	590418	3	0.9599695801734924	89.53639220745349	42.49258050654741	0.0	40.0	40	1.3259214570600342	1		20539.817555938054	20882.0	13037.0	26676.0	1.1933634E7	2568.4583685149946	-0.9809677407841623	-824.3628809217469	-0.010975135741857107	0.0048212079120994265	1.4495082525046394	1.2427170111165036	-0.5525411042686115	1.1664025192689258	5.523132603167416	8.992354315383738	0.8583185785937978	0.9740150880134109
ID600148	600148	3	0.9772781729698181	87.65721468537271	43.40001354018366	0.0	140.0	140	0.9591058155668217	1		21556.813114754106	20476.0	16259.0	32478.0	6574828.0	3907.1333945727165	-0.9798254242297487	-535.9207918931461	0.006189447300052237	0.014799575636548481	1.0030120258092345	0.9569805410593797	-0.5623166746957741	1.0481007531238806	2.8899007080256425	6.506823784258339	0.8577380861669519	0.9500000000000014
ID588630	588630	3	0.9747278690338135	89.52634674103864	42.033370211850375	0.0	18.0	18	1.344617277477447	1		20470.90969899667	20766.0	12702.0	26759.0	1.2241604E7	2669.2354375322157	-0.9809941214264696	-791.6964741254274	-0.004708660663878704	0.007990855514598966	1.4174694431528925	1.3026438784832577	-0.6574945875197374	1.0881480860320265	5.679985766596432	9.20126771874909	0.8430663927775774	0.9598393574297185
ID598359	598359	3	0.9880181550979614	90.36965976309362	42.23625108897342	0.0	122.0	122	1.3608349155190531	1		20511.798690671054	20826.0	12785.0	26382.0	1.2532709E7	2822.592269249053	-0.9810328918337298	-751.7406603717703	9.203455520168641E-4	0.004746750232882408	1.3956208625848614	1.3377294734715113	2.710878029578175	1.0432758567867368	5.8178264253674055	9.02852720537392	0.8968850851165558	0.983132530120482
ID593002	593002	3	0.9818331003189087	89.79696419253423	40.931483659490254	0.0	69.0	69	1.3242087483274199	1		20587.56678082194	20874.0	12174.0	27000.0	1.2023139E7	2847.6375557730244	-0.9808986492136631	-742.5237696893989	-0.0075433601534121465	-0.007702267319757678	1.3788165170943458	1.2968682592052487	-1.2328189419221605	1.0631893465719617	5.508873224673871	8.754228007929846	0.9033102421026503	0.9822033898305085
ID595821	595821	3	0.9717667102813721	84.75637098173051	42.93949949971827	0.0	97.0	97	1.2812373892304252	1		20437.343173431742	20768.0	13193.0	26262.0	1.107704E7	2581.311918439302	-0.9811289609047562	-823.2736728418837	0.0038388539161871896	-0.002142412525603786	1.3936971927709756	1.195429255576452	-0.46170966978970346	1.1658550150664633	5.157141888499691	8.772677890514437	0.8420823745540265	0.9653024911032031
ID595308	595308	3	0.9642022848129272	84.76147709463142	42.87295096239269	0.0	92.0	92	1.30115722616796	1		20421.260714285698	20805.0	12637.0	26145.0	1.1435906E7	2595.446012434629	-0.9811032267042334	-817.010423132812	-0.007576548671000913	0.0017091971877313899	1.4029069858311607	1.233776821215028	-0.31612746444312256	1.1370832728479796	5.318748178093229	8.862554756854212	0.850944880403028	0.9688311688311683
ID594542	594542	3	0.9729777574539185	85.1061037785885	42.56326833847135	0.0	84.0	84	1.3367176531387037	1		20513.876061120536	20656.0	12977.0	26723.0	1.2082673E7	2822.3330563332756	-0.9810534676285676	-752.7181731577955	-0.003518640857759625	-0.003263568140621111	1.3682205102870981	1.325986996775124	0.12397613657842627	1.031850624187634	5.613442000293216	9.045305310800426	0.8621694756132734	0.9704190632703369
ID599662	599662	3	0.941724956035614	88.30574992967405	43.15001575488429	0.0	135.0	135	0.9503900924994985	1		21412.258389261748	20530.0	16761.0	30900.0	6380853.0	3427.960482224136	-0.9799894086230401	-611.8121859037221	0.006412642879452271	-0.0013940560131748242	0.9920710483585775	0.9200560819257583	-0.6593457472576846	1.0782723660519538	2.8376163202159472	6.949435155442614	0.7383538154749817	0.9270186335403716
ID591712	591712	3	0.9657925963401794	89.6582213073646	42.0428315154345	0.0	56.0	56	1.3316145766612222	1		20444.48551959113	20833.0	14242.0	26133.0	1.2000913E7	2488.4410736802756	-0.981066694741861	-851.4338578633754	-0.002950225270830355	0.003672740822212156	1.381555947078609	1.3091633293297533	-1.3378069426109722	1.0552968572576182	5.570663864812573	8.95286800229715	0.8733583059650167	0.9677952105697772
ID588387	588387	3	0.970443844795227	89.68500996433723	42.082602252420486	0.0	15.0	15	1.3602789053158553	1		20472.14566284779	20819.0	13554.0	26639.0	1.2508481E7	2523.540228588586	-0.9810222444807374	-838.7202597512122	-0.0038051123337830917	0.003830656035033739	1.443822905136392	1.3052480075500974	-0.9247907637713669	1.1061674844816616	5.813073299202881	9.180827794024445	0.8666664416492807	0.9823293172690761
ID591461	591461	3	0.9753360152244568	89.54792899572247	41.93788849791347	0.0	53.0	53	1.361946254957453	1		20468.673701298696	20811.0	14094.0	26738.0	1.2608703E7	2490.0964259299676	-0.9810083308288022	-849.2060755042738	-0.008219895593990495	-2.8660807726747317E-4	1.4016458097411664	1.3349619002597728	-1.441503710106865	1.0499519195779425	5.82733267769642	9.119022937422573	0.880608879156104	0.9661150512214336
ID592484	592484	3	0.9483142495155334	89.72960711101177	41.84149655157708	0.0	64.0	64	1.2947461101220632	1		20230.4512635379	20678.0	14420.0	25159.0	1.120767E7	2239.864492794909	-0.9810852155022205	-936.9559086971819	0.0019179178234052204	-5.8331345696015895E-5	1.350715951361523	1.2605318848926852	-1.253468208498268	1.0715444548048982	5.266463790283557	8.725506751454423	0.8692559033214629	0.9719298245614034
ID590968	590968	3	0.9651594758033752	89.59867216588749	42.138593083823395	0.0	47.0	47	1.3052206313678199	1		20341.92198581562	20718.0	14015.0	26502.0	1.1472844E7	2534.174179467172	-0.9810333932740691	-830.3853332697248	-0.007574171071553066	0.012026605176012593	1.3516264993755331	1.286403098200198	-1.2537395287307254	1.0507021487017476	5.3520200612448425	9.065755438115694	0.8183132784433563	0.9607508532423205
ID591992	591992	3	0.9548695683479309	89.30137812691784	42.105222171778294	0.0	59.0	59	1.320203787226714	1		20361.800693240904	20788.0	14064.0	26429.0	1.1748759E7	2530.850928788482	-0.9810512323867037	-833.0869482624713	0.0014589065883528192	-0.002096667610634354	1.3369793776366798	1.3155533774084638	-0.7463187794547497	1.016286682544515	5.47560134152225	8.803212863402312	0.8878902329055169	0.9648241206030154
ID596605	596605	3	0.9688593149185181	84.99849185762773	43.298479425157716	0.0	105.0	105	1.2447000673282282	1		20368.88258317028	20538.0	14284.0	25807.0	1.0408499E7	2613.0407720474504	-0.9809895944917358	-804.4962685618167	0.001815727150730323	-0.0054726161385011554	1.332857262333406	1.1796660805050394	-1.1110895567439678	1.1298597835099085	4.8672011924642185	8.453958629730007	0.8557933872018025	0.9588014981273407
ID598141	598141	3	0.9731838703155518	89.81108976898447	42.022226894299585	0.0	120.0	120	1.3293402546311721	1		20475.666095890418	20775.0	13393.0	26141.0	1.1957789E7	2774.1669816987737	-0.9810044638425015	-762.3508051319742	-0.006909816369014836	-0.004664048630701842	1.3641145668232157	1.3220049911515928	1.4829504022904332	1.031852811414079	5.551651360154512	9.018221642016126	0.857808290570757	0.9717138103161397
ID601469	601469	3	0.9732420444488525	84.88547388162006	43.92513178532461	0.0	153.0	153	1.3230657107830979	1		20479.29310344825	20805.0	12550.0	25804.0	1.187799E7	2816.69005647024	-0.9810412626842846	-752.4605952737384	0.0018499759009254083	5.637939883430059E-4	1.429942176848148	1.2512147886198492	2.5344874583611583	1.142843091253296	5.49936697234484	8.815972912093043	0.889164409500818	0.9657762938230389
ID597617	597617	3	0.9588888883590698	88.65494938481896	41.56787804288361	0.0	115.0	115	1.3586095094257056	1		20471.136513157893	20716.0	13734.0	26554.0	1.2446451E7	2624.7739570579724	-0.9810385006875539	-807.0369488584541	0.006684448406947953	0.006476458305861972	1.4207336472788838	1.3300025814856602	-1.465304427908388	1.0682187140508208	5.798813920709294	9.114693911632639	0.877131805568275	0.963665086887834
ID588145	588145	3	0.9690632820129395	90.8132828815994	41.06733056440676	0.0	12.0	12	1.3574954382999158	1		20475.556836902804	20811.0	13202.0	26434.0	1.2428663E7	2586.8712985310244	-0.9809996869790912	-817.3329504081881	-0.012944881646795461	-0.0040488208071252675	1.4380127000664873	1.3200551558099058	-0.9394817547714402	1.089358042152572	5.789307668380303	8.837005472611484	0.9315930643154384	0.9814665592264307
ID589681	589681	3	0.9557580947875977	88.91110317634813	42.809196420596436	0.0	31.0	31	1.3321825504881377	1		20458.289608177187	20875.0	14000.0	26032.0	1.2009016E7	2448.376525828842	-0.9810796127371562	-866.5534198753965	0.005374323239432721	0.0022914070791958344	1.377376180816517	1.302377087153179	0.14489380880064048	1.057586312292453	5.575416990977057	9.134847254679974	0.8396236027801118	0.9670239076669411
ID599155	599155	3	0.8638601899147034	90.99280148042384	43.374555035223146	0.0	130.0	130	1.0429876834514427	1		20765.673184357525	20684.0	15868.0	26694.0	7434111.0	2437.484037590523	-0.9807491928101439	-868.0470093007854	0.007554096353552549	0.015702691470162726	1.0943079024774165	1.0150319782130062	-1.3159750406098947	1.0781018982317956	3.4174977122868953	11.4644326252517	0.3267480194366041	0.8006681514476636
ID589427	589427	3	0.9533215165138245	89.43681580833126	42.251472475383885	0.0	28.0	28	1.3389794443554457	1		20450.104377104377	20919.0	14148.0	26398.0	1.2147362E7	2514.1839558377437	-0.98105246173837	-842.3021576132514	8.427930190152284E-4	0.0036716478408850895	1.3784624832479293	1.314934085885978	1.4990750986766073	1.048312990015121	5.63245450495127	8.891660877440119	0.8952447343837852	0.9745065789473679
ID591218	591218	3	0.9770586490631104	89.83577187445022	41.89106491426554	0.0	50.0	50	1.3451797611989655	1		20511.275459098506	20803.0	13549.0	27025.0	1.2286254E7	2677.629704676625	-0.9809836962196256	-790.3288370049851	0.001656223629855424	5.8300052488801575E-5	1.4179144455731196	1.2912238291784242	-0.9714627594975596	1.098116696371152	5.68473889276095	9.025401971445474	0.8769751326442787	0.9699918896999179
ID594034	594034	3	0.9790640473365784	86.67002918142958	42.1463644863596	0.0	79.0	79	1.3541477255877277	1		20568.18811881189	20868.0	13254.0	26953.0	1.2464322E7	2732.154985304891	-0.9809393627519147	-774.86393134661	-0.0030129417425775007	0.001423098457317358	1.4169396731215256	1.3056221175428269	0.029167026907435962	1.0852601637816903	5.760788911393209	9.402052008021915	0.8189295222308713	0.9550827423167849
ID600949	600949	3	0.9697874784469604	85.55276092152097	43.60440626828366	0.0	148.0	148	1.309271425597959	1		20484.61130742049	20848.0	12383.0	25568.0	1.159429E7	2830.4130167010703	-0.9808793260853188	-742.5407570828824	-0.00516837826157675	0.002463004380641686	1.4056801351259534	1.230620945691769	-0.6096753957950677	1.142252730255439	5.385291944396428	8.840988029177037	0.8657998594236129	0.9658994032395547
ID597110	597110	3	0.9704133868217468	85.4304263743161	42.968580263650196	0.0	110.0	110	1.290063468705572	1		20442.667272727278	20637.0	13504.0	26759.0	1.1243467E7	2724.6196940918844	-0.9809519910790349	-772.7870424078825	-0.005449548717289603	0.004939485617414468	1.3781438726030748	1.2362188770539901	-0.16820477869766495	1.114805717808891	5.228438780967408	8.575945923849005	0.8933421459404328	0.9691629955947131
ID602486	602486	3	0.9873151779174805	84.57572780238495	44.41799730166871	0.0	163.0	163	1.2753194019842844	1		20345.14498141264	20528.0	12802.0	27936.0	1.0945688E7	2679.770210517291	-0.9810389752473593	-785.6293254120202	-0.009994919903507747	-0.00415388944391644	1.3083228059767216	1.2680427504148617	0.02392082324807347	1.0317655343628451	5.10961062685453	8.77512709944016	0.8338555800607906	0.9572573463935878
ID589192	589192	3	0.9429212212562561	89.15607809848812	42.2555600232435	0.0	25.0	25	1.3338850208958841	1		20376.70967741935	20765.0	14609.0	25875.0	1.2001882E7	2410.8787116253056	-0.9810283114208419	-874.1062893753342	0.002622781362415339	-0.002006322333237751	1.380546253671462	1.3064701914859913	-1.0727269340518106	1.056699389445094	5.589676369470607	8.957399808655378	0.8754525450536303	0.9719008264462811
ID600456	600456	3	0.97020024061203	86.9633451034091	43.34607434474522	0.0	143.0	143	1.3011572261679603	1		20468.723214285692	20786.0	12221.0	26275.0	1.1462485E7	2887.8083896522	-0.9810014293337673	-731.9831549705012	0.0017751888297647788	-0.0050776831132495525	1.4065458844610168	1.2205561058355892	-0.7517525246245077	1.1523811791495644	5.318748178093231	8.911320003296229	0.8416571438089459	0.9605150214592277
ID594828	594828	3	0.9693084359169006	84.97047236540406	42.46128237541991	0.0	87.0	87	1.3451797611989664	1		20473.52508361203	20688.0	12799.0	26672.0	1.2243168E7	2772.621936704022	-0.9809562850730197	-760.728957047845	0.0038985707505589076	0.0028702505394759955	1.4040803013784648	1.3203844745840838	3.0878052687170987	1.063387466609485	5.684738892760956	8.738041688011407	0.9356041965734827	0.9827444535743631
ID587407	587407	3	0.9657358527183533	90.45237127097315	41.42825590346295	0.0	3.0	3	1.3513516298403585	1		20538.81456953642	20907.0	13940.0	26797.0	1.2405444E7	2498.801995952879	-0.9810536916917836	-851.2197697597746	-8.808024729681575E-4	0.005548233654737022	1.3896638972252784	1.326831176153126	-1.016994363764872	1.0473554753622258	5.737023280570625	9.061318081845817	0.8780388344968003	0.9632881085395049
ID592782	592782	3	0.9869569540023804	89.75946221504664	41.57744193992657	0.0	67.0	67	1.3179097736999983	1		20642.89739130434	21008.0	12292.0	26578.0	1.1869666E7	2774.2631702015483	-0.9810072900501935	-768.6670979281847	-9.970720360701253E-4	0.005766362819149189	1.376912801199936	1.280931622581494	-1.0528775603039844	1.0749307589307608	5.456588836864183	8.972531445945688	0.8517283754499125	0.9704142011834319
ID587904	587904	3	0.9708346128463745	90.55680241552616	41.2840835696989	0.0	9.0	9	1.3530299806794852	1		20545.384488448868	20835.0	13442.0	26382.0	1.2450503E7	2544.516963500955	-0.9810309250036238	-835.1711092200045	-0.0014857156922810952	0.0030788831053200592	1.4062588805461387	1.3178004094555804	-0.8854654179884659	1.0671258488431514	5.751282659064179	8.912531090098078	0.9098555756302932	0.9711075441412529
ID601987	601987	3	0.9760304689407349	85.28725575886094	44.15413690931028	0.0	158.0	158	1.3321825504881408	1		20421.35544217689	20767.0	12826.0	27095.0	1.2007757E7	2605.574715060478	-0.9810423631836758	-811.1750635305874	0.00999476649808513	0.005797438036325277	1.3647341975002423	1.3258200301987468	0.1719458584229127	1.0293510177966327	5.575416990977082	8.947439464750984	0.875164475792753	0.9718309859154929
ID603011	603011	3	0.919822096824646	84.35598890503184	44.276241138122295	0.0	168.0	168	1.1505851413036363	1		20545.834482758637	20344.0	15548.0	29774.0	8937438.0	2961.266995964539	-0.9809571835840499	-714.8173510298068	0.015589580880764932	-0.05258389868209053	1.2292115866408557	1.0450096266937339	0.91705991661805	1.1762681943226796	4.1589853939513715	14.46487666859404	0.24978582492836443	0.8101851851851851
ID603525	603525	3	0.8686752319335938	83.38858884413457	44.96192083041617	0.0	173.0	173	0.8662745846602777	1		21234.663967611323	20751.0	16101.0	27773.0	5244962.0	2748.952093846943	-0.979948131223959	-755.0165165316306	-2.4478356589961134E-4	0.013014197370749554	0.9984889730654382	0.782296284038007	1.1841405702176802	1.276356533245309	2.357550577599845	5.747075158107237	0.8969683711033971	0.9744597249508842
ID587654	587654	3	0.9676486253738403	90.61533626930323	41.15178502420457	0.0	6.0	6	1.3384143548834113	1		20511.628378378395	20866.0	13753.0	26710.0	1.2142884E7	2566.4669290434117	-0.9810751202879447	-828.6356185369938	6.58610435417928E-4	0.007589264241374017	1.403332556181779	1.2936751798222785	-0.9085402106480038	1.0847642268089004	5.627701378786768	8.907564769075268	0.8912979974346604	0.9760923330585326
ID598663	598663	3	0.9081348180770874	90.8515497891044	42.16456702082816	0.0	125.0	125	1.2114363528435625	1		20545.62525879918	20591.0	14552.0	26638.0	9923537.0	2445.470251162172	-0.980983135874102	-866.7814574352047	0.0059292784561524	-1.610550239289618E-4	1.2632817718794929	1.1694086688991425	-1.472022197937861	1.0802739927255034	4.61053237958038	8.19347501555621	0.8630275762686858	0.9670987038883345
ID596121	596121	3	0.9543268084526062	85.20960398199666	43.492831670941335	0.0	100.0	100	1.2669877814719968	1		20446.578154425617	20650.0	13538.0	26680.0	1.0857133E7	2613.4363438961627	-0.9810042882777448	-808.0794116496412	0.004293057178080697	8.902144433417136E-4	1.3566606725571182	1.200960599479858	-0.7875631310824075	1.1296462791074866	5.0430668605513045	8.608577195619102	0.855149081373892	0.9627949183303083
ID590746	590746	3	0.9817279577255249	89.89231912108883	42.1729550794569	0.0	44.0	44	1.3207766680465727	1		20491.603119584062	20688.0	13400.0	27864.0	1.1823655E7	2813.0682858320615	-0.9810380220278733	-753.7509263349198	-0.0038389631965529123	-4.921099450366003E-4	1.3538747488876202	1.305830115167094	-0.7811570955691004	1.0367924074981059	5.480354467686777	9.185386264560675	0.8162508855164561	0.9632414369256478
ID588957	588957	3	0.975347638130188	89.21660444048547	42.342584703506674	0.0	22.0	22	1.3355853211666224	1		20493.887563884156	20868.0	13187.0	26994.0	1.2029912E7	2644.159931169589	-0.9810518127536868	-802.5847472146527	-0.0029875719514386874	0.010676034239960566	1.4091341212257533	1.2982750127487275	-0.8247614568387043	1.0853895418061796	5.603935747964167	8.884757745451523	0.8920964884456626	0.9703703703703697
ID595614	595614	3	0.9714727401733398	84.72743521722079	43.01579967276425	0.0	95.0	95	1.2788734805946282	1		20454.298892988914	20790.0	12903.0	26414.0	1.108623E7	2647.838036095898	-0.98115054503841	-804.1925204402446	0.007766797480085429	0.009385510537893955	1.3839043375439433	1.2026504173168793	-0.4775593806083739	1.1507120586474686	5.138129383841627	8.864057583642692	0.8217690162241049	0.9634581105169346
ID593809	593809	3	0.9746420979499817	86.82598557505918	42.08259174843491	0.0	77.0	77	1.3625015847480986	1		20615.430894308924	20790.0	13517.0	26934.0	1.267849E7	2758.2027426210516	-0.980927075736062	-768.8040531411424	0.002314245097227403	-0.00736787710999959	1.4122025971053198	1.3468728013091438	-5.11155789043508E-4	1.0485047999578552	5.8320858038609495	9.174410411225976	0.8707178358393141	0.9623529411764711
ID593298	593298	3	0.9625957608222961	88.20036192814823	40.55819317062975	0.0	72.0	72	1.3230657107830972	1		20594.423875432523	20932.0	13912.0	25809.0	1.1903577E7	2724.669260182586	-0.980929404831154	-777.5697506045612	0.0010634714747719347	9.750767582911493E-4	1.3823132386778432	1.2883615847597625	0.008110355361767229	1.0729233586513678	5.499366972344835	8.815727848502538	0.8892138449768556	0.9706375838926178
ID599958	599958	3	0.8807651996612549	87.53094979817232	42.69443590233739	0.0	138.0	138	0.9487968137722231	1		21582.58724832213	20571.0	17219.0	30644.0	6431611.0	3305.9533251370913	-0.9798257622664374	-634.1448983960368	-0.001256907918862035	-0.01257174858314346	1.0038238241114648	0.9400623972734704	-0.15167045873136575	1.0678268027983313	2.8281100678869344	6.65729434183561	0.8018823488596606	0.9489633173843703
ID601257	601257	3	0.9803116321563721	85.34496795257888	43.64791620127258	0.0	151.0	151	1.3173356461303007	1		20519.131348511386	20850.0	12344.0	25582.0	1.1716424E7	2831.877417417413	-0.9809848492487727	-747.6133434685757	0.0029288018522887357	-0.0019264990236101695	1.4053237719918708	1.2483274476684172	-0.46080599335506417	1.125765338747206	5.451835710699668	8.687187334570815	0.9078085111966888	0.9745114698385734
ID597416	597416	3	0.9706138372421265	87.08011406616846	41.85695742067981	0.0	113.0	113	1.3591662025486118	1		20477.28711256117	20692.0	13366.0	26888.0	1.2552577E7	2719.130901337439	-0.9809672429642045	-776.2919839548028	0.0012804956179106397	0.010090324307080957	1.4353063515089157	1.3088383104012569	1.5991816276571598	1.0966261761308675	5.803567046873852	9.28227575528532	0.8464395307427866	0.963693764798737
ID590251	590251	3	0.9544329047203064	89.01582203981016	42.85179455065513	0.0	38.0	38	1.3161866396786743	1		20437.85139860139	20822.0	13904.0	25495.0	1.1690451E7	2462.482263351055	-0.981176152469601	-865.2282868401834	6.398828779512196E-4	0.003132696964178579	1.3550491331684118	1.2978356298695617	0.04852549224268099	1.044083782246447	5.442329458370612	8.94303452618023	0.8551156956426105	0.9670608108108107
ID598955	598955	3	0.8685150742530823	90.25328486555671	42.86356422088908	0.0	128.0	128	1.1688495389677602	1		20649.828125000007	20637.0	15406.0	28787.0	9251123.0	2518.1266978827275	-0.9808109951062608	-838.3043726379619	0.03604801575359823	-0.001928636782319382	1.1997183405385048	1.103216351914692	0.26315931912150003	1.0874733124253717	4.292072926557809	14.536448921127283	0.25524679836053	0.8423507462686571
ID602282	602282	3	0.9811787009239197	84.94919214226383	44.39288970576133	0.0	161.0	161	1.2935770389038777	1		20388.750902527074	20719.0	12861.0	27444.0	1.1295368E7	2734.726864392349	-0.9810311815482878	-771.168337628789	0.0023683118750437294	-0.004805114742382899	1.3365593617714138	1.2850601480338675	-0.08701780476983763	1.0400753332957524	5.256957537954521	8.707513036379966	0.8712766324641787	0.9609035621198956
ID597933	597933	3	0.9780192375183105	89.39605648221452	40.835734344705116	0.0	118.0	118	1.339544295443365	1		20551.07550335572	20873.0	13469.0	26069.0	1.2248441E7	2837.5820531881336	-0.9809536940687237	-746.025844359188	0.0050712228114434	0.0023605354083606834	1.4067853861609338	1.3013846812710108	1.3100839881303774	1.0809911983803147	5.637207631115782	9.006314455565004	0.8733326214851659	0.9626623376623366
ID600748	600748	3	0.9787679314613342	86.07231512901643	43.37449112123795	0.0	146.0	146	1.3161866396786752	1		20467.742608695655	20753.0	12445.0	25520.0	1.1768952E7	2802.786484285137	-0.9809257629169772	-751.1019552790926	-0.0023416820161764286	0.004619047742280598	1.4427044322340385	1.2193211354392315	-0.6544245555043521	1.1832030055924017	5.44232945837062	8.607272785284016	0.9231314747873898	0.9828326180257502
ID587170	587170	3	0.9569670557975769	90.66364273895084	41.58707142094756	0.0	0.0	0	1.36139069864025	1		20468.394779771625	20783.0	14080.0	26785.0	1.2547126E7	2495.244660507202	-0.9810273780749185	-848.3096759889737	-0.014933989137521888	0.02477458680310472	1.4315429426977047	1.3372800054664176	-1.185887269535539	1.070488556507214	5.822579551531906	8.851585623557543	0.9338629495111361	0.9823576583801124
ID595109	595109	3	0.9706082940101624	84.99681213624628	42.359580620082326	0.0	90.0	90	1.3247798972641895	1		20393.756432247	20648.0	12737.0	26736.0	1.188956E7	2728.2171089364897	-0.981027960921431	-773.0643938487194	0.00949313314149565	0.005370286578124691	1.4306531239636984	1.2610866997115158	-0.20196413393916687	1.1344605603175202	5.513626350838388	8.659746226871523	0.9239253112167614	0.9822184589331076
ID592292	592292	3	0.95224928855896	89.61537613453208	41.93822804175197	0.0	62.0	62	1.3367176531387033	1		20467.483925549932	20889.0	14025.0	26136.0	1.2096283E7	2488.301447620987	-0.9810790216804542	-853.00556140723	0.009798777500897462	0.01577880338169909	1.414831729056512	1.2885174361722678	1.8350488488072427	1.0980307206858446	5.613442000293213	8.82531361954112	0.9056884067748757	0.9696223316912975
ID599463	599463	3	0.9224857091903687	89.89501101213357	43.768367981430444	0.0	133.0	133	0.9731995542159344	1		20756.837579617822	20070.0	16145.0	31049.0	6517647.0	3403.4723035657535	-0.9805483398127007	-614.8671579478184	-0.002799458131109403	-0.0013852721600367342	1.0500222474571685	0.9244231098093864	-0.3598896669775862	1.1358675873796367	2.975456978986924	6.691078138288083	0.8351631740922507	0.9645608628659468
ID590502	590502	3	0.9761494994163513	89.43261430623906	42.331226900111574	0.0	41.0	41	1.318483651268542	1		20433.921875000004	20801.0	13062.0	27028.0	1.1769939E7	2648.7787234987723	-0.9809726650896721	-795.4538504390864	0.006122531530852811	0.007283140274014901	1.4346592590201444	1.2403033224188464	2.658219605317703	1.1567003273217586	5.461341963028703	8.973358672641227	0.852313133068521	0.9679865206402688
ID596902	596902	3	0.9702281951904297	84.77059946485733	43.65045074947819	0.0	108.0	108	1.3081153358134872	1		20341.382716049382	20627.0	12501.0	26710.0	1.1533564E7	2632.249582031226	-0.9810770647942654	-801.3053124830271	0.0014427440741006682	0.008574343721640575	1.4115205079035187	1.2282820820719949	2.525232221666644	1.1491826906099762	5.375785692067424	8.783605750765284	0.8756007851428645	0.9650170648464163
ID602809	602809	3	0.9097486734390259	84.8750462527782	44.66601561006198	0.0	166.0	166	1.236773902529125	1		20395.057312252946	20400.0	14894.0	28675.0	1.0319899E7	2701.4201213355045	-0.9808968875496157	-775.3218434762699	0.018191514385569763	-0.01399233984755929	1.292216532184694	1.1424216907035347	1.0190963221339056	1.1311204458914916	4.805410552325515	11.928382142872566	0.4244018554335954	0.9149321266968325
ID596408	596408	3	0.9560570120811462	84.72564009587259	43.08320103240946	0.0	103.0	103	1.2663905682493413	1		20398.286252354046	20577.0	14278.0	26454.0	1.083149E7	2574.8655779127726	-0.9810655918918916	-820.9475800638731	-0.008649772767645293	0.0014118803046409628	1.3727964885283077	1.194043506354739	-0.5803783707426602	1.149703910470799	5.038313734386794	8.583987527899978	0.859244805893276	0.974264705882353
ID588474	588474	3	0.9781750440597534	89.61549190831599	42.13742657842711	0.0	16.0	16	1.3434916035442774	1		20428.31543624162	20748.0	12545.0	27224.0	1.2175276E7	2669.134726095152	-0.9810418530987302	-792.1067364003255	8.211649210018481E-4	0.014038324102610581	1.398571538060469	1.318178316930031	2.206056044297052	1.0609881228494713	5.670479514267403	8.849563580028924	0.9098838198875451	0.9794745484400657
ID591802	591802	3	0.9678751826286316	89.16678870070801	42.11028293628677	0.0	57.0	57	1.3304779016127064	1		20444.955555555574	20779.0	13743.0	26503.0	1.1960299E7	2536.09763558097	-0.9810542130794201	-834.892492653333	-0.0025598091765296413	0.005718316348626464	1.3807307408056793	1.297731963554081	-0.9575543535638279	1.0639567950721431	5.5611576124835205	9.154031144264817	0.8339697471166742	0.9621710526315781
ID598461	598461	3	0.9835436940193176	90.64375648705531	42.33959775354431	0.0	123.0	123	1.280055980598158	1		20513.316758747693	20694.0	12916.0	27030.0	1.1138731E7	2777.2517972332344	-0.9810165591616239	-763.3997800205245	-0.007737761301342053	0.002044599851546593	1.3037909810570218	1.2755751038221765	0.5210483721147716	1.022120122249406	5.147635636170672	8.625437724635313	0.8694715478322127	0.967828418230563
ID591551	591551	3	0.9574658870697021	89.40634139258222	42.041369459974845	0.0	54.0	54	1.3367176531387028	1		20497.247892074214	20848.0	14174.0	26761.0	1.2154868E7	2487.532556679476	-0.9809962128488824	-850.7147227465026	-4.5638619925950416E-4	-0.0026880417791601136	1.381960537068613	1.2948580125398301	-1.0845268429832047	1.067268012156741	5.613442000293209	9.03341558774697	0.8644405329584509	0.970419063270337
ID590001	590001	3	0.9602562785148621	88.92386314692897	42.33494466850166	0.0	35.0	35	1.3463040236277195	1		20538.146911519187	20857.0	13760.0	26686.0	1.230235E7	2499.8070785334467	-0.980954546669757	-846.3350523938568	-0.0011565548511590419	0.0031520193987240605	1.386921407536587	1.334080282581028	-0.46742717916263077	1.0396086544756722	5.694245145089957	8.902444537505252	0.9028746735388773	0.9731925264012999
ID588721	588721	3	0.9744575023651123	88.96506460504462	42.358717278243795	0.0	19.0	19	1.3401089084486009	1		20464.935919055635	20745.0	12555.0	27176.0	1.2135707E7	2731.536552648391	-0.9809560237009598	-771.8364323085295	-0.0013049489028795652	0.004786381430114315	1.3970563561351437	1.3004308381054137	-0.8334940691799604	1.0743026966128417	5.641960757280283	9.172888097322602	0.8426121831285551	0.9642567018684001
ID601776	601776	3	0.9799057841300964	84.79820843972814	43.953666639735104	0.0	156.0	156	1.3219216848789095	1		20493.82179930796	20793.0	12629.0	25772.0	1.1845429E7	2840.184951579271	-0.9809407863133079	-742.7525342019158	0.007336392567877422	0.008893909144942497	1.4246856836522608	1.2478183727054584	-0.5644742381644551	1.1417412299863219	5.489860720015807	8.707340862749108	0.9099134790053723	0.9788135593220333
ID603317	603317	3	0.8964522480964661	83.77730461755685	44.44286431521783	0.0	171.0	171	0.9685244292403925	1		20662.686084142395	20127.0	15727.0	29501.0	6384770.0	3219.2405072228894	-0.9806401497130569	-650.2360227090053	-0.004662049154588349	-0.0025602896255999905	1.0342520245227098	0.948763760496757	1.2247706493934158	1.090104900276959	2.946938221999829	6.393015286553645	0.9060859785769242	0.9748427672955978
ID593590	593590	3	0.9708062410354614	87.15253347884148	41.903311517899944	0.0	75.0	75	1.3507917161515874	1		20610.454545454548	20780.0	13140.0	26785.0	1.2469325E7	2758.3974844317136	-0.9809858791285024	-770.9872978408254	-0.0029274852206857	-0.003734865019334808	1.3867747103968717	1.3396539883539342	1.38416693480185	1.0351738004384519	5.732270154406115	9.194223171950387	0.852131130684334	0.9686746987951809
ID594358	594358	3	0.9724705815315247	85.82849645947222	42.28759887699179	0.0	82.0	82	1.3327502822635322	1		20574.41156462587	20893.0	12647.0	26252.0	1.2097754E7	2692.4350657550226	-0.9809871943323455	-788.5501335362903	-1.4493986782217265E-4	-7.129024407631305E-4	1.4111359678023518	1.279178666755461	-0.012562838555116798	1.1031578343794541	5.580170117141575	9.160190185508473	0.8356959967176752	0.9568052159739204
ID592587	592587	3	0.9325035214424133	89.38869908026851	41.706009921083535	0.0	65.0	65	1.2847750969927216	1		18815.056672760526	19104.0	12813.0	24077.0	1.0291836E7	2344.6734065172486	-0.9810094225704757	-829.0642291293132	-7.607572413124403E-4	-1.4039892376696057E-4	1.367499107766952	1.2182698467015902	0.5574497753918504	1.1224927806178517	5.185660645486774	8.796857497407137	0.8420906459638731	0.959542656112576
ID594637	594637	3	0.972135066986084	85.04280497644403	42.240355431514324	0.0	85.0	85	1.3287710658854763	1		20544.024013722123	20724.0	13040.0	26423.0	1.1977166E7	2749.9660546682844	-0.9809764897091866	-770.4706830548487	0.008971476370768651	-0.0038735602722280928	1.3989801975433203	1.2927496345063039	0.0655533589052878	1.0821741195676962	5.546898233989995	8.8253076174736	0.8949532670182448	0.9749373433583963
ID587981	587981	3	0.9823940396308899	90.55260164223442	41.41946906222734	0.0	10.0	10	1.3479886591442556	1		20533.016638935092	20855.0	13444.0	26282.0	1.2340343E7	2617.661734523645	-0.9810162673889847	-810.7068286825099	6.447078443495476E-4	-0.002612284927613558	1.3892440880624926	1.320772093426385	-0.6790820900408401	1.051842399591042	5.708504523583532	9.029407630551681	0.8798602431709116	0.9669887278582932
ID591052	591052	3	0.9772371053695679	89.65605193114592	41.906457719749675	0.0	48.0	48	1.3247798972641887	1		20412.73711340206	20779.0	13657.0	26171.0	1.1880213E7	2563.4489590946737	-0.9810353605946536	-823.8471347105319	0.004467463467049849	-0.001875273384978288	1.3602103887087456	1.3167866782428475	-1.024361689447248	1.0329770274740657	5.513626350838381	9.019978397817116	0.8516010740501612	0.9690893901420211
ID599759	599759	3	0.9693359136581421	88.20001621576436	43.535443644783655	0.0	136.0	136	1.0239561341052914	1		20882.669565217384	20033.0	16074.0	32314.0	7204521.0	3690.748050921273	-0.9805947051784768	-571.8352347006563	-8.311368889413796E-4	0.003748087897260308	1.0546546766685583	1.0179757996288867	-0.32417414492393687	1.036031187630436	3.2939164320094747	6.7543356917843855	0.9073130513023432	0.9774330042313116
ID600257	600257	3	0.9443740248680115	86.7715865223746	42.50089359921571	0.0	141.0	141	0.9204681130429084	1		21850.53024911033	20748.0	17008.0	30587.0	6139999.0	3317.585150157568	-0.9794639527181461	-628.2630226596108	0.017131794434057244	0.013355522862504087	0.9789414550875226	0.9027138088029573	0.722196641087802	1.0844427608630989	2.661750652128874	6.278011441123966	0.8486586213853262	0.9427609427609421
ID588226	588226	3	0.9743730425834656	90.24186545023505	41.31707923716726	0.0	13.0	13	1.337849026725188	1		20483.28885135135	20828.0	12964.0	27330.0	1.2126107E7	2664.219464115513	-0.9809748009278252	-792.8450697869424	2.2629926954643488E-4	0.008699102741842005	1.4022840402521053	1.3058561464160034	-0.8147780417624321	1.0738426618435375	5.6229482526222485	8.93457916148132	0.8851680884391048	0.9696721311475411
ID589765	589765	3	0.9503574371337891	88.76286182665277	42.55686829813624	0.0	32.0	32	1.3213493004897077	1		20471.541522491367	20833.0	14082.0	26219.0	1.1832551E7	2549.686596944869	-0.9810519285367612	-831.4204896046357	-0.003239291793797734	0.004307096501068257	1.3396599010561923	1.32436039908631	-0.9691868893193774	1.0115523704728997	5.485107593851258	8.835877968447601	0.8828676353485122	0.9713804713804711
ID591303	591303	3	0.9614692330360413	89.58612136948703	41.91741063316397	0.0	51.0	51	1.327062034868412	1		20263.982817869404	20695.0	13994.0	25774.0	1.1793638E7	2444.6022381922357	-0.9811434231041058	-862.6134782486386	-0.0036739505005962793	0.00562969592629639	1.3775309240265325	1.296666355971355	-0.8347141821180262	1.0623634350369187	5.532638855496442	9.092821200441561	0.8409010289629881	0.9635761589403976
ID595911	595911	3	0.9714152812957764	84.54792996064393	43.3431363668021	0.0	98.0	98	1.310426495452609	1		20427.367311072023	20779.0	12120.0	26967.0	1.1623172E7	2717.3870171752606	-0.9809309898806394	-773.394721383631	-0.004060936187032102	-0.0033394605786401365	1.434257500174453	1.2227400185423487	-0.6633964762777875	1.172986471714779	5.394798196725481	9.081013150325266	0.8220844974369437	0.9521812080536912
ID599257	599257	3	0.8987213373184204	90.16870422748279	43.151539376972316	0.0	131.0	131	0.9302779970041785	1		21212.313588850175	20478.0	16724.0	30315.0	6087934.0	3335.3419519268537	-0.9801739009481247	-628.8448828046488	0.009222411901481826	0.0024611955312361785	1.06117769299822	0.8375924380822107	2.373930901446406	1.2669380055865118	2.7187881661030735	6.366957010812952	0.8427939315332135	0.9533333333333344
ID587737	587737	3	0.9698984622955322	90.78006926008712	41.0719880047378	0.0	7.0	7	1.3496711919304134	1		20538.248756218883	20827.0	13146.0	27026.0	1.2384564E7	2631.2131035872612	-0.9810298402549157	-807.3253910814819	0.0074831228372445975	0.004271195388304848	1.4132949737583362	1.308188977012271	-0.791326460731707	1.080344658602852	5.7227639020770855	8.948888698968728	0.8980023637840385	0.9741100323624596
ID592091	592091	3	0.9494894742965698	89.46497229966931	41.93930067021239	0.0	60.0	60	1.3270620348684115	1		20389.157804459683	20770.0	14094.0	26580.0	1.1886879E7	2449.301246692225	-0.9810180003037677	-860.4429752452531	-0.0013907805626661076	0.005289515095641308	1.3656819049155653	1.3157338019477325	-1.4634591053417432	1.0379621644544608	5.532638855496438	9.051794533896512	0.8485409613638227	0.9675810473815462
ID587483	587483	3	0.9557487964630127	90.64382651679026	41.12152690983306	0.0	4.0	4	1.360278905315856	1		20492.585644371913	20866.0	13970.0	26326.0	1.2561955E7	2480.16826686224	-0.9809891182872353	-852.7221383583397	-0.005254016321076616	-0.0025977992812212364	1.3845509808818823	1.3458372435262518	-0.9820841215679703	1.0287655417041335	5.8130732992028875	8.987049191412215	0.9044434657470058	0.973726114649682
ID589275	589275	3	0.9729459285736084	89.30486325149005	42.28197649803535	0.0	26.0	26	1.3293402546311708	1		20464.647260273992	20830.0	13555.0	26551.0	1.1951354E7	2590.4485029710213	-0.9810222826964948	-816.7595003982873	0.001263899030688893	0.005997969700123884	1.3965222049646002	1.2829624343739572	2.150222889566606	1.0885137144690105	5.551651360154501	8.765988394541827	0.9078837989307132	0.9749582637729549
ID596698	596698	3	0.9551717042922974	85.12227709414492	43.726124404068905	0.0	106.0	106	1.2604028724445409	1		20335.17523809523	20560.0	12948.0	25047.0	1.0675967E7	2551.4727949620546	-0.9810974743559253	-827.3309944817992	-0.0030470331101307238	0.011202320062538377	1.3422290520446143	1.1947599125909936	-1.057903502841981	1.1234299359222846	4.990782472741642	8.261756724711704	0.9188268972147675	0.9803921568627446
ID590815	590815	3	0.9760798811912537	89.80688973109747	41.96450109120601	0.0	45.0	45	1.332182550488142	1		20486.687074829937	20805.0	13678.0	26617.0	1.2046172E7	2633.112507284229	-0.9809065209724617	-799.4197375082415	0.003134295190285452	-0.007720302478565779	1.3983045209805693	1.300023929273859	-0.7801032151620022	1.075599063596934	5.575416990977092	9.414654163216111	0.7904574110885427	0.9490291262135923
ID594143	594143	3	0.9756287336349487	86.58591606206508	41.96839624039011	0.0	80.0	80	1.358052588103099	1		20548.540983606563	20921.0	13239.0	26950.0	1.253461E7	2716.4641944985165	-0.9810094887579025	-781.5262201755434	-0.001628843115791075	-0.006498399686659465	1.3949564135214394	1.3588047512639085	0.4062139121898055	1.0266054870826025	5.79406079454482	8.864435235171683	0.9265967424997562	0.9838579499596456
ID602079	602079	3	0.98462975025177	85.2069206110061	44.153056274549584	0.0	159.0	159	1.321921684878908	1		20417.85043478263	20709.0	12460.0	27371.0	1.1740264E7	2770.4333624757705	-0.981006083145043	-761.2888572598372	-0.005206291184910274	0.0029949279479160877	1.380607698171004	1.3027446040630883	-0.23353509204629855	1.0597685024870347	5.489860720015796	8.687255838600315	0.9141258013463838	0.9755067567567565
ID589520	589520	3	0.9692047238349915	89.59186539441274	42.323623035596476	0.0	29.0	29	1.3213493004897117	1		20494.473958333332	20855.0	14409.0	26863.0	1.1804817E7	2595.847909261315	-0.98108926136102	-819.1954988772071	0.0036149125497269953	0.005193659920953709	1.4006174950690617	1.2691072487581405	-0.9798057658175502	1.1036242180789748	5.48510759385129	8.705452706171815	0.9095200848928378	0.973839662447258
ID595409	595409	3	0.967607855796814	84.70743515541959	43.16716679240169	0.0	93.0	93	1.3075369076022236	1		20450.403197158095	20815.0	12436.0	26692.0	1.1513577E7	2687.6006343731565	-0.9810743291006977	-788.8923849234683	3.6363221709815826E-4	5.603578011499741E-4	1.4388238088785272	1.2135093186219927	-0.6122091075495225	1.185671825340733	5.371032565902902	8.708099893004974	0.890063199354607	0.9800520381613183
ID593106	593106	3	0.9300656914710999	89.05139121767083	41.050171534435414	0.0	70.0	70	1.251971989378445	1		20527.727272727287	20752.0	14318.0	26237.0	1.0612835E7	2424.768672953391	-0.9811130982823603	-879.5467044441953	-0.005767649200676765	0.0018104578273435883	1.3162023169697243	1.2189557019367816	-0.021648631490293578	1.0797786292630889	4.924238706438391	8.61312919528215	0.8341171263775244	0.9601482854494903
ID597718	597718	3	0.9599718451499939	87.39893957842764	41.77030183403567	0.0	116.0	116	1.3406732836719593	1		20431.15488215489	20697.0	13751.0	26406.0	1.2136106E7	2578.4853711090436	-0.9810062029093579	-818.4990867847218	-0.007925781614322221	-0.006786621467589014	1.4334104051160794	1.2847327034275136	1.5960466596637581	1.1157265642042984	5.6467138834448285	9.10818755117806	0.8553457802665663	0.9690048939641109
ID603115	603115	3	0.8913858532905579	84.05044413136788	44.014765692921415	0.0	169.0	169	0.9770784040026251	1		20624.432601880875	20093.0	15738.0	29913.0	6579194.0	3295.150797887793	-0.9805783532183987	-632.023113866117	0.010230917679217815	0.007805138738307075	1.017534881856963	0.9757259641613947	0.5869342010999343	1.0428490367492698	2.9992226098095114	7.002893887733047	0.7685346875552153	0.9320531757754801
ID594925	594925	3	0.9563258290290833	85.04159790685142	42.47151100671684	0.0	88.0	88	1.326491868554289	1		20450.253859348188	20737.0	13145.0	26956.0	1.1922498E7	2613.986931434957	-0.9810052935035285	-808.0980349721896	-0.0014823284330951676	0.003496236835429596	1.4132173820986087	1.2609145961410162	-0.2494387321215927	1.1207875508965552	5.527885729331936	8.787033314698725	0.8996723533574181	0.9691666666666667
ID598253	598253	3	0.974540114402771	90.3863072908107	42.451587133092865	0.0	121.0	121	1.3418013219730571	1		20460.23913043479	20794.0	13266.0	25847.0	1.2235223E7	2761.804067976226	-0.980980827453941	-764.2170750414992	-0.0041200483715981605	0.005533169089192579	1.354979862303251	1.348454855769261	2.7216969794252286	1.0048388765156455	5.6562201357738635	8.897523913205655	0.897837704918486	0.9682668836452397
ID589037	589037	3	0.9718175530433655	89.30652487585937	42.44418171968211	0.0	23.0	23	1.3384143548834098	1		20444.854729729734	20855.0	13228.0	26489.0	1.2103354E7	2565.5792001010486	-0.9809468391940872	-820.5537564563826	-0.002090214695234701	0.0024600551852679074	1.384800708991553	1.3221385097044849	-0.9498831249929208	1.0473945799378266	5.627701378786755	8.892228849860265	0.8943749900040937	0.973684210526316
ID587247	587247	3	0.9625387191772461	90.4354735475832	41.42413448380845	0.0	1.0	1	1.3580525881030985	1		20488.29324546954	20911.0	14081.0	26471.0	1.2436394E7	2482.4254533997546	-0.9811140313292305	-857.5111650857368	0.003411593407462955	-0.005511464006841199	1.3847830512699657	1.3530872711934347	-0.9387697538506924	1.0234247862287367	5.794060794544816	9.020970899903485	0.8947183573371628	0.967460317460317
ID598755	598755	3	0.8480925559997559	90.60987511645169	42.17956583645554	0.0	126.0	126	0.8504106356086744	1		20944.883333333342	20916.0	16232.0	26037.0	5026772.0	2565.769647866607	-0.9804512578950727	-818.8370194150308	-0.004068878279098214	0.017096187945158502	0.9293324744074586	0.7705826047083852	-1.3358774651620482	1.206012786596902	2.2719943066385886	6.692893380692213	0.6373665825711081	0.9245647969052234
ID597218	597218	3	0.9746574759483337	85.83569262975415	42.479980182039064	0.0	111.0	111	1.3184836512685392	1		20401.135652173904	20626.0	13597.0	26519.0	1.1730653E7	2670.836642014261	-0.9809425567627061	-786.350115141377	-0.007256475690516356	-0.006974402137257233	1.3720175508141659	1.2994621340815673	1.3125514487729286	1.0558349603498676	5.461341963028679	8.942017972438245	0.858298113595528	0.964735516372796
ID601058	601058	3	0.9694966077804565	85.42066481185478	43.68930317802532	0.0	149.0	149	1.3190572791622317	1		20496.493913043454	20829.0	12206.0	25474.0	1.1785484E7	2817.276814779706	-0.9810403984501403	-752.9007642061814	-0.0028191011379951154	-0.0036768180256719824	1.4076359639853369	1.2489336888363756	-0.6033910271888566	1.127070217232128	5.466095089193216	8.8779231597312	0.8714937621293269	0.9639564124057002
ID603618	603618	3	0.9035324454307556	83.25957949981428	45.56546866467014	0.0	174.0	174	1.0807453730638614	1		20545.574025974027	20204.0	15363.0	29611.0	7910046.0	2804.595970484327	-0.98076299946712	-746.9726242560126	-0.015666113456601457	-0.0021869320223827267	1.2933167807012222	0.9353573946065987	1.4491526356892361	1.3826979806421238	3.669413399006215	8.021433357936356	0.716642478369305	0.9323671497584543
ID601572	601572	3	0.9745136499404907	84.90570437015326	43.911967526350274	0.0	154.0	154	1.3299091997694112	1		20486.550427350423	20791.0	12620.0	25732.0	1.1984632E7	2811.244889127935	-0.9810753295281596	-755.5690898239266	0.009003544948544558	-0.002253648038867403	1.4580907493845383	1.247559983700427	-0.4817983086406596	1.168754022599899	5.5564044863190345	8.708307237821494	0.9207383475999777	0.9881656804733734
ID600551	600551	3	0.9683598875999451	86.8949373764228	43.455564825970704	0.0	144.0	144	1.3052206313678207	1		20469.8756660746	20757.0	12383.0	26376.0	1.152454E7	2877.325211444461	-0.9810359331505498	-736.0540161763627	-0.00129205199097384	-0.0037488040049104185	1.4124810574065332	1.2199110168495209	-0.72044285397901	1.1578558090690367	5.352020061244849	8.991553094085795	0.831875187117207	0.9648671808054847
ID602598	602598	3	0.9058330655097961	84.99733184074319	44.00018396145035	0.0	164.0	164	1.2306421151141713	1		20390.487025948136	20471.0	14572.0	28181.0	1.0215634E7	2675.769256556202	-0.9810043075959358	-787.0905913659304	0.002025078615378887	0.0040132420802464226	1.3294409395231899	1.1383149275853015	0.9480080403224741	1.1679025788964417	4.757879290680363	9.441394178730857	0.670735084758092	0.9425612052730697
ID592893	592893	3	0.982685923576355	89.85156886707597	41.389748520024284	0.0	68.0	68	1.316186639678678	1		20586.092173913043	20939.0	12697.0	26400.0	1.1837003E7	2803.810894711163	-0.9810101406512151	-758.5896942074457	-0.008432020025505861	0.0019569259105624522	1.3618469388958787	1.2823492819689364	-1.2481475816088965	1.0619937625768234	5.442329458370643	8.893459975239944	0.8646755584862399	0.978632478632479
ID588798	588798	3	0.9820749759674072	88.48532000132761	42.753060906930784	0.0	20.0	20	1.3569380597347225	1		20469.1365131579	20815.0	12715.0	26685.0	1.2445235E7	2673.9844520000006	-0.9809806130953445	-789.649840065483	9.719749559761547E-4	0.006271810679799069	1.3994265346961983	1.3297588145305708	-0.8614816134232184	1.0523912452426356	5.784554542215777	9.264406469109515	0.846924277041472	0.9674085850556441
ID593407	593407	3	0.9671973586082458	87.72738360888717	41.50231494001743	0.0	73.0	73	1.2964977403842803	1		20615.320720720712	20818.0	12959.0	26628.0	1.1441503E7	2690.3913223450713	-0.9809406780831192	-788.7510252781259	0.0029770414753789295	-4.651065130139703E-4	1.3235778329830046	1.290834504404482	-1.3361983144337064	1.0253660159120308	5.280723168777099	8.704215214511526	0.8758788187393152	0.9762741652021087
ID593918	593918	3	0.995032548904419	86.82160516622571	42.27062210321658	0.0	78.0	78	1.3253508000690841	1		20603.89003436424	20862.0	13335.0	27711.0	1.1991464E7	2842.4229691520522	-0.9809262531628216	-745.5741790923985	-0.0015395088248547685	-0.0018476656410292525	1.384864209034791	1.2862347036095563	0.006848032152922952	1.0766807995060708	5.518379477002906	8.91547141049502	0.8724344423950158	0.9675000000000009
ID600049	600049	3	0.9657057523727417	87.21955880646708	43.425625429188116	0.0	139.0	139	0.9832527365615974	1		21066.350931677007	20083.0	16302.0	32480.0	6783365.0	3737.354427444459	-0.9803383221038903	-562.0959128110892	-0.0011009447576535967	-0.002895183023713227	1.079229434303785	0.9294909310595169	-0.25327734435815985	1.1610973256872799	3.0372476191256346	6.903583491708447	0.8008310460031138	0.939705882352942
ID596211	596211	3	0.9577414393424988	84.78501946056615	43.397090161874004	0.0	101.0	101	1.291235721077119	1		20456.219600725955	20719.0	13104.0	26845.0	1.1271377E7	2655.8127071245453	-0.9809549862825702	-793.4612419156969	-3.7139244406566294E-4	0.006439617233052361	1.3928426797175715	1.2072728718753238	-0.6505529411085742	1.1537099127838364	5.23794503329646	9.10411606838736	0.7941366305444657	0.9541125541125537
ID590583	590583	3	0.9730061292648315	89.58925285193989	41.81870548380244	0.0	42.0	42	1.2947461101220628	1		20460.739208633102	20849.0	13065.0	25924.0	1.1376171E7	2665.0243563903136	-0.980998132164942	-792.7240248947475	-0.001308831298571707	-0.001674663528619025	1.3270792969712726	1.2808455649121222	2.072142032846669	1.0360962580702089	5.266463790283552	8.706142286436718	0.8731270542514423	0.9634782608695652
ID594443	594443	7	0.9113629460334778	70.8281949220252	44.64355180885774	0.0	83.0	83	1.1320260995366969	1		20635.450704225357	20387.0	15289.0	27543.0	8790702.0	2672.2113783354384	-0.980775732358242	-787.9398272805175	0.04202756735109297	0.022258319626398175	1.213133327770019	1.03949010186284	0.049598001267071146	1.1670465409877382	4.025897861344919	10.417241689845481	0.4661944895734916	0.8981972428419943
ID599563	599563	7	0.9555041193962097	68.42973898609313	45.55746894286015	0.0	134.0	134	1.3247798972641893	1		20368.32702237524	20548.0	14158.0	24767.0	1.1833998E7	2229.5166864011007	-0.9811496621637312	-951.0224045254851	-0.007615859610391008	0.003484949431344534	1.4202604921549424	1.2471284373467788	-0.8588713122972922	1.1388245585807473	5.513626350838387	9.349577647596371	0.7926166843884528	0.9610604805302404
ID597516	597516	7	0.8917842507362366	71.48798119822632	44.94686574221389	0.0	114.0	114	0.8766910861926651	1		21341.517786561268	21089.0	16466.0	26185.0	5399404.0	2443.8855635033005	-0.979996760663595	-855.6550963395061	-0.0026833973425522462	0.014248479788497831	0.9660256436619766	0.7755918852429781	-0.032598230183672396	1.2455334590811755	2.4145880915740587	7.485074620697038	0.5415775457519282	0.8566610455311982
ID588800	588800	7	0.9220926761627197	72.49939740031171	48.03570887938321	0.0	20.0	20	1.3485497366541483	1		20202.497504159746	20383.0	15201.0	25203.0	1.2141701E7	2238.7792969407283	-0.981160362412793	-939.9207257923632	-0.00513727118050349	-0.010551025340388005	1.4591206929159386	1.2805101243680457	-1.4211359320708585	1.1394839175020506	5.713257649748049	8.856954387687525	0.9152186418955747	0.9804241435562805
ID593409	593409	7	0.9729604125022888	73.16764319949019	43.57608538733165	0.0	73.0	73	1.2392181221120404	1		20589.130693069314	20454.0	13878.0	28923.0	1.0397511E7	2752.5743395574605	-0.9810112729639471	-772.8711490124318	0.02591148771105137	0.006927233870645973	1.2494204362534695	1.2151453727387704	0.04323684721595078	1.0282065539511933	4.824423056983558	9.954544451548173	0.6118042194724973	0.9311926605504587
ID592390	592390	7	0.9700267910957336	71.14420423686695	47.259642215901145	0.0	63.0	63	1.2800559805981566	1		20816.73800738006	20989.0	12885.0	27805.0	1.1282672E7	2645.420978416186	-0.981015472418884	-813.2497555573532	-6.667717529501161E-4	0.008015692041414214	1.3744155987238482	1.2132111160618109	2.5597742038593916	1.1328742215825727	5.147635636170661	8.67261167466258	0.8600384367432958	0.9686940966010735
ID610331	610331	7	0.9956451058387756	73.40029103124365	43.48755722253086	0.0	240.0	240	1.2947461101220594	1		20489.32129963899	20529.0	12549.0	28721.0	1.1351084E7	2893.9768681829596	-0.9810160865698111	-731.7334309048499	-0.004881681507014909	-4.1184586479047413E-4	1.3164247562368514	1.2865523309740594	-1.4530765474537182	1.0232189741090247	5.266463790283526	8.868038844626971	0.8415381191250534	0.9593073593073593
ID610843	610843	7	0.8619200587272644	72.45540259351583	45.752202248363545	0.0	245.0	245	0.9375680536078981	1		21714.17525773195	20825.0	17271.0	30409.0	6318825.0	3059.920721342785	-0.9793788921906192	-674.0652006293179	0.007693933774628695	0.004841182111520854	1.0139294696123835	0.8733486030022946	-0.6272913679978058	1.160967643535258	2.7615663015837097	7.466773995562385	0.622442625547668	0.9178515007898901
ID591901	591901	7	0.9673077464103699	70.14942070451784	45.43593982603309	0.0	58.0	58	1.266987781471995	1		20401.714285714283	20619.0	13312.0	25307.0	1.0853712E7	2517.6695919707463	-0.9809445297621199	-834.3008797246762	-0.00212378397382374	0.003274343098792758	1.3195074162613154	1.230764923270832	-0.3178688092474817	1.0721035279057554	5.04306686055129	8.859470250386774	0.8074006259585533	0.9619220308250229
ID591388	591388	7	0.9541781544685364	69.99861138678037	44.05886743587523	0.0	52.0	52	1.3121571937574916	1		20445.67543859649	20633.0	14317.0	27324.0	1.1654035E7	2557.924220539938	-0.9810605098292834	-828.078090920369	-0.013596394384715046	0.005125615861124644	1.361257249867326	1.3189093491013704	0.5328689698923326	1.0321082724865125	5.409057575219015	8.597500644643427	0.9195747422664367	0.9793459552495694
ID597008	597008	7	0.9606234431266785	72.02649970257121	45.79136552525041	0.0	109.0	109	1.2717553910980244	1		20276.358736059494	20564.0	14143.0	25178.0	1.0908681E7	2325.4411254353035	-0.98113443460868	-906.9290357324745	-5.480621216684818E-4	0.0029159535532024892	1.3880170056930818	1.1849846828234918	-0.47937914952665595	1.1713375082501658	5.08109186986744	8.697141498111064	0.8441387552069384	0.9519145146927869
ID599056	599056	7	0.9399686455726624	69.02587862142009	45.362972868200686	0.0	129.0	129	1.2818276852254533	1		20406.45404411768	20544.0	14567.0	26461.0	1.1101111E7	2407.6718475166654	-0.9810293299049556	-876.5961655110534	0.020500469907851367	-0.024298224987202986	1.3678889947452921	1.245534224396134	-0.6897377661839823	1.0982347718373444	5.161895014664219	8.6635907506037	0.8642177331348934	0.9739910313901347
ID588310	588310	7	0.9109670519828796	72.49290621714941	47.822108521437634	0.0	14.0	14	1.327062034868412	1		20216.600688468185	20421.0	15213.0	25641.0	1.1745845E7	2280.1093498277514	-0.9811004937776148	-920.5459886992027	0.0067075354601934065	0.004457743822381099	1.3980913088249285	1.2698561181821038	-1.3729822267288836	1.1009840318180324	5.532638855496442	9.262631356663306	0.8103514744061017	0.9556650246305414
ID596503	596503	7	0.7982043027877808	71.7217663047142	44.68832582877812	0.0	104.0	104	1.1868328956098184	1		20295.37715517242	20271.0	16765.0	25898.0	9417055.0	2089.982524443481	-0.9812097750827191	-1014.1783955791334	0.0018237206507977243	0.003540759260679751	1.2901027703980985	1.118928746943056	1.1889824112190934	1.1529802714629458	4.425160459164259	9.662804258968803	0.5955696018220542	0.9074074074074083
ID589846	589846	7	0.9416261315345764	72.54072351339028	45.62696065622476	0.0	33.0	33	1.2579998142578053	1		20391.655172413764	20574.0	13822.0	26941.0	1.0644444E7	2412.758932403836	-0.9811182027634799	-878.30740785864	0.0030744186922173266	-0.004368642821617904	1.314787133347969	1.2115773035598794	1.6746013012474135	1.0851863347760284	4.97176996808358	8.563008241518986	0.8520560542672003	0.9605142332415063
ID598038	598038	7	0.9042075872421265	70.94827231898181	43.87188977280216	0.0	119.0	119	1.2687777344927946	1		20416.820560747663	20465.0	14792.0	27338.0	1.0922999E7	2402.444343095973	-0.9809133975639176	-873.5078477012463	0.006552434944363077	0.0074181017211977646	1.2995127698560947	1.2642249451642793	1.4416144876920032	1.0279126154145217	5.057326239044863	8.72089408383733	0.835619969594702	0.9551166965888682
ID609321	609321	7	0.9947305917739868	72.46029217888403	43.151000891918315	0.0	230.0	230	1.2788734805946276	1		20366.500000000007	20427.0	12584.0	28270.0	1.0957177E7	2688.6521785541454	-0.9811845439749449	-790.0375330930704	0.0035211839555951163	-0.008009195023918258	1.3031905962564716	1.2860796968696053	1.2629706548512163	1.0133046959908592	5.138129383841622	8.771665446587338	0.8391716077454114	0.9524229074889867
ID590888	590888	7	0.9883071780204773	70.09253504136281	44.26374439938155	0.0	46.0	46	1.309849087847815	1		20470.075837742508	20535.0	13624.0	28442.0	1.1606533E7	2722.740634895262	-0.981051134166831	-778.4874178904124	0.004647472977154004	0.005386337221559574	1.3548576825165692	1.2967473746184044	1.5015629209096633	1.0448123582399889	5.390045070560935	8.637278546202724	0.9079217282179787	0.9767441860465111
ID598568	598568	7	0.9367460012435913	70.27293087331245	44.93577805741781	0.0	124.0	124	1.2555921569040185	1		20564.500959692898	20456.0	14803.0	28660.0	1.0714105E7	2596.525119584576	-0.9809167540570857	-814.2083407925766	0.032126608340561316	-0.016106964314265004	1.2920997885328465	1.2049892292542332	-0.5333572494230552	1.0722915667325308	4.952757463425483	11.625894879978443	0.460472969528832	0.9156414762741649
ID611880	611880	7	0.9487259387969971	74.30030865133561	45.87841102550991	0.0	255.0	255	1.2959141266970984	1		20458.223423423406	20463.0	14189.0	28341.0	1.1354314E7	2574.206429992688	-0.9808806771324706	-815.4516468499182	-0.01810586137240923	-0.008372992204789724	1.3537980992553533	1.2788214437332064	-1.5671681431406754	1.05862949506326	5.275970042612591	9.062198109690172	0.8073188273893768	0.9685863874345547
ID611374	611374	7	0.8304501175880432	71.96121236254446	46.1530799780755	0.0	250.0	250	0.9464018663754794	1		21522.749163879602	20800.0	17034.0	28597.0	6435302.0	2846.2816979322674	-0.9794356362055092	-720.2951376022394	-0.007996484680713081	0.015231727710894977	1.0568082668397079	0.8767813286264423	2.55129516917275	1.205327066550669	2.81385068939339	7.021065902052938	0.7173065786501852	0.9010654490106556
ID612398	612398	7	0.7750241756439209	73.60058469333684	46.63216560643206	0.0	260.0	260	1.1333618240125929	1		20707.421176470587	20637.0	16575.0	26440.0	8800654.0	1950.55146145796	-0.9806860018772872	-1078.0934095744417	0.001837967912473154	-0.0014136274520027518	1.2009810690348721	1.0416112586987545	1.5344835619864399	1.1530031564128946	4.035404113673937	16.162382543150414	0.194127084840794	0.7519929140832605
ID589350	589350	7	0.9348549246788025	72.36768743646694	48.51622847070828	0.0	27.0	27	1.3378490267251881	1		20160.456998313664	20373.0	14900.0	25635.0	1.1955151E7	2401.9137109649428	-0.9810609453734964	-869.5822325940663	-0.0031079073270458535	0.003300434651470386	1.4303884347434566	1.2873007960661997	1.1784599424000342	1.1111532278349485	5.62294825262225	8.847115567110304	0.9027563460898721	0.977685950413223
ID609831	609831	7	0.9217504858970642	73.26196860347416	44.16074136756205	0.0	235.0	235	1.2281808284201865	1		20333.884000000013	20404.0	14480.0	26293.0	1.0166942E7	2413.9414585433824	-0.9809706809472747	-868.4731245024991	0.011712558307773395	-0.0017565386847715723	1.2715927534840281	1.1812885972360376	0.7886205600134532	1.0764454651126598	4.738866786022273	9.976166166024525	0.5983523705133941	0.9300373134328357
ID608316	608316	7	0.9684047102928162	72.90691015060767	43.62887729575656	0.0	220.0	220	1.2453076827255738	1		20275.017578125	20348.0	12902.0	26804.0	1.0380809E7	2515.5243915464935	-0.9811776462031642	-840.3039695781389	0.006451204354869545	0.0039036475168184024	1.2596807527929785	1.2410309179735517	1.2098553817402151	1.015027695562879	4.871954318628729	8.571856608446087	0.8332268890281261	0.9508348794063073
ID604222	604222	7	0.9698319435119629	72.9521606779372	45.04756563441564	0.0	180.0	180	1.350791716151585	1		20351.9750830565	20526.0	14165.0	27782.0	1.2251889E7	2716.8719444316234	-0.9810925571221637	-777.4000654404804	0.0025285921865405184	-0.0037220564024507637	1.4574059094666718	1.2782000588199753	1.4864690553924076	1.1402017230480634	5.732270154406094	9.055119129490242	0.878512969545162	0.9686746987951801
ID606782	606782	7	0.8323244452476501	71.07805689983111	43.39799929215706	0.0	205.0	205	1.1206081608701206	1		20600.604316546764	20660.0	15384.0	26490.0	8590452.0	2185.473603020762	-0.9806755699231927	-956.7160350689757	7.159582759338762E-4	-0.04362262083144496	1.0961908391223607	0.9509733933670008	-0.25865621720398213	1.1527040049366737	3.9450947165481454	13.797429780975138	0.2604179486281642	0.7988450433108749
ID587824	587824	7	0.9258366227149963	72.2567020236238	47.49244326481199	0.0	8.0	8	1.3355853211666238	1		20310.2193877551	20498.0	15224.0	25762.0	1.1942409E7	2309.899600574495	-0.9811718238091308	-916.4068376015288	0.006232147719946183	0.006057365848085179	1.4232783237090751	1.2863839724510882	-1.4466670827195458	1.1064179546618162	5.603935747964178	8.880535507174658	0.8929449821789408	0.9743801652892558
ID596017	596017	7	0.8988826870918274	73.1376937765347	45.18200672716299	0.0	99.0	99	0.9755287148369441	1		20845.968253968258	20181.0	16137.0	28265.0	6566480.0	2886.3653591065226	-0.980428911757048	-723.6055655729002	-0.002833521870145732	0.005891496650057173	1.0271503022146105	0.9521990849133811	-0.9411184404434259	1.0787138094215323	2.9897163574804515	6.534499178426052	0.879863366857458	0.9588414634146337
ID607795	607795	7	0.8714054226875305	72.63352797391859	44.510191195473894	0.0	215.0	215	0.868019348934821	1		21647.624489795915	21013.0	17377.0	27934.0	5303668.0	2568.197795301451	-0.9796266956641604	-810.6080484270967	-0.004768604112357193	-0.013419048366473186	1.0981280468260028	0.6908692761494033	0.5746489899371805	1.5894874540469914	2.3670568299288934	6.6134575538821645	0.6800821996731603	0.9308411214953274
ID608819	608819	7	0.9947183728218079	73.47919358491464	44.051822642459086	0.0	225.0	225	1.285952170164016	1		20334.83302752295	20424.0	12550.0	27895.0	1.1082484E7	2668.0956153927036	-0.9811996280221721	-795.5365726321097	0.003637902225956264	0.004281256708901553	1.3698431206694262	1.2233912897991446	0.9903136477265638	1.1197097217312426	5.1951668978157945	8.963522207210232	0.8125535097270784	0.964695498676081
ID595508	595508	7	0.8683683276176453	73.00656605538161	46.923911998184394	0.0	94.0	94	0.8378643747517379	1		21691.41125541127	21424.0	17215.0	27017.0	5010716.0	2464.1182230343893	-0.9795750602807988	-844.370787395878	0.007437131815272326	0.008133730603668803	1.0700322871784396	0.6632681055266979	0.6920110332418478	1.6132726393179004	2.2054505403353364	7.116052152019541	0.5473044031991257	0.8854961832061051
ID601160	601160	7	0.948576807975769	71.3256603557883	46.339026119458666	0.0	150.0	150	1.3327502822635362	1		20429.39419795224	20811.0	14000.0	25368.0	1.1971625E7	2501.9714018398363	-0.9810782302769017	-846.7301593858858	-0.008616869929338335	0.01235753581528526	1.475704881382852	1.2369677336914637	1.468819895848677	1.1930019200896442	5.580170117141609	8.919129148014546	0.8814798682031054	0.9662551440329225
ID604747	604747	7	0.9888694286346436	73.47046518984273	45.01616307075043	0.0	185.0	185	1.3719077987476487	1		20384.85507246376	20490.0	14103.0	28256.0	1.2658995E7	2807.9817780852695	-0.9809577053023539	-747.9530534743336	0.0036704681641264504	-0.009444484747439244	1.4483367422797655	1.3290678459297727	1.535096606370267	1.08973875691542	5.9128889486576774	9.436712212973815	0.8343882217839923	0.9606177606177602
ID600652	600652	7	0.9968134760856628	69.94230236044989	44.87617684086958	0.0	145.0	145	1.333885020895885	1		20509.395229982947	20577.0	12926.0	28991.0	1.2039015E7	2846.3677633449415	-0.9809052158811596	-740.2938286926312	0.005422338319193965	0.0036021934622101326	1.3623750307797209	1.3323249677565419	-0.8379637418240927	1.0225546047326421	5.589676369470614	8.67832280384942	0.9326633846728652	0.9841004184100411
ID603212	603212	7	0.9760932326316833	72.55310407604149	45.44619698975432	0.0	170.0	170	1.3446172774774472	1		20317.142378559467	20557.0	13795.0	27558.0	1.2129334E7	2727.149844924954	-0.9810395370249523	-770.9410857773191	0.009491083768687455	0.007004975222031517	1.4459491056234681	1.2755444150945867	1.117748786361826	1.1335936942001703	5.6799857665964355	8.931784375809634	0.8947066209409186	0.9668284789644022
ID605260	605260	7	0.9701156616210938	72.18339925342956	44.304517413607456	0.0	190.0	190	1.3293402546311721	1		20447.55326460482	20592.0	13324.0	27785.0	1.1900476E7	2768.921599811294	-0.9810908433637883	-766.2980981587248	-0.004199961026300169	-0.01119744096426329	1.3818154655023736	1.3082113652361702	-0.34023579357546785	1.0562631561092697	5.551651360154511	9.344554629116233	0.7989412309048223	0.9660876757650956
ID606284	606284	7	0.9840726852416992	70.28741553763308	43.303682260401835	0.0	200.0	200	1.2669877814719934	1		20313.191650853878	20381.0	13993.0	26406.0	1.0705052E7	2461.4396076864396	-0.9813090198580328	-866.548134573394	0.0018486989935553688	0.019080999273089184	1.392209969408454	1.1875664055459556	2.5192178579406654	1.1723217858865065	5.043066860551277	8.780220049744573	0.8220415877583148	0.9439501779359433
ID605775	605775	7	0.9052299857139587	70.91731256261109	43.679882477442135	0.0	195.0	195	1.265195296092269	1		20430.210922787195	20459.0	15042.0	27345.0	1.0848442E7	2404.4283808103964	-0.9808908277705944	-872.3078871404139	0.001176351724207783	0.0014661485815478312	1.3330747551548427	1.2128633747422457	0.11094532458396489	1.0991137030897187	5.02880748205777	9.560880150459482	0.6913200067573012	0.9354553492484529
ID607297	607297	7	0.949744462966919	71.69024558695598	43.182626637656696	0.0	210.0	210	1.2669877814719979	1		20386.46502835539	20481.0	13699.0	26448.0	1.078444E7	2419.634985151554	-0.9809600353710213	-868.1749367863001	0.004078253852868091	0.00807525107662157	1.3360525338170375	1.2275934972826998	-0.12015334964411944	1.0883509376470417	5.043066860551313	8.418599013337195	0.8941799794061563	0.9689497716894985
ID587331	587331	7	0.9200918674468994	72.3515663851923	47.51353900625025	0.0	2.0	2	1.3075369076022232	1		20291.053285968024	20464.0	14020.0	24904.0	1.1423863E7	2373.582425567602	-0.9811859641195769	-891.6607058392309	-0.0032861251503437513	0.0030674179326080245	1.3961880964585214	1.2373432602633265	-1.302844634504339	1.1283757234523508	5.371032565902899	8.759289943939285	0.879690384766505	0.9775086505190315
ID602183	602183	7	0.9539853930473328	71.65763650000261	46.55854213558159	0.0	160.0	160	1.344054558357815	1		20350.941373534326	20730.0	13789.0	25660.0	1.2149512E7	2522.085044440292	-0.9810301664204312	-834.5908386854088	0.00473529325317173	0.0040288266636444876	1.4439469489631755	1.272557878423502	1.3470475825493735	1.1346807665455636	5.675232640431929	9.256258454091341	0.8323818231823715	0.960579243765085
ID603719	603719	7	0.9750400185585022	72.63774400450572	45.18353851370649	0.0	175.0	175	1.3333177722966034	1		20396.34752981262	20609.0	14057.0	27540.0	1.1972656E7	2760.2454153094895	-0.9811099099042655	-767.5706054406459	0.0021438962348854116	0.007762664348071275	1.442813441669352	1.269952551023765	1.3560516756161618	1.1361160230012028	5.584923243306117	8.715857171083538	0.9238614874767793	0.9783513738551208
ID600153	600153	7	0.9500535726547241	68.29434035416418	45.37261494642203	0.0	140.0	140	1.3344520283692738	1		20371.935483870984	20585.0	14591.0	24725.0	1.199907E7	2221.243612552838	-0.9810790482217925	-951.1020506681452	-0.0036209325847882685	-0.0017225414907728303	1.4135236485849303	1.2846357605516812	2.3340375314230473	1.1003302974984122	5.5944294956351595	8.799754786069345	0.9078718042998986	0.9743377483443709
ID589918	589918	7	0.9201421737670898	72.35580265920629	45.46067684109137	0.0	34.0	34	1.2045477987435889	1		20482.390396659703	20500.0	13973.0	26387.0	9811065.0	2513.2030014209145	-0.9809578720704553	-839.6879941940625	1.2077432815471078E-5	-0.005381893648101919	1.2633930706557526	1.1652285152242412	1.492418626157111	1.084244896300551	4.558247991770705	9.87730440946066	0.5871254908390846	0.9383561643835624
ID601680	601680	7	0.9542168378829956	71.66797166328446	46.54008889228642	0.0	155.0	155	1.3316145766612228	1		20362.378194207835	20709.0	13844.0	25615.0	1.1952716E7	2524.679685708295	-0.9811399178797142	-839.1499547832809	0.0012153999553577558	0.008902693168081911	1.4451860773734426	1.2438960447055771	1.4906657369967478	1.161822230663584	5.570663864812579	9.297469917611966	0.809817680086969	0.9575163398692811
ID595026	595026	7	0.907914936542511	70.21736249773265	45.22950229386193	0.0	89.0	89	1.230642115114168	1		20460.973790322594	20433.0	14396.0	26832.0	1.0148643E7	2465.9152773092624	-0.9810102834972478	-857.300786574805	0.007030654417637975	0.0034321807728236843	1.2771267540085598	1.1912874739624792	1.115000339125893	1.07205589072515	4.757879290680338	9.182923876310847	0.7090246192382916	0.9277108433734936
ID602706	602706	7	0.9466564059257507	71.52090929894912	46.46625569211848	0.0	165.0	165	1.3524707618167144	1		20308.1818181818	20715.0	13822.0	25125.0	1.228645E7	2471.4973536045263	-0.9810978358732245	-852.9855553553242	0.001375776985754524	0.004600766739215274	1.4581472591123865	1.275764948537698	1.393816739473414	1.142959179732707	5.746529532899665	9.151673020602086	0.8622129020799263	0.9695268644747392
ID588884	588884	7	0.9451950192451477	72.48436577882214	48.07124311189499	0.0	21.0	21	1.3327502822635358	1		20168.821428571424	20372.0	14950.0	25233.0	1.1859267E7	2266.51921900129	-0.9811078530319259	-924.2438021944431	-0.003707050125254396	0.007154587938862357	1.426764316729949	1.262954922202609	-1.4065805224409866	1.1297032789116925	5.580170117141606	8.864212502302161	0.8924358034126727	0.9718543046357614
ID590422	590422	7	0.9624627828598022	70.89454688574412	45.373777318443395	0.0	40.0	40	1.250762938406531	1		20635.953578336554	20366.0	15215.0	31213.0	1.0668788E7	2987.1836503019945	-0.9807131991111748	-702.5454698295838	0.042134993189750454	-6.236436886475309E-4	1.3744821215521776	1.1709407107556666	0.46139382269860224	1.1738272560915195	4.914732454109384	12.733347453192035	0.3809119217289097	0.8580912863070531
ID591465	591465	7	0.9700687527656555	69.99591815819187	44.09476797749606	0.0	53.0	53	1.3207766680465698	1		20497.384083044995	20638.0	14071.0	27594.0	1.1847488E7	2611.4567940251095	-0.9809606368631626	-808.8067244142752	0.0013329197499407906	-0.009567237925157877	1.371333705896746	1.2876211257696324	0.42818138537337785	1.0650133633657783	5.480354467686752	9.035474060558121	0.8435612594605735	0.9697224558452476
ID593004	593004	7	0.9517698884010315	73.98021953485757	44.38342689487633	0.0	69.0	69	1.2139315899937209	1		20595.645621181262	20436.0	14446.0	28810.0	1.0112462E7	2839.0592514674704	-0.9809189010432597	-745.865756827547	-0.009313161630524302	-0.01318638672902224	1.2367352970817442	1.190396253470992	1.783388102016963	1.0389274104951487	4.629544884238424	10.309476167243341	0.5473624050030589	0.9085820895522394
ID594543	594543	7	0.9565631151199341	70.34731200172479	45.25157727830594	0.0	84.0	84	1.259802537629606	1		20500.20801526717	20467.0	13463.0	27055.0	1.0742109E7	2567.0709217430604	-0.9809626823847745	-822.9948676800838	-0.008031433026324577	-0.03603583302488791	1.2571094042699305	1.2291047817369325	0.08914529908591591	1.02278456885785	4.9860293465770935	10.609552131448872	0.5566351048250877	0.9332740213523124
ID593505	593505	7	0.9477912187576294	73.34618866483079	43.26038963499439	0.0	74.0	74	1.2489471673958017	1		20567.28294573644	20723.0	14374.0	26388.0	1.0612718E7	2421.208701073741	-0.9809995275098302	-877.1605472279163	-0.005202085641548413	-0.0038115402269146307	1.309018793392195	1.2011241255805325	-0.6763411792836148	1.08982807481243	4.900473075615803	8.324425780265809	0.8886675056509808	0.96265172735761
ID588390	588390	7	0.9255363941192627	72.60203041975123	47.934305744075694	0.0	15.0	15	1.3321825504881408	1		20214.273809523827	20398.0	14994.0	25759.0	1.1885993E7	2287.206942871003	-0.9810744475156381	-916.2966041763825	-0.0010047205991492141	0.0031793190945422134	1.4334524852117707	1.2556286281045352	-1.3017097603592964	1.141621378429125	5.575416990977083	8.787893757838432	0.9072304589650482	0.9791318864774615
ID592486	592486	7	0.9315963387489319	71.26455801489148	46.41324240676527	0.0	64.0	64	1.217043442292389	1		20026.187755102055	19981.0	13536.0	27093.0	9812832.0	2542.594195059359	-0.9810000585039614	-813.3322585037521	0.0032030854097200153	-0.0269164724783479	1.2790298019578836	1.1706426420114617	-0.33602558778016683	1.0925877428829904	4.653310515061013	9.184673778412437	0.6931774509888801	0.9395393474088293
ID597112	597112	7	0.9420279860496521	71.47406731413363	45.70701010361428	0.0	110.0	110	1.295914126697099	1		20309.565765765776	20591.0	14103.0	25106.0	1.1271809E7	2292.4254202678353	-0.9811190106637236	-920.7301441979183	-0.0038795068828383545	0.00487305655964073	1.4256568325038845	1.2036643985932423	2.8547418522770105	1.1844305058537008	5.275970042612596	8.724020335572003	0.8711217283443687	0.9694323144104805
ID589435	589435	7	0.9417018890380859	72.40280669171736	48.5117789999087	0.0	28.0	28	1.3310463604729184	1		20130.736752136745	20340.0	14641.0	25754.0	1.1776481E7	2431.051589593859	-0.9811886166958982	-863.8279629304313	0.008199647165028228	-0.005448629838833381	1.4257306277330488	1.2725841495223111	1.1624797129936546	1.1203429087720636	5.56591073864806	8.767178811391844	0.9099685289243352	0.9733998337489608
ID590970	590970	7	0.979807436466217	69.92773573510158	44.56099290164677	0.0	47.0	47	1.2871281669074108	1		20346.803308823542	20428.0	13879.0	27618.0	1.1068661E7	2573.046197191254	-0.9809431377143828	-814.087406658157	0.020974764095565694	0.012607137219790253	1.3517259405399122	1.2495446067473353	0.29051319217188265	1.081774858809213	5.204673150144829	8.865482392197707	0.8321441839860108	0.9639084507042258
ID591994	591994	7	0.9679854512214661	70.43576235624877	46.290591644503756	0.0	59.0	59	1.2741325060529056	1		20313.983240223453	20483.0	12762.0	27440.0	1.0908609E7	2608.5221744160203	-0.9809619984274399	-802.5301878576104	0.013945443841749209	0.007905938844592356	1.3506408488632227	1.2178339584974456	-0.2941009333006718	1.1090517220669664	5.100104374525477	8.53940911275232	0.8788874984131367	0.970162748643761
ID596607	596607	7	0.8794221878051758	72.00039333781692	44.127829009721474	0.0	105.0	105	1.2207671943157612	1		20347.314401622698	20393.0	16170.0	26362.0	1.0031226E7	2157.7129784316016	-0.9811008856188624	-979.0742573340181	0.005572992023404741	-0.0024233083622789285	1.2536544324932635	1.215686648964879	1.9161233674643923	1.031231554250195	4.681829272048117	8.729799756328887	0.7719992397687399	0.9363117870722436
ID598142	598142	7	0.8653097748756409	71.01447658918661	43.80756041230098	0.0	120.0	120	1.28418615582174	1		20424.045787545783	20422.0	15501.0	27342.0	1.1151529E7	2363.717925026655	-0.9809470547383498	-889.7327367551533	0.008471146819463798	0.01415139040929217	1.3413325765089827	1.2414272406097446	1.4564094574211084	1.0804761911380067	5.180907519322274	8.982626451029741	0.806880137607011	0.9561403508771932
ID597618	597618	7	0.9088862538337708	71.6866343874263	45.024817712630785	0.0	115.0	115	0.9677430459512406	1		21025.798045602594	20533.0	16755.0	27278.0	6454920.0	2680.861574682764	-0.9802017896218225	-776.6004729556548	-0.008754777797490175	0.01044544377854673	1.0634823881283126	0.9181684076085794	-0.8567093931186845	1.1582650626133082	2.9421850958353173	6.4762493422314575	0.8815211422556056	0.9794303797468354
ID599666	599666	7	0.9530687928199768	68.33247570522288	45.51820897319294	0.0	135.0	135	1.3179097737000005	1		20337.49651567944	20512.0	14320.0	24642.0	1.1673723E7	2238.1302871730477	-0.9811091956743845	-943.8631256229866	0.004834079289232476	-0.0021402188197233688	1.4090645753434257	1.2455900845009253	-0.880448358156691	1.1312426077219457	5.456588836864201	9.074632092163354	0.8326702356964722	0.9647058823529413
ID594036	594036	7	0.9193591475486755	72.01022099389921	43.37727616725598	0.0	79.0	79	1.2489471673958066	1		20478.13926499031	20670.0	13692.0	25741.0	1.0587198E7	2184.5986096349234	-0.9810702642369256	-971.6377861711513	-0.004523148149971211	0.002045231321239943	1.3169976168818776	1.1985966595213298	-0.5418158345856473	1.0987829862698202	4.900473075615841	8.772906557961848	0.8001305712868958	0.9617537313432839
ID599158	599158	7	0.9473296999931335	68.7209956150861	45.62584453795217	0.0	130.0	130	1.2976641803326612	1		20385.812949640273	20590.0	13681.0	24826.0	1.1334512E7	2264.2026492832288	-0.9810807649346438	-933.7786162882846	-0.008257992842474733	-5.512955846857671E-5	1.4189995056340743	1.208151190006694	2.419008805793693	1.174521465004899	5.290229421106144	8.586368448062743	0.9017067683024698	0.9780316344463973
ID598664	598664	7	0.8896186947822571	69.73269324197264	45.05979937111471	0.0	125.0	125	1.2598025376296087	1		20439.036121672994	20517.0	15526.0	26885.0	1.0750933E7	2219.3976833339207	-0.9810626877158307	-954.1874413894544	-0.01997425738833558	0.005784516549122606	1.3002700240415663	1.2574061424578513	1.8706696998598544	1.034089130103921	4.986029346577115	8.549101026129748	0.8572821791389497	0.9597438243366879
ID609931	609931	7	0.9271956086158752	73.48971815450372	44.900234300690265	0.0	236.0	236	1.2095615469440029	1		20540.34917355371	20483.0	15092.0	28793.0	9941529.0	2621.781819465781	-0.9808768710432986	-803.7052597274677	0.011327147397291761	-0.03729427795541414	1.2289293174438107	1.0985058044391072	1.0114780481642298	1.1187281054662221	4.596273001086799	13.05564300353593	0.33885909606527653	0.8774954627949186
ID610955	610955	7	0.8473272323608398	72.72883168326396	44.87599436717808	0.0	246.0	246	0.9399855085539519	1		21489.63103448275	20604.0	17055.0	29622.0	6231993.0	2972.341297238395	-0.9799659238834331	-707.2971920158927	0.0019411641202972266	3.5470470105375786E-4	1.0012561448591468	0.8917371777853534	-0.18894969750141694	1.122815297827759	2.775825680077246	7.077886105888534	0.6962976244344711	0.918238993710691
ID611978	611978	7	0.9917675852775574	74.31618077474985	46.25080092246756	0.0	256.0	256	1.3184836512685418	1		20421.621951219524	20523.0	13458.0	28063.0	1.1722011E7	2668.712815653229	-0.981006918659693	-790.4875400106155	0.009097500913719237	0.0018615567741845072	1.365799653192563	1.2916056101789744	1.659661264473677	1.0574432647465102	5.461341963028701	8.763066037378046	0.8937109228147464	0.974554707379135
ID609422	609422	7	0.9751800298690796	72.29277899339024	43.22123810403224	0.0	231.0	231	1.2410481277195626	1		20379.189453125	20373.0	13467.0	27502.0	1.0434145E7	2568.134307465272	-0.9810462422543867	-821.473055296465	0.009776204117759854	-0.00878196508638189	1.2972013567323188	1.201469452166471	-0.6049085696353582	1.0796790167184238	4.838682435477129	9.079202950238743	0.737635034917108	0.9434661723818357
ID587908	587908	7	0.91838139295578	72.23511249722905	47.45318574668231	0.0	9.0	9	1.3507917161515872	1		20291.669983416235	20452.0	15032.0	26208.0	1.2235877E7	2289.4785110811067	-0.9810962803705601	-919.9740479720402	-7.021362283962841E-4	0.0073981117686237365	1.466059516175469	1.2771355161556963	-1.486794418260687	1.147927919652922	5.732270154406113	8.993851859029512	0.8905228226886568	0.976518218623482
ID610436	610436	7	0.9844756722450256	73.45516796440943	43.77520092513529	0.0	241.0	241	1.2859521701640158	1		20490.419708029192	20575.0	12926.0	28299.0	1.122875E7	2739.546115767222	-0.9810893894465272	-776.0778034453664	0.0028467564746199867	0.002249900974559536	1.3052779073166605	1.2765512307747722	-1.19080439944393	1.0225033479654815	5.195166897815792	8.838696663413591	0.8356663391627168	0.9613016710642036
ID608921	608921	7	0.9859545826911926	73.32865324968036	43.83456364041271	0.0	226.0	226	1.268777734492791	1		20342.378277153566	20425.0	12735.0	27604.0	1.086283E7	2624.8005637051824	-0.9811096209980505	-805.0303878200991	0.013720137634919844	0.008955319013314283	1.330381862117628	1.2312420421285228	1.1706487840660895	1.0805201711742365	5.0573262390448335	9.007228256267085	0.7833367413980484	0.9585585585585582
ID596122	596122	7	0.8049049377441406	73.39087351552023	45.35390080724858	0.0	100.0	100	1.1636603921924915	1		20619.689578713944	20527.0	15718.0	27200.0	9299480.0	2192.612546479665	-0.9806429030707923	-952.8419924384821	0.03409159504269387	-0.03142936436917273	1.1923563518389273	1.0511469823750021	2.064659501445595	1.1343383673564578	4.254047917241655	13.103424637308576	0.3113455128300745	0.8589251439539332
ID588959	588959	7	0.9167516827583313	72.44106412381902	48.132079350879124	0.0	22.0	22	1.3367176531387042	1		20172.246205733543	20355.0	15074.0	25346.0	1.1962142E7	2247.5118224345442	-0.9811702082108364	-935.3649804283921	-0.008270406032449891	-0.01945658509242566	1.4462256744407491	1.2623079766088172	1.6916749539801337	1.145699544992202	5.613442000293219	8.78810277423098	0.913374429997613	0.9760330578512401
ID611472	611472	7	0.847797691822052	71.57294878520088	46.92684681684098	0.0	251.0	251	0.9294644612149837	1		21512.013937282238	21015.0	16939.0	28461.0	6173948.0	2678.7880831097236	-0.9796082788336151	-771.5627826984835	-0.010434746147525665	0.013566786355224495	1.0234796161140591	0.8372657333347218	2.3615057558443118	1.222407146698422	2.714035039938551	7.185954176104813	0.6604750668895482	0.8949843260188071
ID587410	587410	7	0.9441298842430115	72.32099512784825	47.600534383811606	0.0	3.0	3	1.317335646130301	1		20317.89354275744	20495.0	14053.0	25621.0	1.1642153E7	2483.6640034440416	-0.9810861705637867	-848.6791227521064	0.0034811380316236177	-0.0013943487642244913	1.4256035061536927	1.2417751299176827	-1.49993364398524	1.1480367675331007	5.451835710699671	8.806463440377696	0.8833840449779237	0.9671163575042157
ID612501	612501	7	0.8965834379196167	73.3634259754372	47.73143200540228	0.0	261.0	261	1.2519719893784436	1		20214.20656370655	20388.0	14174.0	25249.0	1.0470959E7	2022.660797546081	-0.9810687252713537	-1035.8174215789093	0.0055060495180170935	0.010026282372078579	1.3494190513213422	1.1869994817656484	-0.9696103416138723	1.1368320475709868	4.924238706438381	8.45101851604508	0.8664247607404595	0.9700374531835202
ID603816	603816	7	0.9745681285858154	72.6356423438113	45.17154691864918	0.0	176.0	176	1.3384143548834104	1		20396.52533783785	20650.0	14280.0	27180.0	1.2074743E7	2732.762298369683	-0.9810812843764144	-774.1010726427264	0.0013075756338821823	0.004603613500871692	1.4487580105646214	1.2557959333669375	1.556389948217839	1.153657192279903	5.62770137878676	8.975509514534739	0.8778547942102388	0.9673202614379094
ID602283	602283	7	0.9750533103942871	71.67366649126224	46.57867777315582	0.0	161.0	161	1.3580525881030996	1		20329.261083743862	20709.0	13953.0	25507.0	1.238052E7	2467.72632190348	-0.9810810243436126	-854.4012067366626	0.008305501444151365	0.011823446559541147	1.484383137613418	1.272274096589271	-1.5154264614221027	1.1667164658879496	5.7940607945448255	9.02691206444879	0.893541006841049	0.9713147410358575
ID601258	601258	7	0.9467837810516357	71.43485841435468	46.366585789243295	0.0	151.0	151	1.3412374214135987	1		20427.6510067114	20777.0	13808.0	25671.0	1.217488E7	2508.0035373869	-0.9810289832205227	-842.3867179409559	0.005934532422545837	-5.296972772650664E-4	1.4658578934936883	1.245182093984465	1.5109620511854862	1.1772237173786217	5.651467009609347	9.145704669482768	0.8490567411909148	0.9588709677419358
ID607402	607402	7	0.9039299488067627	72.06821875015623	43.50506764608677	0.0	211.0	211	1.2440921551711734	1		20322.21832358674	20402.0	14086.0	26610.0	1.0425298E7	2349.5975775567335	-0.9810737825743242	-896.6964858698278	-3.5643877567757815E-4	0.02002550932367922	1.3040272397384554	1.2021707932606482	-0.5113621833182757	1.0847271012145803	4.862448066299715	9.021885923328117	0.7507065015030614	0.9551820728291317
ID606381	606381	7	0.8067314028739929	70.7236566228254	43.54716803293694	0.0	201.0	201	1.155178313823374	1		20679.060948081275	20576.0	15709.0	27055.0	9160824.0	2130.4504937293623	-0.9807120501033911	-987.0628448965929	-0.03560044189832469	-0.0375055218167944	1.2740978141332486	1.0145324240278883	2.90284842619824	1.2558473085313882	4.192257277102967	13.5654136215688	0.2862804628105462	0.819702602230483
ID600750	600750	7	0.9913004040718079	70.46398733139175	44.85007836409097	0.0	146.0	146	1.2988295727366683	1		20487.039497307018	20465.0	13184.0	28351.0	1.1411281E7	2819.7811509839466	-0.9808721311265003	-745.1429669639605	0.007255163509835652	0.01773730946968863	1.3390215755033457	1.2859333889875744	2.257001866951861	1.041283776415175	5.299735673435146	9.008931138271066	0.8205735970944913	0.9595524956970723
ID608421	608421	7	0.9496658444404602	73.1108244972911	43.77184126076146	0.0	221.0	221	1.2343248428932063	1		20307.803180914492	20386.0	13413.0	26888.0	1.0214825E7	2561.1632159926867	-0.9811051554808257	-823.4323420428465	-0.007757141057318479	0.003283569799538269	1.2694240898845623	1.2250935761327826	1.349158409509611	1.0361854103355244	4.786398047667433	8.595137751420168	0.8141660598211239	0.9535984848484846
ID590503	590503	7	0.9010508060455322	70.96750715977609	44.28655910608466	0.0	41.0	41	1.1104360154831308	1		20584.32029339852	20386.0	15576.0	27341.0	8418987.0	2695.3348190654497	-0.9806648193139068	-774.6868170360068	0.012260752310543488	0.0066299997995295954	1.2118082090979017	0.9981263620694206	0.09315571432899378	1.2140829609844723	3.873797824080411	11.245744427628125	0.3849199281018426	0.8849077090119447
ID595110	595110	7	0.9101081490516663	70.10483001641214	45.948550149244596	0.0	90.0	90	1.2434839458191647	1		20452.70254403128	20524.0	14565.0	27238.0	1.0451331E7	2416.740243688614	-0.9810618899668612	-876.8200938307332	-0.011606093531972774	-0.0023723894159328207	1.3092286188814426	1.2039458953837086	-0.9841376785726884	1.0874480521935577	4.857694940135161	8.586693734489344	0.8279195844631821	0.9650613786591126
ID604326	604326	7	0.9825367331504822	73.32991112173677	45.130426230656994	0.0	181.0	181	1.3691479733843233	1		20385.50323624596	20499.0	13963.0	28057.0	1.2598241E7	2790.6980695784114	-0.980992074659764	-753.9965555518311	-0.0013236525727210236	-0.004236097610494988	1.4459461034140917	1.3235418230855343	1.5242128747513828	1.0924823667779533	5.889123317835103	9.308355138897142	0.854111606762055	0.9634525660964234
ID607910	607910	7	0.8349688649177551	72.7065796804859	44.241672934879674	0.0	216.0	216	0.8618972217069267	1		21708.22540983605	21214.0	17552.0	27786.0	5296807.0	2392.544464545003	-0.9796422312578444	-873.2359818773427	0.008125975977084606	-0.0558072311982693	0.968637989100097	0.7915813979542847	0.5481567932578778	1.223674522422314	2.3337849467772775	8.127188877024683	0.4440071792852282	0.8238255033557019
ID593592	593592	7	0.8597283363342285	73.34353645328672	43.23262177721827	0.0	75.0	75	1.042987683451438	1		20872.36388888889	20664.0	15429.0	26713.0	7514051.0	2412.6822342767937	-0.980560604893418	-872.7567192848092	-0.02575087158658103	0.001377527163150886	1.1473375277174553	0.884467441542216	1.901584367379694	1.2972071936496403	3.417497712286865	9.953414732494302	0.4334848221108519	0.8161180476730978
ID602810	602810	7	0.9403373599052429	71.00432135787457	46.36538398325398	0.0	166.0	166	1.3321825504881415	1		20314.758503401375	20571.0	14001.0	25096.0	1.1945078E7	2248.144765214638	-0.9811283912063069	-939.5811693854831	0.005413529828565403	0.010578946783309418	1.4181428587080622	1.2714443405751221	-1.3655659262952744	1.11537942594214	5.575416990977088	8.97269574267206	0.8702445967239902	0.9678217821782178
ID588477	588477	7	0.9239218235015869	72.60680237259348	47.98894609603689	0.0	16.0	16	1.345179761198965	1		20081.70302013423	20280.0	14838.0	25221.0	1.1968695E7	2250.839801606295	-0.9811016669678367	-926.3528997058493	-0.0025531645427139997	0.009375413548135264	1.4491471870561732	1.2805880784586812	-1.2807327796853225	1.1316263296784475	5.684738892760945	8.890813612921203	0.903727242748956	0.9699918896999181
ID601777	601777	7	0.9544185400009155	71.71929583806545	46.546053786817644	0.0	156.0	156	1.3479886591442567	1		20349.681063122945	20675.0	13957.0	25511.0	1.2250508E7	2491.6360617406763	-0.9811077213606823	-848.2724184603072	0.00244633974194302	0.009810361289556133	1.454491400106746	1.270713071057116	1.402311654002278	1.1446261419950166	5.70850452358354	8.96758010413742	0.8920345672151582	0.9685483870967745
ID604849	604849	7	0.9860891699790955	73.41383024726909	45.08144892638837	0.0	186.0	186	1.36305668828905	1		20372.209415584402	20463.0	13850.0	27952.0	1.2549281E7	2783.5417808081665	-0.981049855918051	-757.7901311270327	-0.009867900269913214	0.020059876197962536	1.4573765124169626	1.3043638238078283	1.6421502826950054	1.117308289156966	5.836838930025428	9.651831001133868	0.7873505857654163	0.9556420233463037
ID606896	606896	7	0.9596433043479919	71.42540991240584	43.28763204692256	0.0	206.0	206	1.2753194019842846	1		20360.53531598515	20520.0	13725.0	25859.0	1.0953968E7	2360.969527450791	-0.9810771231298183	-894.220849454743	-0.011676134537912539	0.006743407784046753	1.3535628110610873	1.2284273029625628	-0.29455234348741516	1.101866433444404	5.109610626854532	8.495330946504195	0.8896866345086094	0.9728506787330321
ID605363	605363	7	0.9950776696205139	71.94524218925096	44.01205675550064	0.0	191.0	191	1.3321825504881422	1		20478.248722316846	20493.0	12365.0	29264.0	1.2020732E7	2972.8348313720135	-0.980978658515352	-710.5104098492027	-0.009115854159545505	-0.021809957971955826	1.3993183551011759	1.3062801817611696	1.9321017791135775	1.0712237501870152	5.575416990977094	8.842919859437412	0.895974892824554	0.9726368159203979
ID590002	590002	7	0.9181544780731201	72.28544697377671	45.018619376165525	0.0	35.0	35	1.2361620924978571	1		20366.922465208754	20548.0	14415.0	26140.0	1.0244562E7	2349.624892490426	-0.981157699724712	-902.7380892058736	-3.907424844124688E-4	-0.0028646683242055026	1.3062170587386759	1.1992573605637789	1.4621183333103591	1.0891882774224664	4.800657426161011	8.300834299445773	0.8755220550256843	0.9683604985618407
ID605876	605876	7	0.8934645652770996	70.87954999927223	43.48996681211527	0.0	196.0	196	1.2729445034579385	1		20452.031539888696	20473.0	14398.0	27345.0	1.1023645E7	2385.571008802053	-0.9808937145550295	-880.2778844901223	-0.008797822492037519	0.002504150250720321	1.3787549249833697	1.1771860374197145	-0.10077898243507477	1.1712294243698949	5.090598122196472	8.949102643500934	0.7987662349685507	0.9469496021220162
ID603318	603318	7	0.9690299034118652	72.53046995908748	45.19377218902648	0.0	171.0	171	1.347988659144256	1		20336.242070116885	20541.0	14039.0	27194.0	1.2181409E7	2716.2628867741446	-0.9810974049911506	-777.1763855465139	0.001725141853053558	-0.009223008074121292	1.454406571789374	1.2764710920335318	1.5228123016639215	1.1393964037778366	5.708504523583534	9.125632521822137	0.8614027641013292	0.9772172497965821
ID592589	592589	7	0.8887280821800232	73.67125463105597	45.44165978452997	0.0	65.0	65	0.9278352496886325	1		19980.575971731443	19335.0	14912.0	28244.0	5654503.0	3080.4537355275374	-0.979878944426646	-631.7495968457113	-0.008752568162121386	0.008589084883690501	0.9846597850372926	0.8985002147466339	1.0957588870904025	1.095892654087962	2.704528787609505	6.4899859875127435	0.806889296104551	0.9483333333333333
ID591054	591054	7	0.9316995739936829	70.0779880850206	44.34120123763759	0.0	48.0	48	1.266987781471994	1		20398.035849056592	20369.0	14591.0	27401.0	1.0810959E7	2502.5410701497262	-0.9809238255344759	-838.26460774855	0.04962746999209835	0.005803523695271174	1.256347422701607	1.2117865871746034	0.6824021773989359	1.0367728410254988	5.043066860551282	11.619313052883044	0.46940064757694594	0.9258289703315883
ID594638	594638	7	0.9680975675582886	69.86865485193869	45.58423881443188	0.0	85.0	85	1.30927142559796	1		20444.5585106383	20656.0	13522.0	26602.0	1.1530731E7	2623.799976763174	-0.98103610405012	-806.1844836569246	-0.0025823036052903844	0.00707551904381034	1.3355896860392809	1.3076362604959593	-0.4029971088792462	1.021377065157798	5.385291944396437	8.798659463861751	0.8741502721779193	0.9569256756756759
ID591553	591553	7	0.9917052388191223	69.98597603903887	43.99790992741704	0.0	54.0	54	1.3293402546311694	1		20520.04974271012	20693.0	13721.0	27997.0	1.1963189E7	2666.0117366575196	-0.9809383705492303	-792.1876140660206	0.003291114623036982	0.001004316073982224	1.367365744092427	1.3090639260066483	0.34186211205495287	1.0445370290384752	5.55165136015449	8.941365976336645	0.872618279903924	0.9692946058091287
ID600259	600259	7	0.9302160143852234	68.43111017008114	45.46423290153886	0.0	141.0	141	1.3173356461303025	1		20335.015652173915	20493.0	14504.0	24630.0	1.1692634E7	2220.6566262416522	-0.9810863140278792	-950.001169672183	-0.0013763425128638092	-0.00385260970612821	1.4122251561528634	1.2466806259413012	-0.8633112636017256	1.132788243249203	5.451835710699683	9.004673318406972	0.8449221603840534	0.9654882154882154
ID597720	597720	7	0.8829070925712585	71.34635944045436	44.656001529904415	0.0	116.0	116	0.9294644612149845	1		20890.496527777792	20774.0	16939.0	26181.0	6016463.0	2461.7446746552487	-0.9802474916071671	-842.2659338840241	0.008563684908524657	-0.013981533759059384	0.9691428277662503	0.9326718346653378	0.8830498960428637	1.0391037787840984	2.7140350399385555	6.346368547569055	0.8467880811538703	0.9500831946755413
ID592093	592093	7	0.945176899433136	71.07893846118984	46.4324051676285	0.0	60.0	60	1.2645972363585	1		20298.47924528303	20425.0	13435.0	26904.0	1.0758194E7	2475.0913027675065	-0.981079935157865	-850.5190525938237	0.012819998920581872	0.002235363802732651	1.3500899198960674	1.230969916008518	-0.34376616160202234	1.0967692242827527	5.024054355893243	8.693862078022745	0.8352927293672558	0.9565610859728508
ID596700	596700	7	0.9270451664924622	71.66292279145031	44.627266613339124	0.0	106.0	106	0.9747529463525532	1		20931.522435897437	20668.0	16524.0	27059.0	6530635.0	2693.6287170079454	-0.9806086153960969	-785.9229376719303	0.0038137773757445986	0.017143236101232088	1.0373264630431662	0.9456543347425883	1.6736882269555333	1.0969404199109725	2.98496323131596	6.539593459010349	0.8770964401507924	0.9676425269645612
ID599260	599260	7	0.9503745436668396	68.42977219726293	45.41145609766196	0.0	131.0	131	1.302900237299248	1		20367.925266903883	20534.0	13593.0	25266.0	1.1446774E7	2260.167864375049	-0.9810580946014709	-933.4845941230367	-0.006728365596621269	-0.0021034255757908242	1.386223760571718	1.2511672646127991	-0.6324267578494813	1.107944397027295	5.33300755658679	8.728308157799413	0.8796743349796424	0.9606164383561642
ID587487	587487	7	0.9365766048431396	72.26759390876295	47.50399053069227	0.0	4.0	4	1.325350800069083	1		20267.655765920823	20428.0	13872.0	25274.0	1.1775508E7	2429.995675869994	-0.9811215987733253	-866.9332077644486	-0.0028836177331290117	-0.010492477980768827	1.4298676771491121	1.2573830513640731	1.4374268671720352	1.1371774699825314	5.518379477002896	8.807675601269422	0.8939203101529039	0.9805743243243241
ID599762	599762	7	0.9464493989944458	68.2656960788088	45.50028671565244	0.0	136.0	136	1.3224938215362447	1		20361.060137457036	20542.0	14324.0	24624.0	1.1850137E7	2249.551489011284	-0.9810257909626289	-935.9468532282741	-0.004976055379422105	0.001224409348366613	1.434683503790743	1.2421147819905782	2.36275851662588	1.1550329523424232	5.494613846180329	8.78464581830924	0.894743450141057	0.9697986577181212
ID587989	587989	7	0.943153440952301	72.1882108396549	47.461396000935146	0.0	10.0	10	1.334452028369273	1		20286.389170896786	20438.0	14978.0	25759.0	1.1989256E7	2309.114855175247	-0.9811035880753314	-912.2728067831174	0.0038652266092721148	0.0027497003519228055	1.414581417224052	1.2748130724516324	1.5622752475822637	1.1096383052486485	5.594429495635152	8.817674695151736	0.9041854699178924	0.9711221122112212
ID589525	589525	7	0.9451374411582947	72.46126726576563	48.40515693634232	0.0	29.0	29	1.3429284127404306	1		20188.328859060402	20389.0	14571.0	25908.0	1.2032244E7	2404.800349701003	-0.9811083498586177	-871.9637240276222	0.003389709565651106	0.0033263606063170755	1.427008923302207	1.2851326805891559	1.1950055408333833	1.1103981284236033	5.665726388102897	8.74147967521475	0.931741752723632	0.9818780889621095
ID593108	593108	7	0.9759031534194946	74.01713406710026	43.96211151743498	0.0	70.0	70	1.2663905682493415	1		20547.883239171373	20441.0	13677.0	29082.0	1.0910926E7	2761.575161252513	-0.9809885565572225	-767.8724152422286	-0.014431265694235244	-0.00456050975509791	1.3321134621008432	1.222131129680133	2.3987556914508694	1.0899922518539364	5.038313734386795	8.594576361876436	0.8571288677876829	0.9636363636363632
ID612073	612073	7	0.8420612812042236	73.94138323000037	46.14616735268185	0.0	257.0	257	1.1707895395375192	1		20572.905494505507	20521.0	16152.0	26289.0	9360672.0	2100.4215860314002	-0.9807369288398623	-997.3466964811491	0.08956146199034136	-0.033801040305379074	1.1375442720126279	1.0069020341712385	1.2250321508032245	1.1297467215357435	4.30633230505135	14.127816933505098	0.2711235774626243	0.8539114043355326
ID589039	589039	7	0.9474219083786011	72.41980209669339	48.48769608936692	0.0	23.0	23	1.3491105808192367	1		20149.016638935143	20333.0	14526.0	26331.0	1.2109559E7	2450.4326923469416	-0.9810878173916824	-853.11446073036	-0.0012038475229127542	0.004060815744127914	1.444270857076697	1.2936164016278997	1.1546896149029902	1.1164599144377052	5.7180107759125685	9.203477836154388	0.8483027832898633	0.9685990338164254
ID598254	598254	7	0.8962600827217102	71.18933704020088	43.74315110542716	0.0	121.0	121	1.2076838306031283	1		20582.115702479314	20404.0	16136.0	28855.0	9961744.0	2583.1846946568576	-0.9807963379935611	-813.878046812732	-0.01442584081543567	-0.02408686307747171	1.331684784255994	1.063282934398825	0.9745466098279377	1.252427497116675	4.58201362259328	13.541614491734904	0.3139968911090704	0.8375325803649002
ID594145	594145	7	0.876084566116333	71.47069676606344	43.55199784193437	0.0	80.0	80	1.0538110900716848	1		20820.448087431705	20740.0	15575.0	26210.0	7620284.0	2237.3850701415313	-0.9807253717643567	-946.9798376509284	-0.05210552882994689	-0.09511348051634928	1.1192901940252211	0.956935048798598	-0.7853010165123182	1.169661614370228	3.4887946047546405	12.408744337388047	0.28472761655676676	0.7362086258776337
ID597220	597220	7	0.9454718232154846	71.4810222379749	45.71980337740131	0.0	111.0	111	1.2645972363585019	1		20332.04339622643	20463.0	13788.0	26326.0	1.0775983E7	2460.7264684167	-0.980979686992218	-852.2951908684946	-0.0017030519529333827	-0.0027333287971361185	1.3632063563879602	1.1940454389565711	-0.6935836627271637	1.141670418823602	5.0240543558932576	8.981094053256164	0.7827186905400217	0.9591651542649727
ID598758	598758	7	0.9495245814323425	69.30829527500686	45.52437319708045	0.0	126.0	126	1.2906497279808749	1		20425.539999999994	20565.0	13897.0	25431.0	1.1234047E7	2304.387245391129	-0.9810682475152701	-918.6635433360705	-5.570533654417028E-4	-0.004634577129419611	1.3631513893505223	1.2342828778239463	-1.1372671047993983	1.104407598810552	5.233191907131952	8.6676184522094	0.8753403618491834	0.9649430324276955
ID610534	610534	7	0.924127995967865	73.47817239483365	44.39374536774124	0.0	242.0	242	1.225714599368514	1		20508.360160965796	20462.0	14828.0	28209.0	1.0192655E7	2586.6272139241237	-0.9810288283086572	-820.0016082188494	-0.010388838202123052	-0.04898853693312137	1.2204836965564236	1.212236302901494	-1.055232678919528	1.0068034537781037	4.719854281364203	10.83731694763813	0.5050041009024799	0.9143646408839784
ID590584	590584	7	0.9258101582527161	70.55503913079926	44.644426200650884	0.0	42.0	42	1.2699696349289415	1		20480.1688555347	20380.0	14655.0	28187.0	1.091593E7	2613.207276927357	-0.9808766769685128	-803.9716165902231	0.017460294906353205	0.00960174046063825	1.3319811911490456	1.2193938198022736	0.5487677721807185	1.0923306068297347	5.06683249137387	9.55153530475062	0.6979109949456535	0.9458740017746231
ID609022	609022	7	0.9335517287254333	73.23859298602873	43.683740029501735	0.0	227.0	227	1.2170434422923857	1		20351.82040816327	20339.0	13768.0	26547.0	9972392.0	2518.7783151380454	-0.9811143346430108	-839.5192186879242	-0.005171899899370374	-0.003579847599113218	1.2469413628720247	1.1807386224321332	1.9443332642785522	1.0560689209128473	4.653310515060989	9.577179407206359	0.6375241661325748	0.9306083650190113
ID610033	610033	7	0.9904806613922119	72.7811128428928	43.14920308271434	0.0	237.0	237	1.2567965621276096	1		20384.556840077068	20418.0	12966.0	27856.0	1.0579585E7	2600.644375924074	-0.9811581238547799	-816.3288788497305	0.005492110261799388	0.0033502938576640425	1.276560384321949	1.248852867892476	0.8557613856277316	1.0221863737048795	4.962263715754529	9.000557180683336	0.7697521563062294	0.9430894308943091
ID611057	611057	7	0.9187415838241577	73.73982394729181	44.659852573836325	0.0	247.0	247	1.1874701213714902	1		20660.619354838695	20438.0	15634.0	29523.0	9607188.0	2715.5771976570522	-0.9807893811686427	-776.8650417019687	0.06622177075431211	-0.04291175370327434	1.2871258179518585	1.0597786333104084	0.9363066804335464	1.214523276366962	4.429913585328747	15.061292538217915	0.24540343111942525	0.8321428571428566
ID596212	596212	7	0.8542773127555847	73.2135882212486	44.9323863031905	0.0	101.0	101	1.083541614149046	1		20676.94087403599	20480.0	14953.0	27341.0	8043330.0	2489.7449221602888	-0.9808675332008557	-851.5316948522504	-0.0050208322290905	0.03346687331896631	1.1555618048939198	1.0405147913128785	-0.14949720995465918	1.1105673985046187	3.688425903664273	8.666717621985969	0.6170802319494844	0.8919540229885061
ID609527	609527	7	0.9782368540763855	72.80563391869076	43.4916928277327	0.0	232.0	232	1.2543865952655926	1		20324.799999999992	20428.0	12761.0	27194.0	1.0568896E7	2601.7452513623452	-0.9811248067894307	-812.1277615528267	0.01023029771701924	0.022464701704833286	1.281968230097072	1.2367267672312827	1.279664976606493	1.0365816153288843	4.943251211096478	9.410967063168734	0.7013810672029421	0.9523809523809523
ID611575	611575	7	0.8459763526916504	72.42146202254075	46.04940655315833	0.0	252.0	252	0.9551539824614018	1		21599.26245847176	20776.0	17186.0	29567.0	6501378.0	2869.036259946175	-0.9796812096914302	-725.9718989584226	0.001414490587409927	5.973953537624147E-4	1.035040533458407	0.9006988423743302	2.406145756518544	1.1491527298180366	2.866135077203059	7.008476412032902	0.7332621810843386	0.9319938176197843
ID612599	612599	7	0.8388975262641907	73.26615460134397	47.679218067342795	0.0	262.0	262	1.233711818349363	1		20168.458333333325	20316.0	14531.0	25460.0	1.0164903E7	1955.3561802139773	-0.9810640992983565	-1068.779796518468	0.001595424373127277	0.003021423029935689	1.3262049306266828	1.1661184880213435	-1.179928716671386	1.1372814548862629	4.781644921502908	8.263693597943483	0.8799110565702098	0.9645254074784277
ID588552	588552	7	0.9201008677482605	72.58119115199506	47.99184224648807	0.0	17.0	17	1.3367176531387033	1		20104.27966101696	20283.0	14978.0	25360.0	1.1861525E7	2257.1777865350023	-0.9811160873022103	-925.5100899951497	0.0036563921467727767	0.005001074745281601	1.424373341283867	1.2688031441077754	-1.3712018881727823	1.1226117683413284	5.613442000293212	8.930913535222713	0.8843971497448402	0.9688269073010661
ID590088	590088	7	0.87282395362854	71.89059076251908	45.03542562703148	0.0	36.0	36	1.0480525164181982	1		20559.56749311294	20467.0	15355.0	25772.0	7463123.0	2445.5664626975013	-0.9810316710135002	-869.597844414264	-0.004734570023163296	0.004456007001408409	1.22242253904306	0.9103824489119215	0.15975489129951562	1.3427571461906864	3.45076959543851	7.579428420812701	0.7548365396908061	0.9319640564826706
ID606475	606475	7	0.9281302094459534	70.54949450976133	43.34711788312264	0.0	202.0	202	1.2459150017973855	1		20429.138401559456	20602.0	15024.0	26202.0	1.0480148E7	2181.9998761052266	-0.9810650593243022	-970.1953404515838	0.00661174558195672	0.00792430063709181	1.3534272324728562	1.1623153621465467	-0.4443684467937249	1.1644234228939097	4.876707444793233	8.8441649627615	0.7834709497025302	0.9447513812154685
ID607498	607498	7	0.9204326868057251	71.90023910334716	43.37026270202065	0.0	212.0	212	1.239218122112044	1		20316.283168316833	20392.0	13960.0	26138.0	1.0259723E7	2289.30125131224	-0.9811334321724358	-923.0101582379049	-7.608702844414152E-4	7.566310746260868E-4	1.2854839967508007	1.218919404081813	-0.29124783195136106	1.0546095110522336	4.824423056983586	8.036646747727016	0.9386539020811088	0.9844810863239577
ID608010	608010	7	0.8736947774887085	73.05089445473186	44.04583944363879	0.0	217.0	217	0.9391803816322957	1		20716.027491408935	20582.0	15587.0	26296.0	6028364.0	2748.9042141464224	-0.9805602319175452	-760.2563628940267	-0.025021666148064094	-0.01691486403160797	1.0745676786526044	0.8505133101531617	0.6087742826112101	1.2634342882407033	2.7710725539127212	7.029531098560219	0.7047012595687996	0.9195583596214503
ID608522	608522	7	0.9954381585121155	72.88409025360566	43.37188784317877	0.0	222.0	222	1.2776898861896515	1		20327.483333333344	20445.0	12587.0	28225.0	1.0976841E7	2691.8319281841937	-0.9810987621844787	-783.9496140018223	0.007115755043834219	0.013474159132112905	1.3061915106528035	1.2651571931725252	0.9568642320437047	1.0324341652576627	5.128623131512577	8.97390871348881	0.8002899370756231	0.9448336252189131
ID603917	603917	7	0.9797053933143616	72.6572950300839	45.173790832790964	0.0	177.0	177	1.3496711919304125	1		20355.55074875207	20555.0	13993.0	27110.0	1.2233686E7	2698.3534222133076	-0.9810827739782785	-782.460132652661	-0.002290120951391097	0.006245106748978482	1.4492786896633307	1.2885062347710763	1.354699066158347	1.1247742933279778	5.722763902077078	9.042066062406304	0.879590118266488	0.9748987854251013
ID591631	591631	7	0.9968419075012207	69.95352079756869	44.05967251687604	0.0	55.0	55	1.2924069101805482	1		20533.23132969032	20675.0	13172.0	28405.0	1.1272744E7	2806.631878125208	-0.9810464730760535	-757.3582947199209	0.003237405601408138	0.005515240118091925	1.3363481263669388	1.2713331998257411	0.7376643988707426	1.0511391715013099	5.247451285625477	8.432074171306295	0.9274477317048787	0.981333333333333
ID604431	604431	7	0.9827313423156738	73.61163989263368	45.00557885192234	0.0	182.0	182	1.3663825737253024	1		20356.949756888192	20465.0	13932.0	27927.0	1.2560238E7	2813.569695984062	-0.9809750810982101	-746.1397616123281	0.003014565740812005	-0.008527327044885381	1.4469608345669533	1.3009816580322238	1.4951571313907672	1.112206944374241	5.865357687012533	9.991004754409248	0.7383903879195658	0.9492307692307694
ID595207	595207	7	0.9917701482772827	70.10276516653605	46.918060572023634	0.0	91.0	91	1.313309725550839	1		20358.810193321617	20557.0	13178.0	27822.0	1.1584163E7	2866.4351368010166	-0.9810673020632139	-736.0826237495378	0.003646013142762242	-0.003769276403761115	1.4134280942850144	1.2318390452909722	-1.5557475072374247	1.1474129673744422	5.418563827548035	8.79814792757029	0.8796533036399667	0.9718670076726345
ID605465	605465	7	1.0	71.68479621206977	44.00879004911623	0.0	192.0	192	1.2794648672068596	1		20432.527777777774	20386.0	13344.0	27842.0	1.1033565E7	2632.8755270561	-0.9809961821813789	-801.213438201016	7.540355544105742E-4	-0.008101504458928401	1.306072856940006	1.2632596684337423	-0.5709570291715765	1.0338910436041593	5.142882510006155	9.156437602878182	0.7708384802083952	0.9433304272013949
ID603420	603420	7	0.9691503047943115	72.61955122283102	45.15740023569933	0.0	172.0	172	1.3468658029234537	1		20339.583612040133	20558.0	14275.0	26947.0	1.2163071E7	2721.054233732501	-0.9809756116481329	-770.8721633028813	-0.0035226525777879705	-6.52556233027685E-4	1.4421802131724888	1.2825965182141403	1.4398882175486187	1.1244223671997404	5.698998271254499	8.871736280748902	0.9098947141089372	0.9716369529983788
ID604956	604956	7	0.9823453426361084	73.26142099257213	45.15097046126459	0.0	187.0	187	1.3580525881030954	1		20397.714285714308	20531.0	13923.0	27273.0	1.2422208E7	2749.4138658508805	-0.9809773402682944	-765.1720845977521	0.0010155292112839942	0.008711048004151857	1.4332001091139321	1.3065249678287578	1.5547334740535699	1.0969557753616364	5.794060794544788	8.977287321411376	0.9034469611993295	0.9767628205128207
ID601887	601887	7	0.9599220156669617	71.75401912044235	46.553918925993145	0.0	157.0	157	1.3530299806794852	1		20387.927272727266	20727.0	13622.0	25476.0	1.2334696E7	2518.794217333268	-0.9810673608650999	-838.8765496601543	1.4851324825621847E-4	0.013496354649229768	1.4590755281428032	1.2811534934779538	1.4795559613028944	1.1388764387488368	5.75128265906418	9.181836985948644	0.8572656463712849	0.9626093874303898
ID605982	605982	7	0.8986990451812744	70.7941171452764	43.41719107279498	0.0	197.0	197	1.2747260921582755	1		20453.47124304268	20532.0	15038.0	27342.0	1.1024421E7	2390.4254479332526	-0.981049462290596	-885.9132218471542	-0.011805965433310861	-0.010809507539975071	1.3680792662897927	1.1902654898980365	0.10898760491583577	1.1493900124811554	5.104857500690014	9.667082127322278	0.6864401398984753	0.93391304347826
ID600848	600848	7	0.9841324687004089	70.75171383013176	45.0519824210439	0.0	147.0	147	1.2924069101805495	1		20479.96174863388	20583.0	13110.0	28406.0	1.1243499E7	2895.624858562805	-0.9811032135852875	-734.4184596345592	0.0024432505670384675	1.1967582819248641E-4	1.3544284606026755	1.2575154101995094	-1.272441272647823	1.0770670877009694	5.247451285625487	8.560968786281636	0.8997305196141347	0.9675723049956177
ID601363	601363	7	0.9533785581588745	71.51995194301234	46.427486747973255	0.0	152.0	152	1.3406732836719593	1		20409.828859060417	20797.0	13909.0	25610.0	1.2164258E7	2510.4612815759197	-0.9810720471152545	-842.7777991098206	-4.946922951287268E-4	-0.0015253896638323075	1.4365290197219678	1.2728821098210281	1.4978974363015487	1.1285640741104839	5.6467138834448285	9.081195051278526	0.8604381130400877	0.969795918367347
ID602387	602387	7	0.9700836539268494	71.74337352183859	46.52708550481664	0.0	162.0	162	1.3367176531387044	1		20319.125211505932	20705.0	13610.0	25274.0	1.2008603E7	2516.1844758480847	-0.9810922794393607	-838.0370252786737	-0.0056411294914501964	-7.698849862107644E-4	1.451787459277101	1.2456500256931682	1.4259514878288304	1.1654858341685685	5.6134420002932215	9.209995235452187	0.8316111291783657	0.9570502431118311
ID602901	602901	7	0.9761577248573303	71.32137388301888	46.019329153756196	0.0	167.0	167	1.3069582233926003	1		20420.000000000007	20522.0	13577.0	27977.0	1.15373E7	2625.4986807642927	-0.9809121393008539	-799.368041472877	-0.010982302767448519	-0.0058152733050207545	1.410978010446632	1.239908013738827	-0.46439621238503176	1.1379699097128662	5.3662794397383875	8.764496724558764	0.8778679262681813	0.9682675814751288
ID606997	606997	7	0.8842071294784546	71.37722050501227	43.304033404399796	0.0	207.0	207	1.1426681770345117	1		20533.397228637426	20613.0	14432.0	25675.0	8890961.0	2306.677428361154	-0.9805967615575355	-899.7465138039911	-0.02166652227787856	0.012573507023320454	1.1549293689447673	1.0234305831777928	-0.3639436995084649	1.1284882315698106	4.10194787997717	13.028513120403597	0.3036758757140961	0.8110902255639094
ID594732	594732	7	0.9472941160202026	69.64705835303421	46.32741966081086	0.0	86.0	86	1.3011572261679591	1		20342.528571428575	20588.0	13837.0	24727.0	1.1391816E7	2389.555309092222	-0.9810668655859651	-882.2546034150872	0.0031776306413583955	-0.0021395142507130223	1.3699543418840596	1.2748994920663057	1.483239590452631	1.0745587008303634	5.318748178093223	8.688051064629551	0.8854714501390323	0.9730434782608691
ID592687	592687	7	0.8782030940055847	74.86119909038621	45.371979857130924	0.0	66.0	66	1.0645244568748689	1		19801.752688172048	19700.0	14278.0	25310.0	7366252.0	2413.745448946681	-0.9809968127523342	-846.9998014745024	0.0291014451510881	0.029930796611571643	1.1065529236534297	1.0467193766429392	3.0432741309758273	1.057162930529088	3.5600914972223734	11.122177698265986	0.3616524111317302	0.8141304347826077
ID591137	591137	7	0.9867995977401733	70.15244246184426	43.89827402454643	0.0	49.0	49	1.320776668046569	1		20332.040069686394	20516.0	13258.0	28310.0	1.1670591E7	2790.222756931	-0.9809956679754663	-752.2921954283375	3.9002046130145936E-4	0.013865319641008542	1.339167106357715	1.3258814004905903	-0.33285789843779223	1.0100202822531554	5.480354467686745	8.76295920775339	0.8968440545257427	0.971356360572873
ID593699	593699	7	0.9515842199325562	72.01162822084785	42.97948929739642	0.0	76.0	76	1.2598025376296094	1		20596.64122137406	20705.0	14205.0	26731.0	1.079264E7	2417.846211642532	-0.9809913959790669	-879.250654597783	0.013511021491672442	0.010114494039604972	1.3381830819927687	1.2199163010423972	-0.9231485770005932	1.0969466354776263	4.986029346577121	8.435280414518342	0.8805735685641661	0.9632690541781455
ID588068	588068	7	0.9270110726356506	72.4375500823888	47.40740965355988	0.0	11.0	11	1.3378490267251877	1		20270.138983050863	20461.0	14852.0	25916.0	1.1959382E7	2334.1564203310836	-0.9811155080103897	-902.3428882756812	0.0012592096704068711	-0.003081437854521446	1.4288734640989351	1.2874999307897077	1.558694020876382	1.1098046919680329	5.622948252622246	8.672933750660608	0.9393812616172303	0.9850124895920068
ID589604	589604	7	0.9674549698829651	72.34554457661423	47.64057131215997	0.0	30.0	30	1.285363768316621	1		20378.126605504593	20449.0	13462.0	27653.0	1.1106079E7	2677.795586427684	-0.9810114938678995	-786.3214572824043	0.014299327467828388	0.01654251699267836	1.3688951189807532	1.2478580176570129	-0.6606496613784663	1.0969958918491387	5.190413771651297	8.378777488602712	0.9290744781766992	0.9828982898289829
ID600359	600359	7	0.9539997577667236	68.48700991007459	45.481101357706905	0.0	142.0	142	1.3196306577066625	1		20299.47478260871	20466.0	14663.0	24617.0	1.1672198E7	2194.3927574252357	-0.9811253628118066	-961.7148590792012	0.004834079964636595	0.009028094912031156	1.3880076800388597	1.2762376972048424	-1.1705798736666824	1.0875777161878315	5.470848215357746	8.89441517606083	0.869019925496549	0.9599666388657212
ID593209	593209	7	0.9836840033531189	73.51310850671406	43.63293485545971	0.0	71.0	71	1.2918214483565378	1		20540.827586206924	20469.0	13290.0	28833.0	1.1317996E7	2817.5067458564686	-0.9810023284467938	-752.9265845523272	0.002547770389865087	0.011947654041261298	1.3348291860908101	1.2676008029295107	-0.6158047252279826	1.0530359266150118	5.2426981594609465	8.78786803813107	0.8530955274143636	0.9624781849912739
ID587570	587570	7	0.9370455741882324	72.0479599456016	47.69924249259902	0.0	5.0	5	1.3253508000690826	1		20289.69759450172	20460.0	14128.0	25158.0	1.1808604E7	2417.3118513205227	-0.9810953522539785	-871.1952872834164	6.913262845924697E-4	9.88704193517918E-4	1.4258777447318511	1.2510606955052526	1.639281949347128	1.1397350662958818	5.518379477002893	8.906847684587053	0.8741246650217781	0.9731768650461022
ID599860	599860	7	0.9488337635993958	68.23720151150958	45.39717287381339	0.0	137.0	137	1.3253508000690837	1		20351.741379310348	20539.0	14541.0	24779.0	1.180401E7	2231.2582527994114	-0.981095196027801	-946.7181467987932	-3.2527807398764893E-4	-0.010547066619316418	1.431442713153196	1.2529933688428592	-0.8739030452650978	1.1424184267432596	5.518379477002902	8.773692001123033	0.9008586581022295	0.9847328244274806
ID589111	589111	7	0.9457962512969971	72.38409303580579	48.569301062520665	0.0	24.0	24	1.3457420098175403	1		20122.881469115193	20376.0	14547.0	25898.0	1.2053606E7	2404.7666184624686	-0.9811520788064025	-871.2044822420015	-0.0036532182661612894	1.0987769308526505E-4	1.433730911096851	1.27950152426085	1.2054032711016274	1.1205386503350179	5.689492018925474	9.006183969874794	0.8814582124742415	0.9715909090909093
ID590665	590665	7	0.9008179306983948	70.44555741006911	44.430615198847974	0.0	43.0	43	1.2699696349289398	1		20412.632768361593	20495.0	15178.0	27102.0	1.0839108E7	2394.4505973186583	-0.9809880192092287	-879.7504014510973	0.012425072979366264	0.007328473438744173	1.3163055449339054	1.2514924257376028	0.7266253612652998	1.0517886627704545	5.066832491373855	8.699726906970023	0.8412695524527445	0.9586330935251799
ID597322	597322	7	0.962658166885376	71.25782684639732	45.492057370317426	0.0	112.0	112	1.264597236358502	1		20410.94350282485	20447.0	13034.0	27319.0	1.0838211E7	2598.9004105528666	-0.9809987517767051	-810.941940411757	0.0058704391968688215	0.001775222025557459	1.335176330781707	1.2358172327272914	-0.537986626478992	1.0803995084573654	5.024054355893259	8.423801568187859	0.8897089050628793	0.9688359303391387
ID594253	594253	7	1.0	71.44009859169127	43.63927220472525	0.0	81.0	81	1.3058000856167293	1		20574.98581560283	20557.0	12689.0	28838.0	1.1604292E7	2838.748231840423	-0.9809347461186534	-745.8305845437403	0.01429501263399427	0.002260620305730681	1.3512640278612702	1.2829046507065285	1.8519980918889107	1.053284846318933	5.3567731874093685	9.163327096941298	0.801690510790545	0.9575191163976211
ID610638	610638	7	0.9322441816329956	72.86691781173515	44.867723869787284	0.0	243.0	243	1.002302409538642	1		20924.08708708708	20308.0	16048.0	30146.0	6967721.0	3333.9453817748813	-0.9805695015741384	-633.4501948247804	-0.009342634539539043	0.0031413530583697356	1.0746114972859548	0.9649452262733355	0.6097098185277794	1.1136502549850997	3.1560757732385034	7.227193239275149	0.7593079580886757	0.9352112676056342
ID596805	596805	7	0.9159431457519531	71.09599470925947	45.28074754689121	0.0	107.0	107	0.9724219276001796	1		20969.742765273324	20725.0	16534.0	27162.0	6521590.0	2526.864900215171	-0.9803483909041907	-827.9867739483758	0.004175405147750856	-0.007170845998942129	1.0515765210338988	0.9085279956093489	-0.9161071354149888	1.1574508723075807	2.9707038528224077	6.9580782496457205	0.7710643189485469	0.9556574923547395
ID597829	597829	7	0.7743154168128967	71.98954585575608	44.12537577572884	0.0	117.0	117	1.030583751088604	1		20719.828571428603	20549.0	15873.0	26411.0	7251940.0	2220.6117498549684	-0.9806113869378147	-943.8298503197748	-0.013724307400615799	-0.025173424463493136	1.2041934525968792	0.8642253964748247	-1.4355015043938772	1.393378923494709	3.3366945674901363	10.077797734583504	0.4128526180860771	0.8550548112058466
ID598855	598855	7	0.9427794218063354	69.13607345111869	46.065939758601075	0.0	127.0	127	1.294746110122063	1		20352.13743218806	20564.0	13959.0	24859.0	1.1254732E7	2209.278151816259	-0.9811819272657266	-960.6474227933301	0.002130308094700004	-0.005158377957058888	1.3768080297580607	1.2456942953357473	-0.7966634393256912	1.105253540064559	5.266463790283554	8.588195568940789	0.8972740659136856	0.9676855895196511
ID592198	592198	7	0.9514504075050354	71.748925307892	47.13438632458306	0.0	61.0	61	1.3052206313678207	1		20324.03008849557	20359.0	13506.0	28267.0	1.1483077E7	2563.005315161671	-0.9810535345017598	-821.2111199016933	0.018247507138758726	0.0021523850230167753	1.4125127970019506	1.2331811504565704	-0.419464226906867	1.1454219815790931	5.352020061244849	9.16911177675573	0.7999688246314666	0.9486099410278016
ID599366	599366	7	0.9515294432640076	68.26354531881007	45.19094466632818	0.0	132.0	132	1.3190572791622333	1		20339.793402777774	20581.0	14094.0	24737.0	1.1715721E7	2235.8413976631314	-0.9811057870385821	-944.7623358909158	0.0056292310379416535	-0.0023580517524334063	1.3856735869985521	1.28187769164184	-0.6743217116226372	1.0809717619968637	5.466095089193228	8.949312499882305	0.8576452757122472	0.9663865546218494
ID588633	588633	7	0.9308978319168091	72.55200424234857	48.01628544280465	0.0	18.0	18	1.3384143548834107	1		20196.829391891904	20372.0	14927.0	25340.0	1.1956523E7	2270.3983772647916	-0.9811181491987832	-924.4594638948236	-0.0025971749763912875	-0.007496518802040337	1.4419810918751639	1.2643022800566905	1.7325017248649817	1.1405350718900122	5.627701378786764	9.139630340775675	0.8466104934421824	0.9533011272141714
ID598360	598360	7	0.9153693318367004	71.42128886958456	43.70577342624338	0.0	122.0	122	1.2776898861896555	1		20469.55083179297	20297.0	15953.0	29652.0	1.1074027E7	2616.7141205364887	-0.9810134414559558	-808.3710201970248	0.010638748174157015	-0.008258867900254709	1.3806615944926395	1.1971265356962657	1.2538905682669335	1.153312998520768	5.12862313151261	9.701537767868997	0.6847459833511949	0.9309749784296812
ID611163	611163	7	0.9229358434677124	73.55365589160681	45.76536777929311	0.0	248.0	248	1.226331621607126	1		20556.804	20470.0	15163.0	29315.0	1.0278402E7	2670.0685867782868	-0.9808477181414724	-788.5772340517348	0.06358788699946431	0.013579383896747847	1.238140383510629	1.1467149368570106	1.1321943577010272	1.0797281379313006	4.724607407528727	14.41318813193746	0.2857955614736156	0.8628472222222222
ID609626	609626	7	0.9650675058364868	72.95378063404216	43.60966180312872	0.0	233.0	233	1.2525760772251198	1		20314.990310077515	20411.0	13218.0	26572.0	1.0482535E7	2516.1378606679136	-0.9811894834934622	-842.2952401838417	0.010578446147285338	0.005800642661891336	1.2784405742889473	1.2290045910142138	0.7324367608195174	1.0402244089535397	4.928991832602919	9.241484488342701	0.7252445681452093	0.9444444444444444
ID612189	612189	7	0.8359574675559998	73.6160267382687	45.87702429809557	0.0	258.0	258	1.2567965621276074	1		20309.948275862058	20316.0	16205.0	27053.0	1.0601793E7	2168.6531512903653	-0.9811001083304591	-972.3054591476173	-0.020362003758304496	-0.023025566089165193	1.313702043235188	1.193974835300958	1.5615788494203346	1.1002761569125123	4.962263715754513	9.79788648079862	0.649568413087337	0.939693969396939
ID590172	590172	7	0.9204226136207581	72.22897011564956	45.259002023097956	0.0	37.0	37	0.9832527365615976	1		20898.165624999994	20351.0	15855.0	28603.0	6687413.0	2994.6886400512944	-0.980618768057707	-706.1635702269898	0.01134571231820397	0.003479802105894559	1.0427105442469988	0.9515394000008148	1.069897138776059	1.0958143659065573	3.0372476191256363	6.741284434856906	0.8398558679458784	0.9638009049773755
ID612703	612703	7	0.7721819877624512	73.26430210586052	47.24763358335761	0.0	263.0	263	0.9731995542159305	1		20669.016129032254	20698.0	15896.0	25341.0	6407395.0	2142.9524463788916	-0.9805141545242431	-970.6706076355391	0.0158830637073624	0.026226864597500357	1.0656246606613222	0.8802114313592815	0.045288998196060914	1.2106462410011118	2.9754569789869003	9.496647656354433	0.41459388197105007	0.8493894165535957
ID611678	611678	7	0.8178977370262146	73.19346531540775	46.35712869462263	0.0	253.0	253	0.9763038668979364	1		21065.974522292985	20801.0	16358.0	27328.0	6614716.0	2601.5483665506144	-0.9801448113029766	-799.4584038966838	-0.004789771521496587	0.015136903090136721	1.03059016505893	0.9599324216432387	1.618511216913186	1.0736069975579505	2.994469483644966	6.607209519390318	0.8619728720885149	0.9603658536585367
ID610130	610130	7	0.9794526696205139	73.30683824837935	43.675340716082374	0.0	238.0	238	1.269969634928941	1		20410.382297551798	20482.0	13306.0	27342.0	1.0837913E7	2608.354894461184	-0.9811401230636173	-814.1541392945352	0.0045218779767410705	0.01250910698886547	1.3155809052561034	1.243033572239565	-1.528393191658057	1.0583631324501	5.066832491373867	8.616239686274374	0.8576515316682336	0.9500891265597152
ID596308	596308	7	0.8387686014175415	73.05258227772525	44.61822681634545	0.0	102.0	102	1.0530929904379853	1		20738.05509641873	20551.0	15277.0	27122.0	7527914.0	2425.9418555395678	-0.9808086598737304	-873.7689774038702	-0.014886951929503761	0.09261644804946552	1.1600199253776549	1.0865529998831651	2.551734959531538	1.0676146727333038	3.4840414785900946	9.543022550288619	0.4807522003738877	0.8425287356321846
ID609128	609128	7	0.9815617799758911	73.26722263668697	43.52604144049476	0.0	228.0	228	1.282417709507661	1		20424.60957642727	20568.0	13023.0	27970.0	1.1090563E7	2764.75441921696	-0.9810894097170344	-766.5327254084627	0.006474954006154081	-0.001242768590622568	1.3418073040800886	1.268568499450303	1.0418957142654395	1.0577334252439041	5.166648140828695	8.3955573798251	0.9211273592757941	0.9775179856115108
ID595309	595309	7	0.9785522818565369	71.09645120444404	47.16235226861745	0.0	92.0	92	1.2459150017973883	1		20378.28015564202	20353.0	13671.0	28209.0	1.0474436E7	2682.998582024484	-0.9809352694855844	-781.6039762862875	0.0077394909646994175	-0.00770185465847339	1.2692618448049153	1.2250351758357172	-0.508165814669714	1.0361023665618636	4.876707444793257	9.303544386344859	0.7080105009526124	0.9500000000000002
ID608111	608111	7	0.8668047785758972	72.89161946052745	43.91302482905761	0.0	218.0	218	0.8929354033355984	1		21215.97718631178	20861.0	16615.0	27809.0	5579802.0	2770.0953960638863	-0.980224405060916	-759.2665429500696	0.002869420613468741	-0.02357035347199489	1.0340012774360972	0.7478288924026103	0.6074925593136998	1.3826709397574595	2.5048974886998354	8.07789787493728	0.4823953410901619	0.840510366826155
ID591713	591713	7	0.9968364238739014	70.27537652463583	43.76609768310044	0.0	56.0	56	1.2865403029046494	1		20553.53027522936	20701.0	12479.0	29613.0	1.1201674E7	2978.199604105512	-0.9810479678019787	-714.4915190182204	0.009041241939344066	-0.006391238877324135	1.34124493751613	1.2891124490031396	1.7746195746567588	1.0404406059016063	5.199920023980311	8.497565280471687	0.9049352567784277	0.9724444444444449
ID608614	608614	7	0.9949275255203247	72.83329132948128	43.30306548980818	0.0	223.0	223	1.278281820382255	1		20327.542435424355	20437.0	12614.0	27733.0	1.1017528E7	2650.7852944917095	-0.9809994176664213	-791.8486077582678	0.022721239762099783	-3.0726450669322104E-4	1.3364881273290152	1.2497359109722346	0.5240741219449807	1.0694164387812874	5.133376257677101	8.552881415242496	0.8818364790738115	0.9703504043126684
ID604537	604537	7	0.9822024703025818	73.57870368552392	44.99092764253731	0.0	183.0	183	1.3586095094257062	1		20391.40752864155	20559.0	14100.0	28491.0	1.245915E7	2832.5775284993733	-0.9810608897675398	-745.8161534956248	0.004425345188910077	0.004994615936104078	1.453890752427311	1.3065999001767001	1.310818790311567	1.1127283510665291	5.7988139207093	9.133536720108474	0.8735164310232459	0.9682539682539684
ID601470	601470	7	0.9554000496864319	71.56277404657574	46.44998234547101	0.0	153.0	153	1.3350187950239922	1		20369.643952299837	20767.0	13763.0	25655.0	1.1956981E7	2526.9293972080923	-0.9811677750160803	-839.9665041757195	-0.004842745712684775	-0.004104438416048745	1.4641931380269366	1.2416032181874008	1.403365690124681	1.1792762104503012	5.599182621799672	9.174847594947202	0.8358662287722738	0.9477071600965405
ID605566	605566	7	0.9936319589614868	71.4069567400518	43.71701265460348	0.0	193.0	193	1.2877157625403541	1		20478.11496350366	20529.0	12443.0	28623.0	1.1222007E7	2778.301176829538	-0.9809973391106837	-761.0164783883672	-0.003343220123982619	-0.0013252748022515022	1.3261711632350344	1.2616149763402718	-0.18978035754159572	1.0511694836423304	5.209426276309374	8.535447637398622	0.8985601524992805	0.9716312056737593
ID607601	607601	7	0.8607246279716492	72.3903862263141	43.75811267169029	0.0	213.0	213	1.1326941586680468	1		20549.245283018878	20462.0	15888.0	26450.0	8712880.0	2260.1282963702183	-0.9807212193333232	-925.0363280415276	-0.027653668776164902	-0.051960463933692816	1.158454118464947	1.0728886117620717	0.34793344505575297	1.0797524605675008	4.030650987509443	14.525053651095003	0.24007645409697165	0.7932647333956969
ID604016	604016	7	0.9712825417518616	72.67648748606463	45.14100635349573	0.0	178.0	178	1.3552645486440285	1		20351.52224052718	20528.0	14145.0	27661.0	1.2353374E7	2689.781096228216	-0.9809902538855758	-780.9052337017453	-0.004521378932576061	3.1715103165917875E-4	1.4299688356229232	1.3068347545145111	-1.5109542484400726	1.094223145415318	5.770295163722234	9.133269566350108	0.8692712997859356	0.9681020733652307
ID591219	591219	7	0.9863976240158081	70.31222163990205	43.781683136257016	0.0	50.0	50	1.3264918685542848	1		20406.35283993115	20522.0	13447.0	28301.0	1.1856091E7	2675.3632298243597	-0.9810479937647542	-789.6737413221895	0.0053961017635568926	-0.0065598806226784805	1.354813207023013	1.3133952429863691	0.5847481719276666	1.0315350342997045	5.5278857293319	9.358047036014721	0.7932287991293695	0.9659468438538203
ID589683	589683	7	0.9639050960540771	72.01648124194485	47.08287720893174	0.0	31.0	31	1.304060950435724	1		20401.344582593258	20567.0	13296.0	27581.0	1.1485957E7	2606.024830054269	-0.9810916330551859	-812.392279930947	-7.87184899307492E-4	-5.898677838807033E-5	1.397146107367481	1.2390098310656712	2.8094978730925626	1.127631171550751	5.3425138089158155	8.76760656043046	0.8733602296466063	0.9648068669527895
ID607093	607093	7	0.9318047165870667	71.48498686751532	43.20716773527788	0.0	208.0	208	1.281237389230425	1		20388.163904235735	20478.0	14278.0	26081.0	1.1070773E7	2301.8591140282488	-0.9810762260916465	-918.3841379473894	-0.004196139625962588	0.0037581723053067475	1.383995244169155	1.207744503032174	0.08693781701659416	1.1459337970029955	5.157141888499689	8.468499022842368	0.9036620847769092	0.972222222222222
ID606580	606580	7	0.8943638205528259	70.36674440191511	43.2670088547101	0.0	203.0	203	1.2634002675750309	1		20430.818181818177	20497.0	15150.0	26919.0	1.0787472E7	2227.929035788909	-0.9809503184966228	-944.4385257485975	-0.004927355088323769	-0.011372410115304378	1.4033774022734475	1.1739380734833693	-0.4357081475865429	1.1954441498854145	5.014548103564186	8.599099554899512	0.8521885836311895	0.9732472324723255
ID588150	588150	7	0.9260241389274597	72.23843626856562	47.249562239685744	0.0	12.0	12	1.3524707618167147	1		20271.47097844112	20434.0	14906.0	25851.0	1.2223697E7	2292.873193643681	-0.981119264009092	-918.8362193839776	-0.0028891924446338654	0.004657369066209493	1.4483596773671004	1.291936489888278	-1.5139978694278253	1.1210765302343533	5.7465295328996655	9.020877407431367	0.8873969778002593	0.9695268644747398
ID600951	600951	7	0.9607360363006592	70.91904586478752	45.661246688783486	0.0	148.0	148	1.3034807230653151	1		20454.982206405697	20669.0	13352.0	27383.0	1.14957E7	2684.833782226656	-0.9809998268170044	-786.7252139353009	0.009106637818753803	-1.570862137204106E-4	1.3914056465005087	1.2488480400708635	1.5558246323708609	1.1141512833070997	5.337760682751293	8.623893111192455	0.9019079859147157	0.9714532871972317
ID602487	602487	7	0.9522104263305664	71.7485525391987	46.52957861654091	0.0	163.0	163	1.34742734799806	1		20296.12020033389	20668.0	13737.0	25220.0	1.2157376E7	2474.986142775835	-0.9809665470971374	-845.2922082491637	0.018752708762810186	0.003583385378456117	1.450463382952824	1.2878696273230523	1.4880320362206951	1.126250167082313	5.703751397419021	9.229422750573725	0.8414365521093131	0.9732360097323598
ID589195	589195	7	0.9414955377578735	72.5053256335991	48.358624121207626	0.0	25.0	25	1.333885020895888	1		20138.7111111111	20339.0	14406.0	26053.0	1.1781146E7	2434.6799563865547	-0.9812257646785739	-864.6223813763312	0.011274625379607696	0.0031105205018844215	1.4135907680960498	1.2891220372904724	1.0283735551659638	1.0965531014171401	5.589676369470638	8.849891161424646	0.8968517679604996	0.9710982658959539
ID600458	600458	7	0.9204235672950745	68.71048180272257	45.601986389035304	0.0	143.0	143	1.3167612682324379	1		20335.160839160835	20526.0	14601.0	24570.0	1.1631712E7	2207.5197607780465	-0.9810310519093463	-952.8236177199345	-0.0010585174996076531	0.0026310734386854324	1.3980471062799011	1.2570251578059506	-1.0159146737103082	1.1121870533761586	5.44708258453517	8.73102091011381	0.89793265782363	0.974489795918367
ID594829	594829	7	0.9449273347854614	69.4331930033834	46.72579502522029	0.0	87.0	87	1.3161866396786783	1		20337.566433566444	20646.0	14024.0	24673.0	1.1633088E7	2244.48022233066	-0.9810350994886556	-937.4479732181984	-0.005415498801316965	0.0035646903893635454	1.4227656050107358	1.2353672459906782	-0.7512919985235008	1.1516944533119602	5.4423294583706445	8.658896049581172	0.9121570958242938	0.9786324786324783
ID587661	587661	7	0.9431318640708923	71.96270316172146	47.64707297457598	0.0	6.0	6	1.308693508365834	1		20297.34813499113	20454.0	15178.0	26159.0	1.1427407E7	2304.1450270398864	-0.9811077221093552	-914.938397946167	0.002980981726212612	0.009660291230189228	1.3926759307649472	1.2480067096617686	-1.526368806938545	1.1159202270173583	5.380538818231936	8.935950447976492	0.8467479021143219	0.9593220338983053
ID605056	605056	7	0.9833586812019348	72.88910850518727	45.12936781648352	0.0	188.0	188	1.3361516071030999	1		20396.38474576272	20532.0	13886.0	28075.0	1.2033867E7	2769.0237857560383	-0.9810313755108798	-761.9098060503425	-6.865158021649041E-4	-7.748126220194276E-4	1.4085079640177072	1.2848946572611077	1.098951360918055	1.0962050126506826	5.60868887412869	8.751835750623275	0.9201802263121647	0.9760132340777501
ID606085	606085	7	0.8734221458435059	70.5743569980773	43.41421074460067	0.0	198.0	198	1.249552717573151	1		20422.339768339756	20505.0	15139.0	27133.0	1.0578772E7	2290.8442989290497	-0.9810961312248784	-925.3388358470436	-0.008125488936122647	0.010236247841361245	1.3654872435384855	1.1647735438989903	-0.013431114791363176	1.1723199335105272	4.905226201780335	9.025963631712516	0.7566268431653141	0.9433272394881164
ID601988	601988	7	0.9557686448097229	71.53690868022053	46.45797288379627	0.0	158.0	158	1.3496711919304136	1		20363.22666666665	20709.0	13859.0	25513.0	1.2217936E7	2510.8913957578957	-0.9810702484119128	-840.6280037551039	-4.5680296422995475E-4	0.011311439320093217	1.4592021141553473	1.267229106539264	1.466658512672536	1.1514903710982076	5.722763902077087	9.22298852531392	0.845419686164211	0.9632000000000002
ID603012	603012	7	0.9707565307617188	71.65734601761136	46.072084636888086	0.0	168.0	168	1.3202037872267145	1		20376.632582322363	20523.0	13304.0	27574.0	1.1757317E7	2645.800344973961	-0.9809247129707367	-792.0816205499915	0.0018025198526678153	0.01065112516202748	1.4169044541858664	1.2527070358509667	-0.13687718098103882	1.131074076887706	5.475601341522252	8.819905752528117	0.8845325037401096	0.960800667222686
ID603524	603524	7	0.9793037176132202	72.59277056900979	45.18640357536685	0.0	173.0	173	1.3468658029234537	1		20387.264119601332	20637.0	14254.0	27342.0	1.2273133E7	2746.900502576776	-0.9809572746180952	-764.6575903616732	-0.0063298793470612305	-0.0037737597959795945	1.4436606937528018	1.2639748260717039	-1.5510188054595608	1.1421593721447303	5.698998271254499	9.606514824370567	0.7760267193671807	0.9500792393026942
ID599960	599960	7	0.9485233426094055	68.28454139197994	45.38338373094447	0.0	138.0	138	1.3150366292889963	1		20335.385689354265	20555.0	14478.0	24649.0	1.1652176E7	2236.763174675641	-0.9810628457311458	-941.9861491022285	0.005211814668535848	-2.0537484458331269E-4	1.4071246205273091	1.2416624656279833	2.272712956905325	1.1332585621935842	5.432823206041621	8.818150470910215	0.877971515409382	0.9670050761421326
ID590747	590747	7	0.9486744999885559	70.17622409796584	44.59605997083609	0.0	44.0	44	1.28241770950766	1		20390.480519480516	20463.0	14368.0	27771.0	1.0990469E7	2531.2746346666518	-0.9809917798098933	-831.461420598746	-0.0010288039442650652	0.003775944930608176	1.3299153986437109	1.2492821785764865	0.9735963395018838	1.0645436407002165	5.166648140828687	8.699784380197556	0.8578310705394183	0.9670818505338078
ID592784	592784	7	0.9592605829238892	75.31087956306261	46.075423050989954	0.0	67.0	67	1.3052206313678192	1		20503.722419928825	20717.0	14473.0	25092.0	1.1523092E7	2214.0361505877995	-0.9811467744382345	-963.8874342058486	-0.004626371058136291	-0.0014034625935897367	1.3679791726326638	1.2611748295804517	0.3987944131239851	1.084686389663947	5.352020061244838	8.74735003922271	0.8789710776568045	0.9690189328743546
ID593811	593811	7	0.9114298224449158	71.5040239107643	43.43830077574103	0.0	77.0	77	1.139353205799305	1		20778.708624708626	20818.0	15521.0	26427.0	8914066.0	2223.8456454128523	-0.9807223799880733	-950.6848633156112	-0.021531477370104142	-0.04297898188619135	1.1980108557229707	0.988017009063029	-0.8035471964751266	1.2125407201836396	4.078182249154592	12.200041623822061	0.3443133558399437	0.7973977695167274
ID593301	593301	7	0.954047679901123	73.40571062055686	43.649466553959165	0.0	72.0	72	1.2567965621276083	1		20569.955938697334	20455.0	14029.0	28476.0	1.0737517E7	2727.1443896587507	-0.9809474198596305	-776.6890042767739	0.008327001154504942	0.017030039585863004	1.3386316308391586	1.1883358488041307	-0.4918323466721149	1.126475846189675	4.962263715754518	9.47262843286797	0.6949422247442437	0.9329758713136727
ID596904	596904	7	0.8946400284767151	70.49186916766354	45.979305400984586	0.0	108.0	108	1.1433300179107577	1		20578.391705069123	20535.0	14284.0	25944.0	8931022.0	2218.0031879654275	-0.9808947437232712	-952.6838409326133	0.026177510853659963	-0.026324754168941127	1.2488485114834778	0.9903307386633968	-0.8014728927236866	1.2610418547332887	4.1067010061416696	13.41581485032825	0.2867271623331285	0.7948482060717561
ID597418	597418	7	0.9118558764457703	71.14624879477778	45.5192863300791	0.0	113.0	113	1.2349375631309427	1		20427.346534653472	20433.0	14900.0	26879.0	1.031581E7	2331.0949247781105	-0.9809262154399899	-901.3250921341664	-0.006068768043572353	-0.029857668043486146	1.3052605441745864	1.1227605097085254	-0.45565201353182955	1.162545826013634	4.791151173831975	12.856557999599445	0.364250629916397	0.8780487804878041
ID599466	599466	7	0.9404943585395813	68.54847542036005	45.34295118730941	0.0	133.0	133	1.302900237299248	1		20355.188612099668	20555.0	14272.0	24845.0	1.1439616E7	2266.504774550634	-0.9811549017453716	-935.1637419889482	0.0015597873293034822	-0.015425104837161174	1.4229851118799879	1.2310022253847392	-1.126553308541655	1.1559565714312547	5.33300755658679	8.799720146397165	0.8654547018119246	0.9680759275237273
ID590253	590253	7	0.9294458627700806	71.73138471302211	45.24566295000216	0.0	38.0	38	1.010570510998547	1		20855.964601769916	20207.0	15819.0	29505.0	7070172.0	3270.1975374057297	-0.980428180415185	-638.9558805806257	0.007908843060288107	0.00432508519726257	1.0577443086625007	0.9885149719025019	0.24104360938069047	1.0700336754907815	3.2083601610482115	6.780725808108523	0.8768809042983807	0.9588068181818186
ID598956	598956	7	0.9500149488449097	69.51626542818408	44.6691886516987	0.0	128.0	128	1.2812373892304245	1		20449.84629629629	20573.0	14402.0	26739.0	1.1042917E7	2377.2250915481413	-0.981180239921042	-896.9834890401725	-0.0036780677781111256	0.005606191884600587	1.3219958158333236	1.2493572955529242	-1.0004666524332615	1.0581407100586482	5.157141888499685	9.044860867264836	0.7921641112427645	0.9475982532751098
ID597934	597934	7	0.879379391670227	71.65045916882903	43.73864112821997	0.0	118.0	118	1.0765373932698707	1		20739.36553524802	20440.0	15862.0	28458.0	7943177.0	2637.7079088919345	-0.9806135122477079	-795.4218165012395	0.024150893279837285	0.03239548814382454	1.1545464666623622	0.9868445505497807	0.169088338240855	1.1699375205741909	3.640894642019149	10.294074308200408	0.43176096725972496	0.8744292237442929
ID587174	587174	7	0.9589866995811462	72.77697440339885	47.11129996305597	0.0	0.0	0	1.3406732836719577	1		20313.434121621598	20506.0	14113.0	25948.0	1.2025553E7	2446.878889569572	-0.9810754862991828	-860.7530446088628	0.0033396755678459823	0.010747798887543012	1.4458191224280388	1.2769948184239883	1.4382633163832814	1.1322043766883927	5.646713883444814	8.847528904436162	0.9064871801650582	0.9729729729729725
ID592294	592294	7	0.9463216662406921	71.47573477709642	47.118626997612	0.0	62.0	62	1.3052206313678207	1		20343.56939501781	20486.0	13234.0	27901.0	1.1433086E7	2566.0926322205387	-0.9810555650943843	-821.1013593527459	0.0050451928793962385	8.541841210914236E-4	1.389573167178223	1.248889911916058	-0.4913436236954613	1.1126466423660413	5.3520200612448505	8.686718905681632	0.8912838966495906	0.9757365684575393
ID596409	596409	7	0.8765362501144409	72.23990209263562	44.569539243555184	0.0	103.0	103	1.1830023329693478	1		20415.73763440861	20467.0	14757.0	26414.0	9493318.0	2306.777373115878	-0.9809113140709662	-909.5846027567984	0.04609781338446781	-0.04167855262308947	1.2327053436066293	1.0943713449687555	1.238167324262519	1.1264049897448871	4.396641702177161	12.137220217300925	0.37505285452526604	0.8564814814814828
ID591804	591804	7	0.9478740096092224	70.26047587446136	44.422787699856656	0.0	57.0	57	1.2628013577202923	1		20441.579047619074	20561.0	13872.0	27512.0	1.0731829E7	2532.0576778405543	-0.9809454378037047	-831.2214062995357	0.019656907636992554	0.002552992483644922	1.2872348076615254	1.2704378047820881	-0.1671736058182079	1.0132214287202501	5.009794977399665	8.864938612000714	0.8010845427893135	0.9512635379061368
ID598462	598462	7	0.9357564449310303	70.87710303645932	44.136013799334606	0.0	123.0	123	1.2195272070030592	1		20629.496957403677	20395.0	15394.0	28521.0	1.0170342E7	2758.722010752928	-0.9807339433836721	-761.3232065105335	0.02750563763097021	0.0033082501922215204	1.2818827071608878	1.1493644321736842	0.8025063791176297	1.1152970035244472	4.67232301971907	12.320697825050262	0.38678721597340776	0.8895927601809944
ID609726	609726	7	0.9558562636375427	72.77435861871	43.49814328508783	0.0	234.0	234	1.2379966155341497	1		20354.21386138616	20376.0	13456.0	27217.0	1.0278878E7	2544.598726006673	-0.9810597959373033	-828.6589939213837	0.0031475967243587894	0.011894225760388916	1.2715966818271474	1.225815226625622	1.565797206115232	1.037347761887043	4.814916804654545	9.123409152878255	0.7269162002190378	0.9467289719626174
ID588723	588723	7	0.926497757434845	72.49604863930058	48.066274622506654	0.0	19.0	19	1.3479886591442558	1		20195.494999999988	20354.0	14974.0	25144.0	1.2117297E7	2240.2426710851173	-0.9810746186450487	-934.645315437199	-0.009131202744894606	0.0017140120264823573	1.4258538384363617	1.295658588054462	1.8034146113146945	1.1004857696172867	5.7085045235835326	8.939887910643069	0.8975694582896949	0.9756295694557277
ID594359	594359	7	0.9424707293510437	71.39053611310962	44.85534221064361	0.0	82.0	82	1.1090726803889661	1		20746.51724137929	20269.0	15600.0	30705.0	8423086.0	3165.120106308183	-0.9806064491859082	-662.8609194774876	-0.017541328447839618	-2.2997471445667177E-5	1.2504868812352348	1.052392069831548	2.6181746972577575	1.1882329001542125	3.8642915717513877	9.340704693370277	0.5565708639568967	0.8924259055982442
ID610743	610743	7	0.823614239692688	72.39976874329496	45.27451856228411	0.0	244.0	244	0.9179992625179177	1		21768.58992805754	20994.0	17222.0	29254.0	6051668.0	2853.720729945228	-0.9793484621494581	-723.4918978584241	0.0035963197375585834	0.008121679219609127	0.9853071311604218	0.8858343777851496	2.3866003952648875	1.1122927218336047	2.64749127363533	6.209744873227823	0.8627736764395515	0.9603448275862071
ID610230	610230	7	0.9854789972305298	73.499981480814	43.72848700811665	0.0	239.0	239	1.2841861558217365	1		20471.084403669745	20515.0	13156.0	27812.0	1.1156741E7	2694.765585856377	-0.9810079044088458	-784.7827913627459	0.019646822128549193	0.0010548622570876463	1.3467270810422143	1.2514618587745732	-1.3979254374011953	1.076123152775047	5.180907519322245	9.09727381776821	0.7866710546719843	0.9586631486367632
ID611273	611273	7	0.8558685779571533	72.38355604511801	45.61914359540106	0.0	249.0	249	0.9262031723482075	1		21773.950530035327	20751.0	17178.0	31175.0	6162028.0	3226.698734147379	-0.9792752289018334	-637.7108928697925	0.009984459740680445	-0.010616114143878476	1.00291322628113	0.877276195721829	-0.3799943920246775	1.1432126292403568	2.6950225352804886	6.231475271194801	0.8721486506593368	0.9610169491525428
ID591304	591304	7	0.99044269323349	70.25188680005955	43.782931257784654	0.0	51.0	51	1.3327502822635322	1		20440.58703071672	20500.0	13319.0	28392.0	1.1978184E7	2735.4280810194596	-0.9810258970546006	-772.7113265804581	0.005942581428853103	0.001957237467570556	1.3603676040627384	1.3107182453735828	0.4395508574612121	1.0378795052746095	5.5801701171415745	9.204082430302622	0.8277445006841959	0.9630844954881046
ID608715	608715	7	0.975048303604126	73.17949608280989	43.737562609760445	0.0	224.0	224	1.2592019166001742	1		20330.34857142857	20377.0	12932.0	26895.0	1.0673433E7	2620.917888574109	-0.9810515758955558	-803.2304216636979	0.0070772219251515585	0.002968015271312698	1.3076096552948246	1.2352872706329558	1.4281786509413987	1.0585470168609534	4.981276220412582	8.849496487273035	0.7993065399537924	0.946702800361337
ID612288	612288	7	0.8144492506980896	73.72941407426582	46.057758940850114	0.0	259.0	259	1.2669877814719945	1		20295.99622641508	20359.0	16381.0	27152.0	1.0756878E7	2060.4391313441874	-0.9811512853248612	-1025.497997504971	-0.004275018094593438	-0.005724478030753739	1.3182391774945996	1.2235427253885722	-1.1614371244460366	1.0773952965769575	5.043066860551287	8.877037227777569	0.8042082197401805	0.9524236983842014
ID611779	611779	7	0.7857687473297119	73.39088248435567	46.92145655108897	0.0	254.0	254	0.8680193489348181	1		20981.208835341367	21296.0	16612.0	25030.0	5224321.0	2251.174590487621	-0.9802364354188076	-924.521229211458	0.004242156623892353	0.001003957342888381	0.9151587664027305	0.8304373471543349	1.3043628336882072	1.1020202421515735	2.3670568299288783	7.471919773581925	0.5327876489739646	0.8877005347593575
ID609218	609218	7	0.9947609305381775	73.49411614588432	43.93889641982021	0.0	229.0	229	1.289476942888165	1		20316.8795620438	20429.0	12433.0	27918.0	1.113365E7	2674.6652591908196	-0.9810796550179774	-787.757930381377	0.009303291954072616	0.0018248585279098917	1.3580642302370693	1.2397680771377224	1.0124893775154022	1.0954179699258426	5.22368565480289	8.849037231930437	0.8382910970460046	0.9640350877192984
ID588230	588230	7	0.9372895359992981	72.28658095407737	47.466505388022654	0.0	13.0	13	1.3316145766612213	1		20213.03430531733	20343.0	15008.0	25643.0	1.1784199E7	2307.3579345208623	-0.981095355566919	-909.2624251341355	0.001927602362167182	0.008690152989239705	1.4116135502337732	1.2731617443393322	1.536538007892848	1.1087464389422779	5.570663864812566	8.885488892654966	0.8866539663967274	0.9710024855012421
ID612807	612807	7	0.7455158233642578	72.15271717202677	47.04714117993216	0.0	264.0	264	0.38111000597025213	1		20516.434782608685	20622.0	19224.0	21005.0	943756.0	372.7517882615373	-0.9806146615817789	-5568.4862196787535	-0.020245808808527412	0.07778601395392716	0.8372317882429553	0.229084805864563	-1.087965513312504	3.6546805672390783	0.4563001117935178	3.641215212798196	0.4324817066422573	0.8421052631578919
ID589767	589767	7	0.8989031314849854	72.66784001063881	45.93715398459017	0.0	32.0	32	1.213931589993721	1		20368.10082304528	20452.0	14385.0	26519.0	9898897.0	2394.5878925988013	-0.9810734425311928	-881.8193841536173	0.015243588553481662	0.01972480104204802	1.265574927780974	1.2180219462247361	1.5001086287716334	1.0390411533253803	4.629544884238426	8.415512161856316	0.821461207293145	0.9596059113300494
ID607193	607193	7	0.9673972129821777	71.56614937760712	43.13445264039563	0.0	209.0	209	1.2883030901706813	1		20408.339999999986	20494.0	13288.0	26213.0	1.1224587E7	2406.1339803061614	-0.9808607227131183	-869.3600516368626	-0.001300888379834953	0.009750725053227001	1.3640834011579936	1.2440490946969263	2.889110438406049	1.0964867921794597	5.214179402473881	8.946566952891953	0.8186212254393535	0.9759786476868328
ID604120	604120	7	0.9700214862823486	72.84717943448784	45.04621021338315	0.0	179.0	179	1.355264548644028	1		20363.149253731324	20521.0	14205.0	27800.0	1.2278979E7	2736.9331074816523	-0.9811218545542222	-773.3469535455437	-4.354665262591908E-4	0.00259975894680646	1.4418588928670828	1.2970344159747953	1.495141730143228	1.1116581604223998	5.770295163722231	8.929662902609381	0.9093640139783455	0.976669348350764
ID606685	606685	7	0.9146069884300232	70.90332172290779	43.34243367621106	0.0	204.0	204	1.0276434205569924	1		20600.073654390937	20639.0	15277.0	25317.0	7271826.0	2222.6707369259375	-0.9803928197590064	-926.8482149104966	-0.08963130897194674	-0.04201151167790579	1.1093301055538334	0.9469672655898999	-0.4477931778312058	1.17145559922052	3.3176820628320565	12.395018804092198	0.2713627606896067	0.7394067796610174
ID587741	587741	7	0.9253724813461304	72.22497205193605	47.70162800493189	0.0	7.0	7	1.3412374214135976	1		20312.405723905722	20476.0	15105.0	25880.0	1.2065569E7	2309.2461452225466	-0.9811537805786871	-915.8702863389268	-0.004577844518937722	-0.002635791443520256	1.425779990170399	1.281256116287321	-1.5658302748045416	1.112798582614273	5.651467009609338	8.95138954270751	0.8863191784746033	0.9721995094031075
ID608220	608220	7	0.9787716269493103	73.12410532904829	43.94777046371355	0.0	219.0	219	1.2669877814719945	1		20325.34090909091	20454.0	13227.0	27351.0	1.073178E7	2572.704051738153	-0.9810928822001168	-819.9036100690065	-0.00722405389748389	0.015548233563290487	1.308871275351797	1.254900156154349	0.8585098764502707	1.0430082974591723	5.043066860551286	8.450309729718386	0.8874815539439503	0.9698354661791587
ID589279	589279	7	0.9429017901420593	72.38863449998527	48.50494059615514	0.0	26.0	26	1.339544295443367	1		20135.887015177104	20350.0	14415.0	25916.0	1.1940581E7	2453.125328517801	-0.9811326240827032	-853.6841912588845	0.005642625136075745	5.551351777349881E-4	1.4239690911751637	1.28776692846911	1.0596602438147815	1.105766159772382	5.637207631115799	8.935174785489709	0.8872945018896601	0.9769357495881382
ID607697	607697	7	0.8521324396133423	72.33391980511269	43.89334765161422	0.0	214.0	214	0.8396681752781947	1		21873.60085836912	21456.0	18243.0	27011.0	5096549.0	2322.372770242706	-0.9792481535519229	-888.9029838014188	0.0028683787673814834	0.0018637509177572681	1.0129771751411252	0.7130317171741162	0.3286629004206136	1.4206621539301945	2.214956792664381	6.850581818084216	0.593089462182366	0.8759398496240584
ID595410	595410	7	0.9192445278167725	72.49196540200748	47.45391885658489	0.0	93.0	93	0.9511857310586886	1		21159.585858585862	20513.0	16367.0	28526.0	6284397.0	2831.495458938356	-0.9801379783829748	-737.5391133317806	0.00672610371487849	0.007449921900638804	1.0422401236874241	0.8565645092931448	1.1817809017414669	1.216767811857513	2.8423694463804714	7.243674327863059	0.6807263428593685	0.9157733537519129
ID600553	600553	7	0.9289500713348389	69.02407547672684	45.65837048676782	0.0	144.0	144	1.3333177722966045	1		20309.660441426167	20502.0	14448.0	24583.0	1.196239E7	2154.317620109303	-0.9811634923139462	-982.1185587016055	-0.0032618018274801265	-0.008301228122884807	1.4178519542549732	1.2765574059431657	-1.2473443286352799	1.110684053575651	5.584923243306127	8.880624142735948	0.8898977186497462	0.9694719471947199
ID606185	606185	7	0.9755828380584717	70.81871544030058	43.11072628818662	0.0	199.0	199	1.219527207003059	1		20933.396761133627	20252.0	15396.0	28825.0	1.0341098E7	3125.362900221796	-0.980432313152307	-671.1929325790452	4.160504880941054E-5	-0.004108118174576796	1.326727540673446	1.1370765727614445	-0.013723200050998027	1.1667882115022608	4.672323019719068	8.467786536694117	0.8188472996334377	0.9742319127849356
ID603117	603117	7	0.9803918600082397	72.16313494227775	45.86005632332501	0.0	169.0	169	1.3098490878478195	1		20357.86091549293	20427.0	12933.0	27885.0	1.1563265E7	2770.9738996885953	-0.9810218709440498	-759.547603071954	-5.894211007087545E-4	0.0056547824868557845	1.3654176299788978	1.2906174206633059	0.05247159358051201	1.0579569190048193	5.390045070560971	9.041630932911461	0.8285308984292085	0.9577702702702702
ID605677	605677	7	0.9241323471069336	71.27368840434626	43.784878321904195	0.0	194.0	194	1.2912357210771204	1		20433.476449275364	20449.0	15173.0	27365.0	1.1279279E7	2386.6327013151817	-0.9809628328112842	-882.3418920072676	0.003131751506724969	0.004037276586996269	1.3790858792002043	1.214768028214245	0.2102097365347457	1.1352668552098073	5.23794503329647	9.477435574490594	0.7328061727537512	0.9491817398794146
ID594926	594926	7	0.9356932044029236	69.43062556513868	46.689706263950704	0.0	88.0	88	1.2912357210771195	1		20263.80978260869	20518.0	14474.0	24321.0	1.1185623E7	2152.9016687555945	-0.9810724963369774	-975.7412449701962	0.004364424480143335	0.0019852037736474396	1.3912734258893642	1.213698821514101	-0.8056051766184025	1.1463086238756806	5.237945033296462	8.958718261896792	0.820123096680487	0.9541125541125537
ID590817	590817	7	0.9426180720329285	70.40617141545148	44.054569350171924	0.0	45.0	45	1.3005757033562666	1		20459.03392857142	20490.0	14451.0	27697.0	1.1457059E7	2547.529046728868	-0.980992768600794	-828.9778332758335	-0.0016916247468568122	0.006157017664052721	1.3463969486506773	1.268813860680328	0.968225982738549	1.0611461541953442	5.313995051928688	8.625259352251021	0.8976079373308967	0.9662921348314606
ID603617	603617	7	0.9831168055534363	72.58862279494912	45.17413451205278	0.0	174.0	174	1.3440545583578145	1		20371.474916387953	20587.0	14170.0	27456.0	1.2182142E7	2717.7092091071677	-0.981020260798952	-774.8849384054452	-0.011137567015636753	0.002763908107408199	1.440904155060159	1.2728291238809037	1.4459405153947034	1.132048385777651	5.675232640431925	9.06179861505756	0.8684897958240678	0.9731051344743279
ID602080	602080	7	0.9501747488975525	71.53201550803404	46.444615723192236	0.0	159.0	159	1.3395442954433667	1		20351.62225969645	20717.0	13925.0	25460.0	1.2068512E7	2497.4478572412295	-0.9810585713198607	-844.14062714161	-0.002022922487520394	0.0025825791556392612	1.4575865969765422	1.2529591307950685	1.3644998796803018	1.1633153557463816	5.637207631115798	9.198249712584415	0.8372660934992077	0.9541432019308121
ID601059	601059	7	0.9477742910385132	71.10630793997427	46.31231089586055	0.0	149.0	149	1.3293402546311721	1		20357.716239316243	20733.0	13851.0	25414.0	1.1909264E7	2485.3321003025044	-0.9811728225794727	-853.7582591408542	-0.006314031700053102	-0.004325715720757118	1.4666729060219987	1.2291574443043787	1.359730065883226	1.1932343678331931	5.551651360154511	8.831442827550154	0.8944760680462084	0.9806884970612935
ID604642	604642	7	0.9865912795066833	73.45931545693259	45.06640377408837	0.0	184.0	184	1.364720644174054	1		20375.260586319204	20524.0	14033.0	27964.0	1.251041E7	2793.8708792454786	-0.9810197624137099	-753.8812608649947	-1.8054059260883248E-4	0.009501127493038122	1.4685109312887747	1.2834194778688863	1.512067823734069	1.1442174258779616	5.851098308518975	9.612803097609838	0.7956959835907913	0.9513137557959819
ID605156	605156	7	0.9746091961860657	72.54797724420882	44.66643359401778	0.0	189.0	189	1.3434916035442763	1		20446.724832214793	20593.0	13341.0	27724.0	1.2186248E7	2794.533895944726	-0.9810285007324517	-756.7010517299896	0.008073566845946735	0.004887989902315034	1.368926422446459	1.3451587137313539	0.16244266661969714	1.0176690738962508	5.670479514267394	9.481861049594368	0.7925788452174041	0.9566960705693675
ID602599	602599	7	0.9509036540985107	71.79066405311822	46.52603449743406	0.0	164.0	164	1.3463040236277237	1		20292.070234113708	20665.0	13844.0	25203.0	1.2134658E7	2478.8579687488664	-0.9810887565369112	-849.3621851625473	0.0027291436136648185	0.013593804395883903	1.465517207449378	1.2593084780637682	1.4098281369743342	1.163747590822753	5.694245145089994	8.944680560817353	0.8943682091367129	0.9731925264013004
ID601574	601574	7	0.9523125290870667	71.67562592192411	46.5347615680695	0.0	154.0	154	1.343491603544278	1		20364.041946308727	20727.0	13874.0	25544.0	1.2136969E7	2488.852133907522	-0.981215405952963	-854.7860534348484	-0.007330759727009841	0.015816826205557893	1.4778691837256976	1.2586080000121118	1.4799253631341298	1.174209272236849	5.670479514267409	8.788349425156857	0.9226033293890026	0.9835119538334708
ID592895	592895	7	0.9370452761650085	74.35591208310082	46.67628168573695	0.0	68.0	68	1.2657930732558336	1		20436.40337711072	20675.0	13757.0	25930.0	1.0892603E7	2326.9503083127915	-0.980984987707041	-906.1771431990736	-3.9608983837688644E-4	-0.0033358387880091517	1.3583303254721455	1.2196732824228598	2.540870314494316	1.1136837586323494	5.033560608222286	8.31499771079439	0.9148731843828235	0.9751381215469613
ID593919	593919	7	0.926936149597168	71.35321372753069	43.01556241856857	0.0	78.0	78	1.3092714255979618	1		20458.945326278634	20688.0	15208.0	25682.0	1.1600222E7	2152.772689623604	-0.9810772435781561	-985.4483469008004	0.0014332247309698978	0.009424795251231298	1.3691074637833944	1.2825080910499194	-1.3053804376076612	1.0675234513823464	5.385291944396451	8.626889377423593	0.9093072583994738	0.9767241379310346
ID600052	600052	7	0.9421942830085754	68.28542430573177	45.38583090819677	0.0	139.0	139	1.3179097737000007	1		20380.81500872599	20574.0	14542.0	24624.0	1.1678207E7	2238.2970184141063	-0.9811302419898732	-946.8782879423582	-5.485655349954436E-4	-0.001118974705144479	1.4244586621664113	1.2592865380519558	-0.9481408515087233	1.1311632572281503	5.456588836864202	8.794752750786628	0.8865103802314617	0.9647058823529414
ID587255	587255	7	0.9386457204818726	72.57870333533809	47.32778357543291	0.0	1.0	1	1.3304779016127088	1		20245.369230769233	20449.0	14052.0	24717.0	1.1843541E7	2307.4105350227173	-0.9811030915848875	-911.0762220253955	-0.0017682745683510362	-0.01114597858732603	1.4347846356749319	1.2588323384719369	-1.3733519347639518	1.1397742112476859	5.56115761248354	8.794070256560477	0.9036394989225396	0.978260869565217
ID591369	591369	9	0.8408873677253723	33.589052279796896	24.49062718096716	0.0	52.0	52	1.074427223204509	1		20791.506527415142	20847.0	15564.0	25991.0	7963147.0	2182.2130846795894	-0.9805437710517552	-960.344638552001	0.004715596270264192	0.03517193292769674	1.0534198494476759	0.9754730863451682	-0.5515486269999766	1.0799066260193328	3.6266352635255874	14.312393216067202	0.22247910318327935	0.7429406037000988
ID591883	591883	9	0.7838059067726135	33.57545667019272	23.837528155627783	0.0	58.0	58	1.0602521006789214	1		20998.212365591397	20883.0	15800.0	25844.0	7811335.0	1999.633229323401	-0.9805316533038114	-1057.777976601708	-0.021099995099545035	-0.09217099029286717	1.0438839662758261	0.9400342842527755	2.4180838312764554	1.1104743558428827	3.531572740235267	15.733128130309366	0.17928661216793967	0.730580137659784
ID591119	591119	9	0.849688708782196	33.265297824998036	24.13044045597819	0.0	49.0	49	1.1001698226889274	1		20621.352500000005	20600.0	15589.0	26235.0	8248541.0	2105.1551674261696	-0.9807297943780469	-997.0709193865753	0.04720187633639851	-0.002000018280923559	1.1513799297825407	1.033455750840649	-0.7222267982745224	1.1141066551189716	3.8025009316126672	14.085307809823005	0.24084992133414562	0.8105369807497463
ID592654	592654	9	0.7733906507492065	36.11188688194031	23.1286394681034	0.0	66.0	66	0.7961992170921386	1		20625.118483412323	20419.0	16761.0	25240.0	4351900.0	2140.310889787381	-0.9793887621562459	-915.7999767858876	-0.013426822321002764	0.002104807884486256	0.8726713788167022	0.742140301706321	1.2196005671915162	1.1758846363824544	1.9915598629321374	6.191771424952725	0.6527898572931718	0.8674948240165636
ID600832	600832	9	0.807702898979187	36.69626573124692	25.755157649388416	0.0	147.0	147	0.8205305214053193	1		21447.954545454544	21366.0	16446.0	27249.0	4718550.0	2499.0825234696968	-0.9802818553566156	-853.3362496765346	-0.02815497071818113	-0.008242677458057419	0.8316372905678012	0.7712219178187328	-0.9753673164039007	1.0783372092431485	2.1151411432095517	8.380651856865938	0.3784370229742306	0.822550831792977
ID588291	588291	9	0.9238154888153076	35.29250188668368	28.95737684162519	0.0	14.0	14	1.245915001797387	1		20453.612085769997	20502.0	14035.0	27731.0	1.0492703E7	2411.0659475687353	-0.9810832104602116	-879.93244794861	-0.006520651825763253	-0.016799343029469442	1.2945443951586706	1.2103941004773615	-0.6552864782555159	1.0695230542251664	4.876707444793246	9.778914539868154	0.6408483425734105	0.9387008234217755
ID598018	598018	9	0.894252598285675	36.1794327265541	25.802257036745427	0.0	119.0	119	0.9878581609960667	1		21069.43167701863	20326.0	16524.0	30604.0	6784357.0	3164.71428926856	-0.9805515148149917	-671.3251899887885	-0.018428191017235335	-0.002231022182726921	1.086543136712771	0.9273035812528163	2.269117161413557	1.1717232184575594	3.065766376112715	6.7373075458910785	0.8487429417717036	0.9499263622974962
ID589829	589829	9	0.8860229849815369	33.422094868016586	27.03855241936585	0.0	33.0	33	1.234937563130941	1		20574.415019762837	20730.0	14557.0	27698.0	1.0410654E7	2180.8551165308327	-0.981145123141916	-981.8388811588597	0.008884082488273017	0.04484388303070181	1.327676997007966	1.1750759857499258	-0.7029018088114788	1.1298648028796634	4.791151173831961	9.401086411898884	0.681229817876424	0.9385474860335198
ID596486	596486	9	0.921273946762085	34.4954741331026	22.40757913381708	0.0	104.0	104	1.2782818203822564	1		20558.31734317342	20806.0	14308.0	27073.0	1.1142608E7	2348.499374346689	-0.9810272817907485	-905.2710686500815	-0.005070185609958551	0.0020477524653097056	1.3148967105656475	1.2640477248414348	-1.387579629680052	1.0402271090916217	5.133376257677113	8.620683974937837	0.8680195614302719	0.9634255129348799
ID595992	595992	9	0.910521388053894	35.70809094382133	25.54426688321861	0.0	99.0	99	0.9669610312409369	1		21477.824104234518	20504.0	17503.0	31828.0	6593692.0	3019.989829497238	-0.9800575736261105	-699.018047116855	-0.0011207509893620584	0.00912160473062377	1.0109695538494832	0.9426899520464154	-1.154974960973422	1.0724306031424697	2.937431969670787	7.270594701746567	0.6982931953154087	0.9182763744427923
ID589338	589338	9	0.9249550104141235	35.19161388337363	28.691992095916184	0.0	27.0	27	1.2477351853855514	1		20469.394174757286	20531.0	13848.0	27473.0	1.0541738E7	2415.392101875506	-0.981077437139501	-878.7607974049052	-0.017286702989723984	0.008885866259360154	1.3032875323925042	1.224925583147405	-0.3954858192710406	1.0639728244092599	4.890966823286796	8.689348850176373	0.8140107018881453	0.9554317548746519
ID594717	594717	9	0.9084784984588623	35.31669691002717	23.285216169823116	0.0	86.0	86	0.9739765599718172	1		21440.50641025641	20539.0	17028.0	31377.0	6689438.0	3296.8761478654187	-0.9801350888223946	-641.7438445406602	0.00906340271957226	0.003349464036497955	1.022967529460597	0.9693148607371667	-1.1802095327246016	1.0553511257246457	2.9802101051514307	6.8188551417969805	0.8054411575278166	0.9457013574660635
ID587551	587551	9	0.8317118287086487	34.614316397475676	29.48133587837473	0.0	5.0	5	0.9097213724536739	1		21427.425454545442	20825.0	17304.0	28010.0	5892542.0	2614.162111385821	-0.9800034524312004	-803.4152254061491	5.386024096809228E-4	0.007168662101612093	0.972253074844468	0.8897180866157007	1.2440009955085054	1.0927653258603665	2.599960011990164	6.721287120526885	0.7232220129553112	0.9147157190635459
ID593681	593681	9	0.8935146927833557	34.24673387002263	22.82137068179746	0.0	76.0	76	0.9646111832200605	1		21150.941747572833	20567.0	17216.0	27133.0	6535641.0	2691.278750850134	-0.9803053949450883	-782.375314217705	1.0021486645786452E-4	0.0065999998780283155	1.0324991430688624	0.9187536474922132	1.3133852005811812	1.1238041295260417	2.923172591177244	6.712201864939512	0.8153316543829645	0.9476117103235742
ID588053	588053	9	0.9130775332450867	34.957310261915154	28.9639401468959	0.0	11.0	11	1.3355853211666227	1		20514.52871621622	20477.0	14416.0	28714.0	1.2144601E7	2416.348979706569	-0.9808032877179631	-867.5348698935885	0.02782738565655712	-0.05518526420295933	1.559644906773746	1.16561896629233	-0.6340540741076077	1.338040090180376	5.603935747964169	11.550235062069262	0.5278631751032471	0.8972602739726031
ID589590	589590	9	0.9280551671981812	34.86241155393391	28.391309331375812	0.0	30.0	30	1.3011572261679596	1		20558.459749552763	20556.0	14635.0	27817.0	1.1492179E7	2480.0979735692795	-0.9809686727608791	-854.5506200617925	-0.0010798117925972241	-0.012619290575337009	1.4563208510147099	1.1676879339896153	2.5633465009104985	1.2471832658567674	5.318748178093226	10.125287795748955	0.6519353646410708	0.9379715004191121
ID590871	590871	9	0.8474408984184265	33.31354308346746	24.139648097772458	0.0	46.0	46	1.087722497645144	1		20674.304568527932	20763.0	15362.0	26106.0	8145676.0	2139.238397122822	-0.9810298455956336	-999.5696811298301	0.03383099066913896	0.017709075891582594	1.1367488495517246	1.0202108160235708	-0.6667396003391692	1.1142293648506676	3.716944660651383	12.430658275941646	0.3022788100164922	0.8061855670103092
ID600343	600343	9	0.8347399234771729	36.4145695156205	25.998172427049486	0.0	142.0	142	1.231870914337037	1		20572.181102362207	20698.0	15748.0	26512.0	1.0450668E7	1956.0124399814267	-0.9809319685892779	-1082.1108504596195	-0.07633523335130235	0.05852767611799779	1.4369798915659056	1.1507223348078965	-0.7620337252629279	1.248763362019733	4.7673855430093885	9.838287738966097	0.6189436317237088	0.912647861692447
ID589097	589097	9	0.8990873694419861	35.344572335517995	28.871030884232397	0.0	24.0	24	1.250157974434788	1		20420.37209302323	20430.0	15110.0	27267.0	1.0536912E7	2305.002592740424	-0.9808991100060818	-909.8985352577054	0.0076228105273177735	-0.0017027001190748712	1.3094033412799055	1.213631918512715	-0.06975985942850131	1.0789130718352866	4.909979327944854	8.916071252881384	0.7761442898458142	0.9485766758494026
ID597807	597807	9	0.8338258862495422	36.788198950998755	25.555107906329106	0.0	117.0	117	0.8809949465529826	1		21383.614785992217	20762.0	16926.0	28178.0	5495589.0	2477.684160713239	-0.9803235920107842	-859.9809057340873	-0.007764866067551501	0.001633301048048395	0.9183451738804871	0.8361072976638976	1.3934857463037822	1.098358041421674	2.438353722396627	7.335006909147622	0.5695154585153561	0.87542662116041
ID587810	587810	9	0.8296388983726501	35.776829219970736	28.27680118625019	0.0	8.0	8	0.8351513691138815	1		21222.600000000002	21334.0	16749.0	25855.0	4881198.0	2436.027279158322	-0.9804143724224681	-872.2050845354031	0.011826934100985457	0.004002156508657231	0.9453100320363262	0.75958105729931	1.1306062927796547	1.2445150164715475	2.1911911618417985	6.584035562711398	0.6351931348021347	0.8882466281310198
ID595491	595491	9	0.8718783259391785	35.31416940232111	25.364640511748274	0.0	94.0	94	0.890390214111082	1		21986.581749049434	21062.0	17489.0	30428.0	5782471.0	2967.58548369283	-0.979560361542692	-710.1375309057779	-0.006350631516266073	0.016643782147550287	1.051920001497004	0.7671297643597423	-0.6377316907633694	1.3712412819426343	2.4906381102062984	6.955790521437789	0.64688563072038	0.8821548821548815
ID599843	599843	9	0.871214747428894	35.807814805106084	26.302228483678515	0.0	137.0	137	1.2610029214537501	1		20762.05313092978	20992.0	15020.0	26567.0	1.0941602E7	2071.954057633421	-0.9807799136142349	-1022.6720813230195	-0.01424494909442242	0.026074116628777826	1.40036088180972	1.1721501945713344	-1.041396210330131	1.1946940659100809	4.995535598906155	8.362863129891284	0.8975981404543562	0.9813258636788048
ID593190	593190	9	0.8989083170890808	35.03301876099839	23.217020528972597	0.0	71.0	71	0.9700853076571743	1		21166.08360128618	20608.0	16907.0	28811.0	6582652.0	3053.305590945322	-0.9803891065965311	-693.1086643053401	0.0011856236455038147	0.001648600390922117	1.0428128543208173	0.9292583106033305	1.1052144731532902	1.122199115597643	2.9564444743288543	6.942501488810943	0.7708105101906195	0.9283582089552243
ID590649	590649	9	0.8290862441062927	33.744483300365985	24.15897576040049	0.0	43.0	43	1.1433300179107595	1		20672.34953703703	20694.0	15376.0	26049.0	8930455.0	2097.2287383641933	-0.9809826205507072	-1016.9150538219013	0.03686015282334846	-0.06564006015138817	1.129769617851811	1.0234490250855786	-1.148829570679509	1.1038846001708216	4.106701006141683	13.09036092118277	0.30116167704660035	0.8762677484787019
ID600636	600636	9	0.821481466293335	35.76048335262174	26.589441211515968	0.0	145.0	145	1.2070572760444302	1		20686.806652806674	20814.0	16066.0	26467.0	9950354.0	1987.3881682472047	-0.9809718615850372	-1073.250252510887	0.014035140047274063	8.116503758791803E-5	1.2746426537041928	1.1770611126093469	-0.47057300078379655	1.0829026972767148	4.57726049642876	8.404916397535034	0.8142329953494749	0.9450441609421002
ID595007	595007	9	0.9068573713302612	35.449027306110814	23.79650854765467	0.0	89.0	89	0.9343350506923755	1		21852.41811846688	20857.0	16991.0	31714.0	6271644.0	3365.582893968602	-0.9796280697369011	-624.4508274868966	-0.0015430696217739964	-0.0051475421955005755	0.9687021377168711	0.9220239422290977	-0.9866236519903333	1.0506257954375062	2.7425537969256415	6.754154094267026	0.7554802056331967	0.9412724306688419
ID599345	599345	9	0.8264880180358887	36.261834219440246	26.170492537981787	0.0	132.0	132	0.9030444280939022	1		21142.197761194013	21041.0	16042.0	28138.0	5666109.0	2645.351178175616	-0.9804302588571417	-800.8080269586394	-0.012344158271800645	-0.005729236102846467	0.9663557554959957	0.8784316499444668	-0.4296252772424204	1.1000921421229386	2.561935002674039	6.782453802761393	0.699848897319055	0.924528301886793
ID592179	592179	9	0.9049386382102966	34.573709768876455	22.75867373655423	0.0	61.0	61	1.2373854100584694	1		20481.781065088755	20671.0	14770.0	25693.0	1.0384263E7	2291.0339626423447	-0.9810885625409205	-927.5767616978295	0.006760186991932797	9.6699009904736E-4	1.235750786262194	1.1897894515476635	0.9640232506289436	1.0386298051766591	4.810163678490033	11.469126510869271	0.45952488190174695	0.9233576642335768
ID597299	597299	9	0.9197959899902344	36.144025046200106	25.22324192146243	0.0	112.0	112	0.938374563910672	1		21524.879725085917	20596.0	17492.0	32446.0	6263740.0	3214.704154774656	-0.9800174329624252	-656.7683868648828	0.022969796274380776	-0.006437879643851308	0.9814783836368245	0.906154808862456	2.631995344145339	1.0831243999785491	2.7663194277482166	7.697193121996621	0.5867423346610263	0.8912710566615614
ID587316	587316	9	0.8017593622207642	33.910245382074834	29.41042026944278	0.0	2.0	2	1.05882415107381	1		20981.3423180593	20816.0	15959.0	26208.0	7784078.0	1979.125777195855	-0.980194281035497	-1049.3283871052356	-0.06882384007479682	-0.05951824155822478	1.0648209237627475	0.9769593735713085	-0.50312805200991	1.0899336784806701	3.5220664879062253	15.104571357376077	0.19399502995050766	0.7166344294003854
ID594231	594231	9	0.9011377096176147	35.17093769659839	22.571306218932698	0.0	81.0	81	0.95910581556682	1		20752.10855263158	20419.0	16452.0	26652.0	6308641.0	2897.726203973374	-0.9809541267876006	-737.704933219649	-9.504373519058524E-4	0.0027157420021585907	1.0399747621118223	0.9114356282201176	1.1376568952412491	1.1410293057587844	2.8899007080256314	6.449779232593053	0.8729775721563905	0.9681528662420383
ID596790	596790	9	0.8496578335762024	36.52210516840206	23.73087096258701	0.0	107.0	107	0.9335250504961718	1		21131.709342560545	20837.0	16498.0	27400.0	6107064.0	2646.347153247791	-0.9803549021128887	-796.979107376759	-0.0031996716304434443	-0.0014652648824252214	1.0282541808338237	0.8633541279571453	-1.3152277715889082	1.1909993217578774	2.737800670761127	6.335945537414418	0.8570157801336707	0.96969696969697
ID588619	588619	9	0.8993932008743286	35.484632033664404	28.977978217151946	0.0	18.0	18	1.215799657151629	1		20467.73523421589	20415.0	14525.0	27530.0	1.0049658E7	2346.7577101533457	-0.980884161473778	-895.0677332397113	0.03596798388423565	-0.03498608374746588	1.2266117537256434	1.1088474368956371	-0.21110051395148138	1.1062042557988885	4.6438042627319795	12.144504086069057	0.39566186995955743	0.9071494893221917
ID590159	590159	9	0.8758191466331482	32.88567613904844	24.757441474997872	0.0	37.0	37	1.2269483335503635	1		20596.521042084158	20715.0	14997.0	25740.0	1.0277664E7	2034.5117441801463	-0.9811477291272132	-1053.7422566483785	0.008562448426074207	0.0037027124084740375	1.325174588406875	1.16396986259359	-0.7558566829450455	1.1384956183092956	4.729360533693262	8.956285236191636	0.7408946421884756	0.9422348484848486
ID591695	591695	9	0.8797504305839539	33.353629351212305	24.23261708739159	0.0	56.0	56	1.1938236719191273	1		20633.314225053076	20735.0	15399.0	27298.0	9718291.0	2185.1053713794367	-0.9809639641915235	-973.2023387033007	-0.0056247447011991275	-0.02771282203356774	1.2842146026070038	1.0522121636675927	2.5363619858944544	1.2204901700914985	4.477444846973918	11.018495128423746	0.4634421614250834	0.9208211143695013
ID593486	593486	9	0.8931668996810913	34.55082809611315	22.724994666928886	0.0	74.0	74	0.9653951014178841	1		21011.524429967416	20619.0	16618.0	27517.0	6450538.0	2887.2289995720553	-0.9806137579516488	-736.2251992641776	-6.798477404849337E-4	-0.004117849232024537	1.1104518819627045	0.8548678766804428	0.9696329009528908	1.2989748617935275	2.927925717341752	6.7096164560804965	0.8172868814936113	0.9462365591397851
ID598336	598336	9	0.8736003637313843	36.9744203889304	25.41409814954648	0.0	122.0	122	0.7904779509938715	1		21623.140776699027	21283.0	16534.0	28212.0	4454367.0	2644.7619312082084	-0.9801415079442728	-807.0579137662347	0.0046095070666312896	0.013167078894976602	0.8810252287912856	0.7095459206768294	2.0305165791113646	1.2416747149372427	1.963041105945044	7.49529289291688	0.439098588455482	0.8260000000000002
ID588867	588867	9	0.9225800037384033	35.59772376894588	29.03536338632045	0.0	21.0	21	1.2281808284201896	1		20430.230000000018	20489.0	14867.0	27796.0	1.0215115E7	2336.1769973668625	-0.9809304900792248	-899.6968707482209	-0.00266408770208402	-0.0020206480550959177	1.2816218550434166	1.1941536034524474	-0.16086649930914357	1.0732470691693996	4.738866786022297	8.205679228127705	0.8844133569629796	0.9689018464528665
ID596290	596290	9	0.8959124684333801	36.05345929459775	23.266467484288743	0.0	102.0	102	1.2453076827255747	1		20611.548828125	20705.0	14580.0	26525.0	1.0553113E7	2341.72984414795	-0.9811483636672433	-916.1982607934646	0.0013660545982510334	0.011002777750994135	1.2919091971059078	1.2106837521605123	1.167775503294911	1.0670905550689398	4.871954318628737	9.913669744482092	0.6229370722060422	0.9242560865644724
ID600132	600132	9	0.9026147723197937	35.831019368638806	26.55586069110945	0.0	140.0	140	1.2101868049578213	1		20823.07010309278	20787.0	15294.0	28132.0	1.0099189E7	2290.7118257496127	-0.9808226702166583	-929.8366447896817	0.06589696079021176	-0.009240837348484602	1.2644388995880969	1.0528803443805947	-0.8369733797953005	1.2009331414881348	4.601026127251335	11.399139855826785	0.444959413812109	0.9140698772426805
ID590406	590406	9	0.8899684548377991	32.92806281269865	23.905425481391234	0.0	40.0	40	1.224479622128615	1		20752.07505070994	20794.0	15959.0	27842.0	1.0230773E7	2338.1183118676663	-0.980945872398371	-913.862836782559	0.06347047460880084	-0.049460905157252176	1.211716847769154	1.1528014834051798	0.005856690757209906	1.0511062530817954	4.7103480290351945	13.014849807943646	0.3494495932129747	0.8919891989198916
ID588376	588376	9	0.8863813877105713	35.42559740532844	28.8601221485031	0.0	15.0	15	1.2045477987435866	1		20485.79916317993	20551.0	14696.0	26981.0	9792212.0	2342.224188300355	-0.9810255031340156	-904.4081629413275	-0.001311355693109959	-0.041288738669081726	1.2639231111530715	1.1793983076134147	1.4102753402239891	1.0716677334485056	4.558247991770688	8.80763399361186	0.7383959319685982	0.9230028873917222
ID595801	595801	9	0.9506046772003174	34.99959422405952	26.02222783114656	0.0	97.0	97	0.9770784040026228	1		21468.520766773185	20488.0	17080.0	32737.0	6719647.0	3264.969371059763	-0.9801538453269675	-649.4876270385985	0.0339400079333249	-0.027501989187704717	1.1023572108105635	0.939513381999268	2.0615963283667678	1.1733278438937895	2.999222609809497	7.0357578551829	0.7613718170803798	0.9238653001464132
ID592472	592472	9	0.8479138016700745	35.40084893119959	22.926745086519087	0.0	64.0	64	0.8852778835451123	1		21855.203846153858	21351.0	18341.0	28465.0	5682353.0	2499.087048899543	-0.9797142181097912	-844.7168015667706	0.006752248575081308	-0.007188694586986575	0.9134612329203751	0.8690727732970459	0.24456761847304107	1.051075653256206	2.462119353219205	7.063596432016955	0.6201078210419673	0.8915662650602405
ID594012	594012	9	0.8618947267532349	34.862712604014845	22.634169439351844	0.0	79.0	79	0.8414681091235141	1		21629.538135593215	21534.0	16949.0	26326.0	5104571.0	2430.1542991523033	-0.9799318952910906	-869.2264383066846	-0.01932355070859333	0.012191337667844087	0.9297405842885972	0.7183717225234503	0.8937390522201821	1.2942332710740114	2.2244630449934144	8.512312815783364	0.3857801781375174	0.8082901554404153
ID595292	595292	9	0.9360206127166748	35.26722206217028	24.85530228076771	0.0	92.0	92	0.944000842972957	1		21727.979522184287	20746.0	16870.0	32157.0	6366298.0	3379.362301984262	-0.979751279499042	-622.2040554955267	0.008255885487488828	0.0029679817792307517	1.1520194196930016	0.808125530883818	2.2662190662891977	1.4255451358319036	2.799591310899828	6.806044031684443	0.7594776397806091	0.9290220820189276
ID597596	597596	9	0.7820284962654114	36.65228349543014	25.53764124990829	0.0	115.0	115	0.7400635591196304	1		22091.839779005517	22111.0	17927.0	25972.0	3998623.0	2082.3574492408457	-0.9792534474398034	-1001.5111025755023	-0.015121103177496816	0.009480646328980736	0.8512907671792673	0.7010465579217409	-0.9890613750610212	1.214314167240086	1.7206316715547394	5.797591262104564	0.6432837623703316	0.868105515587531
ID594527	594527	9	0.8550211191177368	35.32315927299181	22.89308819853044	0.0	84.0	84	0.9893885386153511	1		21144.884735202482	20618.0	16993.0	29169.0	6787508.0	3015.7033563577684	-0.9805131201642753	-705.5987464419911	-0.009028064159610204	0.006337488989013095	1.0858910541169862	0.9330982451957809	1.336995863665555	1.1637478258135043	3.07527262844175	6.872601172009167	0.8181844158758478	0.9459064327485384
ID599647	599647	9	0.8707554340362549	35.60985825831146	26.248948020690918	0.0	135.0	135	1.2306421151141707	1		20756.454000000023	20919.0	14725.0	26759.0	1.0378227E7	2106.514190779618	-0.9808605404092609	-1009.9418295601687	-0.01830827700064725	-0.01308038797756991	1.3807476634631666	1.098905333382932	1.9585401220306022	1.2564755320757206	4.757879290680359	9.22273330548833	0.7029168967830072	0.941674506114769
ID589905	589905	9	0.8820515871047974	33.324078296992376	26.489890529713094	0.0	34.0	34	1.2220059233958152	1		20498.43002028398	20688.0	14821.0	26240.0	1.0105726E7	2062.1006569963442	-0.9811522966368366	-1034.948457171552	-0.006374452985034539	-0.0071683852475637275	1.306179367800752	1.150504635224073	-0.8058073843464367	1.1353099568750191	4.6913355243771315	8.293160480209195	0.8571685337381031	0.9657534246575342
ID591446	591446	9	0.7955411076545715	33.324420748906604	24.487428925634784	0.0	53.0	53	0.6391409101911271	1		20709.485074626864	20789.0	19075.0	21394.0	2775071.0	370.4861820011021	-0.981354614045355	-5884.124763776272	0.14518904368317942	-0.24608553251223436	1.0395209392834932	0.6353998392451243	0.5566939106140969	1.6360107055086415	1.283344064419274	7.325124205424853	0.30055432665435766	0.5294117647058819
ID592982	592982	9	0.8217113018035889	35.52337556373504	22.963525540304893	0.0	69.0	69	0.8056443779873207	1		21918.566037735847	21755.0	17669.0	26528.0	4646736.0	2284.77714394951	-0.9797336631261805	-927.5366122562077	-0.01823464408485269	-3.666397405856769E-4	0.8740583498975708	0.7490761685603224	-1.3429475514433755	1.166848428214525	2.0390911245772965	6.731992247439871	0.5654045303672215	0.8845360824742261
ID590955	590955	9	0.8059771060943604	33.6184669014331	23.954448727299866	0.0	47.0	47	0.9669610312409365	1		21128.93203883494	20916.0	16188.0	25708.0	6528840.0	1817.5007222106988	-0.98035980325815	-1160.5733983484092	-0.07305609159515887	-0.09421665702743255	1.0455680078523324	0.9533861004516091	-0.870420526148534	1.0966889567165472	2.937431969670784	15.171161633148921	0.16037623382815253	0.6410788381742738
ID591979	591979	9	0.8221697211265564	33.9070300156808	23.503164294120207	0.0	59.0	59	1.1280094360162065	1		20534.34916864608	20645.0	15502.0	25531.0	8644961.0	2037.503862498361	-0.9810481173677608	-1043.3990765997505	0.01647926584741015	-0.020318470288369774	1.2014507647112418	1.0331524761211894	-0.7560324711824647	1.1628978224220128	3.9973791043578184	10.485534708628814	0.45688198879123776	0.8751300728407914
ID596587	596587	9	0.8766251802444458	36.221145559368274	23.4961146873192	0.0	105.0	105	0.9503900924994996	1		21054.252491694326	20766.0	16385.0	27433.0	6337330.0	2787.5742709451592	-0.9803850510310615	-755.0102942047686	-0.004230548146815712	0.002015853926484036	1.0482724337787095	0.8897829750863442	1.4407232736884388	1.1781214780795122	2.837616320215954	6.396127029191575	0.8716243944727419	0.964458804523425
ID598122	598122	9	0.8382652401924133	36.38077826616866	25.764884108578975	0.0	120.0	120	0.9088894368681769	1		21468.1391941392	20696.0	17105.0	29590.0	5860802.0	2764.5251099411153	-0.9800768638189289	-764.0227539529053	-0.005976873287715025	4.694976543896598E-4	0.9691415752214	0.8771214656340747	2.2439609038258905	1.1049114782760487	2.5952068858256476	7.425576975625209	0.5914546355304459	0.9176470588235295
ID588131	588131	9	0.9116448760032654	35.1529112829753	28.714981715259206	0.0	12.0	12	1.2495527175731516	1		20463.29865125239	20529.0	14517.0	27258.0	1.0620452E7	2359.482847233295	-0.981053736008901	-898.1689254638246	-0.01590219007334579	0.017839759343504194	1.3357657372849463	1.2004358020449681	2.6657816477935303	1.112734004608527	4.905226201780342	9.729905030895539	0.6511060050043207	0.9214285714285712
ID591202	591202	9	0.8252637982368469	34.00184061896985	23.87998640547439	0.0	50.0	50	1.172081089339541	1		20470.1042128603	20606.0	14754.0	25338.0	9232017.0	2026.0035834683656	-0.9812422364206899	-1057.0730873592597	0.042806726208677065	-0.02204530604634553	1.2112060361593604	1.0995553841511703	-0.5026969186730458	1.1015416354805827	4.315838557380383	10.119693932059814	0.5295906385260439	0.9227642276422766
ID597090	597090	9	0.9065710306167603	36.33213680362857	24.508855497878905	0.0	110.0	110	0.9212895930038585	1		21651.197841726615	20815.0	17523.0	31245.0	6019033.0	3226.481672966407	-0.9797399395092395	-649.0121040788868	-0.004119280675407129	-0.013748033540975198	1.0030153898110756	0.90244227030254	-0.9990866049725827	1.1114454883355795	2.666503778293385	6.384944241122062	0.8219357102716032	0.9540816326530611
ID589668	589668	9	0.8731659054756165	34.39755604590892	27.968447254485923	0.0	31.0	31	1.2525760772251213	1		20497.978764478758	20642.0	14973.0	26033.0	1.0617953E7	2009.2922870285906	-0.9810538206488217	-1056.4990397748936	-6.059237835209707E-4	0.008978009476724067	1.3154108242356073	1.208049536043294	-0.4677445101374813	1.0888715942426932	4.928991832602932	8.868859848606988	0.7874670282265264	0.9601851851851854
ID589415	589415	9	0.9273040294647217	35.2458984782065	28.81991228956332	0.0	28.0	28	1.2877157625403515	1		20484.34909090909	20452.0	13889.0	28062.0	1.1266392E7	2414.5159817617996	-0.981035530778126	-877.7404729973465	-0.004001928516614595	-0.01751148800070542	1.3370958238894384	1.2619716172784834	-0.36757199159434567	1.0595292363016569	5.209426276309353	8.56841372922539	0.8916592176003912	0.9690539345711755
ID593785	593785	9	0.8924447894096375	34.389165605078155	22.735746456015228	0.0	77.0	77	1.2465220249767874	1		20670.39299610894	20713.0	15169.0	26618.0	1.0624582E7	2349.9972944345045	-0.9811619152642844	-916.2527758399227	-0.004052093762975825	0.0025040405032459	1.2985477976127249	1.2067767783311543	1.5180403538845206	1.0760463914531735	4.881460570957772	9.905129347215896	0.6252293364011622	0.9396157365050315
ID600441	600441	9	0.8230038285255432	36.068592426139055	26.24306172541321	0.0	143.0	143	1.2507629384065315	1		20662.336557059964	20891.0	15843.0	25675.0	1.0682428E7	1843.1938920577873	-0.9809420941762715	-1154.0021001291834	0.0015857658734316517	-0.0015914085420849326	1.3332740239763006	1.1827690828598156	-1.0370569443547621	1.127247949999318	4.914732454109386	9.273138338314515	0.7182179706657462	0.9374433363553941
ID594812	594812	9	0.8914566040039062	35.444306236491336	23.4486993304561	0.0	87.0	87	0.9583167526479174	1		21683.643564356422	20771.0	17141.0	30685.0	6570144.0	3115.3338587286107	-0.9798533151247	-677.0412552027423	0.0069168131099894906	0.018423905661576083	1.0187814172179817	0.930317610910546	-1.1260590300378965	1.0950898975467658	2.8851475818611125	6.972052557790818	0.7458587561937023	0.9381761978361671
ID592766	592766	9	0.8409889936447144	34.45854417174857	22.97501311097967	0.0	67.0	67	0.958316752647917	1		21148.884488448846	20684.0	16715.0	26979.0	6408112.0	2717.992316942281	-0.9806507184279927	-788.7125336370942	0.007942932874741297	0.008884572094626302	1.0793519856399636	0.883532910159499	1.2838240583568723	1.2216318976110516	2.8851475818611103	6.59112705307908	0.8345618546952815	0.9514106583072096
ID587893	587893	9	0.9069002866744995	35.352494670712666	28.537339276350522	0.0	9.0	9	0.9893885386153506	1		20865.92236024845	20537.0	16430.0	26963.0	6718827.0	2729.051880286056	-0.9806580372252253	-775.305455338877	0.029294805301566272	-0.023028905185121344	1.0980862618466154	0.9351515240927917	-0.5401149273962796	1.1742335156988488	3.0752726284417466	8.153268260636493	0.5813397549210977	0.8790760869565221
ID589174	589174	9	0.891398549079895	35.415254338368946	28.82483853104296	0.0	25.0	25	1.2300272551631668	1		20372.385542168682	20435.0	14561.0	27088.0	1.0145448E7	2248.2683620329035	-0.9811689194560508	-944.2614826332544	-0.005658127995842241	-0.0013507695541261188	1.295106981128659	1.1858692534927937	0.006575462898035234	1.0921161648420536	4.753126164515839	8.603147903682807	0.8070016591560557	0.9587727708533074
ID587639	587639	9	0.8682772517204285	34.49827452124141	29.906719530731653	0.0	6.0	6	0.9055540515379388	1		21603.313653136523	20764.0	17346.0	30222.0	5854498.0	3085.59409270906	-0.9796628218830928	-674.5241556783641	0.009173222757779435	-1.6985876850246228E-5	0.9509346383923044	0.8790809378180791	0.4111705630821334	1.0817372979927988	2.5761943811675874	6.922726185847358	0.6755137353459615	0.9217687074829936
ID596104	596104	9	0.8934431672096252	36.559721944320245	24.481629711328942	0.0	100.0	100	0.9399855085539534	1		21359.446735395184	20822.0	16858.0	29153.0	6215599.0	2887.6425786111886	-0.9804108408891108	-740.4041920050595	-0.004470687994956413	-0.011564318123646784	1.0245118408035492	0.8544976803235452	1.287712864623796	1.198963864261902	2.7758256800772547	8.16877747812006	0.5227426337545376	0.8835098335854773
ID599944	599944	9	0.8661139011383057	35.877735876503834	26.027395163664305	0.0	138.0	138	1.262202163685271	1		20724.79428571428	20933.0	14673.0	26588.0	1.0880517E7	2090.744458970387	-0.9808584199575955	-1015.8926317410959	-0.004870520182096506	0.005674376327746707	1.3826882822985118	1.1761813610791219	-1.2404954896030338	1.1755740467013729	5.005041851235182	8.931269139696642	0.7884809837950124	0.9503610108303246
ID590731	590731	9	0.8207091689109802	33.94288668812233	23.67030109238169	0.0	44.0	44	0.7923896296042476	1		21303.94230769231	21533.0	16054.0	25999.0	4431220.0	2336.3147963349015	-0.980175698883089	-901.7053757752863	-0.04885122371731928	0.024643729808506924	0.8500324120088103	0.7465109840930544	1.4767940793561618	1.1386736834710147	1.9725473582740718	8.976273596599437	0.3076416557339838	0.7518115942028972
ID595595	595595	9	0.9419829249382019	35.16195414552787	25.470063799694945	0.0	95.0	95	0.9669610312409374	1		21727.19543973942	20461.0	17228.0	33797.0	6670249.0	3608.1450035866405	-0.979598156006975	-578.2667490536318	-0.009039924310697802	0.040838919642466665	1.175515846691531	0.8462325947624748	2.206700990570917	1.3891167203521406	2.937431969670789	7.69722989670519	0.6230297216645979	0.8892086330935253
ID588942	588942	9	0.8915504217147827	35.45726980743307	28.80673033294816	0.0	22.0	22	1.2114363528435603	1		20343.63449691993	20429.0	14878.0	26381.0	9907350.0	2134.218622706471	-0.9811632151005042	-993.0111252460157	-0.011642524395333805	-0.011519631383291375	1.2745497989611925	1.1446922792203096	-0.247170816613743	1.113443169049182	4.610532379580364	9.027370720515187	0.7109488974705761	0.9472656250000002
ID587395	587395	9	0.846813440322876	34.45076255355144	29.60430779319409	0.0	3.0	3	0.9527750149256331	1		21402.895270270277	20477.0	17308.0	30282.0	6335257.0	2939.8978050688675	-0.9801518889918934	-719.0258249952565	0.00601420817475428	0.011656240642791247	1.019572905085635	0.9253500503206818	1.2732072836707626	1.1018240121479435	2.851875698709503	6.69637978897543	0.799208883630377	0.9463722397476333
ID593286	593286	9	0.8976432681083679	34.29576598574341	23.12796579613899	0.0	72.0	72	0.9479991702400778	1		21197.91216216216	20668.0	17021.0	27394.0	6274582.0	2747.086666193914	-0.9803064196907467	-768.2240361894939	0.014065839032903541	0.014815274740758956	1.0821337937770488	0.8410633171862585	0.9880977373837277	1.2866258362061032	2.8233569417224116	7.209650932270415	0.6825699661576714	0.9195046439628476
ID587160	587160	9	0.9452831149101257	34.99348990822352	29.404152488835955	0.0	0.0	0	1.277097677635851	1		20480.43413729126	20469.0	13864.0	27675.0	1.1038954E7	2477.220508324242	-0.9809546846341298	-851.6580669659476	-0.003200152323578795	-0.0019200306891477622	1.3335696493198115	1.2527480642320437	-0.5644402873727136	1.0645154340248875	5.123870005348072	9.213693632330747	0.7584735361419602	0.9414847161572052
ID597401	597401	9	0.8640496730804443	36.99359572024006	24.500607509521192	0.0	113.0	113	0.8592601001098482	1		21560.975000000002	21139.0	17433.0	27611.0	5174634.0	2394.388069071889	-0.9802243633377001	-892.6863011997032	-0.010227219064665364	0.01782904711745833	0.9460356306956689	0.7961986819026969	1.2643836151200718	1.188190400459974	2.3195255682837295	7.448158436225319	0.5254255838742535	0.8428324697754744
ID596891	596891	9	0.8689703941345215	36.29218278455341	24.15835393659627	0.0	108.0	108	0.963826627430867	1		21443.91205211725	20563.0	17306.0	30559.0	6583281.0	2991.571374650037	-0.9800658277680837	-704.8418535941743	0.007498981561052106	0.021128657084592672	1.0281764718275195	0.933084547877937	2.4206104894011355	1.101911369302862	2.9184194650127235	7.441078274438878	0.6623473930247126	0.9260935143288088
ID600733	600733	9	0.7675151824951172	36.06112764264054	26.211253210878656	0.0	146.0	146	0.8636508292608808	1		21451.923076923078	21246.0	16776.0	26836.0	5298625.0	2334.0170382216997	-0.9799997102728223	-900.7035302384502	-0.008532584903524435	-0.004848381691170794	0.9045654680022928	0.8740268462899731	0.8963749531405847	1.0349401415322064	2.3432911991063072	6.6421626042904816	0.667447512830823	0.9029304029304028
ID594335	594335	9	0.9109277129173279	35.20644314694418	22.624192016127232	0.0	82.0	82	0.9598942298516744	1		20918.839344262313	20443.0	16712.0	27202.0	6380246.0	2906.196032395285	-0.9805631720743222	-726.2612333673268	-0.008674889403398606	9.739969328713256E-4	1.0593662168954467	0.8914284611846818	1.113829373561323	1.1883917364356762	2.894653834190147	6.654047612730435	0.8215513063439681	0.9590551181102361
ID592273	592273	9	0.8477320671081543	34.97895722101967	23.748999023242483	0.0	62.0	62	0.9359529480957965	1		21477.382252559728	20755.0	16624.0	29166.0	6292873.0	2998.6045437081175	-0.9797313592920094	-692.4278586205219	-0.0022854796930496407	-2.803057875487455E-4	0.9950952250794395	0.9190230513904949	0.5814262021920209	1.0827750441883328	2.7520600492546743	6.733990630969273	0.7626455741192028	0.9293739967897275
ID590487	590487	9	0.7994099855422974	33.38317020785902	24.7083418425611	0.0	41.0	41	0.6781902260627523	1		20614.493421052644	20745.0	17375.0	21746.0	3133403.0	625.0352466534025	-0.9812937530948106	-3460.274289587389	0.17830163996372772	-0.23217251073108358	1.1036080584028694	0.7565370936002604	0.5650764081299393	1.4587626538587075	1.4449503540128146	7.483470833168186	0.3242325777556312	0.540925266903915
ID595095	595095	9	0.9361242055892944	35.359087403589314	24.1300303853964	0.0	90.0	90	0.9824830669825417	1		21680.36875000001	20551.0	17163.0	32714.0	6937718.0	3384.9161149098645	-0.9798399570206836	-622.6047673630951	0.001352993994829874	-0.007570461992990455	1.1113570079690547	0.8859434444441125	-1.065760595712561	1.2544333556939162	3.0324944929611055	6.655103506873367	0.8603997112802755	0.9522388059701493
ID597911	597911	9	0.8688763380050659	36.59390230883888	25.567074871096363	0.0	118.0	118	0.9327143468690908	1		21369.51388888889	20645.0	16911.0	29312.0	6154420.0	2852.566103112902	-0.9801828142927637	-741.0611157228875	0.02316250066801434	-0.009544812142481608	0.9686331531614382	0.8827532125365984	-1.4087934246760856	1.0972864662571582	2.7330475445966074	7.358114101481521	0.6343427996962265	0.9441707717569787
ID599446	599446	9	0.8779104948043823	35.971723976316284	26.55548725094885	0.0	133.0	133	1.2007737493663642	1		20847.66244725738	20907.0	15360.0	27886.0	9881792.0	2229.7034605931103	-0.9809344253263896	-962.1224093856259	0.0476208013115051	-0.03288228414744223	1.2260073470802577	1.1370485658248983	-0.5015727046090563	1.0782365713559667	4.529729234783597	11.663142970380926	0.4184570682782094	0.8711151736745881
ID588456	588456	9	0.8897086977958679	35.24940246620037	28.921623913269645	0.0	16.0	16	1.26220216368527	1		20419.996219281675	20429.0	14316.0	27997.0	1.0802178E7	2342.968831027742	-0.9810802392408386	-903.874282404804	0.011359400525378404	-0.014977693852080344	1.3731256173568225	1.162340279749823	2.513488691815472	1.18134563628163	5.005041851235174	9.670202329954126	0.6725838818925026	0.9376669634906498
ID593577	593577	9	0.8729140758514404	34.25421217933534	22.75287043428613	0.0	75.0	75	0.948796813772221	1		21234.579661016956	20729.0	16811.0	27008.0	6264201.0	2630.79643787658	-0.9803831591835024	-806.7764146341871	0.025841666792351663	0.00529416523261223	1.0482698603153568	0.8645502207168398	1.1798527686422706	1.2125031434798388	2.828110067886922	7.120053007620444	0.701035027302208	0.9370078740157461
ID591788	591788	9	0.874215304851532	33.27479427716739	24.396838415748437	0.0	57.0	57	1.2269483335503628	1		20560.951710261575	20645.0	14943.0	27142.0	1.0218793E7	2240.5355876302424	-0.9810589304631102	-950.6309711310026	0.02259613972067214	0.004592905430922901	1.3158455895543835	1.1665037998172065	-0.6520327541943297	1.1280251206730567	4.729360533693258	8.813718026423338	0.7650573335917334	0.9494274809160307
ID590241	590241	9	0.9329405426979065	32.72527553036801	23.829839005241496	0.0	38.0	38	1.2294120877052537	1		20666.570000000007	20831.0	14204.0	26105.0	1.0333285E7	2320.15354449659	-0.9811316081529754	-926.3477533629588	0.004967568010717828	0.003471221860227829	1.2424783686819878	1.2255947486339978	1.1565429810024503	1.0137758586733567	4.748373038351325	9.667628961613891	0.6384321459818195	0.9327731092436968
ID588705	588705	9	0.9208161234855652	35.23674666831745	28.870225811936926	0.0	19.0	19	1.2579998142578033	1		20468.12404580153	20512.0	14363.0	27462.0	1.0725297E7	2346.615371058577	-0.9808809183976388	-894.9842324303628	7.917480726025746E-4	-0.0023005789222337817	1.30394469082385	1.214392712184023	-0.43041305407354286	1.0737421904309457	4.971769968083564	9.690855885668565	0.6652679791623379	0.9500454132606725
ID589991	589991	9	0.8517604470252991	33.37610180430821	25.743550107899306	0.0	35.0	35	1.2207671943157588	1		20560.799595141674	20698.0	15051.0	25903.0	1.0157035E7	2027.9029422345552	-0.9810666799900756	-1050.7383440320582	0.018363982843367314	0.0037218574182294605	1.3209776815906005	1.1527856163611696	-0.6192765256988237	1.1459005584753374	4.681829272048097	8.219489338373268	0.8708347756925978	0.9685349065880037
ID596391	596391	9	0.9223734736442566	35.61175854459682	22.728376390174212	0.0	103.0	103	1.2759124359163512	1		20576.543599257897	20679.0	14466.0	27160.0	1.1090757E7	2389.0180487823523	-0.980988791596151	-888.8680833999038	0.009509028580828824	0.0018280020467268815	1.2956179291852228	1.2784486959396695	1.1617799786758414	1.013429739730724	5.114363753019046	8.72951068135907	0.843376850483309	0.9581478183437222
ID592569	592569	9	0.8700171709060669	35.978821974973584	23.42904205924704	0.0	65.0	65	1.1830023329693469	1		20023.939393939407	20204.0	14953.0	25557.0	9251060.0	2173.211598399142	-0.9809677668259628	-949.8225828598903	0.004006927108613138	-0.013924637680653027	1.1857330050701094	1.163947956906502	-0.8908124706268606	1.0187165139423473	4.396641702177154	9.365894561036045	0.6298431497970091	0.92964824120603
ID594623	594623	9	0.876045823097229	35.34588466523654	23.155113354793965	0.0	85.0	85	0.99624614618046	1		21202.113149847068	20494.0	16879.0	30134.0	6933091.0	3121.7601417891415	-0.980378302639612	-678.6826240242299	-9.468685254277158E-4	-0.007239268836361808	1.0562419086712476	0.954688290285508	1.5195832594504408	1.1063735875040104	3.118050763922393	7.099653278564095	0.7773538714330803	0.935805991440799
ID595391	595391	9	0.9465857148170471	35.1234704962809	24.987267251257133	0.0	93.0	93	0.9519807046458958	1		21834.355704697984	20725.0	17111.0	33649.0	6506638.0	3770.6746416947117	-0.9797588157281494	-560.5760999936334	0.009681434126091047	0.005742028482261028	1.1075018675147026	0.8582354666203509	2.1597294032146066	1.2904405732332864	2.8471225725449876	7.063172901826678	0.7171604867264557	0.894029850746269
ID591536	591536	9	0.7959049344062805	33.217891699853574	24.67661887654419	0.0	54.0	54	0.6589548868499981	1		20761.39310344828	20839.0	19327.0	21654.0	3010402.0	417.60326894061194	-0.9808945029716356	-5104.8919947370105	0.18597048855750123	-0.20104068534337977	1.1011457306886083	0.6756159051195186	0.7331704598940882	1.6298398577425617	1.3641472092160416	7.297256085816448	0.321922942054866	0.5275735294117637
ID600242	600242	9	0.8593155145645142	36.069352244582966	26.289800006890164	0.0	141.0	141	1.265195296092268	1		20677.639622641505	20864.0	15279.0	26689.0	1.0959149E7	2008.672891913178	-0.9809326219188536	-1059.1804073982216	0.004326827117519611	-0.02225485552131869	1.3984859052002097	1.2016039005231272	-1.0906692567317717	1.1638493388639704	5.028807482057764	8.787134096912617	0.8184277865931218	0.9522952295229518
ID588212	588212	9	0.9100106358528137	35.42022288908271	28.894235948924706	0.0	13.0	13	1.191286317994415	1		20427.754273504273	20536.0	15145.0	26411.0	9560189.0	2297.266477632416	-0.9810974983323907	-923.064669824552	-0.005836276388617906	-0.005685857399116929	1.2094672139039075	1.1806465321458024	1.7796760538154932	1.0244109316153447	4.458432342315854	8.842776765173584	0.7164975697118169	0.9361277445109772
ID595893	595893	9	0.9544803500175476	35.00835629779742	25.81221143092943	0.0	98.0	98	0.989388538615351	1		21438.425925925927	20364.0	16458.0	34062.0	6946050.0	3787.199544212702	-0.9800242085315277	-555.440458062188	0.0179795097536652	0.001723634862525895	1.1382499982764203	0.8888908734631417	-0.8496415765460049	1.280528389094343	3.075272628441749	7.352617716789353	0.7148410994129557	0.9295977011494253
ID591284	591284	9	0.8433037996292114	33.823152554233	24.194961817458363	0.0	51.0	51	1.1545232651096164	1		20583.561926605482	20688.0	15094.0	25777.0	8974433.0	2103.6261005390015	-0.9809745153239792	-1009.0297501121229	-0.0018514757613858287	-0.0509373385827886	1.1599483202804088	1.0098579165926733	2.418812908696275	1.1486252681903513	4.1875041509384525	12.221697746624017	0.3522913959641083	0.8671259842519687
ID589750	589750	9	0.8632615804672241	33.874807868672264	27.589481685496626	0.0	32.0	32	1.2101868049578202	1		20510.66872427981	20691.0	14807.0	26654.0	9968185.0	2097.837698588181	-0.9810384161573107	-1011.6943713507071	0.020006452802072642	3.718461224843556E-4	1.3131126633730819	1.1057624119572707	-0.591273468377923	1.1875179054502205	4.601026127251327	10.334300810906829	0.5413801969997749	0.9132075471698112
ID592073	592073	9	0.8886027336120605	33.828491574158676	23.034205335657315	0.0	60.0	60	1.1636603921924942	1		20619.175280898886	20718.0	14676.0	26727.0	9175533.0	2386.8086557781485	-0.9809501999196817	-889.6930945890667	-0.011895649008611328	-0.04420822883831584	1.2379760450651882	1.104519299924017	-0.054708858784592175	1.1208278978469204	4.254047917241675	12.512989835352542	0.3414208646970418	0.8380149812734089
ID594123	594123	9	0.9091976881027222	34.794421384357136	22.676981375380393	0.0	80.0	80	1.2888901501647725	1		20658.105839416046	20741.0	15657.0	26524.0	1.1320642E7	2258.1063679626523	-0.980978892360071	-943.6261287913952	0.005894822849840187	-0.010492694048312065	1.336467911352147	1.2546520574948903	0.973070048994059	1.0652099945706182	5.218932528638393	9.119320856398009	0.7886177606031772	0.9547826086956523
ID597195	597195	9	0.8270413279533386	36.63737712958773	24.41878601016892	0.0	111.0	111	0.8954733584397945	1		21656.01515151517	20855.0	17706.0	29803.0	5717188.0	2820.1623580931114	-0.9797871723110055	-744.4561229269648	0.01413511124022363	-0.01109274871993568	0.9073804036304584	0.8723641183522838	-0.3458048051555393	1.0401395295170015	2.519156867193396	7.868786395232738	0.511269120825801	0.8803986710963453
ID589261	589261	9	0.9140773415565491	35.149361782432244	28.75126520427294	0.0	26.0	26	1.272350086192998	1		20428.605263157882	20466.0	15094.0	27019.0	1.0868018E7	2336.399568503013	-0.9811453951553386	-909.9919072605632	-8.503515546967207E-4	0.0041290975869992435	1.2884732557793999	1.2677778482212096	0.15207336335309596	1.0163241593053762	5.085844996031944	8.562971466810401	0.87161358402739	0.9718437783832875
ID587726	587726	9	0.8541303277015686	35.32967952473664	29.19260396979528	0.0	7.0	7	0.9801704319974608	1		21351.912225705324	20527.0	17512.0	30010.0	6811260.0	2974.645248941681	-0.9799067303008625	-700.1090928401061	0.03685601810342565	-0.047106543769749154	1.152992059629397	0.8742886927191938	2.3632032008086448	1.31877727486488	3.0182351144675583	8.005603310872473	0.5917997790421848	0.8686730506155951
ID596686	596686	9	0.8631492853164673	36.33771549033132	23.837843829226813	0.0	106.0	106	1.2306421151141702	1		20657.175999999996	20701.0	15026.0	26735.0	1.0328588E7	2224.582101896929	-0.980998297970932	-958.800511449278	0.023581146959891646	-0.011270927432725087	1.2588500104433162	1.1428162537347342	1.4968447417800204	1.1015331697719408	4.757879290680354	11.185059728222734	0.47791060579517924	0.9108280254777068
ID593089	593089	9	0.8811399936676025	35.22881022607249	23.528912626700684	0.0	70.0	70	0.9731995542159333	1		21502.738709677407	20733.0	16942.0	30696.0	6665849.0	3224.0248789641123	-0.9801227929174954	-657.7343380084263	0.013063530496725073	-0.007998915997297358	1.0803706732078615	0.9219450279573207	-1.2378377305856627	1.171838494103658	2.975456978986917	6.886511558403987	0.7884333347919826	0.9499241274658573
ID591040	591040	9	0.8223488330841064	33.56557884167564	24.177135314640438	0.0	48.0	48	1.122631529645434	1		20599.597122302162	20667.0	15391.0	26330.0	8590032.0	2112.086914730622	-0.9808044688858579	-996.6880230120842	0.016006295552632843	-0.0604451262088902	1.1483895149420356	1.0071711640302428	-0.5425838892874381	1.1402128614829488	3.959354095041692	13.601341347112076	0.26894949146903874	0.843971631205674
ID599747	599747	9	0.8890461921691895	35.77891390672588	26.355955609556517	0.0	136.0	136	1.2604028724445404	1		20761.863117870722	20956.0	14884.0	27367.0	1.092074E7	2098.6939149972873	-0.9808369103190923	-1012.6945770286408	0.00662969421913813	-0.02188739420445998	1.411514050724023	1.1791786854385211	2.0586765049965634	1.1970315170674064	4.990782472741639	8.439911646806845	0.8804459594913574	0.9731232622798887
ID587971	587971	9	0.8776089549064636	34.57111272552703	28.95971109473412	0.0	10.0	10	0.8954733584397939	1		20733.04528301887	20666.0	16062.0	25685.0	5494257.0	2706.2296114821625	-0.9807532846557689	-780.785246116955	-0.0077160974338500304	0.00204611156335275	1.0047790529141403	0.817550369022477	0.8634150202353559	1.2290118028024715	2.519156867193393	6.319716575948415	0.7926288440899856	0.9498207885304654
ID597698	597698	9	0.8646355867385864	36.82395721363656	25.39449635406838	0.0	116.0	116	0.8530751141029014	1		21608.09958506223	20970.0	17408.0	28079.0	5207552.0	2440.1641334907836	-0.9799792350048158	-866.8894836788076	-0.01742108329237086	0.0199249958463214	0.9444606083502394	0.8066494781412763	1.2961245446410965	1.1708438844174482	2.286253685132124	6.355492525233261	0.7112722381593778	0.8957169459962764
ID589509	589509	9	0.9378684163093567	34.793787864389834	28.901589561950406	0.0	29.0	29	1.29941187699042	1		20500.310714285726	20465.0	14186.0	28296.0	1.1480174E7	2485.685374627716	-0.9809439569499211	-849.0939628138664	0.05425489659113516	-0.018540477943169768	1.4897556730796686	1.1917439190439683	2.6225320123800158	1.2500635826820656	5.304488799599678	10.538593022211352	0.6001891416830957	0.8794326241134758
ID598232	598232	9	0.8263225555419922	36.56868067892496	25.703485621001327	0.0	121.0	121	0.9055540515379387	1		21441.81784386617	20816.0	16985.0	29487.0	5767849.0	2674.1547695712575	-0.9801587251449476	-792.1946332058855	-0.016345517452756704	0.018467574186637636	0.9663792708725079	0.8985502746227116	-1.2903267137876082	1.0754871465353195	2.576194381167587	7.333456600052776	0.6019647221911837	0.8741935483870975
ID600539	600539	9	0.850685715675354	35.82008660272602	26.495421030924128	0.0	144.0	144	1.0616781297036093	1		21161.497311827945	21175.0	15800.0	26575.0	7872077.0	1954.1873108315012	-0.9802130561372154	-1072.8820060434061	0.003711609777628362	-0.06729079932989515	1.0350153563692532	0.9669174402070941	2.61017740250608	1.0704278497113195	3.5410789925642985	15.601071308983673	0.1828254432701057	0.7517658930373345
ID594906	594906	9	0.9048701524734497	35.46021267720921	23.589736686038933	0.0	88.0	88	0.9901528404200357	1		21578.81790123458	20572.0	16988.0	31516.0	6991537.0	3286.622833221349	-0.9797034544263032	-633.8409426305295	0.026100437516059748	0.017905462104311397	1.0928477022262473	0.946904405279176	-0.9841598388543805	1.1541267483110322	3.080025754606267	6.993876454650298	0.7912765574160486	0.9487554904831628
ID590801	590801	9	0.8261477947235107	33.808775225912065	24.184427661387392	0.0	45.0	45	1.1206081608701204	1		20724.831325301213	20723.0	15719.0	26395.0	8600805.0	2060.8129418125172	-0.9808672918338116	-1031.136672228705	0.08176938273965241	-0.0922590051933658	1.0874570981332259	0.9640336861775834	-0.781160934960148	1.1280281111804498	3.9450947165481436	15.423503809245442	0.20840167652895084	0.8250497017892641
ID587473	587473	9	0.9041938781738281	33.533855459248706	30.456524001194452	0.0	4.0	4	1.2064303960872969	1		20399.785416666666	20364.0	14748.0	26519.0	9791897.0	2400.0452757115604	-0.9809729204757399	-876.4376907197133	0.029711406775421483	0.023345992953505753	1.2542723189509297	1.1525144481209475	-0.6815233883632811	1.088292056551558	4.572507370264233	9.775847298194034	0.6012505129905716	0.9376218323586746
ID592873	592873	9	0.857586681842804	35.382501907172355	22.950777083315085	0.0	68.0	68	0.8827106150651991	1		21108.361867704283	20978.0	16647.0	26310.0	5424849.0	2488.6066047858985	-0.9805679800339243	-856.028130443602	0.006271678336425875	0.018654344176697535	0.9551012936075914	0.795060539464866	1.4134454619255417	1.2012937961308514	2.4478599747256617	7.583497472853242	0.5348812109129151	0.8714043993231823
ID590570	590570	9	0.8698203563690186	33.51713373547869	24.138274561877093	0.0	42.0	42	1.2126846131982523	1		20538.940451745388	20583.0	15024.0	26799.0	1.0002464E7	2180.5203437935943	-0.9811648860837547	-981.3448204819725	0.006226229817812847	0.009926662080578595	1.307579286702878	1.1559314177058446	-0.9797270041840013	1.1311910608831846	4.620038631909392	8.850102454366182	0.7412400459307306	0.9355149181905682
ID593389	593389	9	0.8617438673973083	34.53027808154951	22.899812875898647	0.0	73.0	73	0.9253860542602941	1		21039.5441696113	20890.0	16346.0	26515.0	5954191.0	2559.253146401967	-0.9805654211274311	-829.5728228778698	-0.00514424770930897	0.02064858852300565	1.0355030186822742	0.8468830777032006	1.426350684833888	1.2227225291720583	2.690269409115963	6.799578736834766	0.7312091597287838	0.9496644295302006
ID593901	593901	9	0.8659241795539856	34.100508866354474	22.512637259278613	0.0	78.0	78	1.23799661553415	1		20496.385685884692	20667.0	15625.0	26107.0	1.0309682E7	2121.9449692543158	-0.9809931564135264	-997.0780154137708	-0.01266790104743497	0.004121367455815551	1.2876452356913168	1.229214305436146	1.124690333943309	1.047535185684679	4.814916804654546	8.271403432108887	0.8843827112581686	0.9675262655205343
ID588781	588781	9	0.9077534079551697	35.458025480633985	28.929314768330674	0.0	20.0	20	1.2477351853855518	1		20431.00194174758	20444.0	14363.0	27324.0	1.0521966E7	2332.8913937129682	-0.9809948710696335	-904.1095493375476	-0.007141607043915517	0.007630307247803414	1.3020738539937966	1.1955590618723582	-0.18891343510998945	1.0890920369543486	4.890966823286799	8.787363848853799	0.7959528876265263	0.9616822429906537
ID595694	595694	9	0.9312686920166016	35.15861948412601	25.697813240431536	0.0	96.0	96	0.9909165527128444	1		21437.963190184033	20529.0	17017.0	33017.0	6988776.0	3473.081912944969	-0.9801391504907309	-609.2399958617642	-0.006940244929917375	-0.001685604919309998	1.1470938238763715	0.8780463616983787	-0.9177285833446058	1.3064160093523791	3.084778880770777	7.01709937489041	0.7872608395460166	0.9419448476052247
ID589025	589025	9	0.8957149386405945	35.32519673051401	28.781174081800792	0.0	23.0	23	1.234324842893208	1		20387.001996007995	20463.0	14649.0	26820.0	1.0213888E7	2278.0593262678663	-0.9810224075810011	-925.2437140990937	-0.004029849920995283	0.007885593558535044	1.2956452521374142	1.2048311825099542	3.090666592886798	1.0753749329746531	4.786398047667446	8.290603822300607	0.8750771669793632	0.9664107485604606
ID600037	600037	9	0.8802602887153625	35.912879514748184	26.238111478250154	0.0	139.0	139	1.2800559805981564	1		20767.449168207022	21028.0	14939.0	26871.0	1.123519E7	2087.8404507706778	-0.9809476133700588	-1024.2648592244514	0.018670139352681442	0.011717260361401851	1.368785654168117	1.233871317037391	2.074911177645558	1.1093423076359896	5.14763563617066	8.395857661880733	0.9176721006515676	0.9836512261580383
ID587237	587237	9	0.8912935256958008	34.50545854911796	29.480568444374523	0.0	1.0	1	1.241048127719563	1		20427.933333333352	20496.0	15600.0	26339.0	1.0418246E7	2151.40785802652	-0.9810170526663115	-981.3966942659818	0.025254717078159135	-9.915235797834053E-4	1.2889960712874193	1.230269180797409	-0.6759693407316366	1.0477349928021003	4.838682435477131	8.755041125937348	0.793269219714678	0.9443413729128017
ID596198	596198	9	0.9114851951599121	36.520248138447755	23.832671048157227	0.0	101.0	101	1.2459150017973875	1		20670.302734375	20747.0	15000.0	26687.0	1.0583195E7	2290.7204636992515	-0.9810240960316897	-933.0006327569181	0.011904934002977681	-3.650845849331714E-4	1.2740811083153736	1.233595791771286	1.5569606615541698	1.0328189483250065	4.876707444793249	8.956189136067293	0.7639941869326358	0.9464944649446497
[truncated: 1,004 more rows]
