# Supplementary material for: Adhesion pilus retraction powers twitching motility in the thermoacidophilic crenarchaeon Sulfolobus acidocaldarius
Source: Nat Commun. 2024 Jun 14;15:5051. doi: 10.1038/s41467-024-49101-7 (PMC11178785; doi:10.1038/s41467-024-49101-7)
Supplement: Supplementary file 15 — Source Data [file 41467_2024_49101_MOESM15_ESM.zip › TWITCHING FULL TRACK DATASET/Figure 1/MSD data/upsE_100X_1sec_interval_5min_total__6_spots.csv]

LABEL	ID	TRACK_ID	QUALITY	POSITION_X	POSITION_Y	POSITION_Z	POSITION_T	FRAME	RADIUS	VISIBILITY	MANUAL_SPOT_COLOR	MEAN_INTENSITY_CH1	MEDIAN_INTENSITY_CH1	MIN_INTENSITY_CH1	MAX_INTENSITY_CH1	TOTAL_INTENSITY_CH1	STD_INTENSITY_CH1	CONTRAST_CH1	SNR_CH1	ELLIPSE_X0	ELLIPSE_Y0	ELLIPSE_MAJOR	ELLIPSE_MINOR	ELLIPSE_THETA	ELLIPSE_ASPECTRATIO	AREA	PERIMETER	CIRCULARITY	SOLIDITY
Label	Spot ID	Track ID	Quality	X	Y	Z	T	Frame	Radius	Visibility	Manual spot color	Mean intensity ch1	Median intensity ch1	Min intensity ch1	Max intensity ch1	Sum intensity ch1	Std intensity ch1	Contrast ch1	Signal/Noise ratio ch1	Ellipse center x0	Ellipse center y0	Ellipse long axis	Ellipse short axis	Ellipse angle	Ellipse aspect ratio	Area	Perimeter	Circularity	Solidity
Label	Spot ID	Track ID	Quality	X	Y	Z	T	Frame	R	Visibility	Spot color	Mean ch1	Median ch1	Min ch1	Max ch1	Sum ch1	Std ch1	Ctrst ch1	SNR ch1	El. x0	El. y0	El. long axis	El. sh. axis	El. angle	El. a.r.	Area	Perim.	Circ.	Solidity
			(quality)	(�m)	(�m)	(�m)	(sec)		(�m)			(counts)	(counts)	(counts)	(counts)	(counts)	(counts)			(�m)	(�m)	(�m)	(�m)	(radians)		(�m^2)	(�m)
ID86528	86528	0	1.0	25.389621690289523	55.318551338456764	0.0	177.0	177	1.5823907435191877	1		31188.11970979441	30849.0	20956.0	43623.0	2.5792575E7	3912.72723932203	-0.9809664369019583	-821.6250406191307	0.02083745116568137	-0.06296919472273003	1.702358761467616	1.5106036402171399	-0.9110193246706858	1.126939401008535	7.866423802273714	14.124893383260305	0.49546941107504516	0.8812566560170387
ID81411	81411	0	1.0	27.956774258038365	55.74693584134567	0.0	113.0	113	1.7149950268661394	1		30968.551440329196	30860.0	21822.0	43007.0	3.0101432E7	3372.601050824212	-0.981123892336168	-954.547011564049	0.021569332207180766	0.005229952067086822	1.7914567339510756	1.6381047411240828	-0.849144500100999	1.093615499044195	9.240077263818787	12.859898076455329	0.7021184957530777	0.9395843402609957
ID95757	95757	0	1.0	26.589150746710338	55.35580176016431	0.0	287.0	287	1.700821271217342	1		30890.933124346957	30725.0	21419.0	42827.0	2.9562623E7	3426.546028263371	-0.981304721636541	-946.4036475596512	0.017902508862678034	-0.011631120592554944	1.820717100183665	1.6215925217070797	-0.5283529851858795	1.1227956936228118	9.087977226554283	12.634395008700174	0.7154317216728157	0.925459825750242
ID72718	72718	0	1.0	27.627467490158054	55.70059435480872	0.0	18.0	18	1.732985744650488	1		30499.453535353532	30371.0	21381.0	42231.0	3.0194459E7	3296.3951873072733	-0.9810407691080375	-957.5227967705014	1.9740019480973262E-5	0.0027193083550753677	1.7859033916472682	1.7093385935550904	-1.1704858486405558	1.0447920607308923	9.434955436563943	12.05647355769522	0.8156599178729028	0.9580115830115827
ID81934	81934	0	1.0	27.838075683827075	55.706645198550135	0.0	119.0	119	1.7149950268661396	1		31128.268518518526	31001.0	21939.0	43597.0	3.0256677E7	3401.3794113590384	-0.9811391434377528	-952.1361875723244	0.008466761721619497	0.010329055823718345	1.7887203317751708	1.676437434672	-1.003634078088499	1.0669770877104874	9.240077263818788	11.754107947344611	0.8404388445424842	0.9604743083003953
ID91665	91665	0	1.0	25.99565229011299	55.00603873935751	0.0	239.0	239	1.6452045616478017	1		31056.17653631283	30812.0	21359.0	42628.0	2.7795278E7	3617.229153587136	-0.9809805482276174	-885.6545567316374	3.8898137605481066E-4	-0.01641521140544349	1.7053251016044795	1.5626541774760148	-0.6638512285565699	1.0913003825061958	8.503342708318836	13.864622730072195	0.5558830525694306	0.9095068632435178
ID85010	85010	0	1.0	25.478233319103694	55.22145332840273	0.0	158.0	158	1.611758177326472	1		31345.330607476626	31062.0	21235.0	43860.0	2.6831603E7	3828.1297895829625	-0.9810399465788874	-847.3509714310214	-0.03156822391939772	-0.03124192681180036	1.681826017941444	1.5670061803900275	2.071313937019352	1.073273378872595	8.161117624473697	12.732588687109786	0.6325954757443489	0.9271058315334773
ID83991	83991	0	1.0	25.504286615679806	55.351273081656885	0.0	145.0	145	1.597615539084864	1		31322.71462544592	31030.0	20729.0	43602.0	2.6342403E7	3900.2997524473176	-0.9809766822568784	-828.2545424669256	-0.01605526624270004	0.013732938664192253	1.631912049916695	1.5847531401087307	-0.6588284762755294	1.029757890118286	8.018523839538213	11.706363370846558	0.7352927559827578	0.9461581604038133
ID77848	77848	0	1.0	27.82269106731242	55.79776828560766	0.0	68.0	68	1.7242332354391388	1		30551.09247967479	30425.0	21215.0	42474.0	3.0062275E7	3341.8937502301637	-0.9811074553159029	-949.4896175220995	0.001343387346930004	0.01334207332693955	1.7571399434507247	1.6370599728805761	-0.9220700919018409	1.0733509905314313	9.339892913273625	14.321934283502868	0.5722007301126484	0.9433509361497837
ID90136	90136	0	1.0	25.590956398987423	55.27510988692875	0.0	220.0	220	1.5966682425064187	1		31175.37751479295	30855.0	20906.0	43388.0	2.6343194E7	3877.2598917858422	-0.9809975184286526	-830.1840649205203	0.012615124652140021	0.010920083933368956	1.6372606216654546	1.5881246680253396	-0.7963318567941796	1.0309396073427977	8.009017587209192	11.281824470098403	0.7907340392264623	0.9429210968102968
ID78877	78877	0	1.0	27.9116090622167	55.78526733238282	0.0	81.0	81	1.697704988296337	1		31094.666316894036	30926.0	21783.0	43022.0	2.9633217E7	3424.7678934247124	-0.981109652356079	-943.11000241071	6.453057226266113E-4	-0.0010002784025398058	1.7905432444940248	1.6138403933861658	-0.735943938952753	1.109492147942276	9.054705343402674	12.484042578522535	0.7300854673824234	0.9463487332339793
ID96797	96797	0	1.0	26.67553165891975	55.39888822695243	0.0	298.0	298	1.696367686010593	1		30867.43684210523	30720.0	21584.0	43381.0	2.9324065E7	3475.923881508728	-0.9811838672654146	-926.1478808404856	0.006127836069377146	-9.324619073518568E-4	1.7832004374682302	1.6291769289162683	-0.37707760333732615	1.0945406885023954	9.040445964909125	12.831174382151646	0.6900283022597257	0.9355632070831277
ID78366	78366	0	1.0	27.902145238593313	55.78306685981109	0.0	74.0	74	1.6932432066309384	1		31160.005263157902	31011.0	21466.0	42839.0	2.9602005E7	3425.3737760670506	-0.9810844585703234	-943.6417964332041	0.012633092623976187	-0.005349809267183067	1.7938853137979462	1.5917762396009676	2.3965889427681333	1.1269707821795631	9.007174081757512	13.80722648561197	0.5937252551788077	0.921244530870199
ID93217	93217	0	1.0	26.320359140778464	55.13611940604983	0.0	258.0	258	1.6923494387108529	1		30910.475687103557	30754.0	21358.0	42848.0	2.924131E7	3518.4536288775644	-0.9811302046199033	-913.573109055953	-0.013939116831068138	-0.003374888976980223	1.7178105475194743	1.6943289319641932	-0.6537274674765744	1.0138589474052475	8.997667829428492	11.876677881493658	0.8015855223267407	0.9469734867433719
ID95264	95264	0	1.0	26.664519708661988	55.36909210120249	0.0	282.0	282	1.7092511139519018	1		30860.48074921959	30749.0	21497.0	43304.0	2.9656922E7	3446.93366146726	-0.9812537145511705	-937.2724373977376	0.010357550513557636	2.9595112609262468E-5	1.7797684800156146	1.6641821907175696	-0.3915379981379546	1.0694553096065798	9.178286623680087	13.341806564616586	0.6479510536176328	0.9199618866126726
ID83494	83494	0	1.0	25.492115346334504	55.29611481322376	0.0	139.0	139	1.5909726182581536	1		31297.600478468896	30943.0	21164.0	43351.0	2.6164794E7	3875.766751192912	-0.9809992996443753	-833.8395560096214	-0.0018120208113778888	-0.014366332808748333	1.656679533044522	1.5537408787751714	-1.0658452834206584	1.0662521374545402	7.951980073234999	11.930772618926484	0.7020176147940316	0.9335937499999996
ID86054	86054	0	1.0	25.53779158991724	55.31050677553567	0.0	171.0	171	1.5990354317121167	1		31301.981042654003	30976.0	20845.0	43764.0	2.6418872E7	3870.0306020560315	-0.9809353106066897	-832.3348032126034	-4.6210456704502256E-4	-0.023262893154545227	1.6962324450418294	1.5607614984888656	-0.6109983918339742	1.08679798078318	8.032783218031767	12.441608973644367	0.6521129355901557	0.9066523605150213
ID92712	92712	0	1.0	26.383233115481996	55.085433561093545	0.0	252.0	252	1.6905604853157898	1		30941.45068928952	30793.0	21384.0	42968.0	2.9177788E7	3497.539244365669	-0.9811212410048701	-919.5118003096535	0.004589074506775424	0.016144695185199315	1.7169151626515553	1.6660632001074251	-0.10311123189859885	1.030522229013192	8.97865532477042	12.715014693580795	0.6978907326100624	0.9449724862431207
ID88619	88619	0	1.0	25.498795770661538	55.33985972030962	0.0	202.0	202	1.6037593280649058	1		31062.122065727697	30706.0	21021.0	43636.0	2.6464928E7	3849.5420969785873	-0.9809436974160471	-830.7253923382362	0.0016817171096431913	-0.006658364353160557	1.636553286500265	1.5919631394211295	1.3502137247165693	1.0280095348786464	8.080314479676925	11.871496929161049	0.7204886746328827	0.9234111895708849
ID82477	82477	0	1.0	26.14354781629516	56.03161594983597	0.0	126.0	126	1.6675831118839333	1		31161.095756256767	31169.0	19931.0	41250.0	2.8637047E7	3691.7011175266557	-0.9810432384218075	-873.6554379743003	0.008986073115900568	-0.010902263170217127	1.8034610152819621	1.55584786118787	0.7164865752034257	1.159149978780729	8.736245890380113	14.052620972065116	0.5559299196309359	0.9250125817815801
ID88109	88109	0	1.0	25.535593199453714	55.30789619257732	0.0	196.0	196	1.5952462428989458	1		31127.27672209028	30758.0	20871.0	43622.0	2.6209167E7	3870.395234409469	-0.9809986550484312	-830.4239684736767	-0.016161786014754542	-0.003651622751325881	1.6386283493212201	1.5829149234165	1.4201351874737365	1.035196727935618	7.994758208715641	12.790520071772411	0.6140995660493653	0.9277440706012133
ID90668	90668	0	1.0	25.549697574281712	55.314151512824175	0.0	227.0	227	1.6084693509170889	1		31192.887719298255	30862.0	20945.0	43669.0	2.6669919E7	3855.4965907930928	-0.9810386326387202	-837.1855268500088	0.005241555116410202	-0.00852738902434085	1.6576519890781	1.5907560821437732	1.479902829928885	1.0420529003064851	8.127845741322087	11.965739179140144	0.7133558912743894	0.9303590859630027
ID91180	91180	0	1.0	25.787036866777548	54.85624548393584	0.0	233.0	233	1.6410610428106374	1		31128.3638392857	30855.0	21674.0	42634.0	2.7891014E7	3623.0600371559103	-0.9809627053306903	-885.4377283627446	-0.011702965460537399	-9.738694150248316E-4	1.6683682290131838	1.648906999777367	0.016698816773138208	1.011802502650813	8.46056457283819	12.2429804373448	0.7093080641207605	0.925637025481019
ID79406	79406	0	1.0	27.95861974177243	55.74969635957258	0.0	88.0	88	1.7399560523004343	1		31029.659659659694	30958.0	21753.0	43114.0	3.099863E7	3335.6797248443654	-0.9811510323281645	-968.4360734808052	0.0031888777634002867	-0.005258645773083957	1.8043691398429802	1.7051882949744421	2.079737335712951	1.0581641600290392	9.511005455196191	11.67435969497713	0.8769405543690075	0.9704170708050437
ID96306	96306	0	1.0	26.716797436845212	55.30072181114131	0.0	293.0	293	1.696367686010593	1		30882.855637513203	30748.0	21345.0	43129.0	2.930783E7	3468.1565369807736	-0.981152435137931	-927.1072881289657	0.006739535290848503	0.006519658559887507	1.7972489436767978	1.6000583750505006	-0.4976357205680949	1.123239609067434	9.040445964909125	12.540120822168733	0.7224308393632738	0.9332679097154067
ID94261	94261	0	1.0	26.360725946922575	55.248335729096816	0.0	271.0	271	1.698150521695504	1		30981.10283315847	30863.0	21362.0	43790.0	2.9524991E7	3470.6678655111236	-0.981149449877967	-929.2336962701895	-0.009578082218198891	-0.006387175425563065	1.7700957633289078	1.5850207639992289	-0.6685514914493454	1.1167650314325908	9.059458469567193	14.81741429338806	0.5185220802476825	0.9163461538461537
ID82999	82999	0	1.0	25.410327357989633	55.23261536118857	0.0	133.0	133	1.5670180342373192	1		31408.036945812833	31026.0	21108.0	44025.0	2.5503326E7	3976.65976777257	-0.9809015300596329	-811.2957291871952	-0.004803438277127767	0.004391289772979358	1.610662930303933	1.5446727437391037	1.2158928654798302	1.0427211439007402	7.7143237650092065	11.841212797060832	0.6913776789769185	0.9359861591695495
ID87606	87606	0	1.0	25.4936035628492	55.237912191864254	0.0	190.0	190	1.6061160660417477	1		31162.391048292106	30820.0	21035.0	43820.0	2.645687E7	3858.6027685775707	-0.9810283154410364	-835.2304994921642	-0.002128820122914665	-0.01601318494693798	1.660951066733002	1.5763909924719772	2.1092823898728947	1.0536415614304064	8.104080110499506	12.523765173764714	0.6492975406241159	0.9211237169097786
ID89142	89142	0	1.0	25.49078919010275	55.28482279915046	0.0	208.0	208	1.6126966101147595	1		31099.96158323632	30769.0	20897.0	43583.0	2.6714867E7	3838.5976420428306	-0.9809546090851532	-834.5959577787	0.006390018864468063	0.008742152174392186	1.6551531494783465	1.5950204990884718	-1.2873438830205233	1.0377002367206187	8.17062387680272	12.517599244342613	0.6552740902752565	0.9327183939229506
ID94774	94774	0	1.0	26.761283414525167	55.35556364688385	0.0	277.0	277	1.6990412380020676	1		30892.24502617801	30722.0	21559.0	42864.0	2.9502094E7	3416.0758864392674	-0.981122418273686	-940.0020417399683	0.001321558452693661	0.007535443967035653	1.8278248388263065	1.6031123083950454	-0.5151052508179741	1.1401726686611444	9.06896472189622	12.918692255468518	0.6828581089530726	0.9226305609284328
ID84536	84536	0	1.0	25.446687176505286	55.266649994605054	0.0	152.0	152	1.5814343271468208	1		31312.617433414027	30984.0	21151.0	43951.0	2.5864222E7	3907.2648154833178	-0.9810319193220586	-828.9651458848134	0.007789302946710434	-0.01951947517991823	1.6450862371547255	1.573182196208234	-1.148723130869667	1.0457061115488075	7.8569175499446775	11.544834987254653	0.7407754825375684	0.9229480737018413
ID80443	80443	0	1.0	27.840996039207617	55.683445726769214	0.0	101.0	101	1.7399560523004343	1		31006.344311377256	30906.0	21266.0	42573.0	3.1068357E7	3334.927056135237	-0.9810871392260705	-964.5940507961005	-0.003955398569817403	-0.004327369851764253	1.8198538651577532	1.6737148671133655	-0.9711194309798327	1.087314154230124	9.511005455196191	12.123345767859929	0.8131886553421958	0.9537654909437558
ID75327	75327	0	1.0	27.660311322896824	55.75367496584499	0.0	44.0	44	1.7329857446504875	1		30533.3424242424	30401.0	21109.0	43049.0	3.0228009E7	3327.751793464495	-0.9811703325754466	-956.2141726957262	-0.007821122141321961	0.007759069475773636	1.7786087926502903	1.7339595943128352	-0.4393960889203123	1.025749849352833	9.43495543656394	11.66202419438142	0.8717698422468045	0.9692382812499997
ID79935	79935	0	1.0	27.883035422592254	55.741932804659534	0.0	95.0	95	1.749494881102167	1		30982.040473840047	30875.0	21768.0	42579.0	3.1384807E7	3313.409916094846	-0.9811179470004117	-971.7104041115872	0.008630677994012043	-0.0030557608151626273	1.8235023075253913	1.6938437074904547	-0.7174230432625465	1.0765469679767767	9.615574230815541	13.059495976195722	0.7084876057128011	0.9470973782771531
ID71742	71742	0	1.0	27.609818426889813	55.73436010451949	0.0	9.0	9	1.7455989331936157	1		30492.31813676913	30395.0	21385.0	42667.0	3.0766749E7	3279.11572370396	-0.9810531037038283	-962.9819176415331	-0.0057192692966370196	0.013517275867643817	1.7773395264804814	1.7387958962544194	-1.1269353771543458	1.0221668513878424	9.572796095334903	11.654903341527568	0.8855871783961201	0.9724770642201835
ID89662	89662	0	1.0	25.5302261082776	55.137956347658864	0.0	214.0	214	1.6136344971438008	1		31148.595818815324	30782.0	21044.0	43265.0	2.6818941E7	3779.359410981952	-0.9809583931901752	-849.1751345699324	-0.01565114055161918	-0.013017536876756098	1.6469668362874963	1.5929144747322563	1.7946748317431462	1.0339329966628155	8.180130129131758	12.767707072544914	0.6305859007445519	0.9262648008611406
ID85573	85573	0	1.0	25.55578187984235	55.30139607495464	0.0	165.0	165	1.5976155390848648	1		31295.940688018964	31000.0	20979.0	44089.0	2.6382478E7	3883.7716212438518	-0.9809848365904897	-831.4316527288747	-0.0016505145531119445	-0.007834159918328273	1.6432385511101804	1.590657258613166	-1.2661884116732698	1.0330563307791762	8.01852383953822	11.633371613180302	0.7445486596714905	0.9320441988950272
ID92229	92229	0	1.0	26.326672933046773	55.03554506302251	0.0	246.0	246	1.6415219502885667	1		31010.825112107636	30852.0	21215.0	43231.0	2.7661656E7	3604.1642691987126	-0.9811103100085207	-893.7822993300384	0.005852511888206221	0.0033475495305907883	1.674504607726883	1.5946682813582977	-0.5148944221500452	1.0500645352402587	8.465317699002705	14.23633204771362	0.524876232906459	0.916623777663407
ID76871	76871	0	1.0	27.79606715501869	55.80226308577817	0.0	59.0	59	1.7395212263403017	1		30482.61638361639	30344.0	21263.0	42422.0	3.0513099E7	3298.4854010123045	-0.9810791372003315	-958.3646233338175	0.005575482933019531	0.010169056526002734	1.7709191523573842	1.7228275038571563	-0.5713810869340855	1.0279143723864157	9.506252329031675	11.764292319426156	0.8631526081532346	0.9718172983479102
ID93767	93767	0	1.0	26.42469235619562	55.1709290382311	0.0	265.0	265	1.7088084747850982	1		30904.56593977156	30755.0	21479.0	43296.0	2.9761097E7	3437.1670949837	-0.9811264190420153	-934.8085162812122	0.01214699799468982	0.008608610651793757	1.749375574442092	1.6670428966900088	-0.587923852374265	1.0493884577988717	9.173533497515574	12.233076245066492	0.770327052957318	0.9559187716691429
ID74822	74822	0	1.0	27.677828114706546	55.76070016067599	0.0	39.0	39	1.7369099845984541	1		30489.960843373538	30352.0	21421.0	42699.0	3.0368001E7	3285.5311090928626	-0.9811101986244303	-963.9881104173046	-0.0016926293300099872	0.01597036129873482	1.7916019509373489	1.7056050533527292	-0.7834815094518264	1.0504201704935	9.477733572044581	11.88421020919558	0.8432837081462291	0.9632850241545889
ID80969	80969	0	1.0	27.92187205586688	55.71663997192708	0.0	108.0	108	1.7237944434138528	1		31015.266531027446	30931.0	21692.0	43118.0	3.0488007E7	3354.1460600922956	-0.9810570336229854	-957.7889232123831	0.040483235310888516	-0.0015699531332422658	1.8131406151103568	1.6200033244331709	2.2445755272946597	1.11922030514645	9.335139787109103	13.79621809386862	0.6163261393844558	0.9487922705314011
ID75853	75853	0	1.0	27.674317741482344	55.7624544815635	0.0	49.0	49	1.7211593420871327	1		30542.26762002048	30368.0	21408.0	42268.0	2.990088E7	3324.869180181472	-0.9810566132131269	-951.4657388623482	0.015303295631489263	0.011489006485676174	1.748441245987526	1.6753955666251736	-0.8234683485787354	1.0435990644940596	9.306621030122015	13.559606349977877	0.6360741266078747	0.9486434108527132
ID87116	87116	0	1.0	25.437472372239316	55.23935214774471	0.0	184.0	184	1.5881171461062116	1		31207.848557692298	30870.0	21127.0	43598.0	2.596493E7	3898.8671767881724	-0.980989086476359	-826.0694756883054	0.021056381511183705	-0.03943983167278694	1.7278321667221874	1.515597149235352	-0.7897876125324653	1.1400339249740026	7.923461316247901	11.970219073188327	0.6948972748529862	0.9281737193763914
ID71249	71249	0	1.0	27.66825091411295	55.59235086946853	0.0	4.0	4	1.748197196501972	1		30586.125867195202	30493.0	21284.0	42799.0	3.0861401E7	3268.3908759010865	-0.9810741135737034	-970.2107106069195	0.010352116657709836	0.0037470336339603017	1.7963764549628998	1.7230340371125017	-0.9454645092716382	1.0425658555029516	9.601314852321998	11.656891282679869	0.8879225455885348	0.9725565719788156
ID76368	76368	0	1.0	27.753762369594824	55.78042648968837	0.0	54.0	54	1.718079949104436	1		30585.13817809622	30465.0	21272.0	42232.0	2.988168E7	3343.7618537166863	-0.9810500949555794	-947.085635392775	0.023104143624218025	0.0030883412220621986	1.7797934076479631	1.6830165343964845	-0.7181288393611409	1.0575020335650962	9.273349146970405	12.858815259157156	0.7047653792276511	0.9393355801636979
ID77392	77392	0	1.0	27.817556368344754	55.84994622395614	0.0	64.0	64	1.7215988057332796	1		30474.053061224524	30314.0	21271.0	42734.0	2.9864572E7	3344.236674470447	-0.981116883317843	-946.9134434428454	0.004217585381314577	0.011814596211755984	1.776509128905223	1.6829685202496871	-1.040144467575416	1.0555807238994928	9.311374156286528	11.723575399674319	0.851340864892806	0.9593535749265426
ID84052	84052	0	1.0	25.55771146415336	55.183794638803626	0.0	146.0	146	1.6112887559746412	1		31282.13752913751	30985.0	20903.0	43734.0	2.6840074E7	3821.663341729148	-0.9809617328800061	-843.52632397039	-0.013077257685179124	-0.005409552900617934	1.652109316334621	1.6011960639424867	1.5198430464959405	1.0317970132069743	8.15636449830918	12.183689212230291	0.6904764411073558	0.9215896885069811
ID86612	86612	0	1.0	25.392546785286353	55.31136520937841	0.0	178.0	178	1.584779259208496	1		31111.697115384613	30759.0	20577.0	43307.0	2.5884932E7	3904.508070522	-0.980997691082607	-822.7141826220948	0.006045474975324936	0.008461842026991824	1.6488900826731039	1.5487726356964755	1.394675647306512	1.0646430887717784	7.8901894330962925	11.100085381119772	0.8047197411991746	0.9447922595332949
ID72280	72280	0	1.0	27.65925313900608	55.78413445070468	0.0	14.0	14	1.7421285541483826	1		30495.907185628752	30359.0	20777.0	42136.0	3.0556899E7	3277.3947650416376	-0.9811233584137712	-967.2565575745732	-6.592177238930857E-4	0.00604608190027408	1.777463880454963	1.727407877479616	-0.9474635401117665	1.0289775238540544	9.534771086018774	11.609177570573639	0.8890316588172898	0.9737864077669902
ID73306	73306	0	1.0	27.727559691405357	55.73243389989322	0.0	24.0	24	1.7194003642723916	1		30556.116564417156	30403.0	21265.0	42232.0	2.9883882E7	3325.3470104224225	-0.9810781493459113	-952.8645601682755	0.0019843702816880293	0.012651514511851671	1.7566667044481303	1.6757189093325542	-1.0537197018313766	1.0483063088115525	9.287608525463947	13.109417046120033	0.6791207590791577	0.9480834546336729
ID74330	74330	0	1.0	27.7309474306974	55.7595574424786	0.0	34.0	34	1.722477396658413	1		30502.391437308903	30359.0	21201.0	42285.0	2.9922846E7	3319.8452625127943	-0.9811686387294521	-957.432106724747	0.03043040133291939	0.022936928763137895	1.7670354686167402	1.6463959790729312	-0.9360531917280797	1.0732748932074894	9.320880408615562	14.14340378428999	0.5855431693938432	0.9405275779376502
ID81501	81501	0	1.0	27.917420000992745	55.72412643606174	0.0	114.0	114	1.7167585183622558	1		30999.43666323376	30897.0	21628.0	43114.0	3.0100453E7	3366.0775166807894	-0.9811477461105681	-958.5854107790859	0.003056366665503698	-0.010275225727687631	1.7788472536666844	1.672001853246723	-1.3528047063028257	1.0639026806175407	9.259089768476853	11.942038995642582	0.8158704218147247	0.951636541279922
ID82016	82016	0	1.0	27.798787669310528	55.69416799004761	0.0	120.0	120	1.7264255227014984	1		31167.993896236025	31056.0	21490.0	43574.0	3.0638138E7	3383.855498779844	-0.9810936926260385	-955.9403780463457	-0.007115820182187594	-4.090972059096961E-4	1.7690924969361541	1.7030525888327923	-0.8983568687104386	1.038777374542863	9.363658544096204	11.4282516879741	0.90093993837648	0.9685349065880038
ID85091	85091	0	1.0	25.46279840682963	55.21472218607828	0.0	159.0	159	1.5723193559699884	1		31396.862576687123	31085.0	21435.0	43351.0	2.5588443E7	3914.331110171912	-0.9809737526528153	-827.1093631582845	-0.025569040100669512	-0.03697481843509936	1.689951307248946	1.4680289072796575	-0.8956837373610657	1.151170320195209	7.766608152818881	13.271872654881456	0.5540855782608467	0.940702360391479
ID91746	91746	0	1.0	26.04458838911907	54.90561039129823	0.0	240.0	240	1.644284682033451	1		31088.809364548524	30851.0	21178.0	43053.0	2.7886662E7	3602.1600272690625	-0.9810430483037208	-893.2862396683483	-0.02551622450937095	-0.028955602258299233	1.7091655672710455	1.5405782521176985	2.527633130670663	1.109431192425055	8.493836455989806	12.853527768194953	0.6460543848332415	0.9351125065410782
ID90212	90212	0	1.0	25.59277352518536	55.26220387363821	0.0	221.0	221	1.599981326755923	1		31225.027122641524	30936.0	20860.0	43535.0	2.6478823E7	3880.1068295484556	-0.9809793811356933	-830.0884534519165	-9.450462743504887E-6	-0.011407715234910258	1.6694414550374486	1.5655682629157637	-0.8659558839335513	1.066348555078798	8.0422894703608	11.767826892870126	0.7297885117183952	0.9306930693069305
ID73831	73831	0	1.0	27.689793876785053	55.68798580578937	0.0	29.0	29	1.7127881091756127	1		30511.972164948438	30384.0	21266.0	42206.0	2.9596613E7	3320.7298646691725	-0.9811189592466633	-954.9100535164499	0.020513666844679503	0.01763513259379614	1.7704139110484256	1.5940792165075504	2.1361857546463656	1.1106185268052142	9.216311632996215	13.989071887107725	0.5918194191035242	0.9472398632144605
ID78444	78444	0	1.0	27.87704811692489	55.722630998207094	0.0	75.0	75	1.7233555396655764	1		31173.006109979608	31046.0	21828.0	43142.0	3.0611892E7	3384.8228691044346	-0.9810911377123523	-955.6892205864112	-0.007256120426511591	-0.006511956326026826	1.7930651441693881	1.6648680232151507	-0.9730847987252086	1.0770013713799766	9.330386660944587	12.150792359308355	0.7941459161687828	0.949226305609284
ID78956	78956	0	1.0	27.928662440248303	55.77379507068622	0.0	82.0	82	1.6936899137239583	1		31077.143459915605	30933.0	21923.0	42672.0	2.9461132E7	3425.5839065528126	-0.9810771186257662	-940.7026310838907	0.023192908202416897	-0.005912598038112489	1.7752221798753711	1.6299174885497119	-0.6508758334442575	1.0891484951517088	9.011927207922033	11.966275628772898	0.7908780731255354	0.9480000000000004
ID95855	95855	0	1.0	26.687147326023112	55.330484168165185	0.0	288.0	288	1.7110205255167434	1		30893.003108808276	30770.0	21259.0	42968.0	2.9811748E7	3438.55157389545	-0.9812240905596743	-939.0350471731516	0.011546365620207747	-0.006456277847711953	1.8048650077388617	1.6539963707884475	-0.14006016634172752	1.0912146118425254	9.197299128338146	13.395818653485874	0.644067902328212	0.9196768060836499
ID93299	93299	0	1.0	26.35983938129943	55.13209977693645	0.0	259.0	259	1.6919023776969204	1		30933.916313559323	30742.0	21338.0	43379.0	2.9201617E7	3495.4907741643437	-0.9811485079631006	-921.1826730751834	-0.008153439705205321	-0.007231997945630169	1.7412614200174712	1.6247291510269564	-0.7793499669920245	1.0717241202429693	8.992914703263972	13.691643943839567	0.6028359520680869	0.9352446861097379
ID72818	72818	0	1.0	27.72483877435997	55.74649844136487	0.0	19.0	19	1.7382160958129278	1		30483.38128772639	30357.0	21363.0	42064.0	3.0300481E7	3282.4554045519135	-0.9811466277182841	-966.5830424913789	0.008559037236285521	-0.005193245248930212	1.783529096326745	1.7243947665115613	-0.9845428527217034	1.0342928028799414	9.491992950538135	11.463330794445259	0.9077068674337092	0.9774840920215375
ID79476	79476	0	1.0	27.959252904717076	55.69704246284604	0.0	89.0	89	1.7052632251678381	1		31051.86721991704	30958.0	21797.0	42858.0	2.9934E7	3387.6215607781455	-0.9811018985749209	-951.740977557277	0.005189857763142529	0.0011460186537875239	1.7949711456232131	1.62854953297618	-0.8589818647324472	1.1021900834314182	9.135508488199438	12.08522584555443	0.7860190068073694	0.9463318562284584
ID86132	86132	0	1.0	25.488636843287765	55.22259397406904	0.0	172.0	172	1.5928734225420993	1		31269.809296781892	30924.0	21106.0	43676.0	2.623537E7	3886.1025670560452	-0.9809564050074518	-828.975585264895	-0.0015614807736205384	-0.0017934943855441772	1.6117647823014696	1.5893490959482561	-0.8872419418121579	1.014103689623858	7.970992577893062	11.589822628044637	0.7457078067717698	0.955555555555555
ID88697	88697	0	1.0	25.477518055285213	55.32121944112681	0.0	203.0	203	1.5914480321693347	1		31090.186157517903	30752.0	20909.0	43660.0	2.6053576E7	3883.672157593837	-0.9809532453236253	-824.5900248427462	-0.009112097944292774	-0.007945999499516892	1.6401360599769503	1.5648604055881825	1.4576817642680284	1.0481037504175805	7.956733199399514	12.034578576927453	0.6903715501599335	0.927423822714681
ID77947	77947	0	1.0	27.80731866795026	55.799296449430315	0.0	69.0	69	1.7259872880142244	1		30529.27687626776	30384.0	21371.0	42524.0	3.0101867E7	3317.8354725263403	-0.9810703070030171	-953.7800368930587	0.007217606890171591	0.02319615719773578	1.7880965552059875	1.656185125543276	-0.7140491725842107	1.0796477565389562	9.358905417931688	13.213476856140986	0.673597870578552	0.9562894609033508
ID92794	92794	0	1.0	26.362802142486686	55.12172006762793	0.0	253.0	253	1.6684901465508841	1		30940.342420937835	30791.0	21338.0	43186.0	2.8372294E7	3542.4469438325827	-0.9812125658075737	-912.3203998509392	-0.0169783785685032	-0.0183297733317931	1.758174214367282	1.5618046249617072	-0.6336074495994497	1.125732493211428	8.745752142709144	13.628111464394323	0.5917464690199752	0.9330628803245432
ID95354	95354	0	1.0	26.670276746297482	55.42124745078836	0.0	283.0	283	1.6838349826466055	1		30863.8700322234	30709.0	21329.0	42803.0	2.8734263E7	3481.002379008109	-0.9812264775967152	-926.8288642659219	0.0018015002792732152	-0.007953153938566063	1.7838394023574458	1.6285812895178673	3.044660404512815	1.0953333516962742	8.90735843230268	11.994851691293245	0.7779810660799233	0.9498226051697911
ID82557	82557	0	1.0	25.841315592971796	55.84963372892202	0.0	127.0	127	1.614103236295923	1		31175.42491268916	31125.0	20515.0	41433.0	2.677969E7	3696.5061062888603	-0.9811486242126359	-877.8952467564674	0.012661048805848743	0.008488524944486065	1.7435825283049917	1.5028451757724213	1.1475625590629275	1.1601877268620422	8.184883255296276	12.391516584081081	0.6698436248251477	0.9318181818181821
ID96893	96893	0	1.0	26.6551872072582	55.390008127918	0.0	299.0	299	1.6784351772419348	1		30879.15086206899	30711.0	21640.0	43460.0	2.8655852E7	3536.576108098107	-0.9811002293201743	-906.5028603824021	-0.020086143097861234	-0.006758595957942203	1.7568048032411807	1.6277987513151595	-0.3234358278730146	1.0792518435229124	8.850320918328494	12.380248926765283	0.7256214773683574	0.9328657314629262
ID91265	91265	0	1.0	25.84799983674624	54.93287021429332	0.0	234.0	234	1.6511712876914102	1		31080.21700223714	30843.0	21595.0	43030.0	2.7785714E7	3620.0136682692814	-0.9811149431125628	-892.083323360858	-0.002826552187246538	-0.00291004076033231	1.6620860459270097	1.6577684644668569	-1.0889017106542214	1.0026044538502796	8.565133348457541	11.637284570935057	0.7947685697124203	0.9375650364203955
ID90752	90752	0	1.0	25.562399961536943	55.34363865758489	0.0	228.0	228	1.590497062241474	1		31191.532296650705	30872.0	21178.0	43543.0	2.6076121E7	3883.157381931343	-0.9810159636341661	-830.1741967419847	-0.020428512307052775	-5.684477863460917E-4	1.6287045902497563	1.5558507884979806	-1.1638988972157982	1.0468256996688665	7.947226947070481	12.605105348233478	0.6285394192040388	0.9430344049633383
ID87683	87683	0	1.0	25.49676869327205	55.246989728978726	0.0	191.0	191	1.6047024386010285	1		31170.984741784046	30823.0	21091.0	43480.0	2.6557679E7	3849.667253892128	-0.9809673820613865	-834.6672295272082	-0.016136493624440664	-0.023264032192651038	1.6551844761063583	1.5767922883295007	-1.1834975937384768	1.0497162424988193	8.08982073200596	11.702112870803408	0.7423696294828526	0.9481894150417824
ID88195	88195	0	1.0	25.55936010910693	55.3150817472626	0.0	197.0	197	1.6197175253735767	1		31077.77919075149	30755.0	20902.0	43616.0	2.6882279E7	3827.6525937276747	-0.9810797306603687	-842.023956155154	0.0027640129022142284	-5.774112072272625E-4	1.658931136487411	1.5911606434310297	-1.2127900640217253	1.0425918610645417	8.241920769270466	12.32081299602341	0.6822751717074074	0.9203821656050951
ID89223	89223	0	1.0	25.478484161678733	55.31039257799247	0.0	209.0	209	1.6042309526385665	1		31057.224705882345	30745.0	20683.0	43572.0	2.6398641E7	3856.143220524633	-0.9810266001502768	-832.8659522180916	0.005259597746591999	0.006434137797178785	1.6581623686057163	1.5920502168967985	-1.4501137498080057	1.0415264236060233	8.085067605841441	11.897774367942853	0.7177315916613113	0.9361585030269673
ID83590	83590	0	1.0	25.60510901897889	55.381115607716474	0.0	140.0	140	1.6037593280649058	1		31218.906103286354	30927.0	20720.0	43604.0	2.6598508E7	3815.566967538375	-0.9809047179578702	-840.5999171486008	0.001914834826703781	-0.005711037769250685	1.6518243220233453	1.5790507456327212	-1.215976502445242	1.0460869143008218	8.080314479676925	11.904696789927991	0.7164756754208135	0.9315068493150676
ID94342	94342	0	1.0	26.49844567937447	55.23051915006032	0.0	272.0	272	1.6671294094916747	1		30942.439476553976	30798.0	21601.0	43555.0	2.8374217E7	3549.4875314175724	-0.981196814759761	-909.7951053703583	-0.014917782226122065	-0.019338350973435076	1.7015598343901377	1.5976864716715677	-0.4809016007770977	1.0650148602747405	8.7314927642156	13.841760345068474	0.5726848722847265	0.90359075258239
ID80521	80521	0	1.0	27.855897780406433	55.733424992335884	0.0	102.0	102	1.6914551985222805	1		31018.093881856537	30907.0	21698.0	42681.0	2.9405153E7	3429.509702419726	-0.9811280982150097	-940.4227176086188	0.0023495494376926506	0.01031899726831631	1.765051222301566	1.6224762775030062	-0.9388615940826921	1.0878749025643586	8.988161577099453	12.915751821284218	0.6770821307775872	0.9315270935960592
ID93835	93835	0	1.0	26.41952365241585	55.17141084170172	0.0	266.0	266	1.7163178153596512	1		30897.954732510276	30761.0	21487.0	42903.0	3.0032812E7	3401.927194771439	-0.9812028659090822	-948.2042155599436	0.004598420839112738	0.012665501783295754	1.7400615061056848	1.6871172320766508	-0.3133960561616636	1.0313815027328395	9.254336642312344	12.772006474920842	0.7129135965971597	0.9460641399416911
ID89741	89741	0	1.0	25.496543474726536	55.23182108990101	0.0	215.0	215	1.5938229745921815	1		31190.05714285715	30866.0	20966.0	43432.0	2.6199648E7	3864.461241626052	-0.9809619061639439	-831.7367475554037	0.002261854146917289	-0.006240740168999642	1.628840171797005	1.559249488844691	-1.149186824261726	1.0446308839285727	7.980498830222094	12.473428473825237	0.6445672273133747	0.916484716157205
ID84622	84622	0	1.0	25.472755836164275	55.27867228159578	0.0	153.0	153	1.5833465821708446	1		31331.006038647367	31049.0	20902.0	43507.0	2.5942073E7	3894.142819806661	-0.9809709575771977	-829.5291962270568	-0.012221486862107729	-0.017050619604407173	1.630355957898737	1.5477058854846903	-0.9857251312475298	1.0534016657746077	7.875930054602742	12.140284729542424	0.6715122962968184	0.9382785956964885
ID83088	83088	0	1.0	25.424652182842884	55.181514523710675	0.0	134.0	134	1.5607296204004129	1		31410.524875621883	31012.0	21334.0	43643.0	2.5254062E7	3925.767249692444	-0.9809956968580523	-826.0299509267207	-9.98299482400295E-4	-0.006625021787931973	1.599987984942877	1.5261202060231451	-1.0231332300163827	1.0484023333340307	7.6525331248705	11.343814387968207	0.747303228664609	0.9442815249266858
ID80018	80018	0	1.0	27.86791664759952	55.77096074543408	0.0	96.0	96	1.7141126007583931	1		30957.537667698685	30874.0	21618.0	42881.0	2.9997854E7	3388.9221592905474	-0.9811208589336687	-949.456538425662	0.011111855627513188	-0.012632567494196754	1.7883422105981341	1.6422230976683976	-1.0209980045420999	1.0889764083437836	9.230571011489756	13.777189041213362	0.6111069130668606	0.9418040737148397
ID96402	96402	0	1.0	26.726903958977015	55.324167736114056	0.0	294.0	294	1.6945829746421852	1		30838.48424369746	30697.0	21240.0	43289.0	2.9358237E7	3442.7209099321667	-0.9811195025296406	-930.957119656356	-0.012919352516320636	-0.008433489449302795	1.7902843977060938	1.6126363457078134	2.7586725428955408	1.1101600199394661	9.021433460251064	12.654711716047283	0.7079146535625804	0.9236009732360091
ID85655	85655	0	1.0	25.55621926726811	55.30365665691244	0.0	166.0	166	1.6028156625945198	1		31257.61792452829	30916.0	21197.0	44046.0	2.650646E7	3876.452005249823	-0.9810683048364012	-835.7207879618597	0.0021568920621127005	-0.006148961385582545	1.6623618705466712	1.5734479439490097	2.047699699569135	1.056508972501821	8.070808227347895	12.734680153476187	0.6253898217913125	0.9233278955954319
ID87193	87193	0	1.0	25.44324602040507	55.24638391138417	0.0	185.0	185	1.5995084491553018	1		31194.599290780137	30912.0	20966.0	43504.0	2.6390631E7	3869.024599364121	-0.9809640180399011	-830.9706966020271	0.0016510697369584706	-0.017273091552053508	1.6694781751043977	1.5848110235656367	-0.556143202151215	1.0534241308773016	8.03753634419628	12.176387213447821	0.6812333691152109	0.9018666666666659
ID94873	94873	0	1.0	26.76407573290746	55.371801169468746	0.0	278.0	278	1.7021550745366034	1		30873.57949790793	30735.0	21488.0	42799.0	2.9515142E7	3412.6910247373235	-0.9812049761807463	-944.575923866227	0.006407974800606517	-0.03149022005283504	1.7909282118659908	1.657818448025147	-0.5472281119758363	1.0802921236637275	9.102236605047835	13.068650271002545	0.6697250023843512	0.9153919694072651
ID75422	75422	0	1.0	27.662854098998583	55.768761905239195	0.0	45.0	45	1.7268636461758022	1		30542.365853658554	30401.0	21310.0	42551.0	3.0053688E7	3312.158879311701	-0.9811600770523546	-960.4665758565789	0.029652154659587572	0.012011938127517717	1.7917106477950744	1.6702872722809903	-0.5525589067524697	1.0726961029573463	9.36841167026072	12.648011667285976	0.7359212022611762	0.9680746561886052
ID81061	81061	0	1.0	27.9033213039283	55.69139459774662	0.0	109.0	109	1.737780834482499	1		30998.122367101285	30886.0	21609.0	43517.0	3.0905128E7	3356.1369049504365	-0.9812113705002974	-964.702014329311	0.004766276107312314	-0.0014955761921239107	1.7917229514978608	1.702375020281383	-1.1037050530222985	1.0524842823420362	9.487239824373612	12.66878780200821	0.7428132112935831	0.9500237981913374
ID82084	82084	0	1.0	27.806503406295857	55.72287349271723	0.0	121.0	121	1.7176395851476691	1		31267.67351129363	31168.0	21772.0	43199.0	3.0454714E7	3402.1159222435285	-0.981139171339621	-956.1946333797584	0.04203566835605563	0.015811284627611905	1.769922639555734	1.6290282944015246	-1.1043353945501693	1.086489808457238	9.268596020805886	15.437303120224414	0.4887434541031004	0.9281294621608759
ID71847	71847	0	1.0	27.60535278374805	55.74567636048394	0.0	10.0	10	1.742562729495721	1		30493.944055944063	30351.0	21249.0	42227.0	3.0524438E7	3282.4558249681186	-0.9811180881589464	-965.4282920187608	-0.0021506482537195426	0.008276143728314488	1.7846314187487797	1.7265877651106127	-1.1721526445717452	1.0336175518042365	9.539524212183288	11.605455185726157	0.8900455247587414	0.9766423357664236
ID75943	75943	0	1.0	27.67732371901426	55.756960115648525	0.0	50.0	50	1.7167585183622562	1		30548.561277034016	30399.0	21353.0	42271.0	2.9662653E7	3332.2760255441776	-0.981154642824045	-954.581204087834	0.00857154084201714	0.006579773328476518	1.7831750924730105	1.6511166241199626	-0.8023277933978489	1.0799813086634231	9.259089768476857	13.785909813609827	0.6122196892848434	0.9424286405418482
ID84136	84136	0	1.0	25.50281763080867	55.32112542832691	0.0	147.0	147	1.6098796706539824	1		31280.09790209793	30948.0	20722.0	43608.0	2.6838324E7	3889.153527388559	-0.9809586087590402	-828.6955716038727	-0.010333966617079894	-0.0031157898820022016	1.6734887685123976	1.5710356629633566	1.6513043864644035	1.065213736367887	8.142105119815636	12.51248798492038	0.6535205103573789	0.924446842957366
ID86701	86701	0	1.0	25.400963342250773	55.27138834969245	0.0	179.0	179	1.599508449155302	1		31153.68676122932	30757.0	21051.0	43721.0	2.6356019E7	3851.919094431938	-0.9809036063068903	-830.877999527916	-0.0050972414313193385	0.0010624002077094128	1.6615568987682572	1.5581650452992595	1.6292024569009835	1.0663548792734856	8.037536344196281	11.947447232438364	0.7075914418887049	0.9200217627856356
ID76462	76462	0	1.0	27.778797461311676	55.7954537130904	0.0	55.0	55	1.733422210025662	1		30558.86646586343	30448.0	21411.0	42459.0	3.0436631E7	3296.2548142158485	-0.9810727162079341	-961.0796099740645	0.01125230509097101	0.006976680720497219	1.7842222667926277	1.6831724357864168	-0.5543956624506668	1.0600353409179957	9.439708562728459	12.947739225004735	0.7075881685906065	0.9534325492078733
ID76976	76976	0	1.0	27.8341443141285	55.81879005190563	0.0	60.0	60	1.7207197662040639	1		30485.45696721311	30334.0	21138.0	42370.0	2.9753806E7	3347.367321924778	-0.9811582248208881	-948.4983161635668	0.009902622990906575	0.004072902520154235	1.7693461366079395	1.658122617873618	-0.9323248643966592	1.0670779817701028	9.301867903957502	12.9043534885109	0.7019521838299241	0.954168698196002
ID74931	74931	0	1.0	27.68911035134046	55.78891091734606	0.0	40.0	40	1.7163178153596506	1		30511.431934493372	30345.0	21454.0	42771.0	2.9809669E7	3334.611940660984	-0.9811178113948769	-950.8589824721068	0.014433816735044047	0.004459742574223395	1.7863409651204045	1.6520412138530745	-0.8223852637845966	1.0812932208598485	9.254336642312337	12.576544890278514	0.7352456556395562	0.9410343160947318
ID85171	85171	0	1.0	25.516654726264694	55.24005641124666	0.0	160.0	160	1.5976155390848645	1		31392.07573964495	31081.0	21296.0	44065.0	2.6526304E7	3858.699417944884	-0.9809423921199116	-837.4988050405243	-0.0016596174962307585	-0.033946300209826696	1.6609608583564937	1.5740165564461557	2.3656128301100225	1.0552372219683905	8.018523839538219	11.74419468407422	0.7305632214297278	0.936182019977802
ID91826	91826	0	1.0	26.26726538588141	55.024250379850876	0.0	241.0	241	1.6539179011024623	1		31088.466372657116	30925.0	21279.0	43160.0	2.8197239E7	3572.5292543835753	-0.9810040054593491	-898.7983050516801	-0.024893770251800864	-0.021591076564524216	1.7355039600902429	1.564989131983604	2.3885645073888093	1.1089559183650775	8.593652105444633	12.991945156920943	0.6397926920176804	0.914054600606673
ID78517	78517	0	1.0	27.83216557160274	55.70230412082989	0.0	76.0	76	1.7061502282058012	1		31160.998958333315	31046.0	21768.0	42915.0	2.9914559E7	3397.75315488972	-0.9810780141653878	-951.0128243293183	-0.010271196049268646	-0.004639786034668759	1.7541329517647175	1.6502369932668202	-0.8618375464521517	1.0629582047438073	9.145014740528477	13.473589066676166	0.63303493614238	0.9408312958435212
ID90293	90293	0	1.0	25.582938739970466	55.26659767924871	0.0	222.0	222	1.6112887559746412	1		31233.416279069745	30903.0	21139.0	43563.0	2.6860738E7	3854.192040818823	-0.9810046331226085	-837.0270775130831	-8.714092655885187E-4	0.006977179367801142	1.6260201849524338	1.6100414232718718	-1.4022131880769306	1.0099244413526272	8.15636449830918	11.829467132338648	0.7324468672243528	0.9300813008130081
ID86199	86199	0	1.0	25.45317127277535	55.28507968908889	0.0	173.0	173	1.5942975385373688	1		31260.282996432805	30961.0	21115.0	43747.0	2.6289898E7	3851.4984413377615	-0.9810334312387203	-839.630511344082	-0.04176792321444304	-0.042602743130578886	1.6418063485393997	1.5313076046331402	2.0390618337345825	1.0721597303976897	7.985251956386609	14.976644657158033	0.4473726566976634	0.9041980624327227
ID81590	81590	0	1.0	27.96058768489889	55.745332119353506	0.0	115.0	115	1.7303646404359798	1		30984.606275303686	30887.0	21495.0	43111.0	3.0612791E7	3343.529190641808	-0.9811100701486135	-962.627460793484	0.011202550449879035	0.007180253032223886	1.8009180511960543	1.6603741495551765	-0.7849184029480146	1.084645922534105	9.40643667957684	14.258193702324844	0.581441437662173	0.9299812030075189
ID79033	79033	0	1.0	27.94538964460482	55.789157408284986	0.0	83.0	83	1.7025994434449794	1		31041.438871473336	30938.0	21728.0	42812.0	2.9706657E7	3403.5774256722907	-0.9811413466556721	-948.9801002735184	0.03286989209765508	0.0053774905498524496	1.7574808202511236	1.6304790375045168	-1.053760281366851	1.0778923125199977	9.106989731212348	14.420192381946242	0.5503546016635014	0.934178449536812
ID71355	71355	0	1.0	27.655379577067574	55.7108574755558	0.0	5.0	5	1.7382160958129274	1		30500.450549450557	30384.0	21023.0	42257.0	3.0530951E7	3264.6834636457784	-0.9811606958689084	-973.1290925191163	-0.010192904871633367	0.0023444597438905	1.794910297340076	1.6921533142212102	-0.9622963220226249	1.06072557507365	9.491992950538132	12.060392100373269	0.8200577096239349	0.9722492697176242
ID79546	79546	0	1.0	27.929115418180427	55.80037471322533	0.0	90.0	90	1.7012659885137948	1		31016.317991631753	30886.0	21873.0	42781.0	2.96516E7	3392.0225521159796	-0.9811241372844058	-950.5580746444219	0.01635515043718435	0.007149341337927804	1.7728253666846239	1.6285640206319865	-0.9664785544659017	1.0885819312136435	9.092730352718798	12.827106012510503	0.6944593156634385	0.9460929772502472
ID74428	74428	0	1.0	27.720444950852862	55.76759694481688	0.0	35.0	35	1.7141126007583936	1		30490.59958720328	30361.0	21296.0	42520.0	2.9545391E7	3327.7513141026966	-0.9811679580803873	-954.753021766292	0.026213255152122885	0.032579316706197015	1.7570540380683404	1.6333873501094134	-0.8649174975864796	1.0757117948480763	9.230571011489761	13.276112833151547	0.6581070786382663	0.9514943655071046
ID72383	72383	0	1.0	27.639362895179485	55.77884282178012	0.0	15.0	15	1.7294900562808249	1		30490.04550050555	30305.0	21103.0	42507.0	3.0154655E7	3311.728835137663	-0.9810778914221412	-954.700736199012	0.002334049945964044	0.005403976683215783	1.7726958379945181	1.70273026697344	-0.6619084939728718	1.04109022572638	9.396930427247813	11.817155691750516	0.8456097087609711	0.9672211350293541
ID73409	73409	0	1.0	27.65100338724805	55.689949033074335	0.0	25.0	25	1.735166973637991	1		30518.92957746476	30388.0	21089.0	42471.0	3.0335816E7	3295.387571713692	-0.9811094342057893	-961.9783086835005	0.023149561071846844	0.016229146052640784	1.7833631736159756	1.675763993592315	-0.8173863596020833	1.0642090296933768	9.458721067386517	12.915002384932453	0.712612278601796	0.9548944337811897
ID95936	95936	0	1.0	26.68185595864661	55.28969443465386	0.0	289.0	289	1.7101360485770436	1		30888.65595854925	30775.0	21552.0	43449.0	2.9807553E7	3427.0124253743784	-0.9812709820473049	-944.4680660192987	-0.015827754707545667	0.01636073248249051	1.7590351712782406	1.65821076685959	-0.2346865319184548	1.0608031297550897	9.187792876009116	13.00860381677399	0.682275357548545	0.9279884781565048
ID70850	70850	0	1.0	27.611218452234393	55.57599607951623	0.0	0.0	0	1.7412598786747042	1		30564.74048096195	30476.0	21160.0	42136.0	3.0503611E7	3253.9719923449647	-0.9810224986421038	-971.1288006324527	-0.0043143592938579165	-0.0033781090927142033	1.7698273504993172	1.7345564407207892	-0.5691468088211586	1.0203342531557356	9.525264833689741	11.540695351489601	0.898717026861962	0.9761324890404284
ID82631	82631	0	1.0	25.684188775055574	55.32672234638559	0.0	128.0	128	1.5895455233814066	1		31295.29376498802	30983.0	21013.0	43305.0	2.6100275E7	3875.705699133977	-0.9810244092341059	-834.9159242567388	-0.011106348089820455	-0.02853702323064617	1.627927896648403	1.5959829213767642	-0.9772880526174392	1.0200158628540221	7.937720694741446	11.086937098784173	0.8114887625753132	0.9488636363636362
ID73929	73929	0	1.0	27.71410728779907	55.72104322623193	0.0	30.0	30	1.7299274036278793	1		30518.080284552863	30386.0	21184.0	42603.0	3.0029791E7	3323.3625014478976	-0.9811512811566477	-956.0126315214619	0.010280694311378688	0.022447443807277853	1.7670092871588863	1.6763012431390283	-0.6569896308825853	1.0541120185832462	9.401683553412331	13.050213078722248	0.6937137265251481	0.9450549450549449
ID92872	92872	0	1.0	26.376778085729093	55.11068298056588	0.0	254.0	254	1.6914551985222805	1		30924.0663856691	30735.0	21312.0	43045.0	2.9346939E7	3482.466630736882	-0.9811875030506155	-926.2862013921659	0.009762841162072612	0.021953282356339494	1.710410226455476	1.6814049679748477	-0.2983763706140021	1.017250608290734	8.988161577099454	12.515235172863283	0.7211119712226319	0.9422022919780768
ID93384	93384	0	1.0	26.364331687077446	55.095199568311024	0.0	260.0	260	1.686528402095607	1		30886.79530916845	30688.0	21306.0	43333.0	2.8971814E7	3512.408570263482	-0.9811158530939469	-913.7360094719767	-0.016474752371471762	-0.0019507680358889737	1.735513801630809	1.646967695357768	-0.843305688611701	1.0537631105471112	8.93587718928978	13.30944194515273	0.6339096498608321	0.9175207418252803
ID88781	88781	0	1.0	25.505973273735243	55.297973191911794	0.0	204.0	204	1.6234495983521808	1		31061.876728110587	30734.0	20839.0	43457.0	2.6961709E7	3817.5063981775806	-0.9810194715883431	-841.0992437478607	0.00176191809143665	-0.01231594040355346	1.6453402828280077	1.643349401454796	1.2024081256018135	1.0012114778338979	8.279945778586594	12.039617982697406	0.717814030545093	0.9290666666666668
ID77516	77516	0	1.0	27.821520727413624	55.80423625369011	0.0	65.0	65	1.7360386978696396	1		30497.609218436883	30385.0	21320.0	42209.0	3.0436614E7	3304.744206198171	-0.9810565231433657	-955.8555786105521	0.024052473695906594	0.020920853777291207	1.791023155823768	1.6789780862949297	-0.752938446233086	1.0667340869088366	9.468227319715549	12.915323034924635	0.7132930525343886	0.949928469241774
ID90831	90831	0	1.0	25.551270850054262	55.31664809347785	0.0	229.0	229	1.6004540646379357	1		31185.19431279622	30883.0	20876.0	43356.0	2.6320304E7	3895.5608735752535	-0.981073845093077	-829.9420369168989	0.00809006232026031	-0.04728204708284522	1.6833586685982942	1.590865443252019	-1.1802104038669228	1.0581401939042703	8.04704259652532	11.180650235274046	0.8089320470805231	0.9384700665188468
ID87760	87760	0	1.0	25.521203765139376	55.25010113515212	0.0	192.0	192	1.614103236295923	1		31176.933643771852	30833.0	20841.0	43583.0	2.6780986E7	3859.7793874565104	-0.9809348960004663	-831.1930775308764	-7.006768789778195E-4	-0.002838376167048194	1.653301793588217	1.5970290273244245	-1.2049693851472552	1.035235906987908	8.184883255296276	10.990977711510986	0.8514314714161781	0.9609374999999996
ID83667	83667	0	1.0	25.508814474522442	55.45653133330125	0.0	141.0	141	1.5703936732437827	1		31269.368550368534	30933.0	20605.0	43611.0	2.5453266E7	3964.8705569198914	-0.9810412998431779	-816.2042020796964	-0.00375536001588839	-0.004964608977355479	1.6341403159395946	1.5408364047515515	1.5332961022527083	1.0605540671938418	7.747595648160813	11.124551487720693	0.7867047814530115	0.94712376525276
ID80596	80596	0	1.0	27.83912922728689	55.69370780287158	0.0	103.0	103	1.7347309472525076	1		31035.47076612901	30931.0	21504.0	42925.0	3.0787187E7	3334.2803221311774	-0.9811453396958594	-968.725778455297	0.004981414997536407	0.002108764675265506	1.8225893617901217	1.6696319169513016	-0.7269295614148742	1.0916114763295348	9.453967941222004	11.88752125843697	0.8407006362455671	0.9599420849420848
ID93911	93911	0	1.0	26.4405690692853	55.162619923484094	0.0	267.0	267	1.710136048577044	1		30928.28128231643	30773.0	21126.0	43108.0	2.9907648E7	3426.5679778947556	-0.9811116609009838	-937.6723218066059	0.007473996583750812	0.013904156991041021	1.7470247500142386	1.6659085499511177	-0.5416621157084186	1.0486918685095297	9.18779287600912	12.832250091782964	0.701157251477631	0.9508116084604032
ID78038	78038	0	1.0	27.90037279407333	55.73302063097533	0.0	70.0	70	1.7202800779980338	1		31263.003067484664	31119.0	21964.0	44082.0	3.0575217E7	3434.5197154082466	-0.9810732257849534	-943.6685850712603	0.0028598900816337062	-0.011717026615873104	1.8043525513507843	1.6731060949813317	-0.6963167268305448	1.0784447900603202	9.297114777792979	12.222906530568608	0.7820041813472799	0.9376797698945353
ID91353	91353	0	1.0	25.93511982531277	54.96553751737552	0.0	235.0	235	1.6552894987682691	1		31061.643880926138	30800.0	21325.0	42892.0	2.8172911E7	3602.562175974049	-0.9810666660735307	-893.5407682348991	-0.019762886623424698	-0.005555351971176792	1.7248466605986401	1.6163737816271186	-0.6055395331559563	1.0671087839981712	8.607911483938183	12.487109669038805	0.6937193436945985	0.9105077928607336
ID89819	89819	0	1.0	25.519377391693958	55.23312662504829	0.0	216.0	216	1.6047024386010285	1		31221.026963657667	30869.0	20587.0	43690.0	2.6631536E7	3879.8973236710617	-0.9809709835549288	-829.6535337038521	-0.01246045009505691	-0.004466290812900543	1.6473967318644351	1.5767093273874164	1.338922384204594	1.0448322358783446	8.08982073200596	12.118199745778213	0.6922652767094246	0.9331140350877191
ID72922	72922	0	1.0	27.756087820592313	55.76075256576483	0.0	20.0	20	1.7364743958807336	1		30534.443443443448	30396.0	21434.0	42405.0	3.0503909E7	3295.215732847634	-0.9811303997556535	-963.607528171359	0.017596051978580933	0.02526886170480535	1.786995138229853	1.6539980043637257	-0.9446424717729144	1.0804094887147642	9.472980445880065	14.13535109036187	0.5957764127175037	0.9508587786259539
ID88282	88282	0	1.0	25.52098558767668	55.345381333912556	0.0	198.0	198	1.5952462428989453	1		31106.134684147804	30776.0	20712.0	43516.0	2.6098047E7	3880.7714122214034	-0.9809752067438982	-826.6012668053974	-0.004149290792499809	-0.011511848805386918	1.6385133652377872	1.5784347336987896	1.9090840465470817	1.0380621575642939	7.994758208715638	11.661355692124667	0.7387833735467507	0.9396648044692727
ID84700	84700	0	1.0	25.46950089449429	55.25088436467187	0.0	154.0	154	1.596668242506418	1		31352.109263657952	31008.0	21240.0	44130.0	2.6398476E7	3840.9690129342025	-0.9809801448469101	-841.9939447425472	0.004065793356015715	-0.014264451510399035	1.6470963035162736	1.5711673348032131	-0.8680955626704209	1.048326468499659	8.009017587209184	11.300333091443825	0.7881459011129897	0.9546742209631721
ID94428	94428	0	1.0	26.57686547380935	55.24722032310635	0.0	273.0	273	1.6985959382334448	1		30955.3253138075	30856.0	21430.0	43464.0	2.9593291E7	3464.1765323002387	-0.9811542051939104	-930.4395534408754	0.02308944135081779	0.004281702389885558	1.7514978782516037	1.6585903729999734	-0.48018376011360947	1.0560159438786467	9.06421159573171	12.916313374273848	0.682751640995222	0.9261777561923262
ID83173	83173	0	1.0	25.422650752070023	55.22791030872611	0.0	135.0	135	1.5804773320049326	1		31421.62590799033	31069.0	20855.0	43922.0	2.5954263E7	3928.7318767357324	-0.9809732877672998	-824.7070185856086	0.005308878308476128	-0.0063744004380627125	1.6345523098429038	1.5623925465193962	-0.9278361102401267	1.0461854247092133	7.847411297615648	12.852166563689163	0.5970127259952591	0.9177320733740965
ID89316	89316	0	1.0	25.47219319084912	55.31718362711915	0.0	210.0	210	1.6047024386010276	1		31075.728554641573	30752.0	20873.0	43594.0	2.6445445E7	3852.4315448048146	-0.9809966592890449	-832.825392410916	-0.014964058725117775	3.274403178353787E-4	1.6456188039729478	1.5570199534349924	-1.1218988423634468	1.0569028356653327	8.089820732005952	11.843040534303574	0.7248069190434637	0.957794034890264
ID80102	80102	0	1.0	27.869599077291376	55.753126727717465	0.0	97.0	97	1.7220381572284338	1		30957.092857142838	30839.0	21807.0	42479.0	3.0337951E7	3362.937184242119	-0.9811045695230722	-955.9384234863511	0.0042119694119253	0.009850011915139572	1.8221404907571712	1.6307100210426324	-0.8225734917771591	1.1173908709974956	9.316127282451045	12.387489179665335	0.7629194749708793	0.9551656920077973
ID95462	95462	0	1.0	26.637902199312173	55.36868364436357	0.0	284.0	284	1.686528402095606	1		30870.50638297872	30742.0	21430.0	43163.0	2.9018276E7	3445.4909425058704	-0.9811570766112168	-933.0671392718058	0.004219779086183723	-5.200408857402194E-4	1.7468843064113553	1.6388646070351478	-0.13009907171363666	1.065911301588009	8.93587718928977	12.508015406820384	0.7177451067943555	0.930232558139534
ID85741	85741	0	1.0	25.5832255031402	55.286949012511144	0.0	167.0	167	1.6042309526385667	1		31269.62117647059	30982.0	20965.0	43729.0	2.6579178E7	3844.287057133338	-0.9809232797521422	-836.5042208225824	-0.01808253527137774	-0.022500685349666684	1.6771238002979931	1.5681415782144597	2.5038871549015553	1.0694976930639288	8.085067605841445	11.419985826363437	0.7790447227029641	0.9335894621295276
ID82158	82158	0	1.0	27.595551290750624	55.75345866466116	0.0	122.0	122	1.7229165241089273	1		30864.49540347292	30734.0	21095.0	43504.0	3.0216341E7	3421.1905162973585	-0.9810704686057121	-935.1305762305817	0.010617306069924785	-0.012213973076446172	1.8116829349286994	1.672741983918233	2.2685092341630266	1.0830617945542391	9.325633534780078	12.551086339428883	0.7439188699161748	0.940105414470532
ID87278	87278	0	1.0	25.45582824149188	55.24178170554216	0.0	186.0	186	1.5675007134522896	1		31206.004938271606	30884.0	21154.0	43623.0	2.5276864E7	3949.283383850577	-0.9810801632843699	-819.4774007774064	-0.01864317043577135	-0.005586410087174947	1.6152686103896543	1.5640445866873476	2.4896506995954826	1.0327509996443256	7.7190768911737235	12.03839805508203	0.669326210836558	0.9360230547550429
ID84211	84211	0	1.0	25.41197605797038	55.276827439655804	0.0	148.0	148	1.5995084491553022	1		31304.785545023722	30935.0	20803.0	43886.0	2.6421239E7	3885.492274922953	-0.9809764080365135	-830.9228835127125	-0.014158299996156835	0.009144427439274322	1.6339445641613795	1.573397660041607	1.3879781221483778	1.0384816284258178	8.037536344196283	11.828112126065253	0.7219414013351967	0.9415367483296206
ID96503	96503	0	1.0	26.73131966886624	55.21415385259929	0.0	295.0	295	1.7211593420871327	1		30873.241836734654	30700.0	21633.0	42797.0	3.0255777E7	3378.665689643557	-0.9811305581951384	-950.2431734117738	0.004760254155563421	-0.005980110638437582	1.7607566221917215	1.7044786974536323	-0.645773497083283	1.0330176756225609	9.306621030122017	12.16680131606549	0.7900399656875212	0.9449806949806954
ID81146	81146	0	1.0	27.944183029787425	55.74199828802151	0.0	110.0	110	1.7096936385195625	1		30947.958634953466	30842.0	21692.0	42761.0	2.9926676E7	3385.3195656295384	-0.9811588767726792	-952.1269969416935	0.025774540439413157	-0.02072292578993855	1.8430282904389061	1.612280631637909	2.4036152180981887	1.1431187935108924	9.1830397498446	13.449204731417428	0.637974204149061	0.9173789173789174
ID90365	90365	0	1.0	25.604385036595446	55.245370654833096	0.0	223.0	223	1.613634497143801	1		31265.09756097562	30955.0	20960.0	43841.0	2.6919249E7	3824.1821776270162	-0.9809553095038576	-842.2218684344052	0.001402594460433159	-0.003666865640908516	1.6646805499046045	1.582608422119571	2.240029450220855	1.051858771025062	8.18013012913176	11.406379577571844	0.7900861283599718	0.9430136986301363
ID94974	94974	0	1.0	26.697122324239327	55.431424066877995	0.0	279.0	279	1.7012659885137955	1		30877.96747114379	30715.0	21556.0	42479.0	2.9426703E7	3412.6173861657767	-0.9812061396536377	-944.7901647918102	0.017151489026745115	0.014587564086610844	1.7732279231954422	1.6407262034155983	-0.3390743065567097	1.0807579713812134	9.092730352718805	12.823796939123726	0.6948177607234428	0.9391261659302896
ID76035	76035	0	1.0	27.677397631051598	55.752729816456664	0.0	51.0	51	1.7229165241089273	1		30541.950152594098	30408.0	21237.0	42366.0	3.0022737E7	3309.076786011537	-0.9810718745364235	-956.7823038918335	0.004873928856132548	0.02921077820075996	1.7884796215418346	1.6607297210200187	-0.8947922310449298	1.0769239563216535	9.325633534780078	13.667554615689458	0.6273451909689897	0.9419107057129142
ID78595	78595	0	1.0	27.879273365335532	55.674589737842645	0.0	77.0	77	1.741694270568371	1		31181.254491017986	31096.0	21617.0	43331.0	3.1243617E7	3339.0795429146146	-0.9811761445144165	-973.4983398121504	0.014670436270059733	-0.0014513984526468217	1.8409484354353707	1.6683253461758132	2.5090551466986404	1.1034708785401177	9.530017959854257	12.600446962812674	0.7542784184137983	0.9479905437352247
ID79108	79108	0	1.0	27.91677505813539	55.75655306922917	0.0	84.0	84	1.7136712173081095	1		31035.797729618163	30903.0	21808.0	43330.0	3.0073688E7	3396.238854949823	-0.9810531981892169	-946.3490005090839	-1.6739984929273763E-4	-0.010275012138533827	1.782778439415238	1.6935000727871243	-0.8465623421400791	1.0527182537885464	9.22581788532524	11.771468708226136	0.8366685350112713	0.9580454096742346
ID75526	75526	0	1.0	27.584333125916313	55.770541642018124	0.0	46.0	46	1.7286150296342333	1		30524.684638860606	30400.0	21115.0	41913.0	3.0005765E7	3326.3125226300886	-0.9811210460689888	-953.812030344288	-0.009264893313536793	-0.004924764595266414	1.755377456068756	1.7480336535264736	0.8565747668382121	1.004201179152053	9.387424174918777	11.208249787218769	0.9390326739809393	0.981610337972167
ID85254	85254	0	1.0	25.485368232011567	55.22871066200815	0.0	161.0	161	1.5947719612642925	1		31402.350356294522	31127.0	21060.0	43573.0	2.6440779E7	3886.6129961982933	-0.9809464719273274	-831.9376080426318	-0.008889854665418823	-0.010392986490072817	1.65261222848147	1.55465835107914	-1.2664396297622367	1.0630066903987856	7.990005082551127	12.019446259628257	0.6950051129169655	0.9338888888888888
ID86280	86280	0	1.0	25.48268938472635	55.32359525211195	0.0	174.0	174	1.6122274620000723	1		31223.019813519804	30905.0	20656.0	43258.0	2.6789351E7	3842.5855317787273	-0.9809955902000884	-838.8687681611302	0.0059111803886585336	-0.0011114920255628226	1.635959756657847	1.6219903294758338	-0.5538969340423309	1.0086125218678261	8.165870750638211	11.599627339163332	0.7626482742843473	0.9549749861033907
ID86792	86792	0	1.0	25.4139856713533	55.2699970806532	0.0	180.0	180	1.5928734225420993	1		31199.658711217213	30844.0	21091.0	43577.0	2.6145314E7	3877.5358253575423	-0.980997108381101	-830.7532631105553	-0.0012995891676440465	-0.008091352385166924	1.632070281936147	1.575959170592575	-1.5017411342715088	1.0356044194485532	7.970992577893063	12.663106537279798	0.6246571959891082	0.9265193370165743
ID79627	79627	0	1.0	27.94354338210061	55.791268361070024	0.0	91.0	91	1.718520200219696	1		30948.528688524606	30834.0	21655.0	43051.0	3.0205764E7	3354.081496983473	-0.9810765222615113	-956.7496705790719	0.03717399403613803	0.016562681350805537	1.7768771307560791	1.6287243987586957	-0.8679474583016984	1.090962431771941	9.278102273134913	14.20934131295811	0.5774589634293764	0.9393647738209814
ID91919	91919	0	1.0	26.322635674853757	55.05480944840793	0.0	242.0	242	1.6557464454985107	1		31062.5843439912	30865.0	21545.0	43355.0	2.8173764E7	3569.8444176030252	-0.981062927863176	-901.5759611641297	-0.02920873134265321	-0.0185109204518483	1.7341772402105398	1.564788164260259	2.5264659173982875	1.1082504838796234	8.612664610102701	13.687214130848668	0.5777198318387027	0.917933130699088
ID71441	71441	0	1.0	27.673056729929417	55.73506041677718	0.0	6.0	6	1.7421285541483829	1		30532.490528414728	30388.0	21097.0	42774.0	3.0624088E7	3278.733748974852	-0.9811410534956286	-968.9471623878073	-0.01241048014900624	9.193598125540312E-4	1.7746739053118075	1.7290568840548894	-0.9783474678170314	1.0263826029540102	9.534771086018775	11.594640100170846	0.891262409164502	0.9747327502429541
ID82707	82707	0	1.0	25.45722600289659	55.23228477549068	0.0	129.0	129	1.593348269302548	1		31327.405017921126	30972.0	21104.0	43590.0	2.6221038E7	3874.4878426318564	-0.9810161144683737	-835.6629541469265	0.0016029845405097869	-0.017237213582492902	1.646352282797137	1.5750996181666064	-1.2604649262709564	1.0452369258482	7.975745704057579	11.815368544165022	0.7179374651390152	0.9348189415041782
ID71959	71959	0	1.0	27.567143651289232	55.72971817352362	0.0	11.0	11	1.7416942705683716	1		30482.290836653418	30339.0	20701.0	42281.0	3.060422E7	3298.385346105196	-0.9810780064156941	-958.325081569135	-0.006061073932340944	-0.001331461239484348	1.762007390846094	1.7373972302265732	-1.1523221379749	1.0141649590498722	9.530017959854263	11.943699717369867	0.8395099175500924	0.9690671822136301
ID75032	75032	0	1.0	27.677602715843793	55.7631771208446	0.0	41.0	41	1.7399560523004347	1		30475.7355289421	30327.0	21298.0	42503.0	3.0536687E7	3292.687562392103	-0.9810969323785599	-960.7564270997027	0.010972788992453918	0.028837048072380772	1.7905753836869895	1.7022517574663956	-0.8943062265631693	1.0518863475001214	9.511005455196194	13.138309732788528	0.69240038819836	0.9505938242280285
ID81688	81688	0	1.0	27.912015444538106	55.73298973868315	0.0	116.0	116	1.7286150296342333	1		31017.338742393476	30891.0	21888.0	43403.0	3.0583096E7	3367.621138255072	-0.9811487978361078	-958.7538633355684	0.0019542777295246576	-0.0025831860621428945	1.7755434678181983	1.690783251145964	-1.0961448889843768	1.0501307406580862	9.38742417491878	11.807209134950982	0.8461781263183554	0.9596695821185618
ID76573	76573	0	1.0	27.777855999528956	55.80581640851437	0.0	56.0	56	1.7237944434138532	1		30557.295616717623	30421.0	21399.0	42501.0	2.9976707E7	3323.2499316843364	-0.9811151288910581	-955.4057580742823	0.006883669812455718	-0.0030311949894658513	1.767294412424791	1.6697183531291653	-0.9175140208233249	1.0584386337448837	9.335139787109108	13.149057786051314	0.6784868293997154	0.9428708593374939
ID77084	77084	0	1.0	27.848372893921884	55.82566576812125	0.0	61.0	61	1.726863646175802	1		30459.62512664642	30328.0	21086.0	42165.0	3.006365E7	3315.3904501604443	-0.9811256224236319	-955.1505859421844	0.007246516386457507	0.006822500687929054	1.781578881728217	1.652019348502241	-0.9026858713541696	1.0784249490439914	9.368411670260718	14.002403026251457	0.6004414750181597	0.9485081809432144
ID93468	93468	0	1.0	26.498608649427933	55.17441251736348	0.0	261.0	261	1.7268636461758025	1		30869.42174796751	30778.0	21486.0	43163.0	3.0375511E7	3420.3236935771124	-0.9811384311670106	-938.9527874078544	0.011284351050309541	0.021567304730106172	1.7686305746225566	1.6786136241779417	-0.4781264869001829	1.053625771379461	9.368411670260722	12.838897941127009	0.7142008081401774	0.9489648531535869
ID74527	74527	0	1.0	27.716351434468514	55.781109774361916	0.0	36.0	36	1.7347309472525079	1		30499.331319234647	30352.0	21180.0	41921.0	3.0285836E7	3296.2985011166193	-0.9809839092669661	-954.6285605293103	0.027554196131873016	0.02151838082856456	1.7771795481852772	1.6726579461080873	-0.8632170300444855	1.0624883302174177	9.453967941222007	13.959114750031434	0.6096888245276544	0.9530426449448969
ID80673	80673	0	1.0	27.862256805611473	55.728313194151916	0.0	104.0	104	1.7025994434449787	1		31019.430962343085	30918.0	21746.0	42797.0	2.9654576E7	3417.1929814857867	-0.981082648054865	-941.5417178443739	0.00455376573058377	0.013599708718616058	1.7886059713624607	1.6223539603591088	-0.8453176265853372	1.1024757944724664	9.106989731212343	12.64057181850064	0.716227958415019	0.938755512003919
ID92961	92961	0	1.0	26.345735985973416	55.13750001943015	0.0	255.0	255	1.675728749503481	1		30941.914502164527	30780.0	21387.0	43156.0	2.8590329E7	3527.615264176892	-0.9812127590098684	-916.2123570742935	-0.00810006300356335	0.006585598585916111	1.7474771657660981	1.5884152197846928	-0.8888566542067967	1.100138769762585	8.821802161341402	13.148353255183567	0.6412456774875547	0.9220069547938398
ID70944	70944	0	1.0	27.648685239563186	55.56746831635257	0.0	1.0	1	1.7312387827703113	1		30607.328629032258	30488.0	21109.0	42088.0	3.036247E7	3264.878945323312	-0.9810795192200102	-972.2106645721494	-0.002128500160358236	0.0011667016240488398	1.7794171054313637	1.6884413979951614	-0.8539753929582368	1.053881471719555	9.41594293190588	11.618489441436193	0.8765452616067004	0.9734643734643734
ID88864	88864	0	1.0	25.45426838532346	55.29992089637783	0.0	205.0	205	1.6051737860744335	1		31064.052754982407	30690.0	20785.0	43522.0	2.6497637E7	3874.51453457966	-0.9809172200999772	-824.2548928419129	0.003723667107208893	-0.0024580834437766172	1.6766512507747564	1.549482201938726	1.529223890431917	1.0820719648647241	8.094573858170474	11.896114437068544	0.7187760330034282	0.9393270821842249
ID74020	74020	0	1.0	27.72895498899026	55.72754984151985	0.0	31.0	31	1.716317815359651	1		30533.629743589747	30394.0	21246.0	42166.0	2.9770289E7	3330.0733614665182	-0.9810737358155254	-950.585928139086	0.01078615631794352	0.015121194936613451	1.7739054926640738	1.6466708453291166	-0.9584319661752505	1.0772678083758307	9.25433664231234	12.717022910541225	0.719091657401439	0.958169291338583
ID96039	96039	0	1.0	26.686976678956157	55.28653961931562	0.0	290.0	290	1.7034878335098382	1		30880.51774530269	30728.0	21708.0	43216.0	2.9583536E7	3424.391873675014	-0.9812861565988752	-945.722653753384	0.0022341098225696888	0.004661883445245369	1.743023223106004	1.6672342779591054	0.047816980462199336	1.0454578856426064	9.116495983541382	12.485892543017924	0.7348498723679515	0.939735423811857
ID78118	78118	0	1.0	27.930704551177122	55.7319039293188	0.0	71.0	71	1.7551070937787412	1		31473.84282907662	31369.0	21872.0	43666.0	3.2040372E7	3324.4548047939616	-0.98114091542802	-985.0768504015286	0.010354723097941738	-0.005331294032185426	1.8724237760336706	1.6307225946687232	-0.8513231016009739	1.1482172272311273	9.677364870954243	15.318936615271754	0.5182147156597952	0.9146451033243482
ID83753	83753	0	1.0	25.553243106687034	55.33100766248167	0.0	142.0	142	1.601871441209132	1		31254.42334905661	30914.0	20705.0	43681.0	2.6503751E7	3845.613330825342	-0.9810276823376823	-840.4981197850818	-0.00597272123318466	-0.018371015440575345	1.6518442789627084	1.5806507176833668	-1.0204602429390068	1.0450406661527882	8.061301975018864	13.112361786177331	0.5891870696151112	0.917252568956192
ID72491	72491	0	1.0	27.653394098607215	55.72968697210405	0.0	16.0	16	1.7382160958129271	1		30509.466000000037	30382.0	21259.0	42359.0	3.0509466E7	3305.9655783521475	-0.9810713583188084	-956.6375448386556	-0.010766301694761119	0.012506609591844457	1.7495892766538694	1.7127180716513783	-1.0533720490229226	1.0215278892730666	9.491992950538128	12.653149868124364	0.7450234918965752	0.9703595724003883
ID89898	89898	0	1.0	25.533418015150783	55.252281382876134	0.0	217.0	217	1.5971419610281923	1		31222.962085308	30914.0	20882.0	43675.0	2.635218E7	3880.9326282467446	-0.9809179430638272	-827.1332609809062	0.004197614673816556	-0.013629907944735868	1.6201575852109076	1.5976424622055865	1.35812163578661	1.0140927169488463	8.013770713373706	12.693094199726708	0.6250456977452515	0.9243421052631577
ID90922	90922	0	1.0	25.533912164764832	55.30942264936327	0.0	230.0	230	1.595246242898946	1		31169.002386634875	30836.0	21154.0	43160.0	2.6119624E7	3866.3377248531624	-0.9809811658936766	-831.6295066664973	0.001881033152248781	-0.008525650903812295	1.6708673516891714	1.5409211419741282	-1.2851526619060212	1.084330214035849	7.994758208715646	12.416028384908977	0.6517031258484335	0.9221491228070173
ID91434	91434	0	1.0	25.925183754811783	54.96124267991304	0.0	236.0	236	1.640600005846121	1		31037.67932960892	30776.0	21155.0	42838.0	2.7778723E7	3614.148164072044	-0.981033201444298	-888.3885627462892	-0.01652275276278193	-0.0029709869172889	1.7033628679102037	1.6171479429926796	2.3343487585215428	1.053312948447979	8.455811446673675	12.123749679781744	0.7229216522405688	0.9392819429778251
ID93994	93994	0	1.0	26.428211786678947	55.161970487911894	0.0	268.0	268	1.708808474785098	1		30956.73443983402	30788.0	21257.0	43068.0	2.9842292E7	3421.705595421823	-0.9810604712136032	-937.2794717282255	0.0024540527298058997	0.0031068426537517978	1.7616811641627006	1.663011477279673	-0.5138610480908925	1.0593319338026639	9.173533497515571	12.699106962098293	0.714825691055791	0.9387159533073929
ID84781	84781	0	1.0	25.455585479825295	55.222841312903014	0.0	155.0	155	1.6108191978250888	1		31339.866977829603	30992.0	21161.0	43845.0	2.6858266E7	3841.834374156784	-0.9809788898976528	-841.4189886364968	0.012001070780516064	0.00468141545066099	1.6657564666395006	1.5679496420829107	-1.2599438304893569	1.0623788047342264	8.151611372144666	11.524671050273325	0.7712519130230496	0.9533073929961086
ID87853	87853	0	1.0	25.507650226994038	55.28453441871992	0.0	193.0	193	1.599508449155302	1		31168.314420803825	30835.0	20903.0	43810.0	2.6368394E7	3855.863753817659	-0.9809466932828792	-832.3321707232058	-0.0012485353723721395	-0.01513719452445863	1.6301814275874529	1.5878763238594826	-1.0866278947957662	1.02664256850001	8.037536344196281	11.661550511409764	0.7427116193094151	0.9358052019922518
ID73518	73518	0	1.0	27.718322449202528	55.727823322821266	0.0	26.0	26	1.7198402773828962	1		30521.224155578326	30367.0	21452.0	42215.0	2.9819236E7	3321.314403163574	-0.9811147679644666	-954.8154613610922	0.005492677766228677	0.0036426474224448674	1.7757480600224806	1.6387054906930125	-0.824419335914067	1.0836285532133736	9.292361651628465	13.666755345967129	0.6251800744545868	0.9494900437105387
ID88369	88369	0	1.0	25.542697701065457	55.321848390941284	0.0	199.0	199	1.6229835585554808	1		31113.11467889906	30741.0	20862.0	43680.0	2.7130636E7	3815.3980847105563	-0.9809580343176066	-840.1798824654549	-0.009243854597329727	-0.009112685188733184	1.6750678479727679	1.6099004802533186	-0.9208534444719677	1.040479128069578	8.275192652422076	11.829101056475556	0.743163708516032	0.9410810810810804
ID83251	83251	0	1.0	25.45006378270171	55.210486841175566	0.0	136.0	136	1.589069540282434	1		31410.507784431127	31026.0	21094.0	43904.0	2.6227774E7	3913.3924988121835	-0.9809337558058437	-825.8973514916279	-0.008300348125502241	-0.0076474655788205175	1.6238956584805524	1.5888975781267292	-1.2882351274857355	1.0220266434008196	7.932967568576933	11.942503302794012	0.698963991371398	0.9318816303740921
ID94517	94517	0	1.0	26.644259155315325	55.26817147322016	0.0	274.0	274	1.7185202002196962	1		30930.87653061224	30791.0	21452.0	43235.0	3.0312259E7	3399.9465876445397	-0.98117801870167	-948.4896609417752	-0.0208369504603908	-0.01763054484320845	1.8068069422471487	1.6525625177662187	-0.5006102271343625	1.0933365139428572	9.278102273134916	13.857103844437226	0.6071892533461034	0.9203206034889199
ID85815	85815	0	1.0	25.560526983822033	55.30289777702143	0.0	168.0	168	1.5828687349946777	1		31279.62756952844	30960.0	20511.0	43553.0	2.5868252E7	3908.526671893753	-0.9809863991808954	-825.8042307533003	-0.013568421960190312	0.002306653571860149	1.6523746752189934	1.5278845937667795	2.181511519239386	1.0814787202908445	7.871176928438227	11.198713116953876	0.7887026501319032	0.9479107040641087
ID87353	87353	0	1.0	25.472495697577788	55.216059317411286	0.0	187.0	187	1.5961943833944814	1		31207.706443914103	30878.0	20740.0	43685.0	2.6152058E7	3883.079743098343	-0.9809888154129955	-829.4121933558977	-0.026927178257388138	-0.009952277204219666	1.648923115768367	1.5855090767580804	-0.93906763168456	1.039996011337854	8.004264461044666	12.198061901508622	0.6760045630283888	0.9273127753303952
ID77627	77627	0	1.0	27.81034408937776	55.80108991983824	0.0	66.0	66	1.7425627294957216	1		30504.7235528942	30359.0	21472.0	42528.0	3.0565733E7	3285.800621568427	-0.9811287832605091	-965.3437651235342	-0.0015685323334108897	0.012855122838611045	1.7602075803675	1.729502248806566	-0.7590470556431803	1.017753854660855	9.539524212183291	12.203264305371265	0.8049789864616217	0.9676952748312441
ID89403	89403	0	1.0	25.458034812921998	55.24952542920422	0.0	211.0	211	1.5980889768013131	1		31109.64123957087	30762.0	20907.0	43465.0	2.6100989E7	3865.269950005022	-0.9810837829361773	-834.8663872234428	0.005722216327932974	0.007608847801688047	1.662935741887482	1.5691360196894701	-1.4058814359894516	1.059777942142055	8.023276965702738	11.829229030600889	0.7205245246674317	0.9346622369878184
ID73018	73018	0	1.0	27.7281477910923	55.73911718840182	0.0	21.0	21	1.7386512481781906	1		30541.61422845692	30393.0	21121.0	42656.0	3.0480531E7	3330.058747870788	-0.981093179990707	-951.83540415036	4.087032227777789E-4	-0.005510910957317989	1.7615075352244474	1.7303699332596532	-0.9956715642822064	1.0179947659551258	9.496746076702646	12.061742730690165	0.8202846185771211	0.9670861568247818
ID82234	82234	0	1.0	27.50610585397001	55.71474673188875	0.0	123.0	123	1.7096936385195627	1		31220.47101449274	31096.0	21019.0	44107.0	3.0158975E7	3478.3858332362215	-0.9811149206257069	-932.59430451167	0.02039778210853851	0.018728416152454012	1.7807690488879953	1.6439532565676223	-0.8558325399632836	1.0832236511432376	9.183039749844603	12.61543970404158	0.725089379216082	0.9419795221843005
ID80190	80190	0	1.0	27.880951714194214	55.746741943277634	0.0	98.0	98	1.686976887252343	1		30992.9840425532	30878.0	21552.0	42680.0	2.9133405E7	3417.391957942091	-0.9811287101260686	-943.0245389955535	0.014260203546898036	0.010995489975930783	1.7732632862721782	1.5792401638728213	-0.833743814510754	1.122858528321334	8.94063031545429	12.854891397124062	0.6798939519328772	0.9466532460996477
ID84286	84286	0	1.0	25.536691346635592	55.27684728865537	0.0	149.0	149	1.6225173848969898	1		31287.385057471278	30981.0	21110.0	43807.0	2.7220025E7	3817.7415778045133	-0.9809866015496161	-845.6605306331865	-0.007839709433379747	-0.0063927443423898965	1.6916945293837908	1.6015819663739028	-0.6965334498942675	1.0562647213204512	8.270439526257558	12.530515713956243	0.6619124707923957	0.9240573552841204
ID78662	78662	0	1.0	27.88039597189733	55.7343525665422	0.0	78.0	78	1.695921684245027	1		31151.191129883835	31027.0	21756.0	43147.0	2.9500178E7	3444.4533321413533	-0.9811557434981882	-941.7666162567763	0.01571678749691307	7.865323176176686E-5	1.7981890658148958	1.6137004573462794	2.3879003224313617	1.1143264275775238	9.03569283874461	13.15254520678932	0.6563745244439981	0.9378391711889492
ID90441	90441	0	1.0	25.589786367377545	55.28583532236446	0.0	224.0	224	1.5823907435191877	1		31302.703523693806	30952.0	20907.0	43984.0	2.5762125E7	3929.6607045173105	-0.9810024836802027	-822.6783534594781	-0.006623887115926468	-0.0037598967711945847	1.6384220292000098	1.5476849557711554	-1.2063407261125225	1.0586276122220517	7.866423802273714	11.452374961790605	0.7536957852654868	0.938208616780045
ID79176	79176	0	1.0	27.95776551100597	55.80406950021294	0.0	85.0	85	1.696813570546092	1		31035.17991631798	30907.0	21642.0	42943.0	2.9669632E7	3395.1037231808446	-0.9810978497464989	-948.9259624632566	0.04154338909601622	0.0038809111040416016	1.7542564937370921	1.601887307027131	-1.0791819492276225	1.0951185430095804	9.045199091073641	14.367209977176993	0.5506594750021558	0.9224430441105186
ID95563	95563	0	1.0	26.636945830593557	55.33029394012336	0.0	285.0	285	1.7061502282058008	1		30884.17954070985	30710.0	21341.0	42905.0	2.9587044E7	3442.2285185012147	-0.9812703056098047	-940.1222503433128	-0.00429832706996053	0.02796843042861036	1.7582025579807747	1.67531160663782	0.4229730716820732	1.0494779305620097	9.145014740528472	11.929336023413876	0.8075356983667724	0.9634451677516271
ID79697	79697	0	1.0	27.950179598393596	55.7738239463872	0.0	92.0	92	1.7119045454804076	1		30989.19091847263	30873.0	21435.0	42761.0	3.0028526E7	3389.964766095953	-0.9811333606432889	-950.7767301503762	0.01312198486650469	-0.0030696513046300903	1.7946594463380448	1.6291487577048918	-0.9162233227974197	1.1015933553338129	9.206805380667177	12.86103463095878	0.6994666484624965	0.9267942583732057
ID81232	81232	0	1.0	27.919297999647668	55.71202050253345	0.0	111.0	111	1.7281773501666193	1		30960.37108190095	30818.0	21783.0	43211.0	3.0619807E7	3354.021632631319	-0.981056389546366	-956.096018765738	-0.007621573171309834	-0.010901460576114422	1.7900101447379861	1.6971612649374803	2.0241710340904238	1.0547083425239063	9.382671048754265	12.01216149891507	0.8171354076547891	0.9540840985983567
ID91991	91991	0	1.0	26.353623287874427	55.071643860514804	0.0	243.0	243	1.671660892189711	1		31055.41991341992	30854.0	21113.0	43402.0	2.8695208E7	3549.0304807476423	-0.9811098431760953	-908.9494721087402	-0.005101650218854781	8.786192332420019E-4	1.739007907690063	1.6230846086246873	-0.46227296938537	1.07142159961926	8.779024025860753	11.728240057762768	0.802029621096198	0.9481519507186853
ID96598	96598	0	1.0	26.64625584948196	55.272608890853554	0.0	296.0	296	1.7105783442131939	1		30878.374093264254	30774.0	21528.0	43529.0	2.9797631E7	3471.3525644201814	-0.9811350422962043	-925.2490480419003	-0.03454163238004757	-0.008329039765658016	1.7475363101561874	1.6688897667867477	-0.3704845525395192	1.0471250677753656	9.192546002173641	13.922248301279952	0.5959734677801302	0.9205140409328888
ID85337	85337	0	1.0	25.515286380478216	55.23389066844699	0.0	162.0	162	1.603287564757724	1		31389.83313748531	31044.0	21212.0	44213.0	2.6712748E7	3862.572480539137	-0.9809825479603794	-838.4000823219166	-0.020573745132543036	-0.00970979563618788	1.6447452454445957	1.5656853969185605	-1.1210089294766827	1.0504953604866174	8.075561353512407	13.360790364829699	0.5684840515875529	0.9340296866410108
ID86360	86360	0	1.0	25.48353163939339	55.30261462054597	0.0	175.0	175	1.616444893172419	1		31211.666666666668	30863.0	21067.0	43713.0	2.696688E7	3843.240215721067	-0.981060195533264	-841.3362278132446	-0.010676911048605341	-0.009478386189620177	1.6883550072685392	1.5665677443924553	-0.8372310218657647	1.077741459513655	8.208648886118855	12.957568517209516	0.614376387174967	0.9191059073975514
ID82778	82778	0	1.0	25.438141057706655	55.226532343812025	0.0	130.0	130	1.5761636633121043	1		31380.328449328437	31065.0	20981.0	43615.0	2.5700489E7	3919.9271088488913	-0.9809847420411105	-825.9799786511895	-0.01343882913308548	-0.006936995069377012	1.6196466141129378	1.5587636776198661	-1.018365009676336	1.0390584777969911	7.804633162135007	11.921049224381614	0.6901339564704871	0.9442208165612412
ID86883	86883	0	1.0	25.449635812122047	55.222772444233065	0.0	181.0	181	1.6141032362959231	1		31194.934959349634	30835.0	20770.0	43581.0	2.6858839E7	3853.0835936280587	-0.9810483320969932	-838.2018502656206	0.026025197519044092	-0.04127282685495483	1.7249992545980222	1.5727545964019187	2.276174490881323	1.096801280088071	8.18488325529628	13.03669419939572	0.6051839426975455	0.9044117647058824
ID95075	95075	0	1.0	26.684725860682217	55.439964880803025	0.0	280.0	280	1.6860797976450335	1		30857.821086262004	30728.0	21151.0	43088.0	2.8975494E7	3446.8320166347207	-0.9812059243751294	-934.7905765221418	-0.005704483577123484	-3.0357714858549032E-5	1.7485366231225086	1.6332993593336442	-0.5293779208769337	1.0705548943800964	8.931124063125266	12.41782655558813	0.7278213767716776	0.9348258706467659
ID81762	81762	0	1.0	27.892943375477692	55.74765046262746	0.0	117.0	117	1.7096936385195622	1		31057.783057851255	30940.0	21889.0	43499.0	3.0063934E7	3387.0489173624514	-0.9811550729670226	-954.821461735839	0.00853727606946912	0.011456366071530708	1.7726517167235682	1.6456662751132387	2.4014608875866292	1.0771635437455822	9.183039749844598	12.643595540964856	0.7218635932023655	0.9484536082474226
ID93546	93546	0	1.0	26.449088749152263	55.20376851180998	0.0	262.0	262	1.7021550745366034	1		30905.70072992697	30731.0	21280.0	43370.0	2.9638567E7	3470.031824848119	-0.9811844807699548	-928.901353189998	-9.844745760609222E-4	2.1592454628971132E-4	1.7435208408652973	1.6692871081259322	2.8739780725802193	1.0444703205206596	9.102236605047835	12.420767115370273	0.7414146213616661	0.9466139396935237
ID80751	80751	0	1.0	27.843491682432816	55.66534076962179	0.0	105.0	105	1.7503594696803206	1		31016.70059288538	30911.0	21877.0	42994.0	3.1388901E7	3300.6170867869746	-0.9810862271668404	-974.8986303363063	0.005392565951976755	0.0057085026711788745	1.832699543641314	1.695130522028933	-0.6875683885251573	1.081155415364548	9.625080483144572	12.555074649604121	0.767318439970986	0.9529411764705883
ID78193	78193	0	1.0	27.87744736964767	55.74304901996015	0.0	72.0	72	1.732985744650488	1		31343.40986908358	31226.0	21941.0	43255.0	3.1124006E7	3340.2238619238387	-0.9811585412868713	-977.2942176226454	-0.00166037927146822	-0.001577403732412294	1.8260774573455902	1.6776805278777849	-0.4807771673187134	1.0884536280906372	9.434955436563943	12.653918300387902	0.7404566963020784	0.9520383693045564
ID91507	91507	0	1.0	25.90746252905506	54.959036253303736	0.0	237.0	237	1.6285672340811546	1		31066.19863013699	30796.0	21351.0	43240.0	2.721399E7	3666.4136518929067	-0.9810075376008917	-875.3217461929025	-0.02667196789877004	-0.023013260875965533	1.6925802936256753	1.532098887883253	-0.9379059181451421	1.1047461146350306	8.332230166396265	14.482696129492012	0.49919736596536896	0.9134966128191769
ID83826	83826	0	1.0	25.52372036906199	55.32570138728542	0.0	143.0	143	1.593822974592181	1		31268.804761904772	30926.0	20936.0	43791.0	2.6265796E7	3873.635069998155	-0.9810489181722221	-835.7554721696308	-0.007225279218571329	-0.011266220275084221	1.6698249570385353	1.5385054923472745	-1.1644745318307974	1.0853552134486752	7.98049883022209	13.01301611858928	0.5922212230229658	0.917486338797813
ID75125	75125	0	1.0	27.685994726905946	55.754402854378114	0.0	42.0	42	1.722916524108927	1		30509.173780487803	30403.0	21421.0	42405.0	3.0021027E7	3312.1324939471187	-0.9811215145795522	-957.4329979210246	0.012277895953524397	0.014272039588701105	1.7731634907666418	1.6618846659926105	-0.9051475652323642	1.0669594148445714	9.325633534780074	13.422563882055302	0.6504549904365856	0.9487427466150867
ID75639	75639	0	1.0	27.584760974069475	55.76695429980542	0.0	47.0	47	1.7286150296342337	1		30538.94731509623	30378.0	21459.0	42419.0	3.0141941E7	3329.5243822242765	-0.9811731753724224	-956.0276390109354	0.030715522175781048	0.01782440169138703	1.7944479400294777	1.6382101711322354	-0.6756456285452078	1.0953710162776367	9.387424174918781	12.907565244854299	0.7080560665839359	0.9518072289156626
ID71542	71542	0	1.0	27.660113663733526	55.75095596258709	0.0	7.0	7	1.7224773966584133	1		30508.880855397172	30378.0	21254.0	42636.0	2.9959721E7	3323.1567185440017	-0.9810584347834226	-951.0086389339974	0.004792448318913924	0.015619854216932858	1.780646520811089	1.6536022164430804	2.300048608847555	1.0768288183849213	9.320880408615565	13.625495519388762	0.6309024142617069	0.9524040796503159
ID89977	89977	0	1.0	25.568656534698338	55.24432770168734	0.0	218.0	218	1.6197175253735767	1		31174.382758620704	30863.0	20911.0	43784.0	2.7121713E7	3822.9698306793725	-0.9809622218906529	-840.3554288673561	-0.020557452863664567	0.0029805756285016752	1.6409448086819116	1.6294058666447224	-0.414380440348237	1.0070816868119852	8.241920769270466	13.318375640722511	0.5838963756992743	0.9145569620253166
ID96121	96121	0	1.0	26.720879501968533	55.28310364233149	0.0	291.0	291	1.710136048577044	1		30883.69834710741	30749.0	21327.0	43348.0	2.989542E7	3402.8808839206217	-0.9812550079355731	-950.1872000716842	0.019773028272557655	-0.01135731641541369	1.8205097999867172	1.6447623123910078	2.6440026749015537	1.1068528177425367	9.187792876009121	12.858169799771888	0.6983332922387573	0.9284341978866475
ID88952	88952	0	1.0	25.518366528061726	55.275824354335306	0.0	206.0	206	1.625312421223573	1		31092.741122565876	30786.0	20931.0	43411.0	2.7143963E7	3813.481333996599	-0.9809672949383148	-840.468405717198	0.001072511955963676	-0.005749442185213192	1.6792442474382754	1.5962603919489466	-1.124573028703848	1.0519864151913272	8.298958283244655	11.787790028629326	0.7505310480193362	0.9287234042553189
ID76154	76154	0	1.0	27.717670528103767	55.77450924722179	0.0	52.0	52	1.7251104846617242	1		30544.261444557495	30420.0	21379.0	42337.0	3.0025009E7	3305.3042201263847	-0.9810952249283142	-959.152876168385	0.00769114166746953	-0.002352172945051429	1.7787698615884786	1.688434211207866	-0.5786465915529255	1.0535026178579907	9.349399165602657	12.4748552587756	0.7549575546705359	0.9534658264663117
ID84858	84858	0	1.0	25.447828314448447	55.26982408407739	0.0	156.0	156	1.5795197570415318	1		31385.58131067959	31063.0	21412.0	44050.0	2.5861719E7	3930.880214957007	-0.9809486876001187	-822.2270392678547	-0.011344704815075565	-0.008341188112786021	1.6218392117872626	1.5388201702241053	-0.7392748632496413	1.0539498007431674	7.837905045286611	12.308817857598646	0.650095517408491	0.9337485843714599
ID82300	82300	0	1.0	27.1372931587721	55.30314503123021	0.0	124.0	124	1.710136048577044	1		31191.793995859196	31112.0	21530.0	42685.0	3.0131273E7	3612.6028269791286	-0.9810934864060548	-896.084722943169	0.010353251292076268	-6.148477670497484E-4	1.7426977563980153	1.6828719039670827	-0.586576113246962	1.0355498551552873	9.187792876009121	12.26074057841373	0.7680467457339968	0.9369849733397961
ID93052	93052	0	1.0	26.32936599708639	55.132406210241406	0.0	256.0	256	1.6684901465508848	1		30915.81372549018	30783.0	21270.0	43291.0	2.8380717E7	3532.155289824652	-0.9811418375704885	-910.7586648182333	-0.02302785794099881	0.006222016797530039	1.7162018581900331	1.6009654255162877	2.4721322299432575	1.0719793387396754	8.745752142709149	13.923880059180998	0.5668739264928301	0.9283551967709384
ID76670	76670	0	1.0	27.798853659166326	55.8133951620133	0.0	57.0	57	1.7264255227014982	1		30538.544162436556	30387.0	21558.0	42928.0	3.0080466E7	3347.0538771938423	-0.9811357354559143	-949.0844063010913	1.3061393648719204E-4	0.0036714300337484774	1.741171089349862	1.7236284267267803	-0.6970015157402937	1.010177751974302	9.363658544096202	12.591780324393762	0.7421319951750766	0.961444607125427
ID94078	94078	0	1.0	26.47502798277373	55.16576066405466	0.0	269.0	269	1.704375760509674	1		30960.52708333332	30844.0	21566.0	42722.0	2.9722106E7	3423.868622997265	-0.9811831280936137	-943.0264901123754	0.011330098738448946	5.433899556320431E-4	1.7441089844492432	1.6667772262103584	-0.7916833512568849	1.0463959772324878	9.126002235870411	12.124919168418907	0.7800684817135127	0.9504950495049497
ID91009	91009	0	1.0	25.678514066515813	55.070067253758765	0.0	231.0	231	1.6009266629251107	1		31160.606847697738	30839.0	21336.0	43471.0	2.6393034E7	3756.7464703714168	-0.9809964813200093	-856.3621090069364	-0.002907596751001979	0.003008658609640057	1.629125596443734	1.5803048731401828	-0.607981580418943	1.0308932308780019	8.051795722689825	11.691061185681669	0.740277833553594	0.9411111111111102
ID74624	74624	0	1.0	27.697824465301938	55.73368949570458	0.0	37.0	37	1.7416942705683711	1		30483.805194805165	30351.0	21378.0	42122.0	3.0514289E7	3285.484273438694	-0.9810728034273133	-961.8663346157673	-0.007187156933437996	0.02148244799703764	1.7978561203164634	1.7074282296355154	2.2024265933635805	1.0529614592938126	9.53001795985426	12.542818911623858	0.7612254136097006	0.9547619047619048
ID87938	87938	0	1.0	25.552666758414528	55.285372134084064	0.0	194.0	194	1.590972618258153	1		31149.709832134307	30835.0	20881.0	43643.0	2.5978858E7	3880.1651648889865	-0.9810805527437864	-832.5877404575485	-0.024866225126361604	0.007834842933649954	1.6352404917904413	1.5374874497489697	-1.0315540441847297	1.0635797333223318	7.951980073234995	12.516429173597649	0.6378583641861147	0.9451977401129937
ID88453	88453	0	1.0	25.48490842493126	55.30762041154645	0.0	200.0	200	1.6112887559746407	1		31094.163360560065	30674.0	20563.0	43178.0	2.6647698E7	3827.4200076384263	-0.981018362177345	-839.7426329994385	0.0019926116940319695	-0.021360580353798796	1.698440683207216	1.565130553697951	1.7805369620137286	1.0851750859979648	8.156364498309179	11.796418201291528	0.7365566731452131	0.9346405228758164
ID72068	72068	0	1.0	27.599569301344896	55.78051678336138	0.0	12.0	12	1.7438646069500099	1		30487.024900398414	30355.0	21166.0	42244.0	3.0608973E7	3264.884676145836	-0.9811315172890857	-971.1078042940841	6.294393409520652E-4	0.008312253840513265	1.79350073819188	1.7133592251164202	-0.8683956040116481	1.0467744953309568	9.55378359067684	12.182230193019508	0.8089685917010079	0.969141755062681
ID71046	71046	0	1.0	27.626810765477867	55.57770144932092	0.0	2.0	2	1.729927403627879	1		30581.522267206437	30482.0	21233.0	42247.0	3.0214544E7	3293.887298999583	-0.981098981375343	-963.8467214576876	-0.00865684892676549	0.0020995933525347257	1.7972495302907021	1.675370160197121	-1.0926361375959095	1.0727477264363126	9.401683553412326	11.933559307686984	0.8296129101589121	0.9672371638141801
ID77190	77190	0	1.0	27.811017156849317	55.8296605891328	0.0	62.0	62	1.7395212263403024	1		30461.60220440882	30319.0	21358.0	42374.0	3.0400679E7	3291.2193877421637	-0.9811341462941721	-962.6708771232273	0.011613775902415137	0.015538704895828674	1.7793776643848815	1.6781949642021028	2.4942698106298464	1.0602925776451047	9.506252329031682	12.88999984081373	0.718974318535666	0.9652509652509653
ID83337	83337	0	1.0	25.444713715633572	55.25466238873268	0.0	137.0	137	1.5737620716941971	1		31409.269607843173	31062.0	21119.0	43585.0	2.5629964E7	3944.5841720531976	-0.9809325020590466	-819.2793749321172	-0.01759521845115385	-0.015185781633899347	1.6161922786478549	1.5518362927185398	-1.4037601789137866	1.041470860187562	7.780867531312428	11.472281753747218	0.7429135448902644	0.9478865083960621
ID85899	85899	0	1.0	25.54737371778908	55.32728030700483	0.0	169.0	169	1.6037593280649058	1		31244.56404230317	30928.0	20956.0	43462.0	2.6589124E7	3843.0707004348506	-0.9809935873744748	-839.2514606158675	-0.016266538797255838	0.0121386732660015	1.645077652602601	1.5612531588648424	-1.2071656442570777	1.053690519863355	8.080314479676925	12.581773733615213	0.641437558871825	0.9523809523809522
ID87435	87435	0	1.0	25.48237092417572	55.24391540427742	0.0	188.0	188	1.6047024386010282	1		31202.30787309047	30856.0	20803.0	43248.0	2.6553164E7	3859.6799607247594	-0.981002486977319	-834.9082948330456	-0.010250563114015664	6.287723481446263E-4	1.6334670138228824	1.595971101885893	0.5070859764258766	1.0234941045565813	8.089820732005958	12.069809300462827	0.697827282960971	0.9351648351648345
ID90507	90507	0	1.0	25.560700611452916	55.306669646955164	0.0	225.0	225	1.5785616012014396	1		31313.458637469583	30970.0	21013.0	43746.0	2.5739663E7	3924.0662105731385	-0.9809538925980499	-821.9910217267455	0.0027914872435362776	-0.006249514160491704	1.6309316729348489	1.5568428918549204	-0.726406859363828	1.0475891186371764	7.828398792957584	10.863872158840572	0.8335151779652968	0.9470960322024153
ID89482	89482	0	1.0	25.464752249362824	55.263542152615244	0.0	212.0	212	1.6150403064684982	1		31102.395833333347	30763.0	20774.0	43369.0	2.687247E7	3832.488564106019	-0.9810112646247878	-838.5344782037764	0.0031894391181589	0.00503403220862412	1.685953082558828	1.5597921257516238	-1.3363624982725135	1.0808831861145667	8.194389507625308	11.744381010131784	0.7465625548909459	0.9395095367847409
ID78733	78733	0	1.0	27.887889548581956	55.73820975413911	0.0	79.0	79	1.7242332354391388	1		31147.127032520293	31034.0	21768.0	43208.0	3.0648773E7	3385.855018549037	-0.9810474819356961	-952.3634950414969	0.013542458162245476	-0.01615539872500302	1.7878675709662681	1.6836030442377954	-0.7981729464235839	1.0619294002142148	9.339892913273625	12.27681954053787	0.7787176470586298	0.9529582929194957
ID94604	94604	0	1.0	26.74610141320174	55.32953140778035	0.0	275.0	275	1.7215988057332805	1		30926.11314984706	30776.0	21559.0	43089.0	3.0338517E7	3368.4351387733163	-0.9811379445562958	-955.1425704006307	-0.0054143132884338805	-0.0048827683467912155	1.8544462802901094	1.6350831061336972	-0.4579498489482234	1.1341602597039342	9.311374156286536	12.989683695225176	0.693468103607962	0.9275568181818189
ID73616	73616	0	1.0	27.751253399528512	55.727756826650115	0.0	27.0	27	1.7176395851476693	1		30513.327852004146	30382.0	21201.0	42112.0	2.9689468E7	3322.790845431712	-0.9811016267361687	-953.4680374178055	0.009436550300879686	0.029409952802228523	1.8010087240099515	1.6393264338628086	-0.8639210567316649	1.0986272695952108	9.268596020805889	13.6392672130151	0.6260971713297955	0.9502923976608189
ID79251	79251	0	1.0	27.974614913377557	55.782118319797405	0.0	86.0	86	1.7061502282058003	1		31072.98857736243	30973.0	21775.0	42729.0	2.9923288E7	3390.237959021211	-0.9810690521440737	-949.970361386742	0.028964905393822328	0.003080183690013454	1.79735540282774	1.598005309036465	-1.0108398449295155	1.1247493313470125	9.145014740528469	13.497845559648987	0.6307617718412115	0.9321705426356586
ID74130	74130	0	1.0	27.739736781054184	55.72038629003286	0.0	32.0	32	1.7464654504637578	1		30512.99900695136	30374.0	21341.0	42806.0	3.072659E7	3278.8943872262053	-0.9810870810647858	-965.4648304907188	6.974304509010856E-4	0.002090188933601408	1.7807826646963787	1.7169262734614794	-0.6211023547730848	1.037192273321183	9.582302347663934	11.748194821260919	0.8724437870203973	0.9687650168188372
ID84372	84372	0	1.0	25.4268612228987	55.28275076613119	0.0	150.0	150	1.5871641804361796	1		31329.796630565565	30957.0	21116.0	43694.0	2.6035061E7	3905.532156114766	-0.9809514407324724	-826.2143418171651	-0.00851567608585765	-0.011001389199581461	1.62078871651289	1.5775739778103643	-0.78302609414465	1.0273931614684129	7.91395506391887	11.262001879398905	0.7841014428929872	0.9547018348623849
ID80281	80281	0	1.0	27.84095907183986	55.713180672559325	0.0	99.0	99	1.7377808344824994	1		30997.14000000001	30884.0	21638.0	43013.0	3.099714E7	3332.0724889280937	-0.9811096741379501	-966.307361323397	0.009158210000766156	-4.20018841499094E-4	1.7874543327611696	1.7019418312528007	2.289709199490024	1.0502440799903385	9.487239824373615	12.165614536770981	0.8055298517280265	0.9568552253116013
ID73114	73114	0	1.0	27.739858950909152	55.7118433679726	0.0	22.0	22	1.7390862916600847	1		30562.047094188372	30440.0	21326.0	42599.0	3.0500923E7	3278.718248163309	-0.9811350253016641	-969.5738441204556	-0.023055062460053396	-4.21532713896497E-4	1.7751030918079735	1.6970078676785512	2.073298863313687	1.0460193647989706	9.501499202867164	12.894168552321286	0.718150247150246	0.9582933844678808
ID72605	72605	0	1.0	27.649045981518626	55.738424098800984	0.0	17.0	17	1.7092511139519015	1		30503.699896157854	30378.0	21108.0	42264.0	2.9375063E7	3346.6388441681634	-0.9810807797947825	-945.312070137541	0.007818369563293945	0.0237817243607135	1.7786436366242049	1.630047279546241	2.206833126050438	1.0911607650542068	9.178286623680085	12.833163251561093	0.7003321146570884	0.950763170851797
ID79774	79774	0	1.0	27.909024095546854	55.75569542656329	0.0	93.0	93	1.7373454641050081	1		31022.324297188763	30908.0	21782.0	42654.0	3.0898235E7	3333.992455709166	-0.9811157367675096	-966.8518055273505	-1.1639006644357445E-4	-0.005582185032381986	1.7954049772872236	1.6720509839788888	2.2361061882824207	1.0737740622087946	9.482486698209094	12.329030257319898	0.7839245572125859	0.9582132564841495
ID81316	81316	0	1.0	27.937557660493756	55.708023978621604	0.0	112.0	112	1.73167568846377	1		30978.004044489353	30875.0	21436.0	42930.0	3.0637246E7	3352.6878645331244	-0.9811503263824939	-961.8824993912856	-0.003571162823636827	0.0010052436161431836	1.769572306411686	1.7079662835604565	-0.8776952961577874	1.0360698120590557	9.420696058070392	12.134604890141157	0.8039732078721006	0.9640077821011679
ID77735	77735	0	1.0	27.80982538220144	55.82839568532881	0.0	67.0	67	1.72159880573328	1		30513.87653061231	30407.0	21416.0	42573.0	2.9903599E7	3342.5576852958498	-0.9810985965592103	-947.6916884512781	0.014723815310797342	0.025252097965218635	1.771345057197245	1.675836059236053	-0.7313926656389039	1.0569918503870426	9.311374156286533	12.78440415941499	0.7159169727469906	0.9617083946980854
ID82855	82855	0	1.0	25.431747036361408	55.242291721587485	0.0	131.0	131	1.577602863426269	1		31382.979318734764	31028.0	20854.0	43272.0	2.5796809E7	3929.3915225764913	-0.9808914946966941	-819.9608444137378	-0.00292749469439915	0.004924649904352496	1.626953013814173	1.5600383422955935	2.6580724751663096	1.042892965963974	7.81889254062855	11.137408455412332	0.7921124032907746	0.9530706836616449
ID92072	92072	0	1.0	26.33109018208029	55.09152848784267	0.0	244.0	244	1.6475020136281942	1		31089.814650388453	30912.0	21347.0	43304.0	2.8011923E7	3580.455425104873	-0.9810949360640239	-901.2447354839379	-0.045241223913538346	-0.020653753153516204	1.7057949349633212	1.5677751815555514	-0.7080855262140962	1.0880354243590118	8.527108339141408	13.869016557308745	0.5570835206732188	0.9176470588235286
ID85420	85420	0	1.0	25.46965189839194	55.247804179141816	0.0	163.0	163	1.6126966101147602	1		31345.66123399303	30974.0	21294.0	43853.0	2.6925923E7	3835.492305332482	-0.9809678172807019	-842.4661821838512	0.011140855201491542	-0.014213534150660623	1.6688054193436042	1.5833029011538948	-0.9603861817308512	1.0540026283836126	8.170623876802727	12.486658053605899	0.6585255736735968	0.9261853448275862
ID86447	86447	0	1.0	25.42223270606032	55.29346960143834	0.0	176.0	176	1.610819197825089	1		31160.768691588804	30819.0	20959.0	43436.0	2.6673618E7	3859.521534173586	-0.9809756729282367	-832.6330077421056	0.022635952619478796	-0.02922007169862	1.6956336489877772	1.5699982159531514	1.850609488229572	1.0800226597444584	8.151611372144668	12.719382383263902	0.633171390208095	0.9245283018867924
ID95662	95662	0	1.0	26.675514661150093	55.35975599581805	0.0	286.0	286	1.6994864210931624	1		30893.540709812132	30767.0	21457.0	42961.0	2.9596012E7	3452.871490468326	-0.981159757811073	-931.9025763028328	0.0053188278225933475	-0.0015506999379990359	1.8598238719578284	1.6108170773092076	-0.5117808260231322	1.1545841536920969	9.073717848060744	12.932011078597037	0.6818094221111528	0.9160268714011514
ID81842	81842	0	1.0	27.869587174927155	55.72302439918416	0.0	118.0	118	1.7171991082625837	1		31088.930256410258	30954.0	21634.0	43283.0	3.0311707E7	3381.5154256910137	-0.9811142010871527	-955.2314265799697	-0.011242540777661817	-0.0019408274292654487	1.7749712100237978	1.6804506462812412	-0.7186922448593245	1.0562471524836068	9.263842894641371	12.106352405955695	0.794281453440871	0.9677259185700097
ID93623	93623	0	1.0	26.41392025031929	55.163142195898786	0.0	263.0	263	1.7025994434449796	1		30871.639498432603	30745.0	21248.0	43196.0	2.9544159E7	3444.7781378582076	-0.9811367644915641	-932.2701870499026	-0.024379239803077733	-0.017343828243026185	1.7345401865684638	1.6545041690959787	-0.9077106436779174	1.0483746242333234	9.106989731212353	13.039986206403881	0.6730238380197382	0.9364613880742912
ID86966	86966	0	1.0	25.40541532250197	55.23564922031799	0.0	182.0	182	1.5957203835671352	1		31206.368608799123	30818.0	21182.0	43815.0	2.6244556E7	3890.0582499206016	-0.980970899338559	-827.0942200581417	0.0013515552183932258	-0.008032297611342153	1.6384485933883295	1.5768506171211703	-1.3407336154410063	1.0390639262834025	7.999511334880153	12.856745574209391	0.608150716725587	0.9097297297297288
ID96696	96696	0	1.0	26.635551279556108	55.32995067144646	0.0	297.0	297	1.7025994434449796	1		30854.653082549634	30700.0	21855.0	42980.0	2.9527903E7	3450.2288197757384	-0.9811967020759799	-933.3076326794737	-0.002748334194280171	0.018380939449914563	1.7406363410732442	1.677623093186184	1.2722892274459485	1.0375610279466194	9.106989731212352	11.92011155581245	0.8054230814382333	0.9594391587381071
ID80826	80826	0	1.0	27.85526501085808	55.69634507292844	0.0	106.0	106	1.732112483952736	1		31004.021169354823	30874.0	21726.0	42908.0	3.0755989E7	3346.094351514701	-0.9811045370726382	-962.2049468559693	-3.0158266284871266E-4	0.007229025507655358	1.77768502681431	1.7162939485993314	-0.7703833143660793	1.0357695593258254	9.425449184234909	11.6343244723758	0.8750433664051933	0.9616876818622696
ID95167	95167	0	1.0	26.647752477360772	55.41919094414885	0.0	281.0	281	1.6981505216955037	1		30874.31302521006	30738.0	21278.0	43027.0	2.9392346E7	3449.690241465081	-0.9811866302505713	-933.5384913883468	-0.01241828430907571	-0.015517568700335032	1.747744413950177	1.6593495611376468	2.7361490610814645	1.0532707844584157	9.059458469567192	13.192162823181615	0.6541541435235819	0.9141486810551558
ID90052	90052	0	1.0	25.59046151667184	55.2668432079086	0.0	219.0	219	1.612227462000072	1		31186.111757857998	30846.0	21260.0	43445.0	2.678887E7	3849.8437605314093	-0.9810134823055021	-837.1008433687058	-0.013532390268461385	5.353517820965423E-5	1.654719186034647	1.6147043111742894	-1.3046935160578714	1.0247815495279486	8.16587075063821	12.205328441192334	0.6888321746952403	0.92266380236305
ID91591	91591	0	1.0	25.922465339979592	55.01225188463223	0.0	238.0	238	1.627637951703589	1		31081.31657142858	30830.0	21454.0	42984.0	2.7196152E7	3675.952277391981	-0.9810633870889737	-876.1012590241448	-0.02495990407002443	-0.006632161519329635	1.7110119194295592	1.5486788526705846	2.424071310538314	1.1048203547682227	8.322723914067236	13.54004302428365	0.5704732221129375	0.9289124668435013
ID84934	84934	0	1.0	25.387813891925838	55.22962726043809	0.0	157.0	157	1.5737620716941967	1		31384.947560975656	30997.0	21118.0	43421.0	2.5735657E7	3931.936611879102	-0.980947712158687	-821.946630874958	0.009660323347280852	-0.0027209712290526037	1.6341157187189426	1.5425915956502554	-1.1518493528884837	1.0593314026387566	7.780867531312422	11.52740723691528	0.7358251259584632	0.9295854628052236
ID78280	78280	0	1.0	27.837520533383824	55.82851711296588	0.0	73.0	73	1.6945829746421854	1		30630.22280887012	30487.0	21230.0	41894.0	2.9006821E7	3344.555074899386	-0.9811718842716814	-954.5090172865418	0.022344632917120417	0.017947734560143622	1.7494746560884071	1.5944830675671477	-0.8154563186708558	1.0972049134129374	9.021433460251066	15.678285088906216	0.46119893923555466	0.9107485604606528
ID83914	83914	0	1.0	25.38743090779419	55.39674565493393	0.0	144.0	144	1.5857336581262051	1		31338.303980699675	31010.0	20540.0	43592.0	2.5979454E7	3987.283307364131	-0.9808976267552482	-807.169507542132	-0.010627753892086506	-0.0065381935717358204	1.622190605825059	1.5704083881238882	-1.3524203345500954	1.032973727148155	7.899695685425321	11.572634668492125	0.741234694788309	0.9524355300859602
ID78803	78803	0	1.0	27.92111264869878	55.75001204313995	0.0	80.0	80	1.7034878335098376	1		31137.570239334043	31016.0	21746.0	43013.0	2.9923205E7	3404.858436164666	-0.9811217369439346	-950.5534013654353	0.04018609611061591	0.001050481040628431	1.7850190766684566	1.5902781632192393	-0.9115044709691206	1.1224571386020912	9.116495983541375	14.237467736138594	0.5651611538748047	0.9411187438665355
ID83411	83411	0	1.0	25.457651964249067	55.3513965132317	0.0	138.0	138	1.5780823051220136	1		31329.78876678879	31017.0	20694.0	43770.0	2.5659097E7	3960.8644413571697	-0.9809850755045083	-816.1411548538675	0.0070172910040686015	-0.02170669097744327	1.6124251164761927	1.5722215275775606	-1.3824819113243576	1.0255711985833045	7.823645666793066	11.763047847697516	0.7105249126317693	0.9210968102965865
ID93139	93139	0	1.0	26.350915853184908	55.15487958198692	0.0	257.0	257	1.6941365030299989	1		30914.053854276684	30717.0	21190.0	43145.0	2.9275609E7	3514.079067050948	-0.981185855492636	-917.5742753018673	-8.729266020360852E-4	0.022387593971477653	1.7482845053778704	1.6695111973152168	-0.3119994527114693	1.047183455965633	9.01668033408655	12.331196175913714	0.7451541476068558	0.9414392059553349
ID89042	89042	0	1.0	25.479389913677647	55.287891501539264	0.0	207.0	207	1.601871441209132	1		31089.38207547169	30716.0	20768.0	43559.0	2.6363796E7	3848.539155867769	-0.981005477906148	-834.4287088144383	0.004683115832803504	-0.005649716625763358	1.680733374012318	1.5593169502587514	1.451560932207688	1.0778651343034646	8.061301975018864	12.635903064030234	0.6344574230755277	0.9197396963123641
ID92626	92626	0	1.0	26.313789719789206	55.065855285712495	0.0	251.0	251	1.6415219502885672	1		30974.967488789254	30776.0	21203.0	43017.0	2.7629671E7	3573.9868237028118	-0.9811714417850036	-903.2661626875555	-0.0048924283977504705	0.001229033508712799	1.706085847997109	1.5870693925528945	-0.5506647199488869	1.0749913368644641	8.465317699002709	13.145926531641365	0.6155604719944076	0.9261570462818509
ID96212	96212	0	1.0	26.705321334229364	55.27449237322021	0.0	292.0	292	1.6999314875983944	1		30904.346274921256	30761.0	21344.0	43232.0	2.9451842E7	3432.0400509726487	-0.9812676902675176	-943.394584480256	0.008681732326164543	-7.16217327581251E-4	1.7663013677322723	1.6341690584002244	-0.2831103732115844	1.080855960803345	9.07847097422526	14.514955268511423	0.5414909091443049	0.911259541984733
ID75223	75223	0	1.0	27.68244002704345	55.78068207634869	0.0	43.0	43	1.7189603385801517	1		30522.774590163957	30356.0	21184.0	42630.0	2.9790228E7	3332.1680498160995	-0.9811632633087889	-954.251214098916	0.011763531516464197	0.012500124802397377	1.7870483741463266	1.6668959974974311	-0.7523315340405585	1.0720815076821135	9.282855399299434	12.613831342601397	0.7331577163617794	0.9480582524271846
ID82393	82393	0	0.9867779612541199	26.12581274765502	55.761721889863836	0.0	125.0	125	1.239828424105264	1		30690.964636542212	30932.0	24738.0	40450.0	1.5621701E7	3204.1848360096033	-0.9813615723333955	-1008.6552403836706	0.09134678449010088	0.04583607785685723	1.470905323337323	1.1920149415927452	0.7150666031889887	1.2339655083282182	4.8291761831480935	14.687833109535843	0.28129852548177836	0.7231316725978651
ID88025	88025	0	1.0	25.5534891372269	55.301663583455635	0.0	195.0	195	1.6192504114416204	1		31106.073732718894	30782.0	20543.0	43482.0	2.7000072E7	3811.2352321205803	-0.9809729201532845	-841.5778884086366	-0.014448093735490707	-0.0014928295178113602	1.6617538262703306	1.5857370316932773	2.4750856647342485	1.0479378314674794	8.237167643105947	11.545995413928397	0.7764705841626516	0.9501096491228069
ID88541	88541	0	1.0	25.490178717784865	55.35214963778093	0.0	201.0	201	1.5942975385373692	1		31127.90464839097	30936.0	20667.0	42956.0	2.6116312E7	3847.8895198546184	-0.9809952713920408	-835.1462412597992	0.0134019634401288	-0.020668394032010637	1.6264333212639257	1.5673804983706352	-1.0372714798495593	1.037676124562401	7.985251956386611	11.475729701079503	0.7619699901961703	0.9459459459459462
ID94173	94173	0	1.0	26.460319444376765	55.20339998755715	0.0	270.0	270	1.71367121730811	1		30946.62047569809	30805.0	21028.0	43396.0	2.9925382E7	3442.111507962069	-0.9811449633735478	-935.6729786012343	0.009197355486573792	-0.006827991060711067	1.8067718859530546	1.6589780200319955	-0.6303846306196705	1.0890872959957654	9.225817885325245	13.150600091804362	0.6703839364399641	0.9112676056338028
ID90588	90588	0	1.0	25.568049117705872	55.288572530788414	0.0	226.0	226	1.5890695402824346	1		31258.883693045555	30954.0	21043.0	43809.0	2.6069909E7	3899.92787813361	-0.980928784800037	-824.5291169663278	9.81232770441179E-4	-0.01397207135660255	1.6480859286158596	1.5595747162751477	1.7222110731679035	1.056753428621945	7.932967568576939	11.939040384809351	0.6993695191064155	0.9226091763405199
ID71647	71647	0	1.0	27.615243647469885	55.71432846754036	0.0	8.0	8	1.740825378386299	1		30495.86726546907	30386.0	21020.0	42224.0	3.0556859E7	3267.747906275411	-0.9810960438784011	-968.682074538445	-0.008702420966195928	0.003303631391951376	1.7726696149795673	1.725640162808632	-1.44514649188116	1.0272533365788095	9.520511707525225	12.048132525887842	0.8241963434880576	0.9625180201826042
ID91103	91103	0	1.0	25.714753150057586	54.948201175599735	0.0	232.0	232	1.6294959865000072	1		31110.969283276438	30833.0	21581.0	43004.0	2.7346542E7	3655.500454999857	-0.9810107659262377	-879.3525371899165	1.353455119540212E-4	0.003820926555264478	1.650441236420621	1.6316443007823183	-1.3996260350997956	1.0115202410410713	8.341736418725299	12.076043562771636	0.7188147578205029	0.9266103484688494
ID85982	85982	0	1.0	25.558037381444713	55.298452324410995	0.0	170.0	170	1.6075284503680651	1		31264.905263157907	30928.0	21053.0	43324.0	2.6731494E7	3824.132055836434	-0.9810225954352195	-845.2718890195299	-3.951389799262116E-4	-0.02230900965807852	1.663734460204701	1.5836502706621063	2.0166538412882926	1.0505693656144879	8.118339488993056	11.874512013226907	0.723511652643842	0.9379461834157052
ID87521	87521	0	1.0	25.50397570678466	55.25065830122566	0.0	189.0	189	1.6018714412091315	1		31174.910377358505	30854.0	20972.0	43824.0	2.6436324E7	3865.5017680449673	-0.9809771930307846	-831.7898997779025	-0.00848541105787823	-0.02573232308373124	1.668028037219417	1.5766614612228507	-1.0920354576500113	1.0579493938576408	8.061301975018859	12.05839996248107	0.6966837558939307	0.9103596349973151
ID76771	76771	0	1.0	27.79500717752447	55.79753701628542	0.0	58.0	58	1.7342948112437915	1		30509.673038229368	30409.0	21219.0	42356.0	3.0326615E7	3285.361440894846	-0.9811080017779505	-964.5468236818676	0.011876746050334269	0.029472654325202637	1.7694592731277905	1.6908123780899647	-0.6133698044714452	1.0465142650106867	9.44921481505749	12.954025010545383	0.7076135226540705	0.9613152804642167
ID94691	94691	0	1.0	26.73925777767745	55.351311070789365	0.0	276.0	276	1.6901129510960842	1		30895.6824894515	30797.0	21344.0	42790.0	2.9289107E7	3415.9656474519206	-0.9811031442424348	-939.1596252637023	-0.024095611526091007	2.618948815525697E-4	1.7695048347558968	1.6372747768459772	-0.31713010744276643	1.0807622885174142	8.973902198605906	12.758686152873667	0.6927543908837797	0.9295913343180691
ID74722	74722	0	1.0	27.699717172343732	55.76959523096434	0.0	38.0	38	1.7281773501666196	1		30498.018218623514	30386.0	21288.0	41870.0	3.0132042E7	3276.3130913907976	-0.9810852881150157	-965.6577958416199	0.018390963451183275	0.021517790159258643	1.7822888416551623	1.6407144397682512	-0.7369118551647471	1.0862882647067509	9.382671048754267	13.520940144809382	0.6449448423211265	0.949038461538461
ID75746	75746	0	1.0	27.655632582445573	55.7712903890295	0.0	48.0	48	1.7119045454804078	1		30565.705882352915	30439.0	21154.0	42273.0	2.9618169E7	3353.727937027024	-0.9810323588532275	-942.7718464623501	0.006929409286661254	0.01956019351468711	1.7320996114454508	1.6743819266769837	2.3916638750560058	1.0344710390436518	9.206805380667179	12.825123839405027	0.7033891941663366	0.9509081983308786
ID79333	79333	0	1.0	27.97584219988627	55.796218976028236	0.0	87.0	87	1.7021550745366028	1		31068.48434237992	30946.0	21693.0	43504.0	2.9763608E7	3419.2222977585384	-0.9811051297842502	-943.6139635009816	0.026430104528994622	-0.006264239428107422	1.7999237173946863	1.5981788007985005	2.257486054354972	1.1262342589548726	9.102236605047828	13.780140057367847	0.602352505564005	0.9309674282936313
ID76260	76260	0	1.0	27.73053558805989	55.796803304474516	0.0	53.0	53	1.7070367703431568	1		30556.502083333293	30412.0	21231.0	42695.0	2.9334242E7	3364.118900552579	-0.9811348371350505	-944.7794399985863	0.007614926680818435	0.006396856746838741	1.7753091226471633	1.5881349586141607	-0.9712099560836998	1.1178578451521115	9.154520992857506	13.868118969741202	0.5981503643670655	0.9322362052274925
ID84455	84455	0	1.0	25.492505976713105	55.24867115152348	0.0	151.0	151	1.6281026591939152	1		31288.362599771932	30965.0	21141.0	43957.0	2.7439894E7	3785.5977651023063	-0.9809781387962427	-852.4809559968843	0.0034539288155157623	-0.0014624654331990951	1.666779304752026	1.6164117431150524	-1.2230093764712824	1.0311601062362417	8.327477040231749	11.891712093984264	0.7400047982972054	0.9368983957219243
ID72166	72166	0	1.0	27.617424396172947	55.77210938975511	0.0	13.0	13	1.7369099845984541	1		30483.300200803224	30336.0	21039.0	42272.0	3.0361367E7	3308.4932891668777	-0.9810284430476301	-952.8846826429291	-0.009675625493634798	0.0027807838360970156	1.7790829217175752	1.7116190951946908	-0.9198770551451296	1.039415210260441	9.477733572044581	11.977138763717738	0.8302486875456009	0.9674915089762252
ID89576	89576	0	1.0	25.472513487681827	55.273592375281254	0.0	213.0	213	1.598088976801313	1		31155.509433962256	30840.0	20979.0	43474.0	2.6419872E7	3859.7219776679735	-0.9810159498383456	-834.2496352330428	0.0030735024516499324	-0.01509186877771155	1.671455228922861	1.564550104847899	-0.7568497310333104	1.068329626353101	8.023276965702735	11.442947678120941	0.7699913105037796	0.9393433500278232
ID77291	77291	0	1.0	27.80639971671687	55.847088902337994	0.0	63.0	63	1.724233235439139	1		30485.662258392702	30363.0	21404.0	42566.0	2.9967406E7	3314.1696372992305	-0.9811224283937138	-956.1542787251302	0.0045315326200973055	0.01269150096458195	1.7622001389086452	1.6672629499126552	-0.6504356071497879	1.0569419412822456	9.339892913273626	13.417876352122576	0.6519048167513386	0.9538834951456311
ID80363	80363	0	1.0	27.84181881251994	55.71450694983988	0.0	100.0	100	1.740825378386299	1		31013.64171656691	30929.0	21689.0	42577.0	3.1075669E7	3324.7944342990445	-0.981069932668945	-966.8648444424416	-0.003214468370962501	4.4892246340055054E-5	1.7864593862984752	1.7293631599346035	-1.2025665648332597	1.0330157526693415	9.520511707525225	11.610780757670256	0.8874569736303785	0.9681005316578056
ID71148	71148	0	1.0	27.6598248168996	55.58669569266933	0.0	3.0	3	1.7342948112437915	1		30557.388554216912	30465.0	21066.0	42394.0	3.0435159E7	3282.615152868018	-0.9810866420902431	-965.7505938137391	-0.003850474893754629	5.5774602742571076E-5	1.769534748197134	1.7176449314660944	-0.9185573376329323	1.030209862224988	9.44921481505749	11.523700972207502	0.8941731516974576	0.9735553379040156
ID85487	85487	0	1.0	25.52607108810928	55.28761447904452	0.0	164.0	164	1.579040751797147	1		31331.428398058244	31035.0	21068.0	43641.0	2.5817097E7	3893.3851229234397	-0.980965769528492	-829.4712829029631	-0.007949276840955359	-0.04509470532697347	1.6731836607580646	1.5556996324948047	-1.0532127106051488	1.0755184521544536	7.8331519191221055	12.441452958158642	0.6359225272138003	0.9030136986301366
ID82928	82928	0	1.0	25.400230384255597	55.23361888733069	0.0	132.0	132	1.579998617066796	1		31361.824242424253	31005.0	20847.0	43630.0	2.5873505E7	3911.1255645210917	-0.9809458827223971	-825.6305760254295	-0.03534663186010071	-0.02396849101317198	1.6506061353927959	1.5041952952515496	-0.9820447792763772	1.0973349940685473	7.842658171451137	13.976779534524718	0.5044973865322993	0.9482758620689654
ID79858	79858	0	1.0	27.907243001970507	55.80235058578792	0.0	94.0	94	1.6829362182470275	1		31004.553533190567	30846.0	21653.0	42817.0	2.8958253E7	3442.8356029721385	-0.9811388391880438	-936.9172653755239	0.02180106359383005	-0.014149596355844903	1.788688119079257	1.6100614564291837	-0.742668833203701	1.1109440027502018	8.89785217997365	12.782229118004334	0.6843556463062295	0.9322709163346614
ID73719	73719	0	1.0	27.738050430103733	55.72478801340803	0.0	28.0	28	1.734294811243791	1		30525.44533600803	30408.0	21536.0	42272.0	3.0433869E7	3285.4796609751734	-0.9810671447000999	-962.8881395686889	0.011756883496675882	0.021181347405953812	1.7940134297364436	1.6527260394558774	-0.9314456814803933	1.0854874836528152	9.449214815057486	13.621472199007602	0.6399668665205994	0.9525634882606607
ID80889	80889	0	1.0	27.893483885701755	55.739944328143295	0.0	107.0	107	1.7043757605096739	1		31012.111574556853	30892.0	21448.0	43343.0	2.9740615E7	3408.904658360634	-0.9811127049548923	-945.1388464484114	0.011544701476234088	0.012616639455544447	1.7764384135479105	1.6202392876802711	-0.6728856698524787	1.0964049736698291	9.12600223587041	13.490322454237852	0.6301526598024852	0.929332042594385
ID92153	92153	0	1.0	26.298855013140606	55.08628932136016	0.0	245.0	245	1.6693966883980214	1		31022.870792616744	30833.0	21206.0	43523.0	2.8572064E7	3555.850328442878	-0.9811084326956939	-906.1863704457775	-0.024564179766663596	-0.013221113672032967	1.702062585740101	1.6066828410807568	-0.8838387176048312	1.0593643886774728	8.755258395038178	13.124599729824014	0.638714385096151	0.91778774289985
ID74232	74232	0	1.0	27.712958171260404	55.731016735586586	0.0	33.0	33	1.725548942029247	1		30493.35641547859	30368.0	20943.0	42467.0	2.9944476E7	3297.0070694431	-0.981078832286301	-959.116400962314	-0.026156466255562207	-0.014261741362079357	1.7960945030713886	1.6239478443781938	-1.0193305117389702	1.106005041534514	9.354152291767173	13.352247243402457	0.6593341479365138	0.956268221574344
ID93691	93691	0	1.0	26.437461616677375	55.170833826096704	0.0	264.0	264	1.6784351772419346	1		30902.57894736844	30743.0	21413.0	43535.0	2.8770301E7	3512.893859745252	-0.9811526805579504	-915.8971244472269	-0.010449560068077837	-0.02121869425852816	1.781371662675673	1.5642230550332572	2.4099403399935024	1.1388220221813563	8.850320918328492	14.10099146317882	0.5593318930595315	0.9021317829457357
ID73212	73212	0	1.0	27.721147198938507	55.685979460212295	0.0	23.0	23	1.7399560523004347	1		30535.322322322343	30414.0	21175.0	42812.0	3.0504787E7	3294.0909940629363	-0.981144321951997	-964.6897259593749	-0.018298488536329986	-0.0030172444534597685	1.7860582510902026	1.6883831753292116	-1.0319781596238795	1.0578512491644236	9.511005455196194	12.224563486826886	0.799778222028047	0.9780058651026392
ID87038	87038	0	1.0	25.44937664696098	55.24624059119496	0.0	183.0	183	1.6037593280649056	1		31187.234466588532	30859.0	21016.0	43695.0	2.6602711E7	3853.196567485743	-0.9809485962432459	-833.4987736221085	-0.001471463348563973	-0.010690600586087872	1.6316949892122372	1.597760156602413	-0.11971485658584814	1.0212390029064096	8.080314479676924	12.228468900271162	0.6790378155497201	0.9366391184572995
ID76292	76292	1	1.0	24.324116301503913	79.0039298048572	0.0	53.0	53	1.1453132457983524	1		29871.004608294945	29737.0	19645.0	39224.0	1.2964016E7	3686.2845555462854	-0.9806802917528912	-822.6552084631345	-0.0019974901002343163	0.19264449874448403	1.4135595749762953	1.167267388480759	2.8720366154327017	1.210998944137465	4.120960384635251	8.068000768658035	0.7955664164492035	0.9676339285714289
ID73863	73863	1	1.0	24.68916499319947	78.78047474167401	0.0	29.0	29	1.3207766680465727	1		29404.768292682926	29563.0	20354.0	39263.0	1.6878337E7	3619.680822512359	-0.9806752126814379	-824.4948660618029	-0.013383644210629988	0.0030999115889854237	1.524509624115735	1.2425986258734203	-0.03823320062688722	1.2268721310102528	5.480354467686776	9.562195025295066	0.7531878737221961	0.9584372402327508
ID78215	78215	1	0.9670763611793518	27.187298169698234	79.02832397876675	0.0	72.0	72	0.9456022026362598	1		31763.016778523488	30853.0	25549.0	40992.0	9465379.0	4009.5651850021723	-0.9800546584617312	-778.5083610931763	0.006232633391704425	0.03988130872313003	1.0270252876054398	0.9469170154208268	-0.5223705211122712	1.0845990418167861	2.809097563228873	7.391475700420371	0.6461217788318606	0.9078341013824888
ID74758	74758	1	1.0	24.321356215973633	78.97500967443987	0.0	38.0	38	1.1643103003091744	1		29799.209354120263	29707.0	19651.0	39755.0	1.3379845E7	3671.0198035474164	-0.9804445034874608	-813.9583423768528	-0.019463096764433467	0.24392644288782694	1.4968142495869519	1.2064917220969087	2.549487151737461	1.2406336671630505	4.25880104340621	8.909409157431394	0.6742165481969478	0.9284974093264251
ID76806	76806	1	1.0	24.395544705141088	79.0214967749721	0.0	58.0	58	1.122631529645436	1		29934.290167865693	29828.0	19697.0	39015.0	1.2482599E7	3707.4086111881097	-0.9806794776356533	-819.6656368992851	-0.020289367617864155	0.19397524362356136	1.3634321249522077	1.1686161018279648	2.760502665095944	1.1667066052055153	3.959354095041708	8.234550672479084	0.7337606111823266	0.9476678043230945
ID79496	79496	1	0.9853940010070801	27.333367332314136	73.32397384016176	0.0	89.0	89	1.4412854531680859	1		30587.100436681212	30362.0	24020.0	39938.0	2.1013338E7	3002.116138030688	-0.9809779561902096	-1050.8552215289778	-0.01720449728654887	-0.03594069329783627	1.547037110069778	1.3385668552942562	-0.5858038285510558	1.155741384116144	6.52604222388025	16.116224598172195	0.3157425565384212	0.8286059143029576
ID79883	79883	1	0.9705719947814941	25.60780486109407	74.24163265781851	0.0	94.0	94	1.308115335813485	1		29996.012389380532	30241.0	24807.0	39392.0	1.6947747E7	2364.4755963195958	-0.9812721118452554	-1329.4111993972303	0.1453145688141597	-0.03186823700668139	1.3111357682328442	1.1648315554650708	0.7934301804725752	1.1256011756217918	5.375785692067406	22.32607542568897	0.135527377871079	0.7064334790755773
ID75786	75786	1	1.0	24.261737490411964	78.99662664956564	0.0	48.0	48	1.1486110160726208	1		29810.77574370707	29715.0	19857.0	39244.0	1.3027309E7	3678.4512284954208	-0.980634701355014	-820.7697264889175	-0.04192155483636802	0.2483400529696422	1.4504833325282158	1.1860363817391784	2.640098879129207	1.2229669804911534	4.144726015457831	8.09549679158739	0.794728304975943	0.9732142857142858
ID72850	72850	1	1.0	25.12537326378125	75.93356175870079	0.0	19.0	19	1.50947950464954	1		29719.213527851472	29673.0	20259.0	43024.0	2.2408287E7	3611.389463544435	-0.9809776822627021	-848.7673731956388	0.004016573475685835	0.011967272614222615	1.5447412444895108	1.4641513680417735	3.101623041133254	1.0550420388265744	7.158208003760864	11.19633110558268	0.7175674191861567	0.9567979669631511
ID79125	79125	1	1.0	25.484158694565124	73.9794974525821	0.0	84.0	84	1.5631512349217638	1		30385.842627013622	30320.0	22185.0	42126.0	2.4521375E7	3188.9943515099426	-0.9810017229829959	-984.0180937436826	0.011371320175676651	0.00674273412335159	1.5901053201992648	1.5547818682661219	1.3893825242141509	1.022719233259734	7.676298755693069	10.45283561623067	0.8828633562691374	0.9664871334530217
ID75156	75156	1	1.0	24.27880959929593	78.99880497746726	0.0	42.0	42	1.1558329912994632	1		29832.875846501116	29733.0	19812.0	39342.0	1.3215964E7	3672.0247476010386	-0.9806264143305792	-822.4568020167271	-0.0011472011672707867	0.19832405568689485	1.4374338820249837	1.1591753210262363	-0.22204362841768058	1.2400487277044516	4.197010403267505	8.048423462791897	0.8141947034275272	0.9832962138084635
ID73239	73239	1	1.0	26.57286028289803	78.25155455679791	0.0	23.0	23	1.5318654941400731	1		29509.1358974359	29530.0	20800.0	40334.0	2.3017126E7	3154.6908007379134	-0.9810036563640722	-966.1182758161985	-0.001484819403983497	0.004738317649185528	1.5732192929838091	1.4898616964849192	1.327103708430991	1.0559498889699348	7.372098681164076	10.639811723856852	0.8183387530006475	0.9651524579962666
ID78616	78616	1	0.9758407473564148	25.23223113485992	78.49185592263588	0.0	77.0	77	1.23125666801895	1		30689.52894211576	30129.0	24840.0	43412.0	1.5375454E7	3974.124789392084	-0.9804549082008935	-774.762565282597	0.07394594302583793	-0.039014726413715145	1.3248056985340542	1.2198304126081614	-0.4561369769027671	1.0860572788158656	4.762632416844884	13.315585594590978	0.33754865853181915	0.7761425251742846
ID73754	73754	1	1.0	24.825571222951403	78.68000355064059	0.0	28.0	28	1.365274845473724	1		29418.408427876842	29563.0	20310.0	39366.0	1.8151158E7	3572.1274548502724	-0.9810863374741762	-854.3853926263563	0.0010617239910689922	0.05840029007194796	1.4893396053749484	1.332105829185245	-0.1684342208296726	1.1180339975584914	5.855851434683528	9.531288638857038	0.8100217321356079	0.9647611589663269
ID74266	74266	1	1.0	24.423039418968	78.88662393506782	0.0	33.0	33	1.2312566680189503	1		29478.476095617538	29730.0	19865.0	38997.0	1.4798195E7	3658.7160453123224	-0.9807848179961118	-822.4993275455572	3.445842063869374E-4	0.16333603287644555	1.4180638780395585	1.2624819715037197	-0.33558800467547223	1.123234953090481	4.762632416844887	8.978279976949747	0.7424558597590347	0.951566951566952
ID75674	75674	1	1.0	24.278558658578657	78.9895630404919	0.0	47.0	47	1.1420059525934774	1		29895.419953596298	29838.0	19766.0	39353.0	1.2884926E7	3694.08002550794	-0.980514965326013	-814.4818265460964	-0.007023700225959049	0.24732750913485596	1.4201408780807618	1.206779457126656	2.66483711118944	1.1768023309429876	4.097194753812671	8.153033673482307	0.7745652338528615	0.9663677130044844
ID76188	76188	1	1.0	24.305837273077195	79.0005293080499	0.0	52.0	52	1.144652551629844	1		29877.161290322572	29788.0	19795.0	39043.0	1.2966688E7	3686.20190843124	-0.9804419721621924	-812.6191312620275	0.01269690106879262	0.1596685105598348	1.4297479661035055	1.133903807012447	-0.1997899136348372	1.260907633664741	4.116207258470736	8.047092793881253	0.7987834892024993	0.9719416386083053
ID76700	76700	1	1.0	24.391595895356247	79.01526319636837	0.0	57.0	57	1.1360285614028098	1		29922.75000000002	29793.0	19435.0	38925.0	1.2806937E7	3661.66598044414	-0.9806309678374495	-827.4665721881875	-0.04274462790695994	0.23306176010778387	1.4276054329035137	1.19934219873562	2.608907523640821	1.1903236911104562	4.054416618332029	8.242715906390863	0.7498900202536642	0.9605855855855855
ID77980	77980	1	0.9774572253227234	25.07561782586165	78.12346813114495	0.0	69.0	69	1.2888901501647727	1		29750.934426229487	29239.0	24136.0	43601.0	1.6333263E7	4122.142978666333	-0.9808834640153227	-740.6546767182384	0.024086873325978003	-0.012303847109115154	1.3891183242632097	1.2732537592925608	0.5267703410661901	1.0909988006122402	5.218932528638395	12.31507327254667	0.4324317228518836	0.8420245398772999
ID79649	79649	1	1.0	26.99833108507344	72.78747320217998	0.0	91.0	91	1.5436719539136783	1		30375.239240506326	30382.0	20621.0	41219.0	2.3996439E7	3211.3418426961143	-0.9810892869871095	-981.4400906143502	0.013107224837147763	0.014022407615615474	1.6458958996725548	1.4783192868269013	2.4043085125646253	1.1133561703069867	7.486173709112459	10.922927502883537	0.7884817794154059	0.9397374701670648
ID72099	72099	1	1.0	28.46311642751739	73.94766125419878	0.0	12.0	12	1.5079752895229017	1		29856.2450066578	29712.0	20798.0	42069.0	2.242204E7	3548.95633614894	-0.9810165891430872	-869.4940805558123	-0.01717128918850708	0.006152540743799224	1.5599563879598615	1.4732600848472164	1.2640837919792545	1.0588465702725096	7.143948625267292	11.417905691275523	0.6886131052669798	0.962227912932138
ID71077	71077	1	0.9879128336906433	27.40918304512495	72.55414745696237	0.0	2.0	2	1.3563804521255058	1		30258.544407894744	29912.0	23838.0	44831.0	1.8397195E7	4025.2986236497813	-0.980874243248986	-771.0359466742829	0.04752844876309865	-0.010842540385339453	1.415100188035775	1.3540547180245721	0.6804116291255573	1.0450834587395863	5.779801416051269	12.282702509511108	0.48143195661919247	0.863023420865862
ID74660	74660	1	1.0	24.310958860445375	78.98750967597005	0.0	37.0	37	1.156487298168341	1		29757.970720720714	29758.0	19951.0	39079.0	1.3212539E7	3696.0986614493772	-0.98049100983702	-809.2795729785128	0.0017519884436722883	0.1763897679395273	1.4155075197360567	1.170352169039461	-0.24892504976993188	1.2094714370442883	4.2017635294320215	8.29844797217799	0.7667392932167285	0.9587852494577007
ID75561	75561	1	1.0	24.254880422202984	78.99898170736279	0.0	46.0	46	1.1453132457983521	1		29868.71824480369	29768.0	19466.0	39300.0	1.2933155E7	3692.8013767860853	-0.9806143024467785	-818.2903378616304	-0.0057727479963907685	0.2187852717380867	1.4126936725211574	1.2119787256174923	2.769085522255299	1.165609298794748	4.120960384635249	8.116000777127956	0.7861838962694097	0.9644048943270304
ID71467	71467	1	1.0	27.587807433560737	72.85936703338137	0.0	6.0	6	1.477569440298842	1		29970.925207756227	29879.0	21305.0	41580.0	2.1639008E7	3184.059524696685	-0.9810191930784596	-972.9976698672023	6.398602315730396E-5	-0.00960714770389753	1.5473954439166355	1.4463633727941145	-0.8369547093896762	1.0698524817642092	6.858761055396366	10.297326935405826	0.8128427454182847	0.9562624254473161
ID76075	76075	1	1.0	24.291335927633813	78.9974324460644	0.0	51.0	51	1.14992747612198	1		29852.684931506858	29781.0	19695.0	39195.0	1.3075476E7	3698.866489282765	-0.9806340095527026	-817.3573551480679	-0.007149992726696702	0.16864873566451644	1.4159413001085344	1.1385948671710264	2.8944045219473287	1.2435865828436483	4.154232267786862	8.267361993859652	0.7637772719773611	0.9636163175303198
ID79274	79274	1	0.9808812141418457	26.443848841666956	74.90343651793016	0.0	86.0	86	1.2579998142578042	1		30741.084130019102	30186.0	25072.0	43307.0	1.6077587E7	4055.81156334377	-0.980769388835828	-773.1169978504009	0.01954990263993264	-0.07008709466675707	1.3330102490137576	1.2761218210306795	-0.6818245986271076	1.0445791514928655	4.97176996808357	11.009643588407053	0.5154355523175228	0.8388131515637536
ID72748	72748	1	0.9735282063484192	25.364657002174656	76.26134189916922	0.0	18.0	18	1.3367176531387035	1		29890.850340136058	29444.0	23515.0	45316.0	1.757582E7	4209.832065350068	-0.9809803633920434	-732.4223579411467	-0.003571824079781301	-0.014123799943160398	1.3652213677425993	1.348408013693801	0.7664027911126275	1.0124690404373526	5.6134420002932135	10.412396725086346	0.6506354016858662	0.8980988593155895
ID73650	73650	1	1.0	25.353745603958238	78.58889841183584	0.0	27.0	27	1.42013558351876	1		29481.047904191615	29632.0	19452.0	40074.0	1.969334E7	3603.51988892883	-0.980868263460615	-838.8847124115381	0.011138968048626498	0.039211149007604244	1.5302962839283927	1.3825847245814984	-0.3487544200414189	1.1068372568571563	6.335917177299628	9.89795771866532	0.8126960837893291	0.9535050071530764
ID77876	77876	1	0.9787396192550659	25.02675915405809	78.52574782336187	0.0	68.0	68	1.40997826283093	1		29534.138508371383	29408.0	23545.0	40929.0	1.9403929E7	3279.4170558520027	-0.9809403430264658	-927.0115982666459	0.012670289224023893	0.012957272064019514	1.4987732335494868	1.3461109768797301	0.34824700188176116	1.1134098594334518	6.245607780173824	12.763822365372397	0.48175149209740065	0.9049586776859504
ID71991	71991	1	1.0	27.903186907445058	73.65997727200985	0.0	11.0	11	1.504459605463894	1		29857.50666666666	29826.0	19508.0	39801.0	2.239313E7	3328.975024674826	-0.9810405288283204	-928.1832491442862	-6.781786419892572E-4	-6.972791981574698E-4	1.5935384858605313	1.4376939755090135	-1.0545610192802093	1.1083989451206688	7.110676742115697	10.943311302986501	0.7461451016636831	0.943253467843632
ID74167	74167	1	1.0	24.61375301518441	78.79733108124343	0.0	32.0	32	1.2853637683166228	1		29370.899635036476	29601.0	20214.0	39001.0	1.6095253E7	3656.6792618319864	-0.9808814552441968	-824.1799930658168	2.429704361909182E-4	0.04221383256004383	1.4975013592098585	1.1833191109536243	0.013602270985656306	1.2655093164201818	5.190413771651311	9.260828406226116	0.7605226801941205	0.9503916449086167
ID73145	73145	1	1.0	25.39350505622963	76.57833460782375	0.0	22.0	22	1.5274145438292153	1		29760.885012919887	29774.0	18676.0	42396.0	2.3034925E7	3645.338583778346	-0.9810093678665973	-843.4739971649527	-0.010715888035289818	0.004966219451010309	1.5437844151321893	1.527668421181287	-0.9158431404737631	1.0105494057005122	7.329320545683426	10.700652621596493	0.8043647842182712	0.9613466334164588
ID74553	74553	1	1.0	24.340336315025244	79.00433439067675	0.0	36.0	36	1.147293045453728	1		29833.889908256882	29715.0	19740.0	39066.0	1.3007576E7	3651.8576657422527	-0.9806287452237257	-827.128342570904	-0.038206515029205364	0.19192003427396606	1.431562180907924	1.1544452225221404	2.7470747147015833	1.240043401782512	4.1352197631287995	8.188877479560933	0.7749250716256222	0.9560439560439568
ID75066	75066	1	1.0	24.277226299726657	79.00110928036075	0.0	41.0	41	1.1545232651096196	1		29787.340136054434	29724.0	19957.0	39054.0	1.3136217E7	3668.5879166549025	-0.9806747513914039	-824.0673232577707	-0.01379341227810561	0.20221620709685878	1.4415483977640113	1.1640830555987705	2.8359996506627194	1.2383552795745496	4.187504150938474	8.469014647090743	0.7336676106375063	0.9734806629834255
ID75453	75453	1	1.0	24.267723053348956	79.00087130016325	0.0	45.0	45	1.1466334920531693	1		29859.613272311217	29758.0	19602.0	39202.0	1.3048651E7	3676.9002388090057	-0.9807465590134603	-827.3337904888086	-0.026196169018544647	0.26979554147728296	1.4466786255115096	1.2119741741795222	2.6657652290337013	1.1936546638800094	4.130466636964282	8.02626161596474	0.8057166895822802	0.9786036036036039
ID76604	76604	1	1.0	24.34953827693662	79.01324497324205	0.0	56.0	56	1.1340290962658786	1		29925.454117647078	29826.0	19672.0	38917.0	1.2718318E7	3673.5694139413654	-0.9806535064759505	-825.8398167492076	-0.017029819723360956	0.19986829277413581	1.4313850371207881	1.1451649469211571	2.7896986755078323	1.2499378722420298	4.040157239838482	7.948524193632475	0.8035911236064348	0.9747706422018353
ID70978	70978	1	0.9679904580116272	28.072023816555575	73.06934543210615	0.0	1.0	1	0.8723659927848232	1		28717.44488188975	28553.0	24749.0	36452.0	7294231.0	2671.2220033200406	-0.9818398883553593	-1162.4866284791945	0.10878397836294743	-0.15218842119329073	1.0121987879655494	0.8661320474542507	-1.109316719395478	1.1686425770073057	2.390822460751468	10.063198895257337	0.2966778194521649	0.6715620827770347
ID79426	79426	1	0.995836615562439	26.308992193440105	73.8716487551604	0.0	88.0	88	1.4344459508410057	1		30569.853157121863	30316.0	23914.0	45657.0	2.081807E7	3751.5889134424483	-0.9808753566912839	-835.8504567019489	0.059655939261357746	-0.06457647726990233	1.475746934641071	1.3881132620939336	0.7581742633918979	1.0631315001017598	6.464251583741536	14.30231758370468	0.3971140747355581	0.8505315822388982
ID75977	75977	1	1.0	24.252706258153236	78.99815702444683	0.0	50.0	50	1.1453132457983526	1		29750.099078341005	29677.0	19717.0	38738.0	1.2911543E7	3652.3388238121124	-0.9807041516659568	-827.9831319120344	0.007527216356572562	0.21426186328952698	1.4188540132702583	1.1906051222032996	-0.2928058807516785	1.191708305978533	4.120960384635252	8.267726349963937	0.757593284494575	0.96119733924612
ID77768	77768	1	1.0	25.01428732476626	78.40487052725754	0.0	67.0	67	1.493356430798356	1		29430.763907734054	29461.0	22791.0	39089.0	2.1690473E7	2982.778833434474	-0.9808999570984301	-1013.4465550120686	-0.014255458596882403	-0.014760623863706787	1.562132815110781	1.4274588484742712	0.1971238563990514	1.0943452533013158	7.006107966496358	11.558513921693038	0.6589958639273771	0.9340937896070979
ID78536	78536	1	1.0	25.631574240784822	78.50635136014576	0.0	76.0	76	1.46419749612048	1		30143.205091937758	30118.0	22723.0	40572.0	2.1311246E7	3239.9861428334975	-0.9811227798429104	-967.0781919231478	0.005550628216716751	0.012597901488191884	1.6199436847423259	1.4015823166106331	2.4138013487143875	1.1557963207325157	6.735179775118954	12.069604218907665	0.580995806990273	0.8923173803526455
ID74058	74058	1	1.0	24.67883923005501	78.81054126348891	0.0	31.0	31	1.3081153358134876	1		29379.256637168128	29527.0	20504.0	39121.0	1.659928E7	3639.34590164524	-0.980882590610913	-828.3911481293078	-0.008910000797501148	0.04989191295462243	1.5076726830186336	1.2277458953286708	-0.05094091998850898	1.2280005893361392	5.375785692067429	9.816696794915465	0.7010049045522239	0.9440734557595993
ID73549	73549	1	1.0	25.325152184900055	78.41284217438113	0.0	26.0	26	1.46419749612048	1		29461.862994350246	29632.0	20133.0	39592.0	2.0858999E7	3378.7546678728377	-0.981058053820687	-903.2410181999545	0.007622308777449155	-0.008544594240904852	1.5323240830532832	1.445761506964847	3.1124990516242206	1.0598733440276473	6.7351797751189535	9.971385948115309	0.8512321225269107	0.964601769911505
ID71377	71377	1	1.0	27.256817197656396	72.6111247236689	0.0	5.0	5	1.4923429549905467	1		29997.161246612464	29939.0	20048.0	41907.0	2.2137905E7	3438.3404535286077	-0.9810746614416457	-904.5231325474545	-0.008154113846058379	0.002769348648035214	1.5700584584324637	1.4246673192769286	-1.1739397398178109	1.1020526948209401	6.996601714167327	10.173685305417626	0.8494550773138743	0.9780730897009968
ID77009	77009	1	0.981564462184906	24.857803720755854	78.48274441143067	0.0	60.0	60	1.4963927397904173	1		29407.572005383543	29410.0	23551.0	39041.0	2.1849826E7	2843.3426121564617	-0.9810715589213744	-1072.1259534301698	-0.0010466600614812008	0.05630370015870967	1.5783080614647957	1.4987072192920983	0.9709294460584682	1.053113003759531	7.034626723483456	10.161993864552946	0.856038041687298	0.9692206941715784
ID74960	74960	1	1.0	24.294480859613092	78.98820256519421	0.0	40.0	40	1.1623594858135358	1		29836.628062360815	29809.0	19584.0	39232.0	1.3396646E7	3626.3699341490287	-0.980542599676635	-829.2572608126201	-0.009023272528207315	0.232159417447828	1.4958717899219418	1.1909208086389513	2.6412704374818166	1.2560631899878423	4.2445416649126635	8.242045859352022	0.7851825003617873	0.9664502164502169
ID76498	76498	1	1.0	24.34710492141645	79.00882724615101	0.0	55.0	55	1.1346959761213788	1		29897.5187793427	29747.0	19765.0	39286.0	1.2736343E7	3685.3366574127303	-0.9805656525712964	-818.6432593924071	-0.016342763541913788	0.18581143018756419	1.4022196616025722	1.1543607297315022	-0.30879204604056465	1.2147153186064468	4.044910366002997	8.114528871704058	0.7719552881135041	0.9648526077097506
ID79570	79570	1	1.0	26.835304748957277	73.02491607100966	0.0	90.0	90	1.5761636633121048	1		30396.74939172748	30339.0	22090.0	40369.0	2.4986128E7	2951.0938417507773	-0.9811575876917561	-1072.6953123455412	-0.041746104131147724	0.03166960517459235	1.6505171912369523	1.5132377533178267	-0.8849885688362786	1.0907190146545944	7.804633162135013	11.625497015339498	0.7256702200809887	0.966450853443202
ID79958	79958	1	0.9853566884994507	25.438412124229462	74.26088528222627	0.0	95.0	95	1.4402353361228988	1		30502.107511045662	30321.0	24266.0	43106.0	2.0710931E7	3469.8614900037082	-0.9809747343491156	-906.5145865292711	0.060834090656828224	-0.05769229141565634	1.5184997993283242	1.3932433923813174	2.7134945571627207	1.0899027460901285	6.516535971551197	13.98565741944887	0.4186594408528169	0.8395590936925903
ID75353	75353	1	1.0	24.283318192098022	78.9933248940741	0.0	44.0	44	1.1649598458549908	1		29850.888641425376	29742.0	19920.0	38937.0	1.3403049E7	3640.6481732653265	-0.9805612681394776	-827.20919684369	-0.03936055371826473	0.2489925443540575	1.4955419612140433	1.2284149721553492	2.569874877060781	1.2174566373039226	4.2635541695707255	8.560893176047312	0.7310439602486477	0.9482029598308669
ID73053	73053	1	1.0	25.235395513528314	76.48205267081124	0.0	21.0	21	1.4953813218041008	1		29701.91610284168	29574.0	21920.0	42077.0	2.1949716E7	3481.3682816089604	-0.9810656515401	-884.122004803318	0.0026406012951907328	-0.018237311992169963	1.5837806880678904	1.4277235611231895	0.4641796624046337	1.1093048620854382	7.0251204711544135	10.812896052438465	0.7550567322765349	0.9432035737077215
ID74463	74463	1	1.0	24.333318198223317	79.00654285908105	0.0	35.0	35	1.1499274761219798	1		29851.799086757972	29680.0	19759.0	39283.0	1.3075088E7	3685.3592549790906	-0.9806897384834671	-822.7429153953368	-0.01947405249563234	0.2000909169200717	1.4284392255810958	1.1668931962005038	-0.36161965622140707	1.2241387902784988	4.1542322677868615	8.360254639374467	0.7468985696514463	0.9520697167755996
ID70878	70878	1	0.9673452973365784	28.57643071580354	73.03795831424168	0.0	0.0	0	1.0932721382487296	1		31006.479797979813	29677.0	24585.0	46333.0	1.2278566E7	4954.148230086257	-0.9801693566866106	-618.6966718648536	0.010774003026192204	0.004226370676117354	1.216832215577413	0.9945755597957291	2.746189979609243	1.2234688491916412	3.754969669967527	8.95370485995147	0.5885871116645455	0.9049255441008017
ID77662	77662	1	0.9749945402145386	25.936146143537993	78.39428330360292	0.0	66.0	66	0.9947263189855454	1		30673.9268292683	29809.0	24201.0	43021.0	1.0061048E7	4891.907864136916	-0.9799755010159974	-613.7262003763946	0.004917287608376817	0.01332996507786377	1.0765770176200267	0.9430521645029727	-1.0946085764547497	1.1415879822378936	3.108544511593371	7.383641405857141	0.716515783180074	0.9369627507163321
ID79200	79200	1	0.9802391529083252	25.894337863764562	74.27650183452054	0.0	85.0	85	1.4610942835268408	1		30499.11347517728	30269.0	24491.0	43892.0	2.1501875E7	3496.1872322919803	-0.9810243508173069	-901.9982061689	0.012462624141794255	-0.08273490562338465	1.4955760535793254	1.401231390783717	1.7635822158561478	1.0673298239078421	6.7066610181318405	15.002900425030344	0.37442579986674607	0.8438995215310999
ID79716	79716	1	1.0	27.74535035081495	73.0217761306384	0.0	92.0	92	1.527414543829216	1		30377.970129870133	30316.0	21326.0	40302.0	2.3391037E7	2982.8900784596362	-0.9811417348042221	-1059.6965190179026	-0.0016433772840920703	0.008437061161705022	1.6242024591626165	1.4259393945514491	-0.8566303402213927	1.1390403164178895	7.329320545683433	10.799878257401623	0.7896522189467702	0.9477566072526126
ID73959	73959	1	1.0	24.67985084024162	78.77590280705711	0.0	30.0	30	1.342364985649241	1		29376.551260504173	29558.0	20044.0	39101.0	1.7479048E7	3564.1758958856653	-0.9812037920871041	-860.5193763928673	3.817380347206253E-4	0.04023384140193052	1.5267652637117448	1.3065394142991997	-0.03301133402381948	1.1685566061018293	5.660973261938376	10.773402953442304	0.612907816268818	0.9189814814814812
ID75881	75881	1	1.0	24.254026631324002	78.99841190079634	0.0	49.0	49	1.1518993452058215	1		29825.974999999995	29812.0	19572.0	39269.0	1.3123429E7	3662.8122791216433	-0.9805433218692352	-820.7446783060483	-0.03661166579218658	0.2620512331527726	1.447993447444652	1.2459379876676973	2.598675300276015	1.162171361477779	4.168491646280412	8.090518219959122	0.8002692304056547	0.9755283648498339
ID78313	78313	1	0.9868929386138916	26.59125325742896	78.95848189463773	0.0	73.0	73	1.1131576764662918	1		30367.480582524266	29361.0	24031.0	43330.0	1.2511402E7	4488.323138514994	-0.9806492464388603	-685.7573299937785	-0.039820750308017475	0.14171488556956408	1.4495405043568568	1.0113884393507415	2.4428215647453793	1.433218383717522	3.8928103287384905	8.189404415608774	0.7294045553548149	0.9222972972972981
ID74859	74859	1	1.0	24.293123704837246	78.99562755851395	0.0	39.0	39	1.1525558852107969	1		29806.4	29738.0	19556.0	39279.0	1.3114816E7	3670.5774813951093	-0.9806028950395119	-821.0344503166949	-0.002147498707765087	0.18831374605986761	1.4126147560675413	1.1882404215897748	-0.2681169670154057	1.1888290706165094	4.173244772444925	8.062995277635322	0.8066607228043997	0.9733924611973394
ID76908	76908	1	1.0	24.436707272511793	79.00863365276604	0.0	59.0	59	1.1360285614028094	1		29894.170560747647	29744.0	19765.0	39020.0	1.2794705E7	3634.076245834209	-0.9806601935724574	-834.235934249074	-0.028764288824403236	0.26244748189200895	1.4812515029984645	1.1976738245080656	2.529854235531664	1.2367737130824212	4.054416618332025	8.684858064564006	0.6754804544179452	0.9605855855855859
ID73454	73454	1	1.0	25.58181391281915	78.3297350822984	0.0	25.0	25	1.500935686541388	1		29488.75838926179	29617.0	19582.0	39940.0	2.1969125E7	3366.732737529724	-0.981009107130228	-904.9102261561304	-0.008972531680691792	0.00900791818026832	1.5266616345739024	1.4747550116197332	2.67793679147735	1.0351967767833925	7.077404858964094	11.204759779204325	0.708400409875364	0.9323731997495306
ID71281	71281	1	1.0	27.919314167780524	72.574553282909	0.0	4.0	4	1.4507023004000277	1		30090.1985611511	29907.0	22761.0	42725.0	2.0912688E7	3455.070328923527	-0.9810397236320639	-901.2392278184277	0.015746790570257584	-0.03275126354058446	1.4995476766119895	1.39808247426228	-0.9863087605383956	1.0725745470797416	6.611598494841539	12.494468899781054	0.5322071874556353	0.8991596638655461
ID76401	76401	1	1.0	24.331725489227654	79.00108785632821	0.0	54.0	54	1.1492694345939172	1		29902.528604118994	29801.0	19849.0	38893.0	1.3067405E7	3660.1643909829204	-0.9806180697390365	-826.6852401894871	0.007115935539355607	0.16321602842147484	1.447562070613755	1.180114532030381	-0.28078739923480206	1.2266284596319919	4.149479141622344	8.053382593517423	0.8039828531513896	0.9743303571428571
ID75253	75253	1	1.0	24.285572702873488	78.98820128603111	0.0	43.0	43	1.1551783138233769	1		29854.058690744914	29757.0	19834.0	39123.0	1.3225348E7	3631.903950927776	-0.9806033668916454	-831.1244378545782	-0.045078637904937366	0.22741341928979467	1.4707404017899677	1.171077734367976	2.5451229577915107	1.2558862308006549	4.192257277102988	8.514402514949893	0.726690422576863	0.9586956521739132
ID72951	72951	1	1.0	24.916857998839575	75.76107211495705	0.0	20.0	20	1.504459605463895	1		29728.682368775215	29686.0	19315.0	43255.0	2.2088411E7	3697.6324641147394	-0.9811363467686895	-836.3450212295697	0.009529884495148227	0.004796927909320013	1.5589709297840044	1.4832229352257724	0.3478292020178791	1.051069864657063	7.110676742115707	10.021643561739756	0.8896985756554032	0.9733246584255042
ID79353	79353	1	0.9746288061141968	26.51229011411438	74.61459247361938	0.0	87.0	87	1.40352523920106	1		30669.00766871165	30297.0	24477.0	46954.0	1.9996193E7	4060.765040888109	-0.9807980102099596	-771.5342318632948	0.09965422025138243	0.004137020963598034	1.5232292162295038	1.3611681072201771	0.9267273559052955	1.1190603189640502	6.18857026619962	14.556331138906422	0.36702558282969366	0.7914893617021269
ID73338	73338	1	1.0	25.9410901704654	78.0363260930512	0.0	24.0	24	1.5079752895229042	1		29531.921542553184	29607.0	19704.0	40636.0	2.2208005E7	3316.876538833313	-0.9810719145843787	-922.9678030317567	-0.011270489531531837	-0.011943683440734449	1.5506547317178567	1.4972273108522778	1.68441031816469	1.0356842414497276	7.1439486252673134	10.768075050244752	0.7742336434312591	0.9603833865814697
ID74366	74366	1	1.0	24.316945644716622	79.01210659400104	0.0	34.0	34	1.1400169711954307	1		29852.369767441895	29748.0	19785.0	38985.0	1.2836519E7	3689.437717567697	-0.9806997778466804	-822.2850487318198	-0.0179772303816773	0.23842409891719657	1.426847688317134	1.2266231914826295	-0.45502043002852965	1.163232277218313	4.082935375319124	8.481630479842778	0.7132202656192466	0.9512735326688816
ID80897	80897	3	1.0	22.899367388506338	61.918872168396554	0.0	107.0	107	1.3474273479980592	1		30731.22795341097	30798.0	21238.0	40899.0	1.8469468E7	3236.5836983282193	-0.9809980891647805	-980.3788937805712	0.014363779461025981	0.00772922943556088	1.4933043394230372	1.225276291089309	-0.5183427233544113	1.2187490693184335	5.703751397419012	9.436059274756452	0.8049874905632803	0.9411764705882352
ID92161	92161	3	1.0	25.304553099807602	58.42025715648099	0.0	245.0	245	1.4024468485391897	1		30911.090909090904	30858.0	19722.0	42338.0	2.0061298E7	3353.7855922556455	-0.9809322068954722	-948.3040303508175	0.01791113646662254	-0.002509969790620046	1.5227499476724413	1.3286369713022999	-0.6226851123424607	1.1460993338006216	6.179064013870591	9.610498527852135	0.8406993766846682	0.9454545454545459
ID93700	93700	3	1.0	23.581364760863842	58.4045105792116	0.0	264.0	264	1.287128166907412	1		30522.281535648992	30758.0	21219.0	40025.0	1.6695688E7	3155.6968221635325	-0.9811604780550273	-1007.446250700876	0.023287888719303807	-0.02363331747407982	1.4094255397972624	1.2405665602527964	2.126089340179325	1.1361144052682322	5.204673150144838	9.625384912493034	0.7059389001987026	0.9271803556308216
ID73735	73735	3	1.0	23.727086239901354	61.97717425887035	0.0	28.0	28	1.3304779016127086	1		30271.372448979575	30358.0	21673.0	40895.0	1.7799567E7	3290.414307119013	-0.9810996633706824	-955.1137771981292	-0.0032229625103916137	-0.004796732542767991	1.4440280881121494	1.2408865191402414	-0.5520689466655211	1.1637068062538518	5.561157612483538	9.931673818394316	0.7084842047693378	0.9450726978998389
ID86535	86535	3	1.0	21.323430346494952	62.08278348404618	0.0	177.0	177	1.2447000673282287	1		30682.13645224173	30888.0	20793.0	39681.0	1.5739936E7	3205.116321397427	-0.9810255860034893	-989.8827568928517	-7.839681815719376E-4	0.00785461638301317	1.3148852814855045	1.1922917567856308	-0.804308482067482	1.102821749795856	4.867201192464223	9.185200575475472	0.7249563764308736	0.9455216989843032
ID74246	74246	3	1.0	23.861333911930465	61.877500120487646	0.0	33.0	33	1.3321825504881413	1		30232.646757679166	30312.0	22066.0	41036.0	1.7716331E7	3058.90691215486	-0.9811989179249384	-1031.606618597291	0.013923013360247547	0.0017704686083973703	1.43142201146167	1.255591052550048	-0.6720004551710479	1.1400383974977502	5.575416990977086	9.936708436179032	0.7095812390762198	0.9369009584664537
ID87046	87046	3	1.0	21.152265774746382	62.09030545762485	0.0	183.0	183	1.2447000673282291	1		30688.31773879142	30895.0	21081.0	39407.0	1.5743107E7	3119.734334019564	-0.9812573552769697	-1030.0006940780224	0.021628536297459987	0.00804652000978718	1.2947033937978785	1.2352726775612206	-1.1378639985656334	1.0481114148448512	4.867201192464226	8.384732020891978	0.8699830452109065	0.9687795648060546
ID73226	73226	3	1.0	23.865535852471183	61.48265701169536	0.0	23.0	23	1.3213493004897097	1		30318.640138408286	30393.0	21117.0	40576.0	1.7524174E7	3278.8427448555444	-0.9811394747020754	-962.0465591345303	0.005372268191269174	0.011916538869197614	1.4654805258860557	1.224324765434169	-0.4307250907197852	1.1969704177031562	5.485107593851275	9.326556462844628	0.7924144152059522	0.9513602638087387
ID81424	81424	3	1.0	22.6240320629979	62.63652561121448	0.0	113.0	113	1.2906497279808733	1		30652.352087114334	30713.0	20904.0	40213.0	1.6889446E7	3108.8570327943235	-0.981054533587327	-1021.1296765682745	-0.008059197922448203	0.01841814218800914	1.466192534603269	1.1725011245878736	2.2487567755870477	1.2504828386570852	5.23319190713194	9.881757643152028	0.6734542973173915	0.9283305227655969
ID91669	91669	3	1.0	24.875958701836375	59.0511604096	0.0	239.0	239	1.3975837933882562	1		30825.030959752326	30910.0	20126.0	42129.0	1.991297E7	3340.912998591296	-0.9810565902011019	-955.6618646698943	8.552671784711428E-4	0.012088501132000301	1.5228620909603325	1.3026378310671616	-0.6628562632740427	1.1690602365760838	6.136285878389953	9.451972600966094	0.8631187285456082	0.9648729446935727
ID85015	85015	3	1.0	21.36184677593995	62.18905218009208	0.0	158.0	158	1.2257145993685181	1		30866.25100401609	31115.0	21727.0	39794.0	1.5371393E7	3154.38488381179	-0.9811212177952253	-1017.0630765396148	0.005166270983806127	-0.004004978110029179	1.276185794113088	1.2112173324192312	-1.0909827130289125	1.0536389795249146	4.719854281364235	8.57565188075344	0.8064996229060157	0.944814462416747
ID81942	81942	3	1.0	22.379484448804334	62.62293450057883	0.0	119.0	119	1.2699696349289429	1		30782.133208255193	30966.0	21309.0	40520.0	1.6406877E7	3030.75755795137	-0.9811382782501642	-1056.638420137886	0.01073187174132215	0.008863306612199893	1.3818161126468105	1.195413386020229	-0.5287719932242225	1.155931603917498	5.066832491373881	9.575771965758173	0.6943825847145902	0.9056924384027188
ID95766	95766	3	1.0	24.980738597330394	58.42826542192492	0.0	287.0	287	1.353029980679483	1		30752.308970099642	30793.0	20821.0	40780.0	1.851289E7	3303.1409840158913	-0.9810775730053326	-965.3996214755351	-0.02042828854011862	-0.007334147214494616	1.5392815845157337	1.2471568413054779	-0.7313866526092367	1.234232562846282	5.751282659064161	10.325820375889034	0.6778372704591757	0.911831198191409
ID83996	83996	3	1.0	21.463136190877854	62.40337848590072	0.0	145.0	145	1.2434839458191678	1		30796.247058823552	31045.0	20588.0	40645.0	1.5706086E7	3156.6045735775074	-0.9810291745622577	-1009.028201024592	0.01861924287975236	0.006052172535438554	1.382330636312488	1.158823524047988	-0.7418724336267013	1.1928741586844456	4.857694940135186	9.429308708787277	0.6865629970842133	0.9198919891989195
ID72735	72735	3	1.0	23.732704730173058	61.52070198073064	0.0	18.0	18	1.320203787226713	1		30257.439236111088	30361.0	21281.0	40386.0	1.7428285E7	3264.386952199851	-0.9811950438731575	-967.2607241517604	0.03203810492074178	-0.01334198352952079	1.4675306213753496	1.2455935677453678	-0.4058701442783842	1.1781777454356217	5.47560134152224	9.244874541637447	0.8050811187697287	0.9388753056234713
ID90142	90142	3	1.0	24.340391399776554	59.8116407006132	0.0	220.0	220	1.369147973384325	1		30801.9337641357	30863.0	20764.0	42732.0	1.9066397E7	3327.491113024375	-0.981059802842342	-958.9634620611163	-5.729013978906954E-4	1.5979298013636955E-5	1.4748001348977373	1.2932785756460448	-0.8194719675391166	1.1403576635923278	5.889123317835118	9.079505283357781	0.8977101615429965	0.9717647058823525
ID77859	77859	3	1.0	22.96416285495105	62.19414255602119	0.0	68.0	68	1.3446172774774465	1		30251.162479061983	30312.0	21584.0	41015.0	1.8059944E7	3217.6636734597614	-0.9811813771743473	-980.3764608169679	0.006365001031666114	0.011842877208564247	1.4815093328929703	1.2480849152959905	2.7785064295045854	1.1870260706913693	5.67998576659643	9.473303257219664	0.7953425755230555	0.949166004765687
ID96807	96807	3	1.0	25.628026815196318	59.19171471487091	0.0	298.0	298	1.3730101756219864	1		30676.690821256052	30753.0	21387.0	41742.0	1.9050225E7	3355.7424717210333	-0.9811671358824514	-952.5252578812242	-0.009672119588927683	3.4556877686965046E-4	1.460289975723361	1.3159959604860265	-0.5368073443442406	1.1096462447985354	5.922395200986741	9.717629653050643	0.7881094971874392	0.9425113464447804
ID78886	78886	3	1.0	22.935678597348705	61.98435253504048	0.0	81.0	81	1.3507917161515866	1		30803.99337748344	30882.0	21779.0	41616.0	1.8605612E7	3273.669602544327	-0.9810888825187719	-976.3225786635776	0.004204894558751767	0.012014508780291725	1.473078903560055	1.259313157881162	-0.39245541022454106	1.1697478854573087	5.732270154406108	9.327377478153752	0.8279753511245725	0.9466248037676619
ID78376	78376	3	1.0	22.96744328970214	61.99171252595707	0.0	74.0	74	1.333885020895887	1		30897.27645051191	30967.0	22482.0	41562.0	1.8105804E7	3262.094289071807	-0.9811241565967155	-984.6259725961004	0.0024347309612088182	-0.0013812650382828279	1.457963609198125	1.2295958978189685	-0.5714043655101397	1.1857258240566924	5.589676369470632	9.068540588321177	0.8541255741137306	0.9615699100572367
ID93224	93224	3	1.0	23.682781790029733	58.360459371378724	0.0	258.0	258	1.3046409197552256	1		30526.42451154531	30733.0	20944.0	40046.0	1.7186377E7	3120.6485186769332	-0.9810160929797891	-1011.0010630625774	0.005220494314240108	-0.06800036362580926	1.4897650725677354	1.256542241305776	2.0030422116204565	1.1856068372358086	5.347266935080311	9.538868630679605	0.7384957378264827	0.9168704156479222
ID95272	95272	3	1.0	24.90827828650805	58.4289047195599	0.0	282.0	282	1.3299091997694086	1		30686.425641025686	30755.0	21023.0	40241.0	1.7951559E7	3218.148502254144	-0.9809963335290137	-984.4648266575219	0.001445912567148395	0.014652606112058325	1.5307568459500163	1.163706171692009	2.6011896615361603	1.315415251020214	5.556404486319012	9.909615839031634	0.711033527914418	0.9285146942017474
ID86061	86061	3	1.0	21.4653366916998	62.00443300856489	0.0	171.0	171	1.2477351853855525	1		30789.62840466926	31048.0	20792.0	39736.0	1.5825869E7	3179.9716630541016	-0.9810706343976192	-1003.6341039518247	0.009452210500383086	-0.005237417581502113	1.3241629180408334	1.1986505263986647	-1.0235352321515871	1.1047114141093899	4.890966823286805	9.05567986224991	0.749484160874602	0.9320652173913047
ID92719	92719	3	1.0	24.481702065882956	58.24981273435908	0.0	252.0	252	1.3948747701135333	1		30646.051321928455	30587.0	21742.0	42572.0	1.9705411E7	3230.308320620745	-0.98106217408373	-982.9398794587883	-0.0013474127205938054	0.010558719638976803	1.4997765304480037	1.29999949480427	-0.8101066569634858	1.153674702522721	6.112520247567361	10.132544882615521	0.7481576180330841	0.9435069699192953
ID83502	83502	3	1.0	21.564300213480134	62.518428124315236	0.0	139.0	139	1.2355499795152889	1		30737.15049504948	30982.0	21086.0	40463.0	1.5522261E7	3123.348621628225	-0.9811395086173613	-1023.8843338045563	0.005974438781720131	0.007877120068118446	1.3162289855280254	1.1979163038033496	-0.8416925364711828	1.0987653990091264	4.795904299996476	8.78299978367213	0.781258271237886	0.9351251158480076
ID88624	88624	3	1.0	21.419989099992282	61.01504031823825	0.0	202.0	202	1.3992066897663256	1		30651.070987654355	30657.0	21995.0	42312.0	1.9861894E7	3072.4420136020112	-0.9810959406504056	-1035.4958462367865	0.008508243012370695	0.017571596344141998	1.5200533050409957	1.319984921268701	-0.8672852641442319	1.1515686888150203	6.150545256883493	9.637650897934487	0.8321106886503402	0.9578090303478904
ID82483	82483	3	1.0	22.341422662336466	62.66593877527431	0.0	126.0	126	1.2747260921582748	1		30798.2133580705	30979.0	21165.0	39902.0	1.6600237E7	3069.983680152251	-0.9810767591101464	-1040.224125565051	0.014712452348675588	-0.02178360806861991	1.3920918992487787	1.204666521564256	-0.4035013248759411	1.1555827893690873	5.104857500690008	9.477208686416931	0.7142209743942997	0.9331016507384887
ID79413	79413	3	1.0	22.990478461629476	61.962150596192714	0.0	88.0	88	1.3479886591442554	1		30758.12126245847	30846.0	21538.0	41492.0	1.8516389E7	3250.6953614610957	-0.9810609983002972	-980.285224529658	8.974588675999622E-4	0.012657451709244639	1.4815309294131567	1.2503252900282082	-0.47350962377289096	1.1849163903416944	5.708504523583529	8.93495803597118	0.898560201759195	0.9677679290894449
ID88116	88116	3	1.0	21.49862488200939	61.25009005030629	0.0	196.0	196	1.387261361683898	1		30659.83886255925	30651.0	22570.0	42495.0	1.9407678E7	3077.8568198895287	-0.9811545985010921	-1037.2501350136215	-0.006502670969054937	0.019192241087824916	1.5355051029768085	1.2748637252769863	-0.956378170435661	1.2044464616351	6.045976481264138	9.225311093337982	0.8927179699850047	0.9754601226993869
ID91191	91191	3	1.0	24.50498969309771	59.70262709244099	0.0	233.0	233	1.359166202548609	1		30848.437704918004	30934.0	20219.0	41033.0	1.8817547E7	3417.2727571995433	-0.9810615221710963	-935.2650352695387	0.005010630308191283	-0.02082486672777536	1.4535107880006672	1.3135009288115145	-0.4173195961717031	1.1065928893676815	5.8035670468738285	9.409874483520507	0.823639581214422	0.9406779661016946
ID90678	90678	3	1.0	24.421156204111632	59.64821570888205	0.0	227.0	227	1.3552645486440271	1		30858.91433278418	30933.0	20084.0	41951.0	1.8731361E7	3440.2483820129546	-0.9810080787811656	-926.6687615402179	0.007079127224639615	-8.347843629821704E-5	1.4623980065609379	1.2797482636497406	-0.6139664679009336	1.142723180878007	5.770295163722222	9.484609136828679	0.8060630555139779	0.9566587864460204
ID96313	96313	3	1.0	25.3111144382946	58.826094074058545	0.0	293.0	293	1.361946254957453	1		30755.08986928105	30847.0	21469.0	42317.0	1.8822115E7	3396.6524485244895	-0.9810828916700499	-939.1756763960549	-0.005249829297718357	0.00895631672050171	1.4699578778561841	1.2774209346869871	-0.6795153940376952	1.1507231781952714	5.827332677696421	9.548040380619698	0.8032508285962181	0.9416282642089093
ID83003	83003	3	1.0	21.546160599604125	62.43840939000004	0.0	133.0	133	1.2330984890455643	1		30800.227722772255	31064.0	21225.0	40477.0	1.5554115E7	3093.6574885356627	-0.9811161582889604	-1034.5268589197203	-0.015266329552336267	0.006740733003279758	1.3676574459564883	1.1429559202690867	-0.7585175858118283	1.1965968430650415	4.776891795338412	8.529087219594619	0.825182780469693	0.9526066350710899
ID89147	89147	3	1.0	21.454119636810937	60.40369425817211	0.0	208.0	208	1.3845321413310876	1		30653.603803486545	30706.0	21494.0	43054.0	1.9342424E7	3198.0167894550373	-0.9811225718584184	-996.3484226458867	-0.007129939623267244	0.002072224428870828	1.5071310665571083	1.2823870672074935	-0.7619543311523198	1.175254418183594	6.0222108504415734	9.231634758841896	0.8879910603996315	0.9746153846153851
ID84541	84541	3	1.0	21.367712365362376	62.459569969434774	0.0	152.0	152	1.2489471673958046	1		30788.764478764497	31037.0	21187.0	40509.0	1.594858E7	3129.1272744246407	-0.9810131293140492	-1016.7646913729443	1.1027116275620492E-4	0.01260513546390627	1.3359368983940472	1.1770424510231297	-0.7568508518465543	1.1349946616052806	4.9004730756158255	8.907193191423005	0.7761865760505785	0.9467401285583094
ID87612	87612	3	1.0	21.473682646078377	61.556549142544085	0.0	190.0	190	1.394874770113534	1		30714.131045241822	30796.0	22692.0	42281.0	1.9687758E7	3072.622814620321	-0.9811464055384896	-1040.3959035985008	-0.019723882368933996	-0.014999301979460065	1.514569467436076	1.319455861597387	-1.079969544947206	1.1478742953951309	6.112520247567367	9.316327512096354	0.8849947198169971	0.9735049205147615
ID94268	94268	3	1.0	23.880279048156915	58.69427735503426	0.0	271.0	271	1.2847750969927227	1		30709.55677655681	30965.0	21694.0	40303.0	1.6767418E7	3098.204231202068	-0.9808985781922949	-1018.0096888281118	0.019752253885969167	-0.010748646164220175	1.4532496278237959	1.1732379967373254	-0.8852196057036902	1.2386656687433912	5.185660645486782	9.729735088132502	0.6883541340345821	0.9214527027027033
ID94784	94784	3	1.0	24.29257018014081	58.37545069937981	0.0	277.0	277	1.352470761816712	1		30585.96528925623	30582.0	22018.0	40921.0	1.8504509E7	3137.220790529138	-0.9810835261484426	-1011.283453587691	-0.014484903521506082	-0.010163224186387251	1.4673027694679868	1.2463661761383087	2.1423945478104223	1.1772645933109476	5.746529532899643	10.359891276889	0.6728296347044936	0.9152157456472365
ID79943	79943	3	1.0	22.895850244874207	61.97075800430077	0.0	95.0	95	1.353588968507785	1		30739.70743801653	30786.0	21331.0	40790.0	1.8597523E7	3215.8029007879363	-0.9811336508419432	-994.2156763145374	6.392631690849952E-5	0.012364703526721917	1.4781222876533509	1.2555967792430727	-0.4279501840124253	1.1772268869186062	5.756035785228687	9.38513595252747	0.8212061874975762	0.9490595611285266
ID80455	80455	3	1.0	22.85933345905193	61.917750405869704	0.0	101.0	101	1.3384143548834102	1		30715.717428087977	30817.0	21479.0	41238.0	1.8152989E7	3286.4653950557786	-0.981159479191201	-973.4379999708474	-0.002081414412027642	0.011037572582913742	1.4891349282664994	1.2173238020520067	-0.5190127692979302	1.223285805926335	5.627701378786759	9.118879361911883	0.850467981775673	0.9571544058205336
ID89671	89671	3	1.0	21.82927390960742	59.556182006057206	0.0	214.0	214	1.3997472370879256	1		30735.032457496156	30729.0	20604.0	42479.0	1.9885566E7	3303.9684615504593	-0.9810743203022888	-964.4466327575933	-0.011013993366226953	0.009029128993068429	1.5449658886159985	1.2951353390519693	-0.9030305984569439	1.1928991836072542	6.155298383048006	9.376850974363162	0.8797209749744709	0.9707646176911536
ID75339	75339	3	1.0	23.11759668856053	61.87008010468113	0.0	44.0	44	1.3316145766612215	1		30228.78023850085	30326.0	21021.0	41026.0	1.7744294E7	3244.1336334724638	-0.9812082945789521	-973.0763075167498	0.012410980496143696	0.001638185066388281	1.4551348036433316	1.2389421992304424	-0.2981628551460935	1.1744977324585242	5.570663864812568	9.563139761615412	0.7654482105432514	0.9451612903225804
ID85581	85581	3	1.0	21.47326630828603	62.02411727373767	0.0	165.0	165	1.2220059233958165	1		30801.265720081148	31028.0	21247.0	39990.0	1.5185024E7	3211.6522006766427	-0.9811445265811748	-998.0805567176484	0.03102601295792527	-0.0016481708534730431	1.287905469657574	1.2189850023667286	2.0071256213694757	1.0565392249757235	4.691335524377141	8.264429322854674	0.8631387590295375	0.9554695062923524
ID71756	71756	3	1.0	23.605241489615082	61.12896652546074	0.0	9.0	9	1.3384143548834089	1		30250.77908937605	30358.0	20850.0	40503.0	1.7938712E7	3219.823651704473	-0.9811376879144922	-977.3936332781753	0.002827187434909851	-8.597755815226827E-4	1.4298611935042602	1.2856238714918955	-0.24469434299234896	1.1121924734059156	5.627701378786748	9.570523286886619	0.7720928664259057	0.9337539432176659
ID92236	92236	3	1.0	25.56849019047974	57.90487254116859	0.0	246.0	246	1.3569380597347225	1		30861.281249999967	30845.0	19793.0	42034.0	1.8763659E7	3430.0053397651645	-0.9808706134608864	-922.6985381401172	0.008526083430194509	0.010916488081002169	1.4406552910603636	1.2907508303521653	-0.6111638892490991	1.1161374117941096	5.784554542215776	9.69052393721129	0.7740789668697833	0.9515246286161059
ID93776	93776	3	1.0	23.622563466451176	58.34565362311366	0.0	265.0	265	1.310426495452608	1		30563.47627416522	30800.0	21020.0	39926.0	1.7390618E7	3115.7131771055115	-0.9810369471575717	-1014.9680755430751	0.019861847997646568	-0.044624973551775075	1.4381060983858909	1.245777825123844	-1.0544483687269575	1.1543840879034166	5.39479819672547	9.778320478711947	0.7090168131456415	0.9235150528885276
ID80978	80978	3	1.0	22.90925280638355	61.94758050524559	0.0	108.0	108	1.347427347998059	1		30706.051666666695	30781.0	21604.0	40917.0	1.8423631E7	3243.6620896630216	-0.9811152196056353	-983.6179393456539	-0.012772450579255532	-0.002344246939618081	1.4889315788707138	1.2412509813690153	-0.6666422199847194	1.1995411091063337	5.703751397419011	9.790508492030332	0.7477560840403323	0.9463722397476344
ID87125	87125	3	1.0	21.247565039116484	62.07876779832941	0.0	184.0	184	1.218285957615779	1		30656.879098360652	30878.0	20892.0	39663.0	1.4960557E7	3179.787832043309	-0.9811277826289675	-1002.4493472477816	0.0055617398754282035	0.005981216199333989	1.262703508899702	1.19737824860557	-1.2661742168026953	1.0545569124628813	4.662816767390044	8.478891622024406	0.8150421057291851	0.9617647058823531
ID74839	74839	3	1.0	23.49582929019931	61.7580515852955	0.0	39.0	39	1.3496711919304123	1		30212.107794361546	30276.0	21344.0	40745.0	1.8217901E7	3118.4821580519983	-0.9812043083400833	-1011.5069989984165	0.007165224166483803	0.004159378372114974	1.4746677992108737	1.2444822951346337	-0.6328789965536181	1.184964868504889	5.722763902077076	9.19759845493497	0.8500937090595895	0.9563145353455124
ID75864	75864	3	1.0	22.91548914820682	62.130483604361196	0.0	49.0	49	1.3519113116327697	1		30271.75083056479	30307.0	21592.0	40760.0	1.8223594E7	3081.77912253741	-0.9811168707147914	-1020.7345240006791	0.0037595967390847574	0.0029064472219729287	1.5021076264479727	1.2468796611717574	-0.5745419586870352	1.2046933422880315	5.741776406735136	9.956521921732277	0.7278482327742603	0.9270913277052958
ID76890	76890	3	1.0	22.879193730971696	62.77304460953035	0.0	59.0	59	1.3389794443554457	1		30175.28353140917	30194.0	21453.0	40806.0	1.7773242E7	3158.198946843053	-0.9812671706585774	-1000.9808371934653	0.0010256797821042436	0.02014564509470535	1.4508648620545588	1.240276801651641	2.698118197367343	1.1697911789710842	5.63245450495127	9.464623388307981	0.7901342392489678	0.9389857369255152
ID84061	84061	3	1.0	21.391603135935117	62.487690644432156	0.0	146.0	146	1.2114363528435597	1		30759.484536082466	30965.0	20601.0	40522.0	1.491835E7	3202.337038883864	-0.9810663211228305	-995.4177268294536	-0.00947323492184369	0.002236620208036293	1.2953205882836611	1.1553626362383849	-0.8324977464938076	1.1211376823652093	4.610532379580359	8.388291658233658	0.8234057505996539	0.9661354581673305
ID86621	86621	3	1.0	21.277564857497204	62.10608330520453	0.0	178.0	178	1.2324848545268268	1		30581.813999999973	30786.0	21032.0	39345.0	1.5290907E7	3179.06667329115	-0.981151268151521	-1001.4918870481287	-0.006261994547182049	0.023688009366667734	1.2699120643929527	1.225864142714677	-0.7276313823314466	1.0359321397399972	4.772138669173909	8.47016419405428	0.8358710050513202	0.9525616698292217
ID76383	76383	3	1.0	22.96011099599007	62.41723236762005	0.0	54.0	54	1.3287710658854748	1		30249.820512820534	30320.0	21615.0	40468.0	1.7696145E7	3065.2424941933436	-0.9810755729013673	-1023.2168464843337	3.964751211392545E-5	0.014349587157619149	1.5044692753171154	1.2024836243779855	2.473913196274557	1.2511349384032897	5.546898233989983	9.527074617730085	0.7679641181195671	0.9225296442687743
ID71264	71264	3	1.0	23.590325505738438	61.29598847988857	0.0	4.0	4	1.315036629288994	1		30314.648506151152	30478.0	20611.0	40501.0	1.7249035E7	3261.6714936628105	-0.9811116652131023	-965.5329124224974	0.012117615124121496	-0.011178239033693648	1.4308377948573874	1.2338341662004502	-0.2153582292907326	1.1596678338577728	5.4328232060416015	9.629005120491398	0.7363301799229307	0.9345870809484879
ID77411	77411	3	1.0	22.937023518581395	62.22456035521601	0.0	64.0	64	1.3310463604729175	1		30199.582623509345	30253.0	21638.0	40727.0	1.7727155E7	3244.613901509421	-0.9810940605684129	-966.007050562486	-0.007640439962726687	-0.0034789140930576385	1.4558440224430194	1.2446776225330898	2.7568732820541237	1.169655496400889	5.565910738648052	9.381894855054629	0.7946300389514588	0.9398073836276085
ID81509	81509	3	1.0	22.586455345109687	62.67766421576709	0.0	114.0	114	1.2818276852254515	1		30626.10516605166	30762.0	20638.0	40158.0	1.6599349E7	3093.5686207793237	-0.981118263542377	-1028.8248364018252	-0.007181779803093692	-0.007493140556509697	1.4152488964504224	1.190360974576635	2.523892666170942	1.188924138708236	5.1618950146642035	9.751086367823591	0.6822020579664442	0.9211195928753176
ID82020	82020	3	1.0	22.356080324826788	62.65705030001004	0.0	120.0	120	1.2567965621276105	1		30792.785440613057	30965.0	21027.0	40659.0	1.6073834E7	3042.61264637352	-0.9811201030148717	-1051.8525391055307	0.009463257405047033	-0.0027609427078703038	1.3659658206374476	1.1812762330232007	-0.4959862751896983	1.156347501499778	4.962263715754536	9.672850403875257	0.6664702412757151	0.9015544041450787
ID72297	72297	3	1.0	23.641207062714347	61.11113873611378	0.0	14.0	14	1.3474273479980576	1		30259.707357859563	30376.0	20630.0	40876.0	1.8095305E7	3234.290148829174	-0.9811743830115085	-975.2427347132692	0.007576140471215108	-0.003684447180150923	1.4479069123561343	1.2811941483152047	2.9356213653276795	1.1301229515137579	5.703751397418999	9.636594759385991	0.7718328516916572	0.9433962264150942
ID74345	74345	3	1.0	23.723200431689335	61.790188883291464	0.0	34.0	34	1.3316145766612213	1		30225.48464163822	30326.0	21922.0	40831.0	1.7712134E7	3107.406034599644	-0.9811694966643735	-1013.6484796117257	0.010236126691117717	4.831053890620928E-4	1.4454891855988932	1.2554276574179979	2.393803212272689	1.1513918600230533	5.570663864812566	10.029975500107343	0.6958523102862103	0.9286846275752774
ID85097	85097	3	1.0	21.421722773414114	62.093230243234835	0.0	159.0	159	1.2330984890455663	1		30861.14484126985	31135.0	21647.0	39872.0	1.5554017E7	3149.3239889425795	-0.9810703711841823	-1015.7404530786354	0.0048907013524231244	-0.0026604694757122503	1.2796018080064082	1.2019848181646176	-0.9557410590171466	1.0645740184641506	4.776891795338427	9.325373698260131	0.6902760083528098	0.933147632311978
ID91753	91753	3	1.0	24.89859271753619	59.111833250701096	0.0	240.0	240	1.3823448853976603	1		30840.33333333334	30914.0	20145.0	41653.0	1.9521931E7	3382.981125012987	-0.981064883234854	-944.668050580255	-0.017050032619609228	0.0023081166684571224	1.515502242055413	1.313618966482089	2.597352467203219	1.1536848056586557	6.003198345783513	9.375674640900941	0.8581980058038198	0.9546485260770978
ID73320	73320	3	1.0	24.05914441369172	61.309291893157436	0.0	24.0	24	1.3513516298403567	1		30329.625827814583	30414.0	21174.0	40421.0	1.8319094E7	3174.388797528186	-0.9811262231385558	-993.3516045526799	0.011054057704813087	0.011786667418830011	1.4216704389801358	1.2922481621473216	-0.5754113812104373	1.1001528039457638	5.73702328057061	10.273470818319979	0.683065094561392	0.9256134969325154
ID90221	90221	3	1.0	24.347036595957128	59.65971108982661	0.0	221.0	221	1.3418013219730545	1		30875.794612794627	30924.0	21431.0	43022.0	1.8340222E7	3397.9584876136987	-0.9810917215523244	-942.9478879271354	-0.0061958495367043665	-4.667140158419076E-4	1.4381410654597113	1.280800403829818	-0.7467464006518459	1.1228455746573918	5.656220135773842	9.766480690430107	0.745177916576136	0.9333333333333333
ID78451	78451	3	1.0	22.92294228624678	61.935235345834016	0.0	75.0	75	1.3299091997694097	1		30906.0784982935	30980.0	22288.0	41358.0	1.8110962E7	3291.510075701254	-0.981139514086354	-976.9145980189276	-0.008807450425984386	-5.812594909135762E-4	1.4298628530959299	1.24308061298732	-0.5270351762151497	1.150257544166619	5.55640448631902	9.723632940876804	0.7384933771270521	0.9382022471910116
ID78962	78962	3	1.0	22.959812062364193	61.994588796384164	0.0	82.0	82	1.3321825504881413	1		30803.942078364606	30904.0	21750.0	41482.0	1.8081914E7	3294.765074730405	-0.9811111197231205	-971.233880851106	0.019319151990701264	0.00859319589812364	1.459112287503319	1.2682018120998408	2.814866953937548	1.150536352796544	5.575416990977086	9.060557424517437	0.8534486266153777	0.9505672609400327
ID95860	95860	3	1.0	25.06035394708577	58.44394854694215	0.0	288.0	288	1.377410860545636	1		30725.982428115018	30772.0	21023.0	40862.0	1.9234465E7	3217.1103905975533	-0.9810231756053821	-987.4737022261619	-0.018140011922168842	-0.025265095464463375	1.522621059891071	1.269147802616208	2.4218490791692227	1.1997192578771014	5.960420210302863	10.454803829926016	0.6852593438532222	0.9120000000000006
ID73847	73847	3	0.9963341951370239	23.756362800264395	62.09900485987539	0.0	29.0	29	1.3378490267251872	1		30251.44013490727	30295.0	22716.0	40825.0	1.7939104E7	2973.5745631551304	-0.9811488507925309	-1058.995916681923	9.354650634462757E-4	9.889328870656287E-4	1.4791255804607772	1.2144408537649933	-0.5838324051514373	1.2179478118470832	5.622948252622243	9.762348160882322	0.7414218258118508	0.9403815580286172
ID86137	86137	3	1.0	21.405757242328175	62.033498358856335	0.0	172.0	172	1.213931589993722	1		30723.133470225854	30990.0	21207.0	39741.0	1.4962166E7	3223.0495548108356	-0.9812178370123559	-995.9747992653296	0.018727999209402588	-0.011161303358819557	1.287196904921612	1.1701593032735091	-0.5518912846201602	1.1000185199747516	4.629544884238434	9.055696088121751	0.7094217266228985	0.924976258309592
ID93305	93305	3	1.0	23.73004098936751	58.37076431887787	0.0	259.0	259	1.2994118769904188	1		30546.100178890876	30758.0	21205.0	40201.0	1.707527E7	3144.474415282964	-0.9810928313084523	-1008.1410647549287	0.0038703069562424177	5.367570918057424E-4	1.4067707311576816	1.2416504445431802	-0.8913050702489648	1.1329845185818392	5.30448879959967	9.358652190659626	0.7610738256955997	0.9378151260504205
ID79485	79485	3	1.0	22.994150775967437	61.97728208201368	0.0	89.0	89	1.3613906986402502	1		30772.629508196736	30818.0	21328.0	41654.0	1.8771304E7	3249.6853929497283	-0.981167835287576	-986.7254825801967	-0.010694926023992038	0.027149524668759004	1.4879130595270387	1.2692022598896593	-0.5537939794710847	1.1723214703828162	5.822579551531907	9.556414253742611	0.8011897049144691	0.953307392996109
ID95361	95361	3	1.0	24.979367310586476	58.369355020843166	0.0	283.0	283	1.3591662025486095	1		30714.450081833056	30782.0	21205.0	40372.0	1.8766529E7	3178.3697644215863	-0.9809605292792347	-995.7836263317688	0.023664875501958036	-0.018253796997848775	1.547438991883809	1.2385110393409255	2.4905844774851857	1.2494349607955693	5.803567046873832	10.31673522569868	0.6852046486096938	0.9011070110701113
ID88704	88704	3	1.0	21.46108907758197	60.72729521168054	0.0	203.0	203	1.3937896865030956	1		30670.23794712286	30705.0	21910.0	42588.0	1.9720963E7	3118.4129527059918	-0.9810392997461376	-1017.7603978703337	0.005200749882634488	0.0021566690421842573	1.4884283453373663	1.3272192737021684	-0.8332362731997324	1.1214637813279478	6.1030139952383395	9.369824560601762	0.8735571270243966	0.9690566037735846
ID92800	92800	3	1.0	23.989920701923396	58.216781391424654	0.0	253.0	253	1.3563804521255038	1		30540.68524590165	30655.0	22369.0	41681.0	1.8629818E7	3061.522923338448	-0.9810683128753349	-1033.906314145223	4.185488289736934E-4	0.006887935358881291	1.4413100862036878	1.295828855422159	-0.7572629930729228	1.1122688618738417	5.779801416051252	9.28237206877692	0.8429558641786914	0.9500000000000002
ID82563	82563	3	1.0	22.372339597230038	62.639964015309566	0.0	127.0	127	1.2830074624519243	1		30828.32904411765	30950.0	21009.0	40654.0	1.6770611E7	3087.700670882306	-0.9811192720844293	-1037.6427645274543	0.014918146820846799	-0.004274204844127709	1.4043033568320125	1.2044172267482736	-0.6162477833665954	1.165960869410178	5.17140126699323	10.40689654659888	0.6000336783001495	0.8918032786885249
ID72834	72834	3	1.0	23.796793093678602	61.54467718208038	0.0	19.0	19	1.3017384891972512	1		30227.665474060825	30385.0	21144.0	40283.0	1.6897265E7	3289.842400285493	-0.9811590483621284	-956.9650742164197	0.014090975961333128	-0.0189637881677505	1.4052864822936604	1.2448915401561984	2.8369163248661367	1.1288425031126301	5.323501304257738	9.342615782735972	0.7664260390534386	0.9435551811288964
ID96900	96900	3	1.0	25.591535425783615	59.240946534026406	0.0	299.0	299	1.364720644174057	1		30696.15609756094	30778.0	21409.0	41612.0	1.8878136E7	3444.6393506032177	-0.9810935488946163	-924.8485840297677	-0.002187165021159111	0.002091817104227276	1.4491903243739503	1.2826702871833944	-0.5529457369317993	1.1298229473734953	5.851098308518999	9.632496797179243	0.7924456988368438	0.9483821263482277
ID91271	91271	3	1.0	24.69097232997565	59.484799290119796	0.0	234.0	234	1.3685953404764901	1		30852.26409017716	30947.0	19996.0	41200.0	1.9159256E7	3371.696019735281	-0.9809734218438472	-943.5505543103974	0.010430475123535494	-0.003214269945217187	1.4739310004724342	1.324727276193131	-0.511931133500968	1.1126297668664828	5.884370191670602	9.463664074863141	0.8256409383549357	0.952307692307692
ID87689	87689	3	1.0	21.433373837709293	61.54264642786266	0.0	191.0	191	1.395416995506264	1		30686.26397515526	30762.0	22501.0	42786.0	1.9761954E7	3088.0817852136465	-0.9811321286834844	-1033.4508115011115	-0.007420621367226715	0.0037272539836235193	1.5323776772605275	1.2881989076434364	-0.9969875122051035	1.1895505175235548	6.117273373731884	9.196558387391011	0.908902060867058	0.9809451219512193
ID88201	88201	3	1.0	21.49330613411055	61.234316116468385	0.0	197.0	197	1.3867159473275767	1		30642.348508634226	30675.0	22370.0	42187.0	1.9519176E7	3082.6073080198976	-0.9810628690860221	-1029.950842489181	-7.560803060404087E-4	0.011773801269537148	1.5075359423588652	1.2844222838269639	-0.8841468170325324	1.1737074024184082	6.041223355099621	9.564244999642145	0.829914536460992	0.9549211119459057
ID90761	90761	3	1.0	24.41714752568599	59.71942341298113	0.0	228.0	228	1.3310463604729164	1		30863.99999999996	30944.0	20305.0	42166.0	1.805544E7	3455.7820760067184	-0.9810635225582117	-925.409155028295	-0.0029153961389195267	-0.010592951931593006	1.416667963475701	1.2967747895528727	-0.4368877130620519	1.0924548926218463	5.565910738648042	9.287420310111969	0.8108787147573898	0.9466451091350045
ID77963	77963	3	1.0	22.969983768113448	62.14434702727801	0.0	69.0	69	1.3735610322843177	1		30246.107028753984	30283.0	21849.0	40676.0	1.8934063E7	3137.426106815348	-0.9811084248288382	-1001.3244219254856	0.00756118198788839	7.862949043941205E-4	1.5013427571642994	1.2897398083444744	-0.4658275408929418	1.1640663856777758	5.927148327151253	9.377318092481826	0.8470291631209362	0.9511823035850497
ID94347	94347	3	1.0	24.10723859282401	58.37980806536595	0.0	272.0	272	1.3184836512685414	1		30757.93414211441	30851.0	21861.0	40594.0	1.7747328E7	3139.233659331118	-0.98098355844864	-1010.8715913908545	0.026459860997645537	0.015138295772724377	1.4806324396684558	1.2302693358379648	-0.9669847277040009	1.2035026774523019	5.461341963028697	9.488389850965131	0.7622969712174125	0.946457990115321
ID89229	89229	3	1.0	21.46441300674893	59.99470074557699	0.0	209.0	209	1.3872613616838991	1		30592.069182389958	30648.0	20257.0	42099.0	1.9456556E7	3249.5728196436658	-0.9810630297857913	-975.4364695882332	0.002519749825825173	0.0038376329699429837	1.4936973929085475	1.2958694927257408	-0.7410963050174744	1.152660357615715	6.045976481264146	9.605266066395034	0.8234884623513441	0.9607250755287006
ID93841	93841	3	1.0	23.640986938574496	58.341195090059884	0.0	266.0	266	1.3063792828444174	1		30566.237588652493	30781.0	21252.0	39514.0	1.7239358E7	3133.3427879714545	-0.9810862204129828	-1012.028919989208	0.012074853878809168	-0.041447334534369	1.4573705492175315	1.2513067841018686	-1.0700244913510444	1.1646788523276217	5.36152631357386	9.663584895957477	0.7214758078126331	0.9268693508627777
ID83600	83600	3	1.0	21.596472028402744	62.50974608560157	0.0	140.0	140	1.2525760772251198	1		30710.86460348163	30858.0	21083.0	40588.0	1.5877517E7	3067.829393408082	-0.9810837922215356	-1038.3956501079301	0.0028204019708403124	0.003067318880070153	1.390541771234235	1.1610676029733502	-0.7725067701795509	1.1976406607791223	4.92899183260292	8.999564198822453	0.7647597169842733	0.9376130198915004
ID80531	80531	3	1.0	22.850818566510014	61.929387856163736	0.0	102.0	102	1.3395442954433663	1		30739.3468013468	30784.0	21503.0	41344.0	1.8259172E7	3277.1429868234113	-0.9810807357496198	-972.8138489023472	0.0012461736135353722	0.013396642361618605	1.4665850009990526	1.2323979956169597	-0.5074318869383998	1.1900254675964925	5.6372076311157935	9.220073160242643	0.8333072510994151	0.9579967689822292
ID89749	89749	3	1.0	22.532501802377396	59.89956193539838	0.0	215.0	215	1.4051412734026878	1		30807.4204892966	30712.0	20788.0	43468.0	2.0148053E7	3320.4226075991896	-0.9810591598884936	-961.1428262226758	-0.023877996886846168	-0.002878556064988602	1.5170338706309978	1.2983402984288517	-1.009805801756337	1.1684408721402175	6.202829644693174	10.165630889871974	0.7542773118956988	0.9560439560439564
ID84628	84628	3	1.0	21.323112278420897	62.25599020732063	0.0	153.0	153	1.2416575302250923	1		30809.269155206308	31067.0	21505.0	39842.0	1.5681918E7	3129.917404172261	-0.9811440632385608	-1024.3849333878143	0.01101835344468537	-0.0012602345505469906	1.3527216551729158	1.1832340339470142	-0.7812704037561853	1.1432409957483451	4.843435561641645	8.805852421475738	0.7849113056705299	0.9391705069124431
ID83094	83094	3	1.0	21.56099727860725	62.44809370709287	0.0	134.0	134	1.2170434422923875	1		30786.854508196724	30990.0	21430.0	40052.0	1.5023985E7	3106.9207646681675	-0.9812469296871754	-1036.9816377108687	0.02198616141082068	-0.03544916279721098	1.3336282267525217	1.145173257543485	-0.5766307553121417	1.1645645913992893	4.653310515061002	9.159789271291407	0.6969488936496796	0.917525773195876
ID96410	96410	3	1.0	25.305369053854136	58.9125113286227	0.0	294.0	294	1.3563804521255054	1		30694.085667215826	30810.0	21586.0	42141.0	1.863131E7	3427.587602312583	-0.981091301628846	-929.2742956274656	-0.0027097653350733187	8.990720745843666E-4	1.4377409581265328	1.293463698056339	-0.6437768347591358	1.1115433392425287	5.7798014160512645	9.9022259913611	0.7407251894021057	0.9404485692188715
ID80031	80031	3	1.0	22.85599774083813	61.96547765822555	0.0	96.0	96	1.3395442954433656	1		30721.971332209116	30746.0	21663.0	41342.0	1.8218129E7	3271.6008212033435	-0.9811057216449124	-975.2237425250117	0.006995651200260914	0.010799041856977706	1.4722969305738831	1.2441281823429453	-0.5646598744495629	1.1833964952077927	5.637207631115787	9.669313022465314	0.7576744731081894	0.9375494071146245
ID85665	85665	3	1.0	21.47306184097613	62.03454707291567	0.0	166.0	166	1.222624817293885	1		30769.485772357748	31082.0	21214.0	39714.0	1.5138587E7	3236.531592820417	-0.9811601490741116	-990.2225719440052	0.02086633717102806	-0.012227868999880313	1.3219858562935685	1.1930387787193013	-0.9140837269960074	1.108082888732828	4.696088650541656	8.868461474633868	0.7503252873808587	0.9356060606060606
ID87202	87202	3	1.0	21.31420441821906	61.965173253384584	0.0	185.0	185	1.277689886189654	1		30726.000000000004	30942.0	21521.0	40031.0	1.6622766E7	3066.879810225756	-0.9811529949938338	-1043.1185133422714	0.016996250307389618	0.008528406937024209	1.3868230886650883	1.2202902141389111	2.269226856236403	1.1364698926506511	5.1286231315125965	8.73895360781728	0.8439015473269376	0.9659803043867503
ID94882	94882	3	1.0	24.281462162338478	58.415957730197	0.0	278.0	278	1.3580525881030978	1		30585.53278688526	30624.0	21646.0	40860.0	1.8657175E7	3161.635981349215	-0.9810933425312889	-1003.9908454128883	-0.015212488411374042	-2.801735335871118E-4	1.4837744834058995	1.2653539943421852	-0.9657604594406599	1.1726161137834505	5.7940607945448095	9.557391461889736	0.7971024838403703	0.9493769470404982
ID75435	75435	3	1.0	22.972668103408353	61.91879270901995	0.0	45.0	45	1.3530299806794839	1		30245.975165562937	30252.0	22137.0	40962.0	1.8268569E7	3103.6267007418946	-0.9811239752708356	-1013.0746734745912	-0.0043727148245677975	-0.025012137052855956	1.485913651639351	1.27796352466391	2.5831704463238205	1.1627199235049603	5.751282659064168	9.462442412583819	0.8071756973568892	0.9565217391304346
ID82093	82093	3	1.0	22.373028280970217	62.632168772634984	0.0	121.0	121	1.2410481277195617	1		30960.80905511812	31212.0	21578.0	40316.0	1.5728091E7	3094.845919148626	-0.9811538015803517	-1041.637475501309	0.013288262569283584	-0.008938114356063764	1.3195471302889985	1.200822813766537	-0.424465033441142	1.098869138028838	4.838682435477122	9.586545614989792	0.6616262050396874	0.9179440937781788
ID81073	81073	3	1.0	22.781744733087507	61.99855403248137	0.0	109.0	109	1.335585321166624	1		30708.92893401014	30737.0	21051.0	41321.0	1.8148977E7	3284.2933035001065	-0.981124465448604	-972.0253160237061	0.008397632952185458	-5.523148665261963E-4	1.4738206312113769	1.2296327668892244	-0.5164925599001939	1.1985860094960783	5.603935747964181	9.507397144221025	0.7790758458424032	0.9416932907348247
ID84147	84147	3	1.0	21.41298319568773	62.49016358551566	0.0	147.0	147	1.2164217086925322	1		30758.000000000015	31008.0	21165.0	40551.0	1.5102178E7	3180.6353004212438	-0.9811403541458592	-1006.1710531677886	0.014738632849113475	-0.01765072008125332	1.3321125794361903	1.1615521596264777	-0.7831710937738894	1.146838364851872	4.648557388896486	8.383909920970375	0.831064734837207	0.9476744186046511
ID71862	71862	3	1.0	23.646297577523008	61.130446850183084	0.0	10.0	10	1.3333177722966019	1		30232.26870748301	30360.0	20558.0	40693.0	1.7776574E7	3264.077598897671	-0.9811311555994882	-963.2123080242843	0.009843976489646442	-0.005152726375603114	1.3858696657482479	1.298238065697359	-0.5121162909390823	1.0675004087203506	5.584923243306103	9.526927437542907	0.7732525448237266	0.9537337662337665
ID75961	75961	3	1.0	22.916308870370635	62.1488344404744	0.0	50.0	50	1.349671191930412	1		30243.020000000004	30225.0	21664.0	40366.0	1.8145812E7	3069.3639413741207	-0.9810904058015417	-1022.4300031357711	-7.344176849173193E-4	1.621860495597548E-4	1.4650408575139604	1.2353160313578122	-0.5095879795706647	1.185964417464609	5.722763902077074	10.044294335677108	0.7128150025737849	0.9384255650818399
ID86712	86712	3	1.0	21.2902595940846	62.08402457136031	0.0	179.0	179	1.2312566680189492	1		30599.215568862273	30906.0	20795.0	39456.0	1.5330207E7	3157.3902662542555	-0.9812534174453146	-1014.5444902777243	0.0225761130630772	0.006713839105761483	1.3091336425800615	1.224930972207832	-0.3406755830407131	1.068740747260608	4.762632416844878	9.854632187713356	0.616277183210399	0.921803127874885
ID78523	78523	3	1.0	22.919255341392372	61.916817128728404	0.0	76.0	76	1.33841435488341	1		30906.766386554616	30970.0	22135.0	41828.0	1.8389526E7	3280.755704222341	-0.9812412916807629	-985.5588394287976	-0.002781795941937109	0.01681829566186141	1.4587642240990082	1.2334046233160507	-0.42519989139005054	1.1827134393067786	5.627701378786757	9.458211262589442	0.7905382496194665	0.9525341914722446
ID90299	90299	3	1.0	24.45864499618353	59.659945308342195	0.0	222.0	222	1.3752122783611591	1		30874.239165329058	30923.0	21578.0	43245.0	1.9234651E7	3305.1795188327055	-0.9810517281863224	-967.2828948552205	0.014416356187298675	0.014657951375403535	1.4854246679533525	1.3079930460239575	-0.6648655687320255	1.1356518082942049	5.94140770564479	9.927885663616044	0.7575053167527565	0.9455370650529502
ID91835	91835	3	1.0	24.96593228847959	59.01629331610488	0.0	241.0	241	1.3735610322843184	1		30868.627608346713	30939.0	19842.0	41419.0	1.9231155E7	3423.4658745517645	-0.9810529413385985	-933.7528890914606	-0.0021510203419717014	0.01265482968140602	1.4850580921175507	1.31617787089764	-0.6969703161650229	1.1283110930171873	5.927148327151258	9.245224040591484	0.871406469239265	0.9666666666666669
ID85178	85178	3	1.0	21.43092367791969	62.02540233495363	0.0	160.0	160	1.2226248172938852	1		30876.95943204867	31166.0	21493.0	39831.0	1.5222341E7	3202.2028251361953	-0.9811133332255979	-1001.7965837071444	-0.009121066729764187	-0.002569878701230265	1.2503280147059463	1.2072030780882343	-1.114539152408278	1.0357230174445926	4.6960886505416575	8.380811652183722	0.8401831928926068	0.9509143407122235
ID76476	76476	3	1.0	23.06225108901456	62.53333665338897	0.0	55.0	55	1.3202037872267134	1		30272.438474870018	30286.0	21479.0	41117.0	1.7467197E7	3192.8282715551927	-0.9810957189360398	-984.1313247101391	-0.00899932680107823	-0.01669586220341612	1.4612193836354483	1.2468465594658378	2.5614309205308983	1.1719320012090744	5.4756013415222435	9.145760912045613	0.8226251773941121	0.9489291598023059
ID86207	86207	3	1.0	21.395590927023807	61.991693108901934	0.0	173.0	173	1.2537833797484959	1		30748.192307692316	30994.0	20831.0	39786.0	1.598906E7	3146.224725087189	-0.9809988156879775	-1009.1312539879025	0.025216171073611723	0.01097628635365535	1.307774961400665	1.2398722572113032	-0.5766998469290742	1.0547658872068701	4.938498084931961	9.548938872797988	0.6806040471461546	0.9360360360360357
ID76990	76990	3	1.0	22.873062845618595	62.747956376581506	0.0	60.0	60	1.3161866396786774	1		30160.055846422325	30155.0	21195.0	40800.0	1.7281712E7	3236.3310429023395	-0.981149238102578	-970.0974456411531	-0.014609816803451863	0.022193073338677455	1.474475803221836	1.2103892388870279	2.583480767906082	1.2181831726938022	5.442329458370637	10.170632432769645	0.6611481308920979	0.9248788368336023
ID74945	74945	3	1.0	23.468170942076934	61.76311680967712	0.0	40.0	40	1.341801321973056	1		30238.472268907564	30319.0	21725.0	40494.0	1.7991891E7	3112.950584342716	-0.9811607332386406	-1011.7979101114104	0.021225841263359493	0.006286098588098351	1.4740251354863358	1.2352000873221411	-0.5768346198966938	1.1933492805056036	5.656220135773855	10.005982681479335	0.7099318716710982	0.9289617486338799
ID79041	79041	3	1.0	22.97592408758235	62.01686689354828	0.0	83.0	83	1.3440545583578138	1		30771.74666666666	30846.0	21944.0	41460.0	1.8463048E7	3266.8806652969506	-0.9810767702750008	-976.6896927022691	-0.008923588077371005	0.007519059776880884	1.4653895875596172	1.25731443935924	-0.49646236108743397	1.165491735151326	5.675232640431918	9.241441695121528	0.8350530704039426	0.9559647718174542
ID81600	81600	3	1.0	22.45233802172874	62.693357970632455	0.0	115.0	115	1.249552717573152	1		30660.251461988286	30839.0	20968.0	40067.0	1.5728709E7	3173.3437869476084	-0.9812285989059331	-1010.0946990577975	-0.0011380402155647576	0.009736207759535875	1.3148138429031435	1.2025764346053014	-0.9098769483712724	1.093330789684632	4.905226201780345	8.623789243728002	0.8288436887920151	0.9564411492122332
ID71364	71364	3	1.0	23.617164507107347	61.30015588672325	0.0	5.0	5	1.3310463604729161	1		30345.889455782308	30486.0	20412.0	40759.0	1.7843383E7	3234.7123614029388	-0.9810074759828946	-969.1340034501317	-0.013189632164181253	-0.012458568741183893	1.417411952456645	1.297031672064936	-0.44594344634422434	1.092812136345181	5.565910738648041	8.997014219251243	0.8640707173832577	0.9693708609271523
ID79556	79556	3	1.0	22.96818037396842	61.996707219908814	0.0	90.0	90	1.3479886591442554	1		30719.90016638935	30779.0	21412.0	41391.0	1.846266E7	3249.6945405196625	-0.981091661511752	-980.9874947545935	0.01980142419714174	0.018899946308279788	1.503063392990936	1.244228065181566	2.6451113421817296	1.208028845396281	5.708504523583529	9.206178257115896	0.8463957110523328	0.9569721115537848
ID95942	95942	3	1.0	25.051434437308874	58.458571670656475	0.0	289.0	289	1.3547062522048297	1		30760.20593080728	30859.0	20828.0	40645.0	1.8671445E7	3261.5580838136525	-0.9810074841386162	-974.2803423072737	3.402197070316932E-4	-0.023757126853682916	1.51164100960282	1.2400981349751263	-0.5971026563746384	1.2189688597774888	5.765542037557711	10.439362808882102	0.664816859487179	0.9134036144578315
ID74443	74443	3	1.0	23.677048930844165	61.76093239679597	0.0	35.0	35	1.33841435488341	1		30225.961214165254	30286.0	21735.0	40714.0	1.7923995E7	3108.5181786623352	-0.9810725412872714	-1008.0115724751147	0.009160517221179222	0.002019978555643657	1.4707059538466443	1.2433423793759617	-0.5075306741608838	1.1828648152287684	5.627701378786758	9.1888946927297	0.837556975021875	0.9563812600969309
ID70861	70861	3	1.0	23.591421429275243	61.28176312499401	0.0	0.0	0	1.3230657107830952	1		30294.90987868287	30462.0	20623.0	40791.0	1.7480163E7	3272.271119052678	-0.9810699817837266	-959.620102137079	-0.001054245893676867	-0.0207415562265964	1.4036881090732178	1.2780066276914264	2.7975457305682037	1.098341807200813	5.499366972344819	9.134794501022856	0.8281805018581546	0.9376012965964345
ID72397	72397	3	1.0	23.65558623114249	61.09636859541596	0.0	15.0	15	1.330477901612707	1		30257.245733788393	30375.0	20591.0	41041.0	1.7730746E7	3280.690610694862	-0.981122769775397	-958.6922019194847	-0.004397939668259002	0.004337579106711716	1.411258131576013	1.2955171146144948	2.9672297761321564	1.089339627902916	5.561157612483527	9.820505786604581	0.7246150603568339	0.9397590361445778
ID93391	93391	3	1.0	23.70130085458679	58.3434999544032	0.0	260.0	260	1.3173356461302996	1		30511.10683012256	30684.0	21189.0	40185.0	1.7421842E7	3103.8467340086927	-0.9812082693960895	-1026.5547387832626	0.00704822979823011	-0.044665047273248326	1.4499057811211984	1.253528689325217	-1.1029354937595075	1.1566594314659782	5.451835710699659	9.345763946368537	0.7843736741652584	0.9432565789473684
ID92878	92878	3	1.0	24.005493308448905	58.26664461577288	0.0	254.0	254	1.314461246794029	1		30540.738137082575	30650.0	21751.0	39983.0	1.737768E7	3111.300669997033	-0.9811706238044832	-1023.0012091781242	0.00911338060760717	-0.02807175733344698	1.4856219036567433	1.2588711152012333	-1.1110293033316725	1.1801223220688986	5.428070079877081	9.610115574370779	0.738580927728384	0.9202256244963731
ID82641	82641	3	1.0	22.384355562829015	62.67057978815401	0.0	128.0	128	1.289476942888167	1		30822.65027322402	30984.0	21216.0	40445.0	1.6921635E7	3051.1105070733024	-0.9811864291328743	-1053.7129947870806	0.003428770676121162	0.007063157429555207	1.4235842728692454	1.190797133900274	2.469598755975184	1.1954884945066273	5.223685654802905	9.830027459866912	0.6793247482867529	0.9258635214827292
ID88785	88785	3	1.0	21.444828497638373	60.59089465289891	0.0	204.0	204	1.3507917161515868	1		30649.81923714758	30725.0	22077.0	42578.0	1.8481841E7	3249.372556682446	-0.981008229088012	-974.4635355328239	0.009455085560988803	0.0036250351877906584	1.483151628926792	1.2728090196619197	-0.7429871295195696	1.1652585784792309	5.73227015440611	9.141065894919459	0.8620706009709671	0.9518547750591951
ID90835	90835	3	1.0	24.417488260502193	59.81519040816813	0.0	229.0	229	1.340673283671957	1		30796.85210084032	30893.0	20347.0	41705.0	1.8324127E7	3423.027770775919	-0.9810477573347367	-931.4411943506948	-0.014527106512431758	-0.02485414669837321	1.4065251387466444	1.3255960798843796	2.3538437724524224	1.0610510698472522	5.646713883444809	9.307685662133338	0.8190722850223007	0.943606036536934
ID73431	73431	3	1.0	24.239156195104055	61.42131128755384	0.0	25.0	25	1.3524707618167122	1		30326.529801324497	30385.0	20603.0	39877.0	1.8317224E7	3238.393054622129	-0.9810179159095153	-967.9573008446175	0.0032201827733708563	0.008099705299961174	1.4415695530695913	1.2807929014172128	-0.7275303534269904	1.1255289996333344	5.746529532899646	9.300595291566214	0.8348222459913552	0.9474921630094036
ID73944	73944	3	1.0	23.756185342565242	62.15163904339317	0.0	30.0	30	1.3173356461303012	1		30209.561525130022	30286.0	21944.0	41300.0	1.7430917E7	3153.832692046281	-0.9811967720910496	-999.6764643728665	0.03633984156275655	0.0016939604235066273	1.4517777460442138	1.2373694747654995	2.5254796987743795	1.1732774855459789	5.451835710699672	9.96467387396243	0.6899640215863322	0.9302514193025148
ID87771	87771	3	1.0	21.45926474760322	61.54066332450252	0.0	192.0	192	1.3910732744755665	1		30694.55015673981	30733.0	22908.0	42843.0	1.9583123E7	3075.828314085739	-0.9810853811034721	-1035.2336670927673	-0.00849878760682686	0.005643889304627671	1.5041558764725036	1.2940829289069145	-0.9204619394050407	1.1623334508732246	6.079248364415755	9.757919866812335	0.8023156358842027	0.9616541353383461
ID77530	77530	3	1.0	22.953400641438908	62.17893574959633	0.0	65.0	65	1.3591662025486106	1		30219.61702127657	30260.0	21626.0	40678.0	1.8464186E7	3177.906322418969	-0.9811031933415941	-987.4250267601765	0.005245075634299875	-0.004566402016835866	1.488522877346382	1.2699452833204798	-0.40905539735950275	1.1721157571878964	5.803567046873842	9.733812070409012	0.7697309614820314	0.9494556765163297
ID83674	83674	3	1.0	21.577411179818487	62.560861322242786	0.0	141.0	141	1.2699696349289424	1		30714.565217391315	30864.0	20864.0	40213.0	1.6248005E7	3056.5067342747107	-0.9812317569676505	-1050.7441665005026	0.020945716970749383	-0.035616016851648766	1.4229443238633919	1.1973463689769652	2.290126795342214	1.188414948866619	5.066832491373877	9.146265079966913	0.7611300046289675	0.9450354609929078
ID80604	80604	3	1.0	22.84199314149108	61.92038848653317	0.0	103.0	103	1.327631956318292	1		30753.740994854186	30837.0	21519.0	41450.0	1.7929431E7	3318.809133057677	-0.9810013485869317	-956.9571718512939	-0.005767461488644256	0.008468111146337129	1.452059881829911	1.2302495725020404	-0.47868456650818597	1.1802970017512466	5.537391981660959	9.237671240938704	0.8154364627920891	0.9572719802793759
ID89823	89823	3	1.0	23.05450094447715	60.005588177752074	0.0	216.0	216	1.418536631332033	1		30832.163909774452	30714.0	23265.0	44842.0	2.0503389E7	3283.6670369480075	-0.9810428125692648	-971.8269642402232	-0.006745836127872844	0.0017252914843853204	1.4636840885627074	1.387253106082233	-1.164091350128214	1.0550951965040645	6.321657798806066	9.419510206324706	0.8953322024628652	0.9815498154981552
ID91358	91358	3	1.0	24.740763340022003	59.39081913104586	0.0	235.0	235	1.3812499585839553	1		30846.812400635925	30973.0	19957.0	41608.0	1.9402645E7	3354.660944704011	-0.9810406647773323	-951.6024672553816	0.0036146453184173685	0.014057283664606414	1.5140922164289827	1.2873726041104347	-0.550850599680252	1.1761103285829277	5.993692093454468	9.505318625422538	0.8336253909202338	0.9589353612167297
ID78049	78049	3	1.0	23.06405265278352	62.15920196307785	0.0	70.0	70	1.3242087483274187	1		30962.83448275864	31029.0	22134.0	41748.0	1.7958444E7	3327.951851140074	-0.981135211559431	-967.7665245535838	-2.597233694590611E-4	0.012630074278254444	1.4743908604788343	1.200055528973961	-0.5735527716843908	1.2286021978828163	5.508873224673861	9.306601177323868	0.7992643379327182	0.949221949221949
ID93920	93920	3	1.0	23.815946882970422	58.4295437955492	0.0	267.0	267	1.3247798972641878	1		30630.01208981001	30811.0	21366.0	40430.0	1.7734777E7	3103.73897603221	-0.9810259592289479	-1020.4991420826728	0.008025490647545147	-0.001901426097653723	1.4785026521224658	1.220568935588301	-1.013757300413049	1.2113225308407867	5.513626350838374	9.588208150437787	0.7536544854800176	0.9280000000000006
ID84707	84707	3	1.0	21.30734196757886	62.24132539564597	0.0	154.0	154	1.2275647356658868	1		30817.10685483873	31066.0	21733.0	40185.0	1.5285285E7	3134.681537587882	-0.9811909089715208	-1025.6853235810054	0.020394294668566428	-0.004009572741455924	1.2909862831182473	1.1967012530845746	-0.5912615717351806	1.0787874415528913	4.73411365985778	8.88852898913705	0.7529892190958745	0.9162833486660531
ID88290	88290	3	1.0	21.453894173626473	61.1672578755453	0.0	198.0	198	1.4062175977837186	1		30622.48392036757	30643.0	22565.0	42495.0	1.9996482E7	3046.561712071809	-0.9811421238416668	-1045.9226638337377	0.006254185656199321	0.012153486265508214	1.5411901139458373	1.2912597908560814	-0.8106557073317091	1.1935554137591915	6.212335897022195	10.002174845950796	0.7803256980826743	0.9631540162122333
ID94436	94436	3	1.0	24.205356295643476	58.355561162221235	0.0	273.0	273	1.3310463604729161	1		30640.69624573377	30709.0	22225.0	41317.0	1.7955448E7	3195.857632423718	-0.9810620327733788	-993.3546040033984	0.014265405742003268	0.017371748991223644	1.4713909034404156	1.2449332437112257	-1.0161826767465043	1.181903456167742	5.56591073864804	9.398567748779799	0.7918132202635666	0.9535830618892508
ID72936	72936	3	1.0	23.830223507438145	61.52025753623294	0.0	20.0	20	1.292992106909736	1		30259.45388788427	30348.0	21429.0	40118.0	1.6733478E7	3296.0472811357163	-0.9811003548901168	-953.1416159224198	0.004197875083350727	-0.013156688916019049	1.3858926778540939	1.2372897774585045	-0.34522206334280836	1.120103554642496	5.25220441179	9.020094564726865	0.8112025420792253	0.938827527612574
ID95467	95467	3	1.0	25.051381934773197	58.43679839562032	0.0	284.0	284	1.3812499585839555	1		30731.542130365655	30830.0	21130.0	40616.0	1.933014E7	3186.2972110915975	-0.9809490245836926	-993.2470624942044	-0.00333206218767854	-0.005694571750843172	1.53733274341288	1.2647060326394084	-0.5720704409925488	1.2155652805771053	5.993692093454471	10.155489866359448	0.7303020814827914	0.927888153053716
ID89322	89322	3	1.0	21.49755082385148	60.10832266618137	0.0	210.0	210	1.386715947327578	1		30679.79685039367	30707.0	20686.0	42606.0	1.9481671E7	3240.5817979592052	-0.9810926125542163	-982.512238404067	0.005336714055339473	0.012200945630383556	1.5053576762856613	1.3030429102535357	-0.8003773416681654	1.1552633182223913	6.041223355099634	9.881560393116755	0.777470104098174	0.9492158327109784
ID83181	83181	3	1.0	21.581889229146938	62.4318259405802	0.0	135.0	135	1.2453076827255738	1		30812.597276264587	31031.0	21333.0	40463.0	1.5837675E7	3082.7183757336866	-0.9812247606159047	-1044.7381841455392	0.019683883821065472	-0.01883237993808959	1.4069321198350837	1.1497845858320603	-0.6782896583850223	1.2236484443883324	4.871954318628729	9.789276226259934	0.6388691320264186	0.9209344115004483
ID80115	80115	3	1.0	22.88323154399737	61.94733281340552	0.0	97.0	97	1.360278905315855	1		30705.19407894736	30798.0	21345.0	41115.0	1.8668758E7	3196.0521372083426	-0.9811337465978234	-999.2416721856993	0.011178093320164315	0.012693403648303545	1.492989803547186	1.2766991619945156	2.7440538026976067	1.1694139449537757	5.8130732992028795	9.286044259370279	0.8471380026204334	0.9577133907595929
ID87285	87285	3	1.0	21.387403475322063	61.64583570091398	0.0	186.0	186	1.3948747701135347	1		30706.79439252334	30752.0	22657.0	42018.0	1.9713762E7	3049.5271418980483	-0.9811198579338436	-1046.5230100720435	0.016655618435247748	0.0030203957362483	1.494120680303462	1.3227297095644213	-1.0301536788875385	1.1295736910570189	6.112520247567372	9.66920250115764	0.8215781172820265	0.9518874907475952
ID82167	82167	3	1.0	22.237290506207255	62.67922382148217	0.0	122.0	122	1.2416575302250912	1		30558.876227897814	30722.0	21142.0	40099.0	1.5554468E7	3009.590787969065	-0.9812232844375728	-1061.2266417212381	0.0050386900571838325	0.004157874946681801	1.2887188434214327	1.2139735120499782	2.108439425923994	1.0615708091070584	4.843435561641636	8.278587740081988	0.8880775227201536	0.9723282442748091
ID85750	85750	3	1.0	21.48175810960304	62.04328449273246	0.0	167.0	167	1.2324848545268265	1		30744.560636182898	30991.0	20995.0	39545.0	1.5464514E7	3201.9905922394632	-0.9811771807449047	-1001.0159612454669	0.00298031891168214	0.004414233248873556	1.2972339226520895	1.1968092929816103	-0.7319143389376193	1.0839103023843435	4.772138669173908	8.882916427337408	0.7599968051448618	0.933085501858736
ID96508	96508	3	1.0	25.297781211428497	58.95053031381059	0.0	295.0	295	1.3724590978652418	1		30668.45571658614	30726.0	21817.0	42656.0	1.9045111E7	3393.597264496824	-0.9810773845091486	-937.0951768947265	-0.010423277277624857	0.006699890472766135	1.5005076564512774	1.2951181871557391	-0.6749223847270382	1.158587433434629	5.917642074822226	9.510080889166968	0.8222239744156261	0.9474885844748863
ID84222	84222	3	1.0	21.38506894620171	62.507323983678006	0.0	148.0	148	1.217664858438211	1		30751.993865030698	30974.0	20871.0	40454.0	1.5037725E7	3186.6545162771913	-0.9811783119440055	-1006.1382553217901	-0.009163117776203565	0.009814212580047407	1.2862951255831978	1.1685279039972116	-0.7196903853718148	1.1007825497218655	4.658063641225518	8.979289245808284	0.7259912038798547	0.9542356377799421
ID94983	94983	3	1.0	24.259382663183903	58.4063968545333	0.0	279.0	279	1.3468658029234526	1		30583.72379367719	30635.0	21756.0	40820.0	1.8380818E7	3158.051494764282	-0.9809965697283478	-999.8541150344155	-0.02591679642986566	-0.05228573180594499	1.4842873489758177	1.2933237139406297	1.9260004307935326	1.1476533933282185	5.6989982712544895	9.809549387181983	0.7442353135460239	0.925154320987654
ID81158	81158	3	1.0	22.764590856843796	62.08854047922181	0.0	110.0	110	1.3652748454737234	1		30663.174474959633	30709.0	21248.0	41368.0	1.8980505E7	3200.12499279469	-0.9811227121038548	-996.0104575243538	0.007793210177623408	4.0379221910082915E-4	1.4897938253565395	1.2836038378602272	2.5684329937831087	1.16063366391926	5.855851434683521	9.25928513385575	0.8583116310593912	0.9662745098039218
ID90374	90374	3	1.0	24.591095727640777	59.60347377493483	0.0	223.0	223	1.3519113116327686	1		30959.37417218544	31058.0	20335.0	42944.0	1.8699462E7	3507.767591363492	-0.9810278218203747	-912.7576610494174	0.015493207025185095	-0.0021388096624842313	1.4092118688214244	1.3362810948086712	-0.5238483382795617	1.0545774195983784	5.741776406735126	9.329771865339612	0.8289228122019685	0.9625498007968126
ID79113	79113	3	1.0	23.00170868781709	62.02146783909394	0.0	84.0	84	1.3479886591442551	1		30751.95182724252	30843.0	21504.0	41679.0	1.8512675E7	3261.0820804521168	-0.9810704410894441	-977.4637224054094	0.004547924806665604	-0.002873176277089474	1.485937756604249	1.2500018634503143	2.6929646475663214	1.1887484331444862	5.708504523583526	9.470009520807428	0.7998920534608276	0.9501582278481013
ID78600	78600	3	1.0	22.89864527820227	61.91287048755234	0.0	77.0	77	1.352470761816713	1		30919.81157024788	30979.0	22045.0	41489.0	1.8706486E7	3238.409213278545	-0.9810652655021437	-989.4042871901423	-0.00812608303940853	-0.005594488708245526	1.4940458728805677	1.2615557552935546	2.507449134299636	1.1842884205565012	5.746529532899654	9.12496622955683	0.8672673070287061	0.9821283509342003
ID86287	86287	3	1.0	21.29040719744688	62.047107842316834	0.0	174.0	174	1.251367609913164	1		30742.930501930474	30909.0	21183.0	39859.0	1.5924838E7	3157.2999560651174	-0.9810893762689586	-1010.3274087067246	0.013318441446032059	-0.003966492708457489	1.352356953062255	1.1963612820711562	-0.7513819156513364	1.1303917749001682	4.919485580273901	8.782986602902666	0.8013922078276109	0.94954128440367
ID85262	85262	3	1.0	21.482753596887527	61.98318568174108	0.0	161.0	161	1.2519719893784482	1		30905.405769230776	31144.0	21387.0	39805.0	1.6070811E7	3136.613810360207	-0.9811137013766644	-1023.7074969237792	0.009104757655564205	-0.0057094848176385765	1.3388249881988565	1.1951050900832192	-0.789655616752015	1.1202571215771742	4.924238706438417	8.73086554358018	0.8117725496133317	0.9435336976320586
ID76049	76049	3	1.0	22.884803012593526	62.15128062608437	0.0	51.0	51	1.3446172774774465	1		30242.265546218496	30242.0	21589.0	40772.0	1.7994148E7	3090.7770214030597	-0.9811519036489735	-1018.6978766513593	0.004511714967548447	0.005774177352137418	1.4827922364018566	1.2379890350954563	-0.6168460162704368	1.1977426248266605	5.67998576659643	9.422054648564043	0.8040181890131444	0.9431728492501973
ID86802	86802	3	1.0	21.295425091241995	62.06394204949314	0.0	180.0	180	1.2318709143370374	1		30653.409181636704	30857.0	20868.0	39635.0	1.5357358E7	3205.443621440802	-0.9811631958757628	-996.2186384872615	-0.0015875338367247716	0.01293880198622393	1.2725686720516431	1.2112693793875169	-1.2655609493095326	1.0506074814630602	4.767385543009391	8.268952732758757	0.8761714958950884	0.972841901066925
ID75541	75541	3	1.0	22.92766505353675	61.997020859940555	0.0	46.0	46	1.3613906986402504	1		30250.092833876224	30304.0	22040.0	41013.0	1.8573557E7	3083.826289455594	-0.9810929359978984	-1018.0119016811393	0.003203078325156119	4.8543376140360077E-4	1.4656211556941692	1.2632744793020685	2.571634660066943	1.1601763351571013	5.822579551531909	9.95750806244833	0.7379449437811053	0.9518259518259522
ID79637	79637	3	1.0	22.913875858631414	62.00444873582372	0.0	91.0	91	1.3580525881030983	1		30675.409917355395	30715.0	21444.0	41007.0	1.8558623E7	3247.2113992508484	-0.9810960585679344	-980.5482650705429	-0.004187525693056911	-0.001555746320897719	1.481031705221601	1.266153802391953	-0.543140007340172	1.169709163629025	5.794060794544813	9.780495513038197	0.7611516539614781	0.95234375
ID91925	91925	3	1.0	25.062179143248283	58.85804973793161	0.0	242.0	242	1.3796059390068052	1		30892.75477707006	30927.0	19721.0	42215.0	1.940065E7	3432.082844903859	-0.9810901990302981	-934.0085452779886	-0.008141534971812713	0.019208754276157362	1.5058414785496939	1.2963113830359065	-0.6118474283172811	1.161635621082858	5.979432714960932	9.574490556324092	0.8196689748974186	0.9603053435114506
ID82712	82712	3	1.0	22.19982414804999	62.56572195001534	0.0	129.0	129	1.2853637683166201	1		30797.216513761494	30932.0	21295.0	40476.0	1.6784483E7	3080.864767247181	-0.9811535628581975	-1040.8222104471217	-0.004702370118119328	0.010612977192176107	1.3581461691062042	1.2306707637458212	-0.5566082782463085	1.1035820538812373	5.190413771651291	9.46176438826456	0.7285637953409085	0.9381443298969078
ID71452	71452	3	1.0	23.71217828416847	61.135055971337785	0.0	6.0	6	1.3395442954433645	1		30278.70538720539	30394.0	20459.0	40311.0	1.7985551E7	3256.0964787599346	-0.981183939220499	-969.8213861557182	0.007058302134578402	0.008318304682300635	1.4448782965427396	1.2783389918406618	-0.400909742282863	1.13027788854526	5.637207631115778	9.399670582294913	0.8017678318950974	0.9495596477181749
ID81695	81695	3	1.0	22.440559919511692	62.719055648201895	0.0	116.0	116	1.2495527175731522	1		30642.823300970864	30765.0	20882.0	40055.0	1.5781054E7	3090.558158861948	-0.9811289219248962	-1030.9823218982106	0.011024281784273761	-7.645262648249651E-4	1.3374413432231618	1.1885258960951701	2.4956111263818985	1.1252942385329965	4.905226201780346	10.492409349387763	0.5599102937835769	0.8828058169375528
ID93476	93476	3	1.0	23.704737016804266	58.322576650251506	0.0	261.0	261	1.3092714255979605	1		30535.465608465624	30722.0	20869.0	40283.0	1.7313609E7	3128.7777965429614	-0.9810340724478536	-1009.6476183811587	-0.006007440911000774	-0.03994733984915831	1.4549244433432467	1.2051715967651235	-0.9930004274639763	1.2072342621154535	5.385291944396441	9.22022989972113	0.7960413288480265	0.9363636363636368
ID71975	71975	3	1.0	23.659207833875765	61.12945276732963	0.0	11.0	11	1.3276319563182906	1		30237.529209621993	30365.0	20619.0	40462.0	1.7598242E7	3276.3394840596075	-0.9810876080479091	-957.5219342537405	0.001451489415029995	-3.0560332192125484E-4	1.4115360569751758	1.2691055041424413	-0.21245598977756353	1.1122290876273344	5.537391981660947	9.298568326281424	0.8047907169212939	0.9440842787682336
ID75046	75046	3	1.0	23.34746750232712	61.77745141133042	0.0	41.0	41	1.348549736654148	1		30185.411666666667	30253.0	21558.0	40767.0	1.8111247E7	3101.687770215391	-0.9811597858700618	-1013.6381005202608	-0.008036177854214337	-0.009687479146046491	1.4647294393472665	1.2686734129749055	-0.5379970799877521	1.154536245788134	5.713257649748044	9.009678809429676	0.8844536042603162	0.9592976855546687
ID80678	80678	3	1.0	22.86377935310047	61.89947040948225	0.0	104.0	104	1.3608349155190518	1		30753.95261437907	30829.0	21290.0	40955.0	1.8821419E7	3213.272191419053	-0.9811850403477997	-998.2309886077992	-0.005353244186697479	0.013140570233461017	1.489016869815315	1.271731013308073	-0.5014645658488833	1.1708583452266608	5.817826425367394	9.24398739105547	0.8555628827417607	0.9668246445497632
ID88870	88870	3	1.0	21.451421278592605	60.289622464843305	0.0	205.0	205	1.380702169564362	1		30666.270270270266	30707.0	21680.0	42355.0	1.9289084E7	3197.5616655791982	-0.9811238225938941	-996.9693259212818	-0.00834051972601098	0.0031326081750772494	1.5011968221358591	1.2836552265904322	-0.8495808863629623	1.169470424019733	5.988938967289961	9.743214194867985	0.7927846832402169	0.964039785768937
ID76584	76584	3	1.0	23.031427631796227	62.655832233047434	0.0	56.0	56	1.3401089084486033	1		30232.429292929275	30197.0	21277.0	40908.0	1.7958063E7	3142.4951449666223	-0.9811726565074003	-1002.7318660569597	-0.009880290413880147	0.0014734193215471595	1.5096179245297348	1.213614481401103	2.4921516623791646	1.2439023657553092	5.641960757280304	9.28356896650851	0.8226403147256971	0.9428117553613974
ID92968	92968	3	1.0	23.951950608532826	58.33396063428305	0.0	255.0	255	1.3005757033562682	1		30552.299820466797	30707.0	21198.0	39861.0	1.7017631E7	3169.8273092926343	-0.9811373494725976	-1002.687013739388	0.004345749302931658	-0.032928378724742274	1.4627760434996724	1.200290778267684	2.086259835299326	1.2186847303874313	5.313995051928701	9.830745810272198	0.6909682245134048	0.9059967585089143
ID70955	70955	3	1.0	23.593644101825678	61.25185903918954	0.0	1.0	1	1.3316145766612202	1		30347.290598290587	30489.0	20534.0	40687.0	1.7753165E7	3260.857555026768	-0.9811538284568732	-969.0184681542951	-8.748247159891063E-4	-0.010248472310710542	1.4237719900669037	1.30354256746989	2.8558235483735577	1.0922328319744654	5.570663864812557	9.003283213709013	0.8636046939033268	0.9497568881685577
ID74538	74538	3	1.0	23.674357295713325	61.77257624845982	0.0	36.0	36	1.3378490267251872	1		30236.196277495754	30271.0	21355.0	40703.0	1.7869592E7	3127.026506918221	-0.9811149151178314	-1004.6771518194196	0.019455664699616206	0.0054342942574864455	1.4583429505914334	1.2500347810076307	-0.6050337668972119	1.1666418988885168	5.622948252622243	9.404257702872545	0.7989597625470263	0.9396346306592539
ID96045	96045	3	1.0	25.128971005930563	58.44935954491504	0.0	290.0	290	1.3563804521255047	1		30742.801639344263	30855.0	21235.0	40404.0	1.8753109E7	3222.5645293986777	-0.9810549337428459	-988.0274571497488	-9.289400953113473E-4	-0.01742812166912514	1.4746244303176685	1.2461514462647805	-0.7361930124435835	1.1833428711555998	5.77980141605126	10.109623865506698	0.7106451324205876	0.9122280570142536
ID78127	78127	3	1.0	23.058282211351656	62.086939036655146	0.0	71.0	71	1.332750282263535	1		31223.170068027182	31278.0	22500.0	41707.0	1.8359224E7	3272.909657093788	-0.9810550280830456	-988.0351037432592	0.005518682792200318	0.005023406998410905	1.411469295366324	1.2822078776911812	2.646269837557241	1.1008115921950958	5.580170117141599	9.016227477335065	0.8625962830300553	0.9686468646864688
ID83759	83759	3	1.0	21.464052629346913	62.57679099899167	0.0	142.0	142	1.2145545982923645	1		30727.59426229508	30941.0	20662.0	40398.0	1.4995066E7	3186.92486156042	-0.9811605695447533	-1004.2897922267427	0.029873783624402607	-0.021841184780612016	1.3338810157073824	1.1588720586440417	2.532409082077341	1.1510166335946634	4.634298010402938	8.590408729962865	0.7891620020555694	0.9420289855072463
ID90927	90927	3	1.0	24.46362717171162	59.79644090592168	0.0	230.0	230	1.3541477255877252	1		30822.4297520661	30924.0	20534.0	41810.0	1.864757E7	3433.128519426768	-0.9809974756610996	-926.9651310280382	0.03149040512569333	0.005753760030592984	1.4174830355891153	1.3309368817019884	-0.44470922163726234	1.065026490043955	5.760788911393187	9.313287404399274	0.8346142881897787	0.9535798583792295
ID91439	91439	3	1.0	24.780783533238147	59.31871513171095	0.0	236.0	236	1.373010175621985	1		30838.750402576512	30951.0	19714.0	41253.0	1.9150864E7	3392.9941345776097	-0.9811090618673438	-944.0770059809854	-5.161870012531665E-4	0.007229071934400467	1.4794173898609695	1.304957181205867	2.405004946163289	1.1336903702034804	5.92239520098673	9.44420269195203	0.8344045233682161	0.9614197530864197
ID77102	77102	3	1.0	22.861486017620006	62.77347434188644	0.0	61.0	61	1.3173356461303005	1		30137.9458041958	30131.0	21427.0	41136.0	1.7238905E7	3245.6803623540623	-0.9811834855086029	-968.3869895627099	0.003201271137385117	0.004018792154597264	1.4396365791476569	1.2141728779485086	2.7272622723386677	1.1856932445897626	5.451835710699666	9.471803717737316	0.7636374956607626	0.9471511147811721
ID89905	89905	3	1.0	23.691121526582872	60.31566233457298	0.0	217.0	217	1.3992066897663262	1		30811.660990712084	30862.0	21952.0	42680.0	1.9904333E7	3237.55036422038	-0.9811097837112078	-988.5741485824472	-0.002561679375201955	-0.004586660145485472	1.4871280920772871	1.3355038708417213	2.1768857637603354	1.11353334463943	6.150545256883499	9.64167845515007	0.8314156492026264	0.9649515287099181
ID84787	84787	3	1.0	21.319886183845178	62.21876273950393	0.0	155.0	155	1.2157996571516285	1		30841.040899795473	31141.0	21385.0	40203.0	1.5081269E7	3179.6910856187133	-0.9811659575161522	-1010.5853994705743	-0.002040324776465373	0.006716833901895504	1.2485089712398079	1.1786631654935404	-0.842066641389373	1.0592584953793995	4.643804262731976	9.22240837568328	0.6861120889396799	0.9403272377285846
ID74034	74034	3	1.0	23.92469177659715	62.10158706480834	0.0	31.0	31	1.3253508000690826	1		30257.40069084629	30326.0	22347.0	41133.0	1.7519035E7	3079.438352893734	-0.9811889083363058	-1025.011477235721	0.0014010931016269629	0.012988796386379646	1.4516698434663724	1.2231140194967194	-0.6771813201025194	1.1868638739532213	5.518379477002893	9.35150471952155	0.7929730564230685	0.9408427876823339
ID87860	87860	3	1.0	21.46961027986948	61.516689318128755	0.0	193.0	193	1.3850784156239275	1		30686.540157480325	30754.0	22687.0	42311.0	1.9485953E7	3104.0153891122063	-0.9810479438729947	-1023.5002506069326	-0.01221559190186028	0.00986394701634229	1.4988189834714454	1.3058604930725422	-0.9981918017360455	1.1477634796538594	6.026963976606084	9.385799664893666	0.859737557701567	0.962794229309036
ID94004	94004	3	1.0	23.975252936968246	58.58059273167765	0.0	268.0	268	1.3046409197552267	1		30683.08377896613	30864.0	21412.0	40182.0	1.721321E7	3132.6380356835657	-0.9811180151161869	-1017.870175754676	7.120474214494109E-4	-0.03710908449467959	1.5002456143173388	1.1910733906432136	-1.1083020602125198	1.2595744528447264	5.347266935080319	9.875864044064297	0.6889560582728798	0.9050683829444894
ID88376	88376	3	1.0	21.448783563284476	61.16889090386277	0.0	199.0	199	1.3986659335375236	1		30645.970588235326	30661.0	22291.0	42293.0	1.9797297E7	3065.8582592481794	-0.9810625575212343	-1035.6825948979345	0.014668252596914833	0.006883116628408194	1.531016430837275	1.3114679211215068	2.250643488953864	1.1674066945747483	6.145792130718971	9.597364626362399	0.8384626880365935	0.9649253731343279
ID94523	94523	3	1.0	24.40531063478498	58.38724039037525	0.0	274.0	274	1.3602789053158535	1		30670.586601307197	30715.0	21711.0	41873.0	1.8770399E7	3308.2571636094194	-0.9810615148911106	-960.5142649867571	0.0017781583666612267	0.010639452050517226	1.4978720048667304	1.2478834264793546	-1.0017572498036955	1.2003300733728526	5.813073299202865	9.71894570607386	0.7733522460943899	0.9378834355828214
ID83258	83258	3	1.0	21.55049561600146	62.49147097466181	0.0	136.0	136	1.2058031902242206	1		30785.449064449083	31081.0	21389.0	39973.0	1.4807801E7	3139.186320065704	-0.9811406684741414	-1020.3833846865548	0.0030131331109709693	0.002333079698154118	1.2624340468339244	1.1770994434831743	2.304657179164307	1.072495661962285	4.567754244099717	8.767768951885987	0.7466797962344579	0.9496047430830042
ID72511	72511	3	1.0	23.627759023997484	61.103906346874226	0.0	16.0	16	1.314461246794029	1		30256.31052631581	30382.0	20762.0	40466.0	1.7246097E7	3310.083023727099	-0.981124231944721	-950.2249894806916	0.008339980540512354	-0.01503101406733512	1.37802293360734	1.2791944084847389	-0.2236315239632516	1.0772584092512316	5.428070079877082	9.609020196932233	0.7387493259584782	0.9314845024469819
ID73535	73535	3	1.0	23.82750077110179	61.821959892775666	0.0	26.0	26	1.3270620348684121	1		30291.87972508588	30391.0	20913.0	40448.0	1.7629874E7	3254.9092860711303	-0.9811294511545561	-967.7409325301476	-0.01551705859354715	0.0127952865623572	1.435198089132893	1.2481553062578061	-0.7671461574729074	1.1498553761197192	5.532638855496443	9.298993563755184	0.8040263690942785	0.9425101214574902
ID85822	85822	3	1.0	21.45947770431429	62.04317854691455	0.0	168.0	168	1.2257145993685183	1		30780.29435483874	31026.0	21115.0	39399.0	1.5267026E7	3214.9607349579874	-0.9810603708455402	-991.8622312016009	-0.004275298721234026	0.0038254488257260274	1.2645938139636381	1.195848932704905	-1.2803387470424374	1.0574862588230423	4.7198542813642375	8.529006300996583	0.8153453226382235	0.9538904899135447
ID82241	82241	3	1.0	22.433186838974446	62.64174858270515	0.0	123.0	123	1.2900634687055736	1		30909.663023679423	31039.0	21180.0	40671.0	1.6969405E7	3088.785262099623	-0.9811491212094118	-1041.693532778149	1.0221692454543485E-4	-0.00799343988952425	1.39070008898659	1.2435355418497172	-0.6332010105290171	1.1183436598184966	5.22843878096742	9.003670082555827	0.8104808268092725	0.929054054054054
ID89409	89409	3	1.0	21.499970735819844	60.23458473120896	0.0	211.0	211	1.3774108605456363	1		30706.101910828038	30768.0	21509.0	42107.0	1.9283432E7	3243.1412670856403	-0.9810655424901515	-981.1467554176918	0.027359030642545187	-0.004605640830701389	1.5151565871953296	1.3060138757056277	-0.7182226931478939	1.1601382001984504	5.960420210302865	9.238780768394811	0.8775207999256565	0.9728471683475561
ID87360	87360	3	1.0	21.416740709637747	61.6206945200937	0.0	187.0	187	1.4029861474818448	1		30700.961538461543	30752.0	22496.0	42672.0	1.9955625E7	3059.707629777767	-0.98112024431427	-1042.8645643525977	-0.003143924680055122	-0.006856431406686591	1.521290972311057	1.3142123834551735	-1.1020244992566344	1.1575685874390078	6.1838171400351065	9.328393203251032	0.8930027885013465	0.9745318352059926
ID77642	77642	3	1.0	22.94469264474993	62.20402318015933	0.0	66.0	66	1.3502315702779666	1		30205.898671096333	30251.0	21650.0	40897.0	1.8183951E7	3178.458827351649	-0.9811698894623863	-990.3677945510611	-0.008724853113901332	0.002263350262597043	1.4885111744072341	1.2498161714395133	2.644204142735026	1.1909840890383077	5.727517028241589	9.224230032237113	0.8458941149618584	0.9632294164668267
ID80202	80202	3	1.0	22.86198559583522	61.94314373926668	0.0	98.0	98	1.3344520283692725	1		30705.60677966104	30764.0	21443.0	41462.0	1.8116308E7	3297.5952772463797	-0.9811789027665194	-970.8532534181509	-0.01304486834715513	0.003258267342478062	1.4754451664492174	1.2187002585539515	-0.5548707688382719	1.210671086752625	5.594429495635149	9.559956922304034	0.7692257224353469	0.9499596448748994
ID84298	84298	3	1.0	21.360938230397025	62.482794374464056	0.0	149.0	149	1.2263316216071276	1		30750.096969696962	31019.0	20975.0	40815.0	1.5221298E7	3169.088315543045	-0.9811751391036267	-1011.479075571194	0.01270079319107818	0.003711209682808854	1.2957100317305392	1.1774642436876124	-0.6983482542577739	1.1004241009243743	4.724607407528739	8.86591158678882	0.7553161980012888	0.9484732824427481
ID73037	73037	3	1.0	23.839347432515307	61.52262077693951	0.0	21.0	21	1.3179097736999976	1		30281.375652173912	30367.0	21387.0	40521.0	1.7411791E7	3249.133707342102	-0.9811108985548928	-968.1548242647955	0.008867457232013013	-0.0014612577472960361	1.4226373753627346	1.25629512844095	-0.40504345194834435	1.1324069823690344	5.456588836864178	8.786605565660091	0.8881551365851073	0.9655172413793103
ID90445	90445	3	1.0	24.59228531018344	59.56694004429209	0.0	224.0	224	1.3602789053158533	1		30943.745098039242	31047.0	20270.0	42129.0	1.8937572E7	3455.594950973981	-0.9809293883001247	-921.1983731208074	-0.010392247258138742	0.013149171573703468	1.4637628195061387	1.2884145130822293	-0.6044033380252627	1.136096190040913	5.8130732992028635	9.786131064655892	0.7627700062916473	0.9502719502719493
ID78668	78668	3	1.0	22.89321186874566	61.91404162791144	0.0	78.0	78	1.3457420098175388	1		30849.331114808647	30902.0	21748.0	41505.0	1.8540448E7	3266.032517981654	-0.9810643878608694	-978.753673804727	-0.009505786192199835	-0.0014737193332293285	1.4729299334663086	1.2707534056714729	-0.5839426876063164	1.1590997331917474	5.689492018925461	9.020533158043419	0.8786561275819113	0.974755700325733
ID95568	95568	3	1.0	25.036371540851285	58.44212061297545	0.0	285.0	285	1.3724590978652413	1		30736.60932475887	30829.0	21078.0	41248.0	1.9118171E7	3247.9100749833888	-0.9810181902657785	-978.1859051211609	0.0020829175643356044	-0.01112605976337864	1.5283577341792738	1.2406147985810532	-0.6728893686803148	1.2319357595341642	5.91764207482222	10.511004514406315	0.6730853101887592	0.9161147902869758
ID79188	79188	3	1.0	22.955849858504823	61.97486096744697	0.0	85.0	85	1.3389794443554461	1		30767.94763513512	30855.0	21540.0	41578.0	1.8214625E7	3290.220545423059	-0.9810863068981276	-970.1399520611058	0.0013799156925192555	0.007254709906294772	1.4568307081990903	1.248171436364495	-0.507649108724659	1.1671719651287247	5.632454504951275	9.426061618349113	0.7966122997356487	0.9389857369255153
ID81242	81242	3	1.0	22.743367700487276	62.180784919507786	0.0	111.0	111	1.3625015847480972	1		30649.055555555562	30713.0	21726.0	40981.0	1.8757222E7	3160.251422623154	-0.9810701757605748	-1005.2612646969438	-0.004168185600891104	-0.003670191043541159	1.4544633249746424	1.2918625548691633	-0.6824302060726406	1.1258653790162274	5.832085803860937	10.070678146497817	0.7226305803651762	0.9316628701594529
ID79708	79708	3	1.0	22.927810389435656	61.98384872806733	0.0	92.0	92	1.3513516298403585	1		30742.450166112943	30806.0	21328.0	41274.0	1.8506955E7	3264.480876446845	-0.9810402021623198	-974.5574527520247	7.89195365317684E-4	0.007687059948366466	1.4660293064147962	1.2626027851693191	-0.5017110878914461	1.161116800655716	5.737023280570626	9.730325053299902	0.7614506802029591	0.9407638347622763
ID96607	96607	3	1.0	25.253299662156635	58.96488467417845	0.0	296.0	296	1.3608349155190518	1		30590.969004893956	30662.0	21661.0	42087.0	1.8752264E7	3400.246384385685	-0.9810209634332012	-930.0728512403551	6.822070974448265E-5	-0.017544104402308882	1.4561352992297993	1.3373548118752812	2.1555888977471755	1.0888174823164247	5.817826425367393	9.984905816940836	0.7333016775502977	0.9000000000000005
ID82782	82782	3	1.0	22.087884061698627	62.30407754750551	0.0	130.0	130	1.3361516071031	1		30780.601694915273	30881.0	22297.0	40979.0	1.8160555E7	2964.039057398401	-0.9811287195785834	-1079.811128754695	-0.0040184189852402585	-0.00313694198746131	1.424193686086175	1.2468931787106912	-0.7182368057338421	1.1421938225364385	5.608688874128692	10.527270487808938	0.6359744227140148	0.9298660362490151
ID92001	92001	3	1.0	25.184444871378545	58.830346122188196	0.0	243.0	243	1.3774108605456366	1		30871.688995215336	30954.0	19707.0	42019.0	1.9356549E7	3445.5607737049186	-0.9810936287811998	-929.8925026456847	0.008888556435035945	-0.01051296659387996	1.4613593938126173	1.2979196383517493	-0.5863151230658792	1.12592440289171	5.960420210302866	9.888871359394171	0.7659374206547226	0.9521640091116171
ID85346	85346	3	1.0	21.49234964773785	62.02053371691747	0.0	162.0	162	1.2330984890455663	1		30852.04183266933	31099.0	21405.0	40274.0	1.5487725E7	3191.4630074602246	-0.9811312486546001	-1005.3286031639833	0.011025090759543384	-0.007950552398958366	1.3043027072478155	1.1970113398568836	2.2916103357487643	1.0896327075763208	4.776891795338427	8.768125290376323	0.7808035406336961	0.9357541899441346
ID86370	86370	3	1.0	21.31219543922928	62.10312320442241	0.0	175.0	175	1.2281808284201896	1		30660.22379032258	30946.0	20900.0	39730.0	1.5207471E7	3221.275271074943	-0.9812067718908547	-993.8861282831757	-0.001999710498023888	-0.0024843825156888265	1.2521947893515915	1.2225205522610165	-0.9017669313055815	1.0242729965035706	4.738866786022297	8.849429394517172	0.7604205191321365	0.9441287878787881
ID81770	81770	3	1.0	22.426612271069416	62.69464339437937	0.0	117.0	117	1.2604028724445393	1		30689.88593155893	30843.0	20949.0	40326.0	1.614288E7	3072.014899255751	-0.9810750407616949	-1035.7840678939988	0.013338619612757459	0.01005676833856558	1.3836194027635789	1.1789987846855494	-0.5272981600902917	1.173554562342152	4.99078247274163	9.94181453431703	0.6345227402319727	0.9059534081104392
ID86895	86895	3	1.0	21.32344568142914	62.05068086853558	0.0	181.0	181	1.2361620924978565	1		30699.021825396838	30903.0	20728.0	39784.0	1.5472307E7	3201.6264643795266	-0.9811464785135576	-997.9878208760432	0.004962594203463049	-0.0034195259675734594	1.299445909766861	1.2044696837575082	-0.8507074924414058	1.0788531478127878	4.800657426161004	8.647269239599233	0.8067753443063365	0.9546313799621928
ID95086	95086	3	1.0	24.29142398547129	58.40922946783372	0.0	280.0	280	1.363056688289053	1		30584.71661237786	30596.0	21766.0	41062.0	1.8779016E7	3083.882534872495	-0.9809260455484863	-1020.0751173020168	0.002537414516058832	0.006464430670786032	1.536524410363881	1.2674276943050642	-1.0835887848476338	1.2123172132563853	5.836838930025452	9.610847080582264	0.7940799647613148	0.9512006196746708
ID80757	80757	3	1.0	22.865350717672214	61.91283258432221	0.0	105.0	105	1.347427347998059	1		30733.016638935114	30796.0	21668.0	40822.0	1.8470543E7	3238.0045166309887	-0.9810292891230339	-981.6487207659053	-0.003844688164256569	0.002259278269006272	1.4658274274306333	1.2739898620363241	-0.5931733291246717	1.150580134984496	5.703751397419011	9.456987333296112	0.8014286014694243	0.9630818619582663
ID93557	93557	3	1.0	23.570627887401816	58.43009094391787	0.0	262.0	262	1.2924069101805489	1		30557.943840579734	30790.0	20997.0	39632.0	1.6867985E7	3129.808877014819	-0.9810976482058287	-1013.5208774603107	-5.437506296657503E-4	-0.014294050536613399	1.4351491911619148	1.2198317955286941	-0.9999114646954864	1.1765140049820546	5.247451285625482	9.483610715913287	0.7331803925812524	0.9177057356608475
ID78198	78198	3	1.0	23.05777667616777	62.1070769544068	0.0	72.0	72	1.3086935083658338	1		31031.095406360415	31106.0	22743.0	41751.0	1.75636E7	3324.8452235845525	-0.9811422904996941	-971.1777490737937	-0.003325000623265774	0.01139084077790579	1.4295548701269494	1.212968242930478	-0.6733334284037041	1.1785591902004027	5.380538818231934	9.103818805038928	0.8158088690294013	0.948073701842546
ID83833	83833	3	1.0	21.430297900802096	62.54785707156132	0.0	143.0	143	1.239828424105263	1		30727.11045364891	30946.0	20475.0	40525.0	1.5578645E7	3154.8781976997684	-0.9811287639160284	-1012.7325780235739	0.0013666111962418004	-0.01731067135324344	1.3962895969499307	1.1509926140005162	-0.7819803702408226	1.2131177732729608	4.829176183148086	8.796924590163005	0.7841897762092754	0.9390018484288354
ID91513	91513	3	1.0	24.79026630047329	59.33434810447082	0.0	237.0	237	1.3719077987476518	1		30826.36378205126	30969.0	19917.0	41373.0	1.9235651E7	3373.577459296102	-0.9809997574657343	-943.5640025193361	-0.005626678677291917	0.0057629973261665544	1.484053533375108	1.2860373006586028	-0.7411242501458609	1.1539739419806079	5.912888948657704	9.938801514808393	0.7522142413879112	0.9388679245283023
ID88958	88958	3	1.0	21.426632123979843	60.255236254505675	0.0	206.0	206	1.3905293552858682	1		30673.850863422318	30698.0	21247.0	42237.0	1.9539243E7	3205.319859830519	-0.9810764313032693	-992.2628333063332	6.304570784970046E-4	0.0036352121707111692	1.479399652326163	1.3230619243427406	-0.8901877821420462	1.1181635757986812	6.074495238251245	9.086496152493678	0.9245431088952631	0.9778117827084929
ID89982	89982	3	1.0	23.936381492332604	60.270023205860895	0.0	218.0	218	1.3828920237073874	1		30806.262658227817	30884.0	21561.0	42235.0	1.9469558E7	3270.841300829488	-0.981021577863517	-973.7063319160782	-0.018324463803195423	0.0011322769557905949	1.5041500867071684	1.2868949729510566	2.2466929898459913	1.168821169032863	6.007951471948023	9.841859591977032	0.7794386732050606	0.9525244913338358
ID82305	82305	3	1.0	22.36003328421662	62.65179103950558	0.0	124.0	124	1.2687777344927926	1		30821.73684210527	30970.0	20958.0	40699.0	1.6397164E7	3090.350930882052	-0.9811585470038635	-1038.7334194887515	-4.1930270095589465E-4	0.0045407637732788365	1.3839723847786072	1.1844957175861939	-0.5960966354199684	1.1684064063979174	5.057326239044848	10.525615701541465	0.5736352289658361	0.9156626506024097
ID84865	84865	3	1.0	21.326453617515586	62.204991288452824	0.0	156.0	156	1.226948333550364	1		30848.96370967743	31095.0	21722.0	40124.0	1.5301086E7	3142.0856443865678	-0.9812521149563548	-1027.7343701071068	0.01525793616493557	-0.005306328225871631	1.3081076281478952	1.201487430697881	2.366986259080565	1.0887401688322982	4.729360533693265	8.64046925972061	0.7960450167695747	0.937794533459001
ID93056	93056	3	1.0	23.891735148960013	58.32951936758893	0.0	256.0	256	1.3046409197552258	1		30520.60784313726	30698.0	21205.0	40156.0	1.7122061E7	3108.753848215634	-0.9810707009242832	-1017.6597819647191	-0.015351964519152855	-0.03086054891483161	1.483790908723185	1.2216593779722495	-1.1219701831947069	1.2145700638634889	5.347266935080313	9.19442251554046	0.7948639749082765	0.9414225941422599
ID96128	96128	3	1.0	25.102460043985523	58.49535456282732	0.0	291.0	291	1.34236498564924	1		30768.415824915846	30907.0	20926.0	40819.0	1.8276439E7	3272.803259830463	-0.9810042306344519	-971.0223477561267	-0.0027630592281263217	-0.0012319691981199218	1.5115026884467497	1.2396447635364927	-0.5016877871423835	1.2193030881965679	5.660973261938366	9.340593307352083	0.8153649552005655	0.9363207547169811
ID71555	71555	3	1.0	23.67068629066281	61.191097461308125	0.0	7.0	7	1.3224938215362416	1		30269.986183074278	30361.0	20777.0	40841.0	1.7526322E7	3268.0829110204004	-0.9811701142028914	-965.2632631532332	0.011400498648234041	-0.0068406458354658565	1.4340253651292165	1.2526102813525744	-0.1885043440457559	1.1448296301549987	5.494613846180302	9.603959453011305	0.7485941079929901	0.9337641357027467
ID75139	75139	3	1.0	23.20143901238839	61.79277352705977	0.0	42.0	42	1.3597226677520884	1		30262.94909688013	30346.0	21488.0	40563.0	1.8430136E7	3121.9445951154235	-0.981293972198651	-1017.029633433828	-0.010466699698841026	2.883077477156867E-5	1.4843848074004384	1.2748529094820307	2.711122557409089	1.16435770461044	5.808320173038361	9.70835564890455	0.7744066200444303	0.9407236335642797
ID94087	94087	3	1.0	24.06756665653657	58.591709725813814	0.0	269.0	269	1.3121571937574932	1		30710.772486772486	30931.0	21787.0	40588.0	1.7413008E7	3120.0417619891205	-0.9811786977864992	-1026.263236799242	-0.01558579780027611	-0.034925541961447405	1.5018616132929294	1.2093898191572838	2.032143174292055	1.241834179106488	5.409057575219027	9.333025822324885	0.7803447868268235	0.9207119741100327
ID76169	76169	3	1.0	22.888429249043853	62.21217220252652	0.0	52.0	52	1.3242087483274183	1		30223.356282271925	30279.0	21774.0	40636.0	1.755977E7	3127.2559512954886	-0.9810525990523229	-1000.8106220538009	0.01672153636476516	-3.849303642467174E-4	1.4595586030330157	1.2029729704038867	-0.4792934474800815	1.2132929325444302	5.5088732246738585	9.485863996289293	0.7693409595624047	0.9369442198868229
ID87945	87945	3	1.0	21.498174520610597	61.547580045379036	0.0	194.0	194	1.3986659335375244	1		30684.330246913578	30743.0	22579.0	42342.0	1.9883446E7	3068.7837592340106	-0.9811760641141541	-1042.357911133109	-1.2846328351350623E-4	0.021446369929832093	1.5175760727842773	1.293145793655256	-0.9281914341161371	1.1735537324794894	6.14579213071898	10.009586260418649	0.7708244432045172	0.9613382899628258
ID91017	91017	3	1.0	24.486387408183923	59.841660556408115	0.0	231.0	231	1.3524707618167116	1		30828.216887417202	30889.0	20207.0	41880.0	1.8620243E7	3428.032230901437	-0.9811289325414219	-935.1109026259519	0.0030165637240482045	-0.003972430824838972	1.420124003197891	1.32164477822297	-0.6818497778720308	1.074512627445426	5.746529532899639	9.271408776403929	0.8400865815990641	0.9460093896713614
ID75656	75656	3	1.0	22.929942492778444	62.064868251865306	0.0	47.0	47	1.348549736654148	1		30272.112582781465	30289.0	21861.0	40862.0	1.8284356E7	3110.7792612963394	-0.9810596124094192	-1008.1149747206234	-0.008290951143666828	0.004865577235107986	1.4629031231944274	1.2483833242004694	-0.5940213403867046	1.1718380843731213	5.713257649748045	9.314866920747265	0.8274473408038063	0.9562450278440737
ID88461	88461	3	1.0	21.406707345194214	61.10113648566924	0.0	200.0	200	1.3921604753249759	1		30642.143974960883	30660.0	22067.0	42266.0	1.958033E7	3092.389747796916	-0.9810737649482362	-1027.2883253228213	0.006262861239925406	0.008922135638408038	1.5272697009270038	1.3004335933744116	-0.9631304655882816	1.1744311348986223	6.088754616744786	9.31240844891479	0.8822959862207003	0.9756283320639761
ID74636	74636	3	1.0	23.646526301835266	61.723256318345946	0.0	37.0	37	1.351351629840358	1		30214.567880794704	30288.0	21764.0	40048.0	1.8249599E7	3103.953145807987	-0.9811666667327483	-1014.2542123598164	0.012442816096330774	0.020572374724114495	1.4616113881029964	1.2862551271086864	-0.5023171666805372	1.136330854819203	5.737023280570621	9.994292819664594	0.7217592145770947	0.9363847944142749
ID76684	76684	3	1.0	22.975107166138024	62.83200370047283	0.0	57.0	57	1.3052206313678192	1		30178.709219858134	30175.0	21548.0	40574.0	1.7020792E7	3189.044339307246	-0.9811981595741698	-987.7032007277004	-7.22642916034425E-4	0.019258007244108772	1.42077807051357	1.231894842401759	-0.4542634963473989	1.1533273958218344	5.352020061244836	9.099821959829104	0.8121977948209744	0.939115929941618
ID85903	85903	3	1.0	21.473026113811656	62.02384076817501	0.0	169.0	169	1.243483945819169	1		30747.652259332037	30996.0	20994.0	39614.0	1.5650555E7	3162.1002412834737	-0.9811263514047563	-1010.9633198891191	0.011955975567071963	-0.020913876049567248	1.3086939686122538	1.2179134615282619	2.3202557609632595	1.074537731909194	4.857694940135196	8.97281499479863	0.7581980710540096	0.924050632911393
ID83345	83345	3	1.0	21.619494875068327	62.45801542442736	0.0	137.0	137	1.2281808284201883	1		30773.792000000012	31018.0	21252.0	40592.0	1.5386896E7	3099.894575222034	-0.9811143191126708	-1031.456822205623	-0.003173985203397494	0.006132754708381732	1.3553627753301551	1.1383810493278672	-0.5348970220450535	1.1906055324185167	4.738866786022287	9.213309644782353	0.701540955207797	0.9317757009345786
ID89488	89488	3	1.0	21.53269708220011	59.97158493272703	0.0	212.0	212	1.4051412734026871	1		30702.023006134943	30693.0	20206.0	42804.0	2.0017719E7	3270.2141031706005	-0.9810540975963523	-972.2959160023393	0.005139128182513163	0.01209905032749361	1.5099989333718848	1.3390359053834429	-0.762705474844528	1.1276762089060528	6.202829644693168	9.262861108604469	0.9084675384781824	0.9789947486871715
ID90512	90512	3	1.0	24.692668712771493	59.602308056316375	0.0	225.0	225	1.3429284127404275	1		30947.882154882143	31097.0	20144.0	42019.0	1.8383042E7	3504.9052260741605	-0.9811158355409765	-917.5023020717731	0.011742069981596555	0.009484175801597364	1.4354689923220687	1.2945557990231604	-0.32274833841849593	1.1088506137821466	5.66572638810287	9.138907432921288	0.8524656824674166	0.9528377298161472
ID94608	94608	3	1.0	24.552622104630746	58.40311299530932	0.0	275.0	275	1.351351629840357	1		30689.9256198347	30737.0	21686.0	42302.0	1.8567405E7	3352.2192934648997	-0.9809214957142259	-941.4198212520901	-0.008572056076179233	-0.010638514621778042	1.4918651057249623	1.2678690851415197	-0.9250772847710885	1.1766712535296497	5.737023280570612	10.695945042001233	0.6301706188709949	0.9109433962264156
ID78739	78739	3	1.0	22.97854988600238	61.96732244455423	0.0	79.0	79	1.344617277477447	1		30879.226130653293	30941.0	21997.0	41817.0	1.8434898E7	3254.825650356003	-0.9810917626629808	-984.5261548295482	-0.01147540988781318	-0.005198264433379108	1.4623212815555728	1.2514111296907393	2.6394363363286857	1.1685378584709851	5.679985766596434	9.249540042508325	0.8342896151862002	0.9529505582137164
ID87443	87443	3	1.0	21.482578448100984	61.59412885165694	0.0	188.0	188	1.3948747701135344	1		30718.482972136226	30805.0	22527.0	42481.0	1.984414E7	3058.693690696742	-0.981084224059199	-1041.7797319517736	0.013388797715250466	0.013387982118651815	1.4901331215237361	1.3302642589038571	-1.0062643477157902	1.1201782740157293	6.112520247567371	9.44601150617877	0.860861398471719	0.9669172932330831
ID71058	71058	3	1.0	23.615546418713564	61.27975269487096	0.0	2.0	2	1.3150366292889937	1		30337.492119089307	30501.0	20644.0	40417.0	1.7322708E7	3273.656080682103	-0.9810345233985461	-958.7318384948186	0.005389662922153614	-0.002867803972042127	1.3968958521483639	1.2631866556927211	-0.3261759022821543	1.1058507037365097	5.432823206041599	9.748861878220222	0.7183359501153392	0.9240097008892485
ID77202	77202	3	1.0	22.83107568508994	62.68883261126161	0.0	62.0	62	1.2906497279808729	1		30163.569872958244	30202.0	21538.0	40841.0	1.6620127E7	3202.331291435802	-0.981217209434289	-984.1278370236882	0.011129804717576693	0.0019026364516406692	1.4359683100995915	1.1884726729858128	-0.4283273174982598	1.2082468051133164	5.233191907131936	9.479848244490368	0.7317685744202983	0.9213389121338905
ID72084	72084	3	1.0	23.64831184700464	61.15502255173225	0.0	12.0	12	1.325921457060032	1		30220.391379310367	30312.0	20554.0	40316.0	1.7527827E7	3283.022676313674	-0.9811838655806735	-960.0109549003372	-0.006376337168442626	0.007645355301070938	1.4511211626120881	1.2463563621158325	-0.4169713485650359	1.1642907331484584	5.523132603167399	9.402686235421292	0.7850393857802104	0.9579554822753503
ID84378	84378	3	1.0	21.366999505424186	62.483685040143406	0.0	150.0	150	1.2076838306031263	1		30770.540372670825	31073.0	21147.0	39908.0	1.4862171E7	3179.432897175299	-0.9811522221275527	-1007.6081978315351	0.01172184119823321	-0.004135187940215636	1.2784131848817888	1.1846921046110919	-0.8727012528439005	1.079110074175318	4.582013622593266	8.490922066668102	0.7986500635328145	0.9554013875123885
ID79263	79263	3	1.0	22.954995550575948	61.97444638854969	0.0	86.0	86	1.3502315702779668	1		30788.794701986786	30849.0	21399.0	41344.0	1.8596432E7	3256.708679600639	-0.9810389394722012	-978.2895016877801	-0.008357671886768508	-0.003165080564788519	1.4651638391034945	1.2624007504297894	-0.4985141821618235	1.1606170533443312	5.727517028241592	9.426382774991124	0.8100020367426066	0.9450980392156866
ID73632	73632	3	1.0	23.83765551751526	61.83454978252397	0.0	27.0	27	1.3219216848789086	1		30221.243944636626	30361.0	20613.0	40615.0	1.7467879E7	3287.9065372858263	-0.981191960055441	-959.0324689906951	0.016725728117256825	0.008643758245976683	1.3862602350853879	1.3070795219974631	-0.5774006372969985	1.060578344129301	5.489860720015801	8.974587419116904	0.8565292645532777	0.9529702970297029
ID74147	74147	3	0.9936792850494385	23.887056423250332	61.93560396513028	0.0	32.0	32	1.3479886591442556	1		30238.010000000002	30215.0	22874.0	41189.0	1.8142806E7	3040.524529132063	-0.9811170973404059	-1033.443600294826	0.007875540162712774	0.008679242382455488	1.4840077779493595	1.2401048219986195	-0.7148818574545784	1.196679306155469	5.708504523583531	9.90182979081264	0.7316465013624024	0.9360872954014035
ID80290	80290	3	1.0	22.83363613045335	61.948988838750005	0.0	99.0	99	1.3474273479980592	1		30707.552587646078	30757.0	21634.0	41349.0	1.8393824E7	3246.1779347569377	-0.9811303512039065	-983.7070235723774	0.0026932957386258446	-0.007871194181173742	1.4676148571763457	1.2610519594949818	-0.38569616255709827	1.1638020512367204	5.703751397419012	9.320943901045005	0.8249937604374223	0.9486166007905141
ID73131	73131	3	1.0	23.832308713449354	61.50413736258362	0.0	22.0	22	1.3276319563182906	1		30313.723842195534	30404.0	21238.0	40441.0	1.7672901E7	3237.2219721769693	-0.9811129528391697	-972.8631436994756	9.980515405096462E-4	-0.0033271087710249796	1.392305434729475	1.2781437262380522	2.5653203396285256	1.089318365491989	5.537391981660947	9.159052461886484	0.8294955075929863	0.9604286892003291
ID79787	79787	3	1.0	22.926204851829432	61.97790062815568	0.0	93.0	93	1.3468658029234537	1		30750.23920265781	30842.0	21586.0	41052.0	1.8511644E7	3236.7480382043964	-0.9811336173959363	-988.1187030863621	0.004291528000511816	0.01186435615597886	1.4703197374794843	1.246109628525222	-0.5673720508089444	1.1799280768094347	5.698998271254498	9.122438173920633	0.8605706532503022	0.9569034317637674
ID82860	82860	3	1.0	21.770683428990083	62.34648533261056	0.0	131.0	131	1.2759124359163507	1		30793.309124767235	30940.0	21552.0	40607.0	1.6536007E7	3043.2511056965536	-0.9811426060681037	-1052.9288627880412	0.007330757249289528	-0.03496942098421069	1.4256275835111285	1.2105482966631342	-0.8208581069369145	1.17767096731362	5.114363753019042	9.521954010521505	0.7088417977296086	0.9220222793487571
ID81327	81327	3	1.0	22.679055613235715	62.58163352535632	0.0	112.0	112	1.3270620348684117	1		30628.486206896552	30767.0	20757.0	40499.0	1.7764522E7	3089.1700577583447	-0.9811992759849886	-1034.895161288835	-5.104953168045623E-4	0.0016829334602305331	1.4583770725583387	1.2425434781121831	2.34143945108078	1.1737030520445653	5.532638855496439	9.928463964252566	0.7053067801428896	0.9179810725552044
ID72622	72622	3	1.0	23.637734377103747	61.149031059779546	0.0	17.0	17	1.3406732836719575	1		30270.99159663866	30373.0	20771.0	40829.0	1.801124E7	3241.795068205119	-0.9811256259422726	-970.7852014022205	-0.0036462649330532373	-0.015616760856649573	1.4466454657452692	1.2692483929077156	2.7154342642392097	1.1397654500323262	5.6467138834448125	10.071970548242739	0.6994823371627961	0.9173745173745175
ID92078	92078	3	1.0	25.196746324469505	58.90832563313573	0.0	244.0	244	1.3790574969501472	1		30912.779552715663	30989.0	20087.0	42521.0	1.93514E7	3465.2262359801616	-0.981128477352915	-927.58858892751	0.0058992037762708475	-0.013577317904222614	1.501195646560658	1.2930140531193766	-0.5671350352473408	1.1610048962260282	5.974679588796418	9.687642083401778	0.7999969174986287	0.9415730337078653
ID77749	77749	3	1.0	22.959706463097067	62.1511386635548	0.0	67.0	67	1.358052588103098	1		30217.601973684214	30279.0	21710.0	40877.0	1.8372302E7	3191.98393675731	-0.9811192483118232	-983.8566159180803	0.0030594318153308393	0.00594018646428144	1.4952359801309618	1.2630668588133402	-0.40717250378377284	1.183813801856654	5.794060794544812	9.570181812874736	0.7949732854850293	0.9434984520123841
ID85429	85429	3	1.0	21.545869554792123	61.998770032660914	0.0	163.0	163	1.2330984890455658	1		30832.527888446224	31108.0	21336.0	40360.0	1.5477929E7	3204.512536568561	-0.9811786522038048	-1003.1699728197407	0.020042219271941025	-0.0035512670609776885	1.327308427592576	1.1710605073189968	-0.6164924466748714	1.133424293020768	4.7768917953384245	9.326943070113098	0.6900437331923518	0.9211732355637038
ID95669	95669	3	1.0	25.026002256624043	58.46061800285031	0.0	286.0	286	1.367489404667208	1		30735.86061588328	30783.0	20992.0	40529.0	1.8964026E7	3245.1001415353094	-0.9810679529544175	-981.6321749955723	0.012713889544264723	-0.026141810229222084	1.53060304795328	1.2563012398613909	2.3253605237437487	1.2183407923104121	5.87486393934158	10.266314768605353	0.7004522350924065	0.9094922737306843
ID86454	86454	3	1.0	21.2998828125273	62.08159884410602	0.0	176.0	176	1.2501579744347897	1		30665.266019417468	30892.0	20823.0	39452.0	1.5792612E7	3181.7552740034093	-0.9811401783504212	-1002.7748630571102	0.010126471665055765	-0.02230027397757146	1.3150322904761182	1.224983030085685	2.1658391015446843	1.0735106186606802	4.909979327944869	9.062610015154105	0.7512473347833896	0.9390909090909096
ID81850	81850	3	1.0	22.328695691614634	62.67441987999787	0.0	118.0	118	1.2349375631309412	1		30699.187250996012	30881.0	20945.0	39827.0	1.5410992E7	3115.647076193008	-0.9811392746049683	-1025.134583694191	0.01680085939983958	-0.010151838206438613	1.3224514443648037	1.1855740564819435	2.5631953150012703	1.1154524149162206	4.791151173831962	9.486718142379257	0.6689870996347106	0.9155313351498642
ID86973	86973	3	1.0	21.061653476465814	62.11087414244359	0.0	182.0	182	1.232484854526826	1		30695.119760479047	30958.0	21142.0	39987.0	1.5378255E7	3167.6720609350873	-0.981143288475591	-1008.3831823395744	-0.0035888077787741748	-0.002594538458589155	1.3099064484865919	1.1707668087925367	-1.3670849677296486	1.1188448789708654	4.772138669173904	8.71524825123105	0.7895204695020825	0.9444967074317961
ID80831	80831	3	1.0	22.876497900410097	61.91272000260858	0.0	106.0	106	1.3608349155190518	1		30725.59836065572	30777.0	21109.0	41367.0	1.8742615E7	3200.0814435957573	-0.9812261975505305	-1003.6590492154198	0.002528384219440971	0.008322012332220527	1.4875098518051153	1.2660712443591124	-0.5302328862024662	1.174902169552153	5.817826425367393	9.306681062633176	0.8440748532669718	0.9630212431156572
ID93631	93631	3	1.0	23.58679886639473	58.418929570113214	0.0	263.0	263	1.3081153358134858	1		30574.58230088496	30824.0	20977.0	39804.0	1.7274639E7	3099.0227976566107	-0.9811966055433102	-1029.6403118973772	0.013981013401417037	-0.01941906435621028	1.4533915765237995	1.2299926441201607	-1.0374572309935661	1.1816262344913784	5.375785692067414	9.65134097427513	0.7252312220892988	0.9316309719934108
ID96705	96705	3	1.0	25.309747418625445	58.96938425296929	0.0	297.0	297	1.3652748454737231	1		30671.612012986996	30754.0	21540.0	42578.0	1.8893713E7	3428.1093924997313	-0.9811114819779837	-929.463626826611	0.00680655497310243	-0.015901621172024392	1.5214450013029868	1.262703206871153	2.4222836135550994	1.204911013945208	5.85585143468352	9.752873122957933	0.7736326053224205	0.9340409401061414
ID95171	95171	3	1.0	24.73444971646082	58.50162250204702	0.0	281.0	281	1.334452028369272	1		30679.691652470185	30690.0	20708.0	40865.0	1.8008979E7	3290.638819166675	-0.9809504652461286	-960.2039174558016	0.0050873543003635	-0.006973811352402722	1.5023964817685391	1.213894886697892	-0.7541995080912193	1.2376660436023799	5.5944294956351435	10.111496060345258	0.6875983645247336	0.8936977980258164
ID90059	90059	3	1.0	24.049510521822995	59.94918597216545	0.0	219.0	219	1.377410860545636	1		30804.187800963082	30866.0	21633.0	43201.0	1.9191009E7	3271.0197002563423	-0.981227529348162	-984.4754456134924	-0.0025082211437531354	7.526046862217519E-4	1.5015909054453347	1.2769355050836628	-0.785173460955036	1.1759332397503919	5.960420210302863	9.620672990592317	0.8092371957236433	0.963873943120676
ID91597	91597	3	1.0	24.8746073778481	59.17483008356262	0.0	238.0	238	1.3861703183679048	1		30825.649371069143	30918.0	19973.0	41643.0	1.9605113E7	3357.528407325784	-0.9810523576182537	-950.7351278445483	-0.004531635952500436	0.0038206739800298243	1.5144002330115487	1.2856882176608018	2.4834069383497646	1.1778907298122936	6.03647022893512	9.484579030918674	0.843250889095438	0.9527381845461369
ID84940	84940	3	1.0	21.323866838549673	62.19354993439022	0.0	157.0	157	1.2070572760444296	1		30793.137214137216	31111.0	21562.0	39980.0	1.4811499E7	3159.7597894407095	-0.9811848462221576	-1016.4193512283636	0.027081483474418952	-0.0036911129204645747	1.2803894742780373	1.1599107238596584	-0.5843859609331944	1.103868985724591	4.577260496428756	8.970080222598453	0.7148630324271663	0.9232981783317352
ID83920	83920	3	1.0	21.43980282130831	62.50735902167583	0.0	144.0	144	1.245915001797387	1		30724.885436893215	30910.0	20348.0	40275.0	1.5823316E7	3147.953949870828	-0.9811903754266422	-1018.2749248962255	0.024396351143669597	-0.014011555903997035	1.4270310888420905	1.1504971425764512	-0.804718302790295	1.2403603938088559	4.8767074447932455	9.318541586898846	0.7057333997631787	0.8968531468531458
ID78294	78294	3	1.0	23.020631493411447	62.14717071126607	0.0	73.0	73	1.3423649856492401	1		30286.79194630873	30351.0	21821.0	40520.0	1.8050928E7	3149.84147398925	-0.9811196337828484	-999.3235580856876	0.006374856770020535	-0.007342405354876788	1.4755003303998004	1.2495466724944109	-0.4592582526988945	1.1808285059527461	5.66097326193837	9.619744423517245	0.7687301237828278	0.9341176470588237
ID78809	78809	3	1.0	22.92338228000543	61.96419200287961	0.0	80.0	80	1.3327502822635358	1		30833.96917808217	30907.0	21860.0	41516.0	1.8007038E7	3304.685014545342	-0.9812129818475224	-974.6188100809443	0.015184526360568397	-0.006423090027785138	1.449022477288516	1.2794434739356197	-0.5114340393033537	1.1325412234362058	5.580170117141605	9.372197027539409	0.7983153557080473	0.9444891391794051
ID92633	92633	3	1.0	25.236173042169987	57.874528846608186	0.0	251.0	251	1.3574954382999143	1		30783.99342105262	30765.0	19110.0	42286.0	1.8716668E7	3479.404178853738	-0.9809444795936898	-910.906258780749	0.008218453190512936	-0.0033416572358880244	1.4731042761936322	1.2694562452295812	-0.6609860966807484	1.160421465276435	5.78930766838029	9.706613310828073	0.7721488644717822	0.9419953596287703
ID96219	96219	3	1.0	25.25898993633175	58.635730867088085	0.0	292.0	292	1.3669361012236925	1		30745.32794830369	30820.0	21344.0	41664.0	1.9031358E7	3301.200781442355	-0.9810445481583835	-964.0327185114082	0.027707446084735268	-0.007803782001926406	1.5033449186353793	1.3361450186718815	-0.450684603590957	1.1251360425904169	5.87011081317706	9.600663534983404	0.8003015617858179	0.9363153904473088
ID83418	83418	3	1.0	21.58680386389536	62.47323570175106	0.0	138.0	138	1.245307682725574	1		30775.704280155645	30985.0	21048.0	40403.0	1.5818712E7	3096.8223867111637	-0.9810805038254126	-1030.6632161124576	0.02101719945417417	-0.005666370361778615	1.3864433161785685	1.15517777348561	-0.9006299634034841	1.2001990931622089	4.871954318628731	9.79018091063462	0.6387510651138802	0.9022887323943656
ID89050	89050	3	1.0	21.453425689908897	60.32500836867171	0.0	207.0	207	1.3899852232535743	1		30651.81690140844	30715.0	21585.0	42444.0	1.9586511E7	3182.4180017552226	-0.9810513207362044	-997.3366481300958	0.013483927483903146	0.004234203297568682	1.5061808347455956	1.3106227857709398	-0.7217590833605856	1.149210017632666	6.069742112086731	9.397354570883959	0.8637118466810287	0.9703647416413375
ID93146	93146	3	1.0	23.77869477335554	58.27587923181942	0.0	257.0	257	1.3005757033562682	1		30537.59749552771	30734.0	21449.0	40146.0	1.7070517E7	3132.6708286214034	-0.9811681130509036	-1015.7800675762977	0.006948628443732937	0.012252081491246554	1.3868310573141385	1.2384089548782313	-0.9096640897897268	1.1198490222888455	5.313995051928702	9.572991016841732	0.7286780827211372	0.9186524239934267
ID88031	88031	3	1.0	21.465998723335062	61.45456221568431	0.0	195.0	195	1.3916169810722414	1		30646.68330733228	30677.0	22474.0	42620.0	1.9644524E7	3064.8009735318115	-0.9811290117858282	-1039.7829069255292	-0.007858460740542174	0.007228020209103112	1.5124671874251936	1.2988046412068044	2.237368144793942	1.1645070701471019	6.084001490580272	9.509827874957109	0.845383686622375	0.9689629068887206
ID82401	82401	3	1.0	22.37382256061308	62.63602794318361	0.0	125.0	125	1.2959141266970973	1		30853.998191681727	30997.0	21219.0	40561.0	1.7062261E7	3053.359081891245	-0.9811429511349304	-1051.5311092474892	-0.005415924930553727	0.003795725678083912	1.4316089196356359	1.1816181847877898	-0.7801669945584332	1.211566424811533	5.275970042612583	9.615921377564272	0.7170185268330516	0.9211618257261418
ID90595	90595	3	1.0	24.65223305249878	59.598213291002125	0.0	226.0	226	1.3625015847480961	1		30933.156351791553	31036.0	20467.0	42249.0	1.8992958E7	3448.631475737728	-0.981049622186327	-928.7109082763324	-0.005231685656610371	-0.020718628898838565	1.442203955949482	1.3355978922011955	-0.674620156465789	1.0798189817240496	5.832085803860929	9.49278129683483	0.8132925952847666	0.9496904024767798
ID85988	85988	3	1.0	21.435127754801872	62.0563427412203	0.0	170.0	170	1.210811740091112	1		30739.89690721648	31044.0	21176.0	39766.0	1.490885E7	3217.7258475273793	-0.9812633571418675	-1000.6384018914263	0.009136395819596835	0.011273379144714232	1.262280570461886	1.2020816571338842	2.3054609883826593	1.0500788885436734	4.605779253415859	8.910999896330503	0.7288868346862931	0.9518664047151281
ID88548	88548	3	1.0	21.423799028127434	61.06787194330402	0.0	201.0	201	1.3986659335375242	1		30621.882352941204	30661.0	22214.0	41835.0	1.9781736E7	3050.8073840648867	-0.9811239792690803	-1043.423311074235	0.006605826264161083	-0.013254269075506052	1.5446932490066574	1.2950055344560167	-0.9125599231417321	1.192808221978391	6.145792130718978	9.503257751981492	0.8551508148674252	0.9663677130044842
ID91108	91108	3	1.0	24.499745258757777	59.872569477829714	0.0	232.0	232	1.3625015847480966	1		30775.319218241057	30841.0	20442.0	41753.0	1.8896046E7	3395.0553531017968	-0.9811334574297365	-942.8041130277305	-0.003120163278150429	0.003547268293898199	1.4337335677919572	1.319965851938115	-0.47905054845684725	1.0861898932360987	5.832085803860933	9.278445780361874	0.8513013074626906	0.9578454332552695
ID75238	75238	3	1.0	23.16801396318648	61.8255270950372	0.0	43.0	43	1.34236498564924	1		30237.240740740737	30292.0	21670.0	40846.0	1.7960921E7	3170.9036350365714	-0.9811610891145538	-993.2844448696463	-0.00740454078069984	2.1459925805115474E-4	1.4630064210165667	1.2517177339127752	-0.39520181745192556	1.1687989882857368	5.660973261938368	9.288767673519576	0.8244888111614462	0.9520383693045568
ID94182	94182	3	1.0	23.774773226351797	58.78030844712345	0.0	270.0	270	1.2800559805981562	1		30664.52660550459	30909.0	21200.0	40530.0	1.6712167E7	3102.1621556894124	-0.9809743366904009	-1019.3412604165917	-0.0019210768873283938	-0.016010036682714782	1.483612855309069	1.1476149242082805	-0.8592761656405564	1.2927793321724077	5.147635636170659	9.893136663183222	0.6609211439891823	0.9201359388275281
ID87528	87528	3	1.0	21.467994158592507	61.58721302118818	0.0	189.0	189	1.3856244745513606	1		30706.860759493666	30751.0	22583.0	42263.0	1.9406736E7	3086.95274681821	-0.9810991091694601	-1032.6806547134186	-0.0036711459856443073	0.012358403948653847	1.4901370140255523	1.2914930795350374	-0.9148285641956044	1.1538095229763294	6.031717102770603	9.58553724527304	0.8249315432712441	0.9701834862385325
ID94696	94696	3	1.0	24.41382315909738	58.50828202692732	0.0	276.0	276	1.373561032284318	1		30668.271999999986	30653.0	21130.0	42419.0	1.916767E7	3315.3323661939744	-0.9809993754649581	-955.1972938207389	-0.005216722386403534	0.00758747632418762	1.5110690306262666	1.2964662205101307	-0.9045071571745513	1.1655290409585022	5.9271483271512535	9.494096146156721	0.8263202744808931	0.9584934665641814
ID71658	71658	3	1.0	23.607632842429933	61.23003431586025	0.0	8.0	8	1.3541477255877254	1		30262.99339933995	30380.0	21005.0	40814.0	1.8339374E7	3184.2034716262556	-0.981162646985439	-990.0615552065382	7.974896587822985E-4	0.001843206787044608	1.45572013862005	1.2721950937833384	-0.38624942008633417	1.1442585698793513	5.760788911393189	10.020074931234557	0.7210242766137963	0.9351851851851851
ID79343	79343	3	1.0	22.992231077418044	61.985496723658585	0.0	87.0	87	1.3451797611989655	1		30763.509212730285	30835.0	21478.0	41448.0	1.8365815E7	3268.1933886326588	-0.98110383928511	-977.4611925829377	0.01553036458947451	0.018171722792421376	1.4925721532520473	1.2575738407354677	2.67258686772919	1.1868664128534554	5.684738892760949	9.26930030086355	0.8314315127929365	0.9591018444266242
ID89583	89583	3	1.0	21.584007383377585	59.66477034211051	0.0	213.0	213	1.3839856514178166	1		30730.710900473954	30743.0	19612.0	42369.0	1.945254E7	3360.7840697434153	-0.980962200153534	-942.3180476732284	0.02279381338632257	0.011476918313696058	1.4977098030419875	1.297302309780872	-0.7859888969225957	1.1544801791765609	6.017457724277044	10.220216737918376	0.7239402110638298	0.9533132530120477
ID84462	84462	3	1.0	21.35830150752094	62.45724303407687	0.0	151.0	151	1.225097266365687	1		30783.39839034205	31033.0	20987.0	40408.0	1.5299349E7	3163.8560923694376	-0.9811190616820714	-1011.1788497749662	5.596290336025831E-4	0.007223192888716202	1.3395500902754434	1.1487246317192665	-0.7368314839112294	1.1661194104200354	4.715101155199707	8.368561400551485	0.8460563014957329	0.9547641963426371
ID75761	75761	3	1.0	22.927603110616225	62.106680386326374	0.0	48.0	48	1.3242087483274187	1		30257.096054888505	30271.0	21540.0	40518.0	1.7639887E7	3122.676308477612	-0.9810969814337747	-1005.7986536827684	0.018457885125617215	0.0111337561139227	1.4751334235709765	1.2149064902213544	-0.4878554265478164	1.2141950310119827	5.508873224673862	9.501108870981742	0.766874069165543	0.9361873990306951
ID74736	74736	3	1.0	23.517872981023167	61.73654947265325	0.0	38.0	38	1.3468658029234535	1		30196.41541038527	30268.0	21649.0	40915.0	1.802726E7	3116.9681521268153	-0.981197598028404	-1011.1047843217133	0.003636839876475794	1.3837068073988373E-4	1.485434957197723	1.2352855695939142	2.470208595264766	1.202503286495966	5.6989982712544975	9.43046574998441	0.8052710848736903	0.9433516915814324
ID76275	76275	3	1.0	22.973808415609206	62.251508861394136	0.0	53.0	53	1.3552645486440278	1		30267.351973684203	30296.0	21557.0	41185.0	1.840255E7	3075.978167689352	-0.9811708887067565	-1025.5008057197906	0.008404983175159727	0.011778452882020634	1.5091689744236254	1.2302297712062957	-0.6276063035429548	1.2267374841236505	5.770295163722229	9.681510141441358	0.7736093025798161	0.9396284829721359
ID82933	82933	3	1.0	21.717240583068143	62.37590739950528	0.0	132.0	132	1.2513676099131632	1		30727.245173745174	30907.0	21713.0	40289.0	1.5916713E7	3066.0525475122326	-0.9811830544975939	-1045.1411312724597	0.027425257446197827	0.0022071574568522873	1.3737598947134713	1.1851100099798868	-0.5973622591751844	1.1591834371028442	4.919485580273894	9.345330083145786	0.7078484164906558	0.9126984126984115
ID76788	76788	3	1.0	22.995117646297864	62.78788936255685	0.0	58.0	58	1.3150366292889941	1		30229.101398601382	30268.0	21384.0	40458.0	1.7291046E7	3199.871980834286	-0.9811575041127011	-983.836498582982	0.017802355973528132	-2.7773184724094225E-4	1.476803103644378	1.2130065315364535	2.672621610623615	1.2174733319644924	5.432823206041603	9.19802620397359	0.8069491186221076	0.9330612244897957
ID85495	85495	3	1.0	21.48916970322814	62.016485531063466	0.0	164.0	164	1.2489471673958061	1		30787.20077220076	31061.0	21388.0	40200.0	1.594777E7	3130.874382141494	-0.9811535339956102	-1023.8624214148575	-0.011417592032460835	0.012782031488098701	1.3319166324563319	1.1727509657827024	2.398626694037346	1.1357199195034566	4.900473075615837	9.490212981934151	0.6837478177645688	0.9330316742081447
ID80374	80374	3	1.0	22.849622364296575	61.921359887157934	0.0	100.0	100	1.332182550488141	1		30742.878632478583	30831.0	21351.0	41200.0	1.7984584E7	3316.608642520544	-0.9810846544006842	-961.5513905451152	-0.0011626916001781676	7.797077017834256E-4	1.465243398803894	1.2219473970523316	2.6366875576719764	1.1991051352443307	5.575416990977085	9.08506141079814	0.8488510373106438	0.9521103896103895
ID72185	72185	3	1.0	23.620350604761157	61.155452033797935	0.0	13.0	13	1.3110036487487926	1		30232.77954144623	30367.0	20304.0	40888.0	1.7141986E7	3324.315822019279	-0.9811932531178394	-948.9572977576125	0.01168593449872641	0.0012040579667529489	1.369756927439279	1.2797685894964055	-0.23455833772576898	1.0703161014275904	5.399551322889986	9.069813342790097	0.8248421371679532	0.9530201342281883
ID71162	71162	3	1.0	23.624424822319828	61.26275707806694	0.0	3.0	3	1.3316145766612202	1		30283.513651877114	30412.0	20461.0	40459.0	1.7746139E7	3266.057188143458	-0.9811594164701467	-965.7343973034435	0.01612324704530185	-4.010177876704505E-5	1.443035440402067	1.2881453092059978	-0.40847163690284066	1.1202427475294245	5.570663864812557	9.218650968037613	0.8237246706458098	0.9505271695052719
ID77306	77306	3	1.0	22.90054422667925	62.22276098646005	0.0	63.0	63	1.3412374214135976	1		30192.698145025344	30289.0	21608.0	40624.0	1.790427E7	3222.3662519599166	-0.981132204193919	-974.4585797833239	-0.002535823422769434	0.01747831060801823	1.4570839399034043	1.2670320522937024	2.674211917543296	1.1499976952166695	5.651467009609338	9.262707915525592	0.827742247261178	0.9429024583663768
ID79868	79868	3	1.0	22.915029402835735	61.98641716780416	0.0	94.0	94	1.359722667752088	1		30724.539473684195	30791.0	21445.0	41220.0	1.868052E7	3244.210394296127	-0.9811242420092227	-984.5232400569818	-0.006285871952835339	0.022512284922810776	1.4715927483002398	1.2565175054828848	2.5289543416477676	1.1711677249850179	5.808320173038357	9.440055448133972	0.8190517104643605	0.96600790513834
ID75266	75266	5	1.0	32.418274620206084	9.827847811580936	0.0	44.0	44	1.4323349181285716	1		32957.13126843655	32855.0	22741.0	45473.0	2.2344935E7	3812.2413702269914	-0.9811445178664108	-899.6930120030207	-0.001438271046531067	-0.01870685964965945	1.682365948369054	1.2310500974401914	2.371653556063902	1.3666104668423449	6.445239079083478	10.65950433893246	0.7128117898358801	0.9589816124469591
ID88578	88578	5	1.0	29.606615725682882	11.044377979128829	0.0	202.0	202	1.3207766680465713	1		33350.78546712802	33303.0	23545.0	43883.0	1.9276754E7	3690.418261556589	-0.9810831980225009	-937.3862788668594	0.011750105296714185	0.011677182892676717	1.5292673130104086	1.1607411902106446	-0.9888098671260382	1.3174920696429202	5.480354467686764	9.164509776901006	0.8199739128864594	0.9608333333333328
ID96258	96258	5	1.0	29.383645840875808	10.862790123795198	0.0	293.0	293	1.3247798972641878	1		33301.08591065293	33235.0	23639.0	44287.0	1.9381232E7	3669.0629417337004	-0.9809946701594954	-936.9673678576168	-0.005011456306893135	0.007801721650350327	1.5991672455328747	1.1340705164520737	2.1687154236428206	1.4101127066911594	5.513626350838373	9.221263469652147	0.8148287306108628	0.9492635024549924
ID90631	90631	5	1.0	29.475415142428474	11.0098054860251	0.0	227.0	227	1.3110036487487937	1		33490.973637961295	33448.0	23985.0	44156.0	1.9056364E7	3701.690747265138	-0.9809721692199898	-932.8784087584787	0.008133578503508647	-0.003967517161655572	1.554595619408235	1.1345012868595574	-0.9852985356845296	1.370289868697771	5.3995513228899945	9.625986714865364	0.732279744971712	0.9296235679214403
ID71689	71689	5	1.0	32.52608708103645	9.888264705630602	0.0	9.0	9	1.4595402030124014	1		32907.821276595736	32788.0	22593.0	45639.0	2.3200014E7	3744.470584674134	-0.9811311754664821	-913.946832756329	0.019341205837347268	0.01810657394251261	1.6671526830927836	1.3190281398647818	-0.7608621972363262	1.2639250313975023	6.692401639638301	10.374696180553117	0.7813418494069855	0.9436997319034851
ID91144	91144	5	1.0	29.39287881877758	10.982704224962347	0.0	233.0	233	1.3167612682324357	1		33476.12369337977	33448.0	24050.0	44892.0	1.9215295E7	3718.6523798541675	-0.9810593481242418	-932.5667686724913	-0.00731466526844492	-0.013022876179389659	1.5603327940736262	1.1188677550155306	2.1589496509592085	1.3945640913138728	5.447082584535152	10.178397274221888	0.6607163106257529	0.9385749385749382
ID89099	89099	5	1.0	29.60239483410895	11.075141232370992	0.0	208.0	208	1.3052206313678192	1		33358.239786856146	33254.0	23168.0	43910.0	1.8780689E7	3718.405148460009	-0.9810662352403903	-929.6891580511881	-0.005412797483638062	0.006316787472927825	1.4952188470109704	1.1475769257958701	-0.8444053248041811	1.302935614511422	5.352020061244837	9.246054733589965	0.7867100110515222	0.9438390611902762
ID79373	79373	5	1.0	30.627920418586854	11.388234153679328	0.0	88.0	88	1.308115335813486	1		33392.067019400376	33399.0	23932.0	44642.0	1.8933302E7	3686.7098845563683	-0.9812477184399869	-947.8920491372619	0.009718253000424842	-0.0031484997652259307	1.5512332677236187	1.134103443088585	2.155131977331625	1.3678058004118514	5.375785692067416	9.377945275150555	0.7681329991646444	0.9417152373022484
ID94221	94221	5	1.0	29.289149438894505	10.854877493990076	0.0	271.0	271	1.3367176531387028	1		33368.34907251266	33285.0	23732.0	44392.0	1.9787431E7	3608.9551345805776	-0.9810309581766393	-956.3581233536545	0.005231422872044751	0.0034705776832678137	1.5788575574800732	1.1497760308629017	2.1515455968788952	1.3731870513035027	5.613442000293207	9.86085336819677	0.7254543715272097	0.9343354430379751
ID94733	94733	5	1.0	29.356236775281317	10.902083967969618	0.0	277.0	277	1.3412374214135967	1		33307.38823529414	33282.0	23428.0	43854.0	1.9817896E7	3610.92438320275	-0.9811057888698137	-957.9420890181668	0.008593025541047286	-3.3305579897741056E-4	1.5453919421070477	1.2022087149191596	-0.9825615985028311	1.2854606050755213	5.6514670096093305	9.985183474766078	0.7122934687126571	0.936958234830575
ID84495	84495	5	1.0	29.670834114129303	10.986476088994015	0.0	152.0	152	1.329340254631171	1		33553.66952054793	33455.0	23449.0	44126.0	1.9595343E7	3695.7563126510304	-0.9811061351737604	-942.8918428540064	-0.04184744241478951	-0.017835504886618996	1.5694540567790758	1.1918108491994612	-0.871743988166191	1.316865052733223	5.551651360154502	9.881926670281782	0.714412089562659	0.9255150554675116
ID76305	76305	5	1.0	32.10547370120431	10.065434795651552	0.0	54.0	54	1.4454782924352367	1		32985.665697674456	32846.0	23101.0	47203.0	2.2694138E7	3992.708404135208	-0.9811187275726654	-858.5744534128405	-5.342942760214999E-4	-0.0029194405715658677	1.6596793576487552	1.272443904584631	2.217254026682333	1.3043241840908744	6.564067233196374	9.711765784324628	0.87455370605468	0.9691228070175436
ID76817	76817	5	1.0	32.153965891605985	10.107693211785259	0.0	59.0	59	1.4755201058309078	1		32923.104311543786	32789.0	23119.0	47107.0	2.3671712E7	3886.5739678754226	-0.9811387040547783	-881.2978586209396	0.0029386636874822562	-0.006592525531648057	1.7098415012937456	1.2903772083759502	-0.8565487862840514	1.3250710646429713	6.839748550738293	10.962548985427942	0.715199012436843	0.950462351387054
ID82963	82963	5	1.0	29.733911842047714	10.940943853634602	0.0	133.0	133	1.302900237299246	1		33581.31016042783	33560.0	23830.0	44692.0	1.8839115E7	3769.709010187107	-0.9810988006581695	-924.790130772228	0.005717310422382467	-0.0024166451708134036	1.5540676032159872	1.1195345646085486	-1.0432926732229095	1.3881372244718282	5.333007556586773	9.436059274756454	0.7526633036766665	0.940486169321039
ID74770	74770	5	1.0	32.508918335885134	9.854065305004653	0.0	39.0	39	1.439184452848264	1		32958.77745241583	32837.0	22352.0	45257.0	2.2510845E7	3797.601264081991	-0.981163448934599	-904.1317078615617	-0.011373112883744391	5.015749009101255E-4	1.6942292405049748	1.2506595242976901	-0.8051812045789076	1.3546686428957329	6.507029719222185	9.914678634081035	0.8318315155949623	0.9688605803255484
ID87570	87570	5	1.0	30.294615094914754	9.97132485402586	0.0	190.0	190	1.7989542841946313	1		33760.72947761195	33453.0	23555.0	47140.0	3.6191502E7	4564.629632728764	-0.980892347552229	-759.3644918465474	0.002244605784445565	-0.008037697933177929	2.8150048160145165	1.138439447986234	2.177744461727887	2.4726873449386613	10.166936865899384	18.35932930878988	0.37904115535404664	0.8691588785046725
ID75799	75799	5	1.0	32.15832971894576	9.968887189281489	0.0	49.0	49	1.4444312236325414	1		32982.53679653684	32850.0	22737.0	46573.0	2.2856898E7	3922.5095096190103	-0.9810831159085136	-872.180243836781	-0.0017054881989551503	-0.005395005020574672	1.6737949674364638	1.2491364902624478	2.299775705435329	1.3399616298814503	6.554560980867347	10.415378061791532	0.7592825077676176	0.9616457461645751
ID80921	80921	5	1.0	29.89067656713373	11.129774090670052	0.0	108.0	108	1.302900237299246	1		33367.69285714286	33271.0	23617.0	44174.0	1.8685908E7	3707.5371457677434	-0.9812120433282252	-940.05655939647	0.0061582821129702835	0.0010449741203572235	1.5305833493855932	1.1256154063244292	2.2010223801861786	1.359774698165816	5.3330075565867725	9.143062599844466	0.8016756203921772	0.9524617996604418
ID85529	85529	5	1.0	30.244197822561294	10.257115962379002	0.0	165.0	165	1.6037593280649058	1		34410.77529411766	33766.0	23570.0	50268.0	2.9249159E7	5274.296079401817	-0.9804316108108425	-653.7657660947743	0.04615862026490362	0.013416232298443293	2.346477985009835	0.9815814579017234	2.1999699616564277	2.390507650812579	8.080314479676927	18.06322683101105	0.3112056379029051	0.8102955195424206
ID72216	72216	5	1.0	32.522138000935065	9.89353904788501	0.0	14.0	14	1.462646712812136	1		32917.90664780763	32799.0	22579.0	45024.0	2.327296E7	3722.8157224679167	-0.9811384267888739	-919.9051226428875	0.00845174087398619	-0.019416506594167608	1.7200089874946598	1.2721320129670974	-0.8319101583742902	1.352068000775283	6.720920396625396	10.299705304286949	0.7961392181359193	0.9470864032150034
ID79896	79896	5	1.0	29.952033485637966	11.225769723780687	0.0	95.0	95	1.2841861558217387	1		33400.46350364965	33326.0	23672.0	44342.0	1.8303454E7	3793.723418393229	-0.9810073465294918	-909.5015408148022	-0.011716739757159015	0.008581807562429294	1.507277819746389	1.1212823697226824	-0.9841872129951121	1.3442446438528877	5.180907519322263	9.135537704679765	0.7800949658753846	0.9470026064291917
ID80408	80408	5	1.0	29.869375231210356	11.147620195565134	0.0	101.0	101	1.2865403029046514	1		33407.6222627737	33314.0	23764.0	44205.0	1.8307377E7	3755.6430786000146	-0.9812013893926089	-928.5892521683523	-2.1573609702004885E-4	-0.028374751901401186	1.5658384682973139	1.0755781276206005	-1.0089861998678595	1.455810998835826	5.199920023980328	9.48602620487926	0.7261693060443841	0.9439171699741161
ID89624	89624	5	1.0	29.623360710036227	10.931760838277192	0.0	214.0	214	1.3236373529401562	1		33419.41480206541	33397.0	23600.0	44042.0	1.941668E7	3662.3560950974943	-0.9810596246378035	-945.3118207815846	0.0030952058955273287	-0.017898486583451743	1.5902680888690277	1.1423300327759154	2.1149423358740336	1.3921266562559	5.504120098509343	9.334612867251405	0.79378912196458	0.958609271523179
ID77338	77338	5	1.0	32.16246756658779	10.134915187588108	0.0	64.0	64	1.4600584136458128	1		32927.04950495045	32806.0	23191.0	47208.0	2.3279424E7	3913.1662305568766	-0.9811026519823672	-873.7116038906979	0.0026633123247572447	0.004855691269651054	1.692995893556991	1.2724551627427247	2.2194490625762198	1.3304955200997481	6.697154765802821	10.290656745109539	0.794719766435181	0.9475453934095491
ID92188	92188	5	1.0	29.334754031335596	10.99086386827218	0.0	246.0	246	1.3144612467940295	1		33394.964912280695	33324.0	23696.0	44613.0	1.903513E7	3698.29624747556	-0.9811579419509142	-940.4157119187862	0.005595087081283148	-0.007779347998158641	1.5510416876693593	1.1387157217418082	-1.0155741335587742	1.3620973681621318	5.428070079877086	9.589229814431878	0.741801754282517	0.939144736842105
ID71198	71198	5	1.0	32.62262202601089	9.86858392265617	0.0	4.0	4	1.4265134700231525	1		32976.97189349111	32886.0	22830.0	45134.0	2.2292433E7	3819.583901802989	-0.9810035696928779	-891.709317311776	0.001455347407778186	-0.0010066517304001652	1.6827608400785448	1.2289422352714248	2.323947783007578	1.369275781873417	6.392954691273805	10.107335328249832	0.7863902887347473	0.9593437945791724
ID93730	93730	5	1.0	29.224912690402387	10.87205757648056	0.0	265.0	265	1.329909199769409	1		33304.18771331057	33250.0	23560.0	44384.0	1.9516254E7	3641.498636116762	-0.9811386972120884	-951.4969660538127	-0.03458206372873282	0.003566461890753987	1.5425980955623526	1.1878390654771815	2.1294595037780706	1.2986591705860897	5.556404486319016	9.61484849699089	0.7552988554500187	0.9270420301348142
ID74277	74277	5	1.0	32.5330619252142	9.824369944543955	0.0	34.0	34	1.4543479410804827	1		32918.70756062767	32842.0	22174.0	45549.0	2.3076014E7	3743.4445320262257	-0.9810549028907023	-910.747202367698	-0.030022096988603888	0.004804359572481392	1.705991567047853	1.2411373457660693	2.3613440368934495	1.374538904068559	6.644870377993142	11.028618897505579	0.6865214615146935	0.9369973190348528
ID73254	73254	5	1.0	32.528152764310896	9.775116954809992	0.0	24.0	24	1.4517448462050138	1		32958.844827586225	32860.0	22671.0	45530.0	2.2939356E7	3759.3529263435394	-0.9811337271607209	-911.865894837895	0.0029916460606112544	0.01142426686056102	1.683527146485673	1.2870049518753541	-0.8162891432235487	1.3080968678733738	6.621104747170566	9.878479622757352	0.8526290116745344	0.9573883161512029
ID73768	73768	5	1.0	32.53205419809346	9.78468093602581	0.0	29.0	29	1.4600584136458123	1		32945.01846590914	32869.0	22500.0	45361.0	2.3193293E7	3736.8679118420378	-0.9811079172753543	-915.6910001511183	0.0013125900324528989	0.004177460927812534	1.7075251930661473	1.2659418958218733	-0.7898485053248286	1.3488179818534165	6.697154765802817	10.624984109007267	0.7454930875739065	0.9462726662189389
ID87080	87080	5	1.0	30.098496170361948	10.123588378224188	0.0	184.0	184	1.6484200978530459	1		33919.53948832032	33528.0	23484.0	47066.0	3.0493666E7	4639.937182220618	-0.9807386512575536	-744.4481224241007	0.058945903717342304	-0.11625569212294042	2.3825523729374045	0.9731616787239123	2.1839453192826968	2.4482595492884576	8.536614591470448	20.864325208128783	0.24642618392904544	0.821216278006401
ID81453	81453	5	1.0	29.937834582072465	11.113900877723713	0.0	114.0	114	1.3115805480720935	1		33398.321052631596	33325.0	23572.0	44224.0	1.9037043E7	3706.7566001190485	-0.9810787586063355	-934.3612259504667	0.004546315043124456	-0.001733945223427746	1.5553845482310351	1.1130199027537075	-0.9437062053777604	1.39744540450973	5.404304449054505	9.96422561112312	0.6840101814322558	0.9412251655629139
ID86572	86572	5	1.0	29.578241794399286	11.07039148351149	0.0	178.0	178	1.2894769428881672	1		33391.76094890511	33378.0	23532.0	43922.0	1.8298685E7	3769.646163350542	-0.9809436396781224	-911.953786187038	0.038211316010913904	-0.04706589391082538	1.571540532771716	1.1033211150795947	2.307733577063671	1.424372751769863	5.223685654802907	10.194867846676738	0.6315732066416674	0.899345335515548
ID84017	84017	5	1.0	29.74366047589663	11.014314792021993	0.0	146.0	146	1.3058000856167273	1		33537.342806394314	33511.0	23639.0	44277.0	1.8881524E7	3739.281047049382	-0.9811908196522483	-935.7377342280972	0.01606487847502652	-0.02143906351006605	1.5442446727232828	1.1365617624327768	2.1935139681696514	1.3586984216483518	5.356773187409352	9.471259259220764	0.7504083752835627	0.9337199668599833
ID85045	85045	5	1.0	29.6365225734114	10.971852373051002	0.0	159.0	159	1.2717553910980235	1		33721.87126865669	33654.0	23722.0	44349.0	1.8074923E7	3832.899726121213	-0.9809321166548493	-905.2127696679377	0.009681701422139892	-0.0017547408775426048	1.5332240473841947	1.0824546772302153	1.9579039703468912	1.416432557996246	5.081091869867433	9.39428726377191	0.723501172161163	0.9183848797250855
ID81975	81975	5	1.0	29.77297692617525	11.074552987067532	0.0	120.0	120	1.2924069101805495	1		33561.3140794224	33488.0	23824.0	44162.0	1.8592968E7	3751.0921870263273	-0.9810964469350465	-928.708621793539	0.0038597230286958775	-0.0027645281575659634	1.5614288751828507	1.0977455910290417	-1.0224799027572296	1.4223959430519288	5.2474512856254885	9.089986795270166	0.7980530741725161	0.9468267581475124
ID91703	91703	5	1.0	29.3271261502992	10.93861812506056	0.0	240.0	240	1.305220631367819	1		33449.43439716313	33406.0	23768.0	44552.0	1.8865481E7	3740.773336088961	-0.9810753717924752	-927.1124173981295	-3.3644864749570174E-4	0.004076591855161393	1.5327124580588725	1.1242009900113834	-0.9542667494668937	1.3633793882741132	5.352020061244835	9.437802270642893	0.7550676226448444	0.935215946843854
ID95801	95801	5	1.0	29.32542448914955	10.915024602741914	0.0	288.0	288	1.3372834595780676	1		33298.84210526313	33299.0	23002.0	44267.0	1.9613018E7	3645.6798942986634	-0.981077584696409	-947.1251692018766	0.0012104790674084273	-0.003905978053350106	1.5801450776962418	1.1390518470646265	-0.9487753156021828	1.3872459640606587	5.618195126457722	9.674422683774756	0.7543216390092964	0.9463570856685349
ID72763	72763	5	1.0	32.51507133788966	9.803959388528753	0.0	19.0	19	1.470384273660056	1		32911.09230769228	32818.0	22613.0	45199.0	2.3531431E7	3723.8365035528695	-0.9811368669408117	-919.3850852830834	-0.015685079940080206	0.013818733122621751	1.7571955071810919	1.257801457378186	2.304004735627423	1.3970372644056748	6.792217289093133	10.712459308587775	0.7437775480194441	0.9426121372031657
ID90171	90171	5	1.0	29.58826317317336	10.960569919058702	0.0	221.0	221	1.3202037872267138	1		33464.303819444474	33409.0	23697.0	44085.0	1.9275439E7	3695.163751112149	-0.9811108794231486	-940.7721534713328	0.01997507114850821	-0.020546733010418317	1.5773037900629543	1.1282782228584844	2.188420941697715	1.3979741504421372	5.475601341522249	9.636078806141622	0.7410388874757325	0.9350649350649345
ID77891	77891	5	1.0	32.20448444150339	10.123589892622071	0.0	69.0	69	1.4605764404187722	1		32983.3333333333	32846.0	22925.0	46908.0	2.325325E7	3922.194762709872	-0.9810679967515094	-871.5612691741457	0.006639009386654876	-0.007551665033615114	1.6708810558399139	1.292404478384677	-0.8686424449571649	1.2928468477053554	6.701907891967336	10.453367520996375	0.7707186699701615	0.9469442578912015
ID78914	78914	5	1.0	31.334475909318183	10.650333956800383	0.0	82.0	82	1.290649727980874	1		33470.86313868615	33403.0	23641.0	44630.0	1.8342033E7	3899.8865062789073	-0.9810719656951903	-889.6932397755853	0.019292987063647352	-0.008211547329274003	1.521702620987399	1.1332858105606962	2.122525842421223	1.3427350866014394	5.233191907131944	10.108309112086861	0.6436051295467924	0.9084158415841591
ID78405	78405	5	1.0	32.25603800452083	10.083990022664182	0.0	75.0	75	1.3496711919304116	1		33654.36046511628	33487.0	23626.0	48193.0	2.0259925E7	4286.675442661121	-0.9809763806236742	-809.6850816628559	0.01592255437502476	0.0035073094947747113	1.5313910420404382	1.2077315963790767	-0.9468175604934115	1.2679895488631174	5.72276390207707	10.003239627505174	0.7186779960924713	0.9435736677115991
ID93256	93256	5	1.0	29.346886845819178	10.837196047028582	0.0	259.0	259	1.3541477255877263	1		33318.53795379541	33253.0	23561.0	44091.0	2.0191034E7	3579.061033109441	-0.9811646410124891	-969.8728766451745	-0.010135396162507896	0.008254081351330335	1.5728105011984683	1.1956545519050719	-0.9846751904436478	1.3154388938614943	5.760788911393197	9.490985335604785	0.8036542046461104	0.9657370517928292
ID83533	83533	5	1.0	29.778923484874586	11.049971915215755	0.0	140.0	140	1.2924069101805498	1		33514.57809694793	33440.0	23574.0	44235.0	1.866762E7	3757.1522464936575	-0.9810058976777971	-921.4203582604703	-0.010538541585781335	-0.016171264384835383	1.5588684742860741	1.0863611729401528	-0.9708196281166253	1.4349449456731933	5.247451285625489	9.446823470667132	0.738901723724282	0.9340101522842645
ID96844	96844	5	1.0	29.382017837153185	10.879471600741983	0.0	299.0	299	1.344054558357813	1		33299.99332220366	33309.0	23195.0	44148.0	1.9946696E7	3595.7999784338913	-0.9810239072421769	-957.5278472069158	0.006218752511101825	0.005856137541741252	1.5434029097293538	1.1976198262797946	-0.9763192248557162	1.2887252497511472	5.675232640431912	10.52345347652163	0.6439867948731818	0.9379418695993718
ID86095	86095	5	0.9968484044075012	29.35952312180943	11.40563501127903	0.0	172.0	172	0.9939655339266472	1		33141.475308641966	33598.0	23693.0	42691.0	1.0737838E7	4387.807295582332	-0.9809980707743303	-779.8745431073438	-0.0027499037472970118	-0.028588819843077946	1.0911128776476458	0.914758867776797	1.7890453126910588	1.1927874285596753	3.103791385428843	7.4327834042535	0.7059914356201259	0.9368723098995689
ID92750	92750	5	1.0	29.30820317008686	10.836866873734683	0.0	253.0	253	1.3418013219730553	1		33332.413153457026	33242.0	23238.0	44225.0	1.9766121E7	3626.62051937005	-0.9810887622282999	-953.6367600204454	-0.014152243286866687	-0.0026587057945968552	1.530449590185347	1.2023424998046168	-0.9276215202460518	1.2728898715915375	5.656220135773848	9.950625811079705	0.7178527647396943	0.9282371294851797
ID95312	95312	5	1.0	29.278368480216997	10.908204527744338	0.0	283.0	283	1.3333177722966028	1		33249.144067796595	33258.0	23188.0	43933.0	1.9616995E7	3645.069468120814	-0.981028025720931	-943.351497097102	-0.015904527684101867	-0.007247872566703498	1.5770124143135047	1.166001254945923	-0.9919263960259838	1.3524963267613666	5.584923243306111	9.711188721184747	0.7441873522393505	0.9325396825396823
ID79442	79442	5	1.0	30.383942488147124	11.458884921208794	0.0	89.0	89	1.2818276852254515	1		33404.61808118078	33382.0	23882.0	44065.0	1.8105303E7	3763.7816605196867	-0.9811006168485645	-921.4632171233695	0.005329471013371129	0.009540803954916861	1.5494851827192617	1.0790233151266302	2.1257965212076515	1.43600713811955	5.1618950146642035	9.090810809700178	0.7848990293927388	0.9517966695880801
ID82516	82516	5	1.0	29.716036151425218	11.007518164564475	0.0	127.0	127	1.2988295727366708	1		33584.6696588869	33575.0	23834.0	44245.0	1.8706661E7	3743.4416485755455	-0.9809660822746773	-924.7531354361815	0.007287446599792132	-0.009125851371786538	1.4863140017812446	1.13497234165328	-0.8977996761009706	1.3095596669925682	5.299735673435165	9.900632264365273	0.6794198226166063	0.9361880772460118
ID88151	88151	5	1.0	29.6749426044391	11.084705245760649	0.0	197.0	197	1.2935770389038774	1		33379.554954954954	33308.0	23495.0	44383.0	1.8525653E7	3775.639576937236	-0.9809921295307247	-912.5403296198	0.0057556113693725455	-0.023314021795816677	1.533510881934146	1.1208949709951015	2.236988225907183	1.368112911214808	5.256957537954519	9.14735752611159	0.7895016197288908	0.9542709232096638
ID90715	90715	5	1.0	29.451939755048677	11.002348750385115	0.0	228.0	228	1.321921684878908	1		33504.846286701235	33415.0	23757.0	44430.0	1.9399306E7	3688.2098594956365	-0.9810094236254457	-938.5491792395215	-0.014072079455082294	-0.0023486026324188542	1.5465344031688122	1.1469088743004099	-0.9479769012678791	1.3484370361264886	5.489860720015795	9.604690810860895	0.7478326334441278	0.942857142857143
ID91227	91227	5	1.0	29.370660196020797	10.967275336636087	0.0	234.0	234	1.328771065885475	1		33420.979345955275	33431.0	23631.0	44581.0	1.9417589E7	3669.4861967104516	-0.9811643549064825	-948.86662826773	0.0033742220259029326	-8.913950537567007E-4	1.5605456428164528	1.149083391693573	2.23868459450968	1.358078668699969	5.546898233989984	9.649006795933325	0.7486775968197635	0.9313647246608142
ID89181	89181	5	1.0	29.581409462177533	11.054409826509401	0.0	209.0	209	1.3127335861392375	1		33373.51663747811	33346.0	23302.0	44263.0	1.9056278E7	3716.1615531025814	-0.9810454475554394	-929.6360867741218	-0.011376982608128895	-0.014117497134330541	1.510812586019326	1.165922355528105	-0.9295245904418808	1.2958089180261088	5.413810701383542	9.503500466654119	0.7532614284313244	0.933606557377049
ID87644	87644	5	1.0	30.21840900872694	10.225427891532672	0.0	191.0	191	1.705263225167839	1		33947.27442827439	33480.0	23511.0	47657.0	3.2657278E7	4858.38178413418	-0.980801186736624	-713.9205205530899	0.012742889929010412	-0.016418190107385065	2.6590435980290468	1.100342514715273	2.2418602499293465	2.416559900638854	9.135508488199449	15.468389488584098	0.47979132536241414	0.8744313011828936
ID94303	94303	5	1.0	29.371266584993105	10.869703712491079	0.0	272.0	272	1.321921684878908	1		33408.557291666635	33371.0	23707.0	44483.0	1.9243329E7	3654.199724702567	-0.9810448694848921	-946.3625122388995	-0.0015480221888872613	-0.002507660403313489	1.5848631691162722	1.158577930772254	2.18409198357783	1.3679383380450518	5.489860720015796	9.161502033875355	0.8219356652793419	0.9436274509803931
ID96350	96350	5	1.0	29.388647790980748	10.834786596970893	0.0	294.0	294	1.3502315702779661	1		33273.05306799339	33229.0	23243.0	44131.0	2.0063651E7	3595.8510399484094	-0.9810211925588669	-956.6001082230015	5.249512563599155E-4	0.006145110756767535	1.5875807863812958	1.1738264267009435	2.19514072185016	1.3524834253759435	5.727517028241587	9.721124244302025	0.76162863770871	0.9428794992175281
ID80480	80480	5	1.0	29.89272425009378	11.132986657908432	0.0	102.0	102	1.2929921069097363	1		33406.12862318841	33309.0	23616.0	43901.0	1.8440183E7	3745.327681361982	-0.9811053499622869	-926.2817674755049	0.0013671454126031272	-0.00236219988200005	1.5130701598010492	1.118328657450301	-0.9517004372348712	1.3529745032651912	5.252204411790003	9.294754890960734	0.7639687618589526	0.9420289855072465
ID83043	83043	5	1.0	29.75000926993869	10.971822901204026	0.0	134.0	134	1.2964977403842808	1		33627.21942446046	33585.0	24048.0	44403.0	1.8696734E7	3757.945335493711	-0.9810501184543345	-926.5208352171463	0.003771740464458488	0.002141103188940973	1.5075353403602734	1.1515569130583978	-0.9375467425989534	1.3091279495309	5.280723168777102	9.738597554458806	0.6996976687752529	0.9415254237288138
ID84581	84581	5	1.0	29.647657410397127	11.00596356264185	0.0	153.0	153	1.3121571937574932	1		33594.59929701231	33523.0	23729.0	44252.0	1.9115327E7	3720.7085599044144	-0.9811227790749345	-938.553661032682	-0.003468430605832395	0.01946390590839451	1.5676971278252163	1.1301168257192098	-0.9803473374204289	1.3871991745875734	5.409057575219027	9.651689223365405	0.729667174585137	0.9358552631578942
ID79975	79975	5	1.0	29.93476705986601	11.175068333231533	0.0	96.0	96	1.3017384891972514	1		33382.56607142854	33292.0	23612.0	44376.0	1.8694237E7	3742.3348909067863	-0.9812118045638403	-931.7185872760015	0.01503016418034058	0.00931464831801825	1.5517289682174034	1.1177295802170635	2.1882720383726055	1.3882865727827092	5.323501304257741	9.111249920931993	0.8058446182960513	0.9572649572649579
ID75366	75366	5	1.0	32.400148896554576	9.836079103470423	0.0	45.0	45	1.4449548528770866	1		32973.02325581396	32849.0	22541.0	45872.0	2.268544E7	3793.8048196563295	-0.9810894892669982	-901.8185104348228	-0.015047493605453155	-5.960931368444487E-4	1.6612369319702873	1.2758940202293048	2.3197636196372295	1.302017962018294	6.559314107031857	10.23942773602742	0.7861708229344967	0.9583333333333334
ID94822	94822	5	1.0	29.353717639823497	10.90141419498324	0.0	278.0	278	1.3372834595780676	1		33323.19763513517	33290.0	23303.0	43820.0	1.9727333E7	3604.5727538120245	-0.9810933975665572	-959.4442180040144	0.0029937329573427695	0.002471182679168418	1.5630401389407012	1.1627062719430137	-1.0295823828611086	1.3443121247885628	5.618195126457723	9.276587237752747	0.8204086232598871	0.9501607717041801
ID92265	92265	5	1.0	29.325556269409912	10.965860583386984	0.0	247.0	247	1.3236373529401562	1		33406.45344827585	33334.0	23998.0	44938.0	1.9375743E7	3689.624613541084	-0.981082938921644	-939.1397912545683	-0.013005619374242708	-0.0011343900632249577	1.5514378495136403	1.1432602088537187	2.1661281201667144	1.357029517426464	5.504120098509343	9.380159308675177	0.7860991685311962	0.9406986190089359
ID85611	85611	5	0.9676098227500916	29.381638819376565	11.740064331239674	0.0	166.0	166	0.6936306808419497	1		31101.490566037726	32280.0	23725.0	40213.0	4945137.0	4033.3297232629034	-0.9820609045104842	-844.2777671862224	0.020579784007986743	-0.004977946604610201	0.8714886294038197	0.6356621199568124	2.8757766578262167	1.3709934917358761	1.5114941203160372	6.601107167605027	0.43589587497090637	0.7499999999999997
ID89706	89706	5	1.0	29.635613279485625	10.973084677536256	0.0	215.0	215	1.3133097255508415	1		33465.9594356261	33449.0	23683.0	43842.0	1.8975199E7	3688.0157156452483	-0.9810622154874002	-940.173253630647	0.004264571375418952	-3.613242574408122E-5	1.5316451919823775	1.1360198203500944	-0.9984398832071262	1.348255694614871	5.418563827548056	9.394898422699661	0.7714537238088592	0.932134096484055
ID93802	93802	5	1.0	29.259842778155893	10.8603808329696	0.0	266.0	266	1.328201633219135	1		33326.2027491409	33247.0	23770.0	44561.0	1.939585E7	3639.663620494877	-0.9811454408634128	-952.9532336898048	0.0015127229139166364	0.0020302881121725277	1.5565415305525732	1.1480555817911635	-0.9879937989131929	1.3558067703691676	5.54214510782547	9.658374591953931	0.7465856983689835	0.9372990353697753
ID71790	71790	5	1.0	32.53572606866153	9.914629883117664	0.0	10.0	10	1.4538276949750943	1		32909.119252873556	32776.0	22563.0	45370.0	2.2904747E7	3763.255893830361	-0.9811462954025849	-910.1638345715752	-6.482408003727269E-4	-0.00825905821684645	1.6525550691191588	1.3001366694842416	2.3039939040019126	1.2710625797322677	6.640117251828628	9.937209942948805	0.8449999471769841	0.9522835719154737
ID81010	81010	5	1.0	29.906139313726356	11.122681855802096	0.0	109.0	109	1.2988295727366705	1		33373.645161290304	33332.0	23536.0	43912.0	1.8622494E7	3725.776006970196	-0.981049889633043	-927.4622625963341	-0.007332578529938517	-0.002205946701137509	1.5241078021119507	1.1227479417539994	2.172216393768066	1.3574799342147372	5.299735673435164	9.599500441432687	0.7227145658054022	0.9361880772460117
ID75895	75895	5	1.0	32.131464216478356	9.993283934457729	0.0	50.0	50	1.4507023004000275	1		32978.88311688313	32831.0	22779.0	46965.0	2.2854366E7	3938.0354223601976	-0.9810618424182318	-867.6508157895374	0.0011079267368099231	0.0017734313570512152	1.6734464135011977	1.267251863793951	-0.8264217389832264	1.3205318226884786	6.611598494841536	10.32767539219323	0.7789528626933989	0.9533927347498289
ID74873	74873	5	1.0	32.489292712332656	9.83390613423095	0.0	40.0	40	1.4657466386762794	1		32953.163380281694	32864.0	22708.0	45546.0	2.3396746E7	3736.690365448088	-0.9810431428368847	-912.7708534653352	-0.011423947054138265	-0.0022485187693699446	1.6963672176548859	1.2593415165307413	-0.7966042373478606	1.3470271529902957	6.74943915361249	11.264505455108653	0.6684259334139787	0.926892950391645
ID76921	76921	5	1.0	32.14698317736339	10.105403366313883	0.0	60.0	60	1.4724407561666406	1		32911.55167597765	32780.0	23186.0	46880.0	2.3564671E7	3888.6012915081537	-0.9810822698968928	-877.8520750517516	0.001743495039949672	-5.124602866745628E-4	1.7206009196079797	1.2701718487849423	-0.8644278480972412	1.3546205745733713	6.8112297937512	10.447715833391209	0.7841383473970714	0.9515272244355909
ID76411	76411	5	1.0	32.091312841347886	10.040108004581883	0.0	55.0	55	1.433390823113944	1		33014.46017699113	32816.0	23421.0	47411.0	2.2383804E7	4042.7145209402224	-0.9810256495869953	-844.451219920379	0.013674017029591125	0.0011892962510789747	1.6514490962661472	1.2381979844963125	-0.8824285971137256	1.3337520468812114	6.454745331412509	10.15861038269768	0.7859960584126902	0.9516468114926416
ID86654	86654	5	1.0	29.472998486386356	11.182332815358995	0.0	179.0	179	1.1842805638478602	1		33520.8688172043	33564.0	23700.0	44456.0	1.5587204E7	4114.533012582752	-0.9807004887343856	-827.9703626851193	0.0246869409112385	-0.06917764689763088	1.3160947750709975	1.1385678153544883	-0.9643744915763995	1.1559212875354614	4.406147954506184	9.291751704655201	0.6413184707091438	0.8504587155963299
ID84098	84098	5	1.0	29.72160154455358	11.0140658006057	0.0	147.0	147	1.3023194927919906	1		33555.05347593583	33471.0	23838.0	44388.0	1.8824385E7	3760.046716179136	-0.9811046291161001	-926.7329276980096	-8.886476389623598E-4	-0.005966324796756246	1.5359093266911799	1.1269868237652878	2.1366085151612295	1.3628458596877584	5.328254430422258	9.407578836642708	0.7565525263725144	0.9451939291736923
ID71301	71301	5	1.0	32.593043681074924	9.86032761738561	0.0	5.0	5	1.4281034911037882	1		32949.01335311575	32868.0	22705.0	45567.0	2.2207635E7	3819.5703800794304	-0.9811445112839736	-897.7451725087623	-3.895367628932375E-4	-0.012102024178844912	1.6621260866426242	1.24130026145182	2.3341061192315515	1.3390201696232689	6.407214069767351	10.96937359276055	0.6691376128373752	0.9264604810996565
ID82053	82053	5	1.0	29.808900710413685	11.021692526627843	0.0	121.0	121	1.2929921069097363	1		33603.03616636529	33500.0	23984.0	44242.0	1.8582479E7	3743.058148498025	-0.9811651956668263	-935.3259044057695	0.001720773348088529	-0.0012161008160139375	1.5200092152281564	1.1250127699667822	2.193227584060933	1.3511039659336819	5.252204411790003	9.111143074647064	0.7950707036884505	0.9484978540772526
ID72327	72327	5	1.0	32.50437766414751	9.89042724811987	0.0	15.0	15	1.467294145676369	1		32896.57584269659	32821.0	22563.0	45099.0	2.3422362E7	3717.044973254833	-0.9811217223932346	-919.9058871921943	-0.002630778230354657	-0.007175585857993989	1.712186914104225	1.2632383583558526	-0.7841696317873275	1.3553949678449395	6.763698532106039	10.675427970166936	0.7458019542920481	0.946773120425815
ID77447	77447	5	1.0	32.14513277736935	10.140278545938445	0.0	65.0	65	1.488790356622048	1		32943.61232876707	32812.0	23168.0	46833.0	2.4048837E7	3840.810814977206	-0.9812153155247019	-896.0633450988238	-0.0023164497087279114	0.008562493681499373	1.725249890387424	1.3038890073681317	-0.8793618517910394	1.3231570176895646	6.963329831015709	10.076642063474495	0.861777531153975	0.9606557377049181
ID81542	81542	5	1.0	29.92470658057456	11.140462127038388	0.0	115.0	115	1.2988295727366703	1		33379.763440860195	33289.0	23807.0	44169.0	1.8625908E7	3752.930761579594	-0.9811280965628119	-924.8104003992411	0.0038563197004686666	-0.006502481621005608	1.522013859521992	1.1302241502736032	-0.9486091329332861	1.3466477947348274	5.299735673435161	9.282713936300512	0.7728836843039042	0.9513651877133105
ID85126	85126	5	1.0	29.712293090110535	11.012833795880669	0.0	160.0	160	1.3063792828444183	1		33491.63829787233	33391.0	23759.0	44658.0	1.8889284E7	3781.3731832966205	-0.9813590253000364	-932.5586438323731	1.0556749332623453E-4	-0.01547780547548691	1.5158038643904415	1.141947374872568	-1.063786819315747	1.3273850422044124	5.361526313573869	9.499386124057278	0.746633073631037	0.931461601981833
ID90249	90249	5	1.0	29.547218645441053	10.915566967554206	0.0	222.0	222	1.3236373529401566	1		33497.053633218	33416.0	24003.0	44389.0	1.9361297E7	3698.330722172825	-0.9810906479544554	-939.8603915515538	-0.00861824841568546	-0.0044306501729601665	1.5585525176638968	1.1575350370938167	2.1578670055510702	1.3464409004645777	5.504120098509345	10.049221621958472	0.6849090698177758	0.9132492113564668
ID91784	91784	5	1.0	29.342539495244345	10.92671913660838	0.0	241.0	241	1.3184836512685418	1		33460.69860627176	33374.0	23812.0	44742.0	1.9206441E7	3704.65455518145	-0.9810704675607734	-936.2193166781124	-0.003730281229828413	0.006568946110477574	1.5683097004175521	1.1210169910613659	-0.919927686263208	1.3990061818177213	5.4613419630287	9.674770813818716	0.7332091284231274	0.9243765084473056
ID78987	78987	5	1.0	31.30021942855735	10.724986791916324	0.0	83.0	83	1.3011572261679598	1		33451.69588550983	33450.0	23591.0	44438.0	1.8699498E7	3817.743474501362	-0.9811077360561189	-910.0685109706584	0.0062453880535851556	0.005158058913340427	1.5728673992916018	1.1111644725724323	2.0704686254678313	1.4155126789198824	5.318748178093228	9.526349136906422	0.7364890671356755	0.9294019933554816
ID73354	73354	5	1.0	32.55555464884849	9.76021411779951	0.0	25.0	25	1.4355003030236697	1		32980.068814055616	32873.0	22887.0	45631.0	2.2525387E7	3835.0118134925206	-0.981110545239588	-893.3329817725626	0.002395078544345841	0.013085724485631417	1.678919269340683	1.2367135059516186	2.321804877248528	1.3575652414734476	6.473757836070574	10.57897465198561	0.7269075182116539	0.9478079331941546
ID74378	74378	5	1.0	32.508798785195204	9.857041530068237	0.0	35.0	35	1.4527866438605868	1		32905.94269340973	32839.0	22541.0	45064.0	2.2968348E7	3746.2506237026055	-0.9811645838130115	-915.1117824799949	-0.00999544436008207	0.007604759892066847	1.6839776777259354	1.2725332537496352	2.326181745739416	1.3233270507972517	6.630610999499598	10.28502552679088	0.7876851645112188	0.9425675675675677
ID70796	70796	5	1.0	32.60312670785522	9.826947985073968	0.0	0.0	0	1.43813280166446	1		32991.95900439237	32933.0	23220.0	45432.0	2.2533508E7	3814.932247633682	-0.9811248980093269	-899.0549990072204	7.98164176242242E-4	-0.0012894584418269334	1.689480932179582	1.243383118501888	2.3472724143170796	1.3587774411922071	6.497523466893153	10.2781390079079	0.7729096802359781	0.9453665283540805
ID78480	78480	5	1.0	32.25652144113587	10.073516666104554	0.0	76.0	76	1.3558226151896657	1		33634.36963696365	33497.0	23635.0	48006.0	2.0382428E7	4288.813940188582	-0.9810975166103	-814.0843273623074	-0.00569986827294524	-0.0036834949881933256	1.5112763156668911	1.232619768680778	-0.852495124949332	1.2260685363535486	5.775048289886743	9.66303124424469	0.7772106025592517	0.94921875
ID73874	73874	5	1.0	32.498681306669724	9.768731211204436	0.0	30.0	30	1.4428591957149757	1		32921.913294797654	32829.0	22657.0	45211.0	2.2781964E7	3772.3650822454674	-0.9810868807441359	-905.410764347277	-0.010117442216729614	0.002048473792634075	1.668344058064734	1.272531506475689	2.349259793695841	1.3110434198091163	6.540301602373795	10.075043826639625	0.8096806342416637	0.9522491349480972
ID93333	93333	5	1.0	29.319325982189618	10.840420098995173	0.0	260.0	260	1.340673283671958	1		33279.78114478112	33205.0	23520.0	44538.0	1.976819E7	3635.6243133246226	-0.9811287048236086	-951.8219863871869	-0.004518099775713544	0.0070447427512498285	1.5528067425444545	1.1965931617953107	-0.9790868904310817	1.2976898014482199	5.646713883444816	9.223094481068372	0.834165706784623	0.9428571428571431
ID79511	79511	5	1.0	30.20872382924501	11.453025300054378	0.0	90.0	90	1.2830074624519248	1		33402.47058823529	33370.0	23917.0	44464.0	1.8170944E7	3769.6998389453734	-0.981061554586664	-918.0233876819009	-0.005203532732354209	0.0116417947574151	1.5830278635611201	1.070162689837242	2.062038730079263	1.4792403796117002	5.171401266993233	9.24727777976171	0.7599592303671167	0.9315068493150684
ID95895	95895	5	1.0	29.321009636728856	10.894882595417615	0.0	289.0	289	1.3236373529401562	1		33346.370051635124	33305.0	23317.0	44844.0	1.9374241E7	3678.684133050393	-0.981077995853468	-939.9883341740108	-0.008551064752313198	-0.0017059526276446886	1.5675458125299628	1.123886693204073	2.1206021602426244	1.3947543128756763	5.504120098509342	9.576133075985384	0.7542536494946939	0.9384116693679094
ID92829	92829	5	1.0	29.320976047664814	10.860782449032884	0.0	254.0	254	1.341237421413597	1		33306.197654941374	33263.0	23430.0	44328.0	1.98838E7	3610.9840221909008	-0.9810821698742026	-956.6730625115473	0.007739413109203224	-0.009739557241458504	1.6310645195685276	1.1293462500012654	2.1815924702292584	1.4442554881345735	5.651467009609333	9.468071269446133	0.7922240530513418	0.9542536115569829
ID82592	82592	5	1.0	29.761116926986904	10.984944922044702	0.0	128.0	128	1.3202037872267138	1		33576.36347826086	33498.0	23861.0	44844.0	1.9306409E7	3705.687959900986	-0.9811250261608955	-941.9607399389182	-0.001784641584323741	-0.022775696305851446	1.577843700460377	1.123961638905287	2.1293376575053973	1.403823445431074	5.475601341522248	9.718579802062695	0.7285109350557373	0.9327935222672062
ID72867	72867	5	1.0	32.529109850337996	9.804772302658261	0.0	20.0	20	1.454347941080483	1		32953.37106017194	32856.0	22835.0	45499.0	2.3001453E7	3762.9900556743305	-0.981152864170052	-911.775858753306	-0.007836032842319589	-0.012288145122420475	1.6918148665838884	1.2420960532005567	-0.8242723764068277	1.3620644411714569	6.644870377993144	10.996824632414933	0.6904969726403728	0.9395161290322577
ID90791	90791	5	1.0	29.45306485473098	10.989974101284888	0.0	229.0	229	1.317335646130301	1		33435.2329246935	33408.0	23651.0	44999.0	1.9091518E7	3721.96470754995	-0.9812221158939279	-938.8209488493726	-0.019214698304173553	-0.03997703672660109	1.5684247306733432	1.1776345640610781	2.1946805686036575	1.331843322655734	5.451835710699671	8.958572298758613	0.8536405130804933	0.962248322147651
ID91304	91304	5	1.0	29.375276834271936	10.979827076526279	0.0	235.0	235	1.3259214570600326	1		33415.19587628866	33323.0	23693.0	45141.0	1.9447644E7	3664.489895694299	-0.9810261512318271	-942.9434068413046	-0.013280959944706572	0.006543850116013816	1.5948451522928568	1.1502827700316676	2.2083842963466362	1.386480953938787	5.5231326031674035	9.611693838747353	0.7512690137979484	0.9318364073777065
ID83628	83628	5	1.0	29.81027539088936	11.051649904551756	0.0	141.0	141	1.2924069101805498	1		33553.54809437383	33483.0	23920.0	43855.0	1.8488005E7	3775.648368757466	-0.981094842891418	-922.3751790595384	0.006668337899141439	0.005670244922776165	1.5431081711269652	1.1060050379479942	-0.9389427653761062	1.3952089892736312	5.247451285625489	9.486634712216365	0.7327130442553869	0.9355932203389825
ID77999	77999	5	1.0	32.301112725857635	10.016851985917624	0.0	70.0	70	1.3395442954433654	1		33781.547138047135	33619.0	23599.0	48455.0	2.0066239E7	4368.047598940592	-0.981006605374065	-798.8983220213479	7.495832622435368E-4	0.008213021921108272	1.5390461187422124	1.180942858384647	-0.9019577581258804	1.3032350446213774	5.6372076311157855	9.933470558959051	0.717913098631278	0.928012519561815
ID84657	84657	5	1.0	29.642027852601807	10.976538974383846	0.0	154.0	154	1.3224938215362427	1		33617.11359724613	33554.0	23832.0	44344.0	1.9531543E7	3707.8808652937264	-0.9810075259042975	-936.6027789042047	0.0036431856314669956	0.005658248127345071	1.570124386950743	1.129199749518974	2.0534167457674255	1.3904753234488387	5.494613846180311	9.389869428615762	0.7831193117932399	0.9398373983739832
ID93873	93873	5	1.0	29.26494691258663	10.830160650903483	0.0	267.0	267	1.3299091997694092	1		33345.47269624573	33244.0	23781.0	44407.0	1.9540447E7	3626.092600225078	-0.9811530762613707	-957.4680260761877	0.01047688125264502	-0.0056064299650174215	1.572068083574984	1.1422880722430355	2.1266910747338965	1.3762448560703413	5.556404486319018	9.34301536688459	0.7998887542340192	0.9457928802588994
ID80560	80560	5	1.0	29.86886522542026	11.139183969285861	0.0	103.0	103	1.2888901501647723	1		33441.459016393404	33399.0	23778.0	43973.0	1.8359361E7	3760.112893923647	-0.9810613220179268	-921.4267638984928	-0.002706834643824099	0.0010048500847424941	1.5495546150143564	1.08627885440004	2.1799775625673314	1.4264795901510825	5.218932528638391	9.232386668485393	0.7694201857860874	0.9481865284974094
ID95408	95408	5	1.0	29.33861840084776	10.88851957418701	0.0	284.0	284	1.327631956318291	1		33287.70051635108	33277.0	23268.0	44406.0	1.9340154E7	3642.6205468159806	-0.9810817160735283	-947.8143969555089	0.010531187581151668	-0.0022843836768810712	1.5720223546008298	1.136784751738359	-0.9388496014818074	1.3828672070037096	5.537391981660951	9.340057892096802	0.7976566593284168	0.9525756336876533
ID88242	88242	5	1.0	29.600114445842426	11.129144594969416	0.0	198.0	198	1.2598025376296091	1		33401.41333333331	33401.0	23442.0	44119.0	1.7535742E7	3852.931323177145	-0.9808760348031487	-889.2825093349061	-2.1361596334490613E-4	-0.022253530491630487	1.4755627145493615	1.0949071948609188	2.09495519054558	1.3476600770139204	4.986029346577118	9.155495162733175	0.7474824825862738	0.9424977538185086
ID94390	94390	5	1.0	29.369364903619235	10.849575167810906	0.0	273.0	273	1.313885612325088	1		33377.36315789473	33309.0	23527.0	43996.0	1.9025097E7	3686.2618416559008	-0.981154745481356	-942.825544195272	-0.005738841021804891	0.0020611767781309365	1.561782883617213	1.1236399349182715	-0.9467759979254209	1.3899318056284728	5.423316953712572	9.523888068933031	0.751356910774783	0.9344799344799348
ID89785	89785	5	1.0	29.64136015280587	10.944192645011439	0.0	216.0	216	1.3190572791622315	1		33455.82926829267	33446.0	23673.0	44104.0	1.9203646E7	3672.8281975957716	-0.9811641076997509	-948.9790721466829	-0.004924609010914083	-0.020982329214245015	1.5442345617089461	1.159982916796951	2.0925975857388845	1.3312562964056618	5.466095089193215	9.186153392012896	0.8139911073835291	0.9623430962343085
ID92345	92345	5	1.0	29.294584740419204	10.906757444280283	0.0	248.0	248	1.316761268232436	1		33357.55341506126	33266.0	23567.0	45038.0	1.9047163E7	3721.978300869286	-0.9811003041685602	-930.4840746286078	0.011829621812680878	0.0017624392276128207	1.5180740292663397	1.14900987418849	-0.9764740162922625	1.3212019003217952	5.4470825845351545	10.053629056810678	0.6772174018540953	0.9401148482362593
ID83128	83128	5	1.0	29.78459868812179	10.954741245379916	0.0	135.0	135	1.3127335861392382	1		33622.41578947368	33548.0	23991.0	44431.0	1.9164777E7	3706.237049804833	-0.9810879501666459	-941.2284699632334	0.0127638675184008	-0.007525547539664316	1.5234417845679797	1.1619774431249807	2.207839365796885	1.3110769004868887	5.413810701383546	9.60174673323561	0.7379253629554073	0.9237631792376317
ID80064	80064	5	1.0	29.91022737248977	11.171246755931532	0.0	97.0	97	1.2806468211468571	1		33376.01838235296	33248.0	23914.0	44286.0	1.8156554E7	3757.903412621635	-0.9811140232971746	-922.781632979885	0.0015187911739915113	-0.005412442930048614	1.5345786998661983	1.071398965897796	2.178034267449548	1.432313030636793	5.15238876233517	9.227951304483058	0.760340107997738	0.9550660792951544
ID89280	89280	5	1.0	29.583107629098855	11.011552813170244	0.0	210.0	210	1.325350800069082	1		33375.108433734946	33317.0	23598.0	44090.0	1.9390938E7	3660.578040411922	-0.9810607394981673	-944.5737877980312	0.0028463227035216442	1.2426887753144106E-4	1.5681222893619253	1.1523692549494287	-1.0092505389171673	1.3607810887238065	5.518379477002888	9.345459160954881	0.7939993335861129	0.9485294117647055
ID94915	94915	5	1.0	29.330748411669596	10.941724138288633	0.0	279.0	279	1.3236373529401562	1		33326.689536878206	33323.0	23407.0	43675.0	1.942946E7	3646.9366071410473	-0.9810758946058853	-947.5043316931291	-0.006510281499064572	-0.0049935028629551825	1.5548478771766165	1.1328850076864116	-0.9775972499200974	1.3724675202048453	5.504120098509342	10.184447043889648	0.6668418641703945	0.9234449760765552
ID85700	85700	5	1.0	29.6775011553353	11.128252851306264	0.0	167.0	167	1.2349375631309418	1		33549.95841584158	33566.0	23702.0	44076.0	1.6942729E7	3943.580157242991	-0.9808504897204932	-871.5181788140713	0.007583307343387889	-0.032452070688376966	1.4038827904857785	1.1378642395715877	-1.0044137680338454	1.2337876010712387	4.791151173831968	8.732310506846149	0.7895713803138488	0.9509433962264146
ID82118	82118	5	1.0	29.738647260005592	11.139176896464079	0.0	122.0	122	1.3597226677520877	1		32977.08346972179	32929.0	23639.0	43343.0	2.0148998E7	3525.0326213449393	-0.9812299292659453	-978.1016150998349	-0.009289660781288657	-0.01204791225079137	1.6198294179025445	1.15822410807789	-0.960879954429397	1.3985457620897768	5.808320173038356	10.577732043130458	0.6523419232122576	0.9160419790104949
ID96454	96454	5	1.0	29.37912373430639	10.861600315317576	0.0	295.0	295	1.3372834595780676	1		33296.9661016949	33272.0	23535.0	44050.0	1.964521E7	3629.6681639198414	-0.9811470665739189	-954.8230909273971	-0.0027248047634889365	0.005312957857975633	1.5816702816383479	1.1566727033809938	2.142281232037268	1.3674311471301015	5.618195126457722	9.644033276113872	0.7590830296419863	0.9425837320574161
ID75465	75465	5	1.0	32.37713811254088	9.784259963815755	0.0	46.0	46	1.4089048113903349	1		33018.700460829474	32894.0	22495.0	45615.0	2.1495174E7	3910.387597666552	-0.9810627138493033	-874.881421082996	-0.00952955353351644	-0.01344399282999292	1.6777502320341608	1.2077851086530815	2.3401133108035177	1.389113195728322	6.236101527844779	11.354165922114033	0.6078726006338252	0.9398280802292261
ID84175	84175	5	1.0	29.71179643248812	11.007897744863921	0.0	148.0	148	1.2959141266970975	1		33522.87387387389	33447.0	23490.0	44554.0	1.8605195E7	3765.9232410804257	-0.9810959051288236	-923.9646373137628	-0.005688425864820242	-0.006596294845868956	1.5244459106571318	1.1189806946031617	-0.9256632387855016	1.362352289015822	5.275970042612584	9.42044045837112	0.7470845704460258	0.9265442404006677
ID81105	81105	5	1.0	29.905833590803205	11.134764079721492	0.0	110.0	110	1.290649727980873	1		33343.72181818184	33269.0	23731.0	44311.0	1.8339047E7	3767.099174945686	-0.9811889110202052	-923.3698918397637	5.825888739664863E-4	-8.317290761617669E-4	1.5152651825904946	1.1220097421449369	2.1649877484727575	1.3504920016949002	5.233191907131938	9.474701140430582	0.732563852711724	0.9378194207836461
ID75988	75988	5	1.0	32.127866898626756	9.984290111964437	0.0	51.0	51	1.4291625223884497	1		33008.2526002972	32849.0	22637.0	47262.0	2.2214554E7	4014.2383645478358	-0.9811205139754873	-854.6367464388964	6.359937114778515E-4	-7.178034503551511E-4	1.655971127856462	1.2442300620287845	-0.8964703332035108	1.3309203646440686	6.41672032209638	10.015847595714842	0.803799181357296	0.9540636042402822
ID78550	78550	5	1.0	32.27237162437512	10.040966213731673	0.0	77.0	77	1.363056688289053	1		33630.51544715448	33468.0	23672.0	47553.0	2.0682767E7	4247.497284875129	-0.981006432138971	-817.8915316403368	-0.0011136261633468813	-0.0037389592063786373	1.5746880614723275	1.1896395994237963	-0.9240319353694781	1.323668161546598	5.836838930025452	9.621193177603095	0.7923730639869886	0.9608763693270741
ID71896	71896	5	1.0	32.513996718613	9.906339803179309	0.0	11.0	11	1.4610942835268417	1		32879.84801136364	32778.0	22608.0	45073.0	2.3147413E7	3712.6590687719818	-0.9811769936182504	-923.2792896471483	0.0018498252598915276	-0.00782845721520119	1.69535045376328	1.2699896599319722	2.296217029931112	1.3349324858708633	6.70666101813185	10.647527160765417	0.7433934097805548	0.9463447350771297
ID86747	86747	5	1.0	29.4836456203859	11.190390139721313	0.0	180.0	180	1.1836416209560061	1		33528.11904761904	33625.0	23469.0	43953.0	1.5489991E7	4111.9001794279975	-0.9809100160675639	-837.954096886294	0.020347600792538802	-0.060966417691484635	1.3161076550167796	1.1126510061588033	2.3196773564126927	1.1828575606652874	4.401394828341669	9.339845495471486	0.6340460610867598	0.8912415784408082
ID90330	90330	5	1.0	29.513936647326254	10.978017064014674	0.0	223.0	223	1.3253508000690826	1		33505.82068965514	33472.0	23954.0	44287.0	1.9433376E7	3683.208899660041	-0.9810734329886356	-943.0909404628476	-0.04317157833824064	-0.0141121805090503	1.5164647021716526	1.2169303031426362	2.231070780863673	1.2461393214184002	5.5183794770028936	9.40692490821576	0.7836570977094383	0.94390243902439
ID74973	74973	5	1.0	32.454133423706864	9.852823465503917	0.0	41.0	41	1.4433833952584152	1		32914.9493487699	32845.0	22781.0	44950.0	2.274423E7	3755.1495748258553	-0.9810260463278697	-906.397394712812	0.011022864962099251	-0.0043503406754127096	1.6942146928177761	1.2571652829530902	2.3523596865820355	1.3476467380948143	6.54505472853831	10.022625169608238	0.8187666957756684	0.9562499999999996
ID85212	85212	5	1.0	29.65316947852939	11.013267911345533	0.0	161.0	161	1.299993920413557	1		33338.13237924865	33325.0	23523.0	44096.0	1.8636016E7	3848.776276264733	-0.9813925489967392	-913.7017732811969	0.015191504709171655	0.010704300310411571	1.5070738030179194	1.1402886656901776	-0.9885208952087152	1.3216598992551938	5.3092419257641925	10.046069448123333	0.6610739244373169	0.9110929853181071
ID91868	91868	5	1.0	29.32249272243997	10.952331776443213	0.0	242.0	242	1.3190572791622315	1		33456.00523560208	33381.0	23690.0	44546.0	1.9170291E7	3737.4020970839133	-0.9811209070695258	-930.4127652327196	-0.0013826098142681877	0.0028400469666569617	1.5553929131125812	1.1388638391473869	2.1487855371420808	1.3657408898653152	5.466095089193215	9.828790715268807	0.7110282744908002	0.9341998375304628
ID76510	76510	5	1.0	32.11869910997925	10.086262200479414	0.0	56.0	56	1.4386587233502295	1		33012.35474452558	32870.0	23090.0	47137.0	2.2613463E7	3996.033646223478	-0.9810672715409943	-856.1757925120598	-0.00877987117919832	0.003548654614352692	1.657914931671533	1.256198262903106	-0.8995830815222199	1.319787632757945	6.502276593057667	10.193407950089417	0.7863873027835322	0.9506601806810279
ID79070	79070	5	1.0	31.251922433011625	10.774594343143587	0.0	84.0	84	1.3005757033562702	1		33405.01254480285	33351.0	23561.0	44362.0	1.8639997E7	3840.3250860375297	-0.9811247073574497	-904.2825795584679	0.04295620942132807	-0.047451647879735166	1.576997689352692	1.1221024451862633	-1.0753448281134308	1.4053954664459523	5.313995051928717	9.45405036127018	0.7471282995589391	0.9474576271186443
ID77027	77027	5	1.0	32.1690554834864	10.090521923326015	0.0	61.0	61	1.4688400222902012	1		32922.85794655418	32756.0	23081.0	47161.0	2.3408152E7	3908.147546599229	-0.9810388583577107	-871.7225882480126	0.00667831209546097	-0.0049069202397536045	1.7009850029603217	1.2761455157269994	2.2642864797215605	1.3329083415626768	6.777957910599588	10.359771715860692	0.7936122457856649	0.9641649763353619
ID86243	86243	5	1.0	29.53427351844642	11.15447027189539	0.0	174.0	174	1.2330984890455652	1		33551.00199203187	33581.0	23786.0	43999.0	1.6842603E7	3937.738242324632	-0.980817147767808	-871.2915772143352	0.022855021688012924	-0.006850416037846168	1.3405117979408296	1.1745335314336118	-0.9387980159542959	1.1413142001187724	4.77689179533842	9.128447701812307	0.7203795976515616	0.9237132352941174
ID71394	71394	5	1.0	32.59545787288493	9.877431663865327	0.0	6.0	6	1.4376066875800293	1		32945.96778916543	32857.0	22566.0	45217.0	2.2502096E7	3807.728271730574	-0.9811514919097599	-900.7938341666462	-0.011051402239607844	-0.006698805291850947	1.6534643807115175	1.2216844649724237	-0.8892030846324945	1.353429979768827	6.492770340728636	11.519348965304621	0.6148710358923123	0.9317871759890858
ID79589	79589	5	1.0	30.105309994207087	11.237622998230503	0.0	91.0	91	1.2959141266970973	1		33315.71762589929	33291.0	23755.0	43830.0	1.8523539E7	3691.954279403022	-0.9811038140944357	-937.0519419988309	0.004274554414375866	-0.0023186653447627653	1.580776538333869	1.0834483565218636	2.089732134937435	1.4590234308984986	5.275970042612583	9.604378690267108	0.718743009844835	0.9552495697074013
ID81638	81638	5	1.0	29.915964003386392	11.166300387479602	0.0	116.0	116	1.3029002372992455	1		33407.61140819962	33342.0	23843.0	43980.0	1.874167E7	3722.3632588544633	-0.9810352992413638	-928.528648821953	-0.009851007671132539	5.32567373918078E-4	1.5417149555745393	1.12151608343273	-0.8975566026632666	1.3746703933622306	5.33300755658677	10.075420398413177	0.6601698872447308	0.9334442595673871
ID74475	74475	5	1.0	32.525482956334216	9.826227839226927	0.0	36.0	36	1.450702300400027	1		32913.92949640288	32824.0	22747.0	45174.0	2.2875181E7	3744.6060029728715	-0.9811625479956444	-915.6350409599364	-0.012532245273445278	-2.870099919766923E-4	1.7371600205439695	1.227985525537346	2.320150260354184	1.4146420983128585	6.611598494841533	10.646402306303715	0.7330111647983453	0.9443312966734558
ID70892	70892	5	1.0	32.60930458987794	9.833620996285243	0.0	1.0	1	1.4259830690120594	1		33015.48958333332	32885.0	22802.0	45811.0	2.2186409E7	3833.795812731994	-0.9810714337602408	-892.6920556872201	0.026904777219535932	0.00829186823281439	1.628938937069251	1.2870134173366787	-0.818148368588362	1.265673624786404	6.388201565109291	10.493608622822046	0.7290188368950139	0.96137339055794
ID72428	72428	5	1.0	32.50224819699882	9.84022806732231	0.0	16.0	16	1.4465246033159536	1		32914.561683599386	32820.0	22719.0	45195.0	2.2678133E7	3758.4341911529327	-0.98120340082252	-914.304559776247	-6.676647227353616E-4	0.008541951746352059	1.6903261559059481	1.2487378124746953	-0.822599477420452	1.3536277503731002	6.573573485525407	10.944762083418802	0.6896023544417634	0.9331983805668018
ID82668	82668	5	1.0	29.75643766670765	10.99856732578056	0.0	129.0	129	1.2982470073013368	1		33572.66247755836	33523.0	23640.0	44194.0	1.8699973E7	3761.237281729356	-0.9811737217277144	-930.393102805742	-0.005645382735704348	-0.009601395298614656	1.5401803457510765	1.1195992827944217	-0.9599502010262093	1.3756532086256088	5.294982547270646	9.123289591849963	0.7994134962439948	0.9448685326547921
ID93420	93420	5	1.0	29.288658678456013	10.884038218540578	0.0	261.0	261	1.3242087483274185	1		33301.40830449827	33203.0	23348.0	43953.0	1.9248214E7	3659.073222633898	-0.9811707558930985	-948.4909796970388	1.591982094396842E-4	0.00693181935829101	1.5397086068538064	1.1395135048147216	-0.9743136582768389	1.3511982090147798	5.50887322467386	9.376697098752174	0.7873591307360255	0.9523418241577656
ID92911	92911	5	1.0	29.30276924033069	10.878533045964646	0.0	255.0	255	1.355264548644028	1		33333.09390444811	33294.0	23563.0	43898.0	2.0233188E7	3567.2810165311307	-0.9810894251230793	-969.5543559012099	0.006134381503861957	-0.01310172024633981	1.559075445875655	1.1868867870509363	-0.9550083932273931	1.3135839600586487	5.7702951637222295	10.197296111808612	0.697329168449824	0.9338461538461539
ID73972	73972	5	1.0	32.50062136483872	9.819625754875503	0.0	31.0	31	1.4527866438605865	1		32924.504310344804	32802.0	22518.0	45489.0	2.2915455E7	3772.090130675331	-0.9811043184606344	-906.3998105001295	0.002429702004251222	0.007188843047605673	1.6800449572230616	1.2776969373253029	2.3417351129901554	1.3149009817148216	6.630610999499595	10.222993036938137	0.7972734167606083	0.9406608226567768
ID95990	95990	5	1.0	29.263146128594943	10.898220633277585	0.0	290.0	290	1.3133097255508415	1		33288.885964912275	33254.0	23413.0	44348.0	1.8974665E7	3697.0644502582445	-0.9811397667438595	-936.8197855034992	-0.002181364739390409	-0.0020498553808195497	1.5540057369055809	1.1182056158061897	-1.029702920398357	1.3897316512627182	5.418563827548056	9.637644835231667	0.7330814362683341	0.9413707679603629
ID83705	83705	5	1.0	29.795284675102195	11.058038674753595	0.0	142.0	142	1.2970810914780886	1		33510.296229802494	33401.0	24020.0	44177.0	1.8665235E7	3729.534149869085	-0.9811184408078865	-933.764284818394	-0.002404920776095731	-0.007682142857129037	1.5296309927461267	1.1078563444711331	-0.9335783605764831	1.3807124004659104	5.285476294941616	9.634360476170091	0.715563550003467	0.9399830938292476
ID80632	80632	5	1.0	29.85666068591059	11.096582765025293	0.0	104.0	104	1.3040609504357223	1		33418.34991119004	33332.0	23721.0	44575.0	1.8814531E7	3718.621800162904	-0.981115419578889	-933.78253735063	0.015348840276141999	-0.00536025556132829	1.5680301653142774	1.1124117021170177	2.1871333648765887	1.4095771937046127	5.342513808915803	9.656614626097785	0.7199556053372581	0.9312344656172329
ID90872	90872	5	1.0	29.42385634414843	10.97492857045615	0.0	230.0	230	1.329340254631171	1		33434.946826758176	33375.0	23888.0	44822.0	1.9492574E7	3683.7711705108186	-0.9811188320720294	-943.2585376439296	7.736846318786534E-4	0.001546723812848278	1.569629890177949	1.1439552476489665	-0.9046013548955331	1.3721077755478812	5.551651360154503	9.883229887428326	0.7142236951386373	0.93365307753797
ID73466	73466	5	1.0	32.54122291904835	9.787395204803863	0.0	26.0	26	1.4386587233502295	1		32933.124269005886	32820.0	22712.0	45750.0	2.2526257E7	3781.9869920788306	-0.9811825151511331	-908.0946627672236	0.0032559698398495684	0.02386129319818294	1.6750838445449365	1.2773750285849965	2.3410897114103686	1.3113485132087632	6.502276593057667	10.377420547893797	0.7587460960827552	0.9389155799588197
ID91389	91389	5	1.0	29.34440372300427	10.973227392124578	0.0	236.0	236	1.329909199769409	1		33386.957118353355	33331.0	23986.0	44744.0	1.9464596E7	3685.7207163849157	-0.9810715015074147	-939.0071665862027	0.004597475644280917	-0.009848200394020765	1.5586385295469853	1.1606164132731753	2.1564429777635836	1.342940278736285	5.556404486319016	9.478561138340302	0.7771751146261856	0.9419822723609991
ID77564	77564	5	1.0	32.17140696590825	10.144083982863785	0.0	66.0	66	1.4579844659886299	1		32927.50071123755	32816.0	23001.0	46961.0	2.3148033E7	3932.8758773078566	-0.9810709954899208	-867.8630233268518	0.002892861926758028	-0.005447837320518429	1.669975682301051	1.2869865634981237	2.3861182096108764	1.297585949741336	6.678142261144758	10.302162905996873	0.7906944753965347	0.9531886024423337
ID89857	89857	5	1.0	29.672000761256893	10.916481222326437	0.0	217.0	217	1.308115335813486	1		33485.03539823009	33433.0	23589.0	43872.0	1.8919045E7	3702.180269377991	-0.9810619766583643	-937.0979602474965	-0.004843261455147178	0.003246942129887684	1.5501166253834053	1.1204880503799073	-1.0863040620311895	1.3834298588528724	5.375785692067416	9.166988978035125	0.8038932697485075	0.9504201680672265
ID78080	78080	5	1.0	32.2943237932439	10.035719952597585	0.0	71.0	71	1.3287710658854752	1		33821.56752136751	33655.0	23714.0	48265.0	1.9785617E7	4369.29312517132	-0.9811550164424934	-806.0359494504312	0.01022727276260943	5.490839578862425E-4	1.508673490360805	1.2005022881516507	-0.8869623826207176	1.2567018865775166	5.546898233989985	9.103034390921772	0.8411775923349848	0.9581280788177342
ID87808	87808	5	1.0	29.647973940127137	11.025118077684875	0.0	193.0	193	1.2918214483565411	1		33464.724637681174	33391.0	23786.0	44079.0	1.8472528E7	3754.2801031385525	-0.9809054287600514	-915.8151146456514	0.008414216939481209	-0.013453226513231439	1.4809350699250514	1.1377904934341811	-0.9412063262196851	1.3015885424171199	5.242698159460973	9.304498483481945	0.7609897019159925	0.9467811158798283
ID93957	93957	5	1.0	29.265370732715986	10.830446997357967	0.0	268.0	268	1.3350187950239907	1		33369.18537414963	33308.0	23735.0	44322.0	1.9621081E7	3633.030073855293	-0.9811013681709826	-953.6524397812085	-0.0026277729837598947	0.00847312983101398	1.5815235452625773	1.1537683126414857	2.164890109587868	1.370746213025881	5.599182621799659	9.46597469984062	0.7852425376061739	0.9484702093397751
ID94471	94471	5	1.0	29.369212254059473	10.849108779489637	0.0	274.0	274	1.3253508000690821	1		33345.11724137933	33354.0	23613.0	44148.0	1.9340168E7	3618.0316555409922	-0.9811093011472994	-957.324668996857	-0.006092042039811158	4.074780565068007E-4	1.5465743831480026	1.1413427731863965	-1.0055805644753937	1.3550481235626366	5.518379477002889	9.571159060750658	0.7569938626329084	0.9431356620633629
ID72966	72966	5	1.0	32.51982388382113	9.826429520428066	0.0	21.0	21	1.4564270671471389	1		32952.13694721824	32865.0	22705.0	45495.0	2.3099448E7	3768.1385561522975	-0.9811785620936231	-911.7630064438347	0.003469797133054439	-0.013625220100305676	1.6714693647840817	1.3065715810108802	2.343658881636181	1.2792788310081595	6.6638828826512055	10.130403400016943	0.8159879408384605	0.9543907420013613
ID84742	84742	5	1.0	29.684844505577075	10.986214032378417	0.0	155.0	155	1.3127335861392377	1		33579.4343257443	33508.0	24068.0	44336.0	1.9173857E7	3703.034808096944	-0.981153902885568	-944.1941125887339	0.01206194110537277	-0.022574770162306853	1.55178652743167	1.1490087404443639	2.1249411490804877	1.3505437102519666	5.413810701383543	9.709147958388568	0.7216900064402171	0.905405405405405
ID92427	92427	5	1.0	29.328568095279063	10.880979410491651	0.0	249.0	249	1.3395442954433654	1		33396.459459459475	33331.0	23726.0	44299.0	1.9770704E7	3652.511267159806	-0.9810627394137736	-947.3675066325055	-0.0021503460852016856	1.0641939916508873E-4	1.577644384884125	1.1670048040804128	2.229409939092516	1.3518747989450581	5.6372076311157855	9.55046873032763	0.776648524026882	0.9510825982357656
ID83213	83213	5	1.0	29.76861590560856	10.975197625453426	0.0	136.0	136	1.2835969444322357	1		33620.39114391145	33532.0	24058.0	44173.0	1.8222252E7	3796.3211010367013	-0.9812286906343077	-925.8603579896662	0.0018677716299131215	-0.0025127003206694104	1.5094927455908815	1.1065647856289065	2.144474356710706	1.3641250518675907	5.176154393157751	9.625516432110198	0.702051556285015	0.9420415224913493
ID89357	89357	5	1.0	29.599874315639934	11.032573190570721	0.0	211.0	211	1.308115335813486	1		33387.71378091873	33359.0	23534.0	44056.0	1.8897446E7	3718.6953858579095	-0.9811799187382403	-936.1667872534673	-0.0013528724624020647	-0.028506269273987556	1.5342048562209145	1.1559554458170556	-0.9747592298038482	1.3272179838527458	5.375785692067416	9.223258821951697	0.7941143047300007	0.9568527918781728
ID88332	88332	5	1.0	29.539924253561257	11.227784113498751	0.0	199.0	199	1.2349375631309418	1		33444.9126984127	33530.0	23488.0	44025.0	1.6856236E7	3956.0043711816857	-0.9807936977367014	-863.4500255194758	-0.017952859116322273	-0.020076087241407276	1.3350929517774353	1.174630521317981	2.2653251617826933	1.1366067265810607	4.7911511738319685	8.956499180723835	0.7505388150566482	0.9359331476323122
ID82193	82193	5	1.0	29.697413913252756	11.037010939054488	0.0	123.0	123	1.240438425826847	1		33675.72047244095	33564.0	24037.0	44809.0	1.7107266E7	3987.717912109922	-0.9810032539723611	-872.1952032888437	0.024860741346461743	0.02988895570777599	1.4748833164708857	1.082271811105281	1.9125045135423364	1.3627660827316996	4.833929309312609	9.38385173375071	0.6898392240573563	0.9104744852282894
ID80149	80149	5	1.0	29.899773166268357	11.143179556528873	0.0	98.0	98	1.306379282844418	1		33375.19182948491	33302.0	23597.0	44228.0	1.8790233E7	3685.9051610661954	-0.9811135365917164	-940.7586839494622	-0.013275834755797137	-0.009441128191258526	1.5383988989011446	1.147263972487362	2.095990365120656	1.340928448721152	5.361526313573865	9.47447004519436	0.7505652471198142	0.9463087248322147
ID85782	85782	5	1.0	29.71650888836384	11.115652602125447	0.0	168.0	168	1.2592019166001764	1		33547.554285714265	33465.0	23703.0	44367.0	1.7612466E7	3862.98526033563	-0.980764109125719	-885.5642356722165	0.037873478507010845	-0.041016287308731414	1.5279266928644946	1.102832015923109	2.247474055101813	1.3854573233309393	4.9812762204126	9.757274298269465	0.6574965230559943	0.8866328257191196
ID95515	95515	5	1.0	29.302870256268275	10.911118003278627	0.0	285.0	285	1.3474273479980587	1		33310.8704318937	33281.0	23450.0	44205.0	2.0053144E7	3605.331424250989	-0.9811038631046872	-959.4287805837475	-0.01986427881377104	-5.122709013885458E-4	1.6043022392731652	1.1623202453031112	2.1598985226880574	1.3802583631801006	5.703751397419009	9.873179314828118	0.7352861792810476	0.9353078721745914
ID84252	84252	5	1.0	29.718707425753095	11.00705900681549	0.0	149.0	149	1.3110036487487937	1		33544.68309859152	33432.0	23937.0	43861.0	1.905338E7	3721.518979044623	-0.98110936105181	-936.2767152359783	0.014624376231350721	-0.01051093280164638	1.5523030314787472	1.1288558688519468	2.1443945934941606	1.375111805068125	5.399551322889994	9.054649688169283	0.8276071462753213	0.9546218487394957
ID79138	79138	5	1.0	31.262653563481656	10.798465164870546	0.0	85.0	85	1.3058000856167276	1		33396.82654867255	33336.0	23390.0	44571.0	1.8869207E7	3837.778032758869	-0.9811779412913341	-907.2688417739046	0.02054148349621943	-0.020658722022806705	1.599342611996153	1.079550088213714	2.083358650444678	1.4814899553595682	5.356773187409354	9.366863158987224	0.7672285774637569	0.9690455717970764
ID78629	78629	5	1.0	32.01131959935245	10.179331755442629	0.0	78.0	78	1.3361516071030999	1		33539.7644067797	33394.0	24321.0	47081.0	1.9788461E7	4100.908240172742	-0.9811024980864191	-849.2194550673622	0.0011349642770679242	0.007088767756518169	1.536592060443849	1.1529562558084399	-1.1209884578091016	1.3327409888299777	5.60868887412869	10.134160984600397	0.6862709501800439	0.9455128205128203
ID81189	81189	5	1.0	29.93487131408036	11.123692539122846	0.0	111.0	111	1.292992106909736	1		33375.81588447654	33331.0	23856.0	44235.0	1.8490202E7	3761.474708691175	-0.9809338416701081	-913.0199413814711	-0.0028637788545761806	-0.028206827256638818	1.5543085149645282	1.1112732307875812	-0.9957983657652061	1.3986735862097202	5.252204411790001	9.358993969291394	0.7535171639617162	0.9600347523892266
ID90408	90408	5	1.0	29.54663972817773	10.95021596607793	0.0	224.0	224	1.3242087483274183	1		33517.64999999998	33466.0	23677.0	44192.0	1.9440237E7	3660.012177077527	-0.9810862233929271	-950.057627583036	0.0010990129398972186	9.322802625689794E-4	1.5623802503720503	1.137319975185875	2.1592530938606096	1.3737385119932557	5.508873224673859	9.348317424133807	0.7921469256845565	0.947669664758789
ID96552	96552	5	1.0	29.378273149587287	10.89220599319708	0.0	296.0	296	1.3485497366541472	1		33276.695652173905	33265.0	23240.0	43783.0	1.9899464E7	3624.3590093732846	-0.9811540409959643	-956.0000944473121	0.015694568506769247	0.0024910042935786694	1.6122965620781189	1.154248793330815	-0.9932393038089348	1.3968362552284033	5.71325764974804	9.533638408012013	0.7899076536841881	0.9670152855993569
ID95019	95019	5	1.0	29.331253593078454	10.888401082151253	0.0	280.0	280	1.3429284127404286	1		33287.55143338951	33261.0	23399.0	44624.0	1.9739518E7	3629.8339369638647	-0.9811521809311061	-954.773505135314	-0.0031276791895804754	0.009355673066166668	1.591872782399825	1.1581486559770586	2.156064523719538	1.374497802319565	5.665726388102879	9.783885473534887	0.7437769938083874	0.9400630914826498
ID85294	85294	5	1.0	29.515723424218045	11.247083483806021	0.0	162.0	162	1.0135603711144368	1		32724.99122807018	32929.0	24116.0	41864.0	1.1191947E7	3971.6790694140122	-0.9817105116354814	-884.5395802658338	0.02684270226302606	0.03240096759697724	1.1736304827701736	0.8464287165155312	-0.8760798880889603	1.386567421296414	3.2273726657062545	11.504324465040298	0.3064338492289662	0.7680995475113119
ID79664	79664	5	1.0	30.050888050520882	11.255072219697023	0.0	92.0	92	1.2865403029046516	1		33381.738095238135	33291.0	23735.0	44331.0	1.8226429E7	3768.7747395807655	-0.9811744747782619	-923.2895085841528	0.014157940271926595	0.0032477929836679732	1.5218013238403716	1.1104206720547585	2.1708695561264593	1.3704727966063357	5.199920023980329	8.876670730890691	0.8292897681056808	0.9554585152838434
ID86322	86322	5	1.0	29.524024491444674	11.147630590236925	0.0	175.0	175	1.2337118183493663	1		33500.08349900598	33491.0	23395.0	43969.0	1.6850542E7	3949.5794477046747	-0.9809254897117438	-872.383924134338	0.015566203656320526	-0.01928858443325869	1.4045918663610037	1.123762879048639	2.23150981409678	1.2499005729305728	4.781644921502934	8.907611669804469	0.7572942088939237	0.917046490428441
ID91954	91954	5	1.0	29.353819098026214	10.967786278051614	0.0	243.0	243	1.3161866396786774	1		33479.495621716305	33383.0	23607.0	44491.0	1.9116792E7	3722.2265244799632	-0.9810731120017554	-932.4558196736189	-0.010954624509910596	0.0065812240519743685	1.5561701764060891	1.1255964323224734	-0.8818924757618193	1.382529414379185	5.4423294583706365	9.874205793757948	0.7014397028245265	0.9256265157639452
ID76085	76085	5	1.0	32.173673956155945	9.992880688413598	0.0	52.0	52	1.4259830690120594	1		32968.30253353204	32868.0	22968.0	46963.0	2.2121731E7	4001.727070732756	-0.9810946856703626	-855.0787978882059	0.0073814299720153095	5.098645461273113E-4	1.6401450364637027	1.2545496969048124	-0.7953637956369941	1.3073575646387063	6.388201565109291	10.490510300540786	0.7294495249729913	0.9484827099506004
ID75575	75575	5	1.0	32.147421085033216	9.968041566906436	0.0	47.0	47	1.4491370753798956	1		32990.18965517241	32854.0	22476.0	46765.0	2.2961172E7	3939.17058409481	-0.9810625116909691	-867.7294210668528	-0.004116653350910531	0.008431346134936969	1.6771449726431442	1.2807304024298416	2.2849382723804674	1.3095222612512458	6.597339116347984	10.118446281448094	0.8097501022775629	0.950034223134839
ID81719	81719	5	1.0	29.885220267437486	11.13482988387217	0.0	117.0	117	1.294746110122062	1		33496.12612612616	33416.0	23856.0	44413.0	1.859035E7	3718.709998946631	-0.9810462869348135	-932.4541024670151	4.429948581699694E-6	0.00223704963593394	1.5521220748563207	1.0949121405971989	2.153874565960643	1.4175768240269446	5.266463790283548	9.579316064789621	0.7212070458073199	0.9295302013422817
ID82743	82743	5	1.0	29.739318879885154	10.956204425244962	0.0	130.0	130	1.3011572261679596	1		33579.14847942759	33517.0	24012.0	44509.0	1.8770744E7	3767.4901018952264	-0.9810302145599308	-921.8654084572603	-0.001891062589519853	-0.012059224937930204	1.5250342464466866	1.1287102021837165	2.129432766628106	1.351130027438577	5.318748178093225	9.271781351166052	0.7774866305562111	0.9371859296482408
ID86838	86838	5	1.0	29.574798724755833	11.068268814640879	0.0	181.0	181	1.2489471673958052	1		33524.267822736045	33528.0	23441.0	43812.0	1.7399095E7	3882.3012937519948	-0.9807064198306105	-877.8620094742289	0.004945127528936339	-0.011339557907845408	1.429976140824674	1.10997056356261	-0.8278016866810811	1.2883009583920497	4.900473075615831	10.136848317254401	0.5992968230989454	0.8834618680377027
ID71484	71484	5	1.0	32.60630072324378	9.860480179871441	0.0	7.0	7	1.450702300400027	1		32934.276011560665	32827.0	22464.0	45740.0	2.2790519E7	3794.299572000941	-0.9811779384433414	-904.9552104318071	0.014117023801618294	0.009658564215532172	1.6820548620355806	1.2747964705593897	2.315979044581003	1.3194693434454545	6.611598494841534	10.723706960675463	0.7224810501533036	0.9430508474576274
ID80707	80707	5	1.0	29.878674617680225	11.10788189368741	0.0	105.0	105	1.2941617065219353	1		33433.9620938628	33376.0	23903.0	44142.0	1.8522415E7	3747.4995980331373	-0.9810844838157526	-925.4744990307917	0.008080055095665525	-0.005963258573174792	1.5567163703111992	1.0910019812763352	2.2112602124950365	1.4268685089737754	5.261710664119034	9.15798835878486	0.7883819140763686	0.9601040763226371
ID74565	74565	5	1.0	32.4786163639514	9.875379650100905	0.0	37.0	37	1.4641974961204791	1		32877.31205673762	32755.0	22467.0	45131.0	2.3178505E7	3726.917372105934	-0.9811772412266954	-919.6884337198513	0.005557666939021003	-0.01228141345382094	1.6974979271638053	1.2739123382194917	2.424177055595084	1.3325076429798508	6.7351797751189455	11.113836599305436	0.6852215955530663	0.9497319034852547
ID75076	75076	5	1.0	32.43505233638932	9.831976650845759	0.0	42.0	42	1.425983069012059	1		32955.56631892698	32902.0	22642.0	45357.0	2.2113185E7	3826.121439506198	-0.9810497345526316	-891.8170095656342	0.004478947475220508	-0.010375438101897774	1.6728245931241612	1.2411294197836946	-0.8370520833539195	1.3478244625090774	6.388201565109286	10.287911933964603	0.7584623004217685	0.943820224719101
ID93508	93508	5	1.0	29.269989540629936	10.87024009564938	0.0	262.0	262	1.323065710783096	1		33303.27335640139	33292.0	23528.0	44118.0	1.9249292E7	3664.854369657367	-0.9812092086202013	-949.023005712224	-0.003851516810453272	-0.012039836498373752	1.5360527000346151	1.1571025472958434	2.1702350446561245	1.3274991949714232	5.499366972344826	9.349113340444951	0.7906453398033532	0.947583947583948
ID76615	76615	5	1.0	32.15049004954607	10.087269754209037	0.0	57.0	57	1.4574655179508385	1		32962.26105563477	32843.0	23041.0	47574.0	2.3106545E7	3942.3080569684457	-0.9811086943298952	-868.4635226177459	5.04977493143904E-4	0.006356841816284801	1.6900673212448647	1.2754502085293613	2.224659148616741	1.3250751067684339	6.6733891349802406	9.962005816471894	0.8450117190734509	0.9702833448514164
ID91463	91463	5	1.0	29.32443225659671	10.98650936839722	0.0	237.0	237	1.320776668046571	1		33411.8315972222	33365.0	23772.0	44795.0	1.9245215E7	3705.8608553772324	-0.9811787350102188	-940.0273480381953	0.016559371070210653	-0.00877485807474983	1.535064828294881	1.161753165208314	-0.9608303071179657	1.3213347501572148	5.480354467686762	10.012709815742724	0.6869343818362231	0.9381611065907244
ID93001	93001	5	1.0	29.337764536637117	10.84093988020371	0.0	256.0	256	1.3406732836719577	1		33290.76767676769	33220.0	23410.0	44367.0	1.9774716E7	3607.875967219325	-0.9810793289137606	-956.9071422388633	-0.0012775117264922145	-0.014344599398652826	1.5794300383251425	1.1743467584644602	2.147235234670711	1.3449434989630804	5.646713883444815	9.201044130721417	0.8381686625480915	0.953451043338684
ID78155	78155	5	1.0	32.26424860477708	10.020515933395616	0.0	72.0	72	1.3029002372992455	1		33905.139037433146	33698.0	24251.0	48123.0	1.9020783E7	4408.750516050654	-0.9810685208234925	-797.0669370123325	-0.0012519827315828794	-0.009097623439543904	1.4745380053553563	1.1639229955148989	2.3248550615259687	1.2668690377605667	5.333007556586769	9.886834318519432	0.6855948557571725	0.9468354430379748
ID83787	83787	5	1.0	29.788513007381688	11.058836024939177	0.0	143.0	143	1.302900237299246	1		33531.83422459894	33427.0	23716.0	44133.0	1.8811359E7	3763.7554838368933	-0.9810509623348573	-922.5083670916373	-0.0015787802976925695	-0.01561377199219141	1.5428685085923588	1.1141244778045303	2.2005530929191814	1.3848259681294341	5.333007556586773	9.979573405982649	0.6729117457649094	0.9452401010951976
ID72010	72010	5	1.0	32.51721525096437	9.906046988138604	0.0	12.0	12	1.4657466386762796	1		32887.42816901408	32796.0	22543.0	45348.0	2.3350074E7	3725.3086588142864	-0.9811887357789837	-920.9418663532513	-0.007375825079435517	-0.004860752061354347	1.7406427525278558	1.264241383342003	2.352594279990228	1.376827855394587	6.7494391536124905	10.690072897983773	0.7421919114286647	0.9397749834546654
ID77133	77133	5	1.0	32.17634758117836	10.1113943481864	0.0	62.0	62	1.4631638232093467	1		32919.2539007092	32779.0	22826.0	47153.0	2.3208074E7	3929.2968803330623	-0.9810957193501512	-869.5936515004876	-0.001137268638285359	-0.005040320435608376	1.6573247936573454	1.2944273864704814	-0.8418090027450765	1.2803536227523564	6.725673522789915	10.432405479812651	0.7765630616374816	0.946488294314381
ID88908	88908	5	1.0	29.57072730662497	11.106478220797808	0.0	206.0	206	1.2912357210771186	1		33387.48275862069	33305.0	23426.0	43596.0	1.8396503E7	3768.388701623066	-0.9808704230915768	-908.582261578798	0.004387879786357888	-9.512974870290439E-4	1.4689444135036667	1.1417456227793226	-0.9443579691160525	1.2865776616054392	5.237945033296455	9.182555153144994	0.7806272538364337	0.9418803418803416
ID96076	96076	5	1.0	29.368424090829066	10.866912470652478	0.0	291.0	291	1.3338850208958868	1		33326.083191850594	33271.0	23484.0	43795.0	1.9629063E7	3632.1840412806746	-0.9810696013676059	-951.0130659155047	0.014383616117491099	-0.010450166446018256	1.5587566061963858	1.1601597247941982	-0.989433876508733	1.343570693658492	5.589676369470629	9.699301307451849	0.7466475187960121	0.9415532425940756
ID89936	89936	5	1.0	29.693495016763595	10.966050193915907	0.0	218.0	218	1.308115335813486	1		33458.439367311075	33380.0	23729.0	43825.0	1.9037852E7	3689.451879725996	-0.9811271650330251	-942.8920704206081	0.010672184889903798	-0.010697294002205128	1.5184608706925462	1.149224394447863	2.167312826618667	1.3212918887108034	5.3757856920674145	9.219161809098965	0.7948202733441515	0.9488255033557044
ID90960	90960	5	1.0	29.433150157284814	11.000418014217798	0.0	231.0	231	1.308115335813486	1		33475.21415929201	33372.0	23976.0	44531.0	1.8913496E7	3726.2362780423837	-0.9811016100298311	-932.7648071996595	-0.0074888215837779215	-0.006945073605266841	1.5072368269532035	1.1467115524139493	-0.9473001720681513	1.314399269616069	5.375785692067415	9.320913582997711	0.7775616775225924	0.9370339685169845
ID84818	84818	5	1.0	29.644037522239707	10.963315603569587	0.0	156.0	156	1.311003648748794	1		33624.093309859134	33536.0	23762.0	44293.0	1.9098485E7	3706.580262890063	-0.9810439617049975	-938.9620952548015	-0.00892545360981964	0.006345225720845643	1.539252794153148	1.1348064538407632	-1.1097797121686086	1.3564011633380586	5.399551322889995	9.60694006184432	0.7351862488561822	0.9388429752066116
ID87890	87890	5	1.0	29.662820701623414	10.970232427258503	0.0	194.0	194	1.326491868554288	1		33442.02405498281	33455.0	23859.0	44241.0	1.9463258E7	3677.7216385103134	-0.9808954046506156	-933.7455650597675	0.02750922689853823	-0.10179924570934139	1.615618803238267	1.146398704498798	-1.2007041640270353	1.4092992227731194	5.527885729331926	12.515448663806618	0.443482078772229	0.8348887293610913
ID70996	70996	5	1.0	32.630955518204594	9.819709377819352	0.0	2.0	2	1.4105146822008514	1		33009.15349544074	32935.0	22811.0	45792.0	2.1720023E7	3868.832383866615	-0.9811404025037049	-887.7347257646107	-0.012137609477156036	-0.01742786408171575	1.63534721219738	1.201913081848525	-0.878639750743469	1.3606201953324606	6.25036090633833	10.854772281416121	0.6666126104539176	0.9426523297491035
ID85847	85847	5	0.9914732575416565	29.246002326353352	11.65321122651321	0.0	169.0	169	0.7759902610734268	1		31236.21608040203	32237.0	23342.0	39655.0	6216007.0	3715.637882963823	-0.9824264469247421	-939.9299750927523	0.06560311815164524	-0.10044364613052924	0.8586602995853039	0.7736045006169548	1.5639916594923253	1.109947394179476	1.8917442134773035	8.474125077354095	0.3310415741877314	0.6850258175559377
ID94038	94038	5	1.0	29.267310948259006	10.856837802565284	0.0	269.0	269	1.3293402546311708	1		33430.003430531724	33370.0	23774.0	44331.0	1.9489692E7	3650.32429006912	-0.9810935274102218	-950.4622438516932	0.008573012394429803	0.010409049449312662	1.5628781214778757	1.1488700587598137	-0.995506070176937	1.3603610865836098	5.5516513601545014	10.111601646078649	0.6823263530495383	0.9299363057324844
ID73560	73560	5	1.0	32.546197541169896	9.768334226482539	0.0	27.0	27	1.4412854531680857	1		32942.40611353714	32909.0	22484.0	45456.0	2.2631433E7	3771.677344086127	-0.9810708949264966	-905.3595549193436	-0.011866553307353452	-0.015244419700095529	1.6592039848784246	1.2407071417097433	-0.848137979832612	1.3373050973108578	6.526042223880247	11.156847955767324	0.6588350782523602	0.9468965517241374
ID74072	74072	5	1.0	32.53413127739145	9.79027094542942	0.0	32.0	32	1.4647140590210515	1		32927.33800841518	32834.0	22605.0	45190.0	2.3477192E7	3709.5922603593444	-0.9811723693102605	-925.1455824620582	-0.009056475123117943	0.0023629325207094602	1.6927152506503929	1.283149210265014	2.3776398854622913	1.3191881638619327	6.739932901283459	10.316199380318961	0.7958404016351691	0.9607046070460704
ID92504	92504	5	1.0	29.317147208371725	10.887044950684249	0.0	250.0	250	1.333317772296603	1		33339.80442176871	33302.0	23563.0	44142.0	1.9603805E7	3626.233337158137	-0.9811098621410008	-955.0361508717069	0.002877164394899839	-0.0038143022314013476	1.5686454292643892	1.154698588986914	2.23098964099181	1.3584890847062139	5.584923243306112	9.489483343666574	0.7793668638886377	0.9591836734693883
ID88411	88411	5	1.0	29.589843136509966	11.146619810307259	0.0	200.0	200	1.2935770389038774	1		33400.800000000025	33438.0	23391.0	43990.0	1.8537444E7	3763.229155464	-0.9808292979423282	-908.2002397768239	0.014912637162902953	-0.022279138462275624	1.469258371181929	1.168319266943865	2.278809675996959	1.2575829336661308	5.25695753795452	9.925670597791095	0.6705398866551152	0.8833865814696484
ID82266	82266	5	0.9945399165153503	29.164732274505678	11.658371103606983	0.0	124.0	124	0.8636508292608812	1		36384.036437246985	36067.0	28907.0	43749.0	8986857.0	4039.1425258581025	-0.9797819746775369	-873.0566100125059	-0.011929366439452586	0.06387036163295307	1.1138193467206372	0.7380361284248449	2.148755437615833	1.5091664267138363	2.34329119910631	10.623614752784112	0.26091046494289893	0.62962962962963
ID72543	72543	5	1.0	32.52599702511975	9.810396455163946	0.0	17.0	17	1.4559075639855619	1		32921.34807417973	32822.0	22705.0	45224.0	2.3077865E7	3756.72453780644	-0.9810942746526975	-909.5271164973233	0.002208774272358584	0.006570821076831694	1.6760797708687671	1.2706140969985964	2.3261544394399123	1.3191100073798556	6.659129756486692	10.419604063746815	0.7707701879341836	0.9440700808625342
ID83294	83294	5	1.0	29.774398301451978	11.01447911207697	0.0	137.0	137	1.2976641803326596	1		33588.793536804296	33549.0	23863.0	44298.0	1.8708958E7	3768.168241247548	-0.9811361567951904	-927.2422630896148	-0.021653523140815718	0.004935234664938529	1.5275189747570157	1.141059130807441	2.231842220837557	1.3386852035232446	5.2902294211061305	9.276184483791956	0.7725838331310634	0.9448217317487266
ID89441	89441	5	1.0	29.615933662081474	11.007601604403852	0.0	212.0	212	1.331614576661221	1		33408.469178082196	33315.0	23296.0	44112.0	1.9510546E7	3664.6920728427885	-0.9811722181454762	-950.156553046589	-0.018337666383147103	-0.0027955052724624864	1.5448293106545736	1.188893310532786	2.2320323115092293	1.2993843072111155	5.570663864812565	9.339450821319893	0.8025537690534978	0.9489878542510122
ID87396	87396	5	1.0	30.179796673964326	10.215664249322433	0.0	188.0	188	1.6990412380020683	1		34044.849056603736	33546.0	23502.0	50290.0	3.2478786E7	5022.443316873876	-0.9807258271138521	-689.8238838200251	-0.004169382960147099	-0.009389663013227556	2.7101273483256745	1.088855520060877	2.199832765893798	2.4889687368018794	9.068964721896227	18.214487760180006	0.3435054659480231	0.8217054263565887
ID94567	94567	5	1.0	29.336435951643978	10.910808164394208	0.0	275.0	275	1.3355853211666233	1		33348.144804088624	33290.0	23204.0	44241.0	1.9575361E7	3645.034285126389	-0.9811435102505085	-952.0762746490458	-0.019171553444669323	-0.006480519508240445	1.5725568968278538	1.1596475501285954	2.200102871532423	1.3560645186147033	5.603935747964176	9.977119163796786	0.7074450180903208	0.9298107255520509
ID73067	73067	5	1.0	32.544831985270115	9.770436259424446	0.0	22.0	22	1.4339184840274968	1		32990.6592592593	32867.0	22673.0	45079.0	2.2268695E7	3805.213302612909	-0.9811920300082253	-904.5947694711759	0.006110189025926861	0.0037476543091628355	1.6629137263774032	1.2565587085545487	-0.7551879691539286	1.3233872122778052	6.459498457577026	10.476883708130522	0.7395106217191303	0.9550245959241037
ID77675	77675	5	1.0	32.21378262002361	10.152593537599566	0.0	67.0	67	1.452786643860587	1		32950.47067238915	32827.0	23031.0	46755.0	2.3032379E7	3911.9279372784436	-0.9810309299697598	-871.2392499205934	-0.006720642210191312	0.012307318351099961	1.675612840427147	1.2813502355227975	2.315406958722221	1.3076930834164076	6.6306109994995985	10.642669858012546	0.735634744736245	0.9381304640215195
ID78699	78699	5	1.0	31.886875170019387	10.2860569816475	0.0	79.0	79	1.3310463604729168	1		33530.02735042733	33424.0	24149.0	46454.0	1.9615066E7	3966.340231859479	-0.98117567544493	-881.2544218261937	0.017684176751608587	0.005235176798777567	1.5681569820527979	1.1548969955749293	1.9954851414018857	1.3578327660919578	5.5659107386480455	10.414277252903897	0.6448932486127102	0.9353035143769964
ID90474	90474	5	1.0	29.527761349109348	11.003512945868376	0.0	225.0	225	1.3270620348684117	1		33539.52577319591	33491.0	23906.0	44224.0	1.9520004E7	3684.019023722423	-0.9810548909523078	-942.8904716634819	-0.004242490174779949	-0.006180382291851662	1.5547672441476434	1.1422534875072468	-0.9702737936166923	1.3611402907953736	5.5326388554964385	9.670665265931419	0.7434118579820268	0.9525368248772503
ID84333	84333	5	1.0	29.70030043204797	10.98170628460054	0.0	150.0	150	1.3213493004897103	1		33558.98960138649	33495.0	23770.0	44040.0	1.9363537E7	3713.0536619364193	-0.9810957088249577	-938.1204963327161	0.007007043027267342	-0.008698362703045333	1.5653290541208194	1.132221440351714	2.162104298872371	1.3825290692557144	5.48510759385128	9.353039628860012	0.7879333196732562	0.9420408163265303
ID79214	79214	5	1.0	31.1749579473726	10.829388941279014	0.0	86.0	86	1.2841861558217396	1		33411.84346224679	33358.0	23604.0	44259.0	1.8142631E7	3872.289889028947	-0.9811406969695473	-897.7764788693646	0.005281936156914939	-0.01968454355074404	1.5542070057550623	1.0812376539214934	2.160225987795444	1.437433297035279	5.18090751932227	9.215143273504589	0.7666753857805264	0.9536307961504812
ID80240	80240	5	1.0	29.922257217874282	11.165598614677464	0.0	99.0	99	1.305220631367819	1		33400.026642984034	33344.0	23589.0	43961.0	1.8804215E7	3701.921989167199	-0.9810798642179039	-935.6849837084935	-0.0030493029538751337	-0.015342396151139467	1.5671336312699937	1.114584394297348	-0.9591463390606512	1.4060250971465829	5.3520200612448345	9.141729506048607	0.8047683035319062	0.9550466497031384
ID95609	95609	5	1.0	29.324669901284864	10.936669794677659	0.0	286.0	286	1.3276319563182912	1		33303.53436426114	33271.0	23489.0	44156.0	1.9382657E7	3662.0405522826104	-0.9811685563749956	-947.6701027439746	-0.010789319763113193	-0.010344493272309307	1.58034099826241	1.1388952915569455	2.1184005400148234	1.3876086853445315	5.537391981660953	9.188196641045524	0.8242416746246317	0.9612211221122112
ID81275	81275	5	1.0	29.941967324278558	11.130506870094962	0.0	112.0	112	1.3104264954526086	1		33358.894179894196	33279.0	23752.0	44467.0	1.8914493E7	3723.9679348236928	-0.981186834035531	-934.3843026390413	-0.0016417136478368071	-0.0076779516099834185	1.5395816264892053	1.13224444688302	2.1066922120561093	1.3597608102451308	5.394798196725476	8.96122363445846	0.8442098915369405	0.9553872053872052
ID79738	79738	5	1.0	30.026487769153952	11.254071833169288	0.0	93.0	93	1.2900634687055745	1		33418.53720508169	33382.0	23947.0	44203.0	1.8413614E7	3740.333248883604	-0.9811291358381863	-929.0551995173042	0.008215722428458895	0.00463035747369939	1.49841972109223	1.118018585996027	2.145288272599114	1.3402458061618976	5.228438780967426	9.235068240978064	0.7703741001404598	0.9482758620689657
ID92029	92029	5	1.0	29.3110447075774	10.963234632354187	0.0	244.0	244	1.3115805480720941	1		33516.679577464805	33492.0	23848.0	45084.0	1.9037474E7	3724.7497880485994	-0.9810886474477094	-933.6401902291755	0.003389641502440204	0.001884028628254994	1.568113926490343	1.1119101375034977	-0.9378450693420172	1.4102883619814197	5.404304449054511	9.742178930829349	0.7155458498911674	0.9365733113673813
ID82812	82812	5	1.0	29.72479473085331	11.016946178754104	0.0	131.0	131	1.280055980598156	1		33542.60147601477	33495.0	23874.0	44470.0	1.818009E7	3795.066729622798	-0.9810802149237918	-916.6333206661759	0.0015068903414902773	-0.007201782383863742	1.5389688771551517	1.0999571076216506	-0.9166048364352789	1.3991171714711144	5.147635636170656	9.008180548918471	0.7971563292685235	0.9475065616797896
ID85372	85372	5	1.0	29.573148599879456	11.240252518483398	0.0	163.0	163	1.1512424307838685	1		32946.35844748858	33315.0	23699.0	42974.0	1.4430505E7	3917.6284607916714	-0.9817102530739479	-902.7963598955846	-0.022641151564170625	0.019503700141111576	1.378953260789201	0.9294484684050104	-0.9023860775930704	1.4836252978667746	4.163738520115878	10.21138576542608	0.5017922457067248	0.8857431749241657
ID96646	96646	5	1.0	29.392388441438722	10.874272688882332	0.0	297.0	297	1.3440545583578132	1		33259.42546063653	33243.0	23285.0	44016.0	1.9855877E7	3607.3821495707857	-0.9811076358076242	-957.597344947405	0.007119655886996329	-0.002907517603044756	1.6091014522026712	1.1463798339421474	2.212534615093608	1.4036372627642326	5.675232640431913	9.585323300740834	0.7762113728634137	0.9461172741679875
ID81801	81801	5	1.0	29.850133983023674	11.120879648799054	0.0	118.0	118	1.2918214483565407	1		33442.97644927537	33329.0	23995.0	44024.0	1.8460523E7	3738.1556339870267	-0.98106478818004	-927.0540609756601	0.0026819480189480037	-0.0011843890420844738	1.521166459694329	1.1319401389916532	2.2192393784629902	1.3438576893734007	5.242698159460971	8.945264307059528	0.823338386673682	0.9633187772925766
ID86410	86410	5	1.0	29.41552384285415	11.29015674222315	0.0	176.0	176	1.1518993452058184	1		33444.657534246544	33633.0	23047.0	44127.0	1.464876E7	4198.341990661255	-0.9807293455427685	-810.8334237097947	0.01620501551570614	-0.017962231067164016	1.2209954608182252	1.1034269644809371	2.4233415357971877	1.106548507623786	4.1684916462803905	8.787023230686069	0.6784303223059234	0.9116424116424109
ID93585	93585	5	1.0	29.24060751455897	10.874650208549268	0.0	263.0	263	1.323065710783096	1		33309.145580589255	33258.0	23584.0	44561.0	1.9219377E7	3675.571545165542	-0.9810789422278149	-939.7820593797665	-0.015078040609119608	0.001199026516772175	1.5581249283312424	1.1492976748624257	-0.9841153223600255	1.355719203484645	5.499366972344827	9.703515656989625	0.7339463976405632	0.927826784282278
ID80784	80784	5	1.0	29.886875802038528	11.119744042863843	0.0	106.0	106	1.2859521701640182	1		33448.85688073396	33371.0	23777.0	44574.0	1.8229627E7	3790.477324929241	-0.9810533685401056	-913.8564864166182	0.011760594836890157	-0.010296293290277916	1.5265322643770323	1.1050055660613276	2.1528709948207423	1.3814702036462956	5.195166897815811	8.94156484133208	0.8165491058716359	0.9579316389132339
ID95122	95122	5	1.0	29.297663899106194	10.901217806480423	0.0	281.0	281	1.3434916035442763	1		33283.727424749144	33251.0	23279.0	43953.0	1.9903669E7	3608.8047392240965	-0.9810763156316492	-956.3033202877526	-0.002369476057757378	-9.518171137167923E-4	1.5610175483296804	1.1859083047869279	-0.9859145542205617	1.3163054361189825	5.670479514267395	9.47063091726014	0.7944596159056568	0.9483306836248018
ID83861	83861	5	1.0	29.754444521801634	11.064063578554132	0.0	144.0	144	1.3069582233925998	1		33527.77915194346	33426.0	23349.0	44007.0	1.8976723E7	3743.4680942114005	-0.9810290276209257	-926.3026638569343	-0.01358360459049156	-0.005846797153546665	1.5866522912285954	1.1101174343073084	-0.9286709036337752	1.4292652670738708	5.366279439738383	9.119689872564829	0.8108173037860819	0.9511373209772531
ID86933	86933	5	1.0	29.546401104927856	11.066817119708464	0.0	182.0	182	1.2507629384065306	1		33482.450676982575	33511.0	23690.0	44125.0	1.7310427E7	3899.8113167416905	-0.9809211607620535	-882.8477062743257	0.04620318708325773	-0.04298088567142134	1.4498858879150214	1.1483484193329792	2.2130532358118953	1.2625836057293405	4.914732454109379	9.536503986261124	0.6790962864971828	0.9014821272885791
ID78231	78231	5	1.0	32.30446967501999	10.030525486959068	0.0	73.0	73	1.373561032284318	1		33415.618971061085	33266.0	23529.0	47599.0	2.0784515E7	4165.440207649637	-0.9811096104952055	-833.2881733815167	-0.0036085659269606833	-0.0054589732057053805	1.6469173979336562	1.1758835770646732	2.274922546204479	1.400578620244712	5.9271483271512535	10.112297094319617	0.7283766562991122	0.9511823035850495
ID91547	91547	5	1.0	29.30576937493965	10.981424126794371	0.0	238.0	238	1.331614576661221	1		33408.83247863247	33381.0	23910.0	44625.0	1.9544167E7	3683.5585477399786	-0.9811435279320195	-943.8344361594259	-0.0010108031337447028	-0.004134648438129656	1.5832550418531404	1.1377731878181674	2.1836332948463335	1.3915383652951465	5.570663864812565	9.5031472225353	0.7751431313547071	0.9474535165723529
ID75167	75167	5	1.0	32.42994210949461	9.822925147995326	0.0	43.0	43	1.4418102248778717	1		32938.38226744188	32836.0	22532.0	45575.0	2.2661607E7	3785.6580330284714	-0.9811170174835703	-904.1512730196208	0.002890085292241994	-0.005635047553989492	1.66331122387488	1.263937982781744	2.3420252747755916	1.3159753457318952	6.530795350044766	10.250700352809035	0.781032061231599	0.9475862068965523
ID84895	84895	5	1.0	29.673889070220415	10.951693171067365	0.0	157.0	157	1.305220631367819	1		33609.64642857144	33536.0	23800.0	44270.0	1.8821402E7	3761.16264424725	-0.9812954655318429	-937.6153608446219	-0.005930255003690326	0.00844768550269391	1.5300271522442224	1.1234935120559186	2.091528587402186	1.3618477862363212	5.352020061244835	9.847231382006706	0.6935843915798209	0.923707957342083
ID93087	93087	5	1.0	29.331451075741743	10.858725288527195	0.0	257.0	257	1.3202037872267138	1		33312.856401384066	33268.0	23660.0	43873.0	1.9254831E7	3643.240307676993	-0.9810445484220155	-946.4739032996289	-7.769050095773956E-4	6.556676759196171E-4	1.5325698548084936	1.1573362261504199	2.1685826754473463	1.3242217949974586	5.475601341522247	9.539571076777381	0.7561082712035362	0.9442622950819672
ID90014	90014	5	1.0	29.609957251033315	10.99039931871387	0.0	219.0	219	1.3242087483274183	1		33424.43717728056	33348.0	23807.0	44031.0	1.9419598E7	3650.6614679225045	-0.9810743427578958	-949.2344347807511	-0.010844297388460248	-0.005723886232025325	1.5599566715678523	1.15866911486445	-0.9880328081983947	1.3463349040337096	5.5088732246738585	9.553655594009989	0.7584613941374985	0.9369442198868226
ID82338	82338	5	1.0	29.447659726366076	11.540756862192072	0.0	125.0	125	1.3434916035442772	1		35073.465546218504	33627.0	27049.0	49614.0	2.0868712E7	4789.534070891989	-0.9801258841704856	-722.286421558714	0.01359985001553917	0.01108254328720994	1.791969132238766	0.986680301621357	-1.0721729705325789	1.8161598334274258	5.670479514267402	16.531298986484686	0.2607448194736625	0.725669099756691
ID75685	75685	5	1.0	32.14647975586686	9.973640979950193	0.0	48.0	48	1.4585032293802422	1		33005.88526912178	32861.0	22871.0	47095.0	2.3302155E7	3917.4271031895364	-0.9811418577873895	-876.7047412816516	-0.013177402354599873	0.014184397164553376	1.6940635948197067	1.2737906068020783	2.256889930593268	1.3299388343526468	6.682895387309276	10.051332887541923	0.8312414931649281	0.9649965682910085
ID92580	92580	5	1.0	29.312071057616183	10.890945042750047	0.0	251.0	251	1.3519113116327697	1		33301.99504132233	33288.0	23161.0	43998.0	2.0147707E7	3575.0415842959887	-0.9810585945927647	-964.943526586774	-0.006438770220691625	-0.001507190341145813	1.5983528745691917	1.167822654619693	-0.9653640710283975	1.3686606166153739	5.741776406735136	10.01316420920346	0.719636965699786	0.9256704980842917
ID96164	96164	5	1.0	29.384800954587014	10.885282903413051	0.0	292.0	292	1.3316145766612209	1		33313.247863247845	33297.0	23419.0	43987.0	1.948825E7	3657.4473495634184	-0.9811793433232764	-949.6914166132461	0.006806560213301804	5.456068125934884E-4	1.5972231502368617	1.1456626644917813	-0.9359463504897508	1.39414785847577	5.5706638648125635	9.610361208927637	0.757944482189521	0.9520714865962632
ID76198	76198	5	1.0	32.16010514311393	10.016105348052399	0.0	53.0	53	1.4402353361229008	1		32989.83406113538	32833.0	22936.0	46958.0	2.2664016E7	3984.5459334834286	-0.9810990730412371	-859.5300221820253	-0.009436002654182762	0.0033602883873484007	1.6618411414416103	1.2759431691041163	2.295525907347747	1.302441348236886	6.516535971551215	9.896606214186663	0.8360920248136774	0.958071278825996
ID76710	76710	5	1.0	32.131546861685585	10.111249396328876	0.0	58.0	58	1.4328629678859128	1		32983.488921713404	32850.0	23228.0	47205.0	2.2329822E7	4022.147915086991	-0.9811391376277315	-853.1739847897077	0.005122397422818534	0.010943677742458306	1.6567445339525781	1.2632159788578698	-0.8917551199668539	1.3115291143249432	6.449992205247995	9.95343988738612	0.8181306402607166	0.9449860724233983
ID71592	71592	5	1.0	32.53510538540678	9.886732187434799	0.0	8.0	8	1.4517448462050135	1		32906.956834532386	32810.0	22845.0	45456.0	2.2870335E7	3757.548794160517	-0.9811310153932112	-910.7340266743411	-0.011640653251745237	-0.0021791908930926503	1.6647455509755338	1.2570273462712358	-0.841864200665701	1.3243511017590244	6.621104747170563	10.80799310860064	0.7122791050966525	0.9418526031102095
ID83368	83368	5	1.0	29.7566627771983	11.059816002205348	0.0	138.0	138	1.2935770389038777	1		33559.218806509954	33502.0	23755.0	44091.0	1.8558248E7	3748.495356237303	-0.9811077092846192	-929.858637571761	-0.009618641460917086	0.003909205810247266	1.5257335986293745	1.120917252320272	2.194565314425822	1.361147395555865	5.256957537954521	9.54960082066153	0.7243924192204584	0.9364944961896696
ID89000	89000	5	1.0	29.575401350259405	11.048353626150575	0.0	207.0	207	1.3156117601405837	1		33351.604203152376	33314.0	23481.0	44064.0	1.9043766E7	3684.3622896868483	-0.981087227330964	-939.1540044996859	-7.591606308154448E-4	-0.006540416717663186	1.5272522521134484	1.151548588257033	-0.9319823146583989	1.3262594975910438	5.437576332206121	9.483065727391862	0.7598322266235402	0.9369369369369368
ID87979	87979	5	1.0	29.639086053374736	11.078831047502911	0.0	195.0	195	1.2888901501647725	1		33385.934306569325	33315.0	23632.0	43841.0	1.8295492E7	3768.4087689839944	-0.980933070650346	-911.5786466187081	0.01003484502771131	-0.029606555542291194	1.4868335666695485	1.152991587219341	2.1304334288408064	1.2895441589954104	5.218932528638392	9.167177475532185	0.7804054032309574	0.9481865284974088
ID91053	91053	5	1.0	29.399579707259218	11.017515443314238	0.0	232.0	232	1.320776668046571	1		33425.490434782616	33344.0	23703.0	44561.0	1.9219657E7	3689.160989215685	-0.9810262872982509	-936.9329247768322	0.0061111193567785806	-0.01251432736584009	1.536264660356723	1.14419339137336	2.1826936575786213	1.3426617143040522	5.480354467686762	9.913583774075239	0.7007403917523334	0.9497528830313018
ID90540	90540	5	1.0	29.538465911400245	10.969658056947893	0.0	226.0	226	1.3173356461303012	1		33560.344947735226	33531.0	23922.0	44819.0	1.9263638E7	3684.2970117352434	-0.9812159576408975	-951.6501524807608	-0.05848723711777697	-0.027329905073834353	1.529035606707266	1.2231454756977247	-1.0209941148653072	1.2500848321701479	5.451835710699672	9.313267786839376	0.7898569484334278	0.9463696369636969
ID88495	88495	5	1.0	29.621081599985633	11.09085144799484	0.0	201.0	201	1.3011572261679596	1		33340.9334532374	33332.0	23368.0	43939.0	1.8537559E7	3726.980876664516	-0.9809307002803868	-920.3524401643546	0.040070844334277475	-0.04108186133253709	1.650396579294768	1.100199324493178	2.322353358997715	1.500088704430941	5.318748178093227	10.936920560465042	0.5587649774475629	0.8568147013782542
ID72113	72113	5	1.0	32.55870391691043	9.8913692374438	0.0	13.0	13	1.4543479410804825	1		32903.87124463519	32790.0	22736.0	45225.0	2.2999806E7	3734.4724027183242	-0.9811030715410686	-914.894790742243	0.006843291398077591	-0.010369005220053809	1.6759174493970763	1.2662909716979385	-0.8227822869158066	1.3234852706482458	6.644870377993141	10.229364628993634	0.7979929576131544	0.9452332657200808
ID74672	74672	5	1.0	32.50423659355015	9.863843472337768	0.0	38.0	38	1.4600584136458123	1		32923.66950354609	32793.0	22377.0	45172.0	2.3211187E7	3733.672161131737	-0.9811723256426482	-919.074379327199	0.007957665499287333	0.0031407344819532057	1.6711526103233518	1.2880751935563084	2.343654590780729	1.297402992219256	6.697154765802816	10.461200030101505	0.7690192063632264	0.9462726662189391
ID77232	77232	5	1.0	32.1297624586231	10.137162108279606	0.0	63.0	63	1.4595402030124018	1		32925.74110953058	32790.0	23158.0	47417.0	2.3146796E7	3938.056136618605	-0.9811440825810017	-870.0992082526827	0.0013993282632551447	0.005805198184828753	1.6765507981634449	1.2712321910049278	-0.8613114532361659	1.3188391625278988	6.692401639638306	10.75117618728395	0.7275785767086274	0.9494268374915715
ID78768	78768	5	1.0	31.8314405312957	10.400678357416371	0.0	80.0	80	1.3202037872267136	1		33483.53899480068	33372.0	24145.0	46013.0	1.9320002E7	3998.7375571540247	-0.9811326832157241	-870.8754531683487	0.02150326823526692	0.009445742674963998	1.5562264064341182	1.144128463560953	-1.1476237278950905	1.3601850281659484	5.475601341522246	9.93906008592212	0.6965480055462249	0.965632858340318
ID85936	85936	5	0.9775416254997253	29.25466380813553	11.58819655671132	0.0	170.0	170	0.778909357002558	1		31682.994999999995	33021.0	23891.0	39976.0	6336599.0	3921.1618272333203	-0.9815447763772569	-859.4730485651849	0.04136040566453745	-0.07923947319599324	0.8767860294299471	0.7619541572550689	-1.4704696711204555	1.1507070616801394	1.906003591970853	9.510166859573847	0.26482397805793706	0.6819727891156461
ID94133	94133	5	1.0	29.28829125904855	10.86229157035674	0.0	270.0	270	1.3293402546311708	1		33376.19080068142	33335.0	23441.0	44484.0	1.9591824E7	3639.85318700063	-0.9809722720895011	-945.4807645217235	-0.007682393705556899	-0.0024557974939189682	1.5700369624049986	1.1523210177931085	2.2031457890762107	1.3624996317535607	5.551651360154501	9.231513236793825	0.8186273599638352	0.9472830494728304
ID71095	71095	5	1.0	32.618352143896196	9.828314166931417	0.0	3.0	3	1.4291625223884499	1		32967.31213017754	32901.0	22799.0	45704.0	2.2285903E7	3806.4525577343384	-0.9811711043293486	-902.6367573595752	-0.0012303419335712754	-0.0019863199934567516	1.6616412393348574	1.229501862999335	-0.8047106541117887	1.3514751700183119	6.416720322096384	10.169641560923981	0.7796715415994523	0.9547383309759542
ID84409	84409	5	1.0	29.69453584616985	10.975359582869041	0.0	151.0	151	1.3138856123250884	1		33578.59894921194	33480.0	23809.0	43943.0	1.917338E7	3707.1024347437583	-0.9810997577187587	-940.380852190939	0.008206603726967797	-0.012944672322912546	1.529806862928572	1.1328394180328827	-0.97101014301616	1.3504181074357413	5.423316953712576	10.228449720927749	0.6514111998495121	0.9276422764227641
ID87481	87481	5	1.0	30.3277592913588	10.004685240443846	0.0	189.0	189	1.8044126712733966	1		33645.03627906979	33437.0	23447.0	45643.0	3.6168414E7	4465.459839772302	-0.9810640479633506	-780.7194961142837	-0.015955881926425126	0.024692275724697867	2.888515223191669	1.1313712137896184	2.1944139548618136	2.5531100561736553	10.228727506038092	14.938761562231807	0.575973207793966	0.910706728734659
ID94649	94649	5	1.0	29.35076508972174	10.864929491873454	0.0	276.0	276	1.308115335813486	1		33346.81415929205	33320.0	23801.0	44005.0	1.884095E7	3694.3521748742032	-0.9811058533858696	-937.42091113057	0.003232186104925931	-0.003085937926879067	1.5468843421538387	1.130018838045072	2.159730122939224	1.3689013758655053	5.3757856920674145	9.257891410150963	0.7881840574819875	0.9339388934764655
ID89533	89533	5	1.0	29.596626726569966	10.970697277780005	0.0	213.0	213	1.3011572261679596	1		33390.16517055653	33327.0	23480.0	44208.0	1.8598322E7	3746.811404286094	-0.9810756022914643	-923.9897187015071	0.010553485230344118	0.0035746791852572972	1.5353450121193073	1.1167717711137637	-0.9216891120361131	1.37480643031306	5.318748178093227	9.265293473490743	0.7785758576254537	0.9555935098206657
ID79292	79292	5	1.0	30.967164924537133	11.046033669117646	0.0	87.0	87	1.2982470073013375	1		33419.41366906475	33384.0	23867.0	44152.0	1.8581194E7	3723.3595763605585	-0.9811259439204125	-933.1540840814176	-0.0023596259589205347	-0.002982148788670506	1.5162411910482996	1.1352311252739062	-0.997042838063387	1.3356233433808151	5.294982547270652	9.13869996197018	0.7967197058639177	0.9545844044558698
ID73664	73664	5	1.0	32.571912535257084	9.809928814710604	0.0	28.0	28	1.4636807509142955	1		32939.78531073443	32861.0	22382.0	45197.0	2.3321368E7	3732.7397958911065	-0.9811404772175146	-918.1709263003556	0.003764780863226298	0.010252888812665614	1.691208789359979	1.2814328306706526	-0.8488444287951521	1.3197795068781446	6.730426648954429	10.323960396719732	0.79352351262989	0.9522528581035643
ID74178	74178	5	1.0	32.49804753625141	9.82503661433179	0.0	33.0	33	1.4616119431652363	1		32881.80594900853	32790.0	22660.0	45504.0	2.3214555E7	3726.5858366273806	-0.9811171632949176	-916.9130721136916	0.003651222747637968	0.0027798307321143783	1.708247115014486	1.2618089755897899	2.343823985362588	1.3538080232913414	6.711414144296363	10.311885137421584	0.7931361945058918	0.9618528610354222
ID80324	80324	5	1.0	29.87217752398992	11.159902302083514	0.0	100.0	100	1.3034807230653145	1		33420.969750889715	33315.0	23796.0	44389.0	1.8782585E7	3741.6344199792134	-0.9810965059077218	-927.1656514759716	0.007878861932508072	-0.0017530149928783596	1.5353298296079745	1.11959752832499	2.1693953221501836	1.37132298952549	5.337760682751287	9.186340373026896	0.7948476537846645	0.9516949152542372
ID82887	82887	5	1.0	29.741156298158767	10.924401780717051	0.0	132.0	132	1.3075369076022234	1		33565.6353982301	33523.0	23862.0	44055.0	1.8964584E7	3718.774886654204	-0.9811011887800113	-937.1396089605021	-0.001979479870511662	-0.016826263783456436	1.569112665951279	1.108621433250809	2.1005195973600825	1.4153728395365515	5.3710325659029	9.20117571028338	0.7972251686634599	0.9535864978902947
ID73158	73158	5	1.0	32.53433546427872	9.753115875302253	0.0	23.0	23	1.4517448462050138	1		32975.477761836424	32894.0	22790.0	45214.0	2.2983908E7	3753.6991054161317	-0.9810466220250526	-909.4203297939948	-0.003826026239318702	0.005968462995663508	1.6950653149256496	1.2551945872286756	-0.8131911374340218	1.3504402681246082	6.621104747170566	10.175712425592163	0.8035458689198862	0.9587061252580872
ID81352	81352	5	1.0	29.943092748488443	11.128147914922213	0.0	113.0	113	1.308115335813486	1		33376.11858407078	33323.0	23670.0	44457.0	1.8857507E7	3708.855098297615	-0.9810246806466478	-930.5009032056593	-0.00827987761780829	-0.009845726899682982	1.538612130223291	1.1556750232421302	2.1910529293635017	1.3313536238819708	5.375785692067415	9.329164066690518	0.7761869727482941	0.9378109452736323
ID79818	79818	5	1.0	30.010488560005847	11.262369984291553	0.0	94.0	94	1.275319401984284	1		33396.01672862453	33325.0	23890.0	44037.0	1.7967057E7	3760.6375580870645	-0.9812097110833408	-927.4522656509733	1.286864100133739E-4	-0.0026436966334638253	1.5159446640135776	1.0899576988625748	2.192975346124146	1.3908288969338365	5.1096106268545265	9.111612482017623	0.7734053797636603	0.9513274336283186
ID85452	85452	5	1.0	29.91238699760079	10.976284677928145	0.0	164.0	164	1.2145545982923656	1		33272.558521560604	33659.0	23989.0	42124.0	1.6203736E7	3651.769973374639	-0.9811921227529642	-950.6640065656068	0.1442241582345268	-0.07466742336166082	1.742560424321358	0.9583880331795224	2.4387177264315625	1.818220140479307	4.634298010402946	15.119854968378242	0.25474083680628873	0.6919801277501773
ID92108	92108	5	1.0	29.314173925493353	10.979708651352354	0.0	245.0	245	1.3110036487487937	1		33420.10544815467	33351.0	23680.0	44543.0	1.901604E7	3735.1126483552484	-0.9811299245491649	-930.4370430524784	-0.010941273161332754	-0.006305149766918682	1.5671754819788002	1.1063208037785253	-1.0371952576456667	1.4165651379114206	5.3995513228899945	10.247990112059506	0.646085719858322	0.9088000000000002
ID72655	72655	5	1.0	32.51606322753157	9.845033304329073	0.0	18.0	18	1.4360271888197285	1		32922.90308370042	32868.0	22704.0	45377.0	2.2420497E7	3790.723763269613	-0.9811188542920387	-902.6081682130525	0.008867215095717824	0.004815461185249968	1.6718102857339532	1.2606719997840687	2.3538224955837617	1.326126292977321	6.47851096223509	10.46910386397012	0.7427899944635334	0.9380591878871302
ID80853	80853	5	1.0	29.871316836131534	11.127408854082276	0.0	107.0	107	1.2947461101220623	1		33397.14801444044	33295.0	23904.0	44039.0	1.850202E7	3736.25945558691	-0.981163061760062	-931.179112768109	0.010410037192266373	-8.923621411986225E-7	1.5320511264476522	1.1098997235568013	2.1768721813660585	1.3803509397569882	5.266463790283549	9.022727043515909	0.8129303317013946	0.9568221070811743
ID77783	77783	5	1.0	32.24118282578962	10.119359347729665	0.0	68.0	68	1.4585032293802416	1		32993.81115879828	32866.0	22993.0	46989.0	2.3062674E7	3914.9486647186645	-0.9811481450060493	-877.2369270176811	0.015562573149111225	-7.679732356697351E-4	1.6713253388784857	1.289413848874415	-0.8266556179824605	1.2961900016332675	6.682895387309269	10.265357034375553	0.7969414376665779	0.9590723055934515
ID86488	86488	5	1.0	29.529768858301214	11.110127958827444	0.0	177.0	177	1.240438425826847	1		33445.37524557958	33436.0	23738.0	43815.0	1.7023696E7	3902.3545021044256	-0.98075471411436	-873.5250958841109	-0.005496403405079388	-0.025041438805796432	1.408775186995829	1.137791318640192	2.1574542719983363	1.2381665810910718	4.833929309312609	8.974610077888478	0.7541868947720644	0.9195298372513563
ID87005	87005	5	1.0	29.60626007560637	10.94675864966249	0.0	183.0	183	1.3264918685542872	1		33483.35456110154	33516.0	23669.0	44302.0	1.9453829E7	3663.7340135912627	-0.9808429613258765	-935.8497416574479	0.023821817752211403	-0.059187198168040786	1.655362478901493	1.1424904551239308	-1.0195356809441687	1.4489070534264803	5.5278857293319215	10.617999679419627	0.6161458179766128	0.8959938366718027
ID95711	95711	5	1.0	29.325766942966336	10.896081222797532	0.0	287.0	287	1.3253508000690823	1		33318.601724137894	33294.0	23255.0	43991.0	1.9324789E7	3676.826245328843	-0.981069669453474	-939.2588759484544	0.006001802965327365	0.013460373075312362	1.5574172985548884	1.153595908359737	-0.9649008351035868	1.3500544577774491	5.518379477002891	10.04787965790864	0.6868668805730315	0.9273162939297126
ID93662	93662	5	1.0	29.247756975555887	10.869955742086951	0.0	264.0	264	1.3355853211666229	1		33318.77172061329	33283.0	23627.0	44204.0	1.9558119E7	3629.2404938408354	-0.9810883543469092	-952.5373841539928	-0.021394436389094773	-0.0103651614096806	1.5387614280417075	1.1902732127920197	2.108337564906285	1.2927800201705288	5.603935747964171	9.714937218225002	0.7461446245211344	0.9401913875598086
ID81891	81891	5	1.0	29.816379223282585	11.143271912995976	0.0	119.0	119	1.2871281669074128	1		33538.42047531993	33450.0	23710.0	44308.0	1.8345516E7	3791.765490309153	-0.9810995850493498	-918.2752609634697	-0.009132423255158359	0.0031261206065116708	1.5121362680083725	1.1170326386290037	2.1735727092099992	1.3537082227644677	5.204673150144845	9.454149535671323	0.7317426871104236	0.9447799827437444
ID96744	96744	5	1.0	29.40046456501194	10.864206065084526	0.0	298.0	298	1.3496711919304116	1		33271.06125827814	33271.0	23382.0	43880.0	2.0095721E7	3574.1832083041195	-0.9810259123090216	-962.5857204387186	3.9397697131266987E-4	0.0024132459692485656	1.573435821025234	1.1702952723341635	-0.9313520340490368	1.3444776358764599	5.7227639020770695	10.134697974716373	0.7001548016679848	0.9218989280245021
ID83947	83947	5	1.0	29.754576429745757	11.030665908218614	0.0	145.0	145	1.2935770389038772	1		33554.11615245011	33486.0	23650.0	44227.0	1.8488318E7	3779.2368110184375	-0.9810740877718205	-920.4849172341574	0.004433987710779055	0.012994521700391979	1.5369406165146644	1.1045086533032988	2.12896849512199	1.3915152334190173	5.256957537954518	9.454341325444096	0.7390635408468158	0.9575757575757572
ID84971	84971	5	1.0	29.624518334886005	11.031280763096657	0.0	158.0	158	1.2929921069097368	1		33680.69927536232	33564.0	23696.0	44805.0	1.8591746E7	3808.7937918670514	-0.9810307021776762	-914.6500845661325	-0.0025580892491687095	0.15271034570974362	1.7146280823209383	1.0733247023027	1.675598482656222	1.5974924257704985	5.2522044117900055	12.057617724031418	0.45397136776493163	0.8148967551622416
ID95211	95211	5	1.0	29.31490727439532	10.924445665086246	0.0	282.0	282	1.3367176531387024	1		33285.59459459461	33275.0	23426.0	43994.0	1.9705072E7	3623.8552520515796	-0.9810727383164738	-952.2015716700824	-0.0011546674600519924	-0.010740935326165844	1.5700166797372765	1.1623676135831278	2.1993741888759692	1.3507058020117448	5.613442000293205	9.714799121714396	0.7474315982009265	0.9501206757843925
ID91631	91631	5	1.0	29.33816848754284	10.961807637147746	0.0	239.0	239	1.3063792828444183	1		33430.40178571431	33404.0	24055.0	44991.0	1.8721025E7	3748.3964873626514	-0.9810359506613134	-922.7412077763913	0.009527983574481633	-0.003432844511667975	1.5335398489011218	1.156540312452708	-0.9849969309245328	1.3259718078040013	5.361526313573867	9.460883749219107	0.7527224924369713	0.9518987341772148
ID78837	78837	5	1.0	31.59395193363951	10.482567305241329	0.0	81.0	81	1.3110036487487937	1		33469.521968365516	33369.0	23850.0	44875.0	1.9044158E7	3833.7107240178716	-0.9810968316996922	-906.2279189422791	0.013744080849035155	-0.00653631085238199	1.542640650488377	1.11667916950477	2.0479932153911355	1.3814537716974826	5.3995513228899945	9.964887818494642	0.6833177618151215	0.9490392648287385
ID90101	90101	5	1.0	29.618902463518452	10.997325549070574	0.0	220.0	220	1.324208748327418	1		33475.55979202772	33428.0	23698.0	44180.0	1.9315398E7	3666.811651533926	-0.9813127604964077	-958.8077498168668	-0.00838007067118599	-0.001186364341519851	1.5563480395154365	1.1418485036972081	-0.9341287248159376	1.3630074694463532	5.508873224673858	10.275219672190651	0.6556776971504888	0.9249800478850756
ID78327	78327	5	1.0	32.304964611111345	10.018591824533377	0.0	74.0	74	1.369147973384326	1		33602.95806451613	33454.0	23674.0	47924.0	2.0833834E7	4227.655755146356	-0.9811321391472406	-826.6329762671234	-0.0019515215323266358	-0.00640944463068491	1.548853059316128	1.221539493805707	-0.8855077620377618	1.2679516848781331	5.889123317835126	9.726432321205277	0.782264053578878	0.9545454545454548
ID92664	92664	5	1.0	29.343378807511087	10.832273473461157	0.0	252.0	252	1.3327502822635344	1		33335.57482993194	33308.0	23535.0	44427.0	1.9601318E7	3614.17763900946	-0.9810616648315756	-955.6149975237884	-0.005834534358755715	0.0015655881742040495	1.5757715944740738	1.1538298417136887	-1.0426832577832479	1.3656880221902647	5.580170117141594	9.187116360030618	0.8308045552468465	0.9638752052545156
ID83450	83450	5	1.0	29.782020693752095	11.018978622552174	0.0	139.0	139	1.3156117601405837	1		33528.167832167805	33449.0	23976.0	44086.0	1.9178112E7	3687.256019863714	-0.9811635788429327	-947.2825793715948	0.015881437664234527	0.010616984292008132	1.5304243762866907	1.173129080041781	-1.039348109676796	1.3045660552819853	5.437576332206122	9.414076305854138	0.7710096296768012	0.9581239530988275
ID86013	86013	5	1.0	29.53862156566019	11.278691357630123	0.0	171.0	171	1.1226315296454341	1		33547.937198067615	33659.0	23620.0	44662.0	1.3888846E7	4338.845269990396	-0.9807983696870257	-789.8839430837224	0.029865680744125767	-0.07927110220423461	1.2456353540902128	1.1256217058090348	2.3196385957103205	1.106619877408031	3.9593540950416943	8.473819534008403	0.6929083362493063	0.8833510074231172
ID93181	93181	5	1.0	29.302150708854988	10.86846943838335	0.0	258.0	258	1.3558226151896657	1		33294.07578253706	33272.0	23575.0	44397.0	2.0209504E7	3568.8825146659647	-0.9810800658718082	-967.4968048363293	0.004254270177543272	-0.001051840931322741	1.5721300071661672	1.173796746190691	-0.9424728023567834	1.3393545452125186	5.775048289886744	10.177914976507472	0.700564049276822	0.9477379095163806
ID82431	82431	5	1.0	29.55841475834667	11.076940930385016	0.0	126.0	126	1.263400267575034	1		35248.655954631366	33257.0	21366.0	54990.0	1.8646539E7	7134.403073204798	-0.979779802467434	-478.8042580625479	0.01485735213922826	0.00854547300870634	1.4419668423669323	1.1552538342112162	1.871435124534789	1.2481818278071137	5.014548103564211	10.948958470604344	0.5256492496485607	0.9017094017094018
ID96775	96775	9	1.0	56.808120881234316	36.29134592653498	0.0	298.0	298	1.6267081384590674	1		32634.57502863689	32679.0	20887.0	42339.0	2.8489984E7	3373.9826015509293	-0.9811681539380659	-1007.8958728387432	-0.01759420052782167	-0.0013885592424616067	1.7712010179895297	1.5075937322909068	-0.7727900989371749	1.174852999221515	8.313217661738198	11.71408755769049	0.7613109632734936	0.9428571428571428
ID90121	90121	9	1.0	57.811872765688335	35.0409545517526	0.0	220.0	220	1.527909734162806	1		32879.6472868217	33001.0	20874.0	42735.0	2.5448847E7	3570.455282174008	-0.9811322848623605	-957.7271597619133	-0.0042479229321998515	0.02168464461740897	1.6777923205329823	1.3994015281712924	-1.0143860995211713	1.1989356069415509	7.334073671847949	11.334396367208424	0.717394991408891	0.9317632850241552
ID78344	78344	9	1.0	58.070211926239054	34.48043864707237	0.0	74.0	74	1.434973223768515	1		33133.042584434625	33371.0	20993.0	42669.0	2.2563602E7	3773.722716473874	-0.981177802342324	-915.3742953285749	0.007134816319081646	-0.013193200193871792	1.542349711729016	1.3541156317390863	-0.8991889733639047	1.1390088671734637	6.469004709906065	11.011307391600923	0.6704548831254618	0.8977572559366762
ID78856	78856	9	1.0	58.11274273032227	34.5093459540138	0.0	81.0	81	1.4501807464373149	1		33015.201149425324	33230.0	20942.0	42252.0	2.297858E7	3694.353065481195	-0.9810659413925908	-926.1045695477101	-7.033221433344905E-4	-0.0036753664384217588	1.6214007511062807	1.3341447415751218	2.446369809425494	1.215310978321601	6.606845368677023	11.446363853519818	0.6336784126524735	0.9014267185473416
ID95243	95243	9	1.0	56.919833895757264	36.01604287350423	0.0	282.0	282	1.5990354317121165	1		32676.13404507712	32747.0	20591.0	42255.0	2.7545981E7	3440.5661913651616	-0.981034483522839	-982.5402406674311	-0.02636892021814838	-0.026156892186957107	1.7676576692627195	1.4857048720398245	2.208334298080306	1.1897771236596828	8.032783218031765	11.79876629507573	0.7251080272584912	0.9301045679691797
ID83978	83978	9	1.0	58.11394579820596	34.47057026038208	0.0	145.0	145	1.4439074044952318	1		33039.70391872277	33238.0	20803.0	42245.0	2.2764356E7	3772.5946810285286	-0.9810809527704722	-908.3047328448413	0.015480224986909097	0.013611988838073396	1.6076507215223972	1.309298126218907	-0.7897889772492663	1.227872162442557	6.549807854702834	12.092188138761443	0.5628966091323344	0.8994778067885119
ID93198	93198	9	1.0	57.095353788260354	35.83241653496914	0.0	258.0	258	1.5665352062997326	1		32718.46732429099	32777.0	21046.0	42670.0	2.6534677E7	3448.9873596846237	-0.9810809573358668	-983.868449207324	-0.013993395105885787	0.004674547259081245	1.7254678187426915	1.4189983355066005	-0.7391490961081645	1.215975928630443	7.709570638844685	12.128752900975076	0.6585788198237384	0.9268571428571426
ID86033	86033	9	1.0	58.05208805179897	34.492641518960504	0.0	171.0	171	1.4517448462050144	1		33057.464080459766	33264.0	21174.0	42267.0	2.3007995E7	3723.200526023454	-0.9810510599198089	-919.3688648147977	0.006899524560941529	-0.03281475259478028	1.5706478880995425	1.3967977623328431	2.3005888022214935	1.1244633478481136	6.6211047471705715	11.784380365021468	0.599137936011999	0.9051332033788184
ID92689	92689	9	1.0	57.09400778265874	35.83437110895283	0.0	252.0	252	1.5485647457514036	1		32755.77525252527	32839.0	20923.0	42507.0	2.5942574E7	3506.031707104188	-0.9810581028198927	-967.772535693878	-0.006169746443803034	0.0025030550473043715	1.7486189528820246	1.3839464423023928	2.321851329323275	1.2635018953283677	7.533704970757597	11.955517952793727	0.662341063149079	0.9215116279069759
ID83472	83472	9	1.0	58.11118368965768	34.432644245321065	0.0	139.0	139	1.4882821503069779	1		33047.50477489771	33222.0	20805.0	42215.0	2.4223821E7	3642.860620677768	-0.9810728799014998	-940.4654540253664	-0.010184795551738969	-0.016692370023860533	1.5960499730935083	1.4230357177699022	-0.8909448077292492	1.1215811052126954	6.958576704851198	11.346584122511034	0.6792036455725761	0.9161451814768469
ID90645	90645	9	1.0	57.809619781145834	35.07329551988246	0.0	227.0	227	1.508476861227951	1		32926.18193891107	33036.0	20966.0	42420.0	2.4793415E7	3628.649322683825	-0.9811166217235284	-942.9036353353998	-7.601687702615035E-4	-0.00452364917238528	1.672861143110026	1.3739596307909367	2.180201802019178	1.2175475214996112	7.148701751431831	11.455415414894247	0.6845660491123235	0.9301175015460735
ID82454	82454	9	1.0	58.09075080917843	34.321814821100205	0.0	126.0	126	1.469354953076323	1		33123.73846153849	33298.0	20679.0	42543.0	2.3683473E7	3665.8777992924097	-0.9811033535625668	-938.2560674861966	-0.023386960621076945	0.007578127821542581	1.60252842004483	1.3415643272701505	-0.7941253671422425	1.1945222360717476	6.782711036764106	10.571465224961395	0.7626807908824649	0.9308545335942602
ID88598	88598	9	1.0	57.80111030643816	35.08970913719637	0.0	202.0	202	1.53137158295711	1		32818.9072164948	32924.0	20692.0	42052.0	2.5467472E7	3565.898593047234	-0.9811470929574996	-957.945757637569	-0.004879779410643974	-0.023681197728167996	1.6846829487128028	1.4190223880969475	2.262331600370401	1.1872137908776288	7.367345554999557	12.082469461950057	0.6341755467966005	0.8990719257540607
ID91160	91160	9	1.0	57.725544900326646	35.20235793070979	0.0	233.0	233	1.5164794471522638	1		32903.84473684212	33002.0	20989.0	42837.0	2.5006922E7	3605.52602622637	-0.9811193153352102	-948.4448766042535	-3.3552494436111033E-4	-0.022627186910158543	1.719092281298884	1.3658359477552329	-0.8923291251530963	1.258637455050317	7.224751770064075	11.241344325837199	0.7184495761769178	0.9156626506024095
ID75290	75290	9	1.0	58.016639892506454	34.406877052213204	0.0	44.0	44	1.322493821536243	1		34330.933797909405	33483.0	20130.0	49281.0	1.9705956E7	5980.676383661035	-0.9796707095376471	-553.2522786608537	0.009233717935417761	0.006224298726290888	1.3739310090488643	1.3005715057677776	-0.2860485054806321	1.0564055901238432	5.4946138461803145	9.236630956798958	0.8093192235027792	0.9649415692821366
ID79388	79388	9	1.0	58.14074798827614	34.579124668959984	0.0	88.0	88	1.4953813218041012	1		32960.36081081082	33142.0	21031.0	42153.0	2.4390667E7	3605.2843569596444	-0.9810484620174208	-946.5170242936431	0.016717093716484246	-6.451084329622762E-4	1.5905979442929228	1.4339908576400524	-0.8091152074544157	1.1092106590627795	7.025120471154418	11.891502873135236	0.6242954215823049	0.9089790897908987
ID88094	88094	9	1.0	57.86551091505399	35.05587642444567	0.0	196.0	196	1.5402377517645003	1		32865.494252873556	32985.0	20965.0	42580.0	2.5733682E7	3559.7995848146024	-0.9810466419656566	-955.7583576339911	-0.002465383151110881	-0.012641038936565395	1.6753611464047322	1.4205430403293926	-1.116604735106154	1.1793807711846964	7.452901825960846	13.363832396356212	0.5244127281185261	0.9158878504672905
ID89118	89118	9	1.0	57.7714556329595	35.05109785573272	0.0	208.0	208	1.585733658126206	1		32820.521686746986	32899.0	20987.0	42715.0	2.7241033E7	3460.4557940980376	-0.9810732117559459	-983.25613345954	0.007738586347526896	0.00413898644666554	1.7151779137944059	1.4639005420975935	-0.893510659288659	1.1716492100868834	7.899695685425331	12.5228564320613	0.6330141561620699	0.9217970049916807
ID96286	96286	9	1.0	56.837560492694415	36.12606779349944	0.0	293.0	293	1.61691281759767	1		32665.23815028899	32697.0	20750.0	42763.0	2.8255431E7	3398.0668869548167	-0.9810585227045862	-995.7835978910433	0.0066179673002052155	-0.017814025307440896	1.7925789709050286	1.4958972602036091	2.2777411739162527	1.1983302721344897	8.213402012283366	11.307302441726664	0.8072627761238531	0.9484083424807905
ID94752	94752	9	1.0	56.92369766658194	36.09508957979823	0.0	277.0	277	1.5771232759814051	1		32659.874999999967	32733.0	20518.0	41881.0	2.6911737E7	3449.54207926972	-0.9811197871560513	-984.0070624681065	-0.008773177466464149	-0.010338600575057108	1.7244623804821935	1.4553957704152496	2.383724801687677	1.1848752178180197	7.814139414464035	11.610724599983957	0.7284040828738252	0.9356858281161063
ID71714	71714	9	1.0	57.92243400480533	34.55229391046003	0.0	9.0	9	1.5923984341842774	1		32320.986826347314	32411.0	20475.0	41481.0	2.6988024E7	3314.990965560045	-0.9810181504491133	-1007.7916935128911	-0.019178701789021584	0.007492012473890793	1.7144325462930583	1.4763048658918922	-0.7285769049723323	1.1612998005376782	7.966239451728552	12.724952150137389	0.6182311800290116	0.9064359113034078
ID76834	76834	9	1.0	57.9370840203699	34.55383115592145	0.0	59.0	59	1.5990354317121176	1		32343.280991735555	32444.0	20641.0	41514.0	2.7394759E7	3304.4437540662093	-0.9810341163583174	-1012.5739127735617	0.0017754452269658203	0.01722358439204677	1.7455933160414456	1.463616858907428	-0.712297945195499	1.1926572896574241	8.032783218031774	12.534603047792356	0.6424727922303046	0.9234972677595632
ID94242	94242	9	1.0	56.902436970548415	35.99971440996496	0.0	271.0	271	1.567983244081989	1		32779.125770653525	32857.0	20620.0	42447.0	2.6583871E7	3503.7951020993737	-0.9811323293632004	-972.9666651023565	-0.002991046228810487	2.0705777837872613E-4	1.731263219636943	1.4290685215872132	-0.7779442343099882	1.2114627069904902	7.723830017338232	11.244718355127175	0.7676184543489015	0.9344450833812534
ID84517	84517	9	1.0	58.03866564632026	34.414753139766056	0.0	152.0	152	1.452265838450821	1		33112.9210903874	33313.0	20997.0	42415.0	2.3079706E7	3769.8188061772958	-0.9811879611783292	-916.269768884271	-0.002961770173278423	0.006857996413718571	1.5736256489691558	1.3449844762125658	2.262610646377184	1.1699953990550407	6.6258578733350895	11.828945513004117	0.5950588481404339	0.9010989010989013
ID87589	87589	9	1.0	57.8327925683879	34.97312847775641	0.0	190.0	190	1.5313715829571104	1		32917.89405684752	33039.0	20983.0	42930.0	2.547845E7	3573.960435490808	-0.9810578428402723	-954.0639297337342	0.0015811581752797107	0.005312343617939662	1.7011008073576968	1.390749895003742	2.208745171419232	1.2231536478765075	7.36734555499956	12.01139799794386	0.6417025856094788	0.9074941451990635
ID74790	74790	9	1.0	57.866942200689635	34.3295101342185	0.0	39.0	39	1.5154814349038883	1		32232.912813738443	32421.0	20252.0	41399.0	2.4400315E7	3477.752491080109	-0.9811775190010851	-966.2769067028828	0.00643734959139524	0.0174924331918086	1.7251327965747667	1.3544271035465214	-0.6782744060445548	1.2736992578320125	7.2152455177350445	11.4181184667379	0.6954595711875056	0.9150090415913205
ID80425	80425	9	1.0	58.00845847122271	34.496358321366216	0.0	101.0	101	1.4887903566220484	1		32957.77459016393	33118.0	20796.0	42478.0	2.4125091E7	3638.9709655114025	-0.9811487835097533	-942.7678698939803	-5.598928960092803E-4	-0.019761213016118506	1.6464091281229012	1.3885470982461139	-0.8001840216845696	1.1857063618529722	6.963329831015713	11.65729466348023	0.6439190626049126	0.8889563106796127
ID82984	82984	9	1.0	58.13313838025152	34.36594126276096	0.0	133.0	133	1.4543479410804838	1		33108.730272596855	33277.0	20864.0	41993.0	2.3076785E7	3746.7317833617285	-0.981116074675824	-918.2227187627137	9.99512101251121E-4	-0.006989595419823244	1.5416269372885454	1.3856086196135202	-0.7642373256214271	1.112599124649313	6.644870377993152	11.202090736352815	0.665423608882186	0.8938618925831209
ID79915	79915	9	1.0	58.092696613295885	34.54532799114981	0.0	95.0	95	1.491835958898119	1		32939.510231923596	33094.0	21295.0	42572.0	2.4144661E7	3599.641836534515	-0.9812064666097109	-955.5200496364068	-0.019381172719325258	-0.007599997773338901	1.6525243411294452	1.369097413790575	2.367356405876636	1.2070173564597975	6.991848588002804	11.49813614058406	0.6645795692553171	0.9069050554870536
ID72234	72234	9	1.0	57.90714041695973	34.516183742329595	0.0	14.0	14	1.5881171461062127	1		32340.704681872783	32439.0	20322.0	41568.0	2.6939807E7	3346.0357649862312	-0.9811460520552789	-1005.9589354045003	0.0030677509309673034	-0.004851043581737379	1.7192735506892414	1.4849476794738976	-0.6711931698159599	1.1578007592148722	7.923461316247913	11.902642137674308	0.7028101957165676	0.9064709081022304
ID77359	77359	9	1.0	57.9742976423918	34.594001006272705	0.0	64.0	64	1.604702438601029	1		32304.04935370153	32410.0	20577.0	41267.0	2.7490746E7	3298.9405311629343	-0.9810901502951863	-1016.0926562812708	0.015696363094759334	-0.005217064817933091	1.7257867101344322	1.4875049457401681	-0.6866911055903124	1.1601888888347174	8.089820732005965	11.757807273561223	0.7353533706394643	0.919006479481642
ID92207	92207	9	1.0	57.109486645151975	35.791806998659744	0.0	246.0	246	1.511983204337679	1		32817.46437994723	32937.0	20750.0	42384.0	2.4875638E7	3567.5678364333626	-0.9809790031046662	-948.8317647738968	-0.011615912693069075	-0.012960079830235805	1.6790986227915288	1.3805010841284238	2.300694075486539	1.2162964898007478	7.181973634583425	11.010777744556616	0.744419391719897	0.9491206030150747
ID76334	76334	9	1.0	57.87938622930002	34.54201582080235	0.0	54.0	54	1.5852565304914774	1		32389.649397590354	32467.0	20371.0	41683.0	2.6883409E7	3349.2140815094676	-0.981081670109899	-1003.0341086006301	-0.006979475599153477	-0.012094394279546719	1.7517912079643	1.4593121396779567	-0.8943844076080514	1.2004225554862362	7.894942559260819	11.991642940835245	0.6899243313686543	0.9207317073170739
ID89646	89646	9	1.0	57.78534430308898	35.036837949600574	0.0	214.0	214	1.5274145438292166	1		32883.48961038961	33007.0	20898.0	42486.0	2.5320287E7	3580.891543319271	-0.9811297900534359	-954.9188302265424	-0.01624881306956452	-0.017306791310121333	1.6878190742969403	1.4216104921601525	2.152973250476581	1.1872584534264945	7.329320545683438	11.662089570592768	0.6772060580246513	0.922248803827752
ID80946	80946	9	1.0	58.07813253658378	34.51852634195641	0.0	108.0	108	1.4968981925120735	1		32923.15208613725	33102.0	20727.0	42402.0	2.4461902E7	3614.9645000576315	-0.9810702759222756	-944.0243602093492	-0.005848235399305876	-0.004277764967154898	1.6070390477457541	1.394648420273529	-0.7695306472972449	1.1522897272063517	7.039379849647962	11.63088353049969	0.6539113131881701	0.9153275648949323
ID85554	85554	9	1.0	58.055613950934536	34.48921843471005	0.0	165.0	165	1.461094283526842	1		33064.24608819346	33254.0	21117.0	42058.0	2.3244165E7	3727.455699543709	-0.9810797465558773	-919.9272639096365	0.011364135356355786	-0.0024512862899792906	1.571113377811569	1.4007324378031152	-0.9059216481091129	1.1216370346043218	6.706661018131852	10.361635732991727	0.7849817844426615	0.9210182767624024
ID73271	73271	9	1.0	57.92666770207626	34.422211792477874	0.0	24.0	24	1.5799986170667963	1		32384.762711864416	32482.0	20427.0	41244.0	2.6749814E7	3362.9261024133084	-0.9811493248065623	-1002.447390638786	-0.005080452411910237	-0.024062918581126747	1.7322211382422834	1.489025474620403	-0.9235947151238914	1.1633253881595802	7.842658171451142	12.049966672175985	0.6787368974038933	0.9116022099447517
ID71222	71222	9	1.0	58.06471414417774	34.40789483996745	0.0	4.0	4	1.5866874829692226	1		32397.26201923078	32485.0	20600.0	41402.0	2.6954522E7	3332.068376266503	-0.9811337907809439	-1011.2720081254021	2.338880162218789E-4	-0.00926632901548504	1.7245183007935725	1.4830973903581417	-0.6803782872136623	1.162781562428029	7.909201937754359	12.055422298924025	0.6838764863058105	0.9053318824809582
ID93750	93750	9	1.0	56.89197019583681	35.95685938692089	0.0	265.0	265	1.5971419610281916	1		32686.877817319088	32755.0	20585.0	42167.0	2.7555038E7	3439.503961918934	-0.9810537205779755	-984.1843897785888	-0.0011425565775771414	0.003605081182694682	1.7691795803192254	1.463548097725266	2.4098121804075165	1.2088291345320255	8.0137707133737	11.522122598988485	0.7585457729489237	0.9434806939003917
ID87097	87097	9	1.0	57.80351741927739	34.94161768886977	0.0	184.0	184	1.5539290232558889	1		32941.03125000001	33055.0	20571.0	42250.0	2.6352825E7	3546.2695995742515	-0.9811210138386539	-965.4712529538316	-0.0016640478069990048	0.008912934322510472	1.681275695406321	1.4223699397317804	2.2447712091774115	1.182024203719718	7.585989358567288	11.503179394640394	0.7204209067631397	0.940483205657042
ID74299	74299	9	1.0	57.95492214802356	34.37119959882265	0.0	34.0	34	1.5790407517971472	1		32358.08837772397	32482.0	20385.0	41440.0	2.6727781E7	3357.335872844566	-0.9809927964534186	-994.8684407213987	-0.006843332946350466	-0.012908196592217038	1.7765824694391468	1.412714782458259	2.4238644470725785	1.2575662770001763	7.833151919122108	12.248637532675955	0.6561012233572574	0.9030136986301375
ID86592	86592	9	1.0	57.745785435871916	35.04240948708602	0.0	178.0	178	1.5407288207238177	1		32827.42784163476	32944.0	20738.0	42254.0	2.5703876E7	3568.020966299133	-0.9811317144988496	-956.8289975917367	-0.013132069729009075	0.005144977019819848	1.7110222090536866	1.4215244679568524	2.36381066776314	1.2036530131014398	7.45765495212536	11.59304241181544	0.6972962030587586	0.9295023696682473
[truncated: 2,243 more rows]
